# Supplementary material for: Organelle Phylogenomics and Extensive Conflicting Phylogenetic Signals in the Monocot Order Poales
Source: Front Plant Sci. 2022 Jan 31;12:824672. doi: 10.3389/fpls.2021.824672 (PMC8841755; doi:10.3389/fpls.2021.824672)
Supplement: Supplementary file 1 [file Table_1.XLSX]

## Sheet: Sheet1
Table S1. Collection information, sequencing information of plastid data for all taxa sampled in this study.
Family	Genus	Species	Material source	Voucher	GenBank number
Ingruop
Anarthriaceae	Anarthria	Anarthria humilis Nees	Royal Botanic Gardens, Kew	WHKG005	OK539701
	Lyginia	Lyginia imberbis R.Br.	Royal Botanic Gardens, Kew	WHKG006	OL689160
Bromeliaceae	Ananas	Ananas comosus (L.) Merr.	GenBank	-	NC_02622
	Cryptanthus	Cryptanthus acaulis (Lindl.) Beer	The Germplasm Bank of Wild Species	WH1914	OK539706
	Guzmania	Guzmania conifera (André) André ex Mez	The Germplasm Bank of Wild Species	WH1913	OK539726
	Neoregelia	Neoregelia sp.	The Germplasm Bank of Wild Species	WH1915	OK539737
	Ochagavia	Ochagavia carnea (Beer) L.B.Sm. & Looser	GenBank	-	NC_045386
	Ochagavia	Ochagavia elegans Phil.	GenBank	-	NC_045385
	Tillandsia	Tillandsia usneoides (L.) L.	GenBank	-	KY293680
	Vriesea	Vriesea x poelmanii	The Germplasm Bank of Wild Species	WH1912	OK539749
	Puya	Puya mirabilis (Mez) L.B.Sm.	GenBank	-	NC_045380
Cyperaceae	Bolboschoenus	Bolboschoenus planiculmis (F.Schmidt) T.V.Egorova	The Germplasm Bank of Wild Species	14CS9287	OK539702
	Carex	Carex siderostica Hance	GenBank	-	NC_027250
	Carex	Carex neurocarpa Maxim.	GenBank	-	KU238086
	Carex	Carex sp.	The Germplasm Bank of Wild Species	SCSB-B-000526	OK539704
	Carex	Carex gibba Wahlenb.	The Germplasm Bank of Wild Species	SCU-08150	OK539703
	Cyperus	Cyperus simaoensis Y.Y.Qian	The Germplasm Bank of Wild Species	WSLJS872	OK539710
	Cyperus	Cyperus difformis L.	The Germplasm Bank of Wild Species	YNS0782	OK539707
	Cyperus	Cyperus glomeratus L.	The Germplasm Bank of Wild Species	TianXH504	OK539708
	Cyperus	Cyperus michelianus (L.) Delile	The Germplasm Bank of Wild Species	TianXH574	OK539709
	Cyperus	Cyperus rotundus L.	GenBank	-	NC_050170
	Cyperus	Cyperus sp.	The Germplasm Bank of Wild Species	YangQE3368	OK539711
	Cyperus	Cyperus aromaticus (Ridl.) Mattf. & Kük.	GenBank	-	NC_051510
	Eleocharis	Eleocharis dulcis (Burm.f.) Trin. ex Hensch.	GenBank	-	NC_047447
	Eleocharis	Eleocharis cellulosa Torr.	GenBank	-	NC_047448
	Gahnia	Gahnia tristis Nees	The Germplasm Bank of Wild Species	TanCM1845	OK539723
	Hypolytrum	Hypolytrum nemorum (Vahl) Spreng.	GenBank	-	NC_036036
	Isolepis	Isolepis setacea (L.) R.Br.	The Germplasm Bank of Wild Species	11CS3345	OK539727
	Pycreus	Pycreus flavidus (Retz.) T.Koyama	The Germplasm Bank of Wild Species	MJ-791	OK539740
	Scleria	Scleria parvula Steud.	The Germplasm Bank of Wild Species	Lilan879	OK539742
Centrolepidaceae	Centrolepis	Centrolepis aristata (R.Br.) Roem. & Schult.	Royal Botanic Gardens, Kew	WHKG008	OK539705
	Centrolepis	Centrolepis cambodiana Hance	Royal Botanic Gardens, Kew	WHKG009	OL689164
Ecdeiocoleaceae	Ecdeiocolea	Ecdeiocolea monostachya F.Muell.	Royal Botanic Gardens, Kew	WHKG003	OL689163
	Georgeantha	Georgeantha hexandra B.G.Briggs & L.A.S.Johnson	Royal Botanic Gardens, Kew	WHKG004	OL689162
Eriocaulaceae	Paepalanthus	Paepalanthus alpinus Körn.	The Germplasm Bank of Wild Species	19CS18767	OK539738
	Eriocaulon	Eriocaulon alpestre Hook.f. & Thomson ex Körn.	The Germplasm Bank of Wild Species	08CS340	OK539714
	Eriocaulon	Eriocaulon australe R.Br.	The Germplasm Bank of Wild Species	SC0114	OK539715
	Eriocaulon	Eriocaulon brownianum Mart.	The Germplasm Bank of Wild Species	YNS0439	OK539716
	Eriocaulon	Eriocaulon sp.	The Germplasm Bank of Wild Species	TanCM1256	OK539720
	Eriocaulon	Eriocaulon buergerianum Körn.	GenBank	-	NC_042211
	Eriocaulon	Eriocaulon cinereum R.Br.	The Germplasm Bank of Wild Species	08CS973	OK539717
	Eriocaulon	Eriocaulon decemflorum Maxim.	GenBank	-	NC_044895
	Eriocaulon	Eriocaulon henryanum Ruhland	The Germplasm Bank of Wild Species	15PX110	OK539718
	Eriocaulon	Eriocaulon schochianum Hand.-Mazz.	The Germplasm Bank of Wild Species	12CS4676	OK539719
Flagellariaceae	Flagellaria	Flagellaria indica L. 1	The Germplasm Bank of Wild Species	Y2590	OK539721
	Flagellaria	Flagellaria indica L. 2	The Germplasm Bank of Wild Species	WHHSD001	OK539722
Joinvilleaceae	Joinvillea	Joinvillea ascendens Gaudich. ex Brongn. & Gris	GenBank	-	NC_031427
	Joinvillea	Joinvillea sp.	The Germplasm Bank of Wild Species	Yi14364	OK539728
	Joinvillea	Joinvillea plicata (Hook.f.) Newell & B.C.Stone	Royal Botanic Gardens, Kew	WHKG001	OL689161
Juncaceae	Juncus	Juncus alatus Franch. & Sav.	The Germplasm Bank of Wild Species	LuoY260	OK539729
	Juncus	Juncus bufonius L.	The Germplasm Bank of Wild Species	WH1904	OK539730
	Juncus	Juncus compressus Jacq.	The Germplasm Bank of Wild Species	WH1902	OK539731
	Juncus	Juncus gracilicaulis A.Camus	The Germplasm Bank of Wild Species	WH-2012-0584	OK539732
	Juncus	Juncus grisebachii Buchenau	The Germplasm Bank of Wild Species	SunH-07ZX-3139	OK539733
	Juncus	Juncus himalensis Klotzsch	The Germplasm Bank of Wild Species	LiJ720	OK539734
	Juncus	Juncus tenuis Willd.	The Germplasm Bank of Wild Species	LuoY094	OK539735
Mayacaceae	Mayaca	Mayaca fluviatilis Aubl. 1	Royal Botanic Gardens, Kew	WHKG010	OL689156
	Mayaca	Mayaca fluviatilis Aubl. 2	The Germplasm Bank of Wild Species	F553	OL689157
	Mayaca	Mayaca fluviatilis Aubl. 3	The Germplasm Bank of Wild Species	WH202101	OL689158
Poaceae	Aeluropus	Aeluropus lagopoides (L.) Thwaites	GenBank	-	MK622397
	Anomochloa	Anomochloa marantoidea Brongn.	GenBank	-	NC_014062
	Echinochloa	Echinochloa colona (L.) Link	GenBank	-	NC_032383
	Guaduella	Guaduella oblonga Hutch. ex Clayton	Royal Botanic Gardens, Kew	WHKG016	OK539725
	Guaduella	Guaduella macrostachys (K.Schum.) Pilg.	Royal Botanic Gardens, Kew	WHKG015	OK539724
	Leptaspis	Leptaspis banksii R.Br.	GenBank	-	NC_033863
	Leptaspis	Leptaspis zeylanica Nees ex Steud.	GenBank	-	NC_033864
	Leptaspis	Leptaspis urceolata (Roxb.) R.Br.	The Germplasm Bank of Wild Species		OK539736
	Oryza	Oryza sativa L.	GenBank	-	NC_031333
	Pharus	Pharus lappulaceus Aubl.	GenBank	-	NC_023245
	Pharus	Pharus latifolius L.	GenBank	-	NC_021372
	Puelia	Puelia olyriformis (Franch.) Clayton 1	GenBank	-	NC_023449
	Puelia	Puelia olyriformis (Franch.) Clayton 2	Royal Botanic Gardens, Kew	WHKG017	OK539739
	Raddia	Raddia brasiliensis Bertol.	GenBank	-	KJ870998
	Saccharum	Saccharum officinarum L.	GenBank		NC_035224
	Setaria	Setaria viridis (L.) P.Beauv.	GenBank	-	NC_028075
	Sorghum	Sorghum bicolor (L.) Moench	GenBank	-	NC_008602
	Streptochaeta	Streptochaeta spicata Schrad. ex Nees	GenBank	-	NC_033862
	Zea	Zea mays L.	GenBank	-	NC_001666
Restionaceae	Dapsilanthus	Dapsilanthus disjunctus (Mast.) B.G.Briggs & L.A.S.Johnson 1	The Germplasm Bank of Wild Species	14CS8760	OK539712
	Dapsilanthus	Dapsilanthus disjunctus (Mast.) B.G.Briggs & L.A.S.Johnson 2	The Germplasm Bank of Wild Species	WHCY002-1	OK539713
Rapateaceae	Maschalocephalus	Maschalocephalus dinklagei Gilg & K.Schum.	Royal Botanic Gardens, Kew	WHKG014	OL689159
	Rapatea	Rapatea paludosa Aubl.	The Germplasm Bank of Wild Species	14CS8822	OK539741
Typhaceae	Sparganium	Sparganium confertum Y.D.Chen	The Germplasm Bank of Wild Species	WH-2013-079	OK539743
	Sparganium	Sparganium stoloniferum (Buch.-Ham. ex Graebn.) Buch.-Ham. ex Juz.	GenBank	-	NC_044634
	Sparganium	Sparganium subglobosum Morong	The Germplasm Bank of Wild Species	Liuetal568	OK539744
	Typha	Typha angustifolia L.	GenBank	-	NC_050678
	Typha	Typha sp.	The Germplasm Bank of Wild Species	11CS3675	OK539748
	Typha	Typha latifolia L.	GenBank	-	NC_013823
	Typha	Typha lugdunensis P.Chabert	The Germplasm Bank of Wild Species	ZhangDY408	OK539745
	Typha	Typha minima Funck	The Germplasm Bank of Wild Species	08CS408	OK539746
	Typha	Typha przewalskii Skvortsov	The Germplasm Bank of Wild Species	Liuetal571	OK539747
Thurniaceae	Prionium	Prionium serratum (L.f.) Drège	Royal Botanic Gardens, Kew	WHKG011	OL689155
	Thurnia	Thurnia sphaerocephala (Rudge) Hook.f.	Royal Botanic Gardens, Kew	WHKG012	OL689154
Xyridaceae	Xyris	Xyris indica L. 1	The Germplasm Bank of Wild Species	14CS8759	OK539754
	Xyris	Xyris indica L. 2	The Germplasm Bank of Wild Species	WHAM001	OK539750
	Xyris	Xyris indica L. 3	The Germplasm Bank of Wild Species	WHCY001-2	OK539751
	Xyris	Xyris capensis Thunb. 1	Royal Botanic Gardens, Kew	WHKG013	OK539752
	Xyris	Xyris capensis Thunb. 2	The Germplasm Bank of Wild Species	GLGS30927	OK539753
	Xyris	Xyris pauciflora Willd.	The Germplasm Bank of Wild Species	14CS8914	OK539755
Outgroup
	Hanguana	Hanguana malayana (Jack) Merr.	GenBank	-	NC_029962
	Heliconia	Heliconia collinsiana Griggs	GenBank	-	NC_020362
	Musa	Musa balbisiana Colla	GenBank	-	NC_028439
	Philydrum	Philydrum lanuginosum Banks & Sol. ex Gaertn.	GenBank	-	NC_039424
	Pontederia	Pontederia cordata L.	GenBank	-	NC_044968
	Zingiber	Zingiber spectabile Griff.	GenBank	-	NC_020363
	Anigozanthos	Anigozanthos flavidus DC.	GenBank	-	NC_040160
