# Supplementary material for: Organelle Phylogenomics and Extensive Conflicting Phylogenetic Signals in the Monocot Order Poales
Source: Front Plant Sci. 2022 Jan 31;12:824672. doi: 10.3389/fpls.2021.824672 (PMC8841755; doi:10.3389/fpls.2021.824672)
Supplement: Supplementary file 3 [file Table_3.XLSX]

## Sheet: Sheet1
Table S3 Models of all analyzed matrices of the Poales
Matrix	IQ-TREE best-fit model	Mrbayes best-fit model	RAxML best-fit model
114PG	GTR+F+R4	-	GTRGAMMA
114PG-all	GTR+F+R4	-	GTRGAMMA
114PG-half	GTR+F+R4	-	GTRGAMMA
114-PG-no	GTR+F+R4	-	GTRGAMMA
114PG-12	GTR+F+R4	-	GTRGAMMA
80PG	GTR+F+R4	GTR+I+G+F	GTRGAMMA
80PG-all	GTR+F+R4	-	GTRGAMMA
80PG-half	GTR+F+R4	-	GTRGAMMA
80PG-no	GTR+F+R4	GTR+I+G+F	GTRGAMMA
80PG-12	GTR+F+R4	-	GTRGAMMA
80PG-3	GTR+F+R5	-	GTRGAMMA
28MG	GTR+F+R4	GTR+I+G+F	GTRGAMMA
28MG-all	GTR+F+R5	-	GTRGAMMA
28MG-half	GTR+F+R4	-	GTRGAMMA
28MG-no	GTR+F+R3	-	GTRGAMMA
80PC_outlier_removed_EJ12	GTR+F+R5	-	GTRGAMMA
80PC-all_outlier_removed_EJ12	GTR+F+R4	-	-
80PC-half_outlier_removed_EJ12	GTR+F+R4	-	-
80PC-no_outlier_removed_EJ12	GTR+F+R4	-	-
80PC_outlier_removed_BT123	GTR+F+R4	-	-
80PC-all_outlier_removed_BT123	GTR+F+R4	-	-
80PC-half_outlier_removed_BT123	GTR+F+R4	-	-
80PC-no_outlier_removed_BT123	GTR+F+R4	-	-
80PC_outlier_removed_EMX123	GTR+F+R4	-	-
80PC-all_outlier_removed_EMX123	GTR+F+R4	-	-
80PC-half_outlier_removed_EMX123	GTR+F+R4	-	-
80PC-no_outlier_removed_EMX123	GTR+F+R4	-	-
PG: plastid gene MG: mitochodrial gene all: using Gblocks with allowing gap positions with all; half: using Gblocks with allowing gap positions with half; no: using Gblocks with allowing gap positions with none; -12 :1st+2nd condon position of matrix; -3 : 3rd codon position of matrix
