# Supplementary material for: Organelle Phylogenomics and Extensive Conflicting Phylogenetic Signals in the Monocot Order Poales
Source: Front Plant Sci. 2022 Jan 31;12:824672. doi: 10.3389/fpls.2021.824672 (PMC8841755; doi:10.3389/fpls.2021.824672)
Supplement: Supplementary file 4 [file Table_4.XLSX]

## Sheet: Table S3-1
Supplementary Table S3-1. Gene-wise phylogenetic signal for Ecdeiocoleaceae , Joinvilleaceae and Poaceae in Poales based on the 80PG matrix.
gene_id	tree_supported	tr1_GLS	tr2_GLS	Phylogenetic signal (ΔGLS)
accD	tr1	-12842.8	-12848.6	5.7798
atpA	tr2	-16552.6	-16552.1	0.49859
atpB	tr2	-14203.9	-14203.2	0.7492
atpE	tr2	-4511.03	-4510.06	0.96701
atpF	tr2	-7027.1	-7023.29	3.80695
atpH	tr2	-1714.92	-1714.75	0.1668
atpI	tr2	-6986.22	-6984.45	1.77607
ccsA	tr1	-15580.8	-15583.8	3.01281
cemA	tr2	-10152.3	-10151.8	0.5675
clpP	tr2	-11598.1	-11596.3	1.83861
infA	tr2	-4434.95	-4434.13	0.81634
matK	tr1	-25955.8	-25959.4	3.61802
ndhA	tr2	-12232.9	-12232	0.86601
ndhB	tr2	-6480.41	-6477.9	2.51065
ndhC	tr1	-3378.12	-3378.13	0.00895
ndhD	tr1	-19251.4	-19252.2	0.792701
ndhE	tr1	-3886.02	-3887.23	1.21654
ndhF	tr1	-35643.3	-35647.6	4.32492
ndhG	tr2	-6223.63	-6222.5	1.12598
ndhH	tr2	-11077.8	-11075.7	2.06101
ndhI	tr1	-4628.94	-4630.55	1.60722
ndhJ	tr2	-4655.06	-4654.82	0.23312
ndhK	tr2	-6697.72	-6697.59	0.12879
petA	tr1	-9882.61	-9884.17	1.55532
petB	tr2	-5075.72	-5075.58	0.13876
petD	tr2	-4281.7	-4279.93	1.77326
petG	tr1	-899.201	-899.393	0.19154
petL	tr2	-899.754	-899.359	0.39443
petN	tr1	-581.348	-581.361	0.01235
psaA	tr1	-17446.2	-17448.6	2.47254
psaB	tr1	-17134.6	-17136.7	2.126
psaC	tr2	-2287.98	-2287.97	0.01606
psaI	tr1	-1169.6	-1169.62	0.02513
psaJ	tr1	-1399.27	-1399.5	0.23124
psbA	tr1	-8054.3	-8055.63	1.33394
psbB	tr1	-13214.8	-13216.9	2.05248
psbC	tr1	-11356.1	-11356.3	0.18856
psbD	tr1	-7895.2	-7899.78	4.57884
psbE	tr1	-1488.15	-1488.37	0.22103
psbF	tr2	-750.524	-750.02	0.50321
psbH	tr1	-2551.74	-2551.93	0.18787
psbI	tr2	-962.795	-962.599	0.19635
psbJ	tr2	-923.052	-922.749	0.30299
psbK	tr2	-2027.94	-2023.52	4.42224
psbL	tr1	-583.303	-583.388	0.08502
psbM	tr1	-787.264	-787.611	0.34732
psbN	tr1	-908.216	-908.233	0.01675
psbT	tr2	-688.361	-688.273	0.08779
psbZ	tr2	-1699.25	-1698.89	0.35488
rbcL	tr2	-14884.7	-14884.2	0.56925
rpl14	tr2	-3800.9	-3799.32	1.57522
rpl16	tr2	-4301.85	-4299.99	1.85849
rpl2	tr2	-5633.49	-5632.56	0.92434
rpl20	tr2	-4807.53	-4806.84	0.68744
rpl22	tr2	-5244.25	-5243.18	1.06994
rpl23	tr2	-2663.01	-2659.88	3.12767
rpl32	tr2	-1533	-1532.81	0.1902
rpl33	tr2	-3374.97	-3374.96	0.00152
rpl36	tr1	-1264.09	-1264.21	0.11788
rpoA	tr2	-15374.1	-15371.7	2.40208
rpoB	tr1	-39128.5	-39131.4	2.86954
rpoC	tr1	-26495.1	-26499.5	4.3664
rpoC	tr1	-55915.5	-55918	2.47726
rps11	tr2	-5528.03	-5526.61	1.42373
rps12	tr1	-3326.58	-3328.65	2.0653
rps14	tr1	-3780.6	-3781.97	1.3682
rps15	tr2	-3499.21	-3498.68	0.533759
rps16	tr1	-2844.41	-2845.84	1.43004
rps18	tr1	-5342.86	-5344.23	1.36609
rps19	tr2	-2664	-2663.33	0.66201
rps2	tr2	-10150.3	-10146.8	3.56242
rps3	tr2	-8443.03	-8441.14	1.88798
rps4	tr2	-9139.45	-9138.75	0.69967
rps7	tr2	-4110.59	-4106.88	3.70212
rps8	tr1	-6294.45	-6297.96	3.50663
ycf1	tr2	-72734.7	-72731.3	3.42011
ycf15	tr2	-296.473	-296.429	0.0442
ycf2	tr2	-42036.8	-42030.6	6.1528
ycf3	tr1	-3896.2	-3896.47	0.27391
ycf4	tr2	-6932.17	-6930.57	1.59627

## Sheet: Table S3-2
Supplementary Table S3-2. Gene-wise phylogenetic signal for Ecdeiocoleaceae , Joinvilleaceae and Poaceae in Poales based on the 80PG-all matrix.
gene_id	tree_supported	tr1_GLS	tr2_GLS	Phylogenetic signal (ΔGLS)
accD	tr1	-12734.2	-12739.8	5.62247
psbD	tr1	-7889.97	-7894.57	4.60074
ndhF	tr1	-34920.3	-34924.8	4.50151
rpoC1	tr1	-25779.6	-25783.7	4.12634
matK	tr1	-25815.5	-25819.3	3.74154
rps8	tr1	-6101.93	-6105.46	3.52823
ccsA	tr1	-15398.1	-15401.2	3.09933
rpoB	tr1	-38195.4	-38198.1	2.65018
rpoC2	tr1	-53383.1	-53385.6	2.46897
psaA	tr1	-17438.2	-17440.6	2.44818
psaB	tr1	-17105.4	-17107.6	2.17084
rps12	tr1	-3305.47	-3307.52	2.0478
psbB	tr1	-13207.2	-13209.2	2.043
ndhI	tr1	-4626.53	-4628.14	1.61157
petA	tr1	-9847.83	-9849.41	1.5894
rps16	tr1	-2843.7	-2845.13	1.42471
rps14	tr1	-3535.65	-3537.01	1.35981
rps18	tr1	-5160.79	-5162.11	1.3114
psbA	tr1	-8051.34	-8052.65	1.30685
ndhE	tr1	-3885.05	-3886.3	1.2522
ndhD	tr1	-19242.2	-19243	0.859801
psbM	tr1	-786.608	-786.949	0.34098
psbC	tr1	-11343.8	-11344	0.26574
ycf3	tr1	-3894.79	-3895.05	0.26372
psaJ	tr1	-1398.9	-1399.13	0.22658
psbE	tr1	-1487.6	-1487.82	0.21869
petG	tr1	-899.044	-899.24	0.19573
psbH	tr1	-2550.63	-2550.81	0.1793
rpl36	tr1	-1264.53	-1264.65	0.11286
psbL	tr1	-582.252	-582.335	0.08299
psaI	tr1	-1169.32	-1169.35	0.02107
psbN	tr1	-908.48	-908.495	0.0144
petN	tr1	-581.26	-581.268	0.00807
ndhC	tr2	-3376.82	-3376.82	0.00389
rpl33	tr2	-3072.07	-3072.06	0.00673
psaC	tr2	-2287.75	-2287.74	0.01535
ycf15	tr2	-295.839	-295.79	0.04835
psbT	tr2	-688.2	-688.101	0.09907
ndhK	tr2	-6695.27	-6695.16	0.11377
petB	tr2	-5072.72	-5072.57	0.14541
atpH	tr2	-1714.21	-1714.04	0.17702
rpoA	tr2	-14450	-14449.8	0.19505
psbI	tr2	-962.417	-962.217	0.2001
rpl32	tr2	-1443.73	-1443.52	0.20888
ndhJ	tr2	-4653.34	-4653.09	0.25421
psbJ	tr2	-922.845	-922.543	0.30143
psbZ	tr2	-1698.54	-1698.19	0.35454
petL	tr2	-899.615	-899.22	0.39551
psbF	tr2	-750.249	-749.752	0.49718
rps15	tr2	-3483.02	-3482.5	0.521842
atpA	tr2	-16549.9	-16549.4	0.52487
rbcL	tr2	-14685.3	-14684.8	0.54501
cemA	tr2	-10120.3	-10119.6	0.62135
rps4	tr2	-8872.24	-8871.56	0.67867
rps19	tr2	-2598.87	-2598.18	0.68561
rpl20	tr2	-4686.13	-4685.4	0.73557
atpB	tr2	-14199.2	-14198.5	0.74973
atpE	tr2	-4452.58	-4451.69	0.88867
infA	tr2	-4218.77	-4217.86	0.91661
rpl2	tr2	-5634.2	-5633.28	0.92276
ndhA	tr2	-12192.1	-12191.1	0.93859
rpl22	tr2	-5161.32	-5160.25	1.07143
ndhG	tr2	-6216.42	-6215.14	1.28565
rps11	tr2	-5531.14	-5529.78	1.35591
clpP	tr2	-10833.1	-10831.6	1.46614
rpl14	tr2	-3775.72	-3774.24	1.4788
ycf4	tr2	-6930.42	-6928.85	1.57086
petD	tr2	-4279.62	-4277.89	1.73405
atpI	tr2	-6965.39	-6963.63	1.7603
ndhB	tr2	-6412.11	-6410.34	1.77346
rpl16	tr2	-4300.49	-4298.65	1.84117
rps3	tr2	-8411.83	-8409.95	1.87697
ndhH1	tr2	-11070.2	-11068.1	2.03281
rpl23	tr2	-2652.03	-2648.95	3.07787
rps7	tr2	-3763.7	-3760.45	3.25183
ycf1	tr2	-65248.9	-65245.3	3.51107
rps2	tr2	-9724.48	-9720.91	3.56149
atpF	tr2	-6946.3	-6942.54	3.76697
psbK	tr2	-2026.45	-2022.04	4.40713
ycf2	tr2	-37230.6	-37224.2	6.39561

## Sheet: Table S3-3
Supplementary Table S3-3. Gene-wise phylogenetic signal for Ecdeiocoleaceae , Joinvilleaceae and Poaceae in Poales based on the 80PG-half matrix.
gene_id	tree_supported	tr1_GLS	tr2_GLS	Phylogenetic signal (ΔGLS)
accD	tr1	-12545.4	-12550.7	5.32482
atpA	tr2	-16549.4	-16548.9	0.47682
atpB	tr2	-14190.2	-14189.6	0.66397
atpE	tr2	-4293.39	-4292.52	0.87455
atpF	tr2	-6938.81	-6935.06	3.7536
atpH	tr2	-1714.04	-1713.88	0.16467
atpI	tr2	-6964.34	-6962.6	1.73889
ccsA1	tr1	-14270.7	-14271.8	1.07143
cemA	tr2	-10104.8	-10104.2	0.58549
clpP	tr2	-10829.2	-10827.7	1.50417
infA	tr2	-4206.74	-4205.81	0.92565
matK	tr1	-23843.4	-23846.9	3.54537
ndhA	tr2	-12107.6	-12106.6	1.00416
ndhB	tr2	-6411.74	-6409.94	1.80291
ndhC	tr1	-3376.53	-3376.55	0.01828
ndhD	tr1	-19062.9	-19063.7	0.79641
ndhE	tr1	-3884.97	-3886.25	1.28367
ndhF	tr1	-33162.6	-33168.2	5.52612
ndhG	tr2	-6203.05	-6201.77	1.27449
ndhH1	tr2	-11045.3	-11043.2	2.038
ndhI	tr1	-4625.71	-4627.32	1.61719
ndhJ	tr2	-4652.92	-4652.66	0.25893
ndhK	tr1	-6454.76	-6455.68	0.91981
petA	tr1	-9595.28	-9596.95	1.66432
petB	tr2	-5071.95	-5071.82	0.12696
petD	tr2	-4279.39	-4277.63	1.76467
petG	tr1	-899.068	-899.268	0.19935
petL	tr2	-899.347	-898.947	0.40054
petN	tr1	-581.24	-581.25	0.01091
psaA	tr1	-17423.3	-17425.8	2.51357
psaB	tr1	-17098.8	-17101.1	2.31445
psaC	tr2	-2287.65	-2287.59	0.05619
psaI	tr1	-1168.99	-1169.01	0.02312
psaJ	tr1	-1398.87	-1399.09	0.22374
psbA	tr1	-8049.84	-8051.15	1.31505
psbB	tr1	-13205.5	-13207.5	2.06079
psbC	tr1	-11342.1	-11342.4	0.30692
psbD	tr1	-7888.68	-7893.18	4.49682
psbE	tr1	-1487.74	-1487.97	0.22976
psbF	tr2	-750.127	-749.636	0.4907
psbH	tr1	-2537.19	-2537.36	0.17181
psbI	tr2	-962.207	-962.012	0.19466
psbJ	tr2	-922.607	-922.31	0.29745
psbK	tr2	-2011.39	-2006.96	4.43782
psbL	tr1	-582.105	-582.189	0.08402
psbM	tr1	-786.375	-786.728	0.35289
psbN	tr1	-908.586	-908.599	0.01343
psbT	tr2	-688.022	-687.923	0.09975
psbZ	tr2	-1698.29	-1697.93	0.35741
rbcL	tr2	-14545.6	-14545	0.59976
rpl14	tr2	-3760.04	-3758.58	1.46503
rpl16	tr2	-4296.1	-4294.24	1.8583
rpl2	tr2	-5625.26	-5624.34	0.91878
rpl20	tr2	-4657.43	-4656.7	0.73508
rpl22	tr2	-4976.23	-4975.38	0.8544
rpl23	tr2	-2651.61	-2648.55	3.05449
rpl32	tr2	-1440.18	-1439.96	0.21985
rpl33	tr2	-3038.15	-3038.11	0.0396
rpl36	tr1	-1254.81	-1254.94	0.12404
rpoA	tr2	-13491.2	-13490.8	0.3382
rpoB	tr1	-36940.8	-36943.2	2.36414
rpoC1	tr1	-24565.5	-24567.2	1.70709
rpoC2	tr1	-49994.1	-49996.2	2.11911
rps11	tr2	-5503.32	-5502.02	1.29929
rps12	tr1	-3299.59	-3301.6	2.01164
rps14	tr1	-3366.89	-3368.25	1.35497
rps15	tr2	-3312.29	-3311.86	0.42592
rps16	tr1	-2826.06	-2827.47	1.40601
rps18	tr1	-5091.96	-5093.28	1.31396
rps19	tr2	-2599.03	-2598.37	0.65994
rps2	tr2	-9538.39	-9534.84	3.55298
rps3	tr2	-8047.27	-8045.35	1.9195
rps4	tr2	-8193.36	-8192.82	0.53881
rps7	tr2	-3735.32	-3732.08	3.24726
rps8	tr1	-5652.02	-5655.3	3.27132
ycf1	tr2	-60649.7	-60646.3	3.45429
ycf15	tr2	-295.861	-295.812	0.04933
ycf2	tr2	-35698.4	-35691.9	6.55155
ycf3	tr1	-3875.31	-3875.61	0.30369
ycf4	tr2	-6930.16	-6928.61	1.54731

## Sheet: Table S3-4
Supplementary Table S3-4. Gene-wise phylogenetic signal for Ecdeiocoleaceae , Joinvilleaceae and Poaceae in Poales based on the 80PG-no matrix.
gene_id	tree_supported	tr1_GLS	tr2_GLS	Phylogenetic signal (ΔGLS)
atpA	tr2	-16542.6	-16542.1	0.51024
atpB	tr2	-6271.41	-6270.83	0.58191
atpE	tr2	-1429.18	-1429.03	0.15473
atpF	tr2	-3683.21	-3681.42	1.79058
atpI	tr2	-6899.41	-6898.24	1.17013
ccsA1	tr2	-4159.94	-4158.72	1.21585
cemA	tr1	-6495.77	-6496.16	0.38639
clpP	tr2	-866.469	-866.269	0.20042
infA	tr2	-843.737	-843.477	0.25931
matK	tr1	-7482.28	-7482.93	0.64951
ndhA	tr2	-10905.7	-10905.4	0.3652
ndhB	tr2	-953.154	-952.874	0.27951
ndhC	tr1	-3371.63	-3371.66	0.02987
ndhD	tr1	-7582.47	-7582.95	0.48006
ndhE	tr1	-3695.6	-3696.98	1.38181
ndhF	tr1	-21114.2	-21120.7	6.48265
ndhG	tr2	-6183.77	-6182.51	1.26985
ndhH1	tr1	-139.061	-139.064	0.00308
ndhI	tr2	-4120.91	-4120.76	0.14848
ndhJ	tr2	-4640.54	-4640.25	0.29477
ndhK	tr1	-5571.25	-5572.07	0.81837
petA	tr1	-9566.55	-9568.09	1.5426
petB	tr2	-3896.22	-3896.15	0.06958
petD	tr2	-3803.67	-3802.15	1.52127
petG	tr1	-897.838	-897.947	0.10905
petL	tr2	-898.449	-898.202	0.24771
petN	tr2	-508.727	-508.712	0.01557
psaA	tr1	-10298	-10299	1.08199
psaB	tr1	-16483.5	-16485	1.49809
psaC	tr2	-2285.26	-2285.24	0.02268
psaI	tr2	-1166.5	-1166.48	0.01921
psaJ	tr1	-1400.13	-1400.3	0.16603
psbA	tr1	-5162.55	-5163.8	1.25537
psbB	tr1	-11583.2	-11585.6	2.44201
psbC	tr1	-5265.96	-5266.34	0.38607
psbD	tr1	-1967	-1967.15	0.15577
psbE	tr1	-1404.14	-1404.33	0.19252
psbF	tr2	-748.665	-748.108	0.55739
psbH	tr1	-2503.85	-2503.93	0.08589
psbI	tr2	-956.631	-956.485	0.14595
psbJ	tr2	-920.06	-919.753	0.30656
psbK	tr2	-2004.09	-2000.61	3.48675
psbL	tr1	-574.573	-574.648	0.07511
psbM	tr1	-783.067	-783.416	0.34958
psbN	tr2	-908.922	-908.889	0.03303
psbT	tr2	-686.659	-686.544	0.11503
psbZ	tr2	-1368.19	-1367.91	0.28498
rbcL	tr1	-8264.41	-8267.96	3.55214
rpl14	tr2	-3768.48	-3766.87	1.60376
rpl16	tr2	-4150.12	-4148.44	1.67961
rpl2	tr2	-2724.65	-2724.57	0.07523
rpl20	tr2	-4394.1	-4393.66	0.43869
rpl22	tr2	-560.287	-560.263	0.02392
rpl32	tr2	-959.356	-959.142	0.21382
rpl33	tr2	-1305.92	-1305.28	0.6349
rpl36	tr1	-1260.46	-1260.52	0.05587
rpoA	tr1	-10292	-10292.2	0.27619
rpoB	tr1	-6526.32	-6526.53	0.2106
rpoC1	tr1	-21849.1	-21851	1.88666
rpoC2	tr1	-18077.9	-18080.8	2.92502
rps11	tr2	-5250.05	-5249.24	0.80655
rps14	tr1	-3368.57	-3369.81	1.23875
rps16	tr1	-1939.58	-1940.53	0.95863
rps19	tr1	-1548.75	-1549.24	0.49235
rps2	tr2	-3144.83	-3143.13	1.69938
rps3	tr2	-6602.2	-6600.23	1.97712
rps4	tr2	-6624.52	-6623.02	1.50728
rps7	tr2	-909.976	-909.713	0.26246
rps8	tr1	-5287.45	-5290.74	3.29354
ycf15	tr2	-296.336	-296.267	0.06874
ycf3	tr1	-1411.06	-1411.08	0.01824
ycf4	tr2	-6906.02	-6904.41	1.60422

## Sheet: Table S3-5
Supplementary Table S3-5. Gene-wise phylogenetic signal for Ecdeiocoleaceae , Joinvilleaceae and Poaceae in Poales based on the 80PG_outlier_removed matrix.
gene_id	tree_supported	tr1_GLS	tr2_GLS	Phylogenetic signal (ΔGLS)
accD	tr1	-12878.1	-12884.1	5.94658
atpA	tr2	-16546	-16545.5	0.51152
atpB	tr2	-14188.8	-14188.1	0.71829
atpE	tr2	-4507.09	-4506.16	0.93322
atpF	tr2	-7023.72	-7019.96	3.75694
atpH	tr2	-1722.51	-1722.29	0.21537
atpI	tr2	-6979.11	-6977.35	1.75725
ccsA_1	tr1	-15562.3	-15565.3	2.99381
cemA	tr2	-10146	-10145.4	0.59084
clpP	tr2	-11631.4	-11629.6	1.79401
infA	tr2	-4450.3	-4449.46	0.83463
matK	tr1	-25914	-25917.9	3.83165
ndhA	tr2	-12209.9	-12209.1	0.80925
ndhB	tr2	-6472.7	-6470.84	1.85624
ndhC	tr1	-3376.01	-3376.02	0.00975
ndhD	tr1	-19229.5	-19230.6	1.09939
ndhE	tr1	-3886.45	-3887.73	1.28228
ndhF	tr1	-35604.5	-35609	4.5176
ndhG	tr2	-6208.43	-6206.98	1.44633
ndhH1	tr2	-11056.4	-11054.6	1.75975
ndhI	tr1	-4620.58	-4622.21	1.63564
ndhJ	tr2	-4650.73	-4650.48	0.24854
ndhK	tr2	-6691.05	-6690.87	0.18336
petA	tr1	-9873.28	-9874.75	1.47588
petB	tr2	-5091.06	-5090.9	0.15288
petD	tr2	-4278.81	-4277.06	1.74769
petG	tr1	-898.274	-898.415	0.14088
petL	tr2	-899.522	-899.159	0.36375
petN	tr1	-581.407	-581.408	0.00103
psaA	tr1	-17448.1	-17450.6	2.41613
psaB	tr1	-17135.1	-17137.8	2.61709
psaC	tr1	-2285.48	-2285.48	0.00112
psaI	tr1	-1170.87	-1170.89	0.01838
psaJ	tr1	-1398.71	-1398.92	0.21264
psbA	tr1	-8054.61	-8055.95	1.3385
psbB	tr1	-13194.1	-13196.2	2.14519
psbC	tr1	-11370.6	-11370.7	0.11504
psbD	tr1	-7906.78	-7911.52	4.73823
psbE	tr1	-1489.14	-1489.34	0.2096
psbF	tr2	-750.145	-749.508	0.6368
psbH	tr1	-2549.07	-2549.25	0.18408
psbI	tr2	-960.834	-960.659	0.17554
psbJ	tr2	-923.005	-922.682	0.32363
psbK	tr2	-2022.84	-2018.67	4.17198
psbL	tr1	-580.206	-580.288	0.08197
psbM	tr1	-786.123	-786.463	0.34015
psbN	tr2	-909.884	-909.881	0.00288
psbT	tr2	-686.272	-686.163	0.10906
psbZ	tr2	-1696.6	-1696.26	0.3421
rbcL	tr2	-14877.4	-14876.8	0.62761
rpl14	tr2	-3798.96	-3797.31	1.6446
rpl16	tr2	-4299.74	-4297.91	1.83367
rpl2	tr2	-5634.35	-5633.47	0.88078
rpl20	tr2	-4809.26	-4808.68	0.58327
rpl22	tr2	-5235.79	-5234.66	1.13438
rpl23	tr2	-2664.66	-2661.41	3.24335
rpl32	tr2	-1532.12	-1531.91	0.21705
rpl33	tr1	-3373.03	-3373.06	0.03674
rpl36	tr1	-1265.45	-1265.55	0.09906
rpoA_1	tr2	-15383.5	-15381.2	2.39495
rpoB	tr1	-39123.2	-39126.2	2.93027
rpoC1	tr1	-26494.3	-26498.7	4.37534
rpoC2_1	tr1	-55867.5	-55869.5	2.00035
rps11	tr2	-5537.44	-5535.96	1.48165
rps12	tr1	-3328.31	-3330.3	1.99856
rps14	tr1	-3784.24	-3785.54	1.29896
rps15	tr2	-3494.54	-3493.93	0.600492
rps16	tr1	-2843.25	-2844.62	1.37189
rps18	tr1	-5350.07	-5351.51	1.44504
rps19	tr2	-2668.06	-2667.32	0.74006
rps2	tr2	-10157.1	-10153.4	3.70733
rps3	tr2	-8456.18	-8454.27	1.90571
rps4	tr2	-9146.4	-9145.68	0.71644
rps7	tr2	-4126.66	-4122.89	3.77192
rps8	tr1	-6268.03	-6271.57	3.53924
ycf1	tr2	-72878.2	-72874.9	3.24401
ycf15	tr2	-296.696	-296.644	0.05262
ycf3	tr1	-3892.29	-3892.51	0.21512
ycf4	tr2	-6926.69	-6925.05	1.63948

## Sheet: Table S3-6
Supplementary Table S3-6. Gene-wise phylogenetic signal for Ecdeiocoleaceae , Joinvilleaceae and Poaceae in Poales based on the 80PG-all_outlier_removed matrix.
gene_id	tree_supported	tr1_GLS	tr2_GLS	Phylogenetic signal (ΔGLS)
accD	tr1	-12767.2	-12773	5.8242
atpA	tr2	-16544.7	-16544.2	0.53028
atpB	tr2	-14186.4	-14185.7	0.70441
atpE	tr2	-4449.59	-4448.73	0.85763
atpF	tr2	-6943.69	-6939.96	3.73238
atpH	tr2	-1713.02	-1712.83	0.19203
atpI	tr2	-6957.52	-6955.98	1.53997
ccsA_1	tr1	-15385.2	-15388.2	2.98495
cemA	tr2	-10115.1	-10114.5	0.64122
clpP	tr2	-10862.6	-10861.2	1.39628
infA	tr2	-4232.58	-4231.67	0.91004
matK	tr1	-25788.3	-25792	3.73125
ndhA	tr2	-12172.1	-12171.2	0.83605
ndhB	tr2	-6409.46	-6407.56	1.89189
ndhC	tr1	-3375.06	-3375.06	0.00092
ndhD	tr1	-19228.1	-19229	0.903504
ndhE	tr1	-3886.61	-3887.84	1.22624
ndhF	tr1	-34894	-34898.4	4.32033
ndhG	tr2	-6206.62	-6205.19	1.43076
ndhH1	tr2	-11052.2	-11050.4	1.76593
ndhI	tr1	-4619.33	-4620.96	1.62858
ndhJ	tr2	-4649.91	-4649.64	0.26863
ndhK	tr2	-6689.67	-6689.52	0.14958
petA	tr1	-9840.27	-9841.75	1.47718
petB	tr2	-5067.57	-5067.41	0.16213
petD	tr2	-4276.45	-4274.75	1.69653
petG	tr1	-898.163	-898.307	0.14469
petL	tr2	-899.283	-898.916	0.36753
petN	tr2	-581.409	-581.407	0.00229
psaA	tr1	-17425.4	-17427.7	2.30474
psaB	tr1	-17085.3	-17087.8	2.42095
psaC	tr2	-2285.38	-2285.38	0.00148
psaI	tr1	-1170.58	-1170.59	0.01506
psaJ	tr1	-1398.59	-1398.8	0.20947
psbA	tr1	-8049.03	-8050.36	1.33873
psbB	tr1	-13188.2	-13190.4	2.20096
psbC	tr1	-11339.5	-11339.7	0.14423
psbD	tr1	-7881.74	-7886.06	4.32275
psbE	tr1	-1487.8	-1488.01	0.20886
psbF	tr2	-750.195	-749.661	0.53415
psbH	tr1	-2548.47	-2548.67	0.19734
psbI	tr2	-960.024	-959.835	0.18913
psbJ	tr2	-922.659	-922.34	0.31918
psbK	tr2	-2021.98	-2017.82	4.1611
psbL	tr1	-579.006	-579.087	0.08071
psbM	tr1	-785.664	-786.006	0.34272
psbN	tr2	-909.283	-909.279	0.00373
psbT	tr2	-686.338	-686.22	0.11787
psbZ	tr2	-1696.29	-1695.95	0.34279
rbcL	tr2	-14680.8	-14680.1	0.62157
rpl14	tr2	-3776.65	-3775.02	1.62918
rpl16	tr2	-4298.9	-4297.06	1.84508
rpl2	tr2	-5635.24	-5634.36	0.88135
rpl20	tr2	-4689.08	-4688.48	0.59562
rpl22	tr2	-5154.47	-5153.34	1.13275
rpl23	tr2	-2653.72	-2650.52	3.19734
rpl32	tr2	-1441.91	-1441.68	0.2314
rpl33	tr1	-3070.72	-3070.73	0.01157
rpl36	tr1	-1265.78	-1265.88	0.09513
rpoA_1	tr2	-14457.2	-14457.1	0.07698
rpoB	tr1	-38193.8	-38196.6	2.73801
rpoC1	tr1	-25780.1	-25784.3	4.16644
rpoC2_1	tr1	-53346.5	-53348.8	2.24139
rps11	tr2	-5539.8	-5538.38	1.41573
rps12	tr1	-3307.03	-3309.03	2.00314
rps14	tr1	-3538.93	-3540.2	1.2672
rps15	tr2	-3478.88	-3478.29	0.588399
rps16	tr1	-2842.7	-2844.07	1.36498
rps18	tr1	-5166.76	-5168.14	1.38295
rps19	tr2	-2602.44	-2601.71	0.73092
rps2	tr2	-9730.25	-9726.54	3.71038
rps3	tr2	-8424.1	-8422.19	1.90504
rps4	tr2	-8878.72	-8878.03	0.69876
rps7	tr2	-3775.96	-3772.64	3.31629
rps8	tr1	-6078.12	-6081.67	3.54894
ycf1	tr2	-65356.8	-65353.4	3.34024
ycf15	tr2	-296.021	-295.967	0.05409
ycf3	tr1	-3891.27	-3891.48	0.20994
ycf4	tr2	-6926.08	-6924.46	1.61816

## Sheet: Table S3-7
Supplementary Table S3-7. Gene-wise phylogenetic signal for Ecdeiocoleaceae , Joinvilleaceae and Poaceae in Poales based on the 80PG-half_outlier_removed matrix.
gene_id	tree_supported	tr1_GLS	tr2_GLS	Phylogenetic signal (ΔGLS)
accD	tr1	-12545.3	-12550.7	5.35035
atpA	tr2	-16549.3	-16548.8	0.47865
atpB	tr2	-14190.2	-14189.6	0.65715
atpE	tr2	-4293.27	-4292.4	0.86913
atpF	tr2	-6938.84	-6935.09	3.75792
atpH	tr2	-1715.1	-1714.94	0.16658
atpI	tr2	-6962.95	-6961.3	1.64763
ccsA_1	tr1	-14271.7	-14272.7	1.01211
cemA	tr2	-10104.6	-10104	0.56946
clpP	tr2	-10829.3	-10827.8	1.51755
infA	tr2	-4206.77	-4205.84	0.92733
matK	tr1	-23842.9	-23846.4	3.5852
ndhA	tr2	-12107.6	-12106.6	1.00641
ndhB	tr2	-6409.38	-6407.45	1.92709
ndhC	tr1	-3376.53	-3376.55	0.01738
ndhD	tr1	-19064.6	-19065.3	0.72587
ndhE	tr1	-3885.32	-3886.56	1.24614
ndhF	tr1	-33165.3	-33170.6	5.3034
ndhG	tr2	-6203.02	-6201.74	1.28247
ndhH1	tr2	-11045.2	-11043.2	2.03486
ndhI	tr1	-4625.61	-4627.22	1.61253
ndhJ	tr2	-4652.91	-4652.65	0.26389
ndhK	tr1	-6454.69	-6455.62	0.92396
petA	tr1	-9595.25	-9596.89	1.63704
petB	tr2	-5072.49	-5072.34	0.15068
petD	tr2	-4279.37	-4277.6	1.77246
petG	tr1	-899.061	-899.261	0.20012
petL	tr2	-899.28	-898.879	0.4005
petN	tr1	-581.29	-581.301	0.01053
psaA	tr1	-17423	-17425.7	2.65784
psaB	tr1	-17098.9	-17101.3	2.37156
psaC	tr2	-2286.79	-2286.75	0.04135
psaI	tr1	-1168.94	-1168.96	0.02292
psaJ	tr1	-1398.86	-1399.08	0.22379
psbA	tr1	-8054.54	-8055.85	1.30899
psbB	tr1	-13205.4	-13207.4	2.0712
psbC	tr1	-11345.5	-11345.8	0.29155
psbD	tr1	-7889.82	-7894.27	4.44395
psbE	tr1	-1489.08	-1489.31	0.2288
psbF	tr2	-750.179	-749.684	0.49487
psbH	tr1	-2537.12	-2537.3	0.18051
psbI	tr2	-961.818	-961.625	0.19228
psbJ	tr2	-922.815	-922.516	0.29924
psbK	tr2	-2011.39	-2006.96	4.42929
psbL	tr1	-579.69	-579.775	0.08449
psbM	tr1	-786.576	-786.928	0.3523
psbN	tr1	-909.533	-909.546	0.01297
psbT	tr2	-687.12	-687.012	0.10722
psbZ	tr2	-1698.28	-1697.93	0.35966
rbcL	tr2	-14547.9	-14547.4	0.48741
rpl14	tr2	-3760.04	-3758.56	1.48028
rpl16	tr2	-4295.97	-4294.09	1.87083
rpl2	tr2	-5625.29	-5624.36	0.92096
rpl20	tr2	-4657.27	-4656.56	0.71328
rpl22	tr2	-4976.26	-4975.4	0.86463
rpl23	tr2	-2651.62	-2648.55	3.06787
rpl32	tr2	-1439.64	-1439.42	0.22538
rpl33	tr2	-3038.12	-3038.08	0.03495
rpl36	tr1	-1254.75	-1254.88	0.12304
rpoA_1	tr2	-13491.2	-13490.9	0.32188
rpoB	tr1	-36940.8	-36943.2	2.32235
rpoC1	tr1	-24566.7	-24568.4	1.72176
rpoC2_1	tr1	-49994.8	-49997.1	2.24671
rps11	tr2	-5503.33	-5501.99	1.33965
rps12	tr1	-3299.59	-3301.61	2.01714
rps14	tr1	-3366.97	-3368.31	1.33642
rps15	tr2	-3312.29	-3311.86	0.42973
rps16	tr1	-2826.06	-2827.47	1.41054
rps18	tr1	-5092	-5093.32	1.31663
rps19	tr2	-2598.89	-2598.3	0.59133
rps2	tr2	-9539.06	-9535.49	3.56882
rps3	tr2	-8047.34	-8045.42	1.92413
rps4	tr2	-8193.38	-8192.84	0.54082
rps7	tr2	-3735.37	-3732.09	3.27428
rps8	tr1	-5652	-5655.28	3.27784
ycf1	tr2	-60649.9	-60646.5	3.45574
ycf2	tr2	-35698.3	-35691.7	6.59505
ycf3	tr1	-3875.49	-3875.79	0.3028
ycf4	tr2	-6930.16	-6928.61	1.54621

## Sheet: Table S3-8
Supplementary Table S3-8. Gene-wise phylogenetic signal for Ecdeiocoleaceae , Joinvilleaceae and Poaceae in Poales based on the 80PG-no_outlier_removed matrix.
gene_id	tree_supported	tr1_GLS	tr2_GLS	Phylogenetic signal (ΔGLS)
atpA	tr2	-16535.7	-16535.4	0.253
atpB	tr2	-6263.85	-6263.38	0.46971
atpE	tr2	-1428.86	-1428.76	0.09668
atpF	tr2	-3683.07	-3681.34	1.73381
atpI	tr2	-6900.74	-6899.4	1.3413
ccsA_1	tr2	-4156.95	-4155.87	1.07643
cemA	tr1	-6491.42	-6491.75	0.32704
clpP	tr2	-865.986	-865.773	0.21258
infA	tr2	-842.617	-842.351	0.26605
matK	tr1	-7478.39	-7478.73	0.3451
ndhA	tr1	-10902.6	-10902.7	0.09294
ndhB	tr2	-947.672	-947.372	0.2993
ndhC	tr1	-3372.99	-3373.01	0.01432
ndhD	tr1	-7577.15	-7577.56	0.40668
ndhE	tr1	-3690.72	-3691.96	1.24365
ndhG	tr2	-6180.48	-6179.04	1.44228
ndhH1	tr1	-139.15	-139.158	0.008358
ndhI	tr1	-4119.49	-4119.52	0.03162
ndhJ	tr2	-4641.37	-4641.17	0.20355
ndhK	tr1	-5569.35	-5570.17	0.82123
petA	tr1	-9564.17	-9565.35	1.17815
petB	tr2	-3897.33	-3897.26	0.06271
petD	tr2	-3803.34	-3802.02	1.32927
petG	tr1	-898.037	-898.168	0.13118
petL	tr2	-897.638	-897.352	0.28523
petN	tr1	-508.814	-508.816	0.00208
psaA	tr1	-10297.6	-10298.6	1.02272
psaB	tr1	-16482.7	-16484.2	1.49378
psaC	tr1	-2284.73	-2284.84	0.11454
psaI	tr1	-1166.68	-1166.69	0.00562
psaJ	tr1	-1399.34	-1399.55	0.20331
psbA	tr1	-5159.41	-5160.14	0.73065
psbB	tr1	-11574.7	-11576.6	1.86553
psbC	tr1	-5263.62	-5264.15	0.53467
psbD	tr1	-1967.61	-1967.82	0.20878
psbE	tr1	-1406.99	-1407.19	0.20346
psbF	tr2	-748.641	-748.048	0.59303
psbH	tr1	-2502.18	-2502.3	0.12474
psbI	tr2	-956.98	-956.857	0.1237
psbJ	tr2	-920.261	-919.996	0.26553
psbK	tr2	-2000.49	-1996.65	3.84106
psbL	tr1	-577.581	-577.657	0.0763
psbM	tr1	-783.019	-783.344	0.32504
psbN	tr1	-909.621	-909.652	0.03071
psbT	tr2	-686.002	-685.927	0.07541
psbZ	tr2	-1367.3	-1367.04	0.26668
rbcL	tr1	-8265.37	-8268.72	3.34955
rpl14	tr2	-3764.83	-3763.46	1.37063
rpl16	tr2	-4147.22	-4145.82	1.39285
rpl2	tr2	-2723.72	-2723.66	0.06651
rpl20	tr2	-4391.96	-4391.51	0.45452
rpl22	tr1	-560.005	-560.017	0.01142
rpl32	tr2	-959.46	-959.345	0.11533
rpl33	tr2	-1304.56	-1304.04	0.52001
rpl36	tr1	-1259.08	-1259.17	0.09398
rpoA_1	tr1	-10280.7	-10281	0.3022
rpoB	tr1	-6523.77	-6524.03	0.26175
rpoC1	tr1	-21840.7	-21842.5	1.81059
rpoC2_1	tr1	-18068.2	-18070.7	2.58726
rps11	tr2	-5246.42	-5245.37	1.04542
rps14	tr1	-3367.54	-3368.44	0.90553
rps16	tr1	-1939.69	-1940.58	0.88923
rps19	tr1	-1547.82	-1548.14	0.3227
rps2	tr2	-3140.97	-3139.35	1.61239
rps3	tr2	-6594.89	-6593.05	1.84614
rps4	tr2	-6621.43	-6620.01	1.41933
rps7	tr2	-908.699	-908.446	0.2534
rps8	tr1	-5281.48	-5284.43	2.95288
ycf15	tr2	-296.448	-296.395	0.05349
ycf3	tr1	-1411.73	-1411.78	0.0484
ycf4	tr2	-6906.43	-6904.87	1.55451

## Sheet: Table S3-9
Supplementary Table S3-9. Gene-wise phylogenetic signal for Bromeliaceae, Rapateaceae and Typhaceae in Poales based on the 80PG matrix.
gene_id	tree_supported	tr1_GLS	tr2_GLS	tr3_GLS	Phylogenetic signal (ΔGLS)
accD	tr1	-12842.8	-12847.9	-12847	3.39844
atpA	tr2	-16552.6	-16550.2	-16551.4	1.63569
atpB	tr3	-14203.9	-14203.4	-14202.8	0.737993
atpE	tr3	-4511.02	-4510.27	-4509.65	0.914907
atpF	tr3	-7027.09	-7023.91	-7022.4	3.13136
atpH	tr1	-1714.92	-1715.24	-1715.29	0.252953
atpI	tr2	-6986.22	-6983.83	-6987.63	2.53429
ccsA1	tr1	-15580.8	-15583.9	-15582.8	2.03746
cemA	tr3	-10152.3	-10151.7	-10150.5	1.25701
clpP	tr1	-11598.1	-11598.2	-11598.5	0.221473
infA	tr2	-4434.95	-4434.05	-4434.39	0.599193
matK	tr1	-25955.8	-25959.6	-25957.6	2.57519
ndhA	tr2	-12232.8	-12232.1	-12233.3	0.769583
ndhB	tr2	-6480.41	-6478.96	-6479.45	0.9641
ndhC	tr3	-3378.12	-3377.88	-3376.64	0.98984
ndhD	tr3	-19251.4	-19252.5	-19250.5	1.33837
ndhE	tr2	-3886.02	-3883.95	-3885.42	1.37941
ndhF	tr1	-35643.3	-35644.6	-35650.2	4.61294
ndhG	tr3	-6223.63	-6227.92	-6223.24	3.1223
ndhH1	tr3	-11077.8	-11077.1	-11076.2	1.04435
ndhI	tr1	-4628.94	-4629.46	-4629.77	0.552313
ndhJ	tr1	-4655.05	-4656.16	-4656.07	0.737453
ndhK	tr1	-6697.72	-6698.27	-6698.74	0.67492
petA	tr1	-9882.61	-9883.81	-9884.21	1.06697
petB	tr2	-5075.72	-5075.3	-5075.32	0.283373
petD	tr3	-4281.71	-4280.45	-4270.57	7.4258
petG	tr1	-899.201	-899.531	-899.518	0.219873
petL	tr3	-899.753	-899.336	-899.318	0.29028
petN	tr1	-581.348	-581.38	-581.411	0.04178
psaA	tr1	-17446.1	-17447	-17447.3	0.800553
psaB	tr3	-17134.6	-17133.3	-17131.5	2.03991
psaC	tr2	-2287.98	-2287.96	-2288.22	0.170173
psaI	tr3	-1169.6	-1169.65	-1169.59	0.04058
psaJ	tr1	-1399.27	-1402.14	-1401.88	1.91519
psbA	tr3	-8054.28	-8054.67	-8051.94	1.81588
psbB	tr1	-13214.8	-13217.7	-13216.7	1.92003
psbC	tr2	-11356.1	-11355.1	-11358.6	2.30719
psbD	tr1	-7895.21	-7900.47	-7900.39	3.50806
psbE	tr1	-1488.15	-1488.3	-1488.29	0.10392
psbF	tr1	-750.524	-750.547	-750.539	0.0151267
psbH	tr1	-2551.74	-2552	-2552.01	0.175707
psbI	tr3	-962.794	-962.627	-962.476	0.21172
psbJ	tr2	-923.052	-922.877	-922.979	0.116447
psbK	tr2	-2027.94	-2023.61	-2023.66	2.88613
psbL	tr1	-583.297	-583.333	-583.333	0.0236933
psbM	tr1	-787.264	-787.315	-787.289	0.0339
psbN	tr1	-908.217	-908.282	-908.316	0.06544
psbT	tr3	-688.361	-688.267	-688.258	0.0686067
psbZ	tr2	-1699.25	-1698.96	-1698.98	0.189713
rbcL	tr1	-14884.7	-14886.8	-14890.9	4.12574
rpl14	tr1	-3800.9	-3801.42	-3801.98	0.719227
rpl16	tr2	-4301.85	-4301.48	-4302.75	0.8498
rpl2	tr2	-5633.49	-5631.58	-5632.74	1.27003
rpl20	tr2	-4807.53	-4805.94	-4806.2	1.06196
rpl22	tr2	-5244.25	-5243.39	-5243.59	0.57122
rpl23	tr3	-2663.02	-2663.01	-2662.95	0.0451133
rpl32	tr2	-1533	-1532.86	-1533	0.0933533
rpl33	tr2	-3374.97	-3374.11	-3375.5	0.926033
rpl36	tr1	-1264.09	-1264.23	-1264.23	0.09528
rpoA	tr3	-15374.1	-15375.3	-15372.5	1.90655
rpoB	tr1	-39128.5	-39133	-39128.8	2.95931
rpoC1	tr1	-26495.1	-26496.2	-26496.1	0.74896
rpoC2	tr2	-55915.5	-55915.1	-55919.2	2.77205
rps11	tr2	-5528.03	-5527.24	-5528.08	0.5591
rps12	tr1	-3326.59	-3328.44	-3328.66	1.38202
rps14	tr3	-3780.61	-3781.67	-3780.53	0.764473
rps15	tr3	-3499.21	-3499.04	-3498.84	0.246321
rps16	tr3	-2844.41	-2845.76	-2843.37	1.59607
rps18	tr2	-5342.87	-5342.64	-5342.69	0.15428
rps19	tr1	-2664	-2665.88	-2665.88	1.25315
rps2	tr2	-10150.3	-10150	-10150.1	0.18048
rps3	tr2	-8443.03	-8442.2	-8443.95	1.16604
rps4	tr3	-9139.46	-9141.92	-9138.37	2.36997
rps7	tr3	-4110.59	-4109.79	-4109.77	0.549413
rps8	tr2	-6294.45	-6293.78	-6295.64	1.24093
ycf1	tr2	-72734.7	-72728.2	-72733	4.32994
ycf15	tr2	-296.462	-296.458	-296.46	0.00258667
ycf2	tr2	-42036.8	-42035.2	-42041.5	4.20575
ycf3	tr3	-3896.2	-3896.45	-3879.96	10.9908
ycf4	tr2	-6932.17	-6932.11	-6932.61	0.333893

## Sheet: Table S3-10
Supplementary Table S3-10. Gene-wise phylogenetic signal for Bromeliaceae, Rapateaceae and Typhaceae in Poales based on the 80PG-all matrix.
gene_id	tree_supported	tr1_GLS	tr2_GLS	tr3_GLS	Phylogenetic signal (ΔGLS)
accD	tr1	-12734.2	-12739.3	-12738.4	3.37739
atpA	tr2	-16549.9	-16547.4	-16548.6	1.65461
atpB	tr3	-14199.2	-14198.7	-14198.1	0.7505
atpE	tr3	-4452.58	-4451.84	-4451.24	0.896987
atpF	tr3	-6946.3	-6943.14	-6941.64	3.11242
atpH	tr1	-1714.21	-1714.53	-1714.59	0.249027
atpI	tr2	-6965.39	-6963	-6966.8	2.53554
ccsA1	tr1	-15398.1	-15401.2	-15400.1	2.07983
cemA	tr3	-10120.3	-10119.6	-10118.4	1.26237
clpP	tr1	-10833.1	-10833.2	-10833.4	0.249427
infA	tr2	-4218.77	-4217.89	-4218.23	0.589407
matK	tr1	-25815.5	-25819.6	-25817.4	2.67343
ndhA	tr2	-12192.1	-12191.3	-12192.5	0.754753
ndhB	tr2	-6412.12	-6411	-6411.25	0.745747
ndhC	tr3	-3376.82	-3376.58	-3375.35	0.98586
ndhD	tr3	-19242.2	-19243.2	-19241.3	1.32085
ndhE	tr2	-3885.05	-3883.02	-3884.48	1.35379
ndhF	tr1	-34920.3	-34921.7	-34927.2	4.65117
ndhG	tr3	-6216.42	-6220.58	-6215.89	3.12287
ndhH1	tr3	-11070.2	-11069.5	-11068.6	1.03263
ndhI	tr1	-4626.53	-4627.05	-4627.35	0.546513
ndhJ	tr1	-4653.34	-4654.45	-4654.35	0.735413
ndhK	tr1	-6695.27	-6695.8	-6696.27	0.669687
petA	tr1	-9847.82	-9849.02	-9849.41	1.05823
petB	tr2	-5072.72	-5072.29	-5072.31	0.28346
petD	tr3	-4279.62	-4278.39	-4268.52	7.40208
petG	tr1	-899.044	-899.378	-899.366	0.22272
petL	tr3	-899.615	-899.203	-899.181	0.289773
petN	tr1	-581.26	-581.291	-581.321	0.0406933
psaA	tr1	-17438.2	-17439	-17439.4	0.797713
psaB	tr3	-17105.4	-17104.2	-17102.4	2.039
psaC	tr1	-2287.75	-2287.75	-2288	0.16692
psaI	tr3	-1169.33	-1169.37	-1169.32	0.0346333
psaJ	tr1	-1398.9	-1401.77	-1401.5	1.90803
psbA	tr3	-8051.34	-8051.71	-8049.02	1.79007
psbB	tr1	-13207.2	-13210	-13209.1	1.90737
psbC	tr2	-11343.8	-11342.6	-11346.4	2.52457
psbD	tr1	-7890.01	-7895.29	-7895.22	3.51927
psbE	tr1	-1487.6	-1487.76	-1487.74	0.104127
psbF	tr1	-750.249	-750.27	-750.264	0.0141533
psbH	tr1	-2550.64	-2550.88	-2550.89	0.170047
psbI	tr3	-962.445	-962.276	-962.124	0.214407
psbJ	tr2	-922.843	-922.668	-922.769	0.116953
psbK	tr2	-2026.45	-2022.14	-2022.19	2.87078
psbL	tr1	-582.253	-582.289	-582.288	0.0243733
psbM	tr1	-786.608	-786.659	-786.634	0.0339133
psbN	tr1	-908.481	-908.546	-908.579	0.0656933
psbT	tr3	-688.2	-688.068	-688.053	0.0974867
psbZ	tr2	-1698.54	-1698.26	-1698.28	0.188393
rbcL	tr1	-14685.3	-14687.4	-14691.5	4.09403
rpl14	tr1	-3775.72	-3776.27	-3776.84	0.745707
rpl16	tr2	-4300.5	-4300.14	-4301.38	0.831667
rpl2	tr2	-5634.2	-5632.32	-5633.46	1.25334
rpl20	tr2	-4686.13	-4684.52	-4684.79	1.07603
rpl22	tr2	-5161.32	-5160.48	-5160.66	0.558727
rpl23	tr3	-2652.03	-2652.02	-2651.96	0.0442467
rpl32	tr2	-1443.73	-1443.58	-1443.73	0.0991067
rpl33	tr2	-3072.07	-3071.22	-3072.59	0.909867
rpl36	tr1	-1264.53	-1264.67	-1264.67	0.0927
rpoA	tr3	-14450	-14451.1	-14448.4	1.86471
rpoB	tr1	-38195.4	-38199.9	-38195.6	2.95831
rpoC1	tr1	-25779.6	-25780.7	-25780.5	0.734933
rpoC2	tr2	-53383.1	-53382.6	-53386.7	2.76211
rps11	tr2	-5531.14	-5530.34	-5531.18	0.55784
rps12	tr1	-3305.47	-3307.33	-3307.55	1.38035
rps14	tr3	-3535.65	-3536.73	-3535.61	0.748227
rps15	tr3	-3483.02	-3482.86	-3482.65	0.250611
rps16	tr3	-2843.7	-2845.05	-2842.65	1.60195
rps18	tr2	-5160.8	-5160.57	-5160.63	0.152087
rps19	tr1	-2598.87	-2600.74	-2600.74	1.25256
rps2	tr2	-9724.48	-9724.19	-9724.21	0.188053
rps3	tr2	-8411.83	-8411	-8412.75	1.1636
rps4	tr3	-8872.24	-8874.71	-8871.17	2.35738
rps7	tr3	-3763.7	-3762.92	-3762.9	0.534107
rps8	tr2	-6101.93	-6101.29	-6103.13	1.22788
ycf1	tr2	-65248.9	-65241.8	-65246.8	4.67446
ycf15	tr2	-295.838	-295.833	-295.837	0.00281333
ycf2	tr2	-37230.6	-37229.3	-37235.7	4.27378
ycf3	tr3	-3894.79	-3895.04	-3878.58	10.9715
ycf4	tr2	-6930.41	-6930.35	-6930.84	0.3265

[truncated: 15 more sheets: Table S3-11, Table S3-12, Table S3-13, Table S3-14, Table S3-15, Table S3-16, Table S3-17, Table S3-18, Table S3-19, Table S3-20, Table S3-21, Table S3-22, Table S3-23, Table S3-24, Sheet1]
