# Supplementary material for: Organelle Phylogenomics and Extensive Conflicting Phylogenetic Signals in the Monocot Order Poales
Source: Front Plant Sci. 2022 Jan 31;12:824672. doi: 10.3389/fpls.2021.824672 (PMC8841755; doi:10.3389/fpls.2021.824672)
Supplement: Supplementary file 5 [file Table_5.XLSX]

## Sheet: Sheet1
Table S5 list of removed loci in some datasets
80PG_outlier_removed_EJ12	80PG-all_outlier_removed_EJ12	80PG-half_OR_EJ12	80PG-no_outlier_removed_EJ12	80PG_outlier_removed_BT123	80PG-all_outlier_removed_BT123	80PG-half_outlier_removed_BT123	80PG-no_outlier_removed_BT123	80PG_outlier_removed_EMX123	80PG-all_outlier_removed_EMX123	80PG-half_outlier_removed_EMX123	80PG-no_outlier_removed_EMX123
ycf2	ycf2	ycf2	ndhF	ycf3	ycf3	ycf3	ycf3	ycf1	ycf1	ycf1	ndhA
				petD	petD	petD		ycf2	ycf2		psaB
