# Supplementary material for: Organelle Phylogenomics and Extensive Conflicting Phylogenetic Signals in the Monocot Order Poales
Source: Front Plant Sci. 2022 Jan 31;12:824672. doi: 10.3389/fpls.2021.824672 (PMC8841755; doi:10.3389/fpls.2021.824672)
Supplement: Supplementary file 6 [file Data_Sheet_1.ZIP]

Archive with 15 entries (15 files):
- 10-80PG-12.fas
- 11-80PG-3.fas
- 12-28MG.fas
- 13-28MG-all.fas
- 14-28MG-half.fas
- 15-28MG-no.fas
- 1-114PG.fas
- 2-114PG-all.fas
- 3-114PG-half.fas
- 4-114PG-no.fas
- 5-114PG-12.fas
- 6-80PG.fas
- 7-80PG-all.fas
- 8-80PG-half.fas
- 9-80PG-no.fas
