# Supplementary material for: Organelle Phylogenomics and Extensive Conflicting Phylogenetic Signals in the Monocot Order Poales
Source: Front Plant Sci. 2022 Jan 31;12:824672. doi: 10.3389/fpls.2021.824672 (PMC8841755; doi:10.3389/fpls.2021.824672)
Supplement: Supplementary file 6 [file Data_Sheet_1.ZIP › 10-80PG-12.fas]

>Aeluropus_lagopoides
ATTCCGTACGGGCCCGTTAAAAATCGCGCTGG--GCTTCCGGCTACAGAAACCC----AA
TCGGAGAA--CTAAAAAATTCATCGG----------------AAAAGACATACGATCGCT
CAGAAACAAATTCGTTCATAGGCTACGACGCATTCTAGTAGTCAATGCGGAAGCAAAATC
ACGGCAGTTTCTCATTCTGAATCGTTGAAAATGTTTCGTTGGATGCTCACATCCGGGCCG
CATTGTAACAAGCAATTTGTAAGGCGATGTGAATCCAGTTCGTGAACCCGGAATATACAC
AAGAAACAAGTCAACGCTGTCAAATCATGC------------------TCTCGACC----
GGAATT------------------CCAA----CATT------------------ACGTGA
AC--------TTCATAAAGGCTGTGAAAATCTGAAGAATGGTGGCT--AAATAAGATTTT
GTGTGATATATCCGCAACATATCACCCAACCTTTAAGTGCGAAAAGGGGCCGAATTATTG
ATCGGTATGGGCGCGGAACACGTAGCCGATGGGAGTATGTGCGTATAAGAGCGTCCCAAT
CCCTGAAGTCGAGTATCGGCGTATGTCGACTGAAGATTAATGGAGAGGATATATCGTAGA
GAAAGCGCGTATATGACAAAGGAACCAAGGACCGGTTTGGGCATGCGAGATTAGGA----
--------TTAATTACAAATGTTCTTGCCCGAGTTTATGCAAAAAGTTATCAAGGAAAAA
CGAAAATTGACAAATACATTATCGCGTCTCAAAA--------------------------
--------------------------AAAT------AGAGAAGTTCCCTTAGTTAG--GA
AAACAAATCAGAAATTCATCCTCCCGAAAGGCCCACCGCTCACGCGTGTTTTACGGAGCC
AGGCAATACGGATTGGCTTCGGCAATCTCGGAATGTTAGCTGTTTTCCGGGCACAGTCAG
TGATAAATAGGCTCGTCGAAATTGACAATGCGCTATCGAGCGGGCGATAGGTATTG--TC
AACCAACAAACAAGCAGG??????????????????????????????????????????
????????????????????????????????????????????????????????????
????????????????????????????????????????????????????????????
????????????????????????????????????????????????????????????
????????????????????????????????????????????????????????????
????????????????????????????????????????????????????????????
????????????????????????????????????????????????????????????
????????????????????????????????????????????????????????????
????????????????????????????????????????????????????????????
??????????????CGGTGAGAATCAAAATCTCGGACGATGACATAAAAGAAGTGGATGA
AAATGGCGGTGTCAGTGGGAGGATGCCGATATGGCTGGGAATATTCGGGATTGTGATTGC
GAGGACAGGGATGCCTAATTGATCAAAAGTGGATGTTTATGGGAGGTTATATCAGAGGAG
TTGTAAGCACGGAGATGCCAATCCGTAGGAGCTATTGGCGGTATAAGCCTGCAACCATGA
GGAGGGGAATGTGCTCGATCCGTTATGATCCCGCCCGGATATTCAGCGTCGTTAGACCCT
CAACGGCTATGCATGATCATATCCATGGCGGGCACGGATTATATGGGAAGCAACGGAAAC
GCGTGCACGAACATCTAACAAAGGCAGAGTATTGGTTAGTGCATGGCAAGGCTCTCGTGC
CAGTGTACACTTCAGAGAGGGCATGATAACATGTGTGCGAATGCGATCCCGCACTTCATA
CTGCCCTAACGGGCGCCTGCGATATTATTACGGACGCAACTTATATTAGAGACTTCAACA
GCCAGCTACGCAATTCCTCTTTAGAGCCCCGGCGGAGCTACCGGGAGTTTTATTCATCCG
CTTTGAAGGCGCAATTAATCCTTTGGGAGGAGATACGCTTCCATGTGAACCATCGGGAGT
TCGCTAATCCACAAGTATTCATACGAGGCAATTTTTTCGCGACTTTAAGCGGATCGCCGC
ATAAGTGGATTCGTTCAGGTGGTCGCGCCAATAAGCATAACAGTGCGGAATCAATTGACT
GCCATTGCGATTCAGCTTGCCATTGCTCGCCTGAAAACAGCAAACATTGCAGGGCGCGTT
CGGATTCTAACATCCATCAACCCTCCGTGAGACAGTGCACATTAACGGACAGGGTACTGA
TCTTGAATGACAGTAAAATTCTGAGATTCGAACACTAAGAACAACCCATTCAGAATATTC
TCAGAAACTTACGACAGCGAATCTTTAAGAGCATCAGACACTGACGTTTCCTGGCGATGA
CAATATGGCCGTCTGAATACTTCCCCGGAATTCCTAATTAAAGCTTATGTAAAGCG--GA
ACGCGA--AACAATAAGTACTGGAGTCACATTTTGGAAAACGGTAGGCGTGCATAGGCAC
GAGGTTATAGGGATGAGTATGAACGGGCCCCTAGGTCCGTGGGGGCACCTGGAGATTTAA
GTCTGGGACCATGAAATTGGCCGTGAACAGGCACTTCCATCAAGTCGCCCGCTTATGATT
GAACAATTTCATTTGAACGGATAAGTGTGACTTTGCCCTACGCGGGGGAAATGGCTTTGG
GGGCGGGTGGAAACGTCTATATGATTATAAAAATGCAAGCCAGGGGGTTCGTTTGGGGGT
GGGACGACCGGAGGAAGACTTAATGAATAAGATCGGGTATAAGAAAAAATGAGATCAAGT
GCCTGTTAGGCAATAAGACCCCGGGCCGATAGGTGGTTACGCCTACATGCGATATTCGGA
GTAAAACAGAGTCTTTTTATGAAAATTTCGTTGTCAGCGGTCGAGTTCGCTTTTGGAGAT
CCTCGCGTGGTACACCACCTAGACGAATGGTCTTCAGAAGATGCTCACAAAAGGTCATAC
TCATCAGCGTTAGTCCGCGAGATTACGACCGCCCGCACACTTGCCATTGAGCACACGTCT
TCAGGGTTGCTCAAGGATTACCGCGTGACCTTGATCACTCACATTTCACCCGATGTGGAA
GACATAGAACGCCAAGGTAAGAACTTCACGTAAAGACTCAGAATATGCATCTGGTTGAGA
TTTCGAGAGACGTTACGTGCAGGCCGAAATGACGTTTTTCCACCTTTTGTGCGAGTTTAC
GGTCCCGGAATAGTAGCTGCGAACATAGGGTTCACTATCTTCGGGATTGAGGCTCCGACA
GCTTTATTGTGGAAATGAGAGCAGACAAGCATAATTATAA------TTAACTTAGTCTAC
CCAACGATATTGGA--TGGAGTAAGAATATTTTCACAAAGGGCAATGGGTTTCCAACAGC
CCATAAACGCGTGAATGGCCTTAGAT--CGCTCCAAGACATGTTACGCGTCTTGAGGGTT
GCAGATGTAAAAGAATATATTTGGAAGAGCGACTGGAGGAATGACCGAGAGCCACAGCCT
GAATGCGAGCAATTAGAGGCGAGGACAAGATTGTGAGCAACTGCCTAACGGCAGATCGGT
GAGC--ATAATGATCCATAAAAGTACCATC------------------------TTGTTT
TTGCCATGCCTTGCGGAGTTGGCTAAACGAATTTGCACAACTATAACTACGTGTGTGGGT
TTATTTTTGGAAGGGTTGGCAGTGYTTTAAGATTTTGAAACGAACAAGATTTAGACATCG
AATCGAGATTCGAGGGACCTGACACTGAAAGCCGCTCGTTCAAAGTGACTGAGCGAGATA
CGATAAGGTATCGAATGACGGAAAGCAATTATAAGCACTCATAGTTGACATTGAAATCAA
AAGAACCTTATTGAAACAAGGCATAACAGTCGCACGGTTTCGCAGCGTCAGGGCCTGGAC
CTAAAGTGTT----AAACGATTCATTCGACATCGGCAAATGGATCTGGGCATATAACCCT
ATGCGCGCTCGTATGCGCGGTTGCGTGGCTGCTCATGGCCGGGTGGCAGGACGCGCGGCA
GCGTGAGGATGCAGCACCGAGCGAGGAAATCGGGACTTTTCTAGCTGCTTATGAGCTTAC
ATTAGGCTGTGTGCCTGCCTTTTTGCAACCTTGTATAAATACCCTGTC----ACCTAAGG
TTTAGAATTCGGGTGAGTGGCACATTTATGCAATGGGGTTCAATCAGCCAGTCTATACTC
TGGTGTATACATTTCTGGTCGTATATGCGTCGAACCCAACATCCACGAGGCAAATTTTGA
TAGTCTGATTATCGGATTAGAAACCAATGG------GAGATAGGCCTGGTCCTTATGGAC
ATTTCTTTATTTGTTCAATGTCGGGCCTTTCCTGAAATATGATTCCCAGGGATTGCGCCC
ACAAGAATAAACACGTGCTTGCTTCTACTCGCGCTATTTAGCGGCTAGAAAAGGTTAGTA
TTGAAATAATAACCACCCATCTTTCCATAAATCTGAGATTACAACCTTTCCTAGTTCGCT
TTGGAAATTTGCGAGATTGTGTGTGTCTGTTCTTGTCCTTGTGTCCATCCGTATTTCTGG
TTTTACAGGGATCAGCCTATTTGCACTTGCGCGCTAATGGGATCATGAGGCACAATCTTT
GCACTTGACAATCTACCAATTCTTTCACATTCATGTATACATCATTATAC----TTTTGT
CGGACTAGGGTTCGGATCTCGAAAGGATATGCACTTTTTCATACGGTTTTGTTCCGTGGT
TCTCGGCATTCCTTAGAATTTAGATCTTATTTCTTCTGGCCTTAATCT----CAACATCC
AAAT----CAAATC----AAAAGATT------------AGGCATACACCCAGACATTTAC
CAGGTTGCACTCGG----CTTTACGAATCACATCACATCTGTCCGCCTCATCCATGTTAT
ATCAGTAGATATTTCTAGTAGCACCTTTTGGGTCTTTTTCGCGCCTCTATAT------AG
TT----CGAAAATTGATTTTTC----AAAAAAAAAA----AATT----CT--AAACTTTT
----TTARAA----AT----GA--------TATTTAGCAAAGAGGCTTAAAAACTCTT--
--------TCTCTTCCAATATAAATACATTACGACGTTGATCTGAGTACGGTATAGCTGG
TTACCTTTACATGGATCTTGGGGCGTTGGCAAGAGCTGGGTCTATGAATGGACCAAGAAC
TGGCTTATACTGACATTTGCATTATTCAAG----------------AG----------AC
AACCAATGAAGGACAATCGCTTGTGCTCATGGTTCTATATTGATTGTATTGGATAACTTT
GGATGGTTCAAGTAGGTCTTACATAAAAAAAAGCTTCCTCTTCTTACTGTTTATGT----
--CTTTCCTGGGGTTCTTTCTTAAAATGCTGACTTGATAAAATGTG----AAACAGCACC
GAACCTTTACGAATCAGAAAAGATCTGAGGTTATGATTGAGACTTCCTTTGAGAATATAA
GAAACCAAACCAGTCAAACC----CCATGGATCAAAGAATATCATTGCAAATGAAAGAGA
CACTCAATATTTAATTTCACAAATATTGTTGCATCTAGGGTCTTTTCTGGAAGAGACTGT
ATTTAATCTGATCAGATTTTTAAATTAAGATCATAAGCTTTTATCTTTGTACGATTTTGT
GGTTCATCACCGGGTGGACTCTATCGTGGTTAAAGACTGGTGGCCCAAGACTATTTACAT
TTGTTGAGTTCCGTATCTGAACTGTTAATTTGGTTTTTTGTTAACGCTTCCCTCCTGTGT
ATTACATCATAGGAATCCATGGGTCCAAGTCCTA--------CGATCCGG--------GA
GAGAGCACTGGTGA----------------TTTAAAGTATTACGGAAGACCTTTTTGGCA
GAATCGTGGAATACAACAATACGGCTATGTTACT----------------AGATGA----
----GAGG------ATAGGAATTTTTTTATAATCCCGGGGTGTTATTCGGATGCATTTGA
ACATCAACGTACCCGAATTAACATTGCTGGATGCGCTCATGCTCTTATCTCTGGGGGACC
ACAACGATGCTTCCCAGCAGATATCTCACACCGCAG--GCTATACGGCAGACCC------
--------------------------GATTTTCTGAGTGAGATTCAAAGTCGGAATATAC
AGGTTAGCCTAGACGGAACCTTTGGTGTTCGAGAATGAAGGAGTTTATTCGCGAGAGCAA
GCTAGGCTGTGACCAGGAGCAA--------------GTACTTGAGGTTGTACGAGCCTCC
AAGGATTTCGGTCGTTGAAAGA--------ACATATCTGGTAATTCGGAAATCGTCAGTC
ATCGATCT----ATGGGAAGGTAAATGAGTAGCGTAGATCAGAAGG--------------
----------------CGATATTAAGCT--CCCAAAGA-GAAA----CGAATTCT----C
ACA----TCTTGTTCCACTCCTTCGGATTATTTGATTGCCTGTTTGATA--ATGTTC---
---GACTGG--------------GAAT----TTGT----TT--ATACAGAATTATTACAC
TGGAACTTAATATCAAGTTCGCGATTTTGATATTGGT--ATCT--------CT----ACC
AGTCA----TGTGGTCCACATCT----TTTTTGGATTTTTTCGATCATTGGGGTTGAACG
TGAGAACCATTTGCAGACACA----TTTTCGGAGAAAGA--AACAAGTTCAATTACATTA
TCTTCAATTCCTTTAGAGCAATTTGCTTACTTTCATACTAAGAAACCTTCTACCTTTGAA
CTAGTCACCCTGATCCGACCAGTGTCATTTGCTTATGCATCTTCCAC----TTTTTGATT
GAT----ATCTATATTAAGAATT----ATTTCA----TT------TAAA----GAATAAA
ACATTCATCCATTATTTTTGATAGATTGATTTCTGTGTTCTCTAACATTTTTCTACATAA
ATTTTGAACTTCGGACAACCCTTTTATAGAGCACT----TTGGGAAGTCCA----GTTTT
TCG--AAAC----AATGTTTTAGGTCTCTAGCTTTGTCATTCAGAAGGAATCTGATAAAG
AATCTCTTGAAAGAATGAATTTTCTGGATTCTGCATTTTTCTTTTTGATCACCCAAGATC
TTAACCATAAA----ACTTTCTCGTTTCGGGTCCTTAATGACA--AAATATTCTAGAAAA
TCAAGCGGGATTTTTCAAAGTATCAAGAAAATCGTACAAGCCTGTATCCCCATGATCTAT
AAAGTCATCTTATGATGGGCTCTATATAACCATTGATGTTATAGTTGGTATCTGTCCTTG
TCGAATTAAATCTTTCTTTCTATGATTTG----AAAACGATTGTTCACAAATTAACTCAC
TTATTGTAAATTAGTCTAACTAAATAGGACAATTTAGCACA----TAGTTGGATTTAGAG
ATTTTAGGAGAGGCAGTTTTTTGAGAAAAGT----AGGAGGGAGAATACATTTTTTGAAT
GGATATAAAGAGCTTGACGAATGAT--CACTATTGATCCCACGGAACAAAAGAGACTGAA
TGGTGTAGAAAGAAATCGATGAACACACTATGTCTGATTGCGCCCCAGACGCTCAGTAAG
AGTGAATAGCGATTTAAGGGTACCCCATCCAGAGAATCTTATTACATGACCTTAAGAGCA
ATCGTTATAATTTTAGTACCTTTGATTCTTTGTTAGTGTCTATATGTGTTTTATGATGCA
TTAATGTGTCTATGTCTCTAGGAGATTACTAATATAATTTTTTTAGTGTCACAGAGTGTC
ATTATATTTGAAACATAATTTTTGGCAGAAATTCATATTACATTAATARGTGTAAGTGAG
ACGTAAATTGTTTTTGATGATCTTGCTCGCTAAGTTTCAGTTTCAATTTTTTGGAGATTG
AAATACCTTGTTACAGAGAGGGAGATAGAGGGTTTCAACGATTTCGTATAATTGTTATTT
TCTGTTTTYCAATTATAGTTCTTTATTGAATGTCCTCTAGCGGTGATTTTTATCC----T
TAATCTTTT----GATTTCCAAG----------ATAAATGGGAATTTGAAGAAAGGT---
-----ACCTATAATAATAAGTTTTATTCCTCATTTACAAAAAATGATTACCCGAGAAAGG
TCRTATAATCTGATGAATTCTTACTATTTCGGCATCCTATAAAATTTTCCACAGTTACAA
GAAGGTTCTTGCTCCTCATGAATTCATTCCAGATTACCAATTTGCCAATCTCTCGAGACG
TTAACTTGTCAAAGTAACTTGTCTTTCACTTTAAAATTAGA--------AAACAAAGGCC
ATGTCCATGAAGAGACTAAATACTTTGGAATTCCAAGACATTCACGAACTTCATTCTATT
ATATTTAATTATTATCTCATCGAGGTCATGATTAAGAAGGTAAAAGGTTCGTATCGATAA
AGTATCAGGGAAGTTTATTGTGTACGTTAAAATACTTGAGTCAGATTTCATTATTTCTCC
ATGTTGATTACAGAAGTCACGTTATGGGTATAGAATTTACCAGGTGGGAACTTTTATCGG
TCTGTTCTTTGCATTGTTATTGGGGGGACGGCTCAGAATGGATGTCTACATAACAAGTTA
CTCCAGAATTAATGGCTAATCACATGAGACTGGTCAGCTTCCAGCCTTTCTCATGATCTG
CGCTCGAGC----------------------TCCCATCAGCGTGTTTCTTTGTATTGAAG
AGTGTTAGTTAGCAGCAATCCGTATCTTTTTTCTATAACGATGCTCTCTCGGAACCAGTA
TCTACAGAATGGGATCCCTGTATATCAAAACAGAACTAGCTGATTTGTCAAGGCAACGAT
TGAATATGAAAATGTGAGCTAATGTGATTGAACAGAAATTTAGCGTCTTACTCAGATCAG
AATTTGTTCATGATATTGTCACTACGAATGTACATCAGTTTGAGATATCAGAAGTCTTTT
GGTCCTTTAGCCATTCCTATCCAGAGCCTCTCACAGAGTTCTCGAAACCTTCATCTGTTG
ATGCAGAGCCATTTCTGGTTAAAGACCCTAGACGTCTTTACTCTTTTCAAAAAACAGTAT
AAGATGACAACCAGAAAACCTTTGGCAATTTAAAATCCTTAAATAACATTCACGATGATA
GATGATTGGAAGATTATAACAGAAATAAGACCCATCTGAATGTCGGTACCTTTAGTCCGC
TCCGATTGTATTTTGAATTCAAAAAGAACCTATCTATTGGATTTGATTAGGCTTAGCCGA
TATGAGACAGGAGCTTTATTTGATGGTAAGACCAGGGGTGTTGTACATCCAAACCTTTCA
GTTGGCAGTTTGTGTTTGTGGGAAGGCTTCCTCCTTGGAAGATTTGCGATGGTGATCGTT
TACGAGTTCATTCGGCTACCAGTGTGTTAGTTTGATGCAAAGAGCTGGATGTTAGATTTT
TCTTGTAAAAACTGTGTTACGAATTGAGTTATCGTTCTTTACTCTAAGAACAA--ACGTA
GTGTTATAATTATTTTA--TAGATCCTCAAGATTTGATCTTTTCTTCCATAGGGCCCTAA
CCATAGGGGGTTTAATGAAGTGTTTGTTCCCTGAATGGAACGTGACTTATAGATTATTAT
GAAGATTACATATTAGTATTAGGGTTGCAATACCGATTGCATATCTTTTCAAGCAGAAGT
TACGTCAAAGATATTTTTACAGCCTTACTTTTTACAGTGGGTAGATAATCTGTTCTACTT
ATCAGTGGGGGAAAGCTCATTTAGTACAGTTATTGTTATGAGCGTTCATTTTCTAACGAG
TCGGTAGGCTATTGTTCACGACAAATAGCTGGACATGATATCATATCCTGAAATGGAAAC
ACTTTTTGCTCCTATGTTTGTGAAATGCGATAACTCACTAGTGTACAGTACCCGGGAGAC
TTCATAATTAGCTTAGAGAACTATAAGAGGAGATCGATGATCGACATAGGATGTACTCTG
TCTTTCATTTCCCTGTGGAAAAAGAGGGGCAAAACTTGAGTTAATTTCTGTCACAATTCA
AAAAAAAGCTCTCTCGATTCCAGGTTCAAATAAGAATGTTCAAACACATGACAATGAGTA
TTACAAATATCCTGATTACGTGTAACATTTCTAGAGAAGGTTTGTAAAGCTCTGTTTCCG
AGACAGAGGAATTAACAAGCAAAAGTTATAGTTATACTTTAAGGTTTCTGCTACAGAAGA
CGTTTGTGAGATAGAGATTTTGACAATATATCAAATTAGTAAGCCAAAGCAATATTTGAA
GGAATGAAGAATAATCTATTTTATATTAGTACCCGAGTCTTGATCAGTATT----CTGTC
AACGAAT----TTGG----GTTTGACACAGACCTTCTTAACTTACTTTACAGAAAGAATG
TATTTCAGTTTGTCCTGCATCGTGCAGGAGGGTCCTATCATTTTTAGTTGGCTGACTTTT
GATGCTTTATTTGATGTACTTGATGATAAACCAACAGGTAAGTCAAATTCTGACTAACGA
TTAATATCAATCCGAAATTTTGTCATTGTATCCCATAAAGAGCATTCGAATTTGTAAGCC
TGGGGGTGAGAGTATGATATCATCTTTTCACCTCTACAGAATAATCTATATCATGATTTT
GAGGACTAATTCATTGCTGGAACCTCTCCCACTCAGTATAGTAAGGGTTGGCTTTCTATC
GAAGAAAAAATCTCTCCAATGGTTTCTATGTTACCTAATAAGTCGGATCTAGTCCCGTTA
TCACAAAAAGAATTTACTTCATTCATGTTTGACACATATGTTTTCTAGATTGATCTGACG
CCTCTATTTATAGTAAACAATATATGAGAACTGGTCTATTTATGCGTTTAGTTCCGTGGG
ATTTGAATTTCGTTTAAATTTTTATATTCAGTGGATGGTATATTCATTGAACAATTTTTT
TTGGACTGGGAAGTTTCTTTATGAAGCTTTGTTAACACAATGAGGATGTTTCAAAGTTTG
AATATCTGAGGGTTTGTTGTATAGAATTAGTTYTTTGAAAAGTATTAGGTTCGGTTGTCA
AAAGTATACTGATCTATATGAATATTA------TACTATATTGTTGTTTTATATTCTGTG
AATGAAATTGACATCCTCTCCGATGTACCGTGTAGGAGACCATCCATTGGTCTAACCGAG
AATAGGTGTGAGGATTTCTCAGTCACTCTCTCTTCAATCAACTTGAAAGATTCATTCTAG
AGTAAAAAACTTCTAGAGGATTAGTCTGTCGAAGTATAAAAACTAGCTTTTAAAGTTCAT
GGCTTAGAGTAGTCAGTAAGTTTTTCAGAGTTATCCTTGACATCTGTTTTGAAGTTATGT
CTGGATCGATCGTATCTTAAGGACTCTGTGCTTTACAGTAAATCGATAGGTCTAGGTGTT
AAAAATTGTCTATAAAAAGATTTTATGGTAACTTTCTTTGTATCACTCTGTTCTCTGTCA
AGTGAACCTATATATTGTGTT----TACT--TT----TTGAAAAAGTTTTTATGAGATAA
TGATTTTAGTTCAAATTTGCTATTTGTGGTTTGCTGTCTTTCAATTTATATAT--AAGA-
-GTTGTGTTTAAATCTATGGAAAAC----AACC----AAGAGCATAAGT------TTGTT
A------------TAAA--AGAGATGA----GTTTTT----TT----TACAATAACCCAA
TCT------------------GTATAA------AAATAGAAGA--------TC--TT---
-ATAT--TCTTGAGTAAATATCTGCTTCTCCGAATGAATATAGCATTCTCTCTAATACGC
TTTATTGTCATGATCAAGAACCTTTGT----ATGAGAAGGT----ATGAAATGGATAACA
ATATAAGTGCAACCTTA------AA----ACTTTCCGGAATTTATTTTCAAATTATTGAT
TCCATATGAATTTTTGAATTAGTATTTGTTATCACGATTAATCTTGATCGTTTTTTTTTC
GATTGAT------TTAAATTCCT----GAAAGGAT----CCAAAGACTTTGGTCAGAAAA
AAGGATCACTGTATTATCCGTTTAAGTGTTCTTATAGTCTTACCGGTAAAAAATTTCGAC
AACCTTTTTGTAAGTGTATGTGAATACATGAGAGTCTGTGTTTTTAAGAGAGAATAATTG
GGGGAGGCAAATGTTTTCATCTTTTTATTTTGATCTG--TCTATCTTAGGTTACTGACAA
ACTGGATCTGGCATTGGGATTGTCTCACAGGGTCAGAGAGATACTACACCAATTTTTGCT
TTGCGGATAGTCTGTTTAATCTATCTTTTTATGATTCTCTTGAGTGCGACACTCTATTTG
GGAGCAAATGCTGACAATTGTGAAGTTGAATGC----TAGGTGTTAAGTAGATTTTGATA
TGAGTGGTTATTACCGTTTAAAAATCTTTTACAAGATATACCAGTAGTATGTTGAATCTT
GATAAAATAACCAAAGAGACGGTCC--AAATACGTCACAATGGATCTTAGAACGTTTTTC
TCGTTGACCATTCCAATCTCAGTTTTAAAGTGAATATAGGTCACAAGATCACGTTAAAAA
AGTCAAGAAGCATAGGCCTCCCCCATAAGCTGTGTCTCACGACGTATCCGTGTGAGTGTG
TGTTTGACCAATAGTTTTACCAAGAAGGAAAACGAGAACAAATATAACATCTGCTTTGAA
ACGTGGTTTTAGTATAGTTAAGAGAAAAGGAATGACAGATCTAGGATATCAAACCCAAAG
CACTTATCGGAATAGTAGATGACCTAAGTTTCCTGTATGCTGGCTTTAGGGGTCCGCGAC
GATCTTTTCTCATTTAAGGAAGATGAATTGTCATTGAGTGTAAGTAGCAAGAGCTATTCT
TCCACGAGAGAGTGCGTCACTTTGATGAGGTAATTTAGTTCTTGTTTTTTACAGAGTGTG
ATTCACACTATAACGATCTATTTTAGACAGTGAGAGAGTTTATACGAGAGAGTGAATTGG
CTATCGACAAGTACAGTTTGAAACATGGTCTCTAAATGTCTTTGGTTTCATCATCGTTGA
AGCCATGCAAAGAGAGTTATAGTCGTTTAGACAATGTGAAGAGGATCACAAATATCACGG
TGAGGAAATCCGAGCCTTTGGATTAGAGTCACCTT--AGATGAAGATTG----GATGATG
TTTGATTAATTCTGTAAAACTTCCAATTTGATATAAGCAGGCTTTGAAAGAGAGCCAAAG
TGATAGAATTTCGGAGAGTGCATCTTCCCTGAATGAAATCTCACCGTTTATATTACAATC
TCTCGCAGTAAAAAGAATGGTGTACAGAGAATAGTATAAGTACATAGGGGAGTGTCTAGT
CCTAGAAATGGTCATATTTGTCACAAAAACTGCGAAATCATGTCAGTTCAAATACTATCC
CAAATCTTACTAAAGATCCTCCTTTGAAATAATAATAGGCTTCCCGGCAAACCTTGATTG
TAATTATGTTTGAGATTGTCTGATCCAAAGTCACCCTGGGTTGAATTGAAGGTATAAAGA
ACATGCTATTTATATGTTCGAGTTTAATTTTGTACTTGTGATTTTCGAAACTTTATAAGA
TGAGATTGACTTTATTTGTCTCTGATGATTCATCAATGTTGATCGTACAGCTCAAAGGAG
TTCAAATCAAAATAGATTGCTCGGGTGTATTATTGCAGCAACTGGGGGTCTAATTTGGCT
CGTCCCAGAAAGGATTACAAAAAGAGGGTTGGTTCATGTGCATTATTGATTGTTCATTTT
ACTTCCATTGTTTGCGAGACCGTGATTTAGTATGGTTCTCTAGAAAACGTTGTAAGTACC
AGAGAGATCAAAAGCTTACCAAGGTATCTAAACCGTTGCTCTGGTTGAAATGTGTTTCAG
ACCGATTTTGTAGGGGAATTTTTGTATCTCGCCCTAACTACTAAGCTGAATTGAAGCTGC
CTACTAGGCTTAAACCTATTCTTGAAACAGTGTCT--------------AGGCTAATGAT
TTAGC--AAAAAAAAGAGAAA----GTTCAT----GGAAGCAGATTGATGGTTCGTACTG
CCAAA----ATTCATTCGTATTAATAACAATGTCTTGATTGTAAACCTCATTATGCCCTC
ATTGTACATTTTTTCATGATTGTTATAAAGCTACATCGCTTGTCTTTGATGGACAAATAA
TCTAGCAGGGCCAATTAAAGCGTAGGAAAAGAAAGGTCCTTTAGGCATATTGGCAAGCTG
ACAAATCGCATGTAGGAGCTTATATAAGGGAAGTCATAGGTTCTTATATGTCAGAGTGTA
GTAATCTGGGTGCTCTGCGGTTCCACTAACAGGGTGTAAGTGCCAAAAACTCTAGAGAAT
GCAGAATGTGGGTCAATCATTCAATCAAGAAATCATTTTATACATCCAACTTTGTCGCCA
TATCTACAGGAATAAATATTTTT--------TGTAAGGACGAGATCATGATTT----GAT
G--ACAG--------AATCGAAAATCGAATTATTAATGATTCCATTTGGCGCGGTTTGAA
CCCCGGAGAATGACAATGATTGCACTCCTTAGTATAGCCGGGTATGAGTCCCAGTGGCTC
CGTATGATTGAGAGTCTCAACCTTTGTAGCGCGAACAGTCTGTATGGAAAGGAGGTGATG
GGTGTGTCTATTGCTGGGATCGATAGACGCCGCCTATTTCTGGTGAAGAAGAAGAATCCT
TTTCGATTTCTCCATAAAAATATCTGTAAGCCTGTCCGTAGAATTATGAATGCTTCCATC
TTCCCGTCCGTAAAAAAGTGTCTTCTAAATTCCAATTGAGGGAACCAGAAGGACAACTTC
CGTGTATAGATACATAAGTTTATGTAGTAAAGTAAGAAAAAAACACTAAGAAAGGGATTG
AAATCAAGTGTGGTG--GT----GGCCCAGGATGTATAACTCCGGCAGACTCTGTTAGGG
GGATAACAGCTGTCACATAAAACATCTATGGGAGGTTGTCGGGGTGAGAAAGGCTCGGTC
ATACCGCCAGCCTTGTCTTTCGATTGTATTAGACAGCTTTGGTCCAAAGAACGTTGAAGG
TCATGTCGAAGATTCCCATAAGATTGTTGTTGGGACTCTGGATCGGAATGGGTGTAAAGA
TAATTGTCTCTCTGAACAATTTTTTTAGGGAATAACTATTTTTTAGACAGTGTACGTTTG
TAGATTTTCTCCACAACGTAAGGGTTTTCTCGTCATTAAAGAGGGGCACTTGTTGTAACC
ATAGTCTCATGTAGAATAGAGGTCAAGAGACCGCCGATTCTGGTTCCAAGTGATTAAAAC
CCTGATAATTGGTAAGTGGGTTGGTGATAATGATATTGTGAATGTTTTTTACTTGGTCAA
CGTTTTGGAGCAAATGGAAGTGACTGAGAATCTGAAAGATCCTTAGGGGTATACTGAATG
TATGGGGCATCATTGATCTTTTTATTACTACTTGACGCTCGCTATGTGATTAGTAAGCCT
TCAAGAACTAGCAGTATTTGTCTTAAGGAGAAAAGAACTGCTAATGTCTGATAAAGAAAT
AGTAAGGAGGACTATTTTTGGGACTGATGCCACGTCTTATTATTTCAGAGAATCAGTATA
TGATTATGAGTTAGGGTCCGGCGTAAGATGTGACGGGGTCGTTGAATCTCGGAAATACCG
GTGTCTCTTCCGATTCAAACTCTAAGACCATAGTATGGCGTCCTAAGGTTTGGCAAAGCT
ATAAAGACCTTCCGGATGCATAATCCAATCATTCCCCCAGAGTAGACGTTTTAACGTATG
AGAGTCTTGTAGTATGAGAAATACCATGTAATCTAATTAGTCTTTAGATGAGTTTCATTG
AACGCTAGCCAATCTATATTAGGGATATCGGATGGTTTGCATCAGCTGGGTCGTGGTCTA
GCTATAAACATTTTCGTTTCACGGTGTTAATAAACCAGTCATTATGTTGACAGAACTCTA
TAGGTAAGAATCCGTTGGTGTTAAGGAGCTTAATTTTCTTGCAGAGATGGGAAATGACCA
GATATCTTGCGGACAGAGTAAATGTGGGTAGGTCTGAAAAATTTTGGGATGGCAACCGGC
TTCTAAAAAAAGTAGGCCCGTATACATTGACTGACCACTGTGTGTCCGTTCGTATCTACG
TGTTGGGGGACTTCAAAACTTATGTCTTCGTCACCTCATACTTCTTGTGATGCAGTCTCC
CGTGCCTTTTCATTTGAGATGCAACGTCTATCCATGACCATGTCGGAGTTGCAAAGAGGC
AGAATTGATGTGTGAGTGGGTTCCGGAACCAAAACTCGTTTTTCGATTGCAGATTGAAAA
TATGGTACACCTTTTATGAACGTGATGATTTGATGTAAGCTTTGTGTTGTCCTTTCCAAG
CGCCCAATGGCTGTCCAGTGAGATCAGTGATCCCCTAGGGGTATAGACTGGTTCTTTTGG
AGACCCAACCTGATTTACGATACCATTCTGCGTGGGTGT--CTAAGGAACACTCTCTGAT
TACTGATCTGCCTTGGTCACTTTCTATTTGCGAGAGAACCCTTTCACTGATTGTCAATCG
AGATTCTATTTCCGAGACAGTCAAAACGTGCCATGTAACGTATGGCCCTCTTAGTATGTA
TCTTCCGACGTGTCTAGTTAGACACTGGTATGTCTGACTAAGTATTAGGGTCTAAGCCAT
TAAGACAGCCTAAGTCCTTGAACCAAAAGTATGCTGTCATATTCTACCAGTAGCAGCTTA
AATATGTGAGTCTCTAGTCTTAGCCCCTTCATCCAGTATGCTTGTAACACTTCTGTCAAC
CCCAGTGATGCGATTCAAAGTGTGTGTGACTGAGCATTTAGGAAAGCTTGTCAATATCAT
TACGTCATAGTCCGCCTAACCCCGTGAACAATCCCCTACTGGATTAATTCAGTTTCCATT
TGCTGTCATCTATGTACAGATGTTAGCCTCCCAGTAGTTTGGTACGCAACATACACCACT
TGTCATGGACAATACCTGTGCGGCTGCGAAAGTCTGTGAAAAAATACACTAAGTG----G
AGTGCGGTAGAGTGAGCGCAAGAGTTGTACTATCATAGAACGAGTTTTAGCCTCCATCCG
ATTACACCTGGATGATAAACTTGAAGTGTTATTGTCTATTCCTTGAACTGTAAGAATCTG
TTTCATCCTTCGCGGCTGACAGGGAAATTCAGCTCGCTGGTCTGTTCTAGTCATCTGAGT
CATGAATTGGAGCATTCCTTCATTGAAAGCGTGGTGTTGGTATGAATGTCAGGAAGAATC
TACAAGGGAACTTGACGATTCATAGATATGTTGCCCAGTTCTGTGGACGGATCCAGAATC
GTTTTGTTTTATATTGATTGTCTTTTCCAGCGTCTTTGCTGGTTCATTAAGTTTATTATG
CCTGTTTTGCAGACCATGATTACGTTGGTCTACAATAAAGTGTCTGTATCGCTAAGCTGA
CATAACAGACTGTGAGAGAACCTTCCTCGGTGAATGCAAAATGGATCTCTAGGAAATATG
AGAGAAGGATAAATTCCAG----------TTACCAGCTAGTCGGCCCATATCTCTATTGT
TGTATGTACGACTGTTTGAATCTGTGTATATGGGACTCTTTCGACATTTGTTTCCTTGGC
GTAGAAAACTTCATGAGTCGAATCGTTCTGAGTTGCAGAATTTGATATGAACGGTCTTAC
CGAAACTATGTCTGGATTGGTCTCTTTGTCACCGCGGGAGCTTATCAGAGTGTACGTCAG
GATACGCTTTTGGGTTTCGTGTGTTAAATGATGCCATATGAGTCTTTATGAGTCTTTCAT
ATTCTTTAGCATCTAAAGGGTTGTACTCACACCAATGAGCAACCTTGTGTCAAACGGGAT
TCTCCATCTCTCGTAGACTTCGGGAATTTTGGCTGAAGACTTAGTCTGTGTATCCGA--T
CAGGGGGTCGTCATGATATTCTAGTGATACCTTCTCGGGTGGTCCCTCGAGGTCGTGATC
TTTGCCAACCTGTTGATATCTTATTGTACATCAGAGAGAATGCATCAACCTCTGGGATCC
TCACAAACAATTATGCGACGTATGTCTCTCTTAGTATGATTATTTCCATGTGTCTAGTTC
AATACTCGAATGGCCATACAAGTCTTAGAGACTATCTCGGAGTCATAGACTGGCTAAGCC
TTTGTAAACATATTGATCTTTCATAGTCTGTCAGTTCTAGGGTATATTCTAGAGTCACTA
GTCTTTACTGTTTGATCAAGACAGCTTATATCAGTGTTATTATCTCCCATCATGAGGTCA
CAGAAGGGTTTGTCTGAGTATTTTCATAGGTTCATCGGACGATGAGTATGATGGAAAAGT
AGCCTAAGAGTACAATTCTTAATTGGTACCCTCCAGATCCTACTGGCCTTTGTCTACGCG
CAGCTGTTTGTATCAGAAGCAACTGACGACTAATTGCCATGAACATTGTCTGTAGAGAAT
TGGTCGTAACCTATTTAAGATGCCCGTTCATGAGTCAACAATGTGCCGATGTGATGTGTA
TGGATATATTGCTTCCAAAAAGACCGAGTTCTGGTCTCTGTATGTCAGTTGCTAAATAAT
GATTAGAAGGTGTTAGTGACCGTTCAATAAGCGGTAAAGGTTCGGTTATTTCTTTGCGCC
AGGCCGCGTATTTGTATTTGTTGGCGGTTTTTGGAGTTCTGAGTAATACATGATGGTATT
TTTTGCTTGAACCACAATATGCGGCACGTTACATTATGATTTCATTTTGAGGATGTAAAG
TTCCATGTAACTTTACACTACATGATTATCTTTGGAGATATTATGGATGGCTGAGTCTAT
TGACTCTGTTGGTATGATTAGTCTAATTTTGCTGATTTGCGGATAATGGATTAGATGGTC
TGACCAACTTGGTATTAATCCTGAAGTAGCCGGGTCTTCATGGCAGAAATAGTGATAGCC
CTTTCGGGTTTAATCATTTGAGTTCTGATGCTAAATAGCAGTTGTAGTACTTTGAAAATT
TGTAATTAAGATCATCATTGACAGTTTCAAAGTGATAGAAGAACTTGGTGATTAAGCAGC
AATGTTTGGCGAAACGAGTTTGGGTTTAGAATCGATGGTTCCAAAGTTTTAATGCCCGTT
TTAGGCTGAAAACCCACAGGTCATTTTAGAAGTTAACTACCTTATTCGGCTTAGAGCTAG
ATTCGGAATGAAGGTTTTATTCTTTGGCGAAATAGATGCAGCGGTAAAAAATTCCTTGAG
ACCGGCAATATCATGTTGGGTTAGAGTTATGAAGAATATCTTATCCAGTGTTGTATCCTT
TTTAGATGAATTAGGAACCGAATAAACCGTGGTCCTCTCACTGAAATACACGAATCTCTT
CACGATGTTGTGTTGAGACCTACTATGACGAATTCGATTATACGCTCACGTGTCTCAGAG
TATGTGTATCTGGCTGTTTGTTTTACTTTGAACATATACTTGTGCATATCTATTTGGGGA
CGATGCTTTTCCAATTGGAGTGATTGTGTGATGTATCATGTGTCTTTGGCAACGTCACCT
CTACTGTGAGTTTTTAGGTCTGGTGGACTATTCCTCGGTAGCTCTTGATGTGTGATTTAG
TCTGTGAGTGTATGTGTTCTGATTCCTATGTCAGAATTCTTGTGTAGCTTAGAAATTGTA
TTCACTTAGATGATCCGGGGGCCACACCTAGCTCATTCCAGTAGTGAGTGTGATCGCGTT
CCATCATGTAGCTGTTCTGGAACTTATTGACAGGAACATGAATGATTGTATGGGTTCAAT
TGTCAGGGAGGATTTACATGGGTGTCCGTTTTTGTCATAACTCCATTGTATTCACACTTC
TTTTACCTCTCTGGTGTTGCTGAGAGGACTGTCATGTTAGTATATATAGGATCACCAATG
TTCATTTACCATTGAGTGTACCAGTCCGTATATATTGGTGTACACACCTGTATCTGTAGG
AGAAGCCGACTATGTCCACTCCTCAGCCAGTGTCTGAGTCATTCTATGAAGGTTGCTTGT
TCTGTCTATGCGATGATGTCGGTCATGCTTGGGCTAAAGCTAAGTCAGTTTGTTGGTGCT
GAGGTTATTGATAGGGTTTGTCCTTGTCTGTCGGTCAAGTGAACAGTAGTCGCACCCTCA
GATCTTAGAAAACATTGTGGTGTTGATATTAGAGAATAAAGATCGGTATTGATTTGAGTG
GGAGTGGCTATGGTTTTGCTGTCTCTGGAGTACTGCTTGGATTTGGCCAGAAATCTTGTG
GCGAGGAAACTTTTGGTTGCCAGACTTGAATCTTATTCTGAGGGGGTTTTTGCTTGTGAT
TCTGAACGTTGTTGTCTGGAATGGGTTGTCTTTGACAAAGAAAGACAGTGAATCTGGTGG
TGAGAGTTTGTCTTCGTCGGAGAAAGTTCCTCTATGTGGGTAACGGCAATAGGGCCATCC
TCTATGCCTCGCTCACTCATCAAGATACTAGGCATATGAATGACTTCATATACGTGTGTT
TTTGAGTTCGAGTGCGAATAGTGTTGATGGAATACCAACGATATTGACTATCTTTCGTGG
TCGGATCTTCGCAGAAATTCAAAGTACGTGGTAGCGAATCTATTATAGAGTTGTTAAATC
CGAAATAGTTTTTGTTTATGTATATCAGAAGGGGATATCAAGAGCTAAGGCATGGGTGAA
AGTGTGATGTAGACTCYGCTTAAGTAAGAGGCCGGCTTTGACTCTAGCTATTTTTGAAAT
TCGGAGTTGGAGTGAGGGAATGGAAGAGCGTCTTTAAAAGAGATCAATTACGTGACAGAG
CGAAGGGGGTCTTGTGCGACTATGAGAATTTTTGTCTGTATGAAAAATTGGAGCTGCCAT
AGAGAATTTGATAGTCAGTATTGAATAGTGTGTTTCCACATCAAGGTTGTCATTTGTCTG
TACTTGTTGCCTCTTTCGACCATTGCTGCGTCAACTGTCCGGTGTTTGTGTATGTCAGCT
GGTGTCAGGGATTGAAATCCAAAGTGGGTCAATAAAGAACGAAACAGAAACTATTTCCGA
GAGTCTCCCGGGAAGCCTTATGAATTCGTTAGTGTCTGCCAGAACACGCTTGTTGTGGTG
GATGCAACTACATTGTCGTAACACTGAGTCCGAGCCTGCGATAACGATCTGGCGAGAAGA
CCATTGAGGGTCTTCGACAGAAGCCAGTTGACAGATGATTACTCGCCTAGTATCAGTTGG
AGAGACGGGGAGAGTCAGTATTTCATCTTGATTGAGACTCCCAATTCTCGAGCTAGCTCG
TGTATTTCCGGCGCGGACCGGATCTGAGATTTTCATCTTGTTTGATGAAGTAAATAAAGA
TAAATTGGTATCCTAATTGTAGTAAGTGTTTCTTAGACCAGGTCTTTTTGCGTGATTGTA
CTGGCCTGAGAGGGTGAAAAAATACATTGACCTACCCGTGTAATTGTTTTACAAATTCTT
TGGGAGAGATGATGTATGGGTGTTAGAGTAAATGGGACCGATGTGGTTCATTTGACTGTG
AATTGCTACTAACAACCTCGATGGTCCCTGGTTGATGTTGAGAGTTCTGTTTTATTGGTG
TTATTGCTTGTTTACGTTTTTTTGCTGTCATATAGGTTTCAATGGTTTCGACCAAGTCAG
AGTTTCAGTCAGATTATTTCAGTAAGCCGCTCTGAGTATGAGATTGCCAGACGAAGTTAG
TAATTTAAGCTTCCAAGGGGGGTATTTGAGGGAATAGCTTTTGGCCTCTGTCATGTAGAC
GCAAGGCCCACGTTGGTTGATAGTGAAAAGCACCACTTGCAGACACTTGGAGATTAGACC
TGTCTTAGCTTTAATTTGCGTGCGAGTACGGACATGAGTACTTGCTTCTAAATTGTAGGA
TTCCTTTGTCAGATCTCTTTTGGGCCTTGTGCTGAGAAAGCCAGTGTGAGAGCTTGAAGG
AATGTCTGTTGGACTGTCTTCAGACCTCTACAGATAAGCCTGTAAGTATAAGAGAATGTC
ATTGTATAGGCGCTGTACAAGGCCTTCGTTTGAGATGTCGCCATGCCTTCTTTGTTTTTG
TTAGGGTTGTTAAGGATATTTGAATTTTGTTACCTGATGGTATTCTTTGGAGTTCATTCT
AAGGAGGGTTCACCTGCACATTAGACCTATGTGCACATGGACGGAGACAGAGTTTATCTT
GTTCATAGCGTCGTGATTTGCGTCCCTGGGTTTGACAAAGTTCAGTACTCATTGACTGTC
GTTGTCATGCGCTTTATGAATTATCTTGTCAACGTGTTTGTTCGATCCTATTTCACGGAC
ATTGTTGTCTTGACGATTTGCGAGAGTAATTCATCACCTTCTCCAGATTCTATTGAGTGA
CCCTTCTAGAGGAGTGCGAGATAGAGGGTCGCATCGTATCTGGGTATGAGAACATCATCG
AGTGTGTGTGAATACTCCAGTTTACCAATCAGGGAGAATTTTAAGGCATGTACCCTTTGT
CCAACTTGTGTGTTTTCATAACTTGTACTTCTTAGCATTGACCGCATGTTATGAGATGTA
TGCGAGTGCCGGTCGACCACTGCTTGCTTGTTCCGGAACCTGAGGGAGTCTGATTGGATT
CTCACAAATACCTTAACGGGTATCTGGTGAGGAGTCGGTCGCTCTGAATCTAATCCTGGG
GGTCACACTGAACGTCTAGTTGAACAGGAGACTTTTTGTGTATATACATATCATCTGGTA
TCTACATATAACTTCCATCATGGGTTGTATTGCATAGGTTAGTTTGCGGTTGAATCTCGC
AACGATTTCAGGAATCACAGAATCATAAAACGCCTTTGTTTTAGACACAGTGACTATAAT
CTTAGACAAGTCAACTTCTATTTAAGGCATGCGGTGTCCGATAGTGACCAAGTTTTCTGG
ATAAATAGAAGCGTCACCACAAGGTAACAACGTGAGTATTTAACTAG----CAAACAATG
CGAGTATTATGAACCTGATTGGATTGGAAGCGTCGGTTGGGATATCTTTAGGGGTGAAGG
TTATCGGAATCCATTACATTAGAATTTATTTTTGTTACGGCGAATTAAGATAGCTATCCA
ACCTTGTTTAAGAGGAATCTTGTTCCCTTACTTGATCTATTATGCCAGACTATCTGACTG
GGGAGGCGTATAAGAAAATCTCTTGCGAAGTATGAACGTATCTGGATGTTAAAGTGTTCT
TTCGTTGTTTTGATGGTTATTCAAGCTATAA----CTATTAACTTACTTTTATTTGTCTT
TCGATAT----TTTCTAGCAATACCGAGTTTGCATTCACCAACGGGTGTAGCTGCAACTG
ATCTTTTCATAGGTTGTTGCAGTGTGAATTTCAAGAACATAACCGATGACAATGTGATGA
TCTACATCATCTGGTTATACCATTTGACTGTGTTATTTCATTCTCTCATAGGAGAATATC
CGATTATGTATGATGTCATCAGTCTATGCTTTACTATATTTGAAAAAGCACCAATGTAGG
AAAGAATTAGCGCACTCAATTGTTACTGAACTTATGGTTGCTATTACGGTTGGCACCTTC
ACATAAAGTCATCGAGACTGGGCAGGAGATGGTTTAGTCCTTAGTTGATTAGGAAATTTT
CGTACTCTCCAGACACTAGGTCGATAAAAAGATATGTTCCGTAGTGTTTGATAATGGATT
CTAGCTAGAATATGACCCTGATTGTTTCTGTGTTGTAATATAAACGTGATTTCGTAATAT
ATGATGATAGCTTCGGAGTATCGATTTCCATTT---------------------------
------------------------------------------------------------
---------------------AGTACACAAAGAATAAGAGTGTGATTCAGTGTGTAAGTT
TAATGATTCTCACCGGATCGAACAAGTATGTACTGGAGATCCAGAATCTCGCCGGGTCGC
TGAGAGAGGGTGAGAGTGGGATTTTATGTAATGAAATGTTGATGTGACTACATCTGTCTT
CAAGACATCTTCCACGACCGTCTGGGAGCATCATTACTTTTGAGTTTCATAGTCATTGAG
GGTTTGTATACAGTTATTCATGTGTACGATTGTTC--AAGCCACTGTCACTTGGGGTCAC
AATCTCTGTTTTAAAATTCCAGTCGCTCTGTACCAGTGAAGGTAGTGACAGTTGTCTCTT
ATGGATTATATAACAAATGGATATCGAAAATTCGTAAGATTTTGGTTCACCGTGACTGTT
TACAAGTGTGAACGAACTACACATTAGCCTGAAGCCTTTGCTTTTGCGAGTATTTAAGAC
AGCGAATGCGAACAGGGCTTCTGATGGATGAGTAATCGAGAAGATAGAAGTGATTGGAGG
ATAGGGTCTATAAAGCTGCTCAAATGAGATCACGAATATATTGGTCTTTTCCCGCATGCC
ACTCTCCATCCCAGAAGCTGAGTATGTAACGAAATCTGTAGCTTCCTGATAGTAAGATGC
TAGTTGGGAGTCTACCCGTGTAAGAGAGTAGTAGAGGGACCGAAGATTAGTTTGTGTTAT
GCCGTGTTTATGAAAGTCTTTCCGTACTTTCAGCGGCTGGATCAGCAGTGTAACGGGGTT
AGGGTATCTGTTGCTAGCAGTCGACGAACTTGAGCGTTCGATACATTGTGAGAATTAGAC
TCTTGGGATGACAGTGAGAGTATCGGGGTTAGAGCTTGACAGTCTACGAGGCCGTCTGTC
TGAGTATGAATACCAGAGTTCAATGATCTGACAGCGAGTTTGAGATGAAGGACAATCGC-
-TCAGCGGAGTACACGT-------------TGAGGAAACCGCGAGCATGTTTGTTTGTGA
ATCTTTAATATTAACCCTGGTTCACGGAAGTAAACAGAGAGACATGCAGAATCA--GTGT
GTGAAATAGGTAGTTATTCTACAACGTTCATAGACCCAAACAGTTGGCCAGAAGGACCCT
AAATGGTACCTTTTAACAGTGATATTATAATGGCGATACTAACTTACTGACACTTCCCTA
CTCCGTAATGCCTAGAGCAATTTTCGCGAAATTAACAACACTTCCGGCCAGCAGGACCTA
ACGGAATGAACCATCAGAATAATGTCATGA--GGATGTGTGTAAGTGTATCCGAGATCTT
CCCAGGATGAGGGAGTATAGGCTAACGTAATCATTTGAGGATAAAAACTACTGTGATCTA
CCTAAAACACCTATGAATCAACTTGTTCTAACATGGATGTAGAGGAATTTTAATCCGAGG
CTTATTGAATCTTTTTCTGTCAAATTCTTACATGGAATCCTACTTGGTCCATTGCCTAGC
CGCCTAATACTAAATCCAGTGAGGGTGGAATACTGACACAGTCTTACGAATGTTCAAAAG
GTAATGCCCTTAGATACACTGGAGTCGTTGTACCAAACGCTACACATCGAAATGGTATTT
GGTGACAAAAGTTGGTGACCGACTAGGTGGTAGTAAGCCCTATAGAGGTATTTGACCTTG
ACACCCATGGGCGTAAGGAACCCCTTGTGAAAAACCCACCCTGGGTATCTCGTTGAGAGA
CTGGAAGGAAAAATGTATGTTTTTTTGTGCGTAGTGCCGATTCGGAGAATTACTGGGAGA
GACAAATGGTCATTCCCAACTTGGGGCTATTAGATTATGATGTTCTAAAATAGAGACTTT
TTCTCTATGAATGAGCGGAAAGGGATTTGTGTTGGGTCCTGGTAACCACACAGGTAATAA
TATCAT----GTATGTAATATAACATTGACAAAGAATGTT--TTATGTAATGTTCAAATA
------CTTATAATCAATACTTACCGTTCCATAATAAGTAAT--TGCTTTTTAACAAAGA
TTTTATAATTGCGGGTACACAGAACCTTTGTATG----ATTCTGCTATGACACTATCCTC
TAAGTGTTATCGCACACAATCTCTATATGGATTC------------------ACAACTAT
TATCTACAAACCAATGGTGGGTCTTTTGAAAATCGACTGGCTGAGAGTGTATCTTAAAAA
CCTGGTATTACATTTATAATTACATATTCAAAAAGTTTGTTATGGAAGATAAATCTTTAT
TCAACGGATCCTAGCAAATAAGATGGTCAGTCTCTTGTTTAGTATACTTGATGCATGATA
CCGAAGGTGAGATG------GACTTTTGGAATCATGATACGAGTTGTCTTCCTTAACGGT
ATCTTTCATTTATGCATTCAAAAAGTCTCGTGCAAAAGGTTTGTAAATTTGGAGAAAACT
ATTTCCTATAAACTATCC--TACAAACATGCCAGGCAAAT------------------TT
GATCGATGTTTGAAGTTCGTGTTTGAAGGT----CCATAGAACGCGGGTTCTGAATGTCT
AAAGATGCACATCACCGAAATAAATAGAAATTGTGTATGCGCAGAT--------------
------------------------------------------------------------
--------------------------CGCTATATAATAAGTACAGACCCCAACATAAGGG
AGGT--TTAACAGATAATGTAGGTTTATATGTGTTCTTTGCCCATTGAAAGTAACAATCT
TCGTTTCCTGGAGACTTATTGAAATAAAGACAGTTCCGGCCAAATT--------------
--GGACTGCAACAAATCTCATATAGTTTAAAACCTAAAAATTTATAATTGAAAATTTATA
GAGTATTCATGATTGAACCACATTGCTC----AAGT----CTGAACTACTCTAAATTATC
TA--CACTCCTAAATCTTATCGCAAACTTACTACTGGAACCCTTATTCATTTAGTAAGTC
AGGAATGCGAATAT--CGAATC--------------------------------------
----------------------GAAGAC----------CT--------AAATGA--GTAT
CTTAATCTTATCTGCTTTGGATTGATATGTTT------TTCT--------------GCGG
ATGAAT--AAAA--ACAGTATTTTTCAATAGGCGATGAGTTACCCTAAAACGTTATAACT
CTGTATTGTTATTATTTT--CTTTTAACCAAG------AAAA----GCCTGTTC----AA
AAATAACC----GGTTCTCACTTT--TACCTTAAAARATCCTTGTCGGAT--GAATAGGA
TGCCCA--TACCGATTGTAGTCAATTAGGATTGTGGTCTTATAAGCTGCAAAAATTAGAA
TTCA----CATTAA------------ATCAATACAATTCATTAATATTCGAAGAATAATG
TAAACCCGTAAAAAGGATCTTGATAACATTCTATCTCTAATAATTACTCGGATCTTTT--
------GTTCATTGAAAGAACCTTCTTTGAACTTCTTATGATCCTAGACCTTTATAATGA
TAACGATTTGTCATAATATGTAGTCTGTTTACACGCCCAATAACATAGGATTCTTAACCC
GGCTTATACAATGGGAGAGACGAATACATTATAAAAAAGGTAGGCTGCTGGTGAAAAAAG
TACTTTTATTTACACACTTGGTCGATTAGAAATTTAATATTTCCACCCAATTTCTGCTTC
----CG----ATCTAGAG--------AAAAGGTTAGCAAAAAAACTTTTGAGTTATAAAA
TTCTGT------TAGC--------GG----------ACTGTATTCG--AGCCTAGTAGAA
--TAAA--------AGAATTTTAAAAAAGTAATAGAGATTGTGAGAATTAATGGGATGAT
TTATTACTAGACATCATCTGTACAGAATTATGCCCTCGATATTGTTGATGAATTGACGGT
TATTACATACATTGATACTGAAATAAGTTTGTCGTTCGATTGTAAAATAATCGATGCTTT
GCGTTAAAATCGTTAAAACTTCGTGATATCTA----GTAA--CGAACGCTCAAACTTGTA
CTCACT----CACTCGTTTATATACTCTATAGCCTTTTGCCAATCCTACTAATTTTACAA
CCATCATGCAAACGTTATGGGAAATGGTGTTGGTCTGAGATGCGGGGACTCAGTTTGGGC
GAATTTATCGGTACATGGGTTTGTCATTACCGCCAAGCTCATTTGATTCTGACCTACTTT
ATCGGATTATACGGGGGACTTAAGGTCGTTATAATACT--AGAACA------AAAAAAAA
AGGAAGTGTTATTACACAATGAATAAATATTGTACGCAGAATCTTGCCTGATAGGTTTAG
AAAAAATTTTCACTGAACGTAAAATCTGCTTTCAGGAAAGTTATTTGAGTTTTTCTTCAA
ATTTCTTTGAGTCTTCTTCTTTTTAGATATATCGATGGCTTATGGTCTATTGAAGCAACA
TTCATTCTGGCCAGAGGCTTTTGACTGATGAAGCAACACTTAATCGGGTTCCTTTACCAA
GCAGGAAGTTTTCTGTATGTACAGTCTTTACAGTGTGG------AG--CT----------
------------TAGT----TTCTTATTCCATGAGCCTACAAATCTGTTGACAAAACTGG
TTCGGGGTAACCTTAAAAGGAGTTTACGAGGACACTCATTGTGGAATTCTTAGAAAACTT
TATA----CTATTGCGGGAGGTACATTTAAACCATATATTGCAAGTTGTAATAGATTTAT
CTCTTTACTCGAAAATAATTAGCGATCGCAGCAA--GCCC----CTAAAATCCTAAAATA
CAATTAAAAAATTATCGAATTGATGAATGATTTGGGTGGACCGGTAAACCGCATTTTATA
GTAATACGCTAGTACGGCAACCCGATTCCGAACTGA------TATAGGCCTTTTGTTT--
AGTACCCTCAAAAACTCTTCAATACTTAGTGAGAGGGCTTTTATTGAAGGTCAGGAACCC
TCACTA------------------------------TGTTGTTAATTTTAAAAAGTAATC
AATTGGATAATACAGAGAACGGATAGGGTCTTCCAATTTGCTGGAAATTGCCATTGAAAT
GACACTTTATTGTCTCATCCTAGATACCCAGATGATTGGAAATATTAAGCCGTCGATACA
GGATTGTAAGAAATATGATACACCTTATAGGAATAGAAAGCTCAGAAATTTGTTCGAATA
ATAACCGTAAAACAAAATCAGGTATTAACCAGACCGGAAAGCGATATTATGAGACAGAAT
CCTCAAAACTTTTATAGGAGCCATTTTAAATATTATAATTATAGAATTATGAGTCTCTGG
CCACCATTTTCCAAAACCTTGAGAGACCAAAAGGGAAAGATAGAAATGAATTGGCTTAAA
GATTGTTTCTATTTTAAAAGTATTCTATAACTATATTTTACTGCAAAATATTATCTCGTC
GGGAAAGATGCTATACAG------ATCTCAAACTTTGATGTCTTGAAATAGACTTGCTTA
AATGACATTC----TTTACTAGAGACTTAGTTATGGAGATTTTGTTACAAATAAATAAAA
TTAATTGATCTTCCCTAAAATAAGCTGGCTACAATCTACTATGGAA--TCTT--GCAATC
CAGGCCCCCTTTATATAACCATAACAAAAAATGATGTTGCAAGATCTTGCCCTAAAGCGA
TTGTCTGTGA----------ATCT--------------GACGGCTACTAAATAAACAAGA
TTGTAAAAGCGATAAATTTTATCTGGTAGAGAATAATGGAACTCAATGCAGTCATGCTAT
TGGGATTGAAGTTTCTGTATTCCAATTTTAATAACC------TTAGAATGAAGCTATAAC
GC--------AT--------TCCTTTCTGGCCGCCTAAAACTCTTCTAGATAGAGTTATC
AAATAATTCACCGTACACGCTTCTCCTTTTCT--CCCGGCTTCA--------CATTGAAT
GGAATTCGCAGACAGTCTTTGAAAAATACGATTGATTGGATTTTTAAGATCTTGTTAAGG
AGAATA----------------AAACAGGGATGTGAATAA--------------------
------------------------------------------GGAAATGAAAGAGATAGA
AATTTTTATTGAGATGAATGCGAAATTTTTAACAATTAAACAAAGGTGTTTGGCTATACG
TTTTCTCCAATGGACCTTTTATGGCTGGATAATATCCTCGATTTATAATTATAGGATTTC
GTGGACACACTTCCATTATA--AAGAGTAA----TACGCACCATTATA----TGGCAGAA
AATGTAAAAACCTGATCATTTTATGTGGCTGCGGAACGCGGGACGT----ACATAATAAC
AACATTCAATTATTAAGTAAAGGGGGTTGCAGCTTGTTGGAAGGTCATACCGGGGTCTTC
TTTTTGGTCTCGTTCATAATAAGTGATACTTAAATACATAAGTTTTAGTATTTATTGCAT
TATCCGAA----------------------GTCTCTCT------------ATTCGGTTCT
AAGGAATT----GGAAAGAACCTTTAGGAATATTAAAATTTGGGGGATCTTATGTGACGA
CACTCCTGATGATAGCTAAGCCTCAACCCTTATAAGGGGTCTTTGTTAATCATATGGTAG
GTTCATCAACTTATGGATAATGCTTTATTACTTACCTGAACTAACAAACCGTTATTTGTT
CTATTGATTCTGCTCCCTTTGAATCTTTGCTGCACCAAACTGTTTCGATTATTATACGTT
GAATGTGAGTTTGTCAATGAAT--AT--------GTGCGAACATCAAT--AAAA------
TAACACAT----ATAT----ATATCGAAATATATATCGAAATAAAACCATTTCTGTCCAT
ATCATGGACTATGAAGAAAATT--GTTAACGTCCTGGGTCGAGG----AATA----ATAA
----GCTCTTGA--CAAAAATTCGTTAATTAAATAACTTTGGCTATATAGTTATCTACAT
TATATGGAATGAAAAGAACCGTCTTAACTTGACCCTTTGTATTTCTTTATGAAATAAGAA
CCTAAAGATTGTGGCC--ATCAACCTTCCGAAGGCCAC----------TGTCTTATATAA
AGTAACGACTCTTGAAGATTTTGCGATATAATATTCGATGGAATCACCATTATGATAATA
AGCTTGGCTCATAACCCTCTCACGTTCTTAGATCAGATTTTACATACCCTAAGAGGTATC
AAATCGAAAAAGGTTTTTTGAGAAACATATATGGCTTAACCATAAAAATAGCAACCTTAA
TAGGATCTCAGTAAATTGAAAAAATGATCGATTTGGTACGATCTCTATCATCATTATGCT
TTCAGACCGAGAATCACTAGTAACAATATAGGTGGAGCTATGCGATCTAAGAAATGTTAT
TACTTTAAGCATTAGCAGGATTCTTGCAAAATTATTCTGCACGACCGCAAGGTTTAATCT
CTTAGACACGACCTGAATTTCAGCGATTTTAATATTAAATTTTTTGGTGAGAATGTGYCT
TCGAGTTTCTTGGTCTAAATGGTGCAAAAATTTTTCAACATATTGTGTTATACAACATTA
ATTCGTCAGAGCTTCTCTGAATAAATTTGATTGATATCATGATCTACTCCTTGATAAACG
TTGGCAAACATAATTTGACCCTTTCTGCGGGCCACTGGTCGTAATAGTATGGGGGTCCCT
ATGCATTGTCAATGGAAACTTAGTTTTTCGGTAACATTGGAGCAGGCTAATACATAGACT
TTATCTGTGATATCCAGGGTCTCCACTTTAGACCCCCGATGAAATCAATCATAGATTGTT
ACCCCAGTCCGTATGGAGCTCTTTTAGCATTAACTGATTACTTTAGGTAGATTTTAATGT
TGATTTCGTAAAGCTATTTATGAAATATAAATTAAACCAAAATATTCAAGTTGTCCGACA
CC--CTTGATTTAAAAAGTAAAAGATTTATCCAACAACGGAATGACGGGTCTATTTACAT
CGCC--------AAATAAATGTATTT--GCGATACA------AACAGCATTAGGTATGCA
TAGTTGGCGACC----GTTACACCTTCGTGACAGATAAATAATGATCTAT----CTTTCT
TT----------AC----GAGAAT----TCTTAC--------TCCATGCTAT----ATAA
TAGC----ATGATGTG--ATCTTT----------GTAA--------AAATAGAATT----
TTATAT--TACGCAATGATCTGCCACAT--ATGGATTTTCATCTCTTTTTAAATATCGAT
TGTGCGAAAGGAGAATGGTCTCTTCATAAAATATAAAAAAAAAAAATATACCGTTTGGTT
CGTTAATA--CCTTTGGTTT--TAGTGAATCTTTTTCTATTTACATCAGAACGAAAATAA
GGGTCAGATTTG----AA--TTATCAGAGTGATAGTGATGTCGATTAG----GAAAAA--
GCATCGAATAAATCTTCCGAATTTATTTCTAAAGCGAT----------AGTA----TAGC
CCGTTGTACACAAAGAAAAAAAATCTAGAC--CAAAAAGAAAATGGTTATTTAA--GGAA
AA----------------TTTCAAGCAGAAAGATTTTTCATTGACTCATCCAATAA----
TGAC----------AAGGGAATTACCAATTTCCGAAATTCTGAAAAAGATATTCAATTGA
TTTCATTTTTCTAT----------AAATGCAG--------------------------TA
CTAAGATTATACCGATGTAATCTTGACTGCTGTATGAT--GGAAAAAAAA----------
------AAAGGGCTGT----CTCCTTTTAGTAGACA--ATATTGTTGCATTCTAGATTAG
TATC----AGCCCTTTCAAT----CAGAGAGGATATGGTAGTCAGACTTTCC--------
--------ATATGGTAAT----GCACAT----CCATCC------TTATCCAGCGAG----
TTAC------CATTGCAAAT----AAAA----CTTTGCCCTG------------------
--TGATGAAT--AAAAACCA--CTTGTGTTTGCGCACCACGTCTGATT--GTTA------
----TCAGATCG------AAATCCATCGTAAAAA----CGATCTGATT----TT------
--------TTGA----ATTTTT----GGTCTAGCCTTTTACTGT------TACGATTTCT
CACTAC----AT--TATACAATATAGTCTGTAAAAAAC--------------------TG
TC--TT----ACATTGAAAACT--------------------------------------
------------------------------------------------------------
------------------------------TCAATA------------------------
TTAAGGTTAAACCTTATAATAAATAAGGTGCGATTC----ACGT------ACTC----TG
TGATCATTATTGATGG--ACTTTCATATACCAGGAGAGCATGCATATTACTTGAAATTTT
GCAAATTAGTTATT----AACG----ACTAAAAACTGTAATTTCTTTTATTGACCCTTTT
TAGACACTAGCTATTGCTCTTAGACACTTTATGTATATGAAATCTTACAAGAATGGTATT
CCTTTAATAAAACGGACTGTATTACGAAGTTTCAAATAAAAATATCAACG----GTCATT
ATCATACGCAATTCAAGGGATTAGATGGATAGGTTACAGATTTTGGTTCCGGGATCTGTT
GACTAGTACCTCCTAAGTGTTCCTTGTTATAGTCAAAGTTATGACCAAGGTAAGTCATAT
GAATTAAGTTTTTAGCAATACACAAATAGGTTCCAAATGATGCTATTTTTTACTGAAATA
TAGATATGGACGAAGACACGGACTTGAT--AACGTCATATGGCATCTATGGATACAGGCT
CCTGATCCAAGTTCTACTAACAGTTTAAAACTCTGATTTACAAACTCCTAGAGTGTTTAT
GGTGAAGCTGAAAAACTATTTGGGGATTTACTTTGT----CCGATCATAATTTGATGTTC
----CAAAACAGGCTTATTCAATTATCCGTTTGTTA--GGAGGTCAGTGATACA--AAGG
TTTTATTTAACCGTTCACATCCTTTACTTTCAACCAAAGTGGTGTTTCGGCCCCCAGTCT
GTGATCAAGCCAGAAACACACCATCCGTAAGACACATAATCTTTGTCATA------GTTG
AAGACAAATTTGTAAAGGCTGTGCGAGAATCCCATAGGCCTTCTAAGTGTTAGGTAGTGT
TAGCATTACACTTGCGATATGAGTGACTCTAAAAGAGTTGTGCACGTTAAAATTTTGAAT
CAGAAGCATAGAATCTGAAACGCCCGTTAGGAGTCTAGGTGAGACAGTCTGGTGATCTTC
ACCCAAAACCACCTCCTAGTAA--TTCCGATAGATACCCT--GATTAATCCTCTATTACT
GTTTGCATATTAAAAAATCTTATATATAGAGAGAGGTTAGATTACCGTTGGAATGCTTTT
GAGACCTAATCTTCCATAAGATGTAAAAGGGTCTAA------ATGGTCAAAGCCAA----
------------------------TGTT----AAAAAAAAAAAA----ACGGGTCTTTAA
TTAATATCGTTCCCATAGTAGGGATTCTCAATTGAATAACAAAAATTTCACGAAGAGTTA
GAGATTTGGAAAGTAAGTTGTGCTATTGCAAGAAATGATAGTATAGAATATAGTAGTGAT
TTGGAGTAAATTGTTAAAGAGTGTGAAGAAAACT--TCATGATCTTCATTATTTGACTGA
GAAAGAGAATTTAAAATT--GTTTATATCGTAAGATAACTGTTA--ATTTCACTTTTCAT
TCTTAAAAGTCTAACTCAGACTTTATATTTTAGGAACAAATCTTAAGTAACCAAAA----
--CTTTGTGG--GT--CCGATTGTCGGGATGATTATATGAACTGGCTATTATGATTTTGT
AAAAGAAATATACCGAGATAATGATACCTGAAAAAAGATATTCTTTCTTAAAAGCTGTTT
TACTTCTACATTGTACATAAATAGAGAATTAA----------------------CCAGCA
TTCA--TATTCTGTCTGAACGAAAATTGAGAGAGAAAACATATACGGGCCGGCACTGCTT
TACCCATGTTGCATCATCCGTTATATGAAGAAATTACTTTACTACAATCTTGTAGTGCAA
TGGGAATCTGCTCTGGATTCCGGTATAAGT----CAGAAGATCTAACTGTGTTGCAGAGA
ATGGACTCATTGAAAGTGTAAACGGATTATTTGTATGTTTAGAAGGATCTAATGCCCTAC
TCCGCAAG--------GTAAGTCTATTTCAATTCCTGACGCTGTTTTACAAACTGTATTA
TTTTATCACAGTAGGAAAGCTCTATTTTGTCCAGAA------------------------
----------------------------GACACCATTATACACACTCATAGGCTGGGTAT
ATTTATAAAGGGTCGTGTTGTACGATGGCGTTCCAACTGATTCTAATTGAACTAGACGAA
AAAGTGGAAATCACATTCCAAAGAATTGCATCTAAGGAAATACTCCTGAAGAATTCGCGG
TTAAATTGCGGGTGCTACTTTGTCTCTTATAGAAAAAGATTACTTTGGAAGCCCTTTGGG
TTCTCTTTCTTATCATCAATGTACCAATTCCGATTACGTTCTCCACATACCTTGCTCATT
GATGTTTTACAATATATTCATTGTAGGCGT----CTTCAT------TGGAAAAATAATCA
TCGTTCGATTGTCACCAAATACATCCTTGGTCCAAACAAAATATCTAAGTTAAAAAATAA
AATAGGATGTTCAGACATTAAACCAATATTCAATTAAATTAAAAAAGACGTCAAAATAAG
AAATTCAAAGAA----TGATCT----------TAACAAGATTATTTCTTC--AAAATTAA
AACT--ATGAAACTCCTTTTCAAAATTACTTCAATAAAATGATTCATCGAAGCATGAAAA
CCTTAATACTAA--AACCATTAAGGATAAATCAATTCAGCGTTAGAGGAAAATTCAGTCC
AAGCTCAAAGGTGATTCCTCAACATTGCCTAATTATATGCGCATCATTGACTTCATGATA
TAGTTAAATTGGTATCTAAATGCAGTGAGTCTCAAAAAGACTCAAACCATCATTTTGTAT
GATATTACTGTGTTACGTTTTGAAACGAAAAACATGCTATAATTTCATGACCTGAAAGTT
AAAAAGCAAACAATCATATGTTTAGTAACATAGTGATACTCCATTAGATAAACAGAGTAT
----AAAA----------GA------------CGCG------GGAATTCGTTAATAGACT
AAAA----GAGACATTCCTTGTGGTATAAACACCAAAGGTCGGTGAATTGCTTCAATAGT
CCAATATAATCTCC--AAGGGTGGGTCCTAGCAAAGAACGCTATGATGCAAGCAATGACT
TTCAATTTGTTGGCAGACCTTTCTATTATACCCTTAGAACCAACTGGTAAAAGACTTTGA
TATACTCAATTTCCAAACTTTTAATATTTAGAAGGTTTTTAAGTTTGGAAAT----AAAA
GTACGAATTCTGTTCACTTGGA------ATAAAGGA--------------GGCTGAAGGA
TA----ATGACTGA--------CCTT--TAAGGT------------------TCGCGACT
GCTAGATTATCTACATAAGATTCTAGTTTGGCGATGGATTCTTTTTCTCTCTAAGTTATG
CAATGAAACTGATAACGATTGGGAAATCTAGTATTAGG??????????????????????
????????????????????????????????????????????????????????????
????????????????????????????????????????????????????????????
????????????????????????????????????????????????????????????
????????????????????????????????????????????????????????????
????????????????????????????????????????????????????????????
????????????????????????????????????????????????????????????
????????????????????????????????????????????????????????????
????????????????????????????????????????????????????????????
????????????????????????????????????????????????????????????
????????????????????????????????????????????????????????????
????????????????????????????????????????????????????????????
????????????????????????????????????????????????????????????
????????????????????????????????????????????????????????????
????????????????????????????????????????????????????????????
????????????????????????????????????????????????????????????
????????????????????????????????????????????????????????????
????????????????????????????????????????????????????????????
????????????????????????????????????????????????????????????
????????????????????????????????????????????????????????????
????????????????????????????????????????????????????????????
????????????????????????????????????????????????????????????
????????????????????????????????????????????????????????????
????????????????????????????????????????????????????????????
????????????????????????????????????????????????????????????
????????????????????????????????????????????????????????????
????????????????????????????????????????????????????????????
????????????????????????????????????????????????????????????
????????????????????????????????????????????????????????????
????????????????????????????????????????????????????????????
????????????????????????????????????????????????????????????
????????????????????????????????????????????????????????????
????????????????????????????????????????????????????????????
????????????????????????????????????????????????????????????
????????????????????????????????????????????????????????????
????????????????????????????????????????????????????????????
????????????????????????????????????????????????????????????
????????????????????????????????????????????????????????????
????????????????????????????????????????????????????????????
????????????????????????????????????????????????????????????
????????????????????????????????????????????????????????????
????????????????????????????????????????????????????????????
????????????????????????????????????????????????????????????
????????????????????????????????????????????????????????????
????????????????????????????????????????????????????????????
????????????????????????????????????????????????????????????
????????????????????????????????????????????????????????????
????????????????????????????????????????????????????????????
????????????????????????????????????????????????????????????
????????????????????????????????????????????????????????????
????????????????????????????????????????????????????????????
????????????????????????????????????????????????????????????
????????????????????????????????????????????????????????????
????????????????????????????????????????????????????????????
????????????????????????????????????????????????????????????
????????????????????????????????????????????????????????????
????????????????????????????????????????????????????????????
????????????????????????????????????????????????????????????
????????????????????????????????????????????????????????????
????????????????????????????????????????????????????????????
????????????????????????????????????????????????????????????
????????????????????????????????????????????????????????????
????????????????????????????????????????????????????????????
????????????????????????????????????????????????????????????
????????????????????????????????????????????????????????????
????????????????????????????????????????????????????????????
????????????????????????????????????????????????????????????
????????????????????????????????????????????????????????????
????????????????????????????????????????????????????????????
????????????????????????????????????????????????????????????
????????????????????????????????????????????????????????????
????????????????????????????????????????????????????????????
????????????????????????????????????????????????????????????
????????????????????????????????????????????????????????????
????????????????????????????????????????????????????????????
????????????????????????????????????????????????????????????
????????????????????????????????????????????????????????????
????????????????????????????????????????????????????????????
????????????????????????????????????????????????????????????
????????????????????????????????????????????????????????????
????????????????????????????????????????????????????????????
????????????????????????????????????????????????????????????
????????????????????????????????????????????????????????????
????????????????????????????????????????????????????????????
????????????????????????????????????????????????????????????
????????????????????????????????????????????????????????????
????????????????????????????????????????????????????????????
????????????????????????????????????????????????????????????
????????????????????????????????????????????????????????????
????????????????????????????????????????????????????????????
????????????????????????????????????????????????????????????
????????????????????????????????????????????????????????????
????????????????????????????????????????????????????????????
????????????????????????????????????????????????????????????
????????????????????????????????????????????????????????????
????????????????????????????????????????????????????????????
????????????????????????????????????????????????????????????
????????????????????????????????????????????????????????????
????????????????????????????????????????????????????????????
????????????????????????????????????????????????????????????
????????????????????????????????????????????????????????????
????????????????????????????????????????????????????????????
????????????????????????????????????????????????????????????
????????????????????????????????????????????????????????????
????????????????????????????????????????????????????????????
????????????????????????????????????????????????????????????
????????????????????????????????????????????????????????????
????????????????????????????????????????????????????????????
????????????????????????????????????????????????????????????
????????????????????????????????????????????????????????????
????????????????????????????????????????????????????????????
????????????????????????????????????????????????????????????
????????????????????????????????????????????????????????????
????????????????????????????????????????????????????????????
????????????????????????????????????????????????????????????
????????????????????????????????????????????????????????????
????????????????????????????????????????????????????????????
????????????????????????????????????????????????????????????
????????????????????????????????????????????????????????????
????????????????????????????????????????????????????????????
????????????????????????????????????????????????????????????
????????????????????????????????????????????????????????????
????????????????????????????????????????????????????????????
????????????????????????????????????????????????????????????
????????????????????????????????????????????????????????????
????????????????????????????????????????????????????????????
????????????????????????????????????????????????????????????
????????????????????????????????????????????????????????????
????????????????????????????????????????????????????????????
????????????????????????????????????????????????????????????
????????????????????????????????????????????????????????????
????????????????????????????????????????????????????????????
????????????????????????????????????????????????????????????
????????????????????????????????????????????????????????????
????????????????????????????????????????????????????????????
????????????????????????????????????????????????????????????
????????????????????????????????????????????????????????????
????????????????????????????????????????????????????????????
????????????????????????????????????????????????????????????
????????????????????????????????????????????????????????????
????????????????????????????????????????????????????????????
????????????????????????????????????????????????????????????
????????????????????????????????????????????????????????????
????????????????????????????????????????????????????????????
????????????????????????????????????????????????????????????
????????????????????????????????????????????????????????????
????????????????????????????????????????????????????????????
????????????????????????????????????????????????????????????
????????????????????????????????????????????????????????????
????????????????????????????????????????????????????????????
????????????????????????????????????????????????????????????
????????????????????????????????????????????????????????????
????????????????????????????????????????????????????????????
????????????????????????????????????????????????????????????
????????????????????????????????????????????????????????????
????????????????????????????????????????????????????????????
????????????????????????????????????????????????????????????
????????????????????????????????????????????????????????????
????????????????????????????????????????????????????????????
????????????????????????????????????????????????????????????
????????????????????????????????????????????????????????????
????????????????????????????????????????????????????????????
????????????????????????????????????????????????????????????
????????????????????????????????????????????????????????????
????????????????????????????????????????????????????????????
????????????????????????????????????????????????????????????
????????????????????????????????????????????????????????????
????????????????????????????????????????????????????????????
????????????????????????????????????????????????????????????
????????????????????????????????????????????????????????????
????????????????????????????????????????????????????????????
????????????????????????????????????????????????????????????
????????????????????????????????????????????????????????????
????????????????????????????????????????????????????????????
????????????????????????????????????????????????????????????
????????????????????????????????????????????????????????????
????????????????????????????????????????????????????????????
????????????????????????????????????????????????????????????
????????????????????????????????????????????????????????????
????????????????????????????????????????????????????????????
????????????????????????????????????????????????????????????
????????????????????????????????????????????????????????????
????????????????????????????????????????????????????????????
????????????????????????????????????????????????????????????
????????????????????????????????????????????????????????????
????????????????????????????????????????????????????????????
????????????????????????????????????????????????????????????
????????????????????????????????????????????????????????????
????????????????????????????????????????????????????????????
????????????????????????????????????????????????????????????
????????????????????????????????????????????????????????????
????????????????????????????????????????????????????????????
????????????????????????????????????????????????????????????
????????????????????????????????????????????????????????????
????????????????????????????????????????????????????????????
????????????????????????????????????????????????????????????
????????????????????????????????????????????????????????????
????????????????????????????????????????????????????????????
????????????????????????????????????????????????????????????
????????????????????????????????????????????????????????????
????TGCTGACCGTTAATGAATTCTTATAGCCCCCGTTTACCATTTTATGAATATTCGCA
CCCAGGAAAAAGCATTCTATATGAATGT----TGTGCTAACCAAGAATATCGAACTTGAG
ATATATAACTCGGATAAATTATCCATATGAGTATTATAATACTCGATTTAACCAGCATGG
AGATCAAGCTTGAAATATTCGGCGTAAAGAACCCTCTACGAACTTTATATTGCCTGTCGT
ATAC--GAGAAAAGCCTTTAAGGCATCGAATTCGAACTGGTTATAACTCTAGATGGAAAA
CTTACGTTCTCGGAATATTTAACAAGACGGTGAGTTCAAGGCTTAATGATGGGACAAAAC
TAGGTAAATTTAAAGTCTGAAAGAGTATTTTCGGCCGTTTTTTTTAGTCATAGATCTACG
TTGGCTCTGTATTTGTAGATTGTACCTATTCACTAAAATTTTTTTTCAAGGGTCTGTGCT
TCACGATCCGGCTATCTTGCCCATTGGGGCCTTTTGGGATTAGCGTGTATACGATTATGA
AAAGGATATGGCTTTTGTGGGATCCTGATAAAGTGCTCTCTTGATCTTTGGGATTCAACA
TTGATTAGTTAAAAGTTTATCTGTGTTCTTATTGAATAGTGCAGGGTCTTCCTGCTGTCT
ATAGAGTTTTCTCAGAAATTAAAAAACTCCAATACCATTCTGGCTACATTAATATT
>Ananas_comosus
ATTCCGTACGGGCCCGTTAAAAATCGCGCTGG--GCTTCCGGCTACAGAAAGCC----AG
TCGGAGGA--CTAAAACATTCGTCGG----------------AAAATCCATACGATCGCT
GAGAAACAAATTCGTTCATAGGCTACGACGCATTCTAGTAGTCAATGCGGAAGCAAGGTC
ACGGCAGTTTCTCACTCTGAATCGTTGAAAATCTTTCGTTGGATGCTCACATCCGGGCAG
CATTGTAACAAGCAATTTGTAAGGCGATGTGAATCCAGTACGTGAACCCGGAATATACGC
AAGAAACAGGTCAAGGCTATCAAATCATGC------------------TCTCGCCA----
GAGATT------------------CCAA----CATT------------------ACATGA
TC--------TTCATAAAGGTTGTAACAATATGAAGAATGATGGTT--AAATAAGATTTT
GTGTGATATATCCGCAACATATCACCCAACCTTTAAGTGCGAAAAGGGGCCGAATTATTG
ATCGATATGG--GCGGAACACGTAGCCAATGGGAGTATGTGCGTATAAGAGCGTCCAAAT
CCCTGAAGTCGAGTATAGGCGTATGTCGACTGAAGACTAACGGAAAGGATATATCGTAGA
GAAAGCGCGTGTATGACAGAGGAACCAAGGACCGGTTTGGGCATGCCGGATTAGCA----
--------TTAATTACAAATGTTCTTGCCCGAGTTTATGCAGAAAGTTATCAAGGAAAAA
CGAAAATTGACAAATACATTATCGCGTCTCAAGA--------------------------
--------------------------AAAT--------AGAAGTTCTCTT----AG--GA
AATGGAATCAGGAATTCATCCCCCCGAAAGGCCCATCGCTCACGCGTGTTTTACGGAGCC
AGGCAATACGGATTGGCTTCGGCAATCTCGGAATGTTAGCTGTTTTCCGGGCACAGTCAG
TGATAAATAGGCTCGTCGAAATTGGAAATGCGCTATCGAGCGGGCGATATGTATTG--TC
AACCAACAAACAAGCAGGGATTGAATAAAAAATAAGCATTTGGTCATGGAAA----TGTA
GGTTAATAAAAACTCTAGTCAAATAAATTGGACATGGGTACATTAAATAG--AGTCGAAG
ATGACTTCATGATCGGACTGGACCATGAGAGAATGTTAAAGACGATGATCTACAAGAAAC
GGTTACGAGCGTCAACGGATGGCACTAAGGATACGTGCATGGGTATGATTCATTATGGGG
AGATGGTCGTGTGGGAAAATACCG----TTATGATAGCACAACGTCCTCCGTATATGTTG
GCTCGGGGGCCGATCAGAGGAGTTAGTTATCAATGCAAATTCTCGCTCTAGA----TACA
TC------ACAAAATTTTTAGTTCGTCTACTCCCACACGGGGGTACGCAGTTGGATTTGG
GAATATATGCGACCAAGCTAATGCTTGCGGAAAGGTATGACAACTTAAAAACGTCCGAGG
TCCAGCGCGATATTTTCAAA--GGTTTTGACCATGTCCCGAACCTTAAGGGTCTAGGATT
TTCACTCAGGTTTTCGGCGAGAATAGAAATATCGGACGATGACATAAAAGGAGTAAATGT
AAACGGACGTCTCAGTGGGAGGATGCCGATCAGGCTGAGAGTATGCGGGATTGTGATTGA
GAGGACATGGATGCCTAATTGATCAAAAGTGGGTGTTTATGGGAGGTTATATCAGAGGAG
TCGTAAGCACGGAGATGCCAATCCGTAGGAGCTATTGGCGGTATAAGCTTGCACCCATGA
GGAGGGGAATTCGCTCGATCCGTTATGATCCCGCCCGGATATTCAGCGTCGTTAGACCCT
CAACGGCTATGCATGATCATATCCATGGCGGGCACGGATTATATGGGAAGCAACGGAAAC
GCGTGCACGAACATCTAACAAAGGCAAAGTATTGGTTAGTGCATGGCAAAGCTCTCGTGC
CAGTGTACACTTCAGACGGGGCATGATAACATGTGTGCGAACGCGATCCCGCACTTCATA
CTGCCCTAACGGGCGCTTGCGATATTATTACGGACGCAACTTATATTAGAGACTTCAACA
GCCAGCTACGCAATTCCTCTTTAGAGCCCCGGCGGAGCTACCGGGAGTTTTATTCATCCG
CTTTGAAGGCGCAATCAGTCAGTTGGGAGGAGATACGCTTCCATGTGAACCATCGGGAGT
TCGCTAATCCACAAGTATTCATACGAGGCAATTTTTTCGCGACTTTAAGCGGATCGCCGC
ATAAGTGGATTCGTTCAGGTGGTCGCGCCAATAAGCATAACAGTGCGGAATCAATTGACT
GCCATTGCGATTGAGCTTGCCATTGCTCGACTGAAAGCACCAAACATTGCAGGGCACGTT
CGGATTCTAACATCCATCGACCCTACGTGAGACAATGCACATTAACGGGCAAGGTACTGA
CCTTGAATGGCAGTAAAATTCTGTCATTCGACTATTAAAAAAAACCCATTCAGAATCTTC
TCACAAACTTACGACAGCGAGCGTTTAAGAGCATCAGACAATGACTTTCTCTGGTGATGC
CAATATGGCCGTCTGAGTGTTTCCCCGGAAATCCAAATTAAAGCTTGTGTAAGGCG--AA
ACGTGG--CACAATAAGTACTGGAGTCACATTTTGGAAAACGGTAGGCGTGCATAGGCAC
GAGGCTATAGGGATGAGTATGAACGGGCCCCTAGGTCCGTGGGGGCACCTGGCGATTTAA
GTCTGGGACCGTGAAATTGGCCGTGAACCGACACTCCCATCAAGTCGCCCGCTTATCATT
GAACAATTTCATTTGAACGGATAAGTGTGACTTTGCCCTACGCGGGGGAAATGGCTTTGG
GGGCGGGTGGAAACGTCTATATGATTATAAAAATGCAAGCCAGGGGGTTCGTTTGGGGGT
GGGACGACCGGAGGAAGACTTAATGAATAAGATCGGGTATAAGAAAAACTGCGATCAAGT
GCTTGTTAGGCAATAAGACCCCGGGCCGATAGGTGGTTACGCCTACATGCGATATTCGGA
GTAAGACAGAGTCTCTTTATGAAAATTTCGTTGTCAGCGGTCGAGTTCGCTTTTGGAGAT
CCTCGCGTGGTACACCACCTAGACGAATGGTCTTCAGAAGATACTCACAAGAGGTCATAC
TCATCAGCGTTAGTCCGCGAGATTACGACCGCCCGCACACTTGCCATTGAGCACACGTCT
TCAGGGTTGCGCAAGGATTACCGCGTGACCTTGATCACTCACATTTCACCCGATGTGGGA
GACATAGAACGCCAAGGTAACAACTCCACGTAAAGACTCAGAATATGCATCTGGTTGAGA
TTTCGAGAGACGTTACGTGCAGGCCGAAATGACGTTTTTCCACCTTTTGTGCGAGTTTAC
GGTCCCGGAATAGTGGCTGCGAACATAGGGTTCACTATCTTCGGGATTGAGGCTCCGACA
GCTTTATTGTGGAAATGAGAGCACGCAAGCATAATTATAC------TTAACTTGGTCTAC
CCAACGATATTGGA--TCGAGTAAGAATATTTTCACAAAGGGCAATGGGTTTCCAACAGC
CCATGCACGCGTGAATGGCTTTAGAT--CGCT--AAGACATGTTACGTGCCTATGGGGTT
GCAGATGGAAAAGAATACATTTGGAAGAGCGAATAGACGAATGACCCAGAGCCACAGCCT
GAATGCGAGCAATTAGAGGCGAGGAAAGCAGTATGAGCAACTGCCTAGCGGCAGACCGGT
GAGC--GCAAGCATTCATAAAAGTACGATC------------------------TTGTTT
TCCGCATGCCTCGCGGAGTTGGTTAAACGAATTTGCACAACCATAACTAGGTGTATGGGT
TTATTTTTGGAAGGGT----------TTAAGATTTTGAAACGAACAAGATTTAGACATCG
AATCGAGATTCGAGGGGCATGACACTGAAAGCCGGTCGTTCAAAGTGACTGAGCGAGATA
CGATAAGGTATCGAATGACGGAAAGAAATTATAAGCACTGGAAGTTGACGTTGAAATAAA
AAGAACCTCATTGACACAAGGCATAACAGTCGCACGGTTTCACAGCTTCAGGGCCTGGAC
CTAAAGTGTT----AAACGATTCATTCGGCATCGACAAATGGATCTGGGCATATAACCCT
ATTCGCGCTCGTATGCGCGGTTGCGTGGCTGCTCATGGCCGGGTGGCAGGACGCGCGGCA
GCGTGAGGATGCAGCACCGAGCGAGGAAATCGGGACTTTTCTAGCTGCTTATGAGCTTAC
ATTAGGCTGTGTGCTTGCCTTTTTGCAACCTTGTATAAGTATCCTGTAATAAACCTAAGG
TTTAGAATTCGGGTGAGTGGCACATTTATGCAATGGGGTTCAATCAGCCAGTCTATACTC
TGGTGTATGCATTTTTGGTCGTATATGCGTCGAACCCAACATCCACGAGGCAAATTTTGA
TAGTCTGATTATCGGATTAGAAACCAATGG------GAGATAGGCCTGGTCCTTATGGAC
ATTTCTTTATTTGTTCAATGTCGGGCCTTTCCTGAAATATCATTCCCAGGGATTGCGCCC
ACAAGAATAAACACGTGCTTGCTTCCACTCGTGCTATTTAGCGGCTACAAAAGGTTGGTA
TTGAAATAATAACCACCCATCTTTCCATAAATCTGAGATTACAACCTTTCCTAGTTCGCT
TTGGAAATTTGCGAGATTGTGTGTGTCTGTTCTTGTCCTCGTGTCCATCCGTATTTCTGG
TTTTACAGGGATCAGCCTATTTGCACTTGCGCGCTAATGGGATCATGAGGCACAATATTT
GCACTTGACAATTTACCAATTCTTTCATATTCATGTATACATCATTATAC----TTTTGT
CAAAATGTGGTTCGAATGTCGAAAGGATATGCACTTTTTCATACGGTTTTGTTCCGTGAT
TCTCGGCATTCCTTAGAATTTAGATCTTATTTCTTCTGAGTTTTATAT----CAATATCC
AACT----CGAACT----AAAAGATT------------AGACATATGCCCAGACATTTAC
CAGGTTGCATTCGG----CTTCACGAATCACATCGCATTTGTCCGCCTCATCCATGTTAT
ATCAGTAGATATTTTTAGTAGCGCCTTTTGGGTCTTTTTCGTGCCTCTGTAT------AC
TT----CGAAAAATGAATTTTG------AAAGAAAA----TTTT----AT--AATCTTTT
TTGGTTGGGAAT----GA----TA--------TTAAGAAAAGAGGTTTAAAAACTCTTCC
----------TCTTCGAATATAAATACATTACGACGTTGATATGAGTACGGTATAGCTGG
TTACTTTTACATGGATCTTGGGGCGTTGGCAAGAGCTGGGTCTATGAATGGACCAAGAAC
TGGCTTATACTGACATTTGCATTATTCAAC----------------AG----------AC
AAATAATGAAGGACAATCGCCTGTGCTCACGGTTCTATATTGATTGTATTGGATAACTTT
GGATGGCTCAAGTAGGTCTTACATAAAAAAAAGCTTCCTCTTCCTACTGTTCATGT----
--TTTTCCTGTGGTTCCTTCTTAAAATGCTGACTTGGTACAATGTG----AAACGGCATC
GAACCTTTAAATATCAGAAAAAGTCTGAAGTTATGATTGAGACTTTCTTTGAGAATATAA
GATACCGAACCAATCAAACT----CGATGGATCAAAGAACATCATTGTAAACCAAAGATA
CACTCAATATTTCATTTCACAAATATTCTTGCATCTAGGGTATTATTTGGAAGAGACTGT
ATCTAATCTGGTCAGATTCTTAAATTAGGAACATAAGCTTTCATCTTTGTACGATTTGAT
GGTTCATCACCAGGTGGACTATATGGTCTTTAAAGATTGGTTGCCAAAGACAATATTCGG
CTGTTCACTTCCGTATCTGAACATGTAATATGATTTCGTATTAACGGTTCCCTCCTGTGT
ATTACATCATAAGAATCCATGGGTCCAAGTCCTT--------CGAGCCGG--------GA
GAGAGCGTTGGTGA----------------GTTAAACGCTTACGGAAGTTCTTTTTGGCA
GAGTGAAGGAATTCAACACTGTGGCTATGTTACT----------------AGATGA----
----GAGC------ACAAGACTTATTTTATAATCCCGGGGTGGTATCCGGATGCATTAGA
ACATCATTGTCCCCGAGTCAACATTGATGGTTGCGCTCATGGTCTTATCTGTGGGGGAAT
ACAACGATGCTTCCCAGCAGGTATATCACACCGCAG--TCTTTAGAGCCAGCGG------
--------------------------GATTATCTGAGCGAGACTCTAACTCGGAACCTAC
AAGTTAGTCAAGACGGAACCTTTGGTGTTCGAGAATGAAGGAGTTTATTCGCACGAGCCA
GCCAGGATGTGAATAAGACAAA--------------TTATCAGAGGTTATACGATCCTCC
AAGGATTTCGGTCGTTGAAAGA--------GACTATCTGGTAGTTCGGAGATCGCGAGTT
ATCGATCT----CCGGGAAGGTAAATGAGTAGCGTAGATCACAGGG--------------
----------------CGATATTACGCT--CGAAAAGA-GAAA----GTAATTCG----C
ACA----CCTCCATTCGCTCTTTCGGGTTATTCGGTTGTCTGTCTGTTA--ATGTTGATT
TTCGACCGG--------------GAAT----ATGT--------TTGCAAAATTATTAGAC
TGGAACTTAATATCAAGTTCACGATTTTGATATTGGT--ATTT--------TT----ACC
AATCA----TCGTGGCCACATTT----TTTTTTCTTTTTTTCGAGAATAGAGTTTGGACA
TGGGAATCATCTGCGCATAGA----TTTTCCGAGAAAGA--AACAAATTCGATTACATTA
TCTTAAATTCCTTTAGGGCAATATACTTAATTTGGTAGTAACAAACCTTCTACCTTGGAA
CTGGTCAACCTCATCCGACCAGTGTCATTTGCTTATGCATCTTCCCC----GATTCTATT
GAT----ATCCATATCGAGAATA----ATTCGT----TT------TAAA----GAATAAA
ACATTTGTCCATTATTTTTGATTGATCGATTGATCGTTTCTCTAACATTTTTTTACATAA
ATTTTGAACTTCTGGCAAACGTCTTGAAAAAGACT----CTAAGAGGTCCT----ATTTT
TCG--AAAT----TATGTCTCAGGTCTTCAGCTTTGTCATTCAGAAAGAATCGGTTAAAG
GATCTCTTGAGAGAGTGAATTTCCTGCATCCTGCATTTTTTCTTTTGTTCACACCAGATC
TAAACCATATA----ACTTTCTCTTTTCGGTTTCTTAATGACA--AAATCTTGGGGAAGA
TCAAGTGGGATTATTCAAAGAATGTATAGAATCGTACAAGCCAGTATCTCCATGATATGT
TAAGTAATTTTACGATGGACTCTATATAGCGACTGACGTTATAGTTTGTATATGTCATTG
TCGAATTAAATCTTTCTTTCTATGATCTC----GAAACGATTGTTCAAAAGTTAACTAAC
TTGTTGTAAATTAGTCTAACTAGATAGGACCTTTTTGCGAA----TAGTTGGATATAGAG
ATTTTAGGAGAGACAGTCTTTTGAGAAATGT----AGAAGAGACAATACATTTTTTTAAT
GGATTTAAAGAGGTTGACAAATGAT--GACCATTGACCTAATGGAACAAAAGGGACAGAA
TGGTGTAGAAAGAAATTGAGGAACACACTATGGCTGATTGTGCCGTGGAATCTCAGTAAG
GGTGGATAACACTTTAAGGGCCCCCCATTCAGAGTATCTTGTTATGGGACGTTAAGGGTA
ATAATCACAATTTTAGAATCTTTGGTTCTCTGTTAGCGTCCATAAGTGTTTTATGACGCA
TTCATATGTCTATGGCTCTAGTAGATTGATGATATAATTTCTTTAGTGTCACAGTGTGTC
ATTATATTTGAAACATAATCATTGGTATAAATTCATATTACATTAATAAGTGTAAGTGAG
ACGTAAATTGTTTTGGGTGATCGTGCTCGCTAAGATTATGTTTCAATTTTTCAGCGATTG
GAATGCCTTGTTACAGAGGGGGGGATAGAGAGTTTCAACGGTTTGGTACAATCGTTATTT
TCTGTTTTCCAATTATAGTTTTATATTGAAAGTCTTCTAGTGGTGATTATTATCG----T
TAATCATCT----GGCTTCGAAA----------ATAAACGTGCATTTGAAGAAAGGT---
-----ACCTATAATAATAAGTTTTGTTCCTCATTTACAAAAAATGATTACTAGAGAAAGG
CCGTATAATCTGATGAATTCTTACTATTTCAGTATCGTATAAAATTTTCCACTGTTATAA
GAAGGTTCTTGCTCCTCCTGAATTCATTCCAGATTACCAATTTGTCAATCTCTCGAGACG
TTAACTTGTCAAAGTAACTTGTCTTTCACTTTAATATTAGA--------AAACAAAGGCC
ATGTCCATGAAGAGACTAAATACTTTGGAATTCCAAGACATTCACGAACTTCATTCTATT
ACATTTAATCATTATCTCATCGAGGTCATGATTAAGAAGGTAAAAGGTTCGTATCGATAA
AGTATCAGAGAAGTTTATTGTGTACGTTAAAATACTTGAGTCAGATTTCATTATTTCTCC
ATATCGATTACAGAAGTGACGTTATGGGTATAGAATTTACCAGGTGGGAACTTTTATCGG
TCTGTTCTTTGCATTGTTATTGGGGGGACGGCTCAGAAAGGATGTCTACATAACAAGTTA
CTCCAGAATTAATGGCTAATCACATGAGAATGGTCAGCTTCCAGCCTTTCTCATGATCTG
CGATCGAGA----------------------TTCCATCAGCGTGTTTCTTTGTATTGAAG
AGTGTTAGTTAGCAGCAATTCGTATCTTTTTTCTATAACGATGCTCTCTCGGAACCAGTA
TCTACAGAATGGGATCCATGTATATCAAAACAGAACTAGCTGATTTGTCACGTCAACGAT
TGAATATGAAAATGTGAGCTAATGTGATTGAACAGAAATTTAGCGTCTTACTCAGATCAG
AATTTGTTCATGATATTGTCACTACGAATGTACATCAGTTTGAGATATCAGAAGTCTTTT
GGTCCTTTAGCCATTCCTATCCAGAGTCTCTCACAGAGTTTTCGAAACCTTCATCTGTTG
ATGCGGAGCCATTTCTGGTTAAAGACCCTAGACGTGTTTACTCTTTTCAAAAAACAGTAT
AAGATGACAACCAGAAAACCTTCGGCAATTTAAAATCCTTAAATAACATTCACGATGATA
GATGATTGGAAGATTATAACAGAAATAAGACCAATCTGAATGTCGGTACCCTTAGTTCGC
TCCGATTGTATTATGGATTCAAAAATAACGTATCTACTGGATTGAATTAGAGTTAGCCGG
TATGAGACAGGAGCCTTATTTGATGGCAAGACTAGGGGCGTTGTACATCCAACCCTTTCA
GTTGTCAGTTTGTGTTTGTGTGAAGGCTTCTTTCATGGAAGATTCGTGATGGTGATTGAT
TACGAGTTAATTCGGCTACCAATGGGTTAGTTTGATGCAAAGAGGTGGATGTTAGATTTT
TCTTGTAAAAACTGTGTTACGAATCGGGTTTTAATTCTATCCTCTAAGGATAG--AGTTA
GTGTTATTATTAATCTG--TAGACCCTCTAGATTTGATCTTTTCTTCCATGGTGTCATAA
GCATGAGGAGTTTAATGAAGTGTTTGTTCCCTGAACAGAACGTGACTTCAAGACCATTAC
GAAGATTACATATTAGAATTAGAGTTGCAGTATCAATTGCGTGTCTTTCCGAGCAGAAGT
CACGTCAAAGATATTTTTTCAGCCTTACTTTTCACAGTGGGTAGATAATCTGTTCTACTT
ATCAGTGGGGAAGAACTCCTCTGGTAAAGTTATTGTCATGAGGGTTCATTTTCTAAAGAG
TCAGTAGGTTATTGTTCATGACAAATAGTTTGAAATAATATCATATTCTGGTGTGGAAAA
ATCTTTTGCTCCTATGTTTGTGAAATGCGATAACCCACTAATGTACTGTACCCGAGAGAC
TTCATAATTAGCTTAGAGAACCATAAAAGGCGATTGATGATCGACATAGGATATACCCCG
TCCTTAATTTTCCTGTGGGAAAAGAAAAGCAAAACTTGAGTTAATTTCTGTCACTATTAA
AAGAAAAGCTTTCTTGATTCCAGGTTCAAATAAGAATGTTTAAACGCAGGACCATGAGTA
TTACAAGCCTTCTGATTATGTGTGACTTTTCTGGGGAAGATTTGTAAAACTCTGTTTCCG
AGAAGGAGGAATTACCAAGCAAAAATTACAGTCATACTCTGAGGTTTCTGATGCAGAAGA
TGTTTGTGGGATTGAGATCTTGACAATATATAAAATTCTTAAGCAAAAGCAATATTTGAA
GGAATGAAGAATAATCTATTTTATATTAGTACTCGAGTTTTGATCAGCATT----ATATC
AACTGAT----TTTG----GTTTGACACAGACATTCTTAACTTACTTCACCAAAAGTATG
TATTTCCGTTCGTCCTGTATAGTGCAGGACCGTACCATCATTTTTAGTTGGCTGCCTTTT
GATGTTTTATTTTACGTACTTGATGACAAATCAACAGGTAAGGATAGTTCTGGCTAACAA
TTGGTATACATCTGAAATTTTGTAATTGTATCCCATAAAGAGCATTCTAACTTGTAAGCA
TGAGTGTGAGAGTATGACTGTATGTTGTGACCTCTACAAAATAATCTATATCATGATTGT
AAGGACTAATTCATTGGTGAAAACTTTCTTACTCAGTATAGTAAAGATTGACTCACTATC
GAAGAAAAAGTATCTCCAGTGGTTTCTATGTTACCTAATAAGTAGTGTTTGGCATCGTTA
TCACAAAATGAATTTACTTCATTCATGTTTGACACATATGTTTTTTAGGTTGATCTGACG
TCACTATTTATAGTAAACAATATATGTGAACTGGTCTATTTATGCAGTTAGTTCCGTCAG
ATTTGAATTTTGTTTAGATTTTTATATTTAGCGGATAGTATATTCATTGAACAATTTATT
TTGGACAGGGAAGTTTTTTTATAAAGGTTTGTCAACACAATGAGAATGTTTCAAAGTTTG
AATATCTGCGGGTTTGTTATGTAGAACCAGTTTTTTGAAAAGTATTAGATTAGGTTGCCG
AAAATATACTAACCGATATGGGCATTT------TATTGTATTGTTGTTTTATATCGCGTG
AGTGTAATCGACATCCCCTCCGATGTACTGTGTAGGAGACCATCTATTGGTCTAACCGTG
TATAGGAGAGAGAATTTCTGAGTCGCTCTCTCTTCAAGCAACTTTAAAGATTCATTTTAA
AGTGAAAAACATATAGGGTATTGGCCTGTCAAAGCATAAAAACTAGCTTTTAAAGTTCAT
GGTTTATAGTAGTCAGTAAGTTTTTCAGTGGTATCCTTGACATCTGCTTTAAAGTTATGT
TTGGATCGATCATATCTTAAGGACTATGTGATTTACAGTAAATCGATAGGTCTAGGTGTT
AAAAATTGTCAATAAAAACATTTTATAGTAACTTTCTTTGTATCACTCTGTTTTTTGTCA
AGTGAATCTATGTATTGTGTT----TACA--AT----TCGAGAAAGTTTTCAAGAGATTA
CGATTTTAGTTCGGATTTACTACTTGTGGTTTACTGTCTTTCAATTCATACAT--AAAT-
-GTTGTCTTTCAATTCATGGAAAGA----ATCA----AAGAGCATCTAT------TACTT
A------------GAAA--AGATAAAG----GTTTTT----TT----TAAAGTAATGAAA
TGT------------------ATATGA------AAATAGAACA--------TC--TT---
-ATAT--TCTTGAATAATCATTCAATTCTCCGATGGCATATAGCATTCTCTCTGATAGAC
ATTATTGTGGTGATAAAGAATTTTT--------------GT----CAGAGAAAGTTTGTA
ATATGAATGTAACCATA------AA----ATCTTACTTAATTTATTTTTGAATTGGTGAT
TTTAAATGCATTTTAGAATAAGAATTCGACATCAAGATTATTATTGATCGTTTTATTTCC
GATTTGT------TAACATTATT----GAAAGGGT----CTAAAAATCTGGGCCAAAAAA
TGGAATCATTGTATTATCTGTTCAAGTATTTTTATAAGTTTATGGGGAAAAGATAACGAC
AATCGTTTTGTAACTAAATGTGAATAAATGTGTGTGTGAATCTTTAAGGGAGGATAATTA
GGAGTGACAACTATTTTCATCTCTTTATTTTGATAAA--TTTATAATAGGTTACTGACAA
ACTGTATCTGTGATTCGGGTAATCTGATAGGGTCGGGGAGATATTACATCAATTTTTGCT
TTGTGGATTGTCTGTTTAATCTATCTTATTATGACTCTTTTGAGTGCGACGCCCTATTTG
GGAGCAAATGCTGACAATTGTGAAGTCAGATGT----TAGATTTCATATTCTTTTTGACA
TGAGTGGGCATTGAGGTTTAAATATCTTTTACAATATATACCAGTAGTATGTCGAATATT
GATGAAATAACCGATAGGACGGCCA--AAATACGTCACAATGGATCTTATAAAGTTTTTC
TCGTTGACCATTTAAATCTTAGTTCTGAAGTGAATATAGGTCACAAGAAGACGGTAAAAA
AGTCCAGAAGCATAGGGCTCCCCCATAAGCTGTGTCTCACAACGTATCCGTGTGAGTGTA
TGCTTGGCCAATGGCTTTACCAAGAAGGAAAAAGGGAATCAAAATAACATTCACTTTGAA
ACATGGTTTTAGTATAGTCAAGGGAAAACGAATGACAGACATGGAATGTCAGACTCAAAG
TACTTACAAGAATAGCGGATGACCTAAGTTTCTTGTATGCTGGCTTTAGGGGTACGTGAC
GATCCTTTCTTATTCAAGAAAGATGAATTGTCATCGAGCGCAAGTAGCAAGAGCTATTTT
CCTACGAGAGAGTGTGTCACTTTGATGAAGTAATTTGGTTCTCGTTTTTTAAAGAGTGTG
ATTCAAACTATAGTGATCCATTTTGGACAGGGAGAGGGCATATGTGAGAGAGTGAATTGG
TTATAGACGAGTACAGTTTGAACCATGGTCTCTAAGTGTCTTTGGTTTCATGATCGTTGG
AGCCATGCAAAGGGAGTTATAGTCTTTTAGACAACGTGAAGAGGATCAAAAATATCACGG
TCAGAGAATCTGAGACTTTGAATTAGAGACACCTT--GTAAGAAGATTC----GATGATG
TTTGATTAATTATATAAAACTTACCATTTGATGTGAACAGACTTTGGAAGGGAGCCAAAG
AGATGGAATTTTGAAGAGTATACGTTCCCTGAATGAAATCTCGCCGTTTACATTGCAATC
TCTCGCAGTAAAAAGAATGGTGTACAGAGAATGGTATAAGTACATAGGAGAGTGTCTAGT
CCTAGGAATGGTCAGATTTGTCACAAAAACAGTGAAGTCATGTCAATTCAAATACTATCC
CAAATCTTACTGAATATCATTCTTTGAAATGACAACAGGCTTCCGGTCAACCCTTGATTG
TAATTATGTTTGAGATTGTCTGATCCGAAGTCACCGTGTGTTGAATTGAAAGTATAAAGA
ACATACTATTTATAAGTTTGGGTTTAATTTTGTACTTGCGGTTTTCAAAATTTTATAAGA
TGAGATTGACTTTATTTGTCTCCGATGATTTATCAATGTTGGTCATACAACTAAAATGAG
TTCAAATCAAAGTAGATTGATCGATCCTATTGTTGCAGCAGCTGGCAGTCTAATTTGGCT
CGTTCCAGAAAGGATTACAAACAACGGGTTGGCTCATGTGCATTATTGATTGTTCATTTT
ACCTTCGTTGCTTGTGAGACGGCGATTTAGTATGGTTCTCTAAAAAACGTTGTAAGTAAC
AGAGGGATTAAAAGATTGTCAAGATATCTAAACCGTTGTTCTGATTGAAATGTGTTTCAG
ACCGATTTTGTAGTGGAACTTTTGTATCTCACTCTAACTACTAAGCTGAATTGAAGCTGC
CTACTAGGCTTATACCAATTCTTGAAACAGTGTCTAGGGAAAGACGTGAAGGCTAATGGT
TTAGCATAAAAAAAGGAGAAA----GTTCAT----GGAAGTAGATTGATGGTTCGTACTG
CCAAA----ACCCATTAGTATTAATAATGATGTCTTGATTGTAAACCTCATTATGCGCTC
ATTGTACATTTTTTCATGATTGTTATAAAGCTGCATCGCTTGTCTTTGGTGGGCAAATAA
TCTAGCAGGGCCAATTAAAGCGCAGGCAAAGAAAGGTCTTCTAGGAATATTGGCAAGCTG
ACAAATCGCATGTAGGGGCTTATATAAGAGGAGTCATATGTTTTTATATGTCGGAGCGTA
GCAATCTGGGTGCTTTGCGGCTCCACTAACAGGGAGTAAGTGTAAAAAACTCTAGAGAAT
TCAGAAATTGAGTAAATGA----TTCACGGAATCATTTTATACATCCAATTTTGTCACCA
TATCTATAGCAATAAATATTTTT--------TGGAAGGACGAGATCATCATTT----GAT
G--ACAG--------AATTGAAAATCAGATCATTAATGATTCCATTTGGCGCGGTTTGAA
CCACAGAGAATGACAATGATTGTATTCCTTAGTGTAGCCGGGTATGAGTCGCAGTGGCTC
TGTATGATTGAGAGTGTCAATCTTTGTAGCACGAACAGTCTGTATGTAAAAGGGTTGATG
GGTGTGTCTATTACCGGGATCGATAGCCCCCGTCTATTTCTGGTGAAGAAGAAGAATCGT
TTTCGATTTCTCCATAAAAATATCTGGAAGTCTGTCGGTCAAATTATGAACGCTTCCATC
TTCCCGCCTGTAGAGAAGCGTCCTCTAAATTCCAATTGGGTGGACAAGAAGGTCGATTTC
TGTGTACAGATACATAAGCTTATGTAATAGAGTAAGAACAAAAGACAAAGAAGGAGATTG
AAAACAAGTGTGATG--GT----GACTCAGGGTGTATAACTCAGGCAGACTCTGTTAGGG
TGATCACAGCTGTCACATAAAACATCCATGAGAGGTTGTCGGAGTGAGAAAGGCTCAGTC
ATACCGCCAGCCTTGTCTCTCGATTGTATTGGACAGTTTTGGTCTAAAGAACGTTGAAAG
TCATGTCGAACATTTAGATAAGATTGTTGTTGGGACTCTGGATCGGGATGAGTGTAAATA
TAATTGTCTCTCTGCACAATTTTTTTAGGGGACAACTATTTTTCAGACAGAGTAGGTTTG
TAGATTTTCTTCTCAACGTAAGGGTTTTCTTGTCATCAAAGATGGGCACTTGTTGTAACC
ATAGTCTCGTGTAGAATAGAGGTCCAGAGACCGCCGATTCTGGTTCCAAGTGATTAAAAC
TCCGATAATTGGTAAGTGGGTTGGTGATGATGATTTTGTGAATGTTTTCTACTCGGCCAA
TGTTTTGGAGAAAACGGAAGCGACCGAGTATCTGAAAGATGCTTAGAGGTATACTGAATG
TATGGGCCATCATTGATCTTTTTACTACCATTTGATGCTCCCTATGCGATTAGTAAGCCT
TCAAGAACTAGCAGTATTCGTCTTAAGGAGAAAAGAACTGCTGATGTCTGATAAAGAAAT
GGTAAGGAGGACTATTTTTGAGACCGGTGCCATGTCTTATTATTTCAGAGAATTAGTATA
TGATTATGAGTTAGGGTCAGACGTAAGATGTGACGGGGTCATTGAATCTTGGAAATACCG
ATGTCTCTTCCGATTCAAACCCCAAGACCATAGTATGGCGTCTTAAGGTTAGACGAGGAT
ATCAAGACCTTTGGGATGCATAATCCAATCATTCTCACAGAGTAAAAGTTTTGACGTACG
AGAGTCTTGTAGTATGAGAAATACTATGTAATCCAATTAGTCTTTAGATGAGTTTCATTG
AACGCTAGTCAATCTATATTGGAGATATTGGATGATTTACATCAACTGTGTCGTGGCCTA
GCTATAAATATTTTCGTTTAACGGTGTTAATAAACCAGTCATTATGTTGACAGAACACTA
TAGGTAAGAATCCGTTGGTGTTAAGGAGCTTAATTTCCTTACCGAGATGGAAGATGACCA
GATATCTTGCGGACAGAGGAAATGTGGGTAGGTCTAAAAAGTTTCGGGATGGCAACCGCC
TTCTAAAAAAAGTAGGCCTGTATACATTGATTGATCACTGTGTGTCCGTTCGTATCTACA
TGTTGGGGGACTCCAAAGATTATGTCTTCGTCACCTCATACTTCTTGCGATGCAGTCTCC
TGTGCCTTTTCATTTGAGATGCAATGTCTATCCATGACCATGCCGGAGTTGCAAAGAGTC
AGAAATGATGTGTGGGCGGGTTCCAGAAACAAAACTCGTTTTTCGCTTGCAGATTGAAAA
TATGATACACCTTTTACGAATGTGATGGCTTGATGTAAGCTTTGCGTTGTCCTTTCCAAG
CGCCAAATGGTTGTCCAGTGAGATCAGTGATCCCCTAGGGGTACGGACTGGTTCTTTTGG
GGACCCAACCTGATTTACGATACCATTCCGCGTGAGTGT--CTAAGGAACACTCTCTGAT
TACTGATCGGCCTTGGTCACTTTCCATTTGCGGGAGAACCCCTTCACTGATTGTAAATCG
GGATTCAATTTCTGAGATAGTCAAAAAGGGTCGTGTGACGTATGACCCTCTTAGTATGTA
TCTTCCGACGTGTCTAGTTAGACACTGGCATGTCTGCCTAGGCATTAGGGTCTAAGTCAT
TAGGCCGGCCTAGGCCATTGAACCAAAAGTATGCTGTCATATTCTACCGGTAGTAGCTTT
AACATGTGAGTCTCTAGTTTCAGCCCCTTCATCCAGTATGCTTGTAACACTTGTGTCAAC
TCCAGTGATGTGATTCCAAGTGTGTGTGACTGAGCACTTAGGAAAGCTCGTCAATATCAT
CACGTCATAGTCCGCCTAGCCCCGTGAACAATACTCTACTGGATTAATTCAGTTTCCATT
TGCTGTTATCTATGTACAGATGTTAGACTCCCAGTAGTTTAGTACGTAACATACACCACT
TGTCATGAACAATACCTGTTAGACTGCGAAAGTCTGTGAAAAGATACACTAACTG----G
AGTGTGGTAAAGAGAGCGCAGGAGTTGTACTATCATAGAACGAGTTTTAGCCTCCATCTG
ATTAGACCTGGATGATGAACACGAAGTGTCATTGTCCATTCCTTGATCTGTAAGAATCTG
TTTCTTCCTTTGTGACAGGCAGGGGAATTCAGATCGCTGGTCTGCTCTAGTCATCTGAGT
CATGAATTGGAGCATTCCTTCATTGAAAGCGTGGTGTTGGTATAAATGTCAGGGGGAATC
TACAAGAGAACTTGACAATTCATATATATGGTGCCCAGTTCTATGGACGGATTCGGTATC
GTTTTGTTTTATATTGATTGTCTTTTCTAGTGTCTTTGCTGGTTCATTAAGTTCATCATG
CCTGTTTTGCAGACCATGATCACGTTGGTCTACAATAAAGTGTCTGTATCGCTAAGCTGA
CATGACAGACTGTGAGAGAACCTTCCTCGGCGAATGCATAATGGGTCTCTAGAAAATATG
AGAGAAGGATAAATTCGAG----------TTACCAGCTAGTCGGCCCATATCTCTATTGT
TGTATGTACGACTGCTCGGATCTGTGTATATGGGACTCTTTCGACATTTGTTTCCTTGAC
GTAGAAAACTTCGTGAGTAGAATCGTTCTGGGTTGCAGAATTTGGTATGAACGGCCTTAC
TGAAACAATGTCTGAATTGGTCTCTTTGTCACAGTGAGAGCTTATCAGAGTGTACGCCAG
GATACGTTTTCGTGTTTCGTGTGTTAAACGATACCACATGAGTCTTTAAGAGTCTTTCAT
ATTATTTGTAATTTAAAGGGTTGTACCCACACCAATGAACAACGTTGTGTCAAATGTGAT
TCTCCATCTCTTGTAGACTTCGAGAATTCTGGTTGAAGACTTAGTCTGCGTATCCGA--T
CAGGAGGTCGCAATGATATTCTAGCGATACCTTCCCAGGTGGACCCTCTAGGTCGTGATC
TTTGCCAACCTGTTGATATCTTATTGGACTCCAGGGGGAATGCATCAACCTCTGGGATCC
TCACAAGCAATTATGCGACGTATGTCTCTCTTAGTATGATTATTTCCATGTGTCTAGTTA
AATACTCGGATGGCCATACAAGTCTTAGAAACTATCTCGGGGTCATAGACTGGCTAGGTC
TTTGCAAACATATTGATCTTTCATAGTCTGTCAGCTTTAGGGTATATTCTAGAGTCACTA
GTCTCTACTGTTTGATCAAGACAGCTTATATCAGTGCTATTATCTCCCATCATGAGGTCA
CAGAAGAGCTTGTCTGAGTAATTTCATAAGTTCATCGGGCGATGGGTACGATGGAAAAGT
AGCCTAAGAGTACAATTCTTAATTGGCACCGTTCGGGTCCTACTGGCCTTTGTCTACGCG
CAGCCGTTTGTATCGGAAACAACTGACGACTAATTGCCATGAACATTGTCTGTAGATTAT
TGGTCGTGACCTATTTAAGATGCCAGCTCATGAGTCAACAATGTACGGATGTGATGTGTA
TGGATATATTACTTCTAAAAAGCCTGCGTTCTGGTCTCTGTATGTCAGTTGCTAAATAAT
GATTAGAAAGTGTTAGTGACTGTTCAATAAGCGGTAAAGGTTCGTTTATTTCTTTGCGCC
AGACCGCGTATTTGTATTTGTTGGCGATTTTTGGAGTTCTGAGTAATACATGATGGTATT
TTTTGCTTGAACCACAATATGCGGTATGTTACATTATGATCTCATTTTGAGGATGTAAAG
TTTCATGTAACTTTACACTACATGATTATCTTTGTAGATATTATGGATGGGTGAGTCTAT
TGACTCTGTTGGTATGATTAGTCTAATTATGCTGATTTGCAGATGATGAATTAGATGGTC
TGACCAACTTGGTATTGATCATGAAGTAGCGGGGTCTTCATGACAGAAATGGTGATAGCC
CTTTCGGGTTTAATCATTTGAGTTCTGATGCTCAATAGAAATTGTAGTACTTAGAAAATT
TGTAATTAAGGTTATCATTGACAGTTCCCAAGTGATGGAAGAACTTGGCGATTAAGCAGC
AAAGTTCGGCAAAACGGGCTTGAGTTTAGAATTGATCGCTCCAAAGTTTTGATGCCTGTT
TTAGGCTGAAAATCCACAGGTCATTTTAGAAGTCCACTACCTTATTTGGCTTAGGGCCAG
ATTCGGAATGAAGGTTTTATTCTCTGCCAAAATAGATGCAGCAGTCAAAAATTCCTCGGG
ACTGGTAATATCATGTTGGTTTAGAGTCATGAAGAATATCTTATCCAGTGCCGTATCCCT
TTTAGATGAATTAGGAACCGAATAAACCATGGTCCTCTCACTGAAACACATGAATCTCTT
CATGATGTCGTGTTGAGACCTACTATGACGAATTTGATTATACGCTCATGTGTCTCAGAG
TATGTGTATCCGACTGTTTGTTTTACTTTGAACATATACTTGTGCATATCGATTTGAGTA
AGTTGCTTTTCCAACTGGAGAGATTGTGTGGTGTATCATGCGTCTTTGGCAATGTCACCT
CTACTGTGAGTTTTCAGGTCTGGTGGACTATTCCTCGGTAGCTCTTGATGTGTGATTTAG
TCTGTGAGTGTATGTGTTCTGACTCCTATGTCAGAATTCTTGTGTAGCTTAGAACTTGTA
TTCACTTAGATGATCCGGAGGCCACACCTAGCTCATTCCAGTAGTGAGTGTGATCGCGCT
CCATCATGTAGCTGTTCTGGAACTTATTGACAGGAACATGAACGGTTGTATGAGTTCAAT
CGTCAGGGAGAATTTATATGAGTGTCTGTTTTTGCCATAACTCCATTGTATTCACATTTC
TTTTACTTCTCTGGTGTTGCTGAGAGTACTGTCATTTTAGTATATATAGGTTCACCAATG
TTCATTCACCATAGAGTGCATCGGTCTGTATACATTGGTGTACACATCTGTACCTGTAGG
AGAAGCTGACTATGTCCACTCCTCAGCCAGTGTGTGAGTCATTAAATGAAGGTTGCTTGT
TCTGTCTATGCGATGATGTCCGTCATGCTTTGTCTAAAGCTAAGTCAGTTTGTTGGTGTT
GAGGTTATCGATAGGGTTTGTCCTTGTCCGTCTGTCAAGTGAACAGTAGTCGTAACCTCA
GATCTTAGAAAACATTGTGGTGTTGATATTAGAGAATAAAAATCGGTATTGATTTGAGTG
GGAGGGACTAAGGTTTCGCTGTCTCTGGAGTACTGCTTGGATTTGGCCAGAAATCTTGTG
ACTAGGAAACTTTTGGTTGCCAGACTTGAATCTTATTCCTAGGGAGTTCTTGCTTGCGAT
TCTGAAAGTTGTTGTCTGAAATGGGTCGCCTTTGACAATGAAAGACATTGAATCAGGTGG
CGGGAGTTTGTCTTTGTCGGAGAAAGCTTCTCTATGAGGGTAATGGCAATAGAGCCATCC
TCTATGCCTCGCTCACTCATCAAGATACTAGGCATATGAATGACTTCATATACGTGTGTT
TTTGAGTTTGTGTGTGAATAGTGTTGTTAGAATACCAACGATATTGTCTATCTTTCGTGG
TCGGATCTTCGCAGAAATTCAAAGTATGCGGCAGCGAATCTATTATGGAGTTGTTAAATC
CGAAATAGCTTTTGTTTATGTATATCGGAAAGGGATATCAAGAGCTAAGGCATGGGTGAA
TGTGTGATGTAGACCCCGCTTAAGTAAGAGGCCGGCTTTGACTCTAGCTATTTTTGAAAT
TCGGAGTTGGAGTGAGCGAATGGAAGTGTGTCTTTAAAGGAGATAAGTTATGTGCCAGAG
TGTATGTGGTCTTGTGCGACTATGAGAATTTTTGTCTGTATGGAAAATTGTAACTGCCAT
AGTGAATTTGATAGTCGGTATTGAATCGTGTGTTTCTACATCAAGGTTGTCATTTGGCTG
TAGTTGTTGCCTCTTTCGACCATTGCTGCGTAAACTGTCAAGTGTTTGTGTATGTCAGTT
GGTGTCAGGGATTGAAATCCAAAATGAGTCAATAAAGAACAGAGCAGAAACTATTTCCGA
GAGTCTCCCGGGAAGCCTTATGAATTAGTTAGTGTCTGCCAGAACACGTTCGTTGTGGCG
TATGCAACTACATTGTCGTAACACTGAGTCCGAGCCTGCGATAACGATCTGGCGAGAAGA
CCTTTGAGGGTCTTCGACAGGCACCAGTTGACAGGTGATTACTCGCCCAGTACCAGTTGG
GGAGTCGGGGGGAGTAAGCACTTCATCTTGATTGAGACTCCTAATTCTTGAGCTAGCTTG
CGTATTTCTGGCTCCGACTGGATCTGAGATTTTCATCTCGTTTGATGAAGTAAATAAAGA
TAAATTGGTATCCTAATTGTAGTAAGTGTTTCTCAGACCAGGTCTTTTTGGGCGATTGTA
CTGGCCAGGGGGAGTGAAAAAATACACTGACCTACCCATGTAATTGTTTTACAAATTCTT
TGGGAGAGATGATGTATGGGCGTTAGAGTAAATGGGACTGATGAAGTTCATTTAACTGTG
AATTGCTACTAACAACCTCGATGGTCACTGATTGATGTTGGGGGTTCTGTTTTATTAGTG
TTATTGCTTGTTCACGTTTTTTCGCTGTCATATACGCTTCTATGGTTTCGACCACGGCAG
AGTTTCAGTCAGATTATTTCAGTAAGCCACTCTGAGTATGGGATCGCCAGACTATGTTAG
TAATTCAAGCTTCCGATGAGGGTATTTGAGAGAATAGCTTTTGGTCTCTGTCCTGTAGAC
TCAAGGTCCATGTTGGCCGATAGCGAAAAGCAACACTTGCAGACACTTAGAGATTAGATC
TGTCTTAGTTTTAATTCGGGTGCGAGTACGGACATGAGCATTTGCTTCTAAATTGTAGTA
CTTCTTTGTCAGATCTCTTTTGGGGCTTGTGCTGGGAAGGCCCGAGTGTGAGGTTGAAAG
AACGTCTGTTGGACTGTCTTCAGACCTCTACAGATAAGCCTGTAATTACAAGAGAATGTC
ATTGTATAGGTGCTGTACGAGGCCTTCGTTTGAGCTGTCGCCATGCCTTCTTTGTTTTCG
TTAGAGTTGTTAAGTAAATTTGAATTATGTTACCTGATGGCATTCTTTAGAGTTCATTCT
AACGTGAGTTCATCTGAATATTAGACTTTTGTGCACATGGCCTGGGACAGAGTTTATCTT
GTTCATAGCGTCATGATTTGCGTCCCTGTGTTCGACAAAGTTCAGTACTCATCGACTGTC
ATTGTCATGCACTTTATGAACGATCTTGTCAACGTGTTTGTTCGATCCGATTTCACGGTC
ATTGTTGTCTTGGCCATTTGCGAGAGTAATTCATCACCCTCTCCAGATTCTATTGAGTGA
CCATTCTAGAGGAGTGCGAGATAGTGAGTCGCATCGTATCTGTGTACGGGAACATTATCG
AGTGTGCGTGAATAATCCTGTTTACCAATCAGCGAGGATTTTAAGGCATGTACCCTTTGT
CCAACTTGGGTGTTTTCATAACTTGTACTTCTTAGTATTGACAGAACGTTATGAGATGTA
TGGGAGCGTCGGTCGACCACTGCTTGCTCGTTCCAGAACCTGAGGGAGTCTGATTGGATT
CTCACAAATATCTTAACGAGTATCTGTTGAGGGGTCGGTCGCTCTGAACCTAATCCTGGG
GGTCACACTGAACGTCTAGTTGAACAGGAGACTTTTTGTGTATATACATATCATCTGGTA
TCTACATATAACTTCCATCATGGGTTGTATCGCATAGGTTAGTTCGCGGTTGAATCTCGC
AATGGTTTCAGGAACCACGGGATCATGAAACGCCTTTGTTTTGGACACCGTGATTATAAT
CTTAGACAAGTCAACTTCAATTTAAGGCCTGTGGTGTCCGACAGTGACTACGTTTTTTGG
GTAAATAGAAGCGTCACCACAAGGTAACAACGTGGGTATTTAATTGG----CAAACAATA
TGAGGGTTATGAACATGATTGGATTGTAAGAGTCGGATGGGATAACACTAGGGGCGAAGG
TCATTGGAATCCATTATATTGGAATTTATTTTCGTTACGGTGAATTAAGATAGCTATCCA
ACCTTGTTCAAGAGGAATCTTGTTCCTTTACTTGATCTATTATGTCAGACCATCTGACTG
GGAAGGCGTATATGAAGATCTCTTGCGAAGTATGAATGTATCTGGACGTTAAAGTGTTCT
TTCGTTATTTTGGTGGTTATTCCAGCTATAC----TTATTAACGTACTTCTATTTGCCTT
TTGATAT----TTTCTCGCAATGCCGAGTTTGCATTCATCAACGAGTGTAGCTGCAACTG
ACCTTTTCCTAGCTTGTTGCAGCGTGAATTTCAAGAACATAACCGATGACAATGTGATGA
TCTACATCATCTGGTTATACCATTTGACCGTGTTATTTCATTTTCTCATAGGAGCATATC
CGATTATGTATGACGTCATCAGTCTATGCTTTACTATACTCGAAAAAGCATCAATGTAGG
AAAGAACCAGCGCACTCAATTGTTACTGAACTTATGGTCGCTATTACGTTTGGCACCTTC
ACACAAAGTCATCGAGACCGGGCAGGAGATGGTTTAATCCTTAGCTGATTAGGAAATTTT
CGTACTTTTCAGACGCTAGGTCGATAAAAAGATATGTTCCATAGTGTTTGATAATGGATT
ATAGCTACGATATGACCGTGATTGTTTTTGTGTTGTAATACAGATGTGATTTCGTAATAT
ATGATGATAGCTTTGGAGTATCTATTTCCATTT---------------------------
------------------------------------------------------------
-------AGATTTAGGGGACTAGTACACAAAGGATAAGAATGTGATTAAGTGTGTAAGTT
CAATGATTTTTATCTGATCGAACAAGTATGTACTGGAGATCCAGAATCTCACCGAGTCGC
TGAGAGAGGGTGGGAGAGCGGTTTTATGTAATGAAATGTTGATGTGACTACATCTGTCTT
CAAGAAATCTCCCACGGCCGTGCGGGGGAATCATTATGTTTGAGTTTCTTAGCCTTTGAG
AGTTCGTATACAGTTATTCATGAGTATGATTGTTC--AAGCCACAGTCACTCGGGGTCGC
AATCCATTTTTTAAAATTCCAGCCGCTCTGCACCAGTGAAAGTAGTGACAGTTGTCTCTC
ATGGATTATATAACAAATGGATATCGAAGACTCGTAAGGGTTTGATTCACCGTGGCTGTT
TACAAGTGTGAACGGACTACACATTAGCTTGAAGCCTTCGATTTTGCGAGAATTTAAGGC
GGCGAAGGTGAACAAGACTTCTAATGTATGGGTAATTGAGAAGACAAAGGCGATTGCAAG
ATGGAGTCTACGAAGCTGTTCTAATGGGATCATGAATATATTGGTCTTTTCCCGCATGCC
ACTCTCCACCTCCGAAGCTGAGTATGTAACGAAATCTGTAGCTTTCTGACAGTAAGATAC
TAGTTGTGAGTCTATCCGTGTAAGAGAGTAACGGAGGGACCGGAGATTGGTTTGTGTTAT
ACTGTGTTTATGAAAGCCTATCTGTACTTTCATCAGTTGGCTTAGCAGTGTAACTGGGTT
AGGGTATCTGTTGCTAGCTGTCTACGAACTTGAGTGTTCGACACGTTGTGAGAATTAGGC
CCTTGGAATGACTGTGAGAGTATCGGGGTTAGAGGTTGACAGTCTATGAGACTGTCTGTC
TGAGTGTGAATACCTGAGTACAATGACCTGGCAGCGTGTTTGAGATGAACGATAATCGC-
-TCGACGGAGTAGCAGTAA-----------TGAAGATACTGTGAGCATATTTGTTCGCGA
ACCTTTAGCATTAACTCTGGTTCACTGAAATAAACAGGGAGACATGCAGAATCG--GTGT
GTGAAATAGGTAGTTATTCCACAACTTTCATAGACCCGAACGGTTGGTCGGGAGGACCCT
AAATGGTACCTTTTAAGGGTGATATTATAATGGTGATACAAACTTACTGACACTTTAGTA
CTCGGCAATGCTTAGACTAATTTTCGCGTAATTAACAACTCTCCCGGACAGCATGACCTA
ACGTAATGAACCATCAGAATATTGTCATGA--GGATGTGTGTAAGTGTATCCGAGATCTT
CCCAGGATGAGGGAGTATAGGTTAACGTAATCATTTGAGGATAAAAACTACTGTGATCTA
CCTAAAACACCTATGAATCAACTTGTTCTAACATGGATGTAGAGGAATTTTAATCCGAGG
CTTATTGAATCCTTTTCTGTCAAATTCTTACATGGAATCCTACTTG--CCATTGCCTAGC
CGCCTAATACTAAATCCAGTGAAGGTGAAATACTGACACAGTCTTACGAATGTTCAAAAG
GTAACGCCCATAGATACACTGGAGTCGTTGTACCAAACGCTACACATCGAAATGGTATTT
GGTGACAAAAGTTGGTGACCGACTAGGTGGTAGTAGGTCTTATAGAGGTATTTGACCTTA
ACATCCATGGGCGTAAGGGACCCATTGGGAAAAACCCACCCTGGGTATCTCGTTGAGAGA
GTGGAAGGAAAAATGTATGTTTTTTTGTGCGTAATGCCGATTAAGAGAATCACTGGGAGT
GACAAATTGTTATTCACACCTTGAGGCTATCAGATTCTGACGTTCTAAAGAATGGACTTG
TTCCCTATGAATGAGCGAAAAGGGATTTGTGTTGGGTCCTGGTAATCATACTGTAGATAG
TATCAT----GTATGTTATATAACATTGACAGAGAATGTT--TTATGTAATATTCGAATA
------CTTACAATAGATGTTTACTGTTCCATAGTTTCTAGT--TGCTTTTAAACAGAGA
TATTATAGTTGCGGGTCCATAGAACATTTGTATG----AATCTGCTATGACACTATCCTT
TAAATGTTATCCCACACAATCTATATATTGGTTG------------------ACAACTAT
TATCTTGTAACCAACCATGGGTCTTTTGAAAGTAGACCGGCTGAGAGTGTATTGTAAAGA
CGCAGTATTACATTTATAAAATCATATTCAAAAAGTTTGGTATGGGACATAAATCTCTAT
TCAACCGACACTGGCAAATAAGATGGTCAATCTCTTGTTCAGTATACTTGATGTATGATA
CCGAAGGTGAGATG------GACTTTTGGAATCATGATACGAGTTGTCTTCGTTAACGGT
ATCTTTCACTTTTGCATTCAAAAAGTCTCTTGCAAAAAGTTTGTGAATTTGGAGAAAAGA
ATTACTCATAAACTTTCT--TACGAACGTGCCAGGTAAAT------------------TC
GATCGATTTTTGAAGTCCGTGTTCGAATGT----TCATAGAACGGGGCTTCTGAATTTCT
AAAGATGCACATCACCGTGATAAATGGAAATTGTGCATGTATAGAT--------------
------------------------------------------------------------
--------------------------CATTATGGAATCAGTACGGAACCTGACATAAGGG
AGGT--TTAACAGATAACGTAGGTTTATATGTGTTCTTTGCACATTTGAAGTAACTATCC
TCGTTTCCTGGAGGCTTATTGAAATAAAGACAGTTCCAGTCAAACT--------------
--AGAGTGCAATAAATCTCGTATAGTTTAGAACATAATAATCTATAATTGAAAATTTATG
GAGTATTCATGATTGAACCGTGTTGCTA----GGGT----CTGAACTACCCTAAATTCTC
CA--CACTCCTAAATATTACCGCAAAATTACTACTGCGAACATTATTGGTTTGATAAATC
AGGAATGCGAATGT--TGAACC--------------------------------------
----------------------TAATAC----------CT--------AAATTA--GTAT
CTTAATCTTACCTGCTTTGAATCGATATGTTT------ATCT--------------ATGG
ATGGAT--AAAA--AAAGTATTTTTAAATAGGCAATGAGTTACTCTAGAACATTATAGCT
CTGTATTGTTATTATTTT--CTTTTAATCGAG------AAAG----ACTTATTC----AA
AAATAAAC----GGTTCTTACCTT--TACCTTAAATGATACTTGTCGGAT--GAATAGGA
TGCCCA--TACTGATTGTAGTCAATTAGGATTGTGGTCTTATAAGCTGCGAAAATTATAG
TTCA----AATTAA------------ATCAATAAAATTAATTAATATTCGAAGAATAATG
TAAACCTGTAAAAAGAATCTTGATAACATCCAATCTCGAATAATTACCCGGATATTGGAA
CC----GTGAATTGAAAGAACCTTTTTTGAACTTCTTATGATCCTAGACCCTTATAATGA
TAACGATTTGTCATAATATGAAGTCCGTTTATACGTCGAATGACATACGATTCTTCATCC
GCCTTATACAATGGGAGAGACGAATCAATTATGAAACAGGTAGGCCGTTGGTGGAAAAAA
TACTTTTATTTACACACTTGGTCGATTAGAAATTTAATATTTGTACCTAGTTTCTGCTTC
----CG----ATATAAAG--------AAAAAGTTGGCAAAAAATCTTTTGAGTTATAAAA
TTCTGT------TAGC--------GG----------ATCATATTCT--AGCTTAGTAGAA
--TAAA--------AGAATTTTAAAAGAGTAATAGAGGTTGTGAGAATTGACGGGATGAT
TTATTACTAGACATCATTTGTACAGAATTATGCTCTCGATATTGTCGATGAATTGATGGT
CATT----ACATTGATACTGAAATAAGTTTGTCTTACAATTGTAAGATAATCGATGCTTT
TTGTTAAAATCGTTGAGACTTAGTGACATCGG----ATAA--TGTACGCTCTAAATTGTA
CTCACT----CA--------TACACTCTATAACGTTTTGCTAACCTTACTAATTTGATGA
CTATCATGCAAATCTTATGAGAAATGGTATTGGTCTGAGATGCGGAGACTCTGTTTGGTA
GAATTCATCTGCACATGAGTTTGTCATTACCGCCAAGATCATTTGATTTTGACCTACTTT
ATTGGGTTGTAT--GGGACTTAAGGTCGTTATAATACT--AGAAAA------AAAA--AA
AACAAGTGTTATTACACAATGAATAAATATTGTACACAGAATCTTGCCTGATGGGTTTAG
AAAAAGTTTTCACTGAACGTAAAATCTGCTTTCAGGAAAGTTATTTGAGCTTTGCTTCAA
ATTTCTTTGACTCCTCTTCTTTTCAGATATATCGATGGCTTATGGTCTATTGAGGCAACA
TTCGTTCTGGCCAGAGGCTTTTGACTGGTGAAGCAACGCTTAATCGGGTTTATTTACCAA
ACAAGAAGTCTTATCTATCTACAGTCTGTACAGTATGG------AC--CT----------
------------TAGT----TTCATATTTGATAAGTCCACAAATCTGTTGATAAAACTGG
TTGGGGGTAAGCTTAAAAGAAATTTACGACGTCGCTCATTGTGGAATCCTTAGAAAACTA
TATA----CTATTGCAGGAGGTACATCTAAATCATATATTGCAAGTTGTAATAAATTTAT
CTCTTTACTCGAAAATAATTAGCTATTGCAGCAA--GC------CTAAGATTCTAGAATA
CGATTGAGCTATTATCGCATTGACGAATGATTTGTGTGGACTGGTAAACAGTATTTTATA
GTAATACGCTAGCACGACAACCCGATCCCGAGATGA------TATAGACCTATTGTTT--
AGTACCCTCAAAAACTCTTAAATCCTTAGTGAGGGTGCTTTTATTGGAGGTCAGAAAGAT
GTCCGT----------ATATCAAA------------TGTTGTTAATTTTAAGAAGTAATC
AATAGTATAATACTGAGAATGGATAAGTTCTTCCAATTTGCTGAAAATTGCCATTGAAAT
GACACCTTATTGTCTCACCCTAGATACCCAGATGATTGGAAGTATTAAGCCGTCGGTACA
GGATTGTAAGGAATATGATACACCTTATAGGAATAGAAAGCTCGGAAATATGTTCCAATA
ATAACCGTAGAACAGAATCAGGTATTAACTAGATCTGAAAGCGATATTATGAGACAGAAT
CTTTAAAACTTTTATGGAAGCCATTCTAAATATTATAATTATATAATCATGAGTCTGTGA
ATACCATTTTCAAAAACCTTGAGAGGCCAGAGGGGAAAGATAGAAATGAATTGGCTTAAG
GATTGTTTCTATTTTAAAAGTGTTCTATAACTATATTTGACTGTAAAATATTGTCTCGTT
TTGAGAGATACTACCCAG------ATCTCCAACTTTGATGTCTTGAAATAGACTTGCTTA
AATGATATTC----TTTACTAGAGACTCAGTTATGGAGAACTTGTCACAGATAAATAAAA
TTGATTGACATTCTCTAAAATAAGCTGGCCACAATCTACTATGAAG--TATT--GAAGTG
CAAACCATCTTTATATAACCATAACAAAAAATGATGTTGCAAGATCCTGACCTAAAGTGA
TTGTCTGTGA----------ATAT--------------GATGTCGACTAAAAAAACCGAA
TTGCAAAAGCGGTAAATTTTACCTGGTAGAGAATAATGGAACTCAATCCAGTCATGCTAT
TGGGATTGAAGTTTCTGTATTCCGATTTTAATAACC------TTAGAATAAAGCTATAAC
GC--------AT--------TCCTTTCTGGCCTACTAAAACTCTTCTAGATAGAGTCATC
AAATAATCAACCGGACACGTTCCATTTTTTCT--CCCAGCTCAG--------CATTGAAT
GAAATCCTCAGACAGTCTTCGAAAAATACTATCGATTGGATTTTTAATATCATGCAAAGG
AAAATA----------------GAACAAGGCTCTGAATAA--------------------
------------------------------------------GGAAATGAAATTGAGAGA
AGATTTTGTTGAGTTGAATACTAAATTTTTGACAATTAAACAAAGGTGTTTGGCTATACA
TTTTCTCCAATGGACATCTTAGTAATGAGTAATATGGTCGATTTATAATCATGAGATTTC
ATGGACATCTTTCTATTATA--CACAGTGA----CTCGCAGGAATATA----TGGTAGAG
AATATAAAAACCTGATCATTTTATATGGTCGCGGAACATGGGATGT----ATATAATTAC
AGCATTCGATTATTAAGTAAAGGAGATTGTAGCTTGTTGTAAGGTCATATCGGGGTCCTC
TTTTTGGTCTCGTTCATAATAAGCGATACTGAAATACATAAGTTTCAACATTTATTGTGT
TATCGGAA----------------------ATGTTTCT------------ACTAGGTTCT
AAGTAATT----GGAAAAAACGTTTAGGAATATGAAAATTTGAGGGATCTTATGTGATGA
CACCCCTGATGATAGCTAAGCGTCAACCTTTATGAGGAGTCTTTGTTAACCATATTGTAG
GCTCATCAACTTATGGATAATGCTTTATTACTTACTTGAACTAACGAGCCGTTATTTGTT
CTATTGATTCTGCTCACTTTGAATCCTTCCTACACCAAATTATTTCGATCATTATACGTC
GGATGTGAGTTTGTCAATTGAT--ATCA----ATATGCGAACATAAAT--AACA------
TT--ACAT----ATAT--------------ATAGATCGAAAGAAAACGATTTGTGTCCAT
ATCATTGACTATGGGGAAGATC--GTTAATGTCTTGGGTCGAGG----GATA----ATAA
----GTTCTTGG--CAGAAATTCCTCAATTAAATAACTTGGTCTATATAGTTATGGACAT
TATATAGAGTTAAAAAAATCGTGTTAACTTGACCCTTTGTATTTCTTTATGAAATAAAAA
CCTAAAGGTTGTGGCC--ACCAACCTTCCAAAGGCCAT----------TGTCTTACATAA
TGTAATGACTCTTGAAGATTTTGCGATATAATATTCGATGGAATCACAATTCTGATAATA
AGCTTGGTTCATAACCCTCTCACTTTCATAGATTATATTTTACATACTCTAGGAGGTATC
AAACCTAAAAAAGTTTTTTGAGAAACATATATGGATTAACCGTAAAAATAGTAACTTTAG
TAGGATCTCAGTAAATTGGAAAAATGATCTATTTGGTGCTATCCCTATCATCATTATGCT
TTCAGACAGGGAATCACTAGTAACAATATAGTTGGAGATATGCAATCCAAGAAATGTTAT
TACCTTAAGCATTAGCAGGATTCTTGCAAAATTATTCCGCACGACCGCAAGATTTAATCT
CTTAGACACAATCTGAATTTCAGTGATTTTAATATTAAACTTTTTAGTGAGAATGTGTCT
TCGAGTTTCCTGGTCTAAATGGTGCGAAAGTTTTTCAACATATTGTGTTATACAACATTA
ATTCGTTAGAGCTTCCCTGAATAAATTTGGTTGATTTCATGATCTACC------------
TTGACAAACATAATTTGACCCCTTCTGCGGGTCACTGGTCGTAATAGTATGTGGGTCCCT
ATGCATTGTCAATGGAAACCTAGTTTTTCGGTAACATTGGAACGGGCTAATACATAGACT
TTATCCGCGATATCCAGCGTCTCAAAATTAGACTCTCTATGAAATAAATCATAGATTGTT
ATCCCAGTCCGTATGGATCCCTTTTAGTCTTAACTGATTACTTTAGGTGGATTTTAATAT
TGCTTTCGCAAAGTTGTTTATTAAATATAAATTAAACAAAAATGTTCTAGTTGTCTGACG
CT--CTTTATTTAAAGGGTAGAAAATTTATCTAACAAGGAAATGACGGGTCCATTCACAT
CACT--------AAATCAATGTATTT--ATTATACA------AACAGTATTAGGTATACA
GAGTCGGCGACC----GTTATGCTTTCGTCACAGATAAATAATGATTTAT----CTTTCT
TT----------AA----GAGAAT----TCCTAC--------CCCATGCTAT----ATAA
TAGA----ATAATGTG--ATCTCT----------GTAA--------AAATGGAATT----
TTACATCA--GATTATGATCTACCATGTAT--GGATTCTAATCTCTTTTCAAAGATCTAT
TCTGCGAAAGGAGAATGATCTCTCCATAAAATATAAAAGAAGAAAATATACCGTTTGTTT
CGTTAATACC--TAATGTTTTA--GTGAATGTTTTTCTATTTATATCAGAACGAGAGC--
--GTCCGATTCT----AA--ATATCAGAGCGATAGCGATATCGATGAGGA----AAAAAA
--ATTTAATTAATCTTCTGAATTTATTTCTGAAGCAATAG----------TACCGGACGC
GCTTTTTACACAAACGAAAAAAATCTAAAACA--AAAAGGAAATGGTCATTTAAGG----
--TC----------------CACTCCAGAAAGATTTTTCGTTGACCTATCCAATAATA--
--CCAT----------GGTAATTACACATTTCCTGGATTCTGAGAAAGATATTCAATTGA
TTTCATATTCTTATGA----------ATGCAGCA--------------------------
TTGAGATTATACCAGTTTAATATTGGCTGCTATATGATGG--ACAAAAAAAT----GTTT
TA------AAAGTTATCT----CCTTTTAGTAGGCAAT--ATTATTGCATTCTAGATTAG
TATCAG----CCCTTTCGATCC----GAAAGGATATGGCAGTCCGATGTTCCAT------
----------ATGATAATGC----CCATTC----ATCCTT------ATCCAGCGAGTT--
--AACA------TTGCAAATAA----GACT----TTGTCGTGTG----------------
----ATGAATAG--AAGCAACT--TGTATTTGCACACCATGTCTGATTGT--CATC----
------ATGTCGAA------ATACATTGCAAAAACG----ATCCTATTCA----TT----
----------GGAT----CTTAGT----TCTAGCCTTTTACTAATA------CGATTTAT
CACTACAT----TA--TACTATATAGTCTGTAAGAAATTG--------------------
TATT--AC----ATTGAAAGTTTC------------------------------------
------------------------------------------------------------
--------------------------------AATATT----------------------
--AATATTAAACGTTATAATAAATGGGGTTATATCCATCAGCGTAC------TCTT----
TGACCATCATTGATGGGC--TTTCATATATATGTAAAGCACGCCAATTGCTTGAAATTTT
GTAAATTAGTTATTAAACAACAAC----TAAAAACTGTAATTTATTTTATTCACCTTATT
TAGACACTAGCTATTGCTCTCTGACACTTTATGTATATGGAATCTTACAAGAATCATATT
CATTTAATAAAACGGACTGTACTACGAAGTTTCAAATAAAAATCTAAATGGT----CGTT
ATCATACGTGACTCAAGGGATTAAGTGGACAAGCTACAGATTTTGGTCCCGGGGTTTGTT
GACTAGTACCTACCAAGTGTTCCTTGTTATAGTCAAAGTTATGACCAGGGTAAGTCATAT
GAATTAAGTTTTTAGTAATACACAAATGTGTTCAAAATGATGCTATTTTTCGCTGAAATA
TCGATGTGGACGAAGACAGGGTCTTGACAA--CGTCGTATGGCATCTATGGATACAGACG
CTTGATCTAAGTTCTACCAACAGTTTAAAACCCTGATTTACAAACTCTTAGAGTGTTTAT
GGTGAAGCTGAAAGACTTTTTGGGGGTTTACTTTGTCC----GATCAAAATTTGACGTCA
GG----AAACAAACTTATTGAATCATGGGTTTGTCA--GTAGATGGGTGATACA--AAGC
TTTTATTTAACGGTTCACATCCTTTACTTTCAATTAGAGTGGTATTCTGGCCCTCTGTCT
CTGATCAAGCCAGAGAGACACTATCTCTAACCCACGTAATCTTTATCACGTTATAGGTTG
AAGACAAATTTGTAAGGTCTGTTCGAGAATCACATAGACCTTGTGAGTGTTATATAGTTC
TAGTATTACACTTGCAATATGAGTGACTCTAAAAGAGTTGTGCACTTTAAAATTTTGAAC
CAGAAGCATAGAATTTCAAACTCCCTTTGAGAGTCTAGGTGAGACAGTCTGGTGAT----
------------------------------------------------------------
------------------------------------------------------------
--------------------------------------------------------TGTC
----AAAT------CATCTTCCTTTTCA----AAAAAAAAAAAA----ACAAGTCTTTAA
TTAATATCGCTCCCATAGTAGGGATTCTCAATTGAATGACAAAAATTTTACGAAGGGTTA
GAAATTTAGAAAGTAAGGTGTGCTATTGCAAGAAATGATAGTATAGAATATTGTAGTGAT
TTGGAGTAAATTGTTGAAGAGTGTGAAGAAGACC--TCATGATCTTCATTATTTGACCGA
GAAAGAGAATTTGAAATG--GTTTACATCGTAAGATAACTATTA--ACTTCTCTTTTAAT
TCTTAAAAGTCTAACTCAGACTTTATATTTTAGGAGCAAATCTTAAGTAAACAGGA----
--CTTTGTGG--GTTGCCCATCGACGGGATGATCATATGAACTGGTTATTGTGATTTTGT
AAAAGAAATATACTGAGATGATGATGCCTGAAAAAAGATATTCTTTCTTAAAAACTGTTT
TACTTGTACTTTTTAT----ATAGAAAATTAG--------------------GACTAGCG
TCCA--GACTCTGTCTGACCGAATAATGGGAGAGAAAATATATACTGGCTGGCACTCCTT
TACCCATGTTGCATCATCCTTTATATGAAGAAATTACTTTATTACAATGTTGTAGTACAA
TGGAAATCCGCTCTTGCTTCCGGAAT--------CAGAACATATAACTGTGTTGCAGAGA
ATGGACTCATTGAAAGTGTGAACAGATTATTTGTATGTCTAGAAGGATCTGATGCCCTAC
TCCTCAAG--------GTAAGTTTATTTCAATTCCTGACTCTGTTTTACAAACCGTATTA
TTTTATCACAGTGGGAAAGCTCTATCTCGTCCAAAT------------------------
----------------------------AACACGATCATACACACTCATAGGCTGGCTAT
TTTTATAAAAGGTCGTGTCGTACGATGGCCCTCGAACGGATTATAGTCGGACTAGACAAA
AAAGTGGGAATCACGTTCCCAAGAATCACATGTGAGGAAATACTCCTGAACAATTCGTGG
TCAAATTGCGGATGCTATTTTGTCTCTTATAGAAAAAAATCGCTTTGAAAGTCCTTTGGG
TTCGCGTTGTTATCATCAATGTACCAATTTCAATTTCGTTCGCCACATACCTTACTCATT
GATGTTTTACAATATACCCATTGTAGGTGT----CTGCAT------TGGAAAAATGATCA
TTGTTCGATTGTCACTAAGTATATCCTTGGTCCAAACAAAATATCCCGGTTAAGAAATAA
AATAGGATGTTCAGACATTAAATCAAGATTCAGTTACATTAAAAAAGAGATCAAAATAAG
TGATTAAAAGAG----TTATCT----------TAACGGGATCACTTCTTC--CAGATTAA
AACT--ATGAAACTATTTTTCAAAATTACTTAAATAAAATGATTCGTTGAAACATGAAAA
CTTTAATACTAA--AACGATCAAGGATTAATGAATACAGCGTTCACGAAAAATTCAGTTC
AAGGTCGAAGGTGATTCCTAAACATTGCCTAATTATATCTCCATCCTTGACTTTATGATA
TAGTTAAATTGGTATTTAACTGCAGTGAGTCTCAAAAAAACTCAAACCATCATTATGTAT
GATATTACTGTGTTACGTTTTGAAACGAAAAACATGCTATAATTTCATGACCTGAAAGTT
AAAAAGCAAACAATCATACTTTTAGTAACATAGTGATACTCCATTACATAAACAGAGT--
----TAGC----------GA------------CGCT------ATAATTCTTTAATAGACT
CAAA----GAAACATTCCTTGTGGTATAGACACCGAAGGTCGGTGAATTGCTTCAATAGT
CCAATATAATCTCC--AAGGGTGCATCCTAGCAAAGAAAGCTATGATGCAAGCAATGACT
TTCAATTTGTTGGCGGACCTTTCCATTATACTCTTAGAATCTACTGATAAAAGAGGTTGA
TACACTCAATTCCCAAACTTTTAATATTTAGAAAGTTTTTAAACTTGGAAAT----AGAA
GTACAAATTCTGTTCACTTGGA------AT----GA--------------AACCGAAAGA
TA----ATAACTGA--------CCTT--TAAGGT------------------TCGCGACC
GCTAGATTATCCACATAAGATTCTAGTTTAGTGATGGATTTATTTTCTCTCTGAGTTATA
CAATGAAACTGATAAAGATTGAGAAATTTGGTATTAGGTGTTTGAACTTTTATAGTATTA
TACCTAGCTGAGTATAATCGTCTTTGTCGATCATATGATTTGCCCATCCCTAGGCCCTAT
TCTCTTTCGACTGGTT----TGAAAAGACCAGAGAGTACACACACTGTTTTTCGGAAGTC
TGTGTCTACGTCATATCGCTTGATTACATGGTGACTATCATACTTCTATTTACG----AT
TTTGTTATTCTCGGACATACAAAC--------------TTTTATATGACTCTCCGA----
ATCATGGTATTCGCTTAAGTTATCTGATATTATTTTAATATCACATTCTTTACAGTCACG
TACCGATATCACTTATTGTTGAGCACACAGTGTATTTACAGTGTTTTTGTGGTATTGTAC
TTTATCTGAAGGTTGATGTATATCGGTAGGAA------ATATCTTTGA------------
------CTATAGACTTTGCAAATGGA----------------------ATCTTGCTGATC
TTGTTTTCTATTTCCCGTTCACATTAGCGATGCGCGCTTTTCCTAGAATG--AAAACCCA
AACGAAAAGGGA------------------AAGTAGAAAAGCATTAAACACTCCAACGAG
--------AGCTAAAGAAAAAGGACCCCAAAAACCTCC----------TTGTCGAAAAAG
AGATCGACAATA----ATAACGAAAGTCGATGATGAAGAAAACAAGATAATCACTTACTT
AAAGCAGCATAAATGCCATTACAAAT----CTATTTATCCATAAGTATGGAATGGAGATT
AAAAAGAAATAAAGCTTTTAGG----TTAAAA--CTTTTTCTTT--TTTCATATAAGAGG
--ATGCCAGTGGAT----TAAAATATGATTAAATCTTA----------------------
------------------------------------------------------------
------------------GAATAACGCAAAATTTTTATCAGTCAGTATGAAAAATATACT
TTCA------------ATCGCTGTTACGCTTTCGAATGTAAAGCAATGCAATTGACCGCA
----------------------------------------------AAAATACCATTGAT
AG--------ATATATGGTTATCCATAGAAAAAGACACTGACATAATATAGTGACAAACT
TAAAAAAAAGGG--------------TTTTCTTAATTGTCAAAAGGCCGATAGC------
----------ATATAAATAAAAAAACTGCCAACGATACCCTTTGGGGACAATGTGACATA
AAAATC--------------------------ATCAAT----CATCTGATATTA------
----TCCTCT--CAAT------------------------CG--AA------ATCCTAAA
TCATGGTAATAGTTATGGTATT------CTATATCTATATCC----GAAATTAAATAAAG
ATCGTT----ATGGAACATATGATATTTGTATCCTACCCATCAAAATTCTTTAGCTCACC
TTTGAT------------------------------------------------------
--TTAAAAATCTTATGGAAGAACAGATTATTT--AAGTAACAAACTTAAAGGTATCATTA
TTCA--------------------------------------CT----ATCAATATAACA
TATTGA--ATAACT----TTGATAAAAATCGTAAGGTTCTAAGGCAACAATACT----AT
ATTG--------------------------------------------------------
----------------------AAAAAGAGAAAAATAGAAAACTCGAAAT----ATAATT
GTCAGAAACCAAGCTATATTAT------------------CTATACATAGATCCATCTTT
------CACTCA------AT----ATCTATAT----------------------------
------GTATAA----CGAAAGTGCTTGTAGTACCGAAAACGATTTGTGGATTATCAAGA
CCTG--GTCTAAGAGTAACATT--TTTGAATGTTAACAATTGATCCCGTTTTTGATGATA
AC----AACATTTTTTCTCTTTAT----------------------TCCTAATGTGATTC
TTTT----GGATCGTGGGGA----AACAAATGAATTCGATTTAT--TT--AGAGAA--AG
CAGGAAAAAGAA------AAACAAAT----AAAAAGAAATAAGT----------------
----------TACATACA--------------------AACTGGATGCTTTATT------
CTAACATAGAGTTGTGTATACCAACTTTTTGAAAACTTTATGCTCATGTATTCTAAATTT
GCGTTGTATATCAATCCCAAGGATAGATTGAGAAGGATGAAATGATTTAAGCCCATATGT
TTAATACAAACAAATTCCAAATGGTACAACGTTTAGTAAGTTTATTCTTCGTTGAACTGG
GAGA----------CTAATA------GACTATCTGAATAATAAAAAAAGA----AAAAAC
ATTTGTTTTACATTGGGATGAACGAATCCTTTGGGTCCGA----AAGACTCC------TT
TTAACC--------TTATAGAATCAAAAAATTGAAATGAAAGATTCTTTATTTAAATTCA
AAAAAACAGAGGTCTTAATA----------------------------------------
------------------TTTATTTAAAGATATG------------AGAATTTAAATAAC
CATATCTATTAATCGCAGCGAATAATAA----CGCTAAATGAAA----AT--CCAATAAT
ATAGTT----TTACAACACCTTAATCAACCTGATGGCA----ATATCATC----TAAAAA
AGTGAAATTTCTATGACATCCATCGGATAATAAAGATCCAAAACAGAAAATATTTA----
CTGTATATAAGACGAACAGGAAATTTGGAG------TATCAAGATAATTAGA--------
TATAGTAACAATATTTTG--AACTTG----TTAAAATAACTAATTCTGTAGTTGTTCC--
TTAC----GGTCATTCAATTTCTTAACACAAAAA------------TATCATAACCTT--
--------------------------ACACATAACAATAGAAGATT--------ATAAGA
ATAAATCATGACCTTT----CCCTTAAAGGGGTTCGAT--------------CTATTTGT
--ATGTCAAATGAT----ATACTACCCCTGCCAACAATTATTACAATACAAACCAATATT
AC----AGATACTGAACTTATTAAAT----AGGGCTATCTTTTTAGATAATCAGATATGT
TGCGGAGATATTATCCATCAGA----ATAGAATTATAGCTGATGTTAA--GGAAACGGTA
AGGGATATAGACATTACTAA------CCAAGGCGGG----TATACGAAAAGGGAATGATC
ATAAGTATGGTTAA--ATAAACCATTAACGATCAATAAAAAAAAACAA----TATTATAC
TGAAAAATACATCACGATCATG--------------CAATAA--AAAAAAGGAAAAACAC
GAATATTTTACAATAAAT--------------TG----ACATGGAT--AGGGAT--TAAT
TT------ATGGCAGATAAATAACGGTTTCAATTCAATATTCATAACG--AAACAACATT
TTTATGTAGTCA--------CTTTGT----------ATATTAAAAAGAAT----------
------TT--------TTATCGATAAAT--TA----ATGAAAATTTATGT--GATTTCAT
TTGTTTGA----AAATTTATTT--------------------------------------
----------------------------------AGCC----------------------
--------------GGCCATCAAT----TCGTCAAATT----ATAAATCTAGCTAAAAGA
----TCACACAATGAA------------------------------------AAAAATTT
TTCTTTCGTTATAAAATCACCACC------------------------------------
----------------------------ATAAAAGTTTTTTTATGGTGGATGATAA----
--------------------------AAGATTAT--GTCCTA------------------
--CAATTAAACTGGTC----TCCAAATTTCTATTTTAT----------CAATAGTTAA--
------------CAGGTTTACATCAATATTATTTACTG----ATTT--------------
------------------------------------------------------------
--AT--AAATCAGTAAATAAAC------TCATTAATGA--------------------AT
AAATTTAGTGTACTATAAAAAA----ATTTAATAAA----ATCCACAAAAAA--AT----
AAAAAGACAATAATTTTACAATTAGAAAAAACAAAAAAATTTAAAG--ATACCGGACAAC
TTCCTTAAAAGTAAAGAAAAAACCAGAAAC----AGAACAAATAATTCTCTTAAAAAT--
--TCTTTTAATAGAGG--ATACCCTGACAAGATGTCATATTC------------------
--------AGTAATGTTCTATTGATG----------------------------------
TAATCAAGAA------TTCT--------TACCCGTTAAGAGAAGTGATTGATTATGTATT
AGAAAT--------TACTTTCAAATGTAAAAAGATATATTTCAACATTGTTACTTAAA--
AGAT--------GAAATGTTTAATAACTTA----GTTTCATGTCAGACATAAACAA----
CT----------ATGAAAGCTAAAAAGAATTTATAGGGATCGATAACC----TTTAGAAT
--GGATTGTTTGATGGACCAATATATATTCTTTTCTAAATTTTACTCTGAGTGTGAAATG
GATGTATTGTTCATCCATATGGATTTCGATGAATGAATCATATTGCATAAACACTAGAAC
CTGAAATT----------TGATAGACAGATTT----ATCGATCAATAATCTTAAACAATT
TTTTGGCCATACGATAAAATTACTGTTGATGCATGGTTATCCATATGCGTGTTCGTTGCA
GGTAATTGATCAGATTGATTTT??????????????????????????????????????
????????????????????????????????????????????????????????????
????????????????????????????????????????????????????????????
????????????????????????????????????????????????????????????
????????????????????????????TGAAGAATAATCAACCGGTCTCAATGGAAGTA
TGGAAGTCAGATCTACATTCTAATCAGGTCAATCATCATGGACTTCCTACTTTTTCACAA
AAGTTTTGAATCTTACCCGATTGGGTTCTATTCAGTATCAAGGTCACAGCATGAATTC--
------CGTC--------------------------------------------------
------------------------------------------------------------
------------------------------------------------------AAGTTA
TATGTTTATACGTCTTTACTGTTT----ACATGAAGTGTCAAGAAGATTCATTGTGGGTT
TTCTTACTTGATCCTTGACCGAATAGCATGAAAACTTTGGCTCCATTCATGGTGTTTTCG
TCTGAT----TTCAAAGGAAAGTTCTAGGTGTTCTGATCGAAAGTTCTGGTTTCCA----
TAAT--AAAGGTTCTG--------GGGTCGGAGGGGGG----ACGGTCGAAAAGGGATTT
GTGTAGTACTATAACCTACTGATTAGTCCATCAAAGAAAT----GCAAATTGAGTTTTTT
TACC--------------------------------------------------------
----------ATTGATATCGTCGCAGACATATGGAATGTTATGTTTCTCGGGAGAGGAAC
TATCACTGATCGGAAGTATCAATCTAGGAAACTGTTGTATTCTGCTCTTTGTAAAAGACA
TT----AAGGAGGTTCTCAAAGAAGACTAGCACTTTAACAATATTTAGATTTCCATTCTC
CGGAACAGGGGTTTCTTGAAATGTCTAATTATTGGGAATCGCAAATTCTCTTGTGGGGAG
ATAGACAATGATTTTGGGACTACGGAAGATTGTTGGTAACATTGGGTGGAACAGATGGTT
TTGCAGTAGGATTATGCAATTTAAATATCCCA----GACTTTTCTTAATACGATCTGCAA
TGAAGACTCTATAACCTAATATTCATCCTTGAATAGATCAAAATACCATGTCATAACAAG
TTAGAATA----AAAAGACGTTTTGGATCTCCTTTT----AACGAAGACAAGTAAACAAT
GATC----CGAAGCTTTTGACTCCCATGCCGGTATCCGAAGTAGAGAGTGATATATTGTT
CG----AAAATCAAAATTTTGGATCT----CAGACATTGTCTTTTCCTACGAGGCAAATT
ATTGGTCGATCTCTAGGGCCCTGAATAGGA----------TTGGAGAAAAAAATTTCTTT
TCCTCCGG--GACGAAATAAAATGTTAT--TATCAGTATTCGATTAAAAACCTCCATTAT
CTTTCACAATCGGAGTATTGTTCGAGATAACGAT--TGACGTCCATAGTTCATCTGACAG
ATCATTTTATTATTATTATCATACGGACAAGGGAACCGTAACACATTTAACAAAAGGATT
AAAATGCAATTATCCTTACATACCAG----CGATTGTGATATGGGATTCCTTCT----TT
ATCCACGGTGATAAAAAATCTGATAGTATCACCCGAATAACGAAAGAACT----TATGTT
TACTCTTTTTATAAAGATAACTTTATGAGGTCGAAAAACGTC--GGTCACGCGGATATTG
AAATCAAATA--------AACACGTATTCTGC----ACACTATGAGCATC----ATAAAT
----GATGTCGAATTGTTAATCAAATGCCCACGGACTAGAATTACGATGATCTT----TA
TGATGACCATGCACTCAAATGATTAAGGATAATAGAATATCTTGATATTACTTATGAAAT
CGTCACAAATTA----CGATTGAAAGGTAGAGAAGGTTATCT----TTTTCTGACCAGGA
CCTGATGGATCTATCAAT--------------GAACAAGGCCATGGGCAGATTCAGAAAT
TGAAATTCTTCTAAAGAGAGGT----TTAATATGTC------------------------
ATGATCGTTTAT--------AA--------------------------------------
----------------------------ATCGTTATGGCCAGCTTC--------------
------------------------------------ACAAAAATTGCTAGCATTGTTCTT
TGCCAGCATTTC------------------------------TTTGCCAGCATTCCTTTG
CCAGCATTCCTTTCTT----------TGGT----TCGGATTCCCTTATGGCCAGTCACTC
ATAATGAGGTCGATATAATCGCATAGTGTAAACATAGTTTAATC----TTATTGATAATG
AACCTCTATGATATAT------------------------------------ATCTCCAA
GACGAATCTGTCACGAGACATATACATTTGTCAAGGTACAAGGGTGTTACCATCATCTGA
ATATGCGGAACCTTATACCGATCCATTCCATGTACCATATGAACATGGTGATCCTGAACA
TTATGAGTCATGTACTCT------------TTATAACAATGATTGATCTGATATCAATAC
TCGGTCATGT--------------ACAAGATCCTTTATTGAAAGCCGTTC------ATAT
ATATTTCAATGAAATCTCATTCTGTCTTGCACAATATTCTTGGCTCGTAAAAAAATTTTT
TGAGGAAGCTTTCACATCAGCAAGTACTACTATCTACT----ACATTTCAAAGTGTACAA
CGATACTGAC----------------------AACTTCATTT------------------
--------------------------------------------------------CATT
GACCATCATCTTGTGACTTT----ACCGTCCAACTTCTCACACTTACAAGAAAATATCAT
TGAAGACTATGTAGCTTTCA--------------------------------------AT
TGATTACTATCAAAGGAGACTGATAGATTCGTTCATCA----ACTGGTTGTTACCTCAGT
CT--------AGAAATTACACCGAAGGG--AA----------------------------
------------------------------------------------------------
----AA------GGGTTTGTTAAGAA----------------------GCTTAGAAGGAG
TGATGACCTTAAGAATGTCTTTCAATTCCAAAGGATTG----------------------
--------------------------------------------------TCAACAATTG
CAGGTCTTCTCGCAGGGCAAATTAATTC--CCTTTAATCTTTCAACCATG----CG----
--TATAGTGCGTAA------------AATTTACCTTTTATATTTTG--ATGACAATTACA
GGCATTCTAGAGTTTTCAAAGGCT------------------TGTAGT----AGTTCGGT
AGGTTAAG----ATTTTTTGCCAAAATGTTATGAAT------------------------
------------------ATAGCACCTTCATGTAGGCAATTGGACACAATCTGG----AG
TCTCATCATCTTTCTTTTTTTTCTGAATTCTTGTTAATTTTCTCTTCCGACCCTGTAGTA
AGCAAGTAAAAGTCAACTTGTGTTCACAACTGTTAGTGGAAATTTGATGGATCTCA----
CTAATGATCTTCGGTAAGATTCTTTATTCTTGAAAATAGAATCTTG--------AAAATA
GGGT----CTCTCTGTGCACTGTATGGTGTGT----CCCTATGGTCAACATAGTCTAGAG
AAATTGATTC----ATTCTCAT--------------------------TCTAGTTTTACA
ATCCTCATGATCCTTTCGGAATCGGAATTAGTGTCAGTAAAGTCATCATGTAGAAA--GA
AAACTGACGT----AT----GGTTATATAATAAACCGGTCCGACGTATCGTTATATAAAA
GAAATCTG------TTAGTCCCCCTACGCA----AAAAGGTTATAATTTATGGTTGCTAT
ATATAT----TACAAGATACCTGTATAATGTTAAAACGGACATTACTAGAACTATTACTT
----ATAAAGATTATGATATAGTCATGACCGTTACAAAGAGGTATCTTCTATATAGCATC
CTATCAAACCCGGTGGCTATGTTTATTCCACTATGAAACCTTCGTCGCTACCTACCCT--
----------------------------CTGGGTTTTATGTAGTCTTAGACTGAGACCAT
TGTCAAACTACGCAACCCATTTCTTCTTCGTA--TTCGACAGTCTGAT----AC----AG
CTAAGTATTTTT------------------------------------------------
----ATATTCATTTATATGTACATTCATTTATATGTAC----ATTTAT--AT--ACTTAT
CGAGTGTA----CTTGCGATTGTACTTGATTGCGCGAATA----ACGATT----ATTCCC
TTAATCAATACAAACATGCTCTGCTATAGGTTCAACTTATATTGATTG----ATAGCGAT
ACTACCTCGTTATAAGACATTC----CCGGATGTAAGAGTCCCTGAATTTTTTTTTCTCG
CTATTTCCAAAATGATCCCTTATACTCGATAATAATCAGCTTAGTAGAGGTTTTTTCAAA
AAGAAGACTTTCTTTTCAATCTGGGATTACTGAAAGAATGTCATCTACGATCGGCCTACC
TGGT----------------CCATCAGAATTTTACATT--TCAT----AGCCTACATTGT
TTCAAGAGAACATTTAAA--CTATCATTGACACTTTATGAAACTGGATTGGACCAGTAGA
CGTTAGATAT------------------GGTCTTTCATAGTAGAGGCTTTCAAAATTA--
--TTTAGTATGC----CCTGATCT--TACTTCATTG----------AGAGAACAGTAGAA
GGATCTATTGACAAGGACTCAATTGACGGCTGAGAATACGTATTTTATTTTGGTGTCTCC
GACGTCCTAAATTTGGCTCACCGACCATAAAAATGGTCCTCTATGATCTTAGATATCTAT
TATTATGC--------------TATAAATAAAGCCTCGTGGACCCAGGCAAGAAATGCGT
AGTTAT------ATATGATGTATATTTTGGCCAACAGGATAGTAATTGTGAAATGACTGT
--CTTCTTATAGGATTTAATAA--AAACAACGAGTTAAAA----------GGAAGACCTC
ACCGAAAG----TAAGAGATTATC----ATACTATTGGCTCTGATAGGGCTTGTGCATTA
TTATGT----TCAAGGCCCTAATGGATTCCAT----------------------------
----------------------------------------------------GGCCGGCA
TTGGGCAGGGTCTTATATAAAG--------------------------------------
------------------------------------------------------------
------------------------------------------------------------
------------------------------------ATAG----TTAAAGATATCGAGTC
TGAGGTGACCTGAGACAGCAGAATGACTCCAAAAAAGCTTTTGATAGCAATCTTGGACCT
CGATCATCTTTCTATCAGATAGCCTTTCCTTGTTCAGTGAAATCTTCAATAAAGTGCAAG
GGTTTTCTCCAACAAT--------------------------CTCTCACTTGATAAGCGG
TCTCAGATCGAAAAAGACTCAATGTGTTATGCAG--GAGGTTGA----CCATGTCATACT
ATGACTTCGTCTATCTTACCAGGTATAGATTACAATTGTTTACTAGGA--CGTATGATAA
TGCAAGCATGTGGAAGGAGGTTTCCGATAATGAAATTGTTAT----TACAGAAAGATTCC
TTCTTGCTGACTGTTAATGAATTTTTATAGCCCTCATTTACCATTCTATAGATATTCGCA
CTCAGAAAAAAGCATTCCATACGAATGT----TGTGCTAACCAAGAATATCGAACTTAAG
ATATATAACTCGGACAAATTATCCATATGAGTATTATCATACTAGCTTTAACCAGCATGA
AGATCAAGCTTGAAATATTCGGCATAAAGAACCATCTACAAACTTTATATTGCCTGTCGT
ATAC--GGGAAAAGCCTTTAAGGTATCTAATTCGAACTGGCCATAACTCTAGATGGAAAA
CTTACGTTCTCAGTATATTTAACAATATGGTGAATCCGAGGCTCAATGATGGGACAAAAT
TAGGTAAATTTAGGGGCTGAAACAGTATTTGCGGCCGTTCTTTTTAGTCATAGATCTACG
TTGACTCCGTATTTGTGGATTGTACCTATTCACTAGAATTTTTTTTCAAAGATCTGTGCT
TTACGGTCCAGTTATCTTGCCCATTGGGGCCATTTGGGATTAGTGTGTATACGATCATGA
AAAAGATTTGGCTTTTGTGGGATTCTGATAATGTGCTCTCTTGCTCTTTGGAATTCAACA
TCGATTAGTTAAAGGTTTATCTGTGTTCTTATTGAATCGAGTAAGGCCTTCCTGCTGTCT
ATAGAT--TTCTCAGAAATTAAAAAACTCCAATGCCATTCTGGCTACATTAATATT
>Anarthria_humilis
ATTCCGTACGGGCCCGTTAAATATCGCGCTGG--ACTTCCGGCTACAGAGGGCC------
----------AACATGCATTCCTTAC----------------AAAATCCATACGATCGCT
GAGAAACAAATTTGTTCATAGGCTACGACGCATTCTAGTAGTCAATGCGGAAGGAAGGTC
AGGGCAGTTTCTCACTCTGAATCGTTGAAAACCTTTCGTTGGATGCTCACATCGGGGCAG
CATTGTAACAAGCAATTTGTAAGGCGACGTGAATCCAGTACGTGAACCCGGAATATACGC
AAGAAACAAGTCAACGCTATCAAATCCTTC------------------GACGAAAA----
AAAATTTTCGGTCCAGCATTCAGTCCAGCATTCATT------------------ATATGA
CG--------TTCATAAAGGTTGTAACAATATGAAGAATGATGGTT--AGATAAGATTTT
GTGTGATATATCCGCAACATATCACCCAACCTTTAAGTGCGAAAAGGGGCCGAATTATTG
ATCGATCTGG--GCAGAACACGTAGCCAATGGGAGTATGTGCGTATAAGAGCCTCCAAAT
TCCTGAAATCGAGTATAGGCGTATGTCGACCGAAGATTAACGGAGAGGATTCATCGTAGA
GAAAGCGCGTGTATGACAAAGGAACCAGGGAGCGGTTTGGGCATGTGAGATTAGGA----
--------TTAATTCCAAATGTTCTTGCCTGAGTTTATGCAGAAAGTGATCAAGGAAAAA
CGCAAATTGACTAATACGCTATCGCGTCTCAAAA--------------------------
--------------------------AAATAAATAGAAAGAAGTTCTCTTAGGAAG--GA
ATAAGAATCGCGAATTCATCCTCCCGAAAGTCCCATCGCTCACGCGTGTTTTACGGAGTC
AGGCAATACGGATTGACTTCAGCAATCTCGGAATGTTTGCTGTTTTCCGGGCACAGGCAG
TGATAAATGGGCTCGTCGAAATTGCAAATGCGTTGTCGAGCGGGCGATACGTATTGAGTC
AATCAACAAACAAGCAGGCCAGAGGAACCCAATAGGCATTTGGTCTTGGATA----TGGA
TCTTAATAAAAAGATTCATTAGATAAATTGGAGATGGAGCCATTAAATAG--AGTCGACG
ATGACTTCGTGAGTGGACTGGACCATGAGAGAATGTTAAAGACGCTAATCTACAAGGAAC
GGTTACGAGCGTCAACGGATGGCGTTAAGGATTCATGCATGGGTATGATTCATTATGGGG
AGATGGTCGTGTGGGAAAATACCG----TTATGATAGCACCACGTCTTCCCTATATGTTG
GCTCGGGGGCCGATCAGAGGAGTTAGCTATCAATGCAAATTCAGGTTTTAAA----TACA
TT------ATAAAATCTTTAGTTCATCTACTCCCACACGGGGGTACGCAGTTGGATCTGG
GAAGATATGCGACCAAGCTAATGCTTGCGGAACGGTATGAGAACTTCAGTGAGTCCGAGG
GTCAGAACGATATTTTCAAA--GGTCTTGATCATGTCCCGAACTTTAAGAGTCTACGATT
TTCTTTCAGGTTTTCGGCGAGAATAGAAATATCGGACGATGACATAAAAGGAGTAAATGC
AAATGGACGTCTCAGTGGGAGGATGCCGATCAGGCTAAGAGTATGCGGGATTGTGATTGA
GAGGACACGGATGCCTAATTGATCAAAAGTGGGTGTTTATGGGAGGTTATATCAGAAGAG
TCGTAAGCACGGAGATGCCAATCCGTAGGGGCTATTGGCGGTATAAGCCTGCAACCATGA
GGAGGGGAATGCGCTCGATCCGTTATGATCCCGCCCGGATATGCAGCGTCGTTAGACCCT
CAACGGCTATGCATGATCATATCCATGGCGGGCACGGATTATATGGGAAGCAACGGAAAC
GCGTGCACGAACATATAACAAGGGCAAAGTATTGGTTAGTGCATGGCAAAGCTCTCGTGC
CAGTGTACACTTCAGAGGGGGCATGATAACATGTGTGCGAATGCGATCCCGCACTTCATA
CTGCCCTAACGGGCGCTTGCGATATTATTACGGACACAACTTATATTAGAGACTTCAACA
GCCAGCTACGCAATTCCTTTTTAGAGCCCCGGCGGAGCTACCGGGAATTTTATTCATCCG
CTTTGAAGGCGCAATCAGTCCTTTGGGAGGAGATACGCTTCCATGTGAACCATCGGGAGT
TCGCTAATCCACAAGTATTCATACGAGGCAATTTTTTCGCGACTTTAAGCGGATCGCCGC
ATAAGTGGATTCGTTCAGGTGGTCGCGCCAATAAGCATAACAGTGCGGAATCAATTGACT
GCCATTTCGATTAAGCTTGCCATTGCTCGACTGAAAACAGCAAACATTGCAGGGCACGTT
CAGATTCTAACATCCATCGACCCTACGTGAGACAATGCTTATTAACGGACAGGGTACTGA
TCTTAAATGGCAGTAAAATTCTCACATTCGGATATTAAAAAAAATCCATTCAGAATCTTC
TCAGAAATTTACGAGAGTGAGCATTTAAGAGCATCAGACAATGACTTTCTCTGGCGATGC
CAATATGGCCGTTTGAGTGTTTCCCCGGAACTCCAAATTAAAGCTTGTGTCAGGCG--GA
CTGTGA--CACAATAAGTACTGGAGTCACATTTTGGAAAACGGTAGGCGTGCATAGGCAC
GAGGCTATAGGGATGAGTATGAACGGGCCCCTAAGTCCGTGGGGGCACCTGGCGATTTAA
GTCTGGAACCGTGAGATTGGCCGTGAACAGACACTCCCATCAAGTCGCCCGCTTATGATT
GAACAACTTCATTTGAACGGATAAGTGTGACTTTGCCCTACGCGGGGGAAATGGCTTTGG
GGGCGGGTGGAAACGTCTATATGATTATAAAAATGCAAGCCAGGGGGTTCGTTTGGGGGT
GGGACGACCGGAGGAAGACTTAATGAATAAGATCGGGTATAAGAAAAACTGCGATCAAGT
GCCTGTTAGGCAATAAGACCCCGGGCCGATAGGTGGTTACGCCTACATGCGATATTCGGA
GTAAAACTAAGTCTCTTTATGAAAATTTCGTTGTCAGCGGTCGAGTTCGCTTTTGGAGAT
CCTCGCGTGGTACACCACCTAGACGAATGGTCTTCAGAAGATACTCACAAGGGGTCATAC
TCATCAGCGTTAGTCCGCGAGATTACGACCGCCCGCACACTTGCCATTGAGCACACGTCT
TCAGGGTTGCGCAAGGATTACCGCGTGACCTTGATCACTCACATTTCACCCGATGTGGAA
GACATAGAACGCCAAGGTAACAACTTCACGTAAAGACTCAGAATATGCATCTGGTTGAGA
TTTCGAGAGACGTTACGTGCAGGCCGAAATGACGTTTTTCCACCTTTTGTGCGAGTTTAC
GGTCCCGGAATAGTGGCTGCGAACATAGGGTTCACTATCTTCGGGATTGAGGCTCCGACA
GCTTTATTGTGGAAATGAGAGCAGGCAAGCATAATTATAC------TTAACTTGGTCTAC
CCAACGATATTGGA--TCGAGTCAGAATATTTTCACAAAGGGCAATGGGTTTCCAACAGC
CCATGTACGCGTGAATGGCTTTAGAT--CGCT--AAGACATGTTAGGTGCCTATGGGGTT
GCCGATGGAAAAGAATACATTTGGAAGCGGGACTAGACGAATGACCCAGAGCCACAACCT
GAATGCGAGCAATTAGAGGCGAGGAAAGCAGTATGAGCAACTGCCTAGCGGCAGACAGGT
GAGC--GTAAGCATTCATAAAAGTAGCATC------------------------TTGTTT
TTGGCAGGTCTCACGGAGTTGGTTAAACGAATTTGCACAACTATAACTAGGTGTATGGGT
TTATTTTTGGAAGGGT----------TTAAGATTTTGAAACGAACAAGATTTAGACATCG
AATCGAGATTCGAGAAACGTGACACTGAAAGCCGGTCGTTCAAAGTGACTGAGCGAGATA
CGATAAGGTATCGAATGACGCAAAGAGGTTATAAGCTAAGAAAATTGACATAGAAATTAA
AAGAACCTCGTTGACAGAAGGCATAACAGTCGCACGGTTTCACAGCTTCAGGGCCTGGAC
CTAAAGTGTT----AAACAATTCATTCGATATCGGCAACTGAATCTGGGCATATAACCCT
ATTCGCGCTCGTATGCGCGGTTGCGTGGCTGCTCATGGCCGGATGGCAGGACGCGCGGCA
GCGTGAGGATGCAGCACCGAGCGAGGAAATCGGGACTTTTCTAGCTGCTTATGAGCTTAC
ATTAGGCTGTGTGCTTGCCTTTTTGCAACCTTGTATAACTAGCCTGTAATAAACCTAAGG
TTTAGAATTCGGGTGAGTGGCACATTTATGCAATGGGGTTCAATCAGCCAGTCTATACTC
TGGTGTATGCATTTTTGGTCGTATATGCGTCGAACCCAACATCCACGAGGCAAATTTTGA
TAGTCTGATTCTCGGATTAGAAACCAATGG------GAGATAGGCCTGGTCCTTATGGAC
ATTTCTTTATTTGTTCAATGTCGGGCCTCTCCTGAAATATCATTCCCAGGGATTGCGCCC
ACAAGAATAAACACGTGCTTGCTTCTACTCGTGCTATTTAGCGGCTAGAAAAGGTTGGTA
TTGAAATAATAACCACCCATCTTTCCATAAATCTGAGATTACAACCTTTCCTAGTTCGCT
TTGGAAATTTGCGAGATTGTGTGTGTCTGTTCTTGTCCTTGTGTCCATCCGTATTTCTGG
TTTTACAGGGATCAGCCTATTTGCACTTGCGCGCTAATGGGATCATGAGGCACAATATTT
GCACTTGACAATTTACCAATTCTTTCATATTCGTGTATATATCATTATAC----TTTTCT
CGGAATGTGGTTCAGCTCTCGAAGGGATATGCACTTTTTCATATGGCTTTCTTTCGTGAT
TCTCAGCATTCCTTAGAATTTAGATCTTATTTCTTCTTACTTTAATAT----TAATATCC
AAAT----CAAAAA----AAAAGATT------------AGATATACGCCCAGACATTTAC
CAGGTTGCACTCGG----CTTTACGAATCACCTCGCATCTGTCCGCCTCATCCATGTTAT
ATCAGTAGATATTTTTAGTAGGGCCTTTTGGGTCTTTTTCGTGCTTATGTAT------AG
TT----CGAAAAATGACCTTTG------AAAACAAAGTTTATTT----AT--AATCTTTT
----TTCGGAAT----AC----TA--------TTAAGCAAAGAGGTTTAAAAACTCTTCC
----------TCTTACAATATAAATACATTACGACGTTGATATGAGTACGGTATAGCTGG
TTACTTCTACATGGATCTTGGGGCGTTGGCAAGAGCTGGGTCTATGAATGGACCAAGAAC
TGGCTCATACTGACATTTGCATTATTCAAC----------------AG----------AC
AACCAATGAAGGACAATCGCCTGTGCTCATGGTTCTATATTGATTGTATTGGATAACTTT
GGATGGTTCAAGTAGGTCTTCCATAAAAAAAAGCTTCCTCTTCCTACTGCTCATGTTTTT
GTTTTTCCTGTGGTTCCTTCTTAAAATGGTAACCTGATATAATGTG----AAACAGTCTC
GAAGCGTTAACTATCAGAAAAGGTCTGAAGTTATGATTCAGACTCTCTTTGAGAATATAA
GATCCCGAAACCATCAAACC----TGCTGGATCAAAGAACATGATTGTAAACCAAAGATA
CACTCAACATTTGATTTCACAACTATTGTTGCATCTAGGGTATTATCTGGAAGCGACTGT
ATCTAATCTGGTCAAATCCTTAAATTAGGAACATAAGCTTTCATCTTTGTACGACTTGAT
GGTTCATCACCGGGTGGACTATATAGTCGTTAAAGATTGGTTGTCAAAGACTATTTTCGT
CTGTTCATTTCCGTATCTAGACATGTAATATGATTTCATATTAACGCTTCCCTCCTCTGT
ATTAGATCATAAGAATCCATGGGTCCAAGTCCTG----GATAAGATCCGGTAGGGAAAAG
ACGTAGGGTGGTAA----------------TTTAACTTTTTTCGAAAGGGGTTTTTAGGA
GCATTCTACTGTGCAACACTATGCCTTTCTTACT----------------AGATGA----
----GACC------TATAGAATTGATTTATAATCACGGGGTCGTTTGCGGATTCATTTGA
ACATCATGTTGAGCGAGTGAACGCTGCTGGATGCGCTCATGGTCTTGTGTGTGGGGGAAT
CCAACGGTGCTACCCAGCAGGTATATCACACCGATC--GATTTTTGGGAAGAGA------
--------------------------GAGTGCCTGAGTGAGAATGCAACTCGGCACATGC
AAGTTAGTGAAGACGGCACCTAAAGTGTTCGCGAATGAAGGCGTCTTTTCGCACGAGCAA
GCTAGGATATGACAAAGAGACA----------ATATAGATTAGAGGTTGTTTGATCTTCC
AAGGATTTAGGTCTATGAAAGAAAAAGAAAGAATATTTGGTTATTCGGAAATCGTGAATC
ATCGATCT----CTGGGAAAGTAAGTGAGTAACATAGAAGACAAGG--------------
----------------CGATACTCCGAT--GAAAAAGC-GAAA----GTAATTAT----C
ACA----TCTTCATTCACTCTTTCGGGTTATTTGATTGTCTGTCTGTTA--ACGTTCATT
TTTGACTGG--------------AAAT----CTGT--------TTGCAAAATGATTAGAC
TACAACTTAATATCAAGTTCACTATTTTGATATTGCT--ATCT--------TT----ACC
AAGCA----TCATGGCCACATTT----CTTTTTCTTTTTTTGGAGAATAGGATTTGCGCA
TGGGAAGCATCTGCGCATAAA----CTTCCGAAGAAAGA--AACAAATTCGATAAAATTA
TCTTCAATTCCTTTAGAGCAATCGGCTTAGGTTAATAGTAACAAACCTTCTACCTTTGAA
CTGGTCAACCTCATCCGACCAGTGTCATTTGCTTAGGCACCTTCCCC----GATTTGATT
GGT----ATCCATATTGAGAATA----ATTTGT----TT------TAAA----GGATAAA
ACATTCATACATTATTTTTGCTGGATCGATTAATCCTTTCTCTAACATTTTTCTACACAA
TTTGTGCACTTCTGACAACCTTCTTAGAAAAGCAT----TTGAGAGGTTCA----ATCTT
TCG--AAAC----CCTGTCTCCAGTCTTTTGCTTTGTCATTCAGACGGAATCAGTTAAAG
CATCTCTTGAGAGAATGAATTTTCTGCATTCTGCATTTTTTCTTTTGTCCACGCAAGATC
TAAACCATAAG----ATTTTCTCCTTTTGGGTTCTTAATGACT--AAATCTTGTGGAAGA
TCAAGCGGGATTTTTCAAAACTTCTATAAAATCGTATAAGCCGGGATCTCCATGATATGT
TAGGTCATTTTACCATGGACTCTATATAACAACTGAGGTTATTGTTTGTACATGTAATTG
CCGAATTAAATCTTTCTTTCTATGATCTG----AAAACGGTTGTTCAAAAGTTAACTCGC
TTGTTGTAAATTGGTCTAACTAGATAGGACCGCTTTGCAAA----TGGTTGGATATAGAG
ATTTGAGGGGAGACAGTCTTTTGAGTCATGT----AGGAGAGTCAATCCATTTTTTTGAT
GGATTGCAAGAACTTGACAAAAGAT--GACCACTGACCGAATAAGATAAAAGAGACAGAA
TGGTGTAGAAAGAAATTGAGAAACACGCTATGTCGGATTGTGTCATAGAATCGCAGTAAG
GGTGAATAATACTTTAAGGGTCCCCCATTCAGGGTATCCTGTTATGCGACATTAAGAGCA
ATAATCATAATTTTAGGATCTTTGATTCTCTATTAGCGTCCCTGAGTGTTTTATGATGCA
TTCATATGTCTAGGTCTCTAGTAGATTGGTAATATAATTTCTTTAGCGTCACAGTGGGTC
ATTATATTTGAAACATAACCATTGCTATAAATTCATATTACATTGATAAGTGTAAGAGAG
CCATAAATTGTTTTGGATGATCCTGCTCACTAAGCTTCAGTTTCAATTTTTTAGCGATCG
AAATGCCTTGTTACAGAGAGGGGGATAGAGAGCTTCAACGATCTGGCACAATTGTTATTT
TCTGTTTTCCCACTATAGTTTTTTATTGAAAGCCTTCTGGTGATGATTCTTATCG----T
CAATAATCT----GACTTCGAAG----------ATAAAGGTGAATTAGAAGATCTGT---
-----ATCTATAGTAATAAGTTTTGTTCCTCATTTACAAAAAATGATTCCTAGAGAGATG
CCGTATAATCTGATGAATTCTTACTATTCTGGTACCCTATAAAATTTTCCACTGTTACAA
GAAGCTTCTTGCTCCTCCTGAATTCATTCCAGATTACCCATTTGCCAATCTCTCGAGACG
TTAACTTGTCAAAGTAACTTGTCTTTCACTTTAAAATTAGA--------AAACAAAGGCC
ATGTCCATGAAGAGACTAAATACTTTGGAATTCCAAGACATTCACGAACTTCATTCTATT
ACATTTAATCATTATCTCATCGAGGTCATGATTAAGAAGGTAAAAGGTTCGTATCGATAA
TGTATCAGGGAAGTCTATTATGTACGTTGAAATACTTGAGTCAGATTTCATTATTTCTCC
ATATTGATTACAGAAGTGACGTTATGGGTATAGAATTTACCAGGTGGGAACTTTTATCGG
TCTGTTCTTTGCATTGTTATTGGGGGGACGGCTCAGAATGGATGTCTACATAACAAGTTA
CTCCAGAATGAATGGCTAATCACATGAGAATGGTCAGCTTCCAGCCTTTCTCATGATCTG
CGATCGAGA----------------------TTCCATCAGCGTGTTTCTTTGTATTGAAG
AGTGTTAGTTAGCAGCAGTTCGTATCTTTTTTCTATAACGATGCTCTCTCGGAACCAGTA
TCTACAGAATGGCATCCATGTAGATCAAAACAGAACTAGCTGATTTGTCAAGGCAACGAT
TGCATATGCAAATGTGAGCTAATGTGATTGAACAGAAATTTAGCGTCTTACTCAGATCAG
AATTTGTTCATGATATTGTCACTACGAATGTACATCAGTTTGAGATATCAGAAGTCTTTT
GGTCCTTTAGCCATCCCCATCCAGGGTCTCTCACAGAGTTTTCGAAACCTTCATCTGTTG
ATGCGGTGCCATCTCTGGTTAAAGACCCTAGACGTCTTTACTCTTTTCAAAAAACAGTAT
AAGATGGCAACCAGAAAACCTTCGGCAATTTAGAATCCTTAAATAACATTCACGATGATA
GACGATTGGAAGATTATAACAGAAAGAAGACCAATCTGAATGTCGGTACCCTTAGTTCGC
TCCGATTGTATTCTGTATGCAAAAAGAACCTATCTACTGGTTTTGATTAGAGTTAGCCGG
TACTAAACGGGAGCTTTATTTGATGGTAAGACCAGGAGCGTTGTACATCCGAACCTTTCA
GTTGTCAGTTTGTGTTTGTGGGAAGGCTTCTTTCATGGAAGATTCGTGATGGTGATTGTT
TACGAGTTCATTCGGCTACCAATGTGTTAGTTTGATGCAAAGAGATGGATGTTAGATTTT
TCTTGTAAAAACTGTGTTTCGAATCGGGTTCCCATTCTTTCCCCTAGGTATAG--AATTA
GTGTTACCATTAATCTA--TGGACCCTCAAGATTTGATCTCTTGTTCCATGGCGTCCTAA
CCATAATGGGTTCAATGAAGCGTTTGTTTCCTGAACAGAACGTGACTTTGAGACCCTTAC
GAAGATTATATATTAGTATTAGGGTTGCAATATCAATTACATATCTTTGCAAGCAGAAGT
TACGTCAAAGATATTGGTTCAGCCTTACTTTTCACAGTGGATCGATAATCTGTTCTACTC
ATCAGTGGAGAAGAACTCCTCTAGTAAAGTTATTGTCATGAGAGTTCATTTTCTAACGAG
TCAGTAGGCTATTGTTCATGACAAATCGCTGGAAATAATATCTTATTCTCGGATGGAAAA
ATTTTTTGCTCCTATGTTTGTGCAATGCGACAACCCACTAATGTACGGTACCCGGGAGAC
TTCATAATTAGCTTAGTGAATTATAAAAGGAGATCGATGATCGACACAGGATATACCCCG
TCTTTAATTTCCCTGTGGAAAAAGAAGAGCAAAACTTGAGTTAACTTCTGTCACAATTCA
AAAAAAAGCTTTCTTGATTCCAGGGTCAAATAAGAATGTTTAAATGTAGGACCACGGGCA
TTACAAGCTTCCTGATTATGTGCAACTTTTCTGGGGAACATTTGTAAAGCTCTATTTCCG
GGAAGGAGGAATTACCAAGCTAAAATTACAGTCATACTTTAACGTTTCTGATGCAGAAGA
TGTTTGTGAGATAGAGCTTTTGACAATATACCAAATTATTAAGCAAAAGCAATATTTGAA
GGAATGAAGAATAATCTATTTTATATCAGTACTCGAGTCTTGATCAGCTTT----ATGTC
AACTTCT----TTTA----GTTTGACGCAGACCTTCTTAACTTACTTTACCGAAAGAATG
TATTTCGGTTCGTCCGACATAGTGCAGGACAGTACTATCACTTTTAGTCGGCTGACTTTT
GATGCTTTATTTTACGTACTTGATGACAAACCAACAGGTAAGGCCAGTTCTGGCTAACAA
TTGGTATCCATCTAAAATTTTGTAATTGTATCCCATAAAGAGGATTCTCACTAGTAGGCA
TGAGTGCGGGAGTATGACAGCATCTTTTCATCTTGACAAAATTATCCATATCATCATTAT
GAG--ACAATTCATCGATGAAAACTTTCTCACTTGGTGCAAGAAAGGTGGACTTACTATC
GAAGTAAAAATCTCTCCAGTGGTTTCTTTATTACCTAATAAGTAGAATCTGGCATCGTTA
TCACAAAATGAATCTCCTTCATTCATGTTTGACATATAAGTTTTCTAGGTCGATCTGAAG
TCGCTTTTTATAGCACACAACATATGTGAATAGGTATATTTATGCATTTAGTTCCGTCAG
ATTTGCATTTGATTTTGATTTTTATGTTTAGTGGATAGTATATTTATTAGACAATTTTTT
TTGGACAGGGAAATTTTTTTATAAAGATTTGTCAACGCAATGAGAATGTTTCAAAGTTTG
AATATCTGAGGGTTTGTTATGTAGAACTAGTTTTTTGAAATGTATTAGATTCGGTTATCC
AAAGTATACTCAACTATAAGATCTTTT------TATTTGATTGTTGTTTTATATCGCGTA
AATGTAATGGACATCCCCTCCGATGTACTGTGTAGGAGACCATCTATTGGTCTAACCGGG
TATAGGAGTGGGAATTTCTGAGTCACTCTCTCTTCAATCAACTTTAAAGATCCATTTTAA
AGTGAAAAACATATAGAGTATTAGTCCATCAAAGCATAAAAACTAGCTTTTACAGTTCAT
AGTTTAGAGTAGTCAGTAAGCTGTCCAGTGTCATCCTTGAGATCTGTTTTGAAGTTATGT
CTAGATCGATCATATCTTAAGGACCCTGAGATTTGCAGGAAACCGATAGGTTGAGGCGTT
AAAAATTATCAATAAAAAGATTTTCTGGTAACTTTCTTTGTATCACTCTGTTCTTTGTCA
GGTGAATCTATGTATTGTCTT----TACT--AT----TTGAAAAAGCTTTCGTGGGATAA
CGATTTTAGTTCGGATTTACTACTTGTGGTTTGCTGTCTTTCAATTCATACAT--AAGT-
-ATTCTCTTTAAATCTATGGAAAAA----AACA----AAGGGCATAGAC------TGCTT
A------------GAAA--AGATATGG----GCTCTT----TT----TCAAATAATCGAT
TCAAAAG--------------ATATGA------AAATAGAACA--------CAGCTT---
-ATAT--TTTTAAATCATCATTCATTCCTCGGATGACATATAGCATCCTCTCTAATTTAC
TTAATTCTCATGATAGAGAATCTTT--------------GT----CAGAAAAAGATTTTA
TTATAAATGTAATCATA------AA----GCCCTTCTCAGTTGATTTTTGTGTTGTTGAT
TTTAAATAAAATTTAAAATAAGAATGGGGCATTCAGATTATTATTGATTGTTTTGTTTTC
GATTAGT------TAACATTGCT----GGAAAGGT----CGAAAAGTTCTGGCCAAAAAA
AGTTATCTTTGTATTATCTGTTTAAGTATCTTTATAGATTGACAGGCAAAAGATAAGGAT
AAAGCTTTCGTAACTAAATGTGAATAAACAAGTGTCTTAATTTTTAAGTGAGAATAATTA
GGGGCGGCAAATGTTTTCATCTTTTTATTTTGATAAA--TTTATAATAGGTTACTGACGA
ACCGTATCTGAGATCTAGATTGTCTGATAGTGGCAGGGAGATACTACATCAATTTTTGCT
TTGCGGATGGTCTCTTTAATCTATCTTATTATCACTCTCTTGGGTGTGGCACCCTATTTG
GGAGTAAATGATGAAAATTGTCAAGTCAGATAC----CGGATGTCAAGTCAGTCTTGACA
TGGGTGGGCATTACGCTTTAAATCTCTTTTACAAGATATATCAGTAATATGTTGAATATT
GATAAAATAACCAATTAGACGGCCT--ACATAGGTCACAATGGATCTTATAAAGTTTTTC
TCTTTGACCATTTAAATCTTAGTTCTGAAGTGAATATAGGTCGCAAGATCAGGGTCAAAA
GGTTCAGAAAAATAGGCCTCCCCCATAAGCTGTGTCTCACGGCCTATCCGTGTGAGTGTA
TGTTTGACCAATGGCTTTACCAAGAAGGAAAAAGGGAACCCAAATAACATTCACTTTGAA
ACATGGTTTTAGTATAGTCAAGGGAAAAGGAATGACAGACATGGAATATCAGACCCAAAG
CACTTACAAGAATAGCAGATGACCTATGTTTCTTGTATGCTGACCTTAGGGGTACGTGAC
AATCTTTTCTTATTCAAGAAAGATGAATCGTCATTGAGCGTAAGTAGCAAGAGCTATTTT
CCCACGAGAGAACGTGTCACTTTGGTGAAGTAATTTGGTTCATGTTTTTTACAGAATGTG
GTTCAAACTATAACTATCCACTTTGGACAGTGAGAGGGTATATGTGGGAGAGAGAATTGG
TTATAGACGAGTACAGTTTGAAGCATGGTCTCTCAATGTTTTTGATTTCATCATCGTTGA
AGCCATGCAAAGAGAGTTATAGTCTTTTAGACAACGTGAAGAAGATCACAAATCTCACGG
TTAGAAAATCTGCGACCTTGAATTGGAGCCACTTT--GTAAGAAAATCC----GATGATA
TTTGATTAATTCTATAGAACTTCCGATTGGATATAAGCAGACTTTGGAAGGGAGCCAAGG
GGATAGAATTTTGGAGAGTATATATTCCCTGAATGAAATCTCACCGTTTACATTGCAATC
TCTCGCAGTAAAAAGAATGGTGTACAGAAAATAGTATAAGTACATAGGAGAGTGTCTAGT
ACTAGGAATGGTCAAATTTGTCACAAAAACAGTGAAGTCATGTCAGTTCCAATATTATCC
CAAATCTTACTGAATATCATTCTTTGAAATAACAATAGGCTTTCAGACAACCTTTGATTG
TAATTATGCTTGAGATTGTCTGATTCGAAGTCACTGTGTGTTGCATTGAAAGTATAGAGA
ACATGCTATTTATATGTTTGGGTTTAATTTTGTACTTGTGGTTTTCAAAACTTTATAAGA
TGAGATTGGCTTTATTTATCTCTGATGATTTATCAATATTGGTCGTACAACCAAAAGGAG
TTTAAATCTAAATAGATTGATCGGTCTTATGGTTGCAGCAGCTGACGGTCTAATTTGGCT
CGTTCCAGAAAGGATTACAAAAAGTGGGTTGGTTCATGTGCATTATTGATTGTTCATTTT
ACTTTCGTTGCTTGTGAGGCAGCGGTTTAATATGATTCTCTAGAAAAGATTGTAAGTACC
GGAGAGATTCAAAGCTTGCCAAGGTATCTAAATCGTTATTCTGATTGAAATGTGTTTCAG
ACCGATCTTGTAGCGGAACTTTTGTATCTCACCCTAACTACTAAGCTGAATTGAAGCTGC
TTACTAGGCTTATACCCATTCTTGAAAGAGCGTCTAGGGAAAGACATGAAGGCTAATGAT
TTAGCATAAAAAGGGGAGAAA----GAACAT----GGAAGTAGATTGCTGATTCGTACTG
CCAAA----ATCCATTCGTATTGATAACAATGTCTTCATTGTACACCTCATTATGCCCTC
GTTGTACATTTTTTCATGATTGCTATAAAGCTGCATCGCTTGTCTTTGATGGACAAATAA
TCCAGCAGAGCCAATTAAAGCGTAGGAAAAGAAAGGTCTTTTAGAAATATTGGCAAGCTG
ACAAATCGCATGTAGGAGTTTATATAAGGGAAGTCACAAGTTTTTATATGTCGGGGCGTA
GTAATCTGGGCGCTCTGCGGCTTCACTAACAGAGAGTAAGTGTAAACAACTCTAGAGAAT
TCAGAAATTGGGTAAACCA----TTCAGGGAATCATTTTATACATCCAGTTGTGTCACCA
TATCTAAAGCAATAAGTATTTTTTGGAAGGTTGGAAGGAGGAAATCATCATTT----GAT
G--AGAG--------GATTGAAAATCGGATTATTCATGCTTCCATTTGGCACGGTTTGAA
CCACAGAGAATGGCAATGATTGCATTCCTTAGCATAGCCGGGTATGAGTCACAGAGGCTC
TATATGATTGAGAGTGTCAATCTTTGTAGCACGAACAGTCTGTATGTAAAGGGGGTAATG
GGTGTGTCTATTGCCGGGATCCATAGCCTCCGTCTATTCCGAGTAAAGAAGAAGAATCGT
TTTCGATTTCTCCATAACAATATCTGGAAGTCTGTCCGTCGAATTATGGACGCTTCTATC
TTCCCGCCTGTAGAGAAGCGTCTTCTAAATTCCAATTGAGCGGACCAGAAAGTCGATTTC
CGTGTACAGATACATAAGCTTATGTAATCGAGTAAGAACAAAAGACTAAGCAGGGGATTG
AAAACAAGTGTAGTA--GT----GACTCAGGGTGTATAACTCTGACAGGCTCTATTAGGG
TGATCACAGCTGTCACATAAAACATCCATGGGAGGTTGTCGGGGTGAGAAAGGCTCAGTC
ATGCCGCCAGCCTTGTCTCTCGATGGTATTGGACAGTTTTGGTCCAAAGAACGTTGAAGG
TCATGTCGAAGATTA--ATAAGATTGTTGTTGGGACTCCGGATCGGGATGAGTGTAAATA
TAATTGTCTCTCTGCACAATTTTTTTAGGGGACAACTATTTTTCAGACAGAGTACGTTTG
TAGATTTTCTTCTCAACGTAAGGGTTTTCTTGTCATCAAAGATGGGCACTTGTTGTAACC
ATAGTCTCATGTAGGATAGAGGTCAAGAGACCGCCGATTCGGGTTCCAAGTGTTTAAAAC
CCCGATAATTGGCAAGTGGGTTGGTGATGATGATCTTGTGAATGTTTTTTACTTGGCCAA
TGTTTTGGAGCAAACGAAAGCGACTGGGTATCTGAAAGATGCTTAGAGGTATGCCGAATG
TATGGGCCATCATTGATCTTTTTATTACTATTTGATGCTCTCTATGCGATTAGTAAGCCT
TCAAGAACTAGCAGTATTGGTCTTAACCAAAAAAGAACTGCTAATGTCTGATAAAGCAAT
GGTAAGCAGGACTATTTTTGGGACCGCTGCTATGTCTTATTATTTCAGAGCATCAGTATA
TGATTATGGGTTAGCGTCAGACTTAAGATGTGACCGCGTCGTTGAATCTTGGAAATACCG
ATGTCTCTTCTGATTCAAACCCTAGGACCATAGTATGGTGTCTTAAGGTTAGACAAGGAT
ATGAAGACCTTTGGGATGCATAATCCAATCATTCTCCCAGAGTAAAAGCTTTAACGTATG
AGAGTCTTGTAGTATGAGAAATACCATGGAATCCAATTAGTCTTTAGATGAGTTTCATTG
AACGCTGGTCAATTTATATTAGAGATGTCGGATGATTTGCATCAACTGTGTCGTGGTCTA
GCTATTAATACTTTCGCTTCAAGGTATTAATAAACCAGTCATTATGTTGACAGAACACTA
TAGGTAAGAATCTGTTGGTGTTAAGGAGCTTAATTTCCTTACAGAGATGGAAGATGACCA
GATATCTTGCGGACCAAGGAAATGTGGGTAGGTCTGGAAAGTTTCGGGATGGCAACCGCC
TTCTAAAAAAAGTAGGCCGGTATACATTGACTGACCACTGTGTGTCCGTTCGTATCTACA
TGTTGGAGGACTTCAAAGATTATGTCTTCGTCACCTCATACTTCTTGCGATGCAGTCTCC
TGTGCCTTTTCATTTGAGATGCAATGTCTATCCATGACCATGTCGGAGTTGCAAAGAGTC
AGAAATGATGCGTGAGCGGGTTCCAGAACCAAAACTCGGTTTTCGATTGCGGATTGAAAA
TATGATACACCTTTTACGAATGTGATGATTTGATCTAAGCTTTGCGTTGTCCTTTCCAAG
CGCCAAATGGTTGTCCAGTGGGATTAGTGATCCCCTAGGGTTACAGACTGGTTCTTTTGG
GGACCCAACCTGATCTACGATACCATTCCGTGTGAGTGT--CTAAGGAACACTCTCTGAT
TACTAATCGGCCTTAGTCACTTTCCATTTGCGGGAGAACCCTTTCACTGATTGTCAATCG
GGATTCGATTTCTGAGATAGTCAAAAAGGGTCATGTGACGTACGACCCTCTTAGTATGTA
TCTTCCGACGAGTCTAGTTAGACACTGGCATGTCTGTCTAAGCATTAGAGTCTAGGTCGT
TAAGACGGCCTAGGTCCTTGAACCAAAAGTATGCTGTCATATGCTACCGGTAGTAGCTTT
AACATGTGCGTCTCTAGTTTCAGCCCCTTCATCCAGTATGCTTGTAACACTTGTGTCAAC
TCTAGTGATGTGATTCTTAGTGTGTGTGACTGAGCATTTAGGAAAGCTCGTCAATATCAT
CACGTCATGGTCCGCCTAGCCCCGTGAACAATACTCTACTGGATCAATTCAGTTTCCATT
TGCTGTTATCTACGTACAGACGTTAGGCCCCCAGTAGTTTGGTATGTAACATACGCCACT
TGTCATGGACAATACCTGTTAGACTGCGAAAGTCTGTGAAAAAATACACTAATTG----G
AGTGCGGTAGAGTGAGTGCAAGCGTTGTACTATCATAGAACGAGTTTTAGCCTCCATCTG
ATTAGACCTGGATGATGAACATGAGGTGTTATTGTCCATTCCTTGAACTGTAAGAATCTG
TTTCTTCCTTTGTGACTGACAGGGTAATTCAGATCGCTGGTCTGCTCTAGTCATCTGAGT
CATGTATTGGAGAACTCCTTCATTGAAAGCGTGGTGTTGGTATAAATGTCAGGGGCAATC
TACAAGGGAACTTGACAATTCCTACAAATGGTGCGCCGTTCTATGGACGGATTCAGAATC
GTTTTGTTTTACATCGATTGTCTCTTCTAGTGTCTTTGTTGGTTCATTAAGTTCATCATG
CCTGTTTTGCAGACCATGATTACGTTGGTCTACAATAAGGTGTCTGTATCGCTAGGCTGA
CATAACAGACTGTGAGAGAACCTTCCTCGGTGAATGCAAAATGGATCTCTAGAAAATATG
AGAGAAGGATACATTCGAA----------TTACCAGCTAGTCGGCCCATATCTCTATTGT
TGTATGTACGACTGTTCGAATCTGTGTATAGGGGACTCTTTCGACATTTGTTTCCTTGGC
GTAGAAAACTTCGTGAGTCGAATCCTTCTGAGTTGCAGCATTTGGTATGAACGGCCTCCC
TGAAACGATGTCTGAATTGGTCTCTTTGTCACAGTGGGAGCTTATCAGAGTGCACACCCG
AATATTTTTTCGTGTTTCGTGTGTTAAATGATACCATATGGGTCTTTATGAGTCTTTCAT
ATTCTTTGTAATCTAAAGGGTTGTACCCACACCAATGAACAACGTTGTGTCAAATGGGAT
TCTCCATCTCTTGTAGACTTCGAGAATTCTGGTTGGAGACTTAGTCTGCGTATCCGA--T
CAGGGGGTCGCCGTGATATTCTAGCGATGCCTTCCCAGGTGGGCCCTTGGGGTCGTGATC
TTTGCCAACCGGTTGATATCTTATTGTACGTCAGAGGGAATGCATCAACCTCTGGGATCC
TCACAAGCAATTATGCGACGTATGTCTCTCTTAGTATGATTATTTCTATGTGTCTAGTTA
AATACTCGAATGGCCATACAAGTCTTAGAAACTATCTCAGGGGCATAGGCCGGCTAGGTC
TTTGCAAACATATTGATCTTTCATAGTCTGTCAGCTTTAGGGGATATTCTAGAGTCACTA
GTTTCTACCGTTTGATCAAGACAGCTTATATCAGTGCTATTATCTCCCATCACGTGGTCA
CAGAAGAGCTTGGCTGAGTACTTTCATAAGTTCATCGGGCGATGGGTATGATGGAAAAGG
AGCCTAAGAGTACAATTCTTAATTGGCATCGTTCGGGTCCTACTGGTCTTTGTCTACGCG
CAGCTGTTTGTATCGGAAACAACTGACGACCAATTGCCATGAACGTTGTCTGTAGATAAT
TGCTCGTGCTCTATTTAAGAAACCCGCTCATGAGTCAACAATGTGCTGATGTGATGGATA
TGGATATATTACCTCTAAAAAGCCTGGGCTCTGGTCTCTGTATGTCAGCTGCTAAATAAT
GATTAGAAGGTGTTAGTGACTGTTCAATAAGCGGTAAAGGTTCGTTTATTTCTTTGCGCC
AGGCCGCGTATTTGTATTCGTTGGCGTTTTTTGGAGTTCTGAGTAATACATGATGGTATT
TTTTGCTTGAACCATAATATGCGGTACGTTACATTATGATCTCATTTTGAGGATGTAAAG
TTTCATGTAACTTTACACTACATGATTATCTTTGTAGATATTATGGATGGGTGAGTCTAT
TGACTCTGTTGGGATGATTAGTCTAATTCTGCTGATTTGCGGATAATGAATTAGATGGTC
TGACTAACTTGGTATTGATCTTGAAGTAGCAGGGTCTTCATGGCAGAAATAGTGATAGCC
CTTTCGGGTTTAATCATTTGAGTTCTGATGCTAAATAGGAATTGTAGTACTTAGAAAACT
TGTAATTAAGATTATCATTGACAGTTTCTAGGTGATAGAAGAACTTGGTGATTAAGCAAC
AAAGTTCGACAAAACGGGCTTGAGTTTAGAATTGATGGTTTCAAAGTTTTGATGCCTGTT
TTAGGCTGAAAATCTACAGGTCATTTTAGAAGTCCACTACCTTATTCGGCTTAGAGCTAG
ATTCTGAATGAAGGTTTTATTCTTTGACAAGATAGATGCAGCAGTAAAAAATTTCTTGGG
ACCGGCAATATTATGTTGAGTTAGAGTCATGAAGAACATCGCATCCAGTGCTGTATCCCT
TTTAGATGTATTAGGAACTGAATAAACCATGGTCCTCTTACTGAAACACATGAATCTCTT
TACGATGTCGTGTTGAGACCTATCATGACGTATTTGATTATAAGCTCATGTGTCTCAGAG
TATGTGTATCTGACAGTTTGTTTTACTTTGAACATATACTCGTGCATATCTATTTGAGTA
CGTTGCTTTTTCAAATGGAGAGTTTGTGTGATGTATCATGCGTCTTTGGCAATGTCACCT
CTACTGTGAGTTTTCAGGTCTGGTGGACTATTCCTCGGTAGCTCTTGATGTGTGATTTAG
TCTGTGAGTGTATGTGTTCTGATTCCTATGTCAGAATTTTAGTGTAGCTTAGAAATTGTA
TTCACTTAGATGATCCAGAGGCCACACCTAGCTCATCCTAGTGGTGAGTGTGATCGCGCT
CCATTATGTAGCTGTTCTGGAACTTATTGACAGGAACAGGAACGATTGTATGGGTTTAAT
TGTCAGGGAGAATTTATACGAGAGTCTGTTTTTGCCATAACTCCATTGTATTCACATTTC
TTTTACTTCTCTGGTGTTGCTGAGAGTACTGTCATGTTAGTACATATAGGTTCATCAATG
TTCATTCACCATTGAGTGTATCAGTCTGTATATATTGGTGTATACACCTGTACCTGTAGG
AGAAGCTGACTATGTCCACTCCTCGGCTAGTGTGTGAGTCATTACATGAAGGTTGCTTGT
TCTGTCTATGCGATGATGTCCGTCATGCTTTGGCTAAAGCTAAGTCAGTTTGTTGGCGTT
CAGGTTATCGATAGCGTTTGTCCTTGCCCGTCTGTCAAGTGAACAGGAGTTGCAACCTCA
GATCGTAGAAAACATTGTGGTGTTGATACTAGAGAATAAGAATCGGTATTGATTTGAGTG
GGAGGGACTATGGTTTTGTTGTCTCTGGGGTACTGCTTGGATTTGGCCAGAAATTTTGTA
GCTAGGAAACCTTTGGTTGCCAGACTTGAATCTTATTCCGGGGGGGCTCTTGCTTGTGAT
TCTGAAAGTTGTTGTCTGAAATGGATTGTCTTTGACAATGAAAGACAGTAAATCGGGTGG
CGGGAGCTTGTCTTTGTCGGGGCAAGCTTCTCTATGTGAGTAATGGCAATAGGGTCATCC
TCTATGCCCCGCTCACTCATTAAGATACTAGGCATATGAATGACTTCACATACGTGTGTT
TTTGAGTTCGTGTGTGAATAGTGTTGTTAGAATACCAATGATATTGTCTATCTTTCGTGG
TCGGATCTTCGCAGAAATTCAAAGTACGTGTCAGCGAATCTATTATGGAGTTGTTAAATC
AGAAATAGTTTTTGTTTATGTATATCGGAAGGGGATATCAAGAGCTAAGGCATGGGTGAA
AGTGTGATGTAGACCCCGCTTAAGTAAGAGGCTGGCTTTGACTCTAGCTATTTTTGAAAT
TCGGAGTTGAAGTGAGCGAATGGAAGCGTGTCTTTAAAAGAGGTCAATTATGTGACAGAG
TGAACGCGGTCTTGGGCGACTATGAGAATTTTTGTCCGTATGGAAAATTGTAACTGCCAT
AGTGAATTTGATAGTCGTTATTGAATCGTGTGTTTCTACATCAAGGTTGTCATTTGGCTG
TACTTGTTGCCTCTTTCGACCATTGCTGGTTAAACTGTCAAGTGTTTGTGTATGTCAGTT
GGTGTCAGGGATTGAAATCCAAAGAGAGTCTATAAAGAACAGAGCAGAAACTATTTCCGA
GAGTCTCCCGGGAAGCCTTATGAATTAGTTAGCGTCTGCCAGAACACGTTCGTTGTGGGG
GATGCAACTACATTGTCGTAATACTGAGTCCGAGCCTGTGATAACGTTCTGGCGAGAAGA
CCATTGAGGGTCTTCGACAGGAACCAGTTGACAGATGATTACTCGCCCAGTATCGGCTGG
GGAGTCGGGGAGAGGAAGCACTTCATCTTGATTGAGACTCCTAATTCTTGAGCTAGCTTG
CGCATTTCTGACTCGGACTGGATCTGAGATTTTCTTTTTGTTTGATGAAGTCAATAAAGA
TAAATTGGTATCCCAACTGTAGTAAGTGTTTCTCAGACCAGGTCTTTTTGGGCGATTGTA
CTGGCCGGGGGGAGTGCAAAGATACATTGACCTACCCATGTACTTGTTTTACAAATCCTT
TGGGAGAGATGATGTATGGGCGTTAGAGTAAATGGGGCTGATGTAGTTCATTTAACTGTG
AATTGCTACTAACAACCTCGATGGTCCCCGATTGATGTTGAGGGTTCTGTTTTATTAGCG
TTATCGCTTGTTTACGCTTTTTTGCTGTCATATACGCTTCTATGGTTTTGGCCACGGCAG
AGCTTCAGTCAGATTATTTCAGTAAGCCACTCTGGGTATGGGATGGCCAGGCTATGTTAG
TAATTCAAGCTTCCAAGGGGGGTATTTGAGAGAATAGCCTTTGGTCTCCGTCCTGTAGAC
TCAAGGTCCATGTTGGCTGATAGCGAAAAGCAACACTTGCAGACACTTGGAGATTAGATC
TGTCTTAGTTTTAATTTGGGTGCGAGTACGGACATGAGCATTTGCTTCTAAATTGTAGAA
CTTCTTTGTCAGATCTCTTTTGTGCCTTGTGCTGGGAAGGCCTGAGTGAGAGGTTGAAGG
GACGTCTGTTTGACTGTCTTCAGACCTCTACAGATAAGCCTGTAATTACAAGAGAATGTC
ATTGTATAGGTGCTGTACGAGGCCTTCGTTTGAGCTGTTGCCATGCCTTCTTTGTTTTCG
TTAGGGTTGTTAAGTAAATTTGAATTATGTTACCTGATGGCATTCTTTGGAGTTCATTCT
AACGCGGGTTCATCTGAATATTAGACTTTTGTGTACATGGCCTGAGACAGGGTTTATCTT
GTTCATAGTGTCGTGATTTACGTCCCTGTGTTCGACAAAGTTCAGTACTCATTGACTGTC
ATTGTCATGCACTTTATGAATGATCTTGTCAACGTGTTTGTTCGATCCGATTTCACAGCC
ATTGTTGTCTTGACTACTTGCGAGAGTAATTCATCACCATCTCCAGATTCTATTGAGTGA
CCATTCTAGAGGAGTGCGAGATAGTGCGTCGCATCGTATCTGTGTATGAGAACATTATCG
GGTGTGCGTGAATAATCCTGTTTACCTATCAGGGAGAATTTTAAGGCACGTACCCTTTGT
CCAACTTGGGTGTTTTCATAACTTGTACTTCTTAGCATTGACAGAATGTTATGAGATGTA
TGGGAGCGTCGGTCGACCACTGCTTGCTCGTTCCAGAACCTGAGAGAGTCTGATTGGATT
CTCACAAATATCTTAACGGGTATCTGTTGAGGGGTCGGTCGCTCTGAACCTAATCCTGGG
GGTCACACTGAACGTCTAGTTGAATAGGAGACCTTTTGTGTATATACATATCATCTGGTA
TCTACATATAACTTCCATCATGGGTTGTATCGCATAGGTTAGTTCGCGGTTGAATCTCGC
AACGGTTTTAGGAACCACAGAATCGTAAAATGCCCTTGTTTTGGACACCGTGATTATAAC
CTTAGACAAGTCAACTTCCATTTAAGGCATGTGGTGTCCGATAGTGACTATGTTTTTTGG
GTAAATCGAAGCGTCACCACAAGGTAACAACATGGGTATTTAATCGC----CAAACAATG
TGAGTGTTATGAACTTGATTGGATCGTAAGAGCCGGTTGGGATAACACTAGGAGCGAAGG
TCATCGGAATCCATTATATTGGAATTTATTTTTGTTACGGTGAATTCAGATAGCTATCCA
ACTTTGTTCAAGAGAAATCTTGTTCCCTTACTCGATCTATTATGTCAGACTATCTGACTG
GGAAGGCGTATATGAAGATCTCTTGCGAAGTATGAATGTATCTGGACGTTAAAGTGTTCT
TTCGTTATTTTGGTGGTTATTCAAGCTATAC----TTATTAACTTACTTCTATTTGCCTT
TCGATAT----TTCCTCGCAATGCCGAGTTTGCATTCATCAACGGGTGTAGCTGCAACTG
ACCTTTTCATAGCTTGTTGCAGTGTGAATTTCAAGAACATAACCGATGACAATGTGATGA
TCTATATTATCTGGTTATACCATTTGACTGTGTTATTTCACTTTCTTATAGGAGCATATC
CGATTATGTATGGCCTCATCAGTCTATGTTTTACTATATTTGAAAAAGCACCAATGTAGG
AAAGCACCAGCGCACTCAATTGTTGCTGAACTTATGGTCGCTATTACGTTTGGCACCTTC
ACATAAAGTCATCGAGACCGGGCAGGAGATGATTTAATCCTTAGGTTATTAGGAAACTTT
TGTATTTTTCAGACACTAGGTCGATAAAAAGATATGTTCCATAGTGTTTGATAATGGAGT
ATGGCTACGATATGACCCTGATTGTTTTGGTGTTGTAATACAAATGTGATTTAGTAATAT
ATGATGATAGCTTGGGAGTATCTATTTCCATTT---------------------------
------------------------------------------------------------
-------AGAGTTAGGGGACTAGTACACAAAGAATCAGAGTGTGATTAAGTGTGTAAGTT
CAATGATTTTTATCTGCTCGAACAGGTATGTATTGGAGATCCAGAATCTCACTGAGTCCC
TGAGAGAGGGTGGGAGTGCGATTTTATGTAATGAAATGTTGATGTGACTACATCTGTCTT
CAGGGCGTCTTCCACGGCTGTGTGGGGGAATCATTATGTTTGAGTTTCTTAGTCTTTGAG
GGTTTGTATACAGTTATTCATGGGTATGATTGTTC--AAGCCACAGTCACTTGGGGTCGC
AATCCCTGTTTTAAAATTCCAGACGCTCCGCACCAGTGAAAGTAGCGACAGTTGGCTCTC
ATGGATTATATAACAAGTGGATATCGAAGATTTGTAAGGGTTTGATTCACTGTGACTGTT
TACAAGTGTGAACGGACTACACATTAGCTTGAAGCCTTCTATTTTGCGAGCATTTAAGAC
GGTGAAAGAGAACAAGACTTCTGATGTATGGGTAATTGAGAAGAAAAAGGCGATTGCAAG
ATGGAGTCCACGAAGCTGCTCTAAGGAGATCATGAATATATTGGTCTTTTCCCGCATGCC
ACTCTCCACCCCGGAAGCTGAGTATGTAACGAAATCTGTAGCTTTCTGACAGTAAGATAC
TAGTTGCGAGTCTATCCGCGTAAGAGAGTAACGGAGAGACTGGAGATTGGTTTGTGTCAT
ACTGTGTTTATGAAAGTCCATCCGTACTTTCATCAGTTGGCTTAGCAGCGTAACGGGGTT
GGAGTATCTGTTGCTAGCTGTCGACGAACTTGAGTGTTCGACACGTTGTGAGAATTAGAC
CCTTGGAATGACTGTGAGAGTATCGGGGTTAGAGGTTGACAGTCTATGAGACCGCCTGTC
CGAGTATGAATACCTCAGGGCAATGACCGGGCAGCGAGTTTGAGATGAGGAACAATTGA-
-TCGACGGAGTAGCAGTAA-----------TGAGGATACCCTGAGCGTATTCGTTTGCGA
ATCTTTAACATTAACCCTGGTCCACTGGAATAAACAGGGAGACATACAGAATCG--GTGT
GTGAAATAGGTAGTTATTCCACAACCTTCACAGACCCAAACAGTTGGTCGGAAGGAACCA
AAATGGTACCTTTTAACGGCGATATCATAATGGCGATACCAACTTACTGACACTTGCATA
CTCGGGAATGCTTAGACTAATTTT--TGGAATTAACAACT------CTCAGGATGACCTA
ACGTGG--AACCAGCAGT----TGTCATGA--GGATGTGTGTAAGTGTATCCGAGATCTT
CCCAGGATGAGAGAGTATAGGCTAACGTAATCATTTGAGGATAAAAGCTACTGTGATCTA
CCTAAAACACCTATGAATCAACTTGTTCTAACATGGATGTAGAGGAATTTTAATCCGAGG
CTTATTGGATCCTTTTCTGTCACATTCTTACATGGAATCCTACTTG--CCATTGCCTAGC
CGCTTAATACTAAATCCAGCGAGGGTGAAATTCTGACACGGTCTTACAAATGTTCAAAAG
GTAACGCCCATAGATACGCTGGAGTCGTTGTACCAAACGCTACACATCGAAATGGTATTG
GGTGACTAAAGTTGGGGACCGACTAGGTGGTAGTAGGCCTTATCGAGATATTTGACCCTG
ACATCCATGGGCGTAAGGGACCCATTGTGAAAAACCCACCCTGGGGATCTCGTTGAGAGA
GTGGAAAGAAGAATGTATGTTGTTTTGTGCGTAGTGCCGA----GAGACTAACTGGGGGC
GAAAAATT------CACACTTTAAGGCTGTCAGAGTTTGATATGCTAGAGAACGGACCCG
CTCCCTATGAATGAGCGGAAAGGGATTTGCGTTGGGTCCTGGTAATCATACTGTAAATTG
TATCAT----GTACATAATATAACATTGACAGAGAATATT--TTATGAAATGTTCGAATA
------TTTACACTAGAGGTTTCCCGTTCCAAAATCATTAGT--TGCCTTTCAACAGAGA
TCTTATAGTTGCGGGTCCATAGAACATTTGTATA----ACTCTGCTATGACACTATCCTC
TAAATGTTATCACACACAATCTATATATTGGTTG------------------ATAACGAT
TATCTTGTAACCAATCACGGGTCTTTTGAAAATGGACTGGCTGAGGGTCTATCGTTAAGA
CTTGGTATTAGATTTATAAGAG--------------------------------------
------------------------------------------------TGATGTATGATA
CCGAAGGTGAGATG------GACTTTTGGAATCATGATACGAGTTGTCTTCGTGAACGGT
ATCTTTCACTTTTGCATTCTAAAGGTCTCTTGCAAAAAGTTTGTGAATTTGGAAAAAAGT
ATTACCCATAAACTTTCT--TACGAACG--------------------------------
----------TGAAGTCTGTGTTCAAAGCC----TCATAGAACGCGGTTTCTGAATTTCT
AAAGATGCACATCACCATGATAAATGGAAATTGTGCATGTACAGAT--------------
------------------------------------------------------------
--------------------------CGTTATGAAATAAG--------AAATATTCAACA
AGGCACTTAGAAGATGATGTCTGTTGTTATGGGATCTTTGCCCGTTTGCGGTAAGGAGCC
TCGTCTCTTGTAGGCTTATTGAAATAAAGACAGTTCCAGCTCAATT--------------
--GGATTGCAAAGACTCTCGTAAAGTTGAAAACGTAACAATCTAAAATTGAGCTTTTATT
GAATATTCATGATTGAAGCACGTTGCTC----AAGG----CCGAGCTACTCTAGATTCTC
TA--CTCTCCTGCATCTTACCCCAAAACTACTGCTGTCAACCTCATTGTTTGAATCAATC
AGGAATGCGAATAT--CCAACC--------------------------------------
----------------------AAGGATTCCAAAATAGGCATAATAGTCTATGC--GCAC
CATAATCTATTCGCCATTAGATCGCTATCGTA------TTGT--------------TTAA
ATGGAT--AATA--CAAGTATCTTTAAGTGGGCGATGAGTTGCTCAAGAACCTTTTAGCT
CTGTGTTGTTCTTTTTTT--CTTTCAAACGAG------AAAG----GCCTATGC----AA
AAATCAATCAGTGGTTCTGTCCTTTTTATATTAACCAATGGTTGCCGAAA--GAATAGGA
TGCCCA--TACTGATTATAATCAATTAGGATTGCAGTCTTATAAGCTGCGAAAATTATAG
TTCA----AATGAA------------ATCAATAAAGTTCATTCATATTCCAAAAATAATG
TAAACTTATAAAAAGAATCCTGATAACATCCAATCTCGAATAATTACCCGGTTATTGGAA
CT----GTCAATTAAAAGAACCTTTTTTGAACTTCTTATGATCTTAGACTTTTATAATGA
TAACGACTTATCATAATCTGAAGTCTGTTTACACGTCGAATGACATGAGCTTCTTCATCC
GCCATATACAATGGGAGAGACCAATCAATTATAAAACAGGTAGGCCGTTGGTGGAAAAAA
TACTTTTATTTACACACTTGGTCGATTAGAAATTTAATATTTGTACCTAGTTTCTGCTTC
----CGATATATATAGAC--------AAAAAGTTGTCAAAAAATCTTTTGAGTTATAAAA
TTTTGT------TAGT--------GA----------AGCT----CT--AGCCTAGTAGAA
--TAAA--------AGCATTTTAAAAGAGTAATAGAGGTTGTGAGAATTGACGGGATGAT
TTATTCCTAGACATCATCTGTACAGAATTATGCTCTCGATATTGTTGATGTATTGATGGT
CATT----ATATTGATACTGAAATAGGTTTGTCTTAGGATTCTAAGATAATTGATGCTTT
TTGTTATGATTGTTAAAACGTAGTTACATCGG----ATAT--TGGACGCTCTAAAATGTA
CTCACT----CA--------TACACTCTATAGCGTTTTGTTAACCTTACTGATTTGATGA
CTATCATGCAAACCTTATGTGAAAGGGTATTGGTCTGAGATGCGGGGACTCCGTTTAGTA
GAATTTATCTGTACATGAGTTTGTCATTACCGCCAGGATCATTTGGTTTTGGCCTACTTT
ATCGGGTTGTAT--GGGACTTCAGGTCCTTATAGTACG--AGGATA------------AG
ACCAAGTGTTATTACACAATGAATACGTATTGTACACAGAATCCTGCCTGGTGGATTTAG
AAAAAGTTTTCACTGAACGTAAAATGTGCTTTCAGGAAAGTTATTTGAGCTTTTCCTCAA
ATTTCTTAGACTCTTCTTCCTTTCAGATATATGGATGGCTTATGGTCTATTGAGGCAACG
TTCGTTCTGGCCAGAGGCTTTTGACTGGTGAAGCAACTCTTAATCGGATTCCTTTACCAA
ACAAGAAGTCTTCTCGATCTACAGTCTTTCCAGTATGG------AG--CT----------
------------TAGT----TTCATATTTGATGAGTCTACAAATCTATTGATAAAACTAG
CTGGGGGTAAGCTTAAAAGAAATTTACGACGGCGCTCGTTGTGAAGTCCTTAGAAAACTA
TATA----CTATTGCAGGAGGTACATTTAAACCATATCTTGCAAGTTGTAATAAATTTAT
CTCTTTACTCGGAAATAATTAATTATTGCAGCAA--GC------CTAAAATGCTGGAATA
CCATTGGGCTATTATCGCATTGGCAAATGGTTTATGTGGACTGGTAAACAGTATTTTATA
GTAATACGCTAGCAAGATAACGCCATCCCAAGATGA------TATAATCTTATTGCTG--
AGTACTCTCAAAAACTCTTAAATCCTTAGTGAGGGCGCTTTTATTGAAGGTCGTAAAGAG
CGATCC------------ATCAAA------------GGTTGTTAATTTTGAGAAGTAATC
AATAGTATAATACCGAGAATGGATAGGTTCTTCCGGTTTGCTGAAAATTGCCATTAAAAT
GACACCTTATTGTCTCATCCTAGATACCCAGATGATTGGAAATATTAAGCCCTTGATACA
GGATTGTAAGAAATATGATACACCTTATAGGAATAGAAAGCTCGAAAATATGTTCGAATA
ATAACCGTAAAACAAAATCAGGTGTTAACCAAACCAGAAAGCTATATTATGAGACGGGAT
CCTTAAAACTTTTATAGAAGCCATTCTAAATATTATAATTATATAATCATGAGCCAGTGG
CTACCATTTTCAAAAACTTTGAGAGACCAGGGGGGGAGGATAGAAATGAGTTGGCCTAAG
GATTGATTCTATTTTAAAAGTGTTCTATAACGATATTTGACTGCAAAATCTTGTCTCGTG
TTGAGAGATACTATCCAG------ATCTCAAACTATGATGTCTTGAAATAGACTTGCTTA
AATGATATTC----TTTACTAGAGACTCAGTTATGGAGAACTTGTCATAAATAGATAAAA
TTAATTGGTATTCTCTAAAATAGGCTGGCCACAATCTACTCTGGAG--TATT--GAAATC
CAAGCCATCTTTATATAGGCCTAACAAAAGATGATGTTGCAAGATTCTGACCTAAAGTGA
TTGTCTGTGA----------ATAC--------------GACGTCGACCAAAAAAGCGAAA
TTGCAAACGCGGTAAATTTTATCGGGTAGAGAATAATGGAACTCAATCGAGTCATGCTAT
TAGGATTGAAGTTTCTGTATTCCGATTTTAATAACC------TTCGAATAAGGCTATAAC
AC--------AT--------TCCTTTGTGGCCTACTAAAACGCTTCTAGATAGAGTTATC
AAATAATTCACCGGAAATGCTTCATTTTTTCT--CCGAGGTTGG--------CATTGAAT
GGAATCCGCAGACAGGCTTCGAAAAATACTATTGATTGGATTTTTAAGATCATGAGAAGG
AGAATATAAGAGTA--------GAACAGGGCTCTGAATTC--------------------
------------------------------------------GGAAATGAGATTGAACGA
AACTTTTGTTGAGTTGGATACTAAATTTTTGACAATTAAACAAAGGTGTTTGGCTATACA
TTTTCTCCAATGGACCTGTTAGTAATGGAGAATATGGTCGATTTATAATTATAAGATTTC
GTGGACATTGTTCCATTATA--CAAAGTGT----TTCACATGATTACA----TGCTAGAA
AATGTAAAAACCTGATCATTTTATATGGTCACGGAACATAGGACGT----AAATATTTAC
AGCATTCAATTATTAGGTAAAGGAGATTGCAGCTTGTTGTAAGGTCATATCGGGGTCTTT
TTTCTGGTCTGGTTCATAATAAGTGATACTGAAATACATAAGTTTCAACATTTATTGGGT
TATCGGAATTGCCTCTATATCGCTACCTCTATATCTCT------------ACTGGGTTCT
AAGTAATT----GAAAGAAACTTTTAGGAATATTAAAATTTGAGGGATCTTATGTGATGA
CACCCCTGATGATAGCTAAGCCTCAACCTTTATGGGGAGCCTTTGTTAACCATATTGTAG
GTTCATCAACTTATGGACAATGCGTTATTGCTTACTTGAACTAGCGAACCGTTATTTGTT
CTATTAATTCTGCCCACTTTGGATCTTTCCTACACGAAATTGTTTTGGTTATTATACGTC
GTATGGGAGTTTGTCAATGAAT--ATCA----ATATACCAACATAAGA--AACC------
TT--ATAA----ATAC--------------ATCAATCAAGATAAAACCCTTTCTGCCCAT
ATCATTGACTATAGGGAAGATC--GTTAACGTCTTGGGTCGAGG----GATA----ATAA
GTTAGTTCTTGG--CAGAGGTTCGTCAATTAAATAACTTGGTCGATATAGTTATAGACAT
TATCTATAATGAAAAGAATCGTGTTAACTTGACCCCTTGTATTTCTTTATGAAATAAAAA
CCTAAAGGTTGTAGGGCTCTTC------TAAAGGTCAT----------TGTCTTATATAA
CGTAACGACTTTTAAAGATTTTCCGATATAACATTCGATGGAATCACTATTCTGATAATA
AGCTTGGTTCATAACCCTCGCACTTTCATAGATTATATTTTACATCCTCTAGGAGGTACC
AAACTAAAAAAGGTTTTTTGAGAGACATATATGGATTAACCATCAAAATAGTAACGTTAG
TAGGATCTCAGCAAATTGGAAAAATGACCTATTTGGTGCTATCCCTATCATCATTCTGCT
TTCGGACTGGGAATCACTAGTAACAATATAGTTGGAGATATGCGATCCAAGAAATGTTAT
TCCCTTAAGCGTTAGCAGGATTCTTGCAAAATTATTCCGCACGACCGCAGGGTTTAATCT
CTTAGACGCGATCTGAATTTCAGTGATTTTAATATTAAATTTTTTAGTGAGAATGTGTCT
TCGAGTCTCTTGGTCTAAAAGGTGCGACAATTGGCCAACATATTGTGTTATACAACATTA
ATTCGTCAGAGCTTCCCTGAATAGATTTGGTTGATGTCATGATCTACC------------
TTGACAAACATAATTTGACCCCTTCTGCGGGTCACTGGTCGCAATAGTATGTGGGTCCCT
ATGCATTATCAATGGAAACCTAGCTTTTCGGTAACCTTGGAACGGTCTAATACATAGACT
TTATCTGTGATATCCAGTGTCTCCAAATTAGACCCTCTATGAAATCAATCATAGATTGTT
ATCCCAGTCTGTATGGATCTCTTTTAGTCTTAACTGATTACTTAAGGTGAATTTTAATAT
TGATTTCGCAAAGTTCTTTATCAAATATAAATTAAACCAAAACGTTCTAGTTGTCTGACT
CC--TTTTATTAAGAGGGTAGAAAATTAATCAAACGAGGGAATGACGGGTCTATTCCCAT
GGCT--------AAATGAATGAATTT--GTAATACA------AACAGCGTTAGGTATGCA
GAGTCGGCGACC----GTGATGCTTTCGTCACAGATAAATAATCATCTAT----CTTTCT
TT----------GC----GAGAAT----TCCTAC--------TCTACGCTAT----ATAA
TAGA----ATAATGTG--ATCTCG----------GGAA--------GGATGGAATT----
TTACATTA--GACTATGATCTACCATTTAT--GGATTCTAATCTCTTTTTAAAAATCAAT
TTTGCGAAAGGAGAATGGTCTTTCCATAAAATATAA--------AATATGGCCTTTGTTT
CATTAATACC--TAAGGCTTTA--ATAAATGTTTTTCTATTTATATCAGAACGAGCAG--
--GCCGGATTTT----AA--ATAGAAGAGCAATAGCGATATCGATGGGGA----AAAGAA
--ATTTAATGGATCTTCCGGATTTATTTCTAAGGCTATAG----------TATCGTACGT
GCTTGGTA----AACGAAAAAAATATAAAACA--AAAACGAAAAGGTCATTTAAGA----
--TT----------------GACTCCAGAAGGATTTTTCGTTGACCTATCCAATAATA--
--CCAC----------GGTCGTTTCAGATTTCTTAGATTCTGAGAAAGATATTCAATTGA
TTTCATCTTTGTATGA----------ATACCGTA--------------------------
TTGAGATTCTACCAGTTTAATATTGGCAGCTATATGATGG--ACAAAAAAAC----GTCT
TA------AGGGCTATCT----CCTTTTAGTAGGCAAT--ATTGTTGCATTCTAGATTAG
TATCAG----CCCTTTCGATCT----GAAAGGATATGGCAGTCGGACGTTTGAT------
----------ATGATAATGC----CCATCC----ATCCTT------ATCCAGCGAGTT--
--AACA------TTGCAAATAA----GGCT----TTGCCGTGTG----------------
----ATGAATAA--AAGCAACT--TGTGTTTGCGCACCAACTCTGATTGT--CATC----
------AGGGCGAA------ATAGGTTCCAAAAACG----ATCTTATTCA----TT----
----------GGAT----TTTAGG----CTTAGCCTTTTACTAGTA------CAATTTCT
CACTACAT----TA--TACGATATAGTCTGTAAGAAATTG--------------------
TGTT--AC----ATTGAAAACTTA------------------------------------
------------------------------------------------------------
--------------------------------AATATT----------------------
--AATATTAAACCTTATAATAAGTGGGATTATATCCGTCAGCGTAC------TCTT----
TGACCATCATGGATGGAC--TTTTATACATATGTAAAGAGCGCATATTGTTTGAAATTTT
TCAAATTAGTTATTAAACAACAATTAGATAGAAACAGTAATTGCTTTGATTTATCTTATT
TAGACACTAACTATTGCTGTCAGACACTTTGTGTATACGGAATCTTACAAGGATCGTACT
CCTTTCATAAAACTGACTGTACTACAAAGTTTCAAATAAAGATCTCAGCGGT----CGTT
ATCATACAGGACTCAAGTGATTAAGTGGAGAGGTTACAGATTTTGATACCGGGATCTGTT
GACCAATGCCTGCCAAGCGTTCCTTGTTATAGTCAAAGTTATGACCAGGGTAAGTCATAT
GGATTAAGTTTTTAGCAATACACAGATGCGTTCCAAATGATGCTAATTTTCACTGAAATA
TCGATGTGGACAAAGACGGGGTCTTGACAA--ATTCGTATGTCATCTATGGATACAGACG
CTTGATCTAAGTTCTACCAACAGTTTAAAACCCTGCTTTACAAACTCTTAGAGTGTTTAT
GGTGAAGTTGAAAGACTTTTTGGGGGTTTGCCTTGTCC----GATCATAATTTGATCTCA
GA----AAACAGACTTCTTGAATTGTCTGTTTGTTC--GTATAGGAGTGATAAAAAAAGA
TTTTATTTAACAGTTAATATCCTTCCGTTTCGATTAAAGTGGTGTTACGGCCGCCCGCCT
CTGATCAAGCCAAAAACACACCATCTCAAAGGCACACGAACTTTGTCATATTATTGGTTG
GAGACACATTTGTAGGGTGTGAAAGAGGATGACATAGACTTTGTAAGTGTTAGCTATTTG
TAGTATTACAGTTGCAATACGAGTGACTCTAAGAGAGCTGTGCACTCTAAAATTTTAAAC
AAGAAGCAAAGAATTTGAAACTCCCTTTAAGAGTCTAGGTGAGACAGTTTGGTGATCTTC
ACCCAAAACAACCTCCAAGTAA--TTCCGATAGATACCCT--GACGAATCCTCTATTACT
GTTTGCATGTTAATAAATCTTATATATAGAGAGAGGTTAGATTACCGTTGGAATACTTTT
GAGACCTAATCTCCGATAAGGTGTAAGAGGGTCTAA------ATGGTCAAAGCAAATGTG
----AAAT------CAGATTCATTTTCA----AAAAAAAAAAAA----ACAAGTCCTTAA
TTAATAGCGTTCCCATGGTAACAATTACCAATTCAATAACAAAAATTTTACAAAGAGCTA
AAAATTTGGAAAGTAAGGTGTGCTATTGTAAGAAATCATAGTATAGAATATCATAGTAAT
TTGAAA??????????????????????????????????????????????????????
????????????????????????????????????????????????????????????
??????????????????????????????????????????????CCAATCAGGA----
--TTTTGTGG--GTTGCTCTTTTACGGGATGATCATATGTACTGTTTATTGTGATTTTGT
AAAAGAAATATAAGGAGAAAATGATGCCTGGAAAAAGAAATTCTTTCCTAAGAACTGTTT
TACTTGTACCTTTTAT----ATGGAATATTCGCA----------------TAGGCTCA--
------AACTCTATCTAAAGGAAAATTGGGAGAGAGAACATATACTGGCTGGCACTCCTT
CATCCATGTTGCATCATCCTTTATATGAAGAGATTACTTTATTACCATATTGTAGTATAA
TGGGAATCTGCTCTTGCTTCCGAAATTA------AAAAAGATATAACTGTGTTGCAGAGA
ATGGATTCATTGAAAGTGTAAACAGACTATTAGTATATCTAGAAGGATCTGATGCCCTAC
TCCCGAAG----GTAGGTAAGTTTATTTCAATTCTTGACTTTGTTTTACAAACTGTATTA
TTTCATCACAGTATGAAAACTCTATCTTGTCCATCAAAAGGGATTCAGCCAAAAACAAAA
AAGTTTCTTCAACCTAAATCAATCAAAGAATACCATCATACACACTCAGAAACCGAGTAT
ATTTATACAGGGTCGGGTTGTCCAATGGAAGTCAAAACAATACTTGTCACAATAGAAAAC
AAGGCGGAAA--------CCAAAGCTGACATAGAGGGAAATACTCCTGAAGAACTCATGG
TTAAATTGTAACTGCTATTTTGTCTCTTATAGAAAAAAAATGCGTTAAAAGTTCTTAAGG
TTCTCATTGTTATCATCAATGTACCAATTCTAATTTCGTTCACTACATACAGTACTCATT
GATATTTTATAATATAATCATTGTTGGTAC----CTGCAT------TGGAAAAATAATCA
TTGTTTGATTGTCACTAAATATATCCTTGGTCCAAACAAAATATCCCGGCTAAGAAATGG
GATAGAATGTTCAGATATTAAGTCAAGATTTAGTTCAATTTAAAAAAAGATGAAAATAGG
TTATTAAAAAAA----TAATTT----------GAACAGGATCATTTCTTC--AAAATGAA
AACT--ATAAAACCAATTTTCAAAATTACTTCAATCGAATGGTTCATTGAAGCATGAAAG
CTTTAATACCCA--CATAGTTAAAGATTGCTGAATCCAGCGTTCCCGAAAAATTCGGTTC
AACGACACGGGGGATTCCTAAACATTGTCTAATTATATGTCTACCACTGACATTACGGTA
TAGTTCAATTGGTATTTAAATGCAGTGAGTCTCAAACAGACTTCAACCATCATTATGTAT
GAGTTTACTGTGTTACGTTTTGAAACGAAGAACATGCTATAATTTCATGACCTGAAAGTT
ACAAAGCAAACAACCATATTTTTAGTAACATAGTGATACTCCGATAGATAAACAGAGT--
----AACC----------GA------------TGTT------GTAATTCTTTAATAAACT
AAAA----CAGATATTCCTTGTGGTATAAACACCGAAGGTCGGTCAATTGCTTCAATAGT
CCAATATAATCTTC--AAGGAGGGGTCCTAGCAAAGAAAGCTATGATGCAAGCAATGGTT
TTCAACTTGTTGGTAAACTTTTCTACTATACTCTTGGAACCTACTGAGAAAAGACGTTGA
TACACTCAAATGCCAAACTTTTAATATTTCGAAAATTTTTAAATTTGTAAAT----AGAA
GTACAAATTCTGTTTACTTAAA------AT----GGGAATTA--------AGCTGAAGGG
TA----ATAACTGACCTTTTAACCTT--TAAGGC------------------TCGCGGCC
GTTAGATTATCTAGATAAGATTCTAGTTTAGTGAGGGATTTATTTTCTCTCTGAGTTATG
CAATGAAACTGATACAAATGGAGAAATCTAGTATTAGG--TGAAACTTTTTAGAGCATTT
TACCTAGCCGGGTAGTATCGTCTTTATCGATCATATGATTTTCACATCCTTAGACCCTAT
TCTGCTTCGAATGGTT----TGAAAAGACCAGAGAGTACACATACTGTTTTTTGGAAGTC
TGTGTCTACGTCATATCGCTTGATTACATGATGACTATCATACTTCTATTTACC----AT
TTTGTTATTGTCCGACAAGCAAACAATC----------TTTAATATGACTCTCCGA----
ATCCTGGGATTCGCTTAAGTTATCTGATATTCTCTTCATATCACATTCTTTGCAGTCACC
TACCGATATCACTTATTGTTGAGCAAACAGTGTATTTACAGTGTTTTTGTGGTATAGTAT
TTTATCTGAAGGCTGATGTATATCGGTAAAAATCGGTAGGTAATCTGA------------
------AAAAGGACTTTGTCAAGGGA----------------------AGATTGCTTATG
TTCTGTTCTCTTTCCCGTCCACATTAGCGATGCGCGCTTTTCCTCGAAGG--GCCCCATC
CTAATCAAGCAA------------------AAATAGAAAAGC------------------
----------------------------------CTCC----------CTGTCGAAAGAG
AGATCGACCATA----ATAAGGAAAATCGATGATGAAGAAAACAAGATAATTAC------
----------AGAAGCCATTACAATT----------CTCCATAAAGATGGAATT----GG
ATAAAGAAATAAAGCGATTCGT----TTAAAA--CTTCTTCCTT--TATCATATAATAGG
GTGTATCAGCGAATTAAATGCTGCCCAAATGTTACTTA----------------------
------------------------------------------------------------
------------------GAATCATGCAAAATTCTTATCAGTCAGTATGAAAAAGATACT
TTCA------------ATCACTGTTACACTTTCGAATGTAAAAAAATGCT--TGGCGGCA
----------------------------------------------ATAATACCATAGAC
AA--------ATAGATGGTTATAAATAAAAAAAAACACTAGCATAATGTAGTGACAAACT
TCAGAAGA------------------TTTTTTCAATTATCAAAAGGTCGATTGT------
----------ATATAAATAAAAACATTTTCAAGATAACCTTATAGCGGCACTGAGAGATA
GAAGATAAATAAATGAGTAAAAGAAGGTTCTAACCTAT----GTTGGAATCGTC------
----TCCTAT----------------------------------AAAGCGAATGGGTAAC
CACTGGTAATGTTTATCATGTT------CTTTATCTATATCC----GAAATGAAATAAAG
ATGATTAGTCATGGAACATGTGATCGTT--CTAATCCAACTAACCTTCATTTCGGTTGGC
CTTGACAAGGACGAAAGTATCCAACTAAGGAACTTTTTTTAATAATCATTGGTTATCAAT
ATATATGAAATATGTAATTTAAAGTTTCAATC--AAAGGAGTCTCTAAAAAGATTAAGCA
TCTTATAATA------------------------AGAATGAAGCCTATAAGAACAATCTT
ATAATAAGAATGAATCCTATAAGAAAAATCGTAAAGTTCTGAGGTAACAAGGTC----CT
AGCG--------------------------------------------------------
----------------------GATATCTGCAGAATAGAAAACTATAAATGAAACGAGTT
GTCAGAGAGCTAGATATATTATGTATCTAAATCTAAAAAGACATACATAGATGTATACAT
ACATCTTTCTCTACCTATCTAAAGCTCAAGAGCCCAAGGTATAAGAAGAAAGGTATAAGA
AGAAGGGTATAAGAAGAAGGGTTGAGATTCAGACACGAAACTATTTGTGGCGACTCAAGA
CCTGTAGCCTAAGAGTAACATTCTCTGGAATATTAACAGTCGGTCTCTTTTTTGATGATA
ACCA--AAATTTTGTTCTTTTTAT--------------ATTCTTCTTGGCATTTTTTTGT
TTTT----GGATTGTAGGGA----AAAAAAGGAATTCAAT------TG--AAAGCA--AG
AAAAAGAATAAG------AGAAAAAGAATAAGAGAAAAAGAACAACTCACTGTCTATCTG
GCATAACACATCCATAAG--------------------AGTGCTTAATTATATGATGTAT
CTAAGACAGAGTTGTGTATCTTTTCTTTTTGAAAAGTTTATACTCATGTATACTAAATTT
GCGTTGTATTTCAAAGCCAAGGATAGATGGGGATGGAGGAAATAATTTGAGTCCTTTTGT
TTAATACAAAAAATGGCCCAATGGTAACAGGTTTAGTAAGTTGATTCTTCACTGAACTGG
GAAA----------CTAACT----------------------ATTTATCG----TGAAAC
ATCTGTTTTACATCTTGACGAACAAAGTCTTTGGCTTCTA----AAGACTCC------TT
TTAACT--------TTATAAAATGAAAAAATGGAAACGCGAAAG--TTCATTTAAGGTTC
AAAAAATAAAGATG----------------------------------------------
----------------------------------------------AAAAGTAAAGAAAT
----TCTATTAATGGAAGGAAATAATAA----CGCGAAATGAAA----AT--TCAAAAAT
ATAGTT----TGACAACGCCCGAATCGAGCTGATGGAA----ATATCATCTAAATCAAAA
AATGAAATTTCTATGACATCCATCAGAAAATAAAAATCCAAAACAGAAAATATTTA----
CTGTATGTAAGACGAACAAGAAATTTGGAG------TATCAAGAAATTTAGA--------
TATAGTAACGCTATTTTG--AACGTC----TTAAAGTAACTCAGTTTGTAGGTATGAG--
TTCC--AGTCTCATCATATTTTTTAACAAAAGAA------------TGTCATCACATT--
--------------------------ACAGATAATAATAAAGGATT--------ATAAGA
ATAAATCATGACTTTT----ACCTAAGAAGGGTTCGAT--------------CCATTTGA
--AGATCCAATCTT----ATACCACTCCTGCCAACAATTATTACAATACAAAGCCATATT
AT----AGATACTGGACTTATTAAAT----AGGGCCATCATTTTAGAGAATCAGATATGT
TGCAGAGGTATTATGGAACAGG----ATAGAATCCTAGCTGATATTAA--GGAAACGGTA
AGGTATATAAACATTACTAG------CCAAGGCCAA----TATACGAAAAGGGAAGAATC
ATAAGTGTGATGAA--AGAAACCATTCACGATCAATAAAGAAAAACCA----TATTATAC
TGATAAAAGGATCATGTA------------------AGAAAA--CACAAATGAAAAACAC
AAATATTTTACAATAAAT--------------TG----ATATATAT--GGAGAC--TACT
TT------ATGGCAGATAAATAACTGGTGCAATTCGCTATTCATCATG--AACAAACATT
ATGATGTAGTTA--------CTTGGT----------ATATTAAAAA--------------
----------------GGATTGGTAAAT--TA----ATGAAAATTTATGTGTGATTTCAT
TTCTAAAT----TCATTTATGC--------------------------------------
----------------------------------AAAT----------------------
----GCATTTAACCGGCCATCGAT----TCGC----------CTAAATGGAGCTCAAAAG
----TAAAAAAAGGAA------------------------------------AAAACTGT
TTATTTCATTAAAAGAGAAGCAAAATGAAAAAGCAGCACCATGAAGAAGCAGCAAAATGA
AAAAGCAGCACCATGAAGAAGCAGCAAAAAGAAAAAACTTTTATGGTGGATGATAATGAA
TGATAATGAATGATAATGAATGATAAAAGGTTAT--GTCTTA----------------CA
AACCATTCAACTGGTC----TCCAAATTTGTATTTTAT----------CAATAGTTAG--
------------CAGGTTTACATCGAAATTTTCTATTGTTTTATAA--------------
------------------------------------------------------------
--TGAATTATGAGATTCAAAAAAAAAAAGGTAAAATTA----------------------
AGGACTTTTTCAAAAGTAAATAAAGGCAGTGGCCTGTCAAAAGAACTACCAA--ACTATA
AGATCATGATGAGATGAAGGACTAAAAAAGATACCGAATATGGAAAGAGTAACGAAAAAA
CCCATAAAAAAAGACGGAAGAAACTAAGAACGTCAGAACACAGCATTGTCTGGAAAGGGT
GTTTTTATAGGGAAACATATGTGTGTTACAGGATCGATAAAATCAATGTGTGGACTTTTT
AAAGATGCTATACCCTTCTATTAAGG----------------------------------
ACATCATAAATTCATATTCT--------TGCCTCTTAACGGAAGTAGTTAGTTATGAGTG
CTAAAT--------TATATGCAAATGTAGAACGAAATGATTCAACATTCTTACTAAAG--
GGGTGGTATACTGAGACTTTTAATAATTTA----GTTCCATGCCAGAAATAGACAA----
----------------------------------------------------CTAGGAAT
--GCATTGTTTGCTGAACGAATCTATATTTTTTTCTAAATTTTACTCTGACTGTGAAATG
GATTTATGGTTCATCTGTATGGATTTCAATGA----ATCCTATTGTATAAACAATAGAAC
CTGAAATT----------TAATAAACAGATTT----ATCAATCCAGAATCGTAAACAATC
TTTTGGCCATACGATAAAATTACTGTTGATGCATGGTTATCCATATGCGTGTTCGTTGCA
GGTAATTGATCAAATT------??????????????????????????????????????
????????????????????????????????????????????????????????????
????????????????????????????????????????????????????????????
????????????????????????????????????????????????????????????
????????????????????????????TGGAGACCAAACAATCGGTCTCAATAGAAGTA
TGGAAGTCAGATCTACATTATAATCAGGAAAAGCATCATGGACTTCCTATTTTTTCACAA
AAGTTGTAAGTTTTATCCGATTTCAGTGTATTCAGCACCAAGGTCACAGCATGCCTCCTT
TGAAGTTTTCTTTTTAGTTTGGAATCCTGCTAGATAGATAGAGCTCCATTCAGTATCAAG
GTCACAGCATGAATTCCGTCATGTTATATGTGTCAGGTCCTCTGTTTATACGTCTTTAAC
GTTGACATGTCGGAATGTCCTCTGTTTATACGTCTTTACTGTTGACATGAAGGCATGTCC
TCTGTTTATACGTCTTTACTGTTG----ACATGAAGTGTCAAGAAAATTCATTGGGGGTT
TCCTTACTTGATCGTTGACCGAATAGCATGAAAACTTTGGCTCCATTCATGGTGTTTTCG
TATGAT----TTCAAAGGAAGGTTCGAGGTGCTCTGATCGAAAGTTCTGGTTTCCATAAG
------AAAGGTTCTG--------CGGTCGGGGGGGGG----ACGGTCGAAAAGGGATTG
GTCTAGTACTATAACCTACTGATTAGTCCATCAAAGAAAT----GCAAATCGACTTTGTT
TACC--------------------------------------------------------
----------ATTGATATCGCAGCAGACATATGGAATGTTATGTTTCTCGGGAGAGGACC
TATCACTGATCGGAAGTATCAATCTAGGAAACTGTTGTATTCTGCTCTTTGCAAAAGACA
TT----AGGGGGGCTCTCAAAAAAGACTAGCACTTTAACAAC------------ATTCTC
CGGAATAGGGGTTTCTTGAAATGTCTAATTAATAGGAATTGAAAATTCTCTTGTGGGGAG
------AACGATTTTGGAAGTACGGAAGATGGTTGGTAATATTGGGTGGAACGGATGGTT
TTGCGGTAGGATTGTGCAATTTAAATATCCCA----GACTTTCCTTAATAGGATCTGCAA
GGAAGACTCTATAACCTAATATTCATCCTTGAAGAGATCCAAATACCAGGTCATAACAAG
TTAGAATA----AAGAGACGTTTTGGATCTCTTTTT------------------------
----------------------------------AACGAAGTAGAGGGTGATATATCGTT
CG----AAAATCAAAATTTTGAATCT----CAGACATTATCTTTTCCTACGAGGCCAATT
ATTGGTCGATCTCTAGGGCCCTGAATAGAA----------TTGTAGAAAAAAATTTCTTT
TCCTACGA--GATGAAATAGAATGTTAT--TATCAGTATTGGATTAAAAACCTCCATTAT
CTTTCACAATCGGAGTATGGTTCGAGATAACGAT--TGACGTCCATAGTTCATCGGACAA
ATGATT----------------------------------------TGAACAAAAGGATT
AAAAAGCAATTATCCTTACATACCAG----CGATTGTGATTACGTCATGATAGTTACGTT
ATGATAGTTATGCCATGATA----------------------------------------
------------------------------------------------------------
------------------------------------------------------------
----GTTATGCCATGATAGTTACGTCATGATAGTTATGCCAT------------------
------------------------------------------------------------
----------------------------------------------GATAGTTACGTCAT
GATAGTTATGCCATGATA--------------GTTACGTCATGGTAGGTAGTTATGTCAT
GATAGTTATGTCATGA----------TAGTTATGTC------------------------
ATGATAGTTATGTCATGATAGT--------------------------------------
----------------------------TACGTCATAATAGTTACGTCATAATAGTTACG
TCATGATAGTTTGTGTAGCGGTTGTTTTATGGTCACAAGAAATCTGAAGCTATTGTCCTT
TGCCAGCATTTCTTTGCCAGCATT--TCTTTGCCAGCATTGCTTTGAAAGTATTTCTTTG
CCAGCTTC--------------------CTTGATTGGGATTCCCTGATGGCCAGTCACTC
CTAATGAAGCCGATATAATCGCATCTTGTAAACATAGTTTAATC----TTATTGCAAATG
AACCTCTATGACATAT------------------------------------ATCTCCCA
GACGAATCTGTCATGATAGATATACATTTGTCAAGGTACAAGGGTGTTACCATCATCTGA
AGATGCGGAACCTTATACCGATCCATTCCATGTACCATATGAACACGGTGATCCTGAACA
TTATGGGTCATGTACTCT------------TTATAACAATGATTGATCGGATATCAATAC
TCGGTCATGTACAAGATCCTTTATACAGGATCCCTTATTGAAAGCCCTTC------ATAT
ATATTTCGATGAAATCTTATGCTCTCTTGCACAATATTCTTTGGTCGTAAAAAGCTTTTG
GAGGGAAGCTTTCACATCAGCAAGTACTACTATCAACT----ACATTTCAAAGTGTAGAG
CGATACTGAC----------------------AACTTCATTG------------------
--------------------------------------------------------CATT
GACCATCATCTTGTGACTTT----ACCGTCCAACTTCTCACACTTACAAGAAAATATCAT
TGAAGACTATGGAGCTTTCC--------------------------------------AT
TGATTACTATCAAAGGAGACTGATAGATTCGTTCATCA----AC----TTTTACCTCAGT
CTAGAATGTGAGAAATTACATCGAAGGGAAAA----------------------------
------------------------------------------------------------
------------GGGTTTGTGAAGGA----------------------AGAAACAGGGAG
TGATGACCTTCATTAAGACTTTCAATTCCAAAGGATTGTCAATAATTC------------
--------------------------------TGCGTCAACAATTGCTCGTCAACAATTG
CAGGTCTTCTCGCAGGGCAAATTCAATC--CCTTTCAACTTTCAAG--------------
--TAGAGGGCGTAA------------AATGTACCTTTGAGATTTTGAAATGATAATTACA
GGCATTCTAGATAGAGTAAAGGCT------------------TGCTTGTAGTAGTTCGGG
AGGTTAAG----ATTTTTTGCCAAAAGGTTATGAAA------------------------
------------------ATAGCACCTTTATGTAGGCA------CACAATTTGG----AG
TCTCATCATCTTTCTTTTTTTTCTGAATTTTTATGCATTTTCTCTTCTGACCCTGGAGTG
AGCAACTAGAAGTCAGCTTGTGTTCACAACTGTTAGTGGAAATTTGATGGATCTCA----
CTAAGGATCCTCGGTAAGATTCTTTATTCTTGGAAATAGAATCTTG--------AAAATA
GGGT--------------------------------CCCTTTGGTCAACATAGTCTAGAG
AACTGGATGC----ATTCCCAT--------------------------TCTAGTTCTACA
ATCCTCATGATCCTTTCGTAATCGGAATTAGTGTCAGTAAAGTCATCATCTAGAAA--GA
AAGGTGGCGT----AT----GGTTATATAATCAACCGGCCCGACGTATTGTTATATAAAC
GAAATCTG------TTAGTCCCCCTAGGGA----AAAAGGTTATAATCTATGGTTGCTAT
GTATCT----TACAAGATAGCTGTATAATGTTAAAACAGACATTACTAGAACTATTACTT
----ACATAGATTATAATATAGTTATGACCGTTACGAAGAGGTATCTTCTATATAGCATC
CTATCC----CGGTGGCTATGTTTATCCCACTATAAAACCTTCGTCGCTATCTACCCT--
----------------------------CTGGGTTTTATGTAGTCTTAGACTGAGACCAT
TGTCAAACTACGGAATCCATTTCTTCTTCGTACTCTCGACAGTCTGAT----ACAAATTT
ATTGATTTATAGATATATATTTTTGGATGG----------------------TTGGATGG
TTTTATATTTATTGAC------ATTCTTTTATATAGGC----ATTTATATACGTATGGAT
GGAGTGCGATCGTACTTGATCGCG------TGTGCAAATA----ACGAGG----AGTCCC
TTAATCGCTTCAAACATGCTCTGCTATAGGTTCAACTTATATTGATCG----ATAGCGAT
ACTACTTCGTTATAAGACCTTC----CCGGATGTAAGAGTCTCTGCATATTTTTTTCTCG
CTATTCCAAAAATGATCTCTTATACTCGATAATAATCAGCTTAGTAGAGGTTTTTTCAAA
AAGAAGACTTTCTTTTCAATCTGGGATTACTGAAAGAGTGTCATCTAGGATCGGCCTACC
TGGT----------------CCATCAGAATTTCACATT--TCAT----AGTCTACCTTGT
TTCAAGAGAACATTTAAA--CAATCATTGACACTTTATGAAACTGGATTGGACCATTAGA
CGTTCGATAT------------------GGTCTTTCATAGTAGAGGCTTTCAAAATTA--
--TTTAGTATGC----CCTAATCT--TACTTCATTG----------AGAGAATGGTTGAA
GGATCTATTGACAAGGACTCAATTGACGGCTGAGAATACGTATTTTATTTTGGTGTCTCC
GAGGTCCTAAATTTGGCTCCCCGACCATAAAAATGGTCCTCTATGATTCTAGATATCTAT
TATCATGCTATAATTATTATGCTATAAATAAAGTCTTGTGGACCCAGGCAAAAAATGGGT
AGTTAT------ATATGATGCATATTTTGGCCGACAGGATCGTAATTGTGAAAGGATTTA
ATCAATTAATAAATACAACGAGTTAAAAAGAAAAAGAAAAACTCACCGAAAGAAAAACTC
ACCGAAAG----TATGACATTATC----ATACTATTGGCTCTGATAGGGCCTGGAGATTA
TGATGG----TCAAGGCCAGAATGGATTCCAT----------------------------
----------------------------------------------------GGCCGGCA
TTGGGC------TTATATAGAGATAGTTCAAGAAAAAGATAGTTCATTACAAATCTATTT
CTCCATAAAGATGGAATTGGAAAAAGATAGTTCATTACAAATCTATTTCTCCATAAAGAT
GGAATTGGAAAAAGATAGCTCATTACAAATCTATTTCTCCATAAAGATGGAATTGGAA--
------------------------------------AAAGATAGTTCAAGAAAAAGACTC
TGAGGGGACATGTGACTGCAGAAGGCTTCCAGAGAATCTTTCGATAGCAATCTTGGACCT
GGATCATCTTTCTATCAGACAGAC----CTTGTTCAGTGCAATCTTCAATAAAGTGCAAG
GGTTTTCTACAAAGCT--------------------------GTCTCACT------GGTG
TCTCAGATCGAAAAAGACTCAATGTGTTATGCAG--GAGTTTGA----CCATGTCCTACT
ATGACTTCGTCTATCTTACCAGGTATAGATTACAATTCTCTACTACGA--GGTCTGATAA
TGCAAGCATGTGGAAGGAGGTTTCCGATAATGAAATTGTTGA----------AAGATTCC
TTCTTGCTAACTGTTAATGAATTTTTATAGCCCTCCTTTACCATTTTATGAATATTCGCA
CCCAGTAAAAGGCGTTCCATACGAATGT----TGTGCTAACCAAGAATATCGAACTTAAG
ATATATAACTCGGACTAATGATCCATATGAGTATTATCATACTAGCTTTAACCGGCACGG
AGATCAAGCTTGAAATATTCGGCATAAAGAACCTTCTACAAACTTTATATTGCCTGTCGT
ATAC--GAGAAAAGCCTTTAAGGTATCAAATTCGAGCTGGCCATAACTCTACATGGAAAA
CTTACGTTCTCAGTATATTTAACATTATGGTGAGTCCGAGGCTCAATGGTGGGACAAAAT
TAGGTAAATTCAGGGTCTGAAACAGTATTTGTGGCCGTTTTTTTTAGTCATAGATCTATG
TTGACTCCGTATTTATAGATTGTACCTATTCACTAAAATTTTTTTTCCAAGGTCTGTGCT
TCACGATCCAGTTATCTTGCCCATTGGGGCCATCTGGGATTAGGGTGTATACTATCATGA
AAAAGATATGGCTTTTGTGGGATCCTGAGAATGTGCTCTCTTGATCTTTGGGATTTAACA
TCGATTAGTTAAAGGTTTATCTGTCTTCTTATTGAATTGAGCAAGGCCTTCCTGCTGTCT
ATATATTTTGCTCAGAAATTAAAAAACTCTAATGCCTTTCTGATTACATTAATATT
>Anigozanthos_flavidus
ATTCCGTACGGGCCCGTTAAAAATCGCGTTGG--ACTTCCGGCTACAGAAAGCC----AG
TCGGAAGA--CTAAAACATTCGTCGG----------------AAAGTCCATACGATCGCT
GAGAAACAAATTCGTTCATAGGCTACGACGCATTCTAATAGTCAATGCGGAAGCAAGGTC
ACGGCAATTTTTCATTCTGAATCGTTGAAAATCTTTCGTTGGATGCTCACATCCGCGCAG
CATTGTAACAAGCAATTTGTAAGGCGATGTGAATCCAGTACGTGAACCCGGAATATACAC
AAGAAACAGGTCAAGCCTATCAAAAAATTC------------------TTTCCCCC----
GAGATT------------------CCAA----CATT------------------ACTTGA
TC--------TTCATAAAGGTTGTAACAATATGAAGAATGATGGTT--AAATAAGATTTT
GTGTGATATATCCGCAACATATCACCCAACCTTTAAGTGCGAAAAGGGGCCGGATTATTG
ATCGATATGG--GCGGAAAACGTAGCCAATGGGAGTATGTGCGTATAAGAGCGTCCAAAT
CCCTCAAGTCGAGTATAGGCGTATGTCGACTGAAGACTAACGGAAAGGATATATCGTAGA
GAAAGCGCGTGTATGACAGAGGAACCAAGGACCGGTTTGGGCATACCGGATTAGCA----
--------TTAATTACAAATGTTCTTGCCCGAGTTTATGCAGAAAGTTATCAAGGAAAAG
CGCAAATTGACAAATACATTATCGCGTCTTAAGA--------------------------
--------------------------AAAT--------AGAAGTCCTCTT----AG--GA
AATGGAATCAGGAATTCATCCCCCCGAAAGGCCCATCGCTCACGCGTGTTTTACGGAGCC
AGGCAATACGGATTGGTTTCGGCAATCTCGGAATGTCAGCTGTTTTCCGGGCATAGTCAG
TGATAAATAGGCTCGTCGAAATTGGAAATGCGCTATCGAGCGGGCGATATGTATTG--TC
AACCAGCAAACAAGCAGGGATTGAATAAAAAATAAGCATTTGGTCATGGAAA----TGTA
GGTTAATAAAAATTTTAGTCAAATCAATTGGACATGGGTACATTAAATAA--AGTCAAAG
ATGACTTCATGACCGGACTGGACCATGAGAGAATGTTAAAGACGATGATCTACACGAAAC
GGTTACGAGCGTCAACGGATGGCACTAAGGATCCATGCATGGGTATGATTCATTATGGGG
AGATGGTCGTGTGGGAAAATACCG----TTATGATAGCACAACGTACTCCGTATATGTTG
GCTCGGGGGCCGATCAGAGGAGTTAGTTATCAATGCAAATTCTCGCTTCAAA----TACA
TT------GAAAAATTTTTAGTTCATCTACTCCCACACGGGGGTACGCAGTTGGATTTGG
GAATATATGCGACCAAGCTAATGCTTGCGGAAAGGTATGACAACTTAAAAACGTCCGAGG
TCCAGCGCGATATTTTCAAA--GGTTTTGACTATGTCCCGAACTTTAAGGGTCTGGGATT
TTCACTCAGGTTTTCGGCGAGAATAGAAATATCGGACGATGACATAAAAGGAGTAAATGT
AAACGGACGTCTCAGTGGGAGGATGCCGATCAGGCTGAGAGTATGCGGGATTGTGATTGA
GAGGACATGGATGCCTAATTGATCAAAAGTGGGTGTTTATGGGAGGTTATATCAGAGGAG
TCGTAAGCACGGAGATGCCAATCCGTAGGAGGTATTGGCGGTATAAGCCTGCAACCATGA
GGAGGGGAATTCGCTCGATCCGTTATGATCCCGCCCGGATATTCAGCGTCGTTAGACCCT
CAACGGCTATGCATGATCATATCCATGGCGGGCACGGATTATATGGGAAGCAACGGAAAC
GCGTGCACGAACATCTAACAAAGGCAAAGTATTGGTTAGTGCATGGCAAAGCTCTCGTGC
CAGTGTACACTTCAGACGGGGCATGATAACATGTGTGCGAACGCGATCCCGCACTTCATA
CTGCCCTAACGGGCGCCTGCGATATTATTACGGGCGCAACTTATATTAGAGACTTCAACA
GCCAGCTACGCAATTCCTTTTTAGAGCCCCGGCGGAGCTACCGGGAGTTTTATTCATCCG
CTTTGAAGGCGCAATCAGTCAGCTGGGAGGAGATACGCTTCCATGTGAACCATCGGGAGT
TCGCTAATCCACAAGTATTCATACGAGGCAATTTTTTCGCGACTTTAAGCGGATCGCCGC
ATAAGTGGATTCGTTCAGGTGGTCGCGCCAATAAGCATAACAGTGCGGAATCAATTGACT
GCCATTGCGATTGAGCTTGCCATTGCTCGACTGAAAGCACCAAACATTGCAGGGCACGTT
CGGATTCTAACATCCATCGACCCTACGTGAGACAATGCACATTAACGGGCAAGGTACTGA
CCCTGAACGGCAGTAAAATTCTGTCATTCGACTATTAAAAAAAACCCATTCAGAATATTC
TCACAAACTTACGAGAGCGAGTCTTTAAGAGCATCAGACAATGACTTTCTCTGGCGATGC
CAATATGGCCGTCTGAGTGTTTCCCCGGAAATCCAAATTAAAGCTTGTGTAAGGCG--GA
ACATGG--CACAATAAGTACTGGAGTCACATTTTGGAAAACGGTAGGCGTGCATAGGCAC
GAGGCTATAGGGATGAGTATGAACGGGCCCCTAGGTCCGTGGGGGCACCTGGCGATTTAA
GTCTGGGACCGTGAGATTGGCCGTGAACCGACACTCCCATCAAGTCGCCCGCTTATCATT
GAACAATTTCATTTGAACGGATAAGTGTGACTTTGCCCTACGCGGGGGAAATGGCTTTGG
GGGCGGGTGGAAACGTCTATATGATTATAAAAATGCAAGCCAGGGGGTTCGTTTGGGGGT
GGGACGACCGGAGGAAGACTTAATGAATAAGATCGGGTATAAGAAAAAATGCGATCAAGT
GCCTGTTAGGCAATAAGACCCCGGGCCGATCGGTGGTTACGCCTACATGCGATATTCGGA
GTAAGACAGAGTCTCTTTATGAAAATTTCGTTGTCAGCGGTCGAGTTCGCTTTTGGAGAT
CCTCGCGTGGTACACCACCTAGACGAATGGTGTTCAGAAGATACTCACAAGAGGTCATAC
TCATCAGCGTTAGTCCGCGAGATTACGACCGCCCGCACACTTGCCATTGAGCACACGTCT
TCAGGGTTGCGCAAGGATTACCGCGTGACCTTGATCACTCACATTTCACCCGATGTGGGA
GACATAGAACGCCAAAGTAACAACTCCACGTAAAGACTCAGAATATGCATCTGGTTGAGA
TTTCGAGAGACGTTACGTGCAGGCCGAAATGACGTTTTTCCACCTTTTGTGCGAGTTTAC
GGTCCCGGAATAGTGGCTGCGAACATAGGGTTCACTATCTTCGGGATTGAAGCTCCGACA
GCTTTATTGTGGAAATGAGAGCACGCAAGCATAATTATAC------TTAACTTGGTCTAC
CCAACGATATTGGA--TCGAGTAAGAATATTTTCACAAAGGGCAATGGGTTTCCAACAGC
CCATGCACGCGTGAATGGCTTTAGAT--CGCT--AAGACATGTTACGTGCCTATGGGGTT
GCAGATGGAAAAGAATACGTTTGGAAGAGCGAATAGACGAATGACCCAGAGCCACAGCCT
GAATGCGAGCAATTAGAGGCGAGGAAAGCAGCATGAGCAACTGCCTAGCGGCAGACCGGT
GAGC--GTAAGCATTCATAAAAGTACGATC------------------------TTGTTC
TTAGCATGACTCGCGGAGTTGGTTAAACGAATTTGCACAACCATAACTAGATGTCTGGGT
TTATTATTGGAAGGGT----------TTAAGATTTTGAAACGAACAAGATTTAGACATCG
AATCGAGATTCGAAGGGCATGACACTGAAGGCCGGTCGTTCGAAGTGAGTGAGCGAGATA
CGATAAGGTATCGAATGACGGAAAGTAATTATAAGCACAGGAAGTTGACGTTGAAATAAA
AAGAACCTCGTTGACACAAGGCATAACAGTCGCAAGGTTTCACAGCTTCAGGGCCTGGAC
CTAAAGTGTT----AAAGGATTCATTCGACATCGGCAAATGGATCTGGGCATATAACCCT
ATTCGCGCTCGTATGCGCGGTTGCGTGGCTGCTCATGGCCGGGTGGCAGGACGCGCGGCA
GCGTGAGGATGCAGCACCGAGCGAGGAAATCGGGACTTTTCTAGCTGCTTATGAGCTTAC
ATTAGGTTGTGTGCTTGCCTTTTTGCAACCTTGTATAAGTATCCTGTCATAAATCTAAGG
TTTAGAATTCGGGTGAGTGGCACACTTATGCAATGGGGTTCAATCAGCCAGTCTATACTC
TGGTGTATGCATTTCTGGTCGTATATTCGTCGAACCCAACGTCCACGAGGCAAATTTTGA
TAGTCTGATTATCGGATTAGAAACCAATGG------GAGATAGGCCTGGTCCTTATGGAC
ATTTCTTTATTTGTTCAATGTCGGGCCTTTCCTGAAATATCATTCCCAGGGATTGCGCCC
ACAAGAATAAACACGTGCTTGCTTCTACTCGTGCTATTTAGCGGATAGAAAAGGTTGGTA
TTGGAATAATCACCACCCATCTTTCCATAAATCTGAGATTACAACCTTTCCTAGTTCGCT
TTGGAAATTTGCGAGATTGTGTGTGTCTGTTCTTGTCCTTGTGTCCATCCGTATTTCTGG
TTTTACAGGGATCAGCCTATTTGCACTTGCGCGCTAATGGGATCATGAGGCACAATATTT
TCACTTGACAATTTACCAATTCTTTCATATTCATGTATACATCAGTATAC----TTTTGT
CAGAATGTGGTTCAGATCTCGAAAGGATATGCACTTTTTGATACGGTTTTGTTCCGTGAT
TCTCGGCATTCCTTAGAATTTAGATCTTATTTCTTCTGGGTTTCATAT----CAATATCC
TACT----AGAACA----AAAAGATT------------AGACATACGTCCAGACATTTAC
CAGGTTGCACTCGG----CTTCACGAATCACATCGAATTTGTCCGCCTCATCCATGTTAT
ATCAGTAGATATTTTTAGTAGCGCCTTTTGGGTCTTTTTCGTGCCTTTGTAT------AC
TT----CGAAAAATGAACGTTT------AAAAAAAA----CTTT----ATAAAATCTTTT
----TTGAGAAT----CC----TA--------TTAAGAAAGGAACCTTAAGAGATCTTCT
----------ACTTCGAATATAAATACATTACCACGTTGATATGAGTACGGTATAGTTGG
TTACTTTTACATGGATCTTGGGGCGTTGGCAAGAGCTGGGTCTATGAATGGACCAAGAAC
TGGCTTATACTGATATTTGCATTATTCAAT----------------AG----------AC
AACAAATTCAGGACAATCGCCTGTGCTCATGGTTCTATATTGGTTGTATTGGATAACTTT
GGATGGTTCAAGTAGGTCTTACATAAAACAAAGCTTGCCCCTCTTACTGTTCATGT----
--TTTTCCTGTGGTTCCTTCTTAAAATGCTGACCTGGTACAATGTG----AAACAGCATC
GAATTTTTAACAATCAGAAAAAGTCTGAAATTATGATTGAGACTTTCTTTGAGAATATAA
GATACCGAACGAATCAAACT----CAATGGATCAAAGAACCTCATTGTAAACCAAAGATA
GACTCAATATTTCATTTCACAAATATTGTTGCATCTAGGGTATTATCTAGAAGAGACTGT
ATCTAATCTGGTCAGATTCTTAAATTAGGAACATAAGCTTTTATCTTTGTACGATTTGAT
GGTTCATCACCAGGTGGACTATATGGTCGTTAAAGATTGGTTGACAAAGACAATATTCGG
CTGTTCACTTCCGTATCTGAACATGTAATATGATTTCATATTAACGGTTCCCTCCTGTGT
ATTACATCATAAGAATCCATGGGTCCAAGTCCTT--------CGAGCCGG--------GA
GAGAGCGTTGGTGA----------------GT--AACGCTTACGGAAGTTCTTTTTGGCA
GAGTGAAGGAATTCAACACTGTGGCTATGTTACT----------------AGATGA----
----GAGA------ACAAGACTTATTTTATAATCCCGGGGTGGTATCCGGATGCATTAGA
ACATCATTGTCCCCGAGTCAACATTGATGGTTGCGCTCATGGTCTTATCTGTGGGGGAAT
ACAACGCTGCTTCCCAGCAGGTATATCACACCGCAG--TCTTTAGAGCCAGCGG------
--------------------------GATTATCTGAGCGAGACTCTAACTCGGAACCTAC
AAGTTAGTCAAGACGGAACCTTTGGTGTTCGAGAATGAAGGAGTTTATTCGCACGAGCCA
GCCAGGATGTGAATAAGACAAA--------------TTATCAGAGGTTATACGATCCTCC
AAGGATTTCGGTCGTTGAAAGA--------GACTATCTGGTAGTTCGGAGATCGCGAGTT
ATCGATCT----CCGGGAAGGTAAATGAGTAGCGTAGATCACAGGG--------------
----------------CGATATTAAGCT--CGAAAAGA-GAAA----ATGGTTTG----C
ACA----TTTTCATTCGCTCCTTCGGGTTATTTGATTGTCTGTCTGTTA--ATGTTAACT
TTCCACCGA--------------AATT----TGGT--------TTGCATAATTATTAAAC
TGGAACTTAATATCAAGTTCACAATATTGATATTGTT--ATCT--------TT----ATC
GAGCA----TCGTGGCCATTTTT----TTTTTCCTTTTTTTCAAGAATAGGGTTCGAGCA
TCAGAATCATTTGTTAATAGA----TCTCCAGACAAAGG--AATAAATTCTATTACATTA
TCTTAAATTCCTTTAGGGTAATATGCTTAATTTCGTAGTAACAAACTCTCCACCTAGGAG
CTGGTCAAACTCATCCGACCGGTGTCCTTTGCTTATGCGTCTTCTCC----GATTTTATT
GAT----ATCTACATCGAGAATT----GTTTAA----TT------TAAA----GAATAAA
ACATTTGTCCATTATTTTTGATTGATCGATTAATAGGTTCTCTAACATTTTTTTACATAA
ATCTTGATCTTCTGGAAAATTTCTTGAAGAAGATT----CT--GGGGTTCA----ATTTT
TCAAGAGAT----CATGGCTTAAGTCTTTAGCTTTGTCATTCAGAAAGAGTCAGTTAAGG
GATCTTTTGAGAGAATGAATCTCCTGCATTCTGCAGTTTTTCCTTTGTTCACGTCAGATC
TAAATGATATC----ACTTTTTGTTTTTGGTTTCTTAGTGACA--AAATCTTGAAGAAGA
TCAAGCCGGATTCTTCAAGGTATCTATAGAATCGTAGAAGCCGGTATCTCTATATTGTGT
TAAGTAATTTTACGATTGTCTCTATATAGCGATTGACGTTATAGTTTGTATACATCATTG
TCGAATTAAATGTTTCTTTTCACGATCTA----AAAACGATTGTTCAAAAGTTAACTCAC
TTGTTGTAAATTGGTCTAACTAAATAGGGCCATTTAGCAAA----TAATTGGATATAGAG
AATTTAGGAGAGACAGTTTTTTGAGAAATGT----AGAAGAGACAATACATTTTTTTAAT
GGATCTAAAGGGCTTGACCAATGATTTGACTATTAACCTAATAGAATAAAAGGGACAGAA
TGGTGTAGAAAGAAATCGCGAAACACACCATGACTGATTGCGTCTTGGAATCTCAGTCAG
AGTGCATAACACTTAAAGGGTCTCCCGTTAAGGGTATCTTGTTATACGACATTAAGAGCA
ATGATCAAAATTTTAGAATCTTTGGTTCTCCGTTAGCGTCCGTCAGTGTTTTATGACGCA
TTCATATGTCCATGTCTCTAGTAGATTGATAATATAATTTCTTTAGTGTCACAGTGTGTC
ATTATATTTGAAACATAATCATTGGTATAAATTCA------CTGGATCTATGTAAGTGAG
ACGTAAATTGTTTTGGGTGATCGTGCCCGCTAAGATTAAGTTCCAATTCTTCAGTGATTG
GAATGCCTTGTTACAGGGGGAGGGATAGAGAGTTTCAATGATTTAGTATAGTTGTTATTT
TCTGTTTTCTAATCATAGTTTTATATTGAAGGTCTTTTTGGGATGATTTGTTTCG----T
CAATCATCT----GACTTCGAAA----------ATAAAAGTGAGCTTGAAGAAATGT---
-----ACTTATAATAGTAAGTTTTGTTTGTTATTTACAAAAAATGATTACTAGAGAAAGG
CCACATAATCTGATGAATTCTTACTAATTCGGTATCATATGAAATTTTCCACTTTTACAA
GAAGGTTCTTGCTCCTCCTGAATTCATTCCAGATTACCAATTTGCCAATCTCTCGAGACG
TTAACTTGTCAAAGTAACTTGTCTTTCACTTTAAAATTAAA--------AAACAAAGGCC
ATGTCCATGAAGAGACTCAATACTTTGGAATTCCAAGACATTCACGAACTTCATTCTATT
ACATTTAACCATTATCTCATCGAGGTCATGATTAAGAAGGTAAATGGTTCGTATCGATAA
AGTATCAGAGAAGTTTATTGTGTACGTTAAAATACTTGAGTCAGGTTTCATTATTTCTCC
ATATTGATTACAGAAGTGACGTTATGGGTATAGAATTTACCAGGTGGGAACTTTTATCGG
TTTGTTCTTTGCATTGTTATTGGGGGGACGGCTCAGAAAGGATGTCTACATAACAAGTTA
CTCCAGAATTGATGGCTAATCACATGAGAATGGTCAGCTTCCAGCCTTTCTCATGATCTG
CGATCGAGA----------------------TTCCATCAGCGTGTTTCTTTGTATTGAAG
AGTGTTAGTTAGCGGCAATTCGTATCTTTTTTCTATAACGATGCTCTCTCGGAACCAGTA
TCTACAGAATGGGATCCATGTATATCAAAACAGAACTAGCTGATTTGTCACGTCAACGAT
TGAATATGAAAATGTGAGCTAATGTGATTGAACAGAAATTTAGCGTCTTACTCAGATCAG
AATTTGTTCATGATATTGTCACTACGAATGTACATCAGTTTGAGATATCAGAAGTCTTTT
GGCCCTTTAGCCATTCCTATCCAGAGTCTCTCACAGAGTTTTCGAAACCTTCATCTGTTG
ATGCGGAGCCATTTCTGGTTAGAGACCCTAGACGTGTTTACTCTTTTCAAAAAACAGTAT
AAGATGACAACCAGAAAACCTTCGGCAATTTAAAATTCTTCAATAACATTCACGATGATA
GATGATTGGAAGATTATAACAGAAATAAGACCAATCTGAATGTCGGTACCCTTAGTTCGC
TCCGATTGTACTTTGGATTCGAAACTAACATATCTACTGGATTGAATTTGACTTAGTCGG
TATGAGTCAGGAGCCTTATTTGATGGTAAGACCAGGGGTGTTGTACATCCAAACCTTTCA
GTTGTCAGTTTGTGTTTGTGTGAAGGCTTCTTTCATGGAAGATTCGTGATGGTGATCGAT
TATGAGTTAATTCGGCTATCAATGTGTTAGTTTGATGCAAAGAGATGGATGTTAGATTTT
TCTTGTAAAAACTGTGTTACGAATCGGGTTTTAATTCTTCTCTCTAAGAATAG--AGTTA
GTGTTATAAATATTTTA--TAGACCCTCGAGATTTTATCTTTTCTTCCATGGCGTTATAA
CCATGGAGAGTTTAATGAAGTATTGGTTTCCTGAATAGAATGTGACTTCAAGACCATTAC
GAAGATTACATATTGGTATTAGCGTTGCAGTATCAATTACATATTTTTCCGAGTAGAAGT
CACGCCAAAGATATTTTTTCAGCCTTACTTTTCACAGTGGATAGATAATCTGTTTTACTT
ATCAGTGGAGTAGAACTCCTCTGGTAAAATCATTGTTAAGTGGGTTCGTTTCCTAAGGAG
TTAGTAGGTTATTGCTTATGACGAATAATTTGAAATAGTATCATATTCTGGGATGGAAAA
ATTTTTTGCTCCTAAGTTTGTGCAATGCGATAACGCACTAGTGTACAGTACCTGAGAGGC
TTTATAATTAGCTTAGTGAACTATAAAAGGAGGTTGACCATCAACATAGGATATACCCTG
GCTTTCATTTCCTTGTGGAAAGGGAAGAACAAAACTCGAGTTAACTTCTGCCACGATTAA
AAGAAAAGCTTTCTCGATTCCAGGTTCAAATAAGAATGGTTAAAGGCAGGACCATGTGCA
TTACAAACCTTCTGATTATGTGTGACTTTTCTGGGGAAGACTTGTAAAACTCTGTTTCCG
CGAAGGGGGGATAACCAAGCAAACATTATAGTCATATTTTGAGGTTTCTGGCTCGGAAGA
TGTTTGTGAGATAGAGATTTTGAAAATATATCAAATTATTAAGCAAAAGCAATATTTGAA
GGAATGGAGAATGATCTATTTTATATCAGTACTCGAGTCTCGATCAACATC----ATACC
AACTGACTTATTTGG----GTTTGACACAGACATTGTTAACTTACTTTACCAAAAGAATG
TACTTCTGTTCGTTCTGCGTAATGCAGGACAGTACCATTACTTTTAGTCGGTTGACTTTT
GATGCTTTATTTTACGTAATTGATAATAAATCAACAGGTAAGACTAGTTCTGGCTAACAA
TTGGTATACATCCGAAATTTTGTAATTGTATCACATAAAGAGAATTCTAAATTATATGCG
TGGGTGTGAGAGTATGACAGTATGTTATGACTTCAACAAAATAATCTACATCATGATTGT
GAGGACTAATTCATTGATGAAAATTTTCTCACTCAGTATAGTAAAGATTGACTCACTATC
GAAGAAAAGATATCTCTAATGGTTTTTATGTTATGTAATAAGTATGGTTTGGTATCGTTA
TCACACAATGAATTTATTTCATTCATGTTTGACACATATGTTTTCTAGGTTGATCTGACG
TCACTATTTATAGTAAACAATATATGTGAATAGGTCTATTTATGCATTTAGTTCTGTCAG
ATCTGAATTTTGTTTAGATTTTCATGTTGAGTAGATGGTACATTTATTGAACAATCTATT
TTGGACTGGGAGGTCTCTTTGTAAAGGTTTGTTAACACAATGAGAATGTTTCAAGGTTTG
AATATCTGAGGGTTTGTTATATAGAACCAGATTTTTGAAAAGTATTCGATTCGGTTGTCG
AAAATATATTATCTTATACGAACCTTC------TATTGTATTCTTGCTTTATATCGCGTG
AGTGTAATCGGCATCCCCTCTGATGTACTGTGTAGGGGACCATCAACTGGTCTAACCGTG
TATAGGAGAGGGAATTTCTGAGCCGCTCTCTCTTTAAGTAACTTCAAAGATTCATTTTAA
AGTAAAAAAGACATAGGGTATTGGTCTGTCAAAGTAAAAAAATTAGCTCTTAAAGTTCAT
GGTTTATAGTAGTCAGTAAGTTTTTAAGTGTTATCCTTGATATCTGCTTTTAAGTTATGT
TTAGGTCGATCATATCTTAAGGACCATGTGATTTACAGTAGATCAATAGGTCTAGGCGTT
AAAAATTGTCAATAAAAAAATTTTAGAGTAACTTCATTTGTATCGCTCTGTTTTTTGTTA
AGTGAATCTATGTATTGTGTT----TACAATAT----TTTAAAAAGTTTTCAAAAGGTAA
CGATTTTAGTTCGGATTTACTATTTGTGGTTTGCCGTCTTTCAATTCATACAT--AAAT-
-ACTGTCTTTAAATTCATGGAAAGA----GATC----GAGGGCATATAT------TACTT
A------------TAAA--AAATATAG----AATCTT----TT----TAAAGTGATTAAA
CGT------------------ATATTA------AAAAACGACA--------TC--TT---
-ATAT--TTCCGAATAGTTATTAAATTCTCCGATAGCATATAGCATTCTCGCTGATGGAC
ATTATTGTTGTGATAAAGAATCTTT--------------GT----CAGGATAAGTTTGTA
ATATAAATGTAATCATG------AA----ATCTTACTCAGTTGGTTTTTGGATTGTTGAT
TTTAAATGGATTATAGAATAAGCCTTGGGTATCAAGATTATTATCGATTGTTTTATTTCA
AATTTGC------TAACATTATT----GAAAGCGC----CTAAAAATATTAGCCAAAAAA
TAGAATCATTGTGTTATCCGTTCAAGTATTTTTATAGTTTTACAAGTAAAGAATAATGAC
AATCGTTCTGTAATTAAATGTGGATAAATGAGTGTGTAAATTCTTAAGGGAGAAAAATGA
GGGGTGACAACTTTTTTTATTTTTTCATTTTGATAAA--TTTATTATAGGTTACTGGCAA
GCTGTATCTGAGATTCTGATAATCTGATAGAATTGGGGAGATATTACATCCATTTTTGAT
TTTTGGATGGTCTGTTTAATCTATTTTATCATGATTCTTTTGAGTGCGACACCCTATTTG
AGAGCGAATGCTAACAATTGAGAAGTCAGATGT----TAGATTTCATATTATTTTTGACA
TGAGTGAAAATTACGGTTTAAATATGTTTTATAATATATAACAGTAATGTGTCGAATATT
GATAAAATAACCAATAAGACTGTCA--AAATACGTCACAACGGATCTTGTAAAGTTTTTC
TCTTTGACCATTTAAATCTTAGTTCTGAAGTGAATATAGGTCTCAAGATGACGGTAAAAA
AGCCCAGAAGTATAGGTCTCTCCCATAAGCTGTGTCTCGCGACGTATCTGTGTGGGTGTA
TGTTTGACCAATGGCTTTACCAAGAAGGAAAAAGGGAACCAAAATAACATTCACTTTGAA
ACTTGGTTTTAGCATAGTCAAGGGAAAACGAATGACAGACACAGAATGTCAAACTAAAAG
GACTTCCAAGAATAGTGGATGATCTAAGTTTCTTGTATGCTGACTTTAGGAGTAAGTGAC
AATCCTTTTTTATTCAAGGAAGATGAATTGTCATCGAGCGCAGGTAGCAAGAGCTACTTT
TCCATGAGAGAGTGGGTTACTTTGTTGAAGTAATTTGGTTTTCGTTTTTTAAAGAATGTG
ATTCAAACTATATAAATCCATTTTGGACAGTGGGAGGGCATATGTGAGGGAGAAAATTGG
TTATAGACAAGTACAGTTTGAACAATGGTCTCTCAATGTACTTGATTTCATGATCGTTGG
AGGCATGCAAGGAGAGTTATAGTCTTTTAGACAACGTGAAGAAGGTCAAAAATATCACGG
TCAGAGAATCTGGGACCTTGAATTAGAGCCACCTT--GTGAGAAAATTC----GATGACG
TTTGGTTAATTATATAAAACTTCCAATTTGATGTGAACAGACTTTGGAAGGGGGCCAAAG
GGATAGAATTTTGAAGTGTATACGTTCCTTGAATGAAATCTCACAGTTTACATTGCAATC
TCTCACAGTAAAAAGAATGGAGCATAGAAAATAGTATAAGTATATAGGAGAGTGTCTAGT
TCCAGAGATGATCAGATTTGTCACAAAAACAGTGAAATTATGTCAATTCAAATATTATCC
CAAACCTTACTGAATATCATTCTTTGAAATAAAAATAGACTTCCTGTCAATCCTTGATTG
TAATTATGTTTGAGATTATCTGATTCAAAGTCACCGTGTGTTGAATTGAAAGTAGAAAAA
ACATGCTATTTATATGTTCGGGCTTAATTTTGTATTTGTGATTTTCAAAACTTTATAAGA
GGAGATTGACTTCATTTGTCTCCGATGATTTATCAATGTTGGTCGTACAAGTAGAATGAG
TTCAAATCAAAATAAATTTATCGGTCTTATTGTTGTAGCAGCTGGCAGTCTAATTTGGTT
CGTTCCAGAAAGAATTACAATAAACGGGTTGGTTCATGTGCATTATTGATTGTTCATTTT
ACCTCCATTGCTTGTGAGACTGCGATTTAGCATGGTTCTCTAAAAAACGTTGTAAGTAAC
AGAGGGATCAAAAGATTGCCAAGATATCCAAATCTTCGTTCTGATTGAAATGCGTTTCAG
ACCGATTTTGTAGTAGAACTTTTGTATCTCCCCCTAACCACTGAGCTGAATTGAAGATGC
CCGCTAAGTTTATACCCATTTTTGAAACAGCGTCT--------------AGGCTAAAGAT
TTAATATAAAGAAAAGAGAAA----GTTCAT----GAAAGTACATTAAGGACTCTTACTG
CAAAA----ACACATTAGTATTAATAATGATGTCTTGATTGTAAACTTCATTATGCACTC
ATTGTATATTTTTTTATGATTGTTATAAAGTTGCATCGCTTGTCGTTGGTGGACAAGTAA
TCTAACAGGGTCAATTAAAGCGCAAGAAAAGAAAGGTCTTTTAGGAATATTGGCAAGCTG
ACAAATTGCATGTAGGAGCTTATATAAGAGTAGTCATATGTTGTTATATGTCTGAGCGTA
ACAATCTGCGTGCTTTGCAGCTCCACTAGCAGGGAATAAGTGTAAAGAACTCTAGAGAAT
GCAGAACTTGAGTAAATGG----TTCACGGAATCATTTTATACATCCAGTTTTGTCACCA
TGTCTATAGCAAAAAATATTTTT--------TGGAAGGAAGAGTTCACCATTT----GAT
A--ACAG--------AATTGAAAATTGGATCATTAATGATTCCATTTGGCGCGGTTTGAA
CCACAGAGAATGACAATGATTGCATTCCTTAGTATAGCCGGGTATGAGTCGCAGGGGCTC
TGTATGATTGAGAGTGTCAACCTTTGTAGCACGAACAGTCTGCATGTAAAGGGGTTGATG
GGGGTGTCTATTACTGAGATCGATAGTCCTCGTCTATTTCTGGGGAAGAAGAAGAATCTT
TTTCGATTTCTCAATAAATATATATGGAAGTCTGTCCGTAGAATTATGAACGCTTCCATC
TTCCCGTCTGTAAAGAAGTGTCCTCTAAATTCCAATTGAGTGGATAAGAAGGTCAATTTC
TGTGGACAGATACATAAGCTTATGTAATCGGGTAAGAATAAAAGACTAAGAAAGAGATTG
AAAACAAGTGTGATG--GT----GACTCAGGGTGTATAACTCAGACAGACTCTGTTAGAG
TGATCACAACTGTCACATAAAATATCCATGAGAGGTTGTCGGAGTGAGAAAGGCTCAGCC
ATACCGTCAGCCTTGTCTTTGGATCGTATTGGACAGTTTTGGTCTAAAGAACGTTGAAGG
TCATGTCGAAGATTCCCATAAGATTGTTGTTGAGGCTCCGGATCGGGATGAGTGTAAATA
TAATTGTCCCTCTGCACAATTTTTTTAGGGGACAACTATTTTTTAGACGGAGTAAGTTTG
TAGATTTTTTTCTCAACGTAAGGGTTTTTTTGTCATCAAAGATGGGTACTTGTTGTAATC
ATAGGCTCATGTAGAATAGAGGTTAAGAGACCGCCGATTCTGGTCCCAAGTGATTAAAAC
CCCGATAATTGGTAAGTGAGTTGGTGATGATGATTTTGTGAATGTTTTCTACTCGGCCAA
TGTTTTGGAGTAAATGAAAGTGACTGAGTATCTGAAAGATGCTTGGGGGTATACTGAATG
TATGGGTCATCATTGACCTTTTTATTACCATTTGATGCCCTCTATGCGATTAGTAAGCTT
TCAAGAACTAACAGTATTAGTCTTAACCAAAAAAGAACTGCTGATGTCTGATAAAGTAAT
AGTAAGAAGGGCTATTTTTGGGACCGATGCCACGTCTTATTATTTCAGAGTATTAGTATA
TGATTATGAGTTAGGGTCAGACGTAAGATGTGACGGAGCCATTGAATCTTGGAAATACGG
ATGTCTCTTCCGATTCAAACACTAAGACTATAGTATGGTGTCTTAAGGTTAGACAAAGAT
ATGAAGACCTCTGGAATGCATAATCCAATCATTCTCTCAGAGTAAAAGCTTTGACGTACG
AGAGTCTTGTAGTATGAGAAATACTATGTAATCCAATTAGTCTTTAGATGAGTTTCATTG
AACGTTAGCCAATCTATACTGGAGATATTGAAGGATTTACATCAACTGTGTCGTGGCCTA
GTCATAAATATTTTCGTTTCACGGTGTTAATAAACCAGTCATTATGTTGACAGAACACTA
TAGGTAAGAATCCGTTGGTGTTAAGGAGCTTAATTTCCCTGCCGAGATGGAAGATGACTA
GATATCTTGCGGACAGAGGAAATGTGAGTAGGTCCAAAAAGTTTCGGGATGGTAACTGCC
TTTTAAAAAAAGTAGGCCCGTATACATTGACTGACCACTGTGTGTCCGTTCGTATCTACA
TGTTGGGGGACTTCAAAGATTATGTCTTCGTCACTTCATACTTCTTGCGATGTAGTCTCC
TGCGTCTTTTCATTTGAGATGCAATGTCTATCCATGGCTATGTCGGAGTTGCTAAGGGTC
AGAAATGATGCGTGGGCGGGTTTCAGAAACAAAACTCGGTTTTCGATTGCAGATCGAAAA
TATGATACACCTTTTACGCATGCGGTAGCTTGATATAAGCTTTGTGCTGTCCTTTCCAGG
CGCCAAATAGTTGTCCAGTGAGATCAGTGATCCCCCAGGGATACAGACTGGTTCTTTTGG
AGACTCAACCTGATTTACGATACCATTCCGCGCGAGTGT--CTAAGGAACACTCTCCGAT
TACTGATCGGTCTTGGTCACTTTCTATTTGTGGGAGAATCTTTTCATTGATTGTAAATCG
GGATTCAATTTCTGAGATAGTCAAAAAGGGTCATGCGATGTATGACCCCCTTAGTATGTA
TCTTCCGACGCGTCTAGTTAGATATTGGTATGTCTGTCTAAGCATTAGGGTCTAAGTCAT
TAAGCCGGCCTAAGCCTTTGAACTAAAAGTGTGCTGTCATATTCTACCGGTAGTAGCTTT
AACATGTGAGTCCCTAGTTTTAGCTCCTTCATCCAGTATGTTTGTAACACTTGTGTTAAC
TCCAGTGACGTGGTTCTAAGTGTGTGTGACTGAGCATTTAGGAAAGCTCGTCAATATCAT
CACGCCATAGTCTGTCTAGCCCTGTGAACAATACTCTACTGGATTAATTCAGTTTCCATT
TGCTGTCATCTATGTACAGATGTTAGACCCACAGTAGTTTAGTATGTAACATACACTATT
TGGCATGAACAACATCTGTTAGACTGCCAAAGTCTGTGAAAAAATACACTAATTG----G
GGTGTGGTAGAGAGGGCGCAAGCGTTGTACTATCATAGAACGAGTTTTAGCCTCCATCTG
ATTAGACCTGGATGATAAACACGAAGTGTCATTGTCCATTACTTGAACTGTAAGAATCCG
TTTCTTCCTTTGTGGCTGAAAGAGAAATTCAGATCGCTGGTCTGCTCTAGTTATTTGAGT
CATGAATTGGAGTATTCCTTCATTGAAAGCGTGGTGTTGGTATAAATGTCAGTGAGAATC
TACAAGAGAACTTGACGATTCATATATATGATGCTCAGTTCTATGGACAGATTCGGAATC
GTTTCGTTTTATATTGATTGTCTTTTCTAGTGTCTTTGCTGGTTCATTAAGTTCATCATG
CCTGTTTTGCAGACTATGATTACGTTGGTCTACAATAAAGTGTCTGTATCGCTAAGCTGA
CATGACAGACTGTGAGAGAACCTTCCTCGGTGAATGCAAAATGGATCTCTAGAAAATATG
AGAGAAGGATAAATTCGGG----------TTACCAGCTAGTCGGCCCATATCTCTATTGT
TGTATGTACGACTGCTCGGATCTGTGTATATGGGACTCCTTCGACATTTGTTTCCTTGTC
GTAGAAAACTTCGTGAGTCGAATCCTTCTGAGTTGCAGAATTTGGTATGAACAGCCTTAC
TGAAACTATGTCTGAATTGGTCTCTTTGTCACAGTGAGAGCTTATCAGGGCGTATGCCAG
GATACGTTTTCGTGTTTCGTGTGTCAAACGATACCATATGGGTCTTTATGAGTCTTTCAT
ATTCTTTGTAATCTACAGTGTTGTACCCACACCAATGAACAATGTTGTGTCAAATGCGAT
TCCCCATCTCTTGTAGACTTCGAGAATTCTGGTTGAAGACTTAGTCTGAGTATCCGA--T
CAGGAGGTCGTAATGATATTTTAGCGATACCTTCTCAGGTGGACCCTTTAGGCCGTGATC
TTTGTCAACCTGTTGATACCTTATTGTATTCCAGAGGGAATGCATCAATCTCCGGGATCC
TCACAAGCAATTATGCGACGTAGGTCTCTCTTAGTATGATTATTTCCATGTGTCTAGTTA
AAGATTCGGATGTCTATACAAGTCTTAGAGACTATCTCAGGGTCATAGACTGACTAGGTC
TTTGCAAACATATTGATCTTTCATAGTCTGTCAGCTTTAGCGTATATTCTGGAGTCACTA
GTCTTTACCGTTCGATCAAGACAGCTTATAACAGTGATATTATCTCCCATCACGAGGTTA
CAGAAGAGCTTGTCTGAGTAATCTCATAGGTTCATCGGACGATGAGTATGATGGAAAAGC
AGCCTAAGAGTACAATTCTTAATTGGCACCATTTGGGTCCTACTGGACTTTGTCTACGCG
CAGCCGTTTGTATCGGAAACAACTGACGACGAATTGCCATGAACATTGTCTGTAGATTAT
TGATCGTGACCTATTTAAGATGCCAGATCATGTGTCAACAATGTACGGCTGTGATGTATA
TGGATATATTACCTCTGAAAAGTCTGGGTTCTGGTCTCTGTATGTTAGTTGCTAAATAAT
GATTAGAAAGTGTTAGTGGCTGTTCAGTAAGCAGTAAAGGTTCGTTTATTTCTTCGCGCC
AGACCGGGTATTTGTATTCGTTGGCGATTTTTGGAGTTCTGAGTAATACATGATGGTATT
TTTTGCTTGAACCACAATATGCGGTACGTTACATTACGATCTCATTTTGAGGATGTAAAG
TTTCATGTAACTTTACACTATATGATTACCTTTGTAGATATTATCGATGGATGAGTCTAT
TGACTCTGTTGGTATGGTTAGTCTAATTCTGCTGATTTGCGGATGATGAATTAGATGGTC
TGACCAACTTAGTATTGATCATGAAGTAGCAGGGTCTTCATGGCAGAAATGGTGATAGCC
CTTTCGAGTTTAATCATTTGAGTTCTGATGCTCAATCGAAATTGTAGTACTTAGAAAATT
TGTAATTAAGTTTATCATTGACAGCTCCAAAGTGATGGAAGAACTTGGCGATTAAGTAGC
AAAGTTCGACAAAACGGGTTCGAGTTTAGAATTGATCGTTTCAAAGTTTTGATGCCCGTT
TTAGGCTGAAAATCCACAGGTCATTTTAGAAGTCCACTACTTTATTTGACTTAGAGCTAG
ATTCGGAATGAAGGTTTTATTCTCTGCCAAAATAGATGCAGCAGTAAAAAATTCCTCGGG
ACTGGCAATATCATGTTGGTTTAGGGTCATGAAGAATATCTTATCCAGTGCTATATTCCT
TTTAGATGAATTAGGAACCGAATAAACCATGGCCCTTTCACTGAAACACATGAACCTCTT
TATGATGTCGTGTTGAGACCTATTATGACGAATTCGATTATACGCTCACGTGTCTCAGAG
TATGTGTATCTGACTGTTTGTTTCACATTGAATATACATTCGTGCATGTCTATTTGAGTA
TGTTGCTTTTCCAATTGGAGAGATCGTGTGGTGTATCACGCGTCTTTGGCAATGTCACCT
CTACTGTGAGTTTTCAGGTCTGGTGGACTATTCCTCGGTAGCTCTTGATGTGTGATTTAG
TCTGTGAGTGTATGCGTTCTGACTTCTACGTCAGAATTTTTGTGTAGCTTAGAATTTGTA
TTCACTTAGATGATCCGGGGACCACACCTAGCTCATTCCAGTAGTGAGTGTGATCGCGCT
CCATCATGTAGCTGTTCTGGAACTTATTGACAGGAATATGAACGGTTGTATGAGTTCAAT
CGGCAGGGAGGATTTATACGAGTGTCTGTTTTTGCCATGACTCCATTGTATTCACATTTC
TTTTACTTCTCTGGTGTTGCTGAGAGTACTGTCATGTTAGTATATATAGGTTTATCAATG
TTCATTCACCATTGAGTGCATCGGTCTGCATACACTGGTGTACAAATCCGTACCTGTAGG
AGAAGCTGACTATGTCCACTCCTCAGTCAGTGTGTGAGTTATTAAACGAAGGTTGCTTGT
TCTGTCTATGCGATGATGTCCGTCATGCTTTGCCTAAAGCTAAGTCAGTTTGTTGGCGCT
AAGGTCATCGATAGGGTTTGTCTTTGCCCGTCGGTCAAGTGAACAGTAGTCGTAACTTCA
GATCGTAGAAAACATTATGGTGTTGATATTGGGGAATAAAGATCGGTATTGATTTGAGTG
GGGGTGACTATGGTTTTGTTGTCTCTGGAGTACTGCTTGGATTTGGCCAGAAATCTTGTG
ACTAGGCAACCTTTGGTTGCTAAACTTGCATCTTATTCCTAGGGAGTTTTTGCTTGCGAT
TCTGAAAGTTGTTGTCTGAAATGGGTCGTCTTTGACAAAGAAAGACACTGAATCTGATGG
CGAGAGTTTGTCTTTGTCCGAGAAAGTTCCTCTACGAGGGTAATGGCAATAGAGTTATCC
TCGATGCCCCGCCCACTCATCAAGATACTAGGGATATGAATGTCTTTATATACGCGTGTT
TTTGAGTTCGTGTGCGAATAGTGTTGTTAGAATACCAACGATATTGTCTATCTTTCGTGG
TCAGATCTTCGCAGAAATTCAAAGTACGCGACAGCGAATTGATTATCGAGTTGTTAAATC
AGAAATAGTTTTTGTTCATGTATATCGGAAAGGGATATCAAGGGCTAAGGCATGGGTGAA
AGTGTGGTGTAGTCCCCGCTTAAGTAAGGGGCTGACTTTGACTCTAGCCATTTTTGAAAT
TCGGGGTTGGAGTGAGTGGATGGAAGCGTGTCTTTAAAGGAGATAAGTTATGTGACAGGG
TGAATGCGGTCTTGTGCGACCATGAGCATTTATGTCTGTATGGAAAATTGTAACTGTCAT
AGTGAATTTGATAGTCGGTATTAAATGGTGTGTTTCTACACCAAGGTTGTCATTTGACTG
CACTTGCTGCCTCTTTCGACTATTGCTGTGTAAACTGTCAAGTGTTTGTGTATGTCAGTT
GGTGTCAGGGATTGAGATCCAAAGTGAGTCAATAAAAAACAGAGCAGAAACTATTTCCGA
GAGTCTCCCGGGAAGCCTTATGAATTAGTTAGTGTCTGCCAGAACACGTTCGTTGTGGCG
AATGCAACTACATTGTCGTAACACTGAGTCCGAGTCTGTGATAACGATCTGGCGAGAAGA
TCATTGAGAGTCTTCGACAGAAACCAGTTGACAGATGATTACTCGCCCAGTATCAGTTGG
AGAGTCGGGGAGGGTAAGCACTTCATCTTGATTGAGACTCCTAATTCTTGAGCTAGCTTG
CGTATTTCTGGCTCTGGCTGGATCTGAGATTTTCATCTCGTTTGATGAAGTAAATAAAGA
TACATTGGTATCCTAATTGTAGTAAGTGTTTCTCAGATCAGGTCTTTTTGAGTAATTGTA
TTGGCCGGGGAGAGTGAAAAAATACATTGACCTACCAATGTAATTGCTTTACAAATTCTT
TGAGAGGGGTGATGTATGGGCGTTAGAGTAAATGAGACTGATGTAGTTCATTTAACTGTG
AATTGCTACTAACAACTTTGATGGTCCCTGATTGATGTTGAGAGTTTTGTTTTATTAGTG
TTATTGCTTGTTCACGTTTTTTCGCTGTTATATACGTTTCTATGGTTTCGACTATGGCAG
AGTTTCAGTCAGATTACTTCAGTAAGCCACTCTGAGTATGGGATCGCCAGACTATGTTAG
TAATTCAAGCTTCCGACGAGGGTATTTGAGAGAATAGCCTTTGGCCTCTGTCTTGTAGAC
TTAAGGTCCATGTTGGCTGATAGCGAAAAGTAACGCTTGCAGACACTTGGAGATTAGATC
TGTCTTAGTTTTAATTCGGGTGCGAGTACGGACATGAGCATTTGCTTCTAAATTGTATGA
CTCCTTTGTCAGATCTCTCTTGAGACTTGTGCTGGGAAGGCCTGAGTGTGAGCTTGAAAG
GACGTCTGTTGGACTGTCTTCAGACCTCTACAGATAAGCCTGTAATTACAAGAGAATGTC
ATTGTACAGGTGCTGTACTAAGCCTTCGTTTGAGTTGTTGTCATACCTTCTTTGGTTTCG
TGAGAGTTGTTAGGTAAATTTGAATTATGTTACCTGGTGGCATTCTTTGGAGTTCATTCT
AACGTGAGTTCATCTGGATATTAGACTTTTGTGCACATGGTCTGAGACAGAGTTTATCTT
GTTCATAGCGTCGTGATTTGTGTCCCTGTGTTCGACAAAGTTCAGTACTCATTGACTGTC
ATTGTCATGCACTTTATGAATGATCTCGTCAATGAGTTTGTTCGATCTGATTTCACGGTC
ATTGTTGTCTTGGCGATTTGCGAGAGTAATTCATCACCCTTTCCAGATTCTATTGAGTAA
CCATTCTAGAGGGGTGCGAGATAGCGTGTCACATCGTATCTGTGTACGGGAATATTATCG
AGTGTGCGTGAATAATCCTGTTTACCAACCAGTGAGGATTTTAAGGCATGTACCCTTTGT
CCAACTCGGGTGTTTTCATAACTTGTACTTCTTAGCATTGACAGAATGTTATGAGATGTA
TGGGAGCGTCGGTCGACCACTGCTTGCTCGTTCCAGAACCTGAGAGAGTCTGATTGGATT
CTCACAAATATCCTAACGAGTATCTGTTGAGGGGTCGGTCGCTCTGAACCTAATCCTGGG
GGTCACACTGAACGTCTAGTTGAACAGGAGACTTTTTGCGTATATACATATCATCTGGCA
TCTACATATAACTTCCATCATGGGTTGTATCGCATAAGTTAGTTTGCGGTTGAATCTCGC
AACGGTTTCAAGGACCACAGGATCATGAAACGCCTTTGTTTTGGACACCGTGATTATAAT
CTTAGACAAGTCAACTTCAATTTAAGGCATGTGGTGTCCGACAGTGACTACGTTTTTTGG
GTAAATAGAAGCGTCACCACAAGGTAACAACGTGGGTATTTAGTTGT----CAAACGATA
TGAGGGATATGAACATGATTGGATTGTAAGAGTCGGCTGGAATAACACAAGGGGCGAAGG
TCATTGAGATCTATTAAATTGGAATTTATTTTTGTTACGGTGAATTAAGATAGCTATCCA
ACCTTGTTCAAGAGGAATCTTGTTTCCTCACTCGATCTATTATGTCAGACTATCTGGCTG
GGAAGGCGTACATGAAGATCTCTTGCGAAGTATGAATGTATCTGGACGTTAAAGTATTCT
TTCGCTATTTTGGTGGTTATTCCAGCTATAC----TTATTAACTTACTTCTATTTGCCTT
TTGATAT----TTTCTTGTAATGCTGAGTTTGAATTCATCAACGAGTTTAGCTGCAACTG
ACCTTTTCCTAGCTTGTTGCAGTGTGAATTTCAAGAACATAACCGATGACAATGTGATGA
TCTACATCATCTGGTTATACCATTTGACTGTGTTATTTAATTTTCTCATAGGAGAATATC
TGATTATGTATGACGTCATCAGTCTATGCTTTACTATACTCGAAAAAGCATCAATGTAGG
AAAGAACCAGCGCACTCAATTGTTACTGAACTTATGGTTGCCATTATGTTTGGCACCTTC
ACACAAAGTCATCGAGACCGGGCAGGAGATGGTTTAATCCTTAGTTGATTAGAACATTTT
CGTACTTTTCAGACACAAGGTCAATAAAAAGATATGTTCCATAGTGTTTGATAATGGATT
ATAACTACGATATGACCGTGATTGTTTTTGTGTTGTAATACAAATGTGATTTCGTAATAT
GTGATGATAGTTTCGGAGGATCTATTTCCACTT---------------------------
------------------------------------------------------------
-------AGATTTAGGGGACTAGTACACAAAGGATAAGAATGTGATTAAGTGTGTAAGTT
CAATGATTTTTATCTGGTTGAACAGGTATGTACTGGAGATCCAGAATCTCACTGAGTCGC
TGAGAGAGGGAGCGAGTGTGATTTTATGTAATGAAATGGTGATGTGTCTAAATCTGTCTT
CAAGACATCTTCCACGGCCGTCTGGGGGAATCATTATGTTTGTGTTTCTTAGCCTTTGAG
GGTTTGTATACAGTTATTCATGGGTATGATTGTTC--AAGCCGCAGTCACTTGGGGTTAC
AATCCATTTTTTAAAATTCCAGTCGCACCGCACCAGTGAAAGTAGTGACAGTCGTCTCCC
ATGGATTATATAACAAATGGATATCGAAGATTCGTAGGGGTTTGATTCACTGTGACTGTT
TACAAGTGTGAACGAACTACACATTAGCCTGAAGCCTTCTATTTTGCGAGGCTTTAAGGC
AGCGAAGGTGAACAAGACTTCTGATGCATGGGTAATTGAGAAGAGAAAGGTGATTGCAAG
ATAGAGCCTACGAAGCTGCTCTAATGGGATCATGAATATACTGGTCTTTTCCTGCACGCC
ACTCTCTACCTCCGAAGCTGAGTATGTAACGAAATCTGTAGCTTTCTGACAGTAAGATAC
TAGTTGTGAGTCTATCCGTGTAAGAGAGTAACGGAGGGGCCGGAGATTAGTTTGTGTTAT
ACTGTGTTTATGAAAGTCAATCCGTATTTTCACCAGTTGGCTTAGCAGTGTCGCTGGGTT
GGGGTATCTGTTGCTAGCTGTCGACGAACTTGAGTGTTCGATACGTTGCGAGAATTAGAC
CCTTGGAATGACGGTGAGAGTATCAGGGTTAGAGGTTGACAGTCTATGGGACTGTCTGTC
TGAGTGTGAATACCTGAGTGCAATGATCTGACAGGGTGTTTGAGATGAAGGACAATTGT-
-TCGCCAGGGTAGCAGTGC-----------TGAGGATACTGTGAGCATATTTGTTAGCAA
ATCTTTAGCATTAACCCTGGTCCACTGAAATCAACAGGGAGACATGCAGAATTG--GTGT
GTGAAATAGGTAGCTATTCCACAACTTTCATAGGCCCGAACAGTTGGTCGGGAGGACCCC
AAATGGTACCTTTTAACAGCGATATTATAATGGCGATACAAACTTACCGACCCTTTCATA
CTCGCCAATGCTTAGACTAATTTTCGCGTAATTAACAACTCTCCCGGCCAGCATGACCTA
ACGTAATGAACCATCAGAATATTGTCATGA--AGATGTGTGTAAGTGTATCCGAGCTCTT
CTCAGGATGAGGGAGTATAGGTTAACGTAATCATTTGAGGATAAAAACTACTGTGATCTA
CCTAAAACACCTATGAATCAACTTGTTCTAACATGGATGTAGAGGAATTTTAATCCGAGG
CTTATTGAATCCTTTTCTGTCAAATTCTTACATGGAATCCTACTTGGTCCATTGCCTAGC
CGCCTAATACTAAATCCATTGAAGGTGAAATACTGACACGGTCTTACGAATGTTCAAAAG
GTAACGCCCATAGATACACTGGAGTCGTTGTACCAAACGCTACACATCGAAATGGTATTT
GGTGACAAAAGTTGGTGACCGACTAGGTGGTAGTAGGTCTTATAGAGATATTTGACCTTG
ACATCCATGGGCGTAAGGGACCCATTGTGAAAAACCCACCCTGGGTATCTCATTGAGAGA
CTGGAAGGAAAAATGTATGTTGTTTTGTGCGCAATGCCGATTGAGAGAATCACTGGGAGT
GACAAATTGTTATTCACACCTTGAGGCTATCAGATTCAGACGTTCTAAAGAATAGACTTA
TTCCCTATGAATGAACGAAAAAGGATTTGTGTTGGGTCCTGGTAATCATACTGTAAATGG
TATGAT----GTATGTGGTATAACATTGACAGAAAATGTT--TTATGTAATACTCAAATA
------CTTACAATAGATGTTTACTGTTCCATAATCTCGTGT--TGCTTTTCAACTGGGA
TATTATAATTGTATGTCCATAAAACGTTTATATG----AATCTGATATGACACTATCCTT
TAAATGTTATCTCACACAATCTGTATATTGATTG------------------ACAACTAT
CATCTTGTAACTAATCATAGGTCTTTGGAAAATCGACTGGCTGAGAGTGCATTGTAAAGA
CTCTGTATTACATTTATAAAATCATATTCAAAAAGTTTGGTATGGGACATAAATCTCTAT
TCAACAGACACTGGCAAATCAAATGGTCAATCTCTTGTTCAGTAAACTTGATGTATGATC
CGGAAGGTGAGATG------GACTTTTGGAATCATGATACGAGTTGTCTTCGTTAACGGT
ATCTTTCACTTTTGCATCCTAAAAGTCTCTTACAAAAAGTTTGTAAATTTGGAGAAAAGA
ATTACTCATAAACTTTCT--TACAAACGTGCCAAGTAAAA------------------TT
GATTTATTTTTGAAGTCCGTGTCCAAATAT----TCATAAAACTCGGTTTCTGAATTTCT
AAAAATGAACATCCCCGTGATAAATGGAAGTTGTGCATGTACAGAT--------------
------------------------------------------------------------
--------------------------CGTTATGGAATAAGTTCAGACTCTGACATGAGGG
AAGT--TTAACAGATAACGTAAGTTTATATGTGTTCTTTGCCCGTTTGAAGTAACCATCC
TAGTTTCCTGGAGGCTTATTGAAATAAAGACAGTTTCAGTCAAACT--------------
--AGGATACAATAAATCTCATATAGTTTAGAACCTAATAATTTATAATTGAAAATTTATG
GAGTATTAATGATTGAACCAACTTGCTC----GGGT----CTGAACTACCCTAAATTCTC
CA--CACCCCCGAATATTACCGCAAAATTACTACTGCGAACGTAATTGGTTTAATAAATC
AGGAATGCGAACGT--CTAACT--------------------------------------
----------------------CAAAAC----------CT--------AAACGA--GTAC
CTTAATCTTACCTGCTTTGAATCGATATGTTT------ATCT--------------ATGG
ATGGAT--AAAA--AAAATATATTTAAATAGGCAATGAGTTACTCTAGAACATTATAACT
CTGTATTGTTATTATTTT--CTTTTAATCGAG------AAAG----ACTGATTC----AA
AAATAAAC----GATTCTTACCTT--TTCCTTAAATGATACTTGTAAGATATGAATGGGA
TGCCCA--TACCGATTGTAGTTAATTAGGATTGTGGTCTTATAGGTTGCGAAAATTATAG
TTCA----AATGAA------------ATCAATAAAATGAATTAATATTTGAAGAATAATG
TGAACTTGAAACAAGAATCTTGATAACATTCAATCTCTAATAATTACCCGGATATTGGAA
CC----GTGGATTGAAAGAACCTTTTTTGAACTTCTTATGATCCGGGACCTTTATAATGA
TAACGATTTATCATAATATGAAGTCCGTTTACACGTCAAATGACATACGATTCTTCATCC
GTCCTATACAATGGGAGGGATAAATAAATTATGAAACAGGTAGGCCGCTTGTGGAAAAAA
TACTTTTATTTACACACTTGGTCAATTAGAAATTTAATATTTGTACCTATTTTCTGCTTC
----CG----ATATAGAG--------AAAAAGTTGGCAAAAAGTCTTTTGAGTTATAAAA
TTCTGT------TAGC--------GA----------ATCTTATTCT--AGCTTAGTAGAA
--TAAA--------AGAATTTTAAAAGAGCAATAGAGGTTGTGAGAATTTATAAGGTAAT
TTATTACTAGACATCATTTGTACAGAATTATGCTCTCGATATTGTCGATGAATTGATGGT
TATT----ACATTGATACTGAAATAGGTTTGTCTTACAACTGTAAGATAATCGATGCTTT
TTGTTAAAATCGTTGAGACTTAGTGACATCGG----ATAA--TGTACGCTCCAAATTGTA
CTCGCT----CA--------TACACCCTATAACATTTTGCTAACCTTACTAATGTGATGA
CTATCATGCAAATGTTATGGGAAATGGTATTGGTCCGGGGTGCTGAGACTCTGTTTGGTA
GAATTCATCTGCACATGAGTTTGCCATTACCGCTAAGATCATTTGATTTTGACCTACCTT
ATTGGGTTGTAT--CGGACTTAAACTCGTTATAATACT--AAGACA------AAAA----
AGCAAGTATTATTATACAATGAATAAACATTGTGCACAGAATCTTACCTAATAGGTTTAG
AAAAAGTTTTCGCTGAACGTAAAATCTTCTTTCAGGAGAGTTATTTGAGCTTTTCCTCAA
ATTTCTTTGACTCCTCTTCTTTTCAAATATATCGATGACTTATGGTCTATTGAGGCAACA
TTCGTTCTGGCCAGGGGTTTTTGGCTGGTGAAGCAACGCTTGATCAAGTTCTCTTACAAA
ACAGGAAATTTTATCTATCTACAGTCTTTACAGTATCG------AC--CT----------
--CTCTCTTAGTTAAT----TTCATATTTCATAAGTCCACAGATCTGTTGATAAAACCGG
TTTGGAGTAAGCTTAAAGGAAATTTACAACGTCGCTCATTGTGAAATTCTTAGAAAACTA
TATA----CTATTGCAGGAAGTACATTTAAACCATATATTGCAGGCTGTAATAAATTTTT
CTCTTTACTCGGAAACAATTAGCTGCTGCAACAA--GG------CTAAGATCCTAGAATA
CCATTGAACTATTATCGAATTAACGAATGGTTTATGTGGACTGGTGAACAGTATTTTATA
GTAATACGCTAGCACAACAACACGATCCCAAGATGA------TATAGACCTATTGATT--
AGTACTCTCAAAAACTCTTAAATACTTAGTGGGGGTGTTTTTATTGGAGGTTAGAAAGGG
GTCCGT----------ATATCAAA------------TATTGTTAATTTTAAGAAGTAATC
AATAGTATAATACTGAGAATGGATAAGTTCTTCCAATTTGCTGAAAATTGCCATTGAAAT
GACACCTTATTGTCTCACCATAGATACACAGATGATTAGAAGTATTAAGCCATCGGTCCT
GGATTGTAAGGAATATGATACACTTTATAGGAATAGAAAGCTCGGAAATATGTTCTAATA
ATAACCGTAGAACAAAATCAGGTATTAACCAGATCGGAAAGTGATATTATGAGACCGAAT
CTTTAAAACTTTTATAGAAGCCATTCTAAATATTATAATTATATAATCATGAGTCCGTGA
ATATCATTTTCAAAAACTTTGAGAGACGAAAAGCGAAGGGTAGAAATGAATTGGCTTAAG
GATTGTTTCTATTTTAAAAGTGTCCTATAACTATATTTGACTGTAAAATATTGCCTCGTC
TTGGGAGATACTACCAAG------ATCTCAAACTTTGATGTCTTGAAATAGACCTACTTA
AATGATATTC----TTTACTAGAGATTTAGTTTTGGAGAACTTGTTACGGATAAATAAAA
TTGATTGATATTCCCTAAAATAAGATGGCCACAATCTACTATGAAG--CCTT--GAAGTG
CAAACTATCTTTATATAACTGTAACGAAAGATGATGTTGTAAGATCCTGACCTAAAGTGA
TTGTCTGTGA----------ATAT--------------GATGTCGACTAAAAAAACAAAA
TTGTAAAAGCGGTAAATTTTATCTGGTAGAGAATAATGGAACTCAATCCAGTCATCCTAT
TGGGATTGAAGTTTCTGTATTCCGATTTTAATAACC------TTAGAATAAAGATATAAC
GC------TCAT--------TTCTTTCTGGCCTACTAAAACGCTTCTAGATAGAGACATC
AAACAATTAACCGGAAACGCTTCATTTCTTCT--CTAGGCTCAG--------CATTGAAT
GAAATCCTCAGACAGTCTTCGAAAAATACCATCAATTTTATTCTTAGGATCCTGTAAAGG
AGAATA----------------GGACAGGGTTCTGAATAA--------------------
------------------------------------------GGAAATGAAATTGAGAGA
AGATTTTGTTGAGCTGAATACTAAATTTTTGACAATTAAACAAAGGTGTTTGGCTATACG
TTTTCTCCAATGGACCTCTTAGTAATGGGTAATCTGGTCGATTTATAATCATGAGATTTC
ATGGACATCTTTCCATTATA--CACAGTGA----CCCGCGGGAATATA----TGGTAGAG
AATGTAAAAACCTGATCATTTTATATGGTCGTGGAGCGTGGAATGT----ATATAATTAC
AGCATTCGATTATTAAGCAAAAGAGATTGCAACTTGTTGTAAGTTTATATCGGAGTCCTC
TTTCTGGTCTCGTTCATAATAAGCGATACTGAAATACATAAGTTTTAACATTTATTGTGT
TATCGAAA----------------------ATTTCTCT------------ACTAGGTTCG
AAGTAATT----GGAAAAAACGTTTAGGAATATTGGAATTTGAAGGATCTTATGTGATGA
CACCCCTGATGATAGTTAAGCATCAACCTTTATGAGGGGCCTTTGTTAATCATGTTGTAG
GCTCATCAATTTATGGATAATGCTTTATTACCTACTTGAACTAACGAGCTGTTATTTGTT
CTATTAATTCTGCTCTCTTTGGACCATTCTTACACTAAATTGTTTCGATTATTATACGTC
GGATGTGAGTTTGTCAATGGAT--ATCA----ATGTGTGAACATAAAT--AACA------
TT--ACAT----ATAC--------------ATAGATCGAAAGAAAACCATTTGTATCGAT
ATCATTGGCTATGGAGAAGATC--GTTAATGCCTTGGGTTGAGG----GATA----ATAA
----GTTCTTTC--CAGAAATTCCTCAATTGAATAACTTGGTCTATATAATTATGGACAT
TATATGGAGTTAAAAAAATAGTGTTAACTTGACCCTTTGTATTTCTTTATGAAATAAGAA
CCTAAGGGTTGTGGCC--ACCAACCTTGCAAAGGCCAT----------TGTCTTACATAA
TGTAATGACTCTTGAAGATTTTGCGATATAATATTCGATGCAATCACAATTCTGATAATA
AGCTTGGTTCAGAACCCTCTCACTTTCATAGGTTATATTTTACATCCTCTAGGAGGTATC
AAATCTAGAAAAATTTTTTGAGAAACATATATGGATTAACCATAAAAATAGTAACGTTAG
TAGGATCTCAGTAAATTTGAAAAATGATCTATTTGGTGCCATCTCTATCATAATTATGCC
TTCGGACCGAGAATCACTAATAACAATATAGTTGGAGATATGCGATCCAGGAAATGTTAT
TACCTTAAGCATTAGTAAGATTCTTGCAAAATTATTCCGTACGACCGCAAGGTTTCATCT
CTTAGACACAATCCGAACTCCAGTGATTTTAATATTAAACTTTTTAGTGACAATGTGCCT
TCGAGTTTCTTAGTCTGAACGTTGCGAAAATTTTTTAACATATTGTGTTATACAACATTA
ATTGGTCAGAGTTTCCCCGAATAAATTTGATTGATTTTATGATCTACC------------
TTGACAAACATAATTTGACGCCTTCTGTGGGTCACTGGTCGTAATAGTATGTGGGTCCCT
ATGCACTGTTAATGGGAACCTAGTTTTTCGGTAACATTGAAACGGACTAATACATAGACT
TTATCCGTGATATCCAGTGCCTCCAAATTAGACTCTCTATGAAATCAATCATAGATTGTT
ATCCCAGTCTGTATGGATCCCTTTTAGTCTTAATTGATTACTTAAAGTGGATTTTAATAT
TGATTTCACAAAGTGGTTTATTAAATGTAAATTAAACAAAAGTATTCGAGTTGTCCGACG
CC--CTTTATTTAAAAAATCGAAAATTTATCTAACTAGGGAATGACGGGTCCACTCACAT
CACT--------AAATCAATGTATTT--ATTATACA------AACAGTATTAGGTATACG
GAGTCGGCGACT----GTTATGCTTTCGTCGCAGATAAATAATGATTTAT----CTTTCT
TC----------AA----AAAAAT----GCCTAT--------TCCATGCTAT----ATGA
TAGA----ATAATGTG--ATCTCT----------GTAA--------AAATGAAATT----
TTGCTTTA--GATTATCGTGTATTATGTAT--GGATTCTAATCTCCTTTTAAAGATCTAT
TCTGCGAAAAGAGAATGATTTCTTCATAAAATATACAAGAAGAAAATATACCGTTTGTTT
CCTTAATACA--AAAAGTTTTA--GTGAATGTTTTTCTTTTTATATCAGAACGAGAGT--
--ATCCGATTCT----AA--ATATTAGAGCGATAGCGATATCGATGAGGA----AAAAAA
--ATTTAATGGATCTTCCGAATTTATTTCTGAAGCAATAG----------TACCGGACGC
GATTTGTACACGAACAAAACAAATATAGAACA--AAAATGAAGTGGTCATTTAAGG----
--TC----------------CACTCCAGAAAGATTTTTTGTTGACCTATCCAATAATA--
--CTAT----------GGTAATTCCATATTTCCTAGATTCTTGGAAAGATATTCAATTGA
TTTCATATTCTTATGA----------ACGGAGCA--------------------------
TTGAGATTCTACCAGTTTAATATTGACTGTTATATGATGG--ATCAAGAAGT----GTCT
TG------AAAGTTATCT----CCTTTTGGTAGGCAAT--ATTGTTGCACTCTAAATGAA
TATCAA----CCCTTTCGTTTT----GAAAGGATATGGCAGTCGGATATTTCAT------
----------GTGATAATGT----CCATGA----ATCTTT------ATCTAGTGAGTT--
--CACA------TTCCAAATGA----GTCTTTGTTTGTCATGTG----------------
----ATGAATAG--AAACAACT--TGTATTTGCACACCATGTTTGATTGT--CATC----
------ATCTCGAA------ACATATTGCAAAAACA----ATCCTATCCC----TT----
----------TGAT----TGTGGT----CTTAGGTTTTTACTAATA------CGATTTAT
CACTACAT----TA--TACTATATAGTCTGTAAGAAATTG--------------------
TATT--AC----ATTGAAAACTTC------------------------------------
------------------------------------------------------------
--------------------------------AACATTAA--------------------
--AATATTAAACGTTATAGTAAATGGGGTTATATCCATCAGCGTAC------TCTT----
TTATCATCATTAATGGGC--TTTAATATATATGGAAAACACGCATATTGCTTGAAATTTT
GCAAATTAGTTATCAAACAACAAT----TAAAATCTGTAATTTATTTTGTTGATCCTATT
TAGACCCTAACCATTGCCCTCAGGCACTTTATGCATATGAAATCTTACAAGAATCATATC
CATTTAATAAAACAGACGGTACTACGAAGTTCCCAATGAAAATCTAAATGGT----CGTT
ATCATACATGACTCAAGGGATGAAGTGGATAAGTTTCAGATTTTGATACTGGGATCTGTT
GACTAGTATCTCCTAAGTGTTTCTTGTTATAATCAAAGTTATGACCAGGATAATTAATAT
GAATTAAATTTTTAGTAATACACAAATGTGTTCGAAATGATGCTATTTTTTACTGCAATA
TCGATGTGGACGAAGACAGAGCCTTGACAA--CGTCCTATGGTATCTATGGATACGGGCA
CTTAATCTAAGTTTTACTAACAGTTTAAAACTCTGATTTACAAACTCTTAGAGTGTTTAT
GGTGAAGCTGAAAGACTTTTTGGGGGTTTTCGTTGTCCGACCGATCAAAATATGACGTCA
GG----AAACAGACTTATTCAGTCATGAGTTTGTCA--GTAGATGGGTGATACA--AAGT
TTTTATTTAACAGTTCACATCCTTTACTTTCAATTAGAGTGGTGTTCTGGCCCCCTGTCT
CTGATCAAGCCAGAGAGACACCATCCCTAACACGCCTAATCTTTATCATATTATAGGTTG
AAGACAAATTTGTAAGGTCTGTTCGAGAATCACATAGACCTTGTGAGTGTTATATAGTTC
TAGTATTACACTTGCGATATGAGTGACCCTAAAAGAGTTGTGCACTTTAGAATTTTGAAC
CAGAAGCATAAAATTCCGAACCCCCTTTGAGAGTCTAGGGGAGACAGTTTGGTGATCTTC
CCCCAAAACAACCTCCTAGTAA--TTCCGATAGATACCCT--GATTAATCCTCTATTACT
GTTTGCATATTAAAAAATCTTATATATAGAGAGAGGTTAGATTACCGTTGGAATACTTTT
GAGACCTAATCTTCGATAAGATGTAAAAGGGTCTGTCGTG----------------TGTC
----AAAT------CATTTTCGTTTTCA----AAAAAAAAAAAA----ACAAGTCTTTAA
TTAATATCATTTCGATAGTAGGGATTCTCAATTAAATGATAAAGATTTTACAAAGAGTTA
GAAATTTGGAAAGTAGGTTGTATTATTGCAAAAAATAATGGTATAGAATATCATAATGAT
TTGGAATAAATTGTTGAAGAGTGTGAAGAAGTCGCTTCATGATCTTCATTATTTGACTGA
GAAAGAGAATTTGAAATG--GTTTATATCGTAAGATAACTATTA--ATTTCTTTTTTCAT
TATTAAAGGCCTAGCTCAGACTTTATATTTTAGGAGCAAATTTTAAGTAAACAGGA----
--CTTTGTGG--GTTACCCATTGACTGGATGATCATATGAACTGGTTATTGTGATTTTGT
AAAGGAAATATACTGAGGTGATGATGCTTGAAAAAAGATATTCTTTCTTAAAAACTGTTT
TACTTGTGCTTTTTAT----ATAGAAAATTAA--------------------GACTAGCA
TCCA--GATTTTGTCTAACCGAATACTGGGAGAGAAAATTTTTACTGGCTGGCACTCCTT
TACCCATGTTGCATCATCCTTTATATGAAGAAATTACTTTTTTACGATGTTGTGGTACAA
TGGAAATTCACTCTTTCTTCCTGAAT--------CAGAATATATAACCGTCTTGCAGAGA
ATGGACTAATTGAAAGTGTGAGCGGATTATTTGTATGTCTAGAAGGATCTAATGCCCTAC
TCCTCAAG--------GTAAGTTTATTTCGATTTCTGACTCTGTTTTACAAACCGTATTG
TTTTATCACAGTGAGAAAACTATATCTTGTCTAAAT------------------------
----------------------------AACACGGTTATACACACTCATAGGCCGGGTAC
ATTTATAAAAGGTGGAGTTGTACGATGGCTCCCGAACGGATTAAAATGGGACTAGACAAA
AAAGAGGGAATTATGTTTCCAAGAATCACATGTGAGGAAATACTCCTGAGCAATTCGCGG
TCAAATTGCAGATGCTATTTTGTCTCTTATAGAAAAAAATCGCCTTGAAAGTCATTTGGA
TTCGCATTGTTATCATCAATGTACCAATTCCGATTTCGTTCACCACATATCTTACTCATC
GATATTTTACAATATACCCATTGTAGGGGT----CTGCAT------TGGAAAAATAATCA
TTGTTCGATTGTCACTAAGTATATCCTTGGTCCAAACAAAATATCTTGGTTAAGAAATAA
AATAGGATGTTCAGACACTAAATCAGGATCCAGTTAAATTAAAAGAGAGATCAAAATAAG
CGATTAAAAAAA----TTTTCT----------TGACGGGATTATTTCTTT--CAGATTAA
AACT--ATGAAACTATTTTTCAAAATTACTTAAATGAAATGATTCATTGAAGCATGAAAA
CTTTAATACTAA--AACAATCAAAGATTAATGAATCCGGTGTTCACGAAAAATTCAGTTT
AAGGTCGAAGGTGATTCCTAAACATTGCCTAATTATATGTGCATCACTAACCTTATGATA
TGGATAAATTGGTTTTTAACTGCAGTGAGTCTCAAAAAAACTCAAACCATCATTATGTAT
GATATTACTGTGTTATGTTTTGAAACGAAAAACTTGCTATAATTTCATGACCTGAAAGTT
AAAAAGCGAACAATCATACTTTTAGTAACATAGTGATACTCCATTACATAAACAGAGT--
----TAGC----------GA------------CGCT------ATAATTCTTTAATAGACT
CAAA----GAAACATTCCTCGTGGTATAGGCACCGAAAGTCGGTGAATTGCTTCAATAGT
CCAATATGATCCCC--AAGGGCGCATCCTAGCAAAGAAAGCTATGATGCAAGCAATGACT
TTCAATTTGTTGGTGGACCCTTCTATTATACTCTTAGAACCTACTGATAAAAGACGTTGA
TAGATTCTATTTCCAAACTTTGAATATTTAGAAAGTTTTTAAACTTGGAAAT----AGAA
ATACAAATTCTGTTCACCTAGA------AT----GAAA------------AGCTGGAAGG
TA--------ATGA--------CCTC--TAAAGT------------------TAGCGACC
GTTAGATTATCCACATAAGATTCTAGTTTAGTGATAGATTTATTTTCTCTCTGAGTTATG
CAATGAAACTGAAAAAAATTGAGAAATCTGTACTTAGG----------------------
------------------------------------------------------------
------------------------------------------------------------
------------------------------------------------------------
------------------------------------------------------------
------------------------------------------------------------
------------------------------------------------------------
------------------------------------------------------------
------------------------------------------------------------
------------------------------------------------------------
------------------------------------------------------------
------------------------------------------------------------
------------------------------------------------------------
------------------------------------------------------------
------------------------------------------------------------
------------------------------------------------------------
------------------------------------------------------------
------------------------TGCAAAATTTTTATCAGCAAGCATGAAAAATATACT
TTCC------------ATCACAGTTACGCTTTCAAATGTAAAGAAATGCT--TGACCTAA
----------------------------------------------AAAATTACATAGAT
CA--------ATATTTTTTTCATATAAAAAAAAAACACTGACATAATATAGCGATAAGTT
TAAAAAAAAAGA--------------ATCTCTTAATTATTAAAAGGTCGATAGC------
----------ATATAAAAGAAAAAACCCCCAATTATATCCTCGGATGACAATGTGATATT
AAAATA--------------------------ATCGAT----CATCTGATATTA------
----TCATAT--------------------------------------CAAAACCTTAAA
TATTGGTAATAATTATAGTCTT------CCTTCTAAAT--CC----AAAATGAAACAATA
ACCATT----AGAAAACACATGATATTTTAATCCTACGCATTATAATTCTTTAACCTACC
ATTTAT------------------------------------------------------
--CAAAAAACCTTATACAAAAAGGAATGATCACAAAATAACAAACTTAAATATATCATTA
TTAA--------------------------------------CG----ATCAACATGATA
CACTGA--AAAAAC----TTGATAAAAATGGTAAAGTTCTGCGGCAACAATACC----AT
ATTG--------------------------------------------------------
----------------------AAAAAAAAAAAAATAGAAAACACAAAAT----ATAATT
GTCAGAAACAAAGATTTATTAT------------------CTATATATAAATTAATCTCT
------TTATAT------CTATCCATCAGTAT----------------------------
------GTATCA----CGAAAATCCTTGTAGTACCAAAAACTATTTGTGGATTATCAAGA
CCTG--GTCTAAGAGTAACATT--CTTGAATATTAATAATTAATCCCGTTTTTGATGATA
AC----AACATTTTTTCTCTTTAT----------------------TCATAACATGATTA
TTTT----AAATTTTGAGGA----AACAAATGAACTCTAT------TT--AGAGAA--TC
TAAAAAAAAA--------------------AAAAAAAAATAAGA----------------
----------TACATACA--------------------AACTGGATGTTTTATT------
CTAACATAGAGTTGTGTATACCAACCTTTTGAAAATTTTATGCTCATATATACTAAATTT
GAGTTGTATATAAATCCTAAGGATAGATTAAAAAGGATGAAATGACTTAAGCCCATATGT
TTAATACCAACAAATTCCAAATGGTACAATGTTTAATAAGTTTATTCTTCGTTAAACGGG
GAGACTAACGAAGACTAATA------AACTATATTAATCATGAAAAAAGA----AAAAAA
ATTTGTTTTACATTGGGATGAACGAATCCTTTGTCTCCGA----AAGACCCT------TT
TTAACC--------TAATAGAATCAAAAAATTGAAATGAAAATATCTTGATTTAAATTTA
AAAAAACCAAGGTCTTAAAA----------------------------------------
------------------TTTATTTAAATATATA------------AGAATTAAAGTAAT
CATTTCTATTAATGAAAATAAATAATAA----CCATAAATAAAA----AT--CCAAAAAT
ATAGTT----TTATAACACCTTAATTAACCCGATGGCA----ATTTTATT----TAAAAA
AGTGATATTTCTATAACATTCATCGAATAATAAAGATCCAAAAGAGAAAATATATA----
CCATATATAATACAAACGGGAAATTTGGAA------TATAAAGAAAATCCGA--------
TATAGCAACAATATTCTG--ATCTTT----CTAAAATAACTGATTCTATACCTTTTGT--
TTGCTTATGATCATCAAATTTA------CAAAAA------------CGTCATAACCTT--
--------------------------GTTCATAAGAATAAAAGATT--------ATAAGA
ATAAGTCATGACTTTT----CCCTTAAAATACTTCCAT--------------CGATTTAT
--ACATCAATTTAT----ACACTACTCTTGCCAACAATTATTACAATACAAACCAATATT
AT----AGATACTAAACTTATTAAAT----AAAGCCATCTTTTTAGAAAATAAATTATGT
TGCAAAGATATTATCCAACAGA----ATAGAATTATAGCTGATAATAA--GGAAATGGTA
AGGTATATAAACATTACTAA------CTAAGGCTAA----TATACGAAAAGTGAATGATC
ATAAATGTCCTTAAATATAAACCAAAATTGATCAATAAAAAAAAATGA----TCTTATCT
TGATAAATACATCATAATCATG--------------CAGCAA--AACAAATAAAAAATAC
GGATATTTTACAAAAAAT--------------TA----ATATGAAT--ACAAACTTTAAT
TA------ATAACATATAAACAACAGACAAAATTGAATATTAATCATG--AACCAATTTT
CTTCTAAAGTTA--------CTTTATATATTTTAAAATTTTAAAAAAACC----------
------TT--------TTATCAACAAAT--TG----ATGAGATTTTATGT--GATTTAAT
TTGTTTAA----AGATTCATTT--------------------------------------
----------------------------------AGCC----------------------
--------------GGCGATTGAT----TTGCCTAATT----ATAAATCTATCTAAAAAA
------TAAAAGTGAA------------------------------------AAAGTCTT
TTTTTTCATTCTAAAATTATGACC------------------------------------
----------------------------ATAAAAAAACTTTTATGGTGGATGATAA----
--------------------------AAAACTAC--ATCCTA------------------
--CAATTAAACTGGTC----TCCCAATTTATACCTTAT----------CAATAACTAA--
------------CAGGTCTACGTCAATGTTTCTAATTTATTAATAA--------------
------------------------------------------------------------
--ATAAATTGTTGTAAATAAAT------TCACTAATAA--------------------AA
GAATTTAGCACACTATAAAAAA----ATGTAATCAATTAAATTAACAAAAAA--AT----
AAAAAGATAAGAACTTAATAATTAGAAAAAACAAAAAGATTTAAAG--ATACCGGACAAT
----TTAAAAAAAAAAAAAAAACCAGATAC----AAAACCAATCATTCTCTGAAAGAT--
--TCTTTTAATAGAGG--ATATCCTGATAAGATGTCATATTA------------------
--------AATAATGTTCTATTGATG----------------------------------
TAACCAAGAA------TTCT--------TACCCGTTAAGAGGAATGATTGATTATGTATT
AAAGAT--------TACTTTCAAATGTAAAGGGATATGTTTAAACATTGCTACTTAGA--
GAAT--------GAAATTTTTAATAACCTAACTAGTTTCGTGTTATAAGAAAGCAAAA--
------------ATAAAAGCTAAAAGGAATATATAGAGATCTAAAATC----TTGAAAAA
ACACATTGTTTGATAAATCAATGTATATTTTTTTCTAAATTTTACTCTTAGCGTGAAATG
GACTTATTGTTTATGCAAATGCAT------------------TTGCATAAATACTAGAAC
CCCAAATTTGAT------TGATAGACAAGCTT----ATCAATTATAAATC----GCAATC
TTTTGGCCATACGATAAAATTACTGTTCATGAATGGTTATGCATATGTGTGTTTGTTGCA
GATAATTGATCAAATCGATTGT??????????????????????????????????????
????????????????????????????????????????????????????????????
????????????????????????????????????????????????????????????
????????????????????????????????????????????????????????????
????????????????????????????TGAAGGATAATCAACTGGTCTCAATGGAAGTA
TGGAAGTTAGATCTACATTCTAATCAGGTCAATCATCATGGACTTCCTACTTTTTCAAAA
AAGTTTTGAATCTTACCCGATTGGGTTCTATTCAGCATCGAGGTCACAGCATGAATTC--
------CGTC--------------------------------------------------
------------------------------------------------------------
------------------------------------------------------AAGCTA
TATGTTTATACGTCTTTACTGTTT----ACATGAAGTGTCAAGAAAATTGATTGTGGTTT
TTCTTACTTGATCCTTGACCGAATAACATGAAAACTTTGGCTCCATTCATGGTGTTTTCG
TCTGAT----TTCAAAGGAAATTTCTAGGTGTTCTGATCGAAAGGTCTGGTTTCCA----
TAAT--AAAGGTTCTGCTAACTACGGGTCGGGGGGGGG----ACGGTCGAAAAGGGATCT
GTGTAGTACTATAACCTACTGATTAGTCCATCAAAGGAAT----GCAAATCGAGTTTTTT
TACC--------------------------------------------------------
----------ATCAATATCGTCGGAGACATATGGAATGTTATGTTTCTCGGGAGAGGAAC
TATCACTGATCGGAAGTATCAATCTAGGAAGCTGTTGTATTCTGCTCTTTGTAAAAGACA
TT----AAGGAGGTTCTCAAAAAAGACTAGCACTTTCACAATATTTAGATTTCCATTCTC
CGGAACAGGGATTTCTTGAAATGTCTAATTATTGGGAATCGCAAATTCTCTTGTGGGGAG
ATAGACAACGATTTTGGGACTACGGAAGATTGTTGGTAACATTGGGTGTAACAGATGGTT
TTGCAGTAGGATTATGCAATTTAAATATCCCA----GACTTTTCTTAATAGGATCTGCAA
TGGAGACTCTATAACCTAATATTCATCCTTGAATAGATCCAAATACCATGTCATAACAAG
TTAGAATA----AAAAGACGTTTTTGATCTCCTTTT----AACGAAGAGAAGTAAACAAT
GATC----CGAAGCTTTTGACTCCCATGCCGGTATCCGAAGTAGAGAGTATTTTATTGTT
CG----AAAATCAAAATTTTGGATCT----CAGACATTGTCTTTTCCTACGAGGCAAATT
ATTGGTCGATCTTTAGGGCCCTGAATAGAA----------TTTGAGAAAAAAATTTCTTT
TCCTCCGG--GACGAAATAAAATGTTAT--TATCAGTATTCGATTAAAATCCTCCATTAT
CTTTCACAATCGGAGTATTGTTCGAGATAACGAT--TGACGTCCATAGTTCATCTGACAA
ATCATTTTATTATTATTATCATACGGACAAGGGAACCGTAACACATTTAACAAAAGGATT
AAAATGCGATTATCCTTACATACCAG----CGATTGTGATATGGGATTCCTTCT----TT
ATCCACGGTGATAAAAAATCTGATAGTATCACCCGAAGAACGAAGGAACC----TATGTT
TACTCTTTTTATAAAGATAACCTTATGAGGTCGAAAAACGTC--GGTCACGCGGATATTG
AAATCAAAGA--------AACGCATATTCTGC----ACACTATGAGCATC----ATAAAT
----GATGTCGAATTGTTAATCAAATGCCCATGGACTAGAATTACGATGATCTT----TA
TGATGACCATGCACTCAAATGATTAAGGATAATAGAATATCTTGATATTACTTATGAAAT
CGTCACAAATTA----CGATTGAAAGGTAGAGAAGGTTATCT----TTTTCTGACCAGGA
CCTGATGGATCTATTAAT--------------GAACAAGGCCATGGGCAGATTCAGAAAT
TGAAATTCTTCTAAAGAGACGT----TTAATATGTC------------------------
ATGATAGTTTAT--------AA--------------------------------------
----------------------------ATCGTTATGGCCAGCTTC--------------
------------------------------------ACAAAAATTGCTAGCATTGTTCTT
TGCCAGCATTTC------------------------------TTTGCCAGCATCCCTTTG
CCAGCATTCCTTTCTT----------TGGT----TCGGATTCCCTTATGGCCAGTCACTC
ATAATGAAGTCGATATAATCGCATAGTGTAAACATAGTTTAATC----TTATTGATAATG
AACCTCTATGATATAT------------------------------------ATCTCC--
------------ATGAGACATATACATTTGTCAAGGTACAAGGGTGTTACCATCATCTGA
ATATGCGGAACCTTATACCGATCCATTCCATGTATCATGTGAACATGGTGATCCTGAACA
TTATGAGTCATGTACTCT------------TTATAACAATGATTGATCTGATATCAATAC
TCGGTCATGT--------------ACAAGATGCTTTATTGAAAGCCGTTC------ATAT
ATATTTCAATGAAATCTCCTTCTGTCTTGCACAATATTCTTGGCTCGTAAAAAAATTTTT
TGAGGAAGCTTTCAGATCATCAAGTATTACTATCTACT----ACATTTCAAAGTGTACAA
CGATATTGAC----------------------AACTTCATTT------------------
--------------------------------------------------------CATT
GACCATCGTCTTGTGACTTT----ACCGTTCAACTTCTCACACTTACAAGAAAATATCAT
TTAAGACTATGTAGCTTTCA--------------------------------------AT
TGATTACTATCAAAGGAGACTGATAGATTCGTTCATCA----ACTGGTTGTTACCTCAGT
CT--------AGAAATTACAACGAAGGG--AA----------------------------
------------------------------------------------------------
----AA------GGGTTTGTTAAGAA----------------------GCTTAGAAGGAG
TGATGACCTTAAGAATGTCTTTCAATTCCAAAGGATTG----------------------
--------------------------------------------------TCAACAATTG
CGGGTCTTCTCGCGGGGCAAATTAATTA--CCTTTAATCTTTCAACCATGCGTACG----
--TATAGTGCGTAC------------AATTTACTTTTTATATTTTG--ATGACAATTACA
GGCATTCTAGAGTTTTCAAAGGCT------------------TTTAGT----AGTTCGGT
AGGTTAAG----ATTTTTTGCCAAAATGTTATGAAT------------------------
------------------ATAGCACCTTCACGTAGGCAATTGGACACAATCTGG----CG
TCTCATCATCTTTCTTTTTTTTCTGAATTCTTGTTAATTTTCTTGTCCGATCCTGTAGTA
AGCAGGTAAAAGTCAACTTGTGTTCACAACTGTTAATGGAAATTTGACGGATCTCA----
CTAATGATCTTCGGTAAGATTCTTTATTCTTGAAAATAGAATCTTG--------AAAATA
GGGT----CCCTCTGTGCACTGTATGGTTGGTGTGTCCCTATCGTCAATGTAGTCTAGAG
AAATTGATTC----AT--------------------------------TCTAGTTCTACA
ATCCTCATGATCCTTTCGGAATCGGAATTAGTGTCAGTAAAGTCATCATGTAGAAA--GA
AAAGTGACGT----AT----GGTTATATAATAAACCGGTCCGACGTATCGTTATATAAAA
GAAATCTG------TTAGTCGCCCTACGCA----AAAAGGTGATAATTTATGGTTGCTAT
GTATAT----TACAAGATACCTGTATAATGTTAAAACGGACATTACTAGAACTATTACTT
----ATAAAGATTATGATATAGTCATGATCGTTACAAAGAGGTATCTTCTATATAGCATC
CTATCAAACCCGGTGGCTATGTTTATTCCACTATGAAACCTTCGTCGCTACCTACCCT--
----------------------------CTGGGTTTTATGTAGTCCTAGACTGAGACTAT
TGTCAAACTACGCAATCCATTTCTTCTTCGTA--TTCGACAGTCTGAT----AC----AG
CTAAGTATTTTTATATTCAT--------------------------------TTATAT--
----ATATTCATTTATATGTACATTCATTTATATGTAC----ATTCATTTAT--ACTTAT
CGAGTGTA----CTTGCGATTGTACTTGATTGCGCGAATA----ACGATT----ATTCCC
TTAATCAATACAAACATGCTCTGCTATAGGTTCAACTTATATTGATTG----CTAGCGAT
ACTACCTCGTTATAAGACATTC----CCGAATGTAAGAATCCCTGAATTTTTTTTTCTCG
CTATTTCCAAAATGATCCCTTATACTCGATAATAATCAGCTTAGTAGAGGTTTTTTCAAA
AAGAAGACTTTCTTTTCAATCTGGGATTACTGAAAGAATGTCATCTACGATCGGCCTACC
TGGT----------------CCATCAGAATTTTACATT--TCAT----AGCCTACATTGT
TTCAAGAGAACATTTAAA--CTATCATTGACACTTTATGAAACTGGATTGGACCAGTAGA
CGTTAGATAT------------------GGTCTTTTATAGTAGAGGCTTTCAAAATTA--
--TTTAGTATGC----CCTAATCT--TACTTCATTG----------AGAGAACAGTAGAA
GGATCCATTGACAAGGACTCAGTTGACAGCTGAGAATACGTATTTTATTTTGGTGTCTCC
GACGTCCTAAATTTGGCTTACCGACTATAAAAATGGTCCTCTATGATCTTAGATATCTAT
TATTATGC--------------TATAAATAAAGCCTTGTGGACCCAGGCAAAAAATGCGT
AGTTAT------ATATGATGCATATTTTGGCCAACAGGATCGTAATTGTGAAATGACTGT
--CTTCTTATAGGATTTAATAA--AAACAACGGGTTAAAA----------GGAAGGCCTC
ACCGAAAG----TACGAGATTATC----ATACTATTGGCTCTGATAGGGCCTGTGCATTA
TTATAT----TCAAGGCCCTAATGGATTCCAT----------------------------
----------------------------------------------------GGCCGGCA
TTGGGCAGGGTCTTATATAAAG--------------------------------------
------------------------------------------------------------
------------------------------------------------------------
------------------------------------ATAG----TTAAAGATATCGAGTC
TGAGGTGACCTGAGACAGCAGAATGACTCCAAAGAAGCTTTTGATAACAATCTTGGACCT
CGATCATATTTCTATCAAATCGCCTTTCCTTGTTCAGTGAAATCTTCAATAAAGTGCAAG
GGTTTTCTCCAACAAT--------------------------CTCTCACTTAATAAGCGG
TTTCAGATTGAAAAAGACTCAATGTGTTATGCAG--GAGGTTGA----GCATGTCATACT
ATGACTTCGTCTATCTTACCAGGTATAGATTACAATTGTCTACTACGA--CGTATGATAA
TGCAGGCATGTGGAAGGAGGTTTCCGATAATGAAATTGTTAT----TACAGAAAGATTCC
CTCTTGCTGACTGGTAATCAATTTTTATAGCCCTCATTTACCATTTTATAGATATTCGCA
CTCAGAAAAAAGCATTCCATACGAATGTCGTTTGTGCTAACCAAGAATATCGAACTTAAA
ATATATAACTTGGACAAATGATCCATATGAGTATTATCATATTAGCTTTAACCAGCATGA
AAATCAAACTTGAAATATTCGGCATAAAGAACCATCTACAAACCTTATATTGCCTGTCGT
ATAC--GGGAAAAGCCTTTAAGGTATCTAATTCGAGCTGGCCATAACTCTAGATGGAAAA
CTTACGTTGTCAGTATATTTAACAATATGGTGAGTACAGAGTTCAATGACGGGACAAAAT
TAGGTAAATTTACAGGCTGAAACAGTATTTGCGGCCGTTCTTTTTAGTCATAGATCTATG
TTGACTCTGCATTTGTGGATTGTACCGATTCTCTCGAATCTTTTTTCAAAGATCTGTGCT
TCATGGTTCAGCTTTCTTGCCCATTGGGGCCATTTGGGATTAGTGTGTATACGATTATGA
AAAAGATATGGTTTTTGTGGGATTCTGATAATGTGCTCTCTTGATCTTTAAGATTCAACA
TCGATGAGTTAAAGGTTTATCTGCGTTCTTATTGAATCGAGTAAGACCTTCCTGCTGTCT
ATAGAT--TACTCAGAAATTAAAAAACCCTAATACCATTCTGGCTACATTAATATT
>Anomochloa_marantoidea
ATTCCGTACGGGCCCGTTAAAAATCGCGCTGG--GCTTCCGGCTACAGAAACCC----AA
TCAGAGAA--CTCAAACACTCATCGG----------------AAAAGACATACGATCGCT
CAGAAACAAATTCGTTCATAGGCTACGACGCATTCTAGTAGTCAATGCGGAAGCAAAGTC
ACGGCAGTTTCTCACTCTGAATCGTTGAAAATCTTTCGTTGGATGCTCACATCCGGGCCG
CATTGTAACAAGCAATTTGTAAGGCGATGTGAATCCAGTTCGTGAACCCAGAATATACAC
AAGAAACAAGTCAACGCTATCAAATCATGC------------------TCTCGACG----
ATCATT------------------CCAA----CATT------------------ACATGA
AC--------TTCATAAAGGCTGTAAAAATATGCAGAATGATGGCT--AAATAAGATTTT
GTGTGATATATCCGCAACATATCACCCAACCTTTAAGTGCGAAAAGGGGCCGAATTATTG
ATCGGTATGGGCGCGGAACACGTAGCCGATGGGAGTATGTGCGTATAAGAGCCTCCAAAT
CCCTGAAATCGAATGTCGGCGTATGTCGACTGAAGATTAATGGAGAGGATATATCGTAGA
GAAAGCGCGTATATGACAAAGGAACCAAGGACCGGTTTGGGCATGCGAGATTAGGA----
--------TTCATTAAAAATGTTCTTGCCCGAGTTTATGCAGAAAGTGATCAAGGAAAAA
CGCAAATTGACAAATACATTATCGGGTCTCAAAAAAAA----------------------
--------------------------AAAT--------AGAAGTTCTTTT----AGGAGA
GAAAAAATCACAAATTCATCCTCCCGAAAGGCCCACCGCTCACGCGTGTTTTACGGAGCC
AGGCAATACGGATTGGCTTCGGCAATCTCGGAATGTCATCTGTTTTCCGGGCACAGTCAG
TGATAAATAGGCTCGTCGAAATTGACAATGCGCTATCGAGCGGGCGATAGGTATTG--TC
AACCAACAAACAAGCAGG??????????????????????????????????????????
????????????????????????????????????????????????????????????
????????????????????????????????????????????????????????????
????????????????????????????????????????????????????????????
????????????????????????????????????????????????????????????
????????????????????????????????????????????????????????????
????????????????????????????????????????????????????????????
????????????????????????????????????????????????????????????
????????????????????????????????????????????????????????????
??????????????CGGTGAGAATCAAAATCTCGGACGATGACATAAAAGAAGTGGATGA
AAATGGCGGTGTCAGTGGGAGGATGCCGATATGGCTGGGAATATTCGGGATTGTGATTGC
GAGGACAGGGATGCCTAATTGATCAAAAGTGGATGTTTATGGGAGGTTATATCAGAGGAG
TTGTAAGCACGGAGATGCCAATCCGTAGGAGCTATTGGCGGTATAAGCCTGCAACCATGA
GGAAGGGAATGGGCTCGATCCGTTATGAGCCCGCCCGGATATTCAGCGTCGTTAGACCCT
CAACGGCTATGCATGATCATATCCATGGCGGGCACGGATTATATGGGAAGCAACGGAAAC
GCGTGCACGAACATCTAACAAAGGCAAAGTATTGGTTAGTGCATGGCAAGGCTCTCGTGC
CAGTGTACACTTCAGAGAGGGCATGATAACATGTGTGCGAATGCGATCCTGCACTTCATA
CTGCCCTAACGGGCGCCTGCGATATTATTACGGACGCAACTTATATTAGAGACTTCAACA
GCCAGCTACGCAATTCCTCTTTAGAGCCCCGGCGGAGCTACCGGGAGTTTTATTCATCCG
CTTTGAAGGCGCAATTAATCCTTTGGGAGGAGATACGCTTCCATGTGAACCATCGGGAGT
TCGCTAATCCACAAGTATTCATACGAGGCAATTTTTTCGCGACTTTAAGCGGATCGCCGC
ATAAGTGGATTCGTTCAGGTGGTCGCGCCAATAAGCATAACAGTGCGGAATTAATTGACT
GCCATTGCGATTCAGCTTGCCATTGCTCGCCTGAAAACAGCAAACATTGCAGGGCGCGTT
CGGATTCTAACATCCATCAACCCTCCGTGAGACAATGCACATTAACGGACAGGGTACTGA
TCTTGAATGACAGTAAAATTCTGAGATTCGAACATTAAGAACAACCCATTCAGAATATTC
TCAGAAACTTACGACAGCGAATCTTTAAGAGCATCAGACACTGACATTTCCTGGCGATGA
CAATATGGCCGTCTGAGTACTTCCCCGGAATTCCTAATTAAAGCTTGTGTAAAGCG--GA
ACGCAG--AACAATACGTACTGGAGTCACATTTTGGAAAACGGTAGGCGTGCATAGGCAC
GAGGCTATAGGGATGAGTATGAACGGGCCCCTAGGTCCGTGGGGGCACCTGGCGATTTAA
GTCTGGGACCGTGAAATTGGCCGTGAACAGGCACTTCCATCAAGTCGCCCGCTTATGATT
GAACAATTTCATTTGAACGGATAAGTGTGACTTTGCCCTACGCGGGGGAAATGGCTTTGG
GGGCGGGTGGAAACGTCTATATGATTATAAAAATGCAAGCCAGGGGGTTCGTTTGGGGGT
GGGACGACCGGAGGAAGACTTAATGAATAAGATCGGGTATAAGAAAAATTGAGATCAAGT
GCCTGTTAGGCAATAAGACCCCGGGCCGATAGGTGGTTACGCCTACATGCGATATTCGGA
GTAAAACAGAGTCTCTTTATGAAAATTTCGTTGTCAGCGGTCGAGTTCGCTTTTGGAGAT
CCTCGCGTGGTACACCACCTAGACGAATGGTCTTCAGAAGATACTCACAAAAGGTCATAC
TCATCAGCGTTAGTCCGCGAGATTACGACCGCCCGCACACTTGCCATTGAGCACACGTCT
TCAGGGTTGCTCAAGGATTACCGCGTGACCTTGATCACTCACATTTCACCCGATGTGGAA
GACATAGAACGCCAAGGTAAGAACTTCACGTAAAGATTCAGAATATGCATCTGGTTGAGA
TTTCGAGAGACGTTACGTGCAGGCCGAAATGACGTTTTTCCACCTTTTGTGCGAGTTTAC
GGTCCCGGAATAGTGGCTGCGAACATAGGGTTCACTATCTTCGGGATTGAGCCTCCGACA
GCTTTATTGTGGAAATGAGAGCAGACAAGCATAATTATAA------TTAACTTAGTCTAC
CCAACGATATTGGA--TGGAGTAAGAATATTTTCACAAAGGGCAATGGGTTTCCAACAGC
CCATAAACGCGTGAATGGCCTTAGAT--CGCTCTAAGACATGTTACGCGTCTTGAGGGTT
GCAGATGTAAAAGAATATATTTGGAAGAGCGACTGGAGGAATGACCGAGAGCCACAGCCT
GAATGCGAGCAATTAGAGGCGAGGACAAGATTGTGAGCAACTGCCTAGCGGCAGATCGGT
GAGC--GTAATGATCCATCAAAGTACCATC------------------------TTATTT
TTGGCATGCCTCGCGGAGTTGGCTAAACGAATTTGCACAACTATAACTACGTGTATGGGT
TTATTTTTGGAAGGGT----------TTAAGATTTTGAAACGAACAAGATTTAGACATCG
AATCGAGATTCGAGGGACGTGACACTGAAAGCCGATCGTTCAAAGTGACTGAGCGAGCTA
CGATAAGGTATCGAATGACGGAAAGCAATTATCAGCACTCATAGTTGACATTGAAATCAA
AAGAACCTTATTGAAACAAGGCATAACAGTCGCACGGTTTCACAGCGTCAGGGCCTGGAC
CTAAAGTGTT----AAACGATTCATTCGACATCGGCAAATGGATCTGGTCATATAACCCT
ATGCGCGCTCGTATGCGCGGTTGCGTGGCTGCTCATGGCCGGGTGGCAGGACGCGCGGCA
GCGTGAGGATGCAGCACCGAGCGAGGAAATCGGGACTTTTCTAGCTGCTTATGAGCTTAC
ATTAGGCTGTGTGCCTGCCTTTTTGCAACCTTGTATAAGTATCCTGTCATAAACCTAAGG
TTTAGAATTCGGGTGAGTGGCACATTTATGCAATGGGGTTCAATCAGCCAGTCTATACTC
TGGTGTATACATTTCTGGTCGTATATGCGTCGAACCCAACATCCACGAGGCAAATTTTGA
TAGTCTGATTATCGGATTAGAAACCAATGG------GAGATAGGCCTGGTCCTTATGGAC
ATTTCTTTATTTGTTCAATGTCGGGCCTTTCCTGAAATATAATTCCCAGGGATTGCGCCC
ACAAGAATAAACACGTGCTTGCTTCTACTCGCGCTATTTAGCGGCTAGAAAAGGTTAGTA
TTGAAATAATAACCACCCATCTTTCCATAAATCTGAGATTACAACCTTTCCTAGTTCGCT
TTGGAAATTTGCGAGATTGTGTGTGTCTGTTCTTGTCCTTGTGTCCATCCGTATTTCTGG
TTTTACAGGGATCAGCCTATTTGCACTTGCGCGCTAATGGGATCATGAGGCACAATCTTT
GCACTTGACAATTTACCAATTCTTTCACATTCATGTATACATCATTATAC----TTTTAT
CGGACTTTGATTCGGATCTCGAAAGGATATGCACTTTTTCATACGGTTCTGTTCCGTGGC
TCTCGGCATTCCTTAGAATTTAGATCTTATTTCTTCTGGCCTTAATAT----CAATATCC
AAAT----CAAGGC----AAAAGATT------------AGATATACGCCCAGACATTTAC
CAGGTTGCACTCGG----CTTTACGAATCACATCACATCTGTCCGCTTCATCCATGTTAT
ATCAGTAGATATTTTTAGTAGCACCTTTTGGGTCTTTTTCGCGCCTCTATAT------AG
TT----CGAACATTGAATTTTG--------------------------------------
--------GAAT----GA----TA--------TTAAGTGAAGAGGCTTAAAAACTCTTCC
----------TCTTCCAATATAAATACATTACGACGTTGATATGAGTACGGCATAGCTGG
TTACCTTTACATGGATCTTGGGGCGTTGGCAAGAGCTGGGTCTATGAATGGACCAAGAAC
TGGCTTATACTGACATTTGCATTATTCAAG----------------AG----------AC
AACCAATGAAGGACAATCGCCTGTGCTCATGGTTCTATATTGATTGTATTGGATAACTTT
GGATGGTTCAAGTAGGTCTTACATAAAAAAAAGCTTCCTCTTCTTACTCTTCATGT----
--CTTTCCTGTGGTTCTTTTTTAAAATGCTGACTTGATAAAATGTG----CAACAGCATC
GAACCTTTACGAATCAGAAAAAGTCTGAAGTTGTGATTGAGACTTTCTTTGAGAATATAA
GATCCCAAACCAATCAAACCCTACCTATGGATCAAGGAACATCATTGCAAACGAAAGAGA
TACTCAATATTTCATTGCACAAATATTGTTGCATTTAGGGTCTTTTCTGGAAGAGACTGT
ATCTAATCTGGTCAGATTGTTAAATTAGGAACATAAGCTTTTATATTTGTACGATTTGGT
GGTTCATCACCGGCTGGACTATATAGTGGTTAAAGATTGGTTCCCAAAGACAATATTCGG
CTATTCACTTCCGTATCTGAACATGTAATAGGATTTTATATTAACGCTTCCCTCCTGTGT
ATTACATCATAAGAATCCATGGGTCCAAGTCCTA--------CGATCCGG--------GA
GAGAGCACTGGTGA----------------TTTAAAGTATTACGGAAGACCTTTTTGGCA
GAATCGGCGAATACGGCAATACGGCTATGTTACT----------------AGATGA----
----GAGG------AAAGGAATTATTTTATAATCCCGGGGTGCTATTCGGATGCATTTGA
ACATCAACGTACCCGAATTAACATTGATGGATGCGCTCATGCTCTTATCTCTGGGGGACC
GCTGCGATGCTTCCCAGCAGAAATCTCACACCGCAG--GCTATACGGCAGACCG------
--------------------------GATTTTGCGAGTGAGATTCAAAGTAAGAATATAC
AGGTTAGCCTAGACGGAACCTTTGGTGTTCGAGAATGAAGGAGTTTATTCGCGAGAGCAA
GCTAGGCTGTGACCAGGAGCAA--------------ATACTTGAGGTTGTACGAGCCTCC
AAGGATTTCGGTCGCTGAAAGA--------ACATGTCTGGTAATTCGGAAATCGTGAGTC
ATCGATCT----ATGGGAAGGTAAATGAGTAGCGTAGATCAGAAGG--------------
----------------CGATATTAAGCTCCCCCCAATC----------------------
---------------------------------TCATGTCTGTCTGTTA--ATGTTC---
---GACCGG--------------GAAT----CTGT----CT--ATACATAATTATTAGAC
TGGAACTTAATATCAAGTTCGCGATTTGGATATTGGT--ATCT--------CT----ACC
AATCA----TGTGGTCCACATTT----TTTTTTCGTTTTTTCTATCATTGGGGTTGGATG
TGAGAATCATCTGTAGGGGGT----TTTCCGGAGAAAGA--AACAAGTTCGATTACGTAA
TCTTACATTCCTTTAGAGCCATTTGCTTACTTTAATACTAAGAACCCTTCTACCTTGGAA
CGGGTCACCCTCATCCGACCAGTGTGATTTGCTTATGCATCTTCCAC----TCTTTTATT
GAT----ATCCATATTAAGAATG----ATTTCT----TG------AAAA----GAATAAA
ACATTAATCCATTATTTTTGATAGATTGATTTCTCTTTTCTCTAACATTTTTCTACATAA
ATTTTGAACTTCTGACAACCCTCTTAAAGAGGACT----TTTGGAAGTCCT----GTTTT
TCG--AAAC----CATGGTTTAGGTCTCTAGCTTTGTCATTCAGAAGGAATCTGATAAAG
AATCTCTTGAGAGAATGAATTTCCTGCATTTTGCATTTTTCCTTTTGATCACGCAAGACC
GCAAACATAGA----ACTTTCTCGCTTCGGTTTCTTCATGAAA--AAATCCTGGAGAAGA
TCAAGCGGAATGATTCAAAGTATCAATAGAATGGTACAAGCCCGGATTTCCATGATTTAT
AAAGCCATTTTACGATGGGCCCTATATAACCATTGAAGTTATAGTTGTTATCTGTCATTG
TCGAATTAAATATTTCTTTTTATGATCTG----AAAACGATTGTTCAAAAGTTAACTCAC
TTATTGGAAATTAGTCTAACTAAACAGGACCATTTAGCACA----TAGTTGGATTTAGAG
ATTTTAGGAGAGGCAGTCTTTTGAGAAAAGTAAGAAAGAGGGAGAATACCTTTTTTGAAT
GGATTTAAAGAGCTTGACGAATGAT--CACCATTGACCCTAGGGAACAAAAGAGACCGAA
TGGTGTAGAAAGAAATTGATGAACACACTATGCCTGATTGTGGCTTGGACTCTCAGTAAG
AGTGGGTAGCACTTTAAGAGTCTCACATCCGGAGTATCTTATTACACGACCTTAAGAGTA
CTCATCACAATTTTAGTATCGTGGATTCTCTGTTAGCGTCTATATGTGTTTTATGATGTA
TTAATATGTCTAAGTCTCTAGGAGATTACTAATATAATTTTTTTAGTGTCACAGCGGGTC
ATTATATTTGAAACATAATTTTTGGCAGGAATTCATATTACATTAATAAGTGTAAGGGAG
GCGTAAATTGTTTTGGGTGATATTGCTCGCTAAGCTTTAGTTTCAATTTTTTGGCGATTG
AAATACCTTGTTACAGAGAGGGAGATGGAGAGTTTCAACGATTTCGTACAATTGTTATTT
TCTGTTTTCCAATTATAGTTCTTTATTGCAAGTCTTCTAGCGGTGATTATTACCC----T
CACCCATTG----GGTTTCCAAG----------ATAAAAGTCAATTTGAAGAAAGGT---
-----ACCTATAATCATAAGTTTTATTCCTCGTTTACAAAAAATGATTACCAGAGAAAGG
TCATATAATCTGATGAATTCTTACTATTCCGGTATCCTATAAAATTTTCCACTGTTACCA
GAAGGTTCTTGCTCCTCCTGAATTCATTCCAGATTACCAATTTGCCAATCTCTCGAGACG
TTAACTTGTCAAAGTAACTTGTCTTTCACTTTAAAATTAGA--------AAACAAAGGCC
ATGTCCATGAAGAGACTAAATACTTTGGAATTCCAAGACATTCACGAACTTCATTCTATT
ATATTTAATCATTATCTCATCGAGGTCATGATTAAGAAGGTAACAGGTTCGTATCGATAA
AGTATCAGGGAAGTTTATTGTGTACGTTAAAATACTTGAGTCAGATTTCATTATTTCTCC
ATGTTGATTACAGAAGTCACGTTATGGGTATAGAATTTACCAGGTGGGAACTTTTATCGG
TCTGTTCTTTGCATTGTTATTGGGGGGACGGCTCAGAATGGATGTCTACATAACAAGTTA
CTCCAGAATTAATGGCTAATCACATGAGACTGGTCAGCTTCCCGCCTTTCTCATGATCTG
CGCTCGAGA----------------------TCCCATCAGCGTGTTTCTTTGTATTGAAG
AGTGTTAGTTAGCAGCAATTCGTATCTTTTTTCTATAACGATGCTCTCTCGGAACCAGTA
TCTACAGAATGGGATCCCTGTATATCAAAACAGAACTAGCTGATTTGTCAAGGCAACGAT
TGAATATGAAAATGTGAGCTAATGTGATTGAACAGAAATTTAGCGTCTTACTCAGATCAG
AATTTGTTCATGATATTGTCACTACGAATGTACATCAGTTTGAGATATCAGAAGTCTTTT
GGTCCTTTAGCCATTCCTATCCAGAGCCTCTCACAGAGCTCTCGAAACCTTCATCTGTTG
ATGCAGAGCCATTTCTGGTTAAAGACCCTAGACGTCTTTACTCTTTTCCAAAAAAAGTAT
AAGATGACAACCAGAAAACCTTTGGCAATTTAAAATCCTTAAATAACATTCACGATGATA
GATGCTTGGAAGATTATAACAGAAAGAAGACCAATCTGAATGTCGGTACCCTTAGTTCGC
TCCGATTGTATTCTGAATTCAAAAAGAACCTATCTATTGGATTTGATTAGACTTAGCCGG
TATGAGACAGGAGCTTTATTTGATGGTAAGACCAGGAGAGTTGTACATCCAAACCTTTCA
GTTGTCAGTTTGTGTTTGTGTGAAGGCTTCTTCCGTGGAAGATTTGTGATGGTGATCGTT
TACGAGTTCATTCGGCTACCAATGTGTTAGTTTGATGCCAAGAGATGGATGTTAGATTTT
TCTTGTAAAAACTGGGTTTCAAATTGAGTTATAATTATTTACTCTAGGAACAA--AAGGA
GTGTTATAATTATTTTA--TAGATCCTCAAGATTTGATCTTTTCTTCCATGGGGTTCTAG
CCATAAGGGGTTCAATGAAGTGCTTGTTCCCTGAATAGAACGTGGCTTATAGATCATTAT
GAAGATTACATATTAGTATTAGGGTTGCGGTACCGATTGCATATCTTTCCGAGCAGAAGT
TATGCCAAAGATATTTCTTCAGCCTTACTTTTTACAGTGGATTGATAATCTGTTCTACTT
ATCAGTGGGGGAGAGCCCGTTTAGTAAAATTATTGTCATGAGTGTTCATTTTCTAACGAG
TCAGTAGGCTATTGTTTACGACAAATAGTTTGAAATAATACCATATCCGGTAATGGAAAC
ATATTTAGCTCCAATGTTTGTGTAATGCAATAACCCACTAATGTACAGTACCTGAGAGGC
TTCATAATTAGCTTAGGGAACCATAAGAGGAGATCGATGATCAACACAGGATGTACTCTG
TCTTTAATTGCCTTGTGGAAAAAGAGGAGCAAAACTTGAGTTAAGTTCGGTCACAATTAA
AAAAAAAGCTCTCTCGATTCCAGGTTCAAATAAGAATGTTTAAACACATGGCCATGAGTA
TTACAAACATCCTGATTATGTGTAACTTTTCTGGGGAAGATTTGTAAAGCCCTGTTTCCG
AGACGGGGGACTCACCAAGCAAAATTTACAGTTATACTTTCAGGTTTCTGCTGCAGAAGA
TGTTTGTGAGATACAGATTTTGACAATATATCTAATTCTTAAACAAAAGGAATATTTGAA
GGAATGAAGACTAATCTATTTTATATTAGTACTCGAGTCTTGATCAGCCTT----ATGTC
AACTGAT----TTGG----GTTTGACACAGACCTTCTTAACTTACTTTACAGCAAGAATG
TATTTCAGTTTGTCCTACATCGTGGAGGAGGGTACTATTATTTTTAGTTGGCTGACTTTT
GATGCTTTATTTGATGTACTTGATGATAAACCAACAGGTAAGTCGAATTCTGACTAACGA
TTAATATCAATCTGAAATTTTGTCATTGTATCCCATAAAGCGCATTTGAAC--TGTTACC
TGGGTGTGAGAGTATGATATCATCTTTTAACCTCTACAAAAACCCTGTTCATAACGATTT
TAGGACTAATTCATTGATGGAAACCTTCTCACTCGGTATAGTAAAGGTTGACTCTCTATC
GAAGAAAAAATCTCTCTAATGGTTTCTATGTTACCTAATCAGTAGGATCTAGTCCCGTTA
TCACAAAATGCATTTACTTCATTCATGTTTGATACATATGTTTTCCAGGTTGATCTGACG
CCGCTATTTATAGTAAACAATATATGAGAATTGGTCTACTTATGCGTTTAGTTCTGTGAG
ATTTGAATTTTGTTTAAATTTTCATATTCAGTGGATGGTATATTCATTGAACAATTTTTT
TTGGACTGAGAAGTTTTTTTATAAAGCTTTGTCAACGCAATGAGGATGTTTCAAAGTTTG
AATATCTGAGGGTTTGTTGTATAGAATTAGTTTTTTGAAAAGTATTAGGTTCGGTTGTCC
AAAGTATACTGATCGATATGAATATTC------TACTATATTGTTGTTTTTTATCCTGTG
AGTGAAATTGACGTCCTCTCCGATGTACCGTGTAGGGGCCCATCCATTAGCCTAACCGAG
AACAG--GTCTTGATTTCTAAGTCACTCTCTCTTCAATCCACTTGCAAGATTTATTTTAG
AGTAAAAAACCTTTAGGGTATTAGTCTGTCGAAGTATAAAAACTAGCTTTTAAAGTTCAT
GGTTTAGAGTAGTCAGTAAGTTTTTCAGTGTTATCCTTGACATCTGTTTTGAAGTTATAT
CTAGATCGATTATATCTTAAGGACTCTGTGATTTACAGTAAATCGATAGGTCTAGGTGTT
GAAAATTGTCAATAAAAATATTTTATCGTAACTTTCTTTGTATCACTCTGTTCTTTGTCA
AGTGAATCTATATATTGTGTT----TACG--AA----TTGAAAAAGCTTTCATGAGATAA
TGGTTTTAGTTCGGATTTACTACTTGCGGTTTGCTGTCTTTCAATTCATACAT--AAGG-
-ATTGTCTTTAAATTTATGGAAAAA----AATC----AAGAGCCTAAGT------TCGTT
A------------TAAA--AGATATGA----GTTTTT----TT----TGAAATGATCAAA
GGT------------------GTATGA------AAATAGAAGA--------TC--TT---
-ATAT--TCTTGCGTAAACATTTGCTTCTCTGAAGGAATAAAGCATCCTCTCCAATACCT
TTTATTATCATGATCAAGAACCTTT--------------GT----ATGAAAAGGGTAACC
ATATAAATGTAATCAGA------AA----ACTTTCCGGAATTGATTTTCAAATTGTTGAT
TTAACATGGATTTTCAAATAAGTATTGGTCATCAAGATTATTCTTGATTGTTTTATTTGC
GATTGGT------TACAATTCCT----GAAAAGAT----CCCAAAATTTTAGTCAGAAAA
AAGAATCATTGTATTATCTGTTTCGGTATTTTTATAGGCTTATTGGTAAAAGATAACGAC
AGGCGTTTTGTAGGTGCATGTGAATACATGAGGGTATGTGGTTTTAAGAGAGAATAATTG
AGAGAGGCAAATGTTTTCATCTTTTTATGTTGATCTA--TCTATTCTAGGTTACTGACCA
ACTGGATCTTGCATTTGGATTGTCTCATAGGGTTAGGGAGATACTACACCCATTTTTGTT
TTGCGGATGGTCTGTTTAATCTATCTTCTTATGATTCTTTGGAGTGCGACATCCAATTTG
GGAGTAAATGCCGACCATGGCGAAGTTGGACAT----TAGATGTTAAGTCGATTTTGATA
TGAGTGGTCATTACCGTTTAAATATCTTTTACAAGGTATACCGGTAGTATGTTGAATCTT
GATAAAATAACCAATGGGACGGTCC--ACATATCTCACAATGGATCTTAGAACGTTTTTC
TCGTTGACCATTTCAATCTTAGTTTTGAAGTGAATATAGGTCGCAAGATCACGCTAAAAA
GGTCCAGAAGCATAGGCCTCCCCCATAAGCTGTGTCTCACGACGTATCCGTGTGAGTGTA
TGTTTGACCAATGGCTTTACCAAGAAGGAAAACGGGAACCAATATAACGTCTGCTTTGAA
ACGTGGTTTTAGTATAGTTAAGAGAAAACGAATGGCAGATCTAGAATATCAGACCCAAAG
CATTTATAGGAATAGCCGATGACCCAAGTTGCCTGTATGCTGACCTTAGGGGTCCGTGAC
AATCTTTTCTTATTCAAGAAAGATGAATTGTCATTGAGTGTAAGTAGCAAGAGCTATTTT
TCCACGAGAGAGTGCGTCACCTTGATGAAGTAATTTAGTTCTTGTTTTTTACAGCATGTG
ATTCAAACTATAACTATCTGTTTTGGACAGTGAGAACGTTTATACGAGAGAGAAAATTGG
TTATGGACCAGTACAGTTTGAAAAATGGTCTCTAAGGGTCTTTGATTTTATCATTGTTGG
AGCCATGCAAAGAGAGTTGTAGTCTTTTAGACAACGTGAAGAGGATCAAAAATATCACGG
TGAGGAAATCTGAGACTTTGGATTAGAGCCACCTT--ATAAGAAGATTT----GATGATG
TTTGATTCATTCTGTAAAACTTGCCATTTGATGTAAACAGACTTTGAAAGGGAGCCAAAG
GGATAGAATTTTAGAGAGTATACCTTTCCTGAATGAAATCTCACGGATTATATTGCAATC
TCCCGCAGTAAAAAGAATGGTGTATAGAGAATAGTATAAGTACATAGGGGAGTGTCTAGT
CCCAGTAATGATCACATTTGTCACAAAAACCGTGAAATCATGTCAATTCAAATACCATCC
CAAATCTTACTAAATATCCTTCTTTGAAATAATGATAGGCTTCCAGGCAACCCTTGATTG
TAATTATGTTTGAGATTGTCCGATCCAAAGTTACCCTGAGTTGAATTGAAAGTAAAAAGA
ACATGCAATTTACATGTTCGAGTTTAATTTCGTACTTGTGGTCTTCAAAACTTTATGAGA
TGAGATTGGCTTTATTTGTCTCTGATGATTTATCAATTTTGGTCGTACAACTCAAATGAG
TTCAAATCAAAATAGATTGATCGGTTGTATTATTGCAGCAACTGGGGGTCTAATTTGGCT
CGTCCCAGAAAGGATTACAAAAAGGGAGTTGGTTCATGTGCATTATTGATTGTTCATTTT
ACTTTCGTTGTTTGCGAGACTGTGATTTAGTACGATTCTCTAGAAAACGTTGTAAGTACC
AGAGAGATCAAAAGCTTGCCAAGGTATCTAAACCGTCGTTCTGATTGAAATGCGTTTCAG
ACCGATTTTGTAGGGGAACTTTTGTATCTCACCCTAACCACTAAGCTGAATTGAAGCTGC
CTACTAGGCTTAAACCCATTCTTGAAACAGTGTCTAGGGCAAGACATGAAGGCTAATGAT
TTAGC--AAAAAAAAGAGAAA----GTTCTT----GGAAGTAGATTGATGGTTCCCACTG
CCAAA----ATTCATTTGTATTAATAACAATGTCTTGATTGTAAACCTCATTATGCCCTC
ATTGTACATTTTTTTATGATTGTTATAAAGCTGCATCGCTTGTCTTTGATGGACAAATAA
TCTAGCAGGGCCAATTAAAGTGTAGGAAAAGAAAGGTCTTCTAGGAATATTGGCAAGCTG
ACAAATCGCATGTAGGAGCTTATATACGCGGAGTTATAGGTTTTTATAGGTCAGAGCGTA
GTAATCTGGGTGCTTTGCGGCTTCACTAACGGGGGGTAAGTGCTAAAAACTCTAGAGAAT
GCAGAAAGGGAGTCAATCA----TTCAAGGAATCGTTTTATACATCCAACTTTGTCGCCA
TATCTATAGGAATAAATATTTTT--------TGGAAGGACGAGATCATGATTT----GAT
G--ACAG--------AATCGAAAATCGAATTATTAATGATTCCATTTGCCGCGGTTTGAA
CCACAGAGAATGACAATGATTGCATTCCTTAGTATAGCAGGGTATGAGTCACAGTGGCTC
TGTATGATTGAGAGTCTCAATCTTTGTAGCACGAACAGTCTGTATGAAAAGGAGGTGATG
GGTGTGTCTATTGCCGGGATCGATAGGCCCTGCCTATTTCTGGTGAAGAAGAAGAATCCT
TTTCGATTTCTCCATAAAAATATCTGGAAGCCTGTCGGTAGAATTATGAACGCTTCCATC
TTCCTGCCTGTAGAGAAGTGTCTTCTAAATTCCAATTGAGGGGATCAGAAGGGCGACTTC
TGTGTACAGATACATAGGCTTATGTAGTAAAGTAAGAAAAAAACACTAAGAAGGGGATTG
AAAACAAGCGTGATG--GT----GACCCAGGGTGTATAACTCTGGCAGACTCTGTTAGGG
GGATCACAGCTGTCACATAAAATATCTATGGGAGGTTGTCGGGGTGAGAAAGGCTCAGTC
ATACCGCCAGCCTTGTCTCTCCCTTGTATTGGACAGTTTTGGTCTAAAGAACATTGAAGG
TCATGTCGAAGATTCAGATAAGATCATTGTTGGGACTCTGGATCGGAATGAGTGTAAATA
TAATTGTCTCTCTGCACAATTTTTTTAGGGAATAACTATTTTTCAGACAGCGTAGGTTTG
TAGATTTTCTTCTCAACGTAAGGGTTTTTTGGACATCAAAGATGAGCACTTGTTGTAACC
ATAGTCTCATGTAGAATAGAGGTCAAGAGACCGCCGATTCTGGTTCCAAGTGATTAAAAC
CCCGATAATTGGCAAGTGCGTTGGTGATGATGATCTTGTGAATGTTTTTTACTTGGCCAA
TGTTTTGGAGCAAATGGAAGTGACTGAGGATCTGAAAGATACTTAGGGGTATACTGAATG
TATGGGCCATCATTGATCTTTTTATTACTATTTGACGCTCGCTATGTGATTAGTAAGCCT
TCAAGAACTAGCAGTATTGGTCTTAAGGAGAAAAGAACAGCTAATGTCTGATAAAGCAAT
GGTAAGGAGGACTATTTTCGGGACCGTTGCTATGTCTTATTATTTCAGAGAATCAGTAGA
TGATTATGCGTTAGGGCCAGGCGTGAGATGTGACGGGGTCGTTGAATCTCGGAAATACCG
ATGTCTCTTCCGATTCAAACCCTAGGACCATAGTATGGCGTCCTAAGGTTTGACAAGGGT
ATGAAGACCTTTAGGATGCATAATCCAACCATTCACCCCGAGTAGAAGTTTTAACGTATG
AGAGTCTTGTAGTATGAGAAATACCATGAAATCTAATTAGTCTTTAGATGAGTTTCATTG
AACGCTATCCAATCTATATTAGTGATATCGGATCGTTTGCATCAGCGGTGTCGTGGTCTA
GCTAAAAATATTTTCGTTTCACAGTGTTAATAAACCAGTCATTATGTTGACAGAACTCTA
TAGGTAAGAATCCGTTGGTGTTAAGGAGCTTAATTTTCTTACAGAGTTGGGAGATGACCA
GATATCTTGCGGACAGAGGAAATGTGGGTAGGTCTGAAAAATTTTGGGATGGCAACCGCC
TTCTAAAAAAAGTAAGCCTGTATACATTGACTGACCACTGTGTGTCCGTTCGTATCTACG
TGTTGGGGGACTTCAAAGCTTATGTCTTCGTCACCTCATACTTCTTGTGATGCAGTCTCC
TGTGCCTTTTCATTTGAGATGCAATGTCTATCCATGACTATGTCGGAGTTGCAAAGAGGC
AGAAATGATGTGTGAGTGTGTTCCAGAACCAAAACTCGGTTTTCGATTGCAGATTGAAAA
TATGATACACCTTTTACGAATGTGATGATTTGGTGTAAGCTTTGTGTTGTTCTTTCCAAG
CGCCAAATGGCTGTCCAGTGAGATCAGTGATCCCCTAGGGGTACAGACTGGTTCTTTTGG
AGACCCAACCTGATTTACGATACCATTCCGCGTGGGTGT--CTAAGGAACACTCTCTGAT
TACTGATCCGCCTTGGTCACTTTCTATTTACGGGAGAATCCTTTCACTGATTGTCAATCT
CGATTCGATTTCCGAGACAGTCAAAAAGTGTCATGTGACGTACGGCCCTCTTAGTATGTA
TCTTCCGACGGGTCTAGTTAGACACTGGTATGTCTGCCTAAGTATTAGGGTCTAAGACAT
TAAGACAGCCTAGGTCCTTGAACCAAAAGTATGCTGTCATATTCTACCAGTAGCAGCTTC
AACATGTGAGTCTCTAGTCTTAGCCCCTTCATCCAGTATGCTTGTAACACTTCTGTCAAC
TCCAGTGATGCGATTCAAAGCGTGTGTGACTGAGCATTTAGGAAAGCTTGTCAATATCAT
CACGTCATAGTCGGCCTAGCCCCGTGAACAATCCCCTATTGGATTAATTCAGTTTCCATT
TGCTGTCATCTATGTACAGATGTTAGCCTCCCAGTAGTTTAGTACGCAACATACACCACT
TGTCATGGACAATCCCTGTTAGACTGCGAAAGACTGTGAAAAAATACACTAAGTG----G
AGCGTGGTAGAGAGAGCGGAAGAGTTGTACTATCATAGTACGAGTTTTAGCCTCCATCCG
ATTACACCTGGATGATAAACTTGAAGTGTTATTGTCCATTCCTTGAACCGTAAGAATCTG
GTTCTTCCTTTGTGGCTGACAGGGGAATTCAGATTGCTGGTCTGTTCTAGTCATCTGAGT
CATTAATTGGAGCATTCCTTCATTGAAAGCGTGGTGGTGGTATGAATGTCAGGAGGAATC
TACAAGGGAACTTGACAATTCATAGATATGATGCCCGGTTCTGTGGACGGATCCAGAATC
GTTTCGTTTTATATTGATTGTCTTTTCTAGTGTCTTTGCTGGCTCATTAAGTCTATCACG
GCTGTTTTGCAGACCATGATTACGTTGGTCTACAATAAAGTGTCTGTATCGCTAAGCTGA
CATAACAGACTGTGAGAGAACCTTCCTCGGTGAATGCAAAATGGATCTCTAGGAAATATG
AGAGAAGGATAAATTCCAG----------TTACCAGCTAGTCGGCCCATATCTCTATTGT
TGTATGTACGACTGTTCGAATCTGTGTATATGGGACTCTTTCGACATTTGTTTCCTTGGC
GTAGAAAACTTCGTGAGTCGAATCGTTCCGAGTTGCAGAATTTGATATGACCGGTCTTAC
TGAAACTATGTCTGGATTGGTCTCTTTGTCACCGTGGGAGCTTATCAGAGTGCACGTCAG
AATACGCTTTTGGGTTTCGTGTGTTAAATGATACCACACGGGTCTTTATGAGTCTTTCAT
ATTCTTTATCATCTAAAGGGTTGTACCCACACCAATGAACAATCTTGTGTTAAACGGGAT
TCTCCATCTCTTGTAGACTTCGGGAATTTTGGTTGAAGACTTAGCCTGTGTATCCGA--T
CAGGGGGTCGTCATGATATTCTAGTGATACCTTCCCAGGTAGACCCTCCAGGTCGTGATC
TTTGCCAACCTGTTGATATCTTATTGTACGTCAGGGAGAATGCATTAACCTCTGGGATCC
TCACAAGCAATTGTGCGACGTATGTCTCTCTTAGTATGATTATTTCCATGCGTCTAGTTC
AATACTCGAATGGCCATACAAGTCTTAGAGACTATCTCGGAGTCATAGGCGGGCTAGGCC
TTTGCAAACATATTGATCTTTCATAGTCTGTCAGTTTTAGGGTATATTCTAGAGTCACTA
GTCTTTACTGTTTGATCAAGACAGCTTATATCAGTGTTATTATCTCCCATCACGGGTTCA
CAGAAGGGTTTGTCTGAGTATTTTCATAGGTTCATCGGACGATGGGTATGATGGAAAAGT
AGCCTAAGAGTACAATTCTTAATTGGCACCGTTCGGATCCTACTGGCCTTCGTCTACGCG
CAGCTGTTTGTATCAGAAGCAACTGACGACTAATTGCCATGAACATCGTCTGTAGAGAAT
TGGTCGTAACCTATTTAAGATGCCCGCTCATGAGTCAACAATGTGCCGATGTGATGTGTA
TGGATATATTACTTCTAAAAAGACGGGGTTCTGGTCTCTGTATGTCAGTTGCTAAATAAT
GATTAGAAGGTGTTAGTGACCGTTCAATAAGCGGTAAAGGTTCGTTTATTTCTTTGCGCC
GGGCCGCGTATTTGCATTTGTTGGCGATTTTTGGAGTTCTGAGTAATACATGATGGTATT
TTTTGCTTGAACCACAATATGCGGTACGTTACGTTATGATCTCATTTTGAGGATGTAAAG
TTTCATGTAACTTTACACTACATGATCATCTTTGTAGATATTATGGATGGGTGAGTCTAT
TGACTCTGTTGGTATGATTAGTCTAATTCTGCTGATTTGCGGATAATGGATTAGATGGTC
TGACCAACTTGGTATTAATCCTGAAGTAGCAGGGTCTTCATGGCAGAAATGGTGATAGCC
CTTTCGGGTTTAATCATTTGAGTTCTGATGCTAAATGGCAGTTGTAGTACTTAGAAAATT
TGTAATTAAGATTATCATTGACAGTTTCAAAGTGATGGAAGAACCTGGTGATTAAGCAGC
AATGTTCGTCGAAACGAGTTTGGGTTTAGAATTGATCGCTCCAAAGTTTTAATGCCAGCT
TTAGGCTGAAAACCCATAGGTCATTTTAGAAGTTGACTACCTTATTCGACTTAGAGCTAG
ATTCGGAATGAAGGTTTTATTCTTTGCCAAAATAGATACAGCGGTCAAAAATTCCTTGAG
ACCGGCAATATCATGTTGGGTTAGAGTTATGAAGAAAATCTTATTCAGTGTTGTATCCTT
TTTAGATGAATTAGGAACCGAATAAACCATGGTCCTCTCACTGATATACAAGAATCTCTT
CATGATGTCGTGTTGAGACCTACTATGACTAATTTGATTATACGCTCATGTGTCTCAGAG
TATGTGTATCTGACTGTTTGTTTTACTTCGAACATATATTTGTGCATATCTATTTGGGAA
CGTTGCCTTTCCAACTGGAGTGATTGTGTGGTGTATCATGCGTCTTTGGCAATGTCACCT
CTACTGTGAGTTTTCAGGTCTGATGGACTATTCCTCGGTAGCCCTTGATGTGTGATTTAG
TCTGTGAGTGTATGTGTTCTGATTCCTATGTCAGAATTTTTGTGTAGCTTAGAACTTGTA
TTCACTTAGATGATCCGGAGGCCACACCTAGCCCATCCCAGTAGTGAGTGTGATCGCGTT
CCATCATGTAGCTGTTCTGGAACTTATTGACAGGAACATGAATGATTGTATGGGTTCAAT
TGTCAGGGAGGATTTATATGAGTGTCTGTTTTTGTCATAACTCCATTGGATTCACACTTC
TTTTACCTCTCTGGTGTTGCTGAGAGTACTGTCATGTTAGTATATATAGGTTCATCAATG
TTCATTCACCATTGAGTGTACCAGTCTGTATATATTGGTGTACACATCTGTATCTGTAGG
AGAAGCCGACTATGTCCACTCCTCAGCTAGTGTCTGAGTCATTCTATGAAGGTTGCTTGT
TCTGTCTATGCGATGATGTCGGTCATACTTGGGCTAAAGCTAAGTCCGTTTGTTGGCGCT
GAGGTTATCGATAGGGTTTGTCCTTGCCTGTCGGTCAAGTGAACAGTAGTCGCATCCTCA
GATCTTAGAAAACATTGTGGGGTTGATATTAGAGAATGAAAATCGGTATTGATTTGAGTG
GGGGTGACTATGGTTTTGCTTGTTCTGGAGTATTGCTTGGATTTGGCCAGAAATTTCGTG
GCGAGGAAACCTTTGGTTGCTAGACTTGCATCTTATTCCGAGGGGGTTCTTGCTCGCGAT
TCTGAAGGTTGTTGTCTGGAATGGGTCGTCTTTGACAATGAAAGACAGTGAATCAGGTGG
TGTGAGTTTGCCTTTGTCGGGGAAAGCTTCTCTATGAGGGTAATGGTAATAGGGCCATCC
TCTATGCCTCGCTCACTCATCAAGATACTAGGCATATGAATGACTTCACATACGTGTGTT
TTTGAGTTCGAGTGCGAATAGTGTTGGTAGAATACCAACGATATCGTCTATCTTTCATGG
TCGGATCTTCGCAGAAATTCAAAGTACATGGCAGCGAATCTATTATGGAGTTGTTAAATC
CGAAATAGCTTTTGTTTATGTACATCGGAAGGGGATATCAAGAGCTAAGGCATGAGTGAA
AGTGTGATGTAGACTCCGCTTAAGTAAGAGACCGGCTTTGACTCTAGCTATTTTTGAAAT
TCGGAGTTGGAGTGGGGGAATGGAAGTGTGTCTTTAAAAGGGATCAATTATGTGACAGAG
CGAATGGGGTCTTGTGCGACTATGAGAATTTTTGTCTGTATGAAAAATTGGAACTGCCAT
AGTGAATTTGATAGTCGGTATTGAATGGTGTGTTTCTACATCAAGGTTGTCATTTGGCTG
TACTTGTTGCCTCTTTCGACCATTGCTGCGTAAACTGTCCAGTGTTTGTGTATGTCAGCT
GGTGTCAGGGATTGAAATCCAAAGTGAGTCAATAAAGAACAGAGCAGAAACTATTTCCGA
GAGTCTCCCGGGAAGCCTTATGAATTCGTTAGTGTCTGCCAGAACACGCTCGTTGTGGTG
GATGCAACTACATTGTCGTAACACTGAGTCCGAGCCTGCGATAACGATCTGGCGAGAAGA
CCATTGAGGGCCTTTGACAGAAGCCAGTTGACAGATGATTACTCGCCTAGTATCAGTTGG
GGAGGCAGAGGGAGTCAGTATTTCGTCTTGATTGAGACCCCTAATTCTCGAGCTAGCTCG
CGCATTTCCGGCTCGGACCGGATCTGAGATTTTCATCTTGTTTGATGAAGTAAATAAAGA
TAAATTGGTATCCTAATTGTAGTAAGTGTTTCTCAGACCAGGTCTTTTTGCGTGATTGTA
CTGGCCAGGGGGAGTGAAAAAATACATTGACCTACCTATGTAATTGATTTACGAATTCTT
TGGGAGAGGTGATGTATGGGTGCTAGAGTAAATGGGACTGATGTGGTTCATTTGACTGCG
AATTGCTACTAACAACCTCGATGGTCCCTGATTGATGTGGAGAGTTCTGTTTTATTAGCG
TTATTGCTTGTTTACGTTTTTTTGCTGTCATATAGGTTTCAATGGTTTCGACTATGGCAG
AGTTTCAGTCAGATTATTTCAGTAAGCCGCTCTGAGTATGAGATCGCCAGACCATGTTAG
TAATTCAAGCTTCCAATGGGGGTATTTGAGGGAATAGCTTTTGGCCTCTGTCATGTAGAC
TCAAGGCCCACGTTGGCTGATAGTGAAAAGTAACACTTGCAGACACTTGGAGATTAGACC
TGTCTTAGCTTTAATTTGGGTGCGAGTACGGACATGAGCATTTGCTTCTAAATTGTAGGA
CTTCTTTGTCAGATCTCTTTTGGGCCTTGTGCTGAGAAAGCCGGTGTGAGAGTTTGAAGG
AACGTCTGTTGGACTGTCTTCAGATCTCTACAGATAAGCCTGTAATTATAAGAGAATGTC
ATTGTATAGGTGCTGTACAAGGCCTTCGTTTGAAATGTTGCCGTGCCTTCTTTGTTTTCG
GTAGAGTTGTTAAGGAAATTTGAATTTTGTTACCTGATGGTATTCTTTGGAGTTCATTCT
AATGAGTGTTCATCTGCATATTAGACTTTTGTACACATGGCCGGAGACAGGGTTTATCTT
GTTCATAGCGTCGTGATTTGCGTCCCTGTGTTTGACAAAGTTCAGTACTCATTGACTGTC
GTTGTCATGCGCTTTATGAATTATCTTGTCAACGTGTTTGTTCGATCCTATTTCACGGGC
ATTGTTGTCTTGGCGATTTGCGAGAGCAATTAATCACCCTCTCCAGATTCTATTGAGTGA
CCATTCTAGAGGAGTGTGAGATAGCGGGTCACATCGTATCTGTGTACGAGAACATTATCG
AGCGTGCGTGAATAATCCTGTTTACCAATCAGAGAGAATTTTAAGGCATGTACCGTTTGT
CCAACTTGTGTGTTTTCATAACTTGTACTTCTTAGCATTGACAGCACGTTATGAGATGTA
TGCGAGCGTCGGTCGACCACTGCTTGCTCGTTCCGGAACCTGAGGGAGTCTGATTGGATT
CTCACAAATATCTTAACGGGTATCTGGTGAGGAGTCGGTCGCTCTGAACCTAATCCTGGG
GGTCACACTGAACGTCTAGTTGAACAGGAGACTTTTTGTGTATATACATATCATCTGGTA
TCTACATATAACTTCCATCATGGGTTGTATTGCATAAGTTAGTTTGCGGTTGAATCTCGC
AACGGTTTCAAGAACCACAGAATCGTAAAACGCCTTTGTTTTAGACACCGTGATTATAAT
CTTAGACAAGTCAACTTCTATTTAAGGCATGCAGTGTCCGACAGTGACTATGTTTTCTGG
ATAAATAGAAGCGTCACCACAAGGTAACAACATGGGTATTTAATTGG----CAAACAATA
TGAGTGTTATGAACCTGATTGGATTGTAAGCGTCGGTTGGGATATCTTTAGGGGCGAAGG
TTATCGGAATCCATTACATTAGAATTTATTTTTGTTACGGCGAATTAAGATAGCTATCCA
ACTTTGTTCAAGAGGAATCTTGTTCCTTTACTTGATCTATTATGCCAGACTATCTGGCTG
GGGAGGCGTATATGAAGATCTCTTGCGAAGTATGAATGTATCTGGATGTTAAAGTGTTCT
TTCGTTATTTTGATAGTTATTCAAGCTATAA----CTATTAACTTACTTTTATTTGTCTT
TCGATAT----TTTCTTGCAATGCCGAGTTTGCATTCACCAACGAGTGTAGCTGCAACTG
ACTTTTTCATAGCTTGTTGCAGTGTGAATTTCAAGAACATAACCGATGACAATGTGAAGA
TCTACATCATCTGGTTATACCATTTGACTGTGTTATTTTATTTTCTCATAGGAGCATATC
CGATTATGTACGACGTCATCAGTCTATGCTTTACTATATTTGAAAAAGCACCAATGTAGG
AACGAATTAGCGCACTCAATCGTTACTGAACTTATGGTTGCTATTACGGTTGGCACCTTC
ACATAAAGTCATCGAGACCGGGCAGGAGATGGTTTAATCCTTAGTTGATTAGGAAATTTT
CGTACTTTCCAGACACTAGGTCGATAAAAAGATATGTTCCATAGTGTTTGATAATGGATT
TTAGCTAGGATATGACCCTGATTGTTTCTGTGTTGTAATACAAACGTGATTTTGTAATAT
ATGATGATAGCTTCGGAGTATCGATTTCCATTT---------------------------
------------------------------------------------------------
---------------------AGTACACAAAGAATAAGAATGTGATTAAGTGTGTAGGTT
TAATGATTCTCACCGGATCGAACAAGTATGTACTGGAGATCCAGAATCTCGCGGGGTCGC
TGAGAGAGGGTGGGAGTGCGATTTTATGTAATGAAATGTTGATGTGACTACATCTGTCTT
CAAGACATCTTCCACGACTGTGTGGGGGAATCATTACTTTTGAGTTTCGTAGCCATTGAG
GGTTTGTATACAGTTATTCATGGGTACGATTGTTC--AAGCTACTGTCACTCGGGGTTGC
AATCCCTATTTAAAAATTCCAGCCGCTCTGTACCATTGAAGGTAGTGACAGTTGTCTCTT
ATGGATTATATAACAAATGGATATTGAAAATTTGTAAGGTTTTGATTCACCGTGACTGTT
TACAAGTGTGAACGGACTACACATTAGCCTGAGGCCTTCTCTTTTGCGAGCATTTAATAC
GGCGAAGGTGAACAAGGCTTTTGATGGATGAGTAATCGAGAAGATAGAAGTGATTGGAGG
ATAGGGTCTACGAAGCTGCTCTAATGAGATCAGGAATATATTGGTCTTTTCCCGCATGCC
GCTCTCCACCCCGGAAGCTGAGTATGTAACGAAATCTGTAGCCTCCTGACAGTAAGATGC
TAGTTGTGAGTCTACCCGCGTAAGAGAGTAGCAGAGGGACCGAAGATTAGTTTGTGTTAT
GCTGTGTTTATGAAAGTCTATCCGTGCTTTCATCGGTTGGATAAGCGGTGTAACGGGGTT
AGGGTACCTGTTGCTAGCTGTCGACGAACTTGAGTGTTCGATTAATTGTGAGAATTAGAC
TCTTGGTATGACCGTGTGAGTATCTGGGTTAGAGTTTGACAGTCTATGAGACCGTCTGTC
TGAGTATGAATACCGGAGTTCAATGATCTGGCAGCGAGTTTGAAATGAGGGACAATCGG-
-TCGGCGGAGTAACAGTAG-----------TGAGGAAACCGCGGGCATGTTTGTTTGCGA
ACCTTTAACGTTAACCCTGGTCCACGGAAGTAAACAGGGAGACATGTAGAATCA--GTGT
GTGAAATAGGTAGTTATTCCACAACTTTCATAGACTCGAACAGTTGGCCGGAAGGGTCCC
AATTGGTACCTTTTAACGGGGATATTATAATGGCGATACTAACTTACTGACACTTCCTTA
CTCCGTAATGCCTAGAGTAGTTTTCGCGAAGTTAACAACTCTCCCGGCCAGCAGGACCTA
ACGGAATGAACCATCAGAATATTGTCATGA--AGACTTTGTAAGTCTATGCAAGAACATA
CGAAGCTAAGGGAGCCATAGGCTAACGTAATCATTTGAGGATAAAAACTACTGTGATCTA
CCTAAAACACCTATGAATCAACTTGTTCTAACATGGATGTAGAGGAATTTTAATCCGAGG
CTTATTGAATCTTTTTCTGTCAAATTCTTACATGGAATCCTACTTG--CCATTGCCTAGC
CACCTAATACTAAATCCAGTGAGGGTGGAATACTGACACAGTCTTACGAATGTTCAAAAA
GTAACGCCCATAGATACACTGGAGTCGTTGTACCAAAAGCTACACATCGAAATGGTATTT
GGTGACGTAAGTTGGTGACCGACTAGGTGGTAGTAAGCCCTATAGAGGTATTTGACCTTG
ACACCCATGGGCGTAAGGAACCCCTTGTGAAAAACCCACGCTGGGTATCTCGTTGAGAGA
CTGGAAGGAAAAATGTATGTTTTTTTGTGCGTAGTGCCGATTCGGAGAATTACTGGGAGA
GACGAATGGTCATTCCCAACTTGAGGCTATTAGATTATGATGTTCTAAAGTAGGGACTTC
TTCCCTATGAATGAGCGGAAAGGGATTTGTGTTGGGTCCTGGTAATCACACGGATAATAA
TATCAT----GTATGTAATATAACATTGACAAACAATGTT--TTATGTAATGTTCAAATA
------CTTACAATAAATATTTACCGTTCCATAATAGGTAAT--TGCTTTTCAACAAAGA
TTTTATAGTTGCGGGTATACAGAACATTTGTATG----ACTCTGCTATGACACTATCCTC
TAAGTGTTATCGCACACAATCTCTATATGGATTC------------------ACAACGAT
TATCTCCTAACCAATCGTGGGTCTTTTTAAAATCGACTGGCTGAGAGTGTTTCCTAAAAA
CTTGGTATTACATTTTTAATTACATATTCAAAAAGTTTGTTATGTAAGATAAATCTTTAT
TCAACAGATCCTAGCAAATCAGATGGTCAATCACTTGTTTAGTATACTTGATGTATGATA
CCGAAGGTGAGATG------GGCTTTTGGAATCATGATACGAGTTGTCTTCTTTAACGGG
ATCTTTCATTTTTGCATTCAAAAGGTCTCGTGCAAAAGGTTTGTAAATTTGGAGAAAGCT
ATTTCCTATGAACCATTT--TACAAACATGCCAGGTAAAT------------------CT
GATCGATTTTTGAAGTTCGTGTTTGAAGGT----TCATAGAACTCGGGTTCTGAATGTCT
AAAGATGCACATCACGGTAATAAATGGAAATTGTGCATGTGCAGAT--------------
------------------------------------------------------------
--------------------------CGCTATAAAATAAGTACAGACCTGGAGATAAGGG
AGGT--TTAACAGATAACGTAGGTTTATATGTGTTCTTTGCCCGTTTCAGGTAACGATCT
TCGTTTCCTGGAGACTTATTGAAATAAAGACAGTTCCAGTCAAACT--------------
--AGACTGCAACAAATCTCATATAGTTTAAAACCTAAAAATCTATCATTGAAAATTTATG
GAGTATTAATGATTGAACCACATTGCTT----AAGT----CTGAACTACTCTAAATTCTC
CA--CACTCCTAAATCTTATCGCAAAATTACTCCTGCAAGCCTTATTCGTTTAATAAGTC
AGGAATGCGAATAC--CGAATC--------------------------------------
----------------------GAAGAC----------CT--------AAATAA--GTAT
CTTAATCTTACCTGCGTTAAATTGATATGTTT------TTCT--------------GTGG
ATGAAT--AAAA--AGAGTATTTTTAAATAGGCAATGAGTTACTCTAGAACATTATAGCT
CTGGATTGTTATTATTTT--CTTTTAACCAAG------AAAG----GCCTATTC----AA
AAATAAAC----GGTTCTAACCCT--TACCTTAAAAAATACTTGTCGGAT--GAATAGGA
TGCCCA--TACTGGTTGTAGTCAATTAGGATTGTGGTCTTATAAGCTGCAAAAATTATAG
TTCA----CATTAA------------ATCAATACAATTCATTAATATTCGAAGAATAATG
TAAACCCGTAAAAAGAATCTTGATAACATCCCATCTCTAATAATTACCCGGATATTTC--
------GTTCATTGAAAGAACCTTCTTTGAACTTCTTATGATCCTAGACTTTTATAAAGA
TAATGATTTGTCATAATATGAAGTCTGTTTACACGCCGAATAACATAGGATTCTTCACCT
GGCTTATACAATGGGGGAGACGAATACTTTATAAAAAGGGTAGGCGGCTGGTGAAAAAAG
TACTTTTATTTACACACTTGGTCGATTAGAAATTTAATATTTCTACCTAATTTCTGCTTT
----TG----ATATAGAG----AGAGAGAAGGTTAGCAAAAAAACTTTTGAGTTATAAAA
TTCTGT------TAGC--------GG----------ACTGTATTCG--AACTTAGTAGAA
--TAAA--------AGAATTTTCAAAAAGTAATAGAGATTGTGAGAATTAACGGGATGAT
TTATTACTAGACATCATCTGTACAGGATTATGCTCTCGATATTGTTGATGAATTGATGGT
TAGTACATACATTGATACTGAAATAAGTTTGTCGTTCGACTGTAAAATAATTGATGCTTT
GTGTTAAAATCGTTAAAACTTCGTGATATTTA----GTAA--CGAACGCTCGAATTTGTA
CTCACT----CACTCGCTTATATACTCTATAACCTTTTGCCAACCTTACTAATTTTATAA
CCATCATGCAAACTTTATGGGAAATGGTGTTGGTCTGAGATGCGGGGACTCAGTTTGGGT
GAATTTATCTGTACATGAGTTTGTCATTACCGCCAAGATCATTTGATTCTGACCTACTTT
ATCGGATTATCTCGGGGACCTAAGGCCGTTATAATACT--AGAAAA------AAACAAAA
AGGAAGTGTTATTACCCAATGAATAAATATTGTACACAGAATCTTGCCTGATAGGTTTAG
AAAAAGTTTTCACTGAATGTAAAATCTGCTTTCAGGAAAGTTATTTGAGTTTTTCTTCAA
ATTTCTTTGGGTCTTCTTCTTTTTAGATATATCGATGGCTTATGGTCTATTGAGGCAACA
TTCGTTTTGGCCAGAGGCTTTTGACTGATGAAGCAACACTTAATCTGGTTCCTTTACTAA
GCAGGAAGTTTTCTCTATGTACAGTCTTTACAGTATGG------AG--CC----------
------------TAGT----TTCTTATTTGATGGGCCTACAAATCTGTTGATAAAACTGG
TTGGAGGTAAGCTTAAAAGGAATTTACAAGGGCTCTCATTGTGGAATCCTTAGAAAACTA
TATA----CTATTGCGGGAAGTACATTTAAATCATATATTGCAAGTTGTAATAAATTTAT
CTCTTTACTCGAAGATAATTAGCTCTCGCAGCAA--GCCC----CTAAAATCCTAAAATA
CCATTAGAAAATTATTGCATTGGCTAATGATTTGTGTGGACCGGTAAACTGCATTTTATA
GTAATACGCTAGTACGACAACCCGATTCCGAGCTGA------TATAGACCTATTGCTT--
AATACCCTCAAAAACTCTTCAATACTTAGTGAGAGGGCTTTCATTGAAGGTCAGGGACCC
TCACTA------------------------------TGTTGTTAATTTTAAGAAGTAATC
AATAGGATAATACCGAGAACGAATAGGTTCTTCCAATTTGCTGGAAATTGCCATTGAAAT
GACACCTTATTGTCTCATCCTAGATACTCAGATGATTGGAAATATTAAGTCGTCGATACA
GGATTGTAAGAAATATGATACACCTTATAAGAATAGAAAGCTCAGAAATTTGTTCGAATA
ATAACCGTAAAACAAAACCAGGTATTAACCAGACCGGAAAGCGATATTATGAGACAGAAC
CCTCAAAACTTTTATAGGAGCCATTCTAAATATTATAATTATAGAATCATGAGTCTCCGG
CTACCATTTTCAAAAACCTTAAGGGACCAGAGGGGAAAGGTAGAAATGAATTGGCTTAAA
GGTTGTTTCTATTTTAAAAGTATTCTATAACAATATTTTACTGCAAAATATTATCTCATC
GTGAGAGATACTATACAG------ATCTCAAACTTTGATGTCTTGAAATAGACTTGCTTA
AATGATATCC----TTTACTAGAGACTCAGTTATAGAGAATTTGTCACAGATAAATAAAA
TTAATTGATCTTCCCTAAAATAAGCTGGCCACAATCTACTATGGAG--TATT--GCAATC
AAGGACCTCTTTATATAAGCATAACAAAAAATGATGTTGCAAGATCTTGACCTAAAGCGA
TTGTCTGTGA----------ACCT--------------GACGGCGACAAAAAAAACAAGA
TTGCAAAAGCGGTAAATTTGATTTGGTAGAGAATAATGGAACTCAATCTAGTCATGCTAT
TGGGATTGAAGTTTCTGTATTCCGATTTTAATAACC------TTAGAATAAGGCTATAAC
GC--------AT--------TCCTTTCTGGCCGCCTAAAACTCTTCTAGGTAGAGTTATC
AAATAATTCACCGTACACGCTTCACTTTTC------CAGCTCCA--------CATTGAAT
GGAATTCGCAGACGGTCTTTGAAAAATACGATTGATTGGATTTTTAAGATCCTGTAAAGG
AGAATA----------------AAACAGGGATGTGAATCA--------------------
------------------------------------------GGAAATGAAAGAGATAGA
AATTTTTGTTGAGCTGAATGCGAAATTTTTAACAATTAAACAAAGGTGTTTGGCTATACG
TTTTCTCTAATGGACCTTATATAGCTGGAGACTGTGCTCGATTTATAATTATAGCATTTC
GTGGACACACTTCCATTATA--AAAAGCAA----TACGCACAATTATA----TGGTAGAA
AATGTAAAAACTTGATCATTTTATACGGCCGTGGAACACGGGATGT----ATATAACTAC
AGCATTCAATTTTTAAGTAAAGGAGGTTGTAGCTTGTTGGAAGGTCATACCGGGGTCTTC
TTTTTGGTCTCGTTCATAATAAGTGATACTTAAGTACTTAAGTTTCAATATTTATTGCAT
TATCGGAA----------------------GTTTCTCT------------ACTCGGTTCT
AAGGTATT----GGAAAGAACCTTTAGGAATATTAAAATTTGGGGAATCTTATGTGATGA
CACCCTTGATGATAGCTAAGCCTCAACCCTTATAAGGAGTCTTTGTTAACCATATGGTAG
GCTCATCAACTTATGGATAATGCTTTATTACTTACCTGAACTAGCGAACCGTTATTTGTT
CTATTGATTCTGCTCCCTTTGAATCTTTGCTACACTAAACTGTTTCGATTATTATACGTT
GAATGTGAGTTTGTCAATGAAT--AT--------GTGCGAACATCAAT--CAAA------
TGTTACAT----ATAT--------------ATAGACCGAAATAAAACCATTTTTGTCCAT
ATCATGGACTATGAAGAAGATC--GTTAACGTCTTGGGTCGAGG----AATA----ATAA
----GCTCTTGG--CAGAAATTCATCAATTAAATAACTTGGGCTATATAGTTATCCACAT
TATATGGAATGAAAAGAATCGCCTTAATTTGACCCTTTGTATTTCTTTATGAAATAAGAA
CCTAAAGATTGCAACC--ATTAACCTTTCAAAGGCCAT----------TGCCTTATATAA
AGTAACGACTCTTGAAAATTTTGCGATATCATATTCGATGGAATCACCATTATGATAATA
AGCTTGGTTCATAACCCTCTCACGTTCATAGATTATATTTTACATACTCTAGGAGGTATC
AAACCTAAAAAGGTTTTTTGAGAAACATATATGGCTTAACCGTAAAAATAGGAACCTTAG
TAGGATCTCAGTAAATTGAAAAAATGATCGATTTGGTACGATCTCTATCATCACTATGCT
TTCAGACCGAGAATCACGAGTAACAATATAGTTGGAGATGTGCGATCCAAGAAATGTTAT
TACTTTAAGCATTAGTAGGATCCTTGCAAAATTATTCCGTACGACCGTAGGGTTTAATCT
CTTAGACACAATCTGAATTTCAGTGATTTTAATATTAAATTTTTTGGTGAGAATGTGTCT
TCGAGTTTCTTGATCTAAATGGTACGAAAATTTTTCAACATATTGTGTTATACAACATTA
ATTTGTCAGAGCTTCCCTGAATAAATTTGATTGATATCATGATCTACTCCTTGACAAACA
TTGACAAACATAATTTGACCCCTTCTGCGGGCCGCTGGTCGTAATAGTATGTGAGTCCCT
ATGTATTGTTAATGGGAACCTAGTTTTTCGGTAACCTTGGAGCGGGCTAATACATAGACT
TTATCTGTGATATCCAGGGTCTCCACTTTAGACCCTCTATGAAATCAATCATAGATTGTT
ACCCCAGTCCGTATGGAACTCTTTTAGTATTAACTGATTAATTTAGGTAGATTTTAATAT
TGATTTCGCCAAGCTGTTTATGAAATACAAATTAAACCAAAATATTCGAGTTGTCCGACG
CT--CTTTATTTAAAGGGTAAAAAATTTATCCAACAATGGAATGACGGGTCTATTTACAT
CGCT--------AAATCAATGTATTT--GTGATACA------AACAGCATTAGGTATGCA
TAGTTGGCGACC----GTTACGCTTTCGTCACAGATAAACAATGATCTATCTTTCTTTCT
TT----------AT----GAGACC----TCCTAC--------TCCAGGCTAT----ATAA
TAGA----ATAATATA--ATCTTT----------GTAA--------AAATAGAATT----
TTATATCA--GGCGATGATCTACCATGTAT--GGATTTTCATCTCCTTTTAAAGATCAAT
TGTACGAAGGGAGAATGGTCTCTTCATAAAATATAAAAAAATAAAATCTACCGTTTGGTT
CGTGAATCCT--TTTGGGTTTA--GTGAAGATTTTTCTATTTACATCAAAATGAAAAAAA
AGGTCAGATTTG----AA--TTATCAGAGTGATAGTGATATCAATGAAGG----AAAAGC
--ATCGAATCAATCTTCCGAATTTATTTCTAAAGCAATAA----------TATA----GT
ACTTTGCACACAAAGAAAAAAAATCTAGGACA--AAAAGGAAATGGCCATTTAAGGAAAA
TTTC----------------AGACACAGAAAGATTTTTCGTTGACCCATCCAATAAAG--
--GCAA----------AGCAATTACACATTTCCGGGATTCTGAGAAGGATATTCAATTGA
TTTCATTTTTCTATAA----------ATGTAGTCCTAAGATTATATCTATAAATGCAGTC
CTAAGATTCTACCGATGTAATCTTGACTGCTATATGATGG--AAAAAAAGAA--------
--------AAAGTTATCT----CCTTTTAGTAGACAAT--ATTGTTGCATTCTAGATTAG
TATCAGCCCTCCCTTTCGATCA----CAGAGGATATGGCAGTCAGACGTTCCAT------
----------ATGGTAATGC----CCATCC----ATCCTT------ATCCAGCGAGTT--
--AACA------TTGCAAATAA----GACT----TGGCCCTGTG----------------
----ATGAATAA--AAGCAGCT--TGTGTTTGCGCACCATGTCTGATTGT--TATC----
------ATATCGAA------ATCCATTGAAAAAACG----ATCTGATTCT----TT----
----------GAAT----TTTTGT----CCTGGCCTTTTACTATTA------CGATTTCT
CACTACAT----TA--TACGATATAGTCTGTAAGAAATTG--------------------
TATT--AC----ATTGAAAACTTC------------------------------------
------------------------------------------------------------
--------------------------------AATATT----------------------
--AAGATTAAACCTTATAATAAATGAGGTTATATCCAT----GTAC------TCTG----
TGATCATCATTGATGGAC--TTTCATAGATATGTAGAGCACGCATATTGTTTGAAATTTT
GCAAATTAGTTATGAT----CGAC----TAAAAACTGTAATTGCTTTTATTGATCCTTTT
TAGACACTAGCTATTGCCCTCAGACACTTCATGTATATGAAATTTTACAAGAATGGTATT
CGTTTAATAAAACGGACTGTACTACGAGGTTTCAAATGAAAATCTCAACGGT----CATT
ATCATACGCGATTTAAGGGATTAGGAGGACAGGTTACAGATTTTGGTCCCGGGATCTGTT
GACGAGTACCTACCAAGTGCTCCTTGTTATAGTCAAAGTTATGACCAAGGTAAGTCATAT
GAATTAAGTTTTTAGCAATACACAAATGGGTTCCAAATGATGCTATTTTTTACTGGAATA
TCGATATGGACGAAGACAGGGGCTTGATAA--CTTCATATGGCATCTATGGATACAGGCT
CCTGATCCAAGTTCTATTAACAGTTTAAAACCCTGATTTACAAACTCCTAGAGTGTTTAT
GGTGAAGCTGAAAAACTATTTGGAGGTTTACTCTGTCC----GATCAAAATGTGACGTCA
GA----AAACAGACTTATTCAATAATCGGTTTGTTA--GTAGGTCAGTGATATA--AAGA
TTTTATTTAACTGTTCACATCCTTTACATTCAATTAAAGTGGTGTTTCGGCCCCCGGTCT
GTGATCAAGCCAGAAACACCCCATCTGTAAGACACGTAATCTTTGTCATG------GTTG
AAGACAAATTTGTAAGGTCTGTGCGAGAATCTCATAGACCTTGTAAGTGTTAGATAGTGT
TAGCATTACACTTGCGATATGAGTGACTCTAAAAGAGTTATGCACTTTAAAATTTTGAAG
CAGAAGCATAGAATCTGAAACGCCCTTTAGGAGTCTAGGTGAGACAGCTTGGTGAT----
------------------------------------------------------------
------------------------------------------------------------
--------------------------------------------------------TGAA
----AGAAGAGTGAAATTTAGATTTGTT----AAAAAAAAAAAA----ACGGGTCTTTAA
TTAATATCGTTCCCATAGTAGGGATTCTCAATTGAATAACAAAAATTTTACAAAGAGTTA
GAGATTTGGAAAGTAAGTTGTGCTATTGCAAGAAATGATAGTATAGAATATCGTAGTGAT
TTGGAGTAAATTGTTAAAGAGTGTGAAGAAAACT--TCACGATCTTCATTATTTGACTGA
GAAAGAGAATTTGAAATA--GTTTATATCGTAAGATAACTGTTA--ATTTCACGTTTCAT
TCTTAAAAGTCTAACTCAGACATTTTATTTTAGGAGCAATTCTTAAGTAACCAAAA----
--CTTTGTGG--GT--CTGATTGACGGGATGATTATATGAACTGGTTATTATAATTTTGT
AAAAGAAATATACGGAGATAATGATACCTGAAAAAAGATATTCTTTCTTAAAAACTGTTT
TACTTCTACATTGTACATAGACAGAGAATGAA----------------------CCAGTA
TTCACAAATGCAGTCTGACCGGAAATTGAGAGAGAAAACTTATACGGGCTGGCACTGCTT
TACCCATGTTGCAGCATCCCTTATATGAAGAAATTACTTTATTACAATCCTGTAGTACAA
TGGGAATCTGCGCTGGATTCCGGTATAAGT----GAGAAGATATAACTGTGTTGCAGAGA
ATGGACTCATTGAAAGTGTAAACAGATTATTTGTATGCTTAGAAGGATCTAATGCCCCAC
TCTGCAAG--------GTAAGTTTATTTCAATTCCTGACGCTGCTTTACAAACGGTATTA
TTTTATCACAGTAGGAAAGTTCTATTTTGTCCAAAA------------------------
----------------------------GATACGATCATACACACTCATAGGCTGGGTAT
ATTTATAAAAGGTCGTGTTGTACGATGGCGTTCGAACTGATTCTAATTGAACTAGACGAA
AAAGTAGAAATCACATTCCAAAGAATCGCATATGGGAAAATACTCCTGAAGAATTCGCGG
TCAAATTGCGGGTGCTACTTTGTCTCTTATAGAAAAAGATTACTTTGGAAGTCCTTTGGG
TTCTCTTTCTTATCATCAATGTACCAATTCCGATTACGTTCACGACATACCTTGCTCGTT
GAGGTTTTACAATATATTCATTATAGGCGT----CTTCAT------TGCAAAAATAATCA
TTGTTCGATTGTCACCAAATACATCTTTGGTCCAAACCAAATATCTAAGTTAAGAAATAA
AATAGGATGTTCAGACATTAAACCAATATTCAATTAAATTAAAAAAGACATCAAAATAAG
AAATTAAAAGAA----TTATCT----------TAACAGGATTATTTCTTC--AAAATGAA
ACCT--ATGAAACTATTTTTCAAAATTACTTCAATAAAATGATTCATTGAAGCATGAAAA
CCTTAATACTAA--AACGATCAAGGATCAATAAATTCAGTGTTCGAGGAAAATTCAGTCC
AAGCCCAAAGGTCATTCCTAAACATTGTCTAATTATATGCGCATCATTGACTTCATGATA
TAGTTAAATTGGTATCTAACTGCAGTGAGTCTCAAAAAGACTCAAACCATCCTTTTGTAT
GATATTACTGTGTTACGTTTTGAAACGAAAAACATGCTATAATTTCATGACCTGAAAGTT
AAAAAGCAAACAATCATATGTTTAGTAACATAGTGATACTCCATTAGATAAACAGAGTCT
----AAAA----------GA------------CGCG------GGAATTCTTTAATAGACT
AAAA----GAGACATTCCTTGTGGTATAGACACCAAAGGTCGGTGAATTGCTTCAATAGT
CCAATATAATCTCC--AAGGGTGGGTCCTAGCAAAGAACGCTAGGATGCAAGCAATGACT
TTCAATTTGTTGGCAGACCTTTCTATTATACCCTTAGAACCGACTGATAAAAGACGTTGA
TCCACTCAATTTCCAAACTTTTAATATTTAGAAGGTTTTTAAGTTTGGAAAT----AGAA
GTACAAATTCTGTTTACTTGGA------ATAAAGGA--------------AGCTGAAAGA
TC----ATGACTGA--------CGTT--TAAGGT------------------TCGTGACC
GCTAGATTATCCACATAAGATTCTAGTTTGGCGATGGATTCTTTTTCTCTCGGGGTTATG
CAATGAAACTGATAACAATTGAGAAATCTAGTATTAGG??????????????????????
????????????????????????????????????????????????????????????
????????????????????????????????????????????????????????????
????????????????????????????????????????????????????????????
????????????????????????????????????????????????????????????
????????????????????????????????????????????????????????????
????????????????????????????????????????????????????????????
????????????????????????????????????????????????????????????
????????????????????????????????????????????????????????????
????????????????????????????????????????????????????????????
????????????????????????????????????????????????????????????
????????????????????????????????????????????????????????????
????????????????????????????????????????????????????????????
????????????????????????????????????????????????????????????
????????????????????????????????????????????????????????????
????????????????????????????????????????????????????????????
????????????????????????????????????????????????????????????
????????????????????????????????????????????????????????????
????????????????????????????????????????????????????????????
????????????????????????????????????????????????????????????
????????????????????????????????????????????????????????????
????????????????????????????????????????????????????????????
????????????????????????????????????????????????????????????
????????????????????????????????????????????????????????????
????????????????????????????????????????????????????????????
????????????????????????????????????????????????????????????
????????????????????????????????????????????????????????????
????????????????????????????????????????????????????????????
????????????????????????????????????????????????????????????
????????????????????????????????????????????????????????????
????????????????????????????????????????????????????????????
????????????????????????????????????????????????????????????
????????????????????????????????????????????????????????????
????????????????????????????????????????????????????????????
????????????????????????????????????????????????????????????
????????????????????????????????????????????????????????????
????????????????????????????????????????????????????????????
????????????????????????????????????????????????????????????
????????????????????????????????????????????????????????????
????????????????????????????????????????????????????????????
????????????????????????????????????????????????????????????
????????????????????????????????????????????????????????????
????????????????????????????????????????????????????????????
????????????????????????????????????????????????????????????
????????????????????????????????????????????????????????????
????????????????????????????????????????????????????????????
????????????????????????????????????????????????????????????
????????????????????????????????????????????????????????????
????????????????????????????????????????????????????????????
????????????????????????????????????????????????????????????
????????????????????????????????????????????????????????????
????????????????????????????????????????????????????????????
????????????????????????????????????????????????????????????
????????????????????????????????????????????????????????????
????????????????????????????????????????????????????????????
????????????????????????????????????????????????????????????
????????????????????????????????????????????????????????????
????????????????????????????????????????????????????????????
????????????????????????????????????????????????????????????
????????????????????????????????????????????????????????????
????????????????????????????????????????????????????????????
????????????????????????????????????????????????????????????
????????????????????????????????????????????????????????????
????????????????????????????????????????????????????????????
????????????????????????????????????????????????????????????
????????????????????????????????????????????????????????????
????????????????????????????????????????????????????????????
????????????????????????????????????????????????????????????
????????????????????????????????????????????????????????????
????????????????????????????????????????????????????????????
????????????????????????????????????????????????????????????
????????????????????????????????????????????????????????????
????????????????????????????????????????????????????????????
????????????????????????????????????????????????????????????
????????????????????????????????????????????????????????????
????????????????????????????????????????????????????????????
????????????????????????????????????????????????????????????
????????????????????????????????????????????????????????????
????????????????????????????????????????????????????????????
????????????????????????????????????????????????????????????
????????????????????????????????????????????????????????????
????????????????????????????????????????????????????????????
????????????????????????????????????????????????????????????
????????????????????????????????????????????????????????????
????????????????????????????????????????????????????????????
????????????????????????????????????????????????????????????
????????????????????????????????????????????????????????????
????????????????????????????????????????????????????????????
????????????????????????????????????????????????????????????
????????????????????????????????????????????????????????????
????????????????????????????????????????????????????????????
??????????????????????TGACGACTTCCAGAGTCTAACCGCCAGTCCCATATGGC
AAAGCCACCTGGACACTAAGTCAGTGCGAGGC------------GAAT--GAGTCCAACT
CCGTGAGTGATCTGGGAGTCGC--------------------------------------
------------------------------------------------------------
------------------TGTACCTAAG????????????????????????????????
????????????????????????????????????????????????????????????
????????????????????????????????????????????????????????????
????????????????????????????????????????????????????????????
????????????????????????????????????????????????????????????
????????????????????????????????????????????????????????????
????????????????????????????????????????????????????????????
????????????????????????????????????????????????????????????
????????????????????????????????????????????????????????????
????????????????????????????????????????????????????????????
????????????????????????????????????????????????????????????
????????????????????????????????????????????????????????????
????????????????????????????????????????????????????????????
????????????????????????????????????????????????????????????
????????????????????????????????????????????????????????????
????????????????????????????????????????????????????????????
????????????????????????????????????????????????????????????
????????????????????????????????????????????????????????????
????????????????????????????????????????????????????????????
????????????????????????????????????????????????????????????
????????????????????????????????????????????????????????????
????????????????????????????????????????????????????????????
????????????????????????????????????????????????????????????
????????????????????????????????????????????????????????????
????????????????????????????????????????????????????????????
????????????????????????????????????????????????????????????
????????????????????????????????????????????????????????????
????????????????????????????????????????????????????????????
????????????????????????????????????????????????????????????
????????????????????????????????????????????????????????????
????????????????????????????????????????????????????????????
????????????????????????????????????????????????????????????
????????????????????????????????????????????????????????????
????????????????????????????????????????????????????????????
????????????????????????????????????????????????????????????
????????????????????????????????????????????????????????????
????????????????????????????????????????????????????????????
????????????????????????????????????????????????????????????
????????????????????????????????????????????????????????????
????????????????????????????????????????????????????????????
????????????????????????????????????????????????????????????
????????????????????????????????????????????????????????????
????????????????????????????????????????????????????????????
????????????????????????????????????????????????????????????
????????????????????????????????????????????????????????????
????????????????????????????????????????????????????????????
????????????????????????????????????????????????????????????
????????????????????????????????????????????????????????????
????????????????????????????????????????????????????????????
????????????????????????????????????????????????????????????
????????????????????????????????????????????????????????????
????????????????????????????????????????????????????????????
????????????????????????????????????????????????????????????
????????????????????????????????????????????????????????????
????????????????????????????????????????????????????????????
????????????????????????????????????????????????????????????
????????????????????????????????????????????????????????????
????????????????????????????????????????????????????????????
????????????????????????????????????????????????????????????
????????????????????????????????????????????????????????????
????????????????????????????????????????????????????????????
????????????????????????????????????????????????????????????
????????????????????????????????????????????????????????????
????????????????????????????????????????????????????????????
????????????????????????????????????????????????????????????
????????????????????????????????????????????????????????????
????????????????????????????????????????????????????????????
????????????????????????????????????????????????????????????
????????????????????????????????????????????????????????????
????????????????????????????????????????????????????????????
????????????????????????????????????????????????????????????
????????????????????????????????????????????????????????????
????????????????????????????????????????????????????????????
????????????????????????????????????????????????????????????
????????????????????????????????????????????????????????????
????????????????????????????????????????????????????????????
????????????????????????????????????????????????????????????
????????????????????????????????????????????????????????????
????????????????????????????????????????????????????????????
????????????????????????????????????????????????????????????
????????????????????????????????????????????????????????????
????????????????????????????????????????????????????????????
????????????????????????????????????????????????????????????
????????????????????????????????????????????????????????????
????????????????????????????????????????????????????????????
????????????????????????????????????????????????????????????
????????????????????????????????????????????????????????????
????????????????????????????????????????????????????????????
????????????????????????????????????????????????????????????
????????????????????????????????????????????????????????????
????????????????????????????????????????????????????????????
????????????????????????????????????????????????????????????
????????????????????????????????????????????????????????????
????????????????????????????????????????????????????????????
????????????????????????????????????????????????????????????
????????????????????????????????????????????????????????????
????????????????????????????????????????????????????????????
????????????????????????????????????????????????????????????
????????????????????????????????????????????????????????????
????????????????????????????????????????????????????????????
????????????????????????????????????????????????????????????
????????????????????????????????????????????????????????????
????????????????????????????????????????????????????????????
????????????????????????????????????????????????????????????
????????????????????????????????????????????????????????????
????TGCTGACCGTTAATGAATTTTTATAGCCCTCATTTACCATTTTATGGATATTCGCA
CCCAGAAAAAGGCATTCTATATGAATGT----TGTACTAACCAAGAATATCGAACTTGAG
ATATATAACTCGGATAAATTATCCATATGAGTATTATCATACTAGCTTTAACCAGTATGA
AGATCAAGCTTGAAATATTCGGCATAAAGAACCCTCTACAAACTTTATATTGCCTGTCGT
ATAC--GAGAAAAGCCTTTAAGGCATCGAATTCAAACTGGTTATAACTCTAGATGGAAAA
CTTACGTTCTCGGTATATTTAACGATATGGTGAGTCCGAGGCTTAATGATGGGACAAAAT
TAGGTAAATTTAAAGTCTGAAAGAGTATTTTCGGCCGTTTTTTTTAGTCATAGATCTAGG
TTGACTCCGTATTTGTAGATTGTATTTATTCACTAAAATTTTTTTTCAAGGGTCTGTGCT
TCACGATCCGGCTATCTTGCCTACTAGGGCCTTTTGGGATTAGCGTGTATACTTTCATAA
AAAGGATATGGCTTTTGTGGGATCCCGATAAAGTGCTCTCTTGATCTTTGGGATTCAACA
TTGATTAGTTAAAGGTTTATCTGTGTTCTTATTGAATCGGGCAGGGTCTTCCTGCTGTCT
ATAGAGTTTGCTCAGAAATTAAAAAACTCCAATGCCATTCTGGTTACCTTAATATT
>Bolboschoenus_planiculmis
ATTCCGTACGGGCCCGTTAAAAATCGCGCTCG--GCTTCCGGCTATCAAGAAAATAAGAA
TTAATTAGCCGTGAGCAAATCCTTAGAA--------------AAAAAACCTACGATCGTT
GAGAAACAAAATCGTTCATAGGTTACGACGCATTGTAGTAATCAATGCGGAAAGAAGGTC
ACGGCAGTTTTTCACTCTGAATCGTTGAAAATGTTTCGTTGGATGCTCACATCCGGGCAG
CATTGTAACAAGCAATTTGTAAGGCAATGTGAATCCAGTACGTGAACCAGGAATATACAT
AAGAAACAAGTCTTGACTATCAAATCATGC------------------TCTCACCA----
ACAATT------------------CCAA----CATT------------------ACATTC
----------AAAATAAAGGCGGTAAAAATATGAAGCCGAGTGGTT--CAATGAGATTTT
GTGTGATATATCCGCAATATATCACCCAACATTTAAGTGCGAAAAGGGGCCGAATTATTG
ATCGATATGG--GCAGAACACGTAGCCAATGGAAGTATGTGCGTATAAGAGCGTCCAAAT
TCCTGAAATCGAGTATCGGCGTATGTCGACTGAAGACTAACGGAGAGGATATATAATAGA
GAAAGCGCGTATATGACAAAGGAACCAAGGTCAGATTTGGGCATACGAGATTAGGG----
--------TTCGTTACAAATCTTCTTGCCCGAGTTTATGCAAAAAGTTATCAAGGACAAA
CGAAAATTGAGAAATACGTTATCGCATCCTAAAA--------------------------
--------------------------AA----------AGAAGCTCTCCTAGCAAA--CA
AAATGAATCAAGAATTCATCCTCCCGAAAGGCCCATCGCTCAAGCGTGCTTTACGGAGCC
AGGCCATACGGATTGGCTTCGGCAATCTCGGAATGTCAGCTGTTTTCCGGGCACAATCAG
TGATAAATGGGCTCGTCGAAATTGCAAGTGCGTTGTCGAGCGAGCACTACGTATTG--CC
AACTAACAAAAAAGCAGGCCGAGAGTTTGCCCTAGCCATTTGACTTTGGAAA----TGGA
ACTCATTAAACATAGCCAAAAAAATAATTGCACATGGCTTCATTCCATGA--AGTTGACG
ATGATCTTATGATCGGACTGGACCACGAGAAAATGTTAATGAAAGTGATCTACAAGGAAC
GGTTACGAGCGTCAACGGATGGGACTGAGGATCCGTGCCTGCGTATGATTCATTATGGGG
AGATGGTCGTGTGGGAAAATACCG----CTATGAAAGCAGATTTCGTTCCATATATTCTG
GCTCGGGGGCCGATCAGAGGAGTTAGTTATCAATGCAAATTCTCATTTTTAA----AAAC
CTTCAA--GCAAGAATTTTTGTTCCTTTACTCCCACACGGGGGTACGCAGTTGGATCTGG
GAATATATGGGACCGAGCTAATGCTTGCGGAAAGGTATGAGAGTATAAATGAGTCCGAGG
GTCAGAGCGATATTTTGAAA--GGTCTTGATCATGTCCCGAACTTTAAGGGTCTAGGATT
TTAATTCACCAGTTCGGCGAGAATAGAAATATCGGACGATGACATAAAAGGAGTAAATGT
AAACGGATGTCTCAGTGGGAGGATGCCGATTAGGCTAAGAGTATGCGGGATTGTGATTGA
GAGGACAAGGATGCCTAATTGATCAAAAGTGGGTGTTTATGGGAGGTTATATAAGAAGAG
TCGTAAGCACGGAGATGCCAATCCGTAGGAGCTTTTGGCGGTATAAGCTTGCCACCATGA
GGAGGGCCATGCTCTCGATTCGTTATGATCCCGCCCGGATATTCAGCGTCGTTAGACCCT
CAACGGCTATGCATGAGCATATCCATGGCGGGCACGGATTATATGGGAAGCAACGGAAAC
GCGTGCACGAACATCTAACAAAGGCAAAGTATTGATTAGTGCATGGCAAAGCTCTCGTGC
CAGTGTACACTTCAGAAAGAGCATGATAACATGTGTGCGAATGCGATCGCGCGCTTCATA
CTGCCCTAACGGGCGCCTGCGATATTATTACGGACACAACTTATATTAGAGACTTCAACA
GCCAGCTACGCAATTCCTCTTTAGAGCCCCGGCGGAGCTACCGGGAGTTTTATTCATCCG
CTTTGAAGGCGCAATTAGTCCATTGGGAGGAGATACGCTTCCATGTGAACCATCGGGAGT
TCGCTAATCCACAAGTATTCATACGAGGCAATTTTTTCGCGATTTTAAGCGGATCGCCGC
ATAAGTGGCTTCGTTCAGGTGGTCGCGCCAATAAGCATAACAGTGCGGAATTAATTGACT
GCCATTTCGATTGAGCTTTCCATTGCTCGCCTGAAAACACCAAACATTGCAGGGCGCGTT
CGGATTCTAACATCCATCGACCTTACGTGAGACAGTGCACATTAACGGACAAGGTACTGA
GCTTGAATGGCAGTAGTTTTCTAAAACTCGACCATTAAAAAAAACCGGTTCAGAATATTC
TCACAAACTTACGAGAGCGAGCTTTTAAGAGCATCAGAGAATAAGTTTGTGTGGCAATGC
CAATATGGCCGTCTGAATGTTTCCCCGGAAATCCAAATTAAAGCTTGTGTAAGGCG--GA
ACGTGG--CACAATAAGTACTGGAGTCACATTTTGGAAAACGGTAGGCGTGCATAGGCAC
GAGGTTACAGGGATGAGTATGAACGGGCGCCTAGGTCCGTGGGGGCACCTGGCGATTTAA
GTCTGGGACCATGAAATTGGCCGTGAATAGACACTCCCATCAAGTCGCCCGCTTATGATT
GAACAGTTTCATTTGAACGGATAAGTGTGACTTTGCCCTACGCGGGGGAAATGGCTTTGG
GGGCGGGTGGAAACGTCTATATGATTATAAAAATGCAAGCCAGGGGGTTCGTTTGGGGGT
GGGACGACCGGAGGAAGACTTAATGAATAAGATCGGGTATAAGAAAAACTTCGATCAAGT
GCCTGTTAGGCAATAAGACCCCGGGCCGATAGGTGGTTACGCCTACATGCGATATTCGGA
GTAAAACAGAGTCTCTTTATGAAAATTTCGTTGTCAGCGGTCGAGTTCGCTTTTGGAGAT
CCTCGCGTGGTACACCACCTAGACGAATGGTCTTCAGAAGATACTCACAAAAGGGCATAC
TCATCAGCGTTAGTCCGCGAGATTACGACCGCCCGCACACTTGCCATTGAGCACACGTCT
TCAGCCTTGCGCAAGGATTACCGCGTAGCCCTGATCACTCACATTTCACCAAATGTGGAA
GACATAGAACGCCAAGGTAACAACTCCACGTAAAGACTCAGAATATGCATCTGGTTGAGA
TTTCGAGAGACGTTACGTGCAGGCCGAAATGACGTTTTTCCACCTTTTGTGCGAGTTTAC
GGTCCCGGAATAGTGGCTGCGAACATAGGGTTCACTATCTTCGGGATTGAGCTTCCGACA
GCTTTATTGTGGAAATGAGAGCACGCAAGCATAATTATAC------TTAACTTGGTCTAC
CCAACGATATTTGA--TCGAGTAAGAATATTTTCACAAAGGGCAATGGGTTTCCAACAGC
CCATGCACGCGTGAATGGCTTTAGAT--CGCT--AAGACATGTTAGGTGCCTATGGGGTT
GCAGATGGAAAAGAATATATTTGGAAGAGCGAAAAGACGAATGACCCAGAGCCAGAACCT
GAATGCGAGCAATTAGAAGCAAGGAAAGCAGTATGAGCAACTGCCTAGCGGCAGACCGGT
GAGC--GTAAGTATTCATAAAAGTACGATC------------------------TTGTTT
TTGGCATGCCTTGCGGAGTTGGTTAAACGAATTTGCACAACTATAACTATGTGTATGGGT
TTGTTTTCGGAAGGGT----------TTAAGATTTTGAAACGAACAAGATTTAAACCTCG
AATCGAGATTCGAAGCGCATGACACTGAAAGCCGGTCGTTCGAAGTGACTGAGCAAGATA
CGATAAGATATCGATTGACGGAAACAAAATATAAATGGGAGAAATTAACGTTAAAAAAAA
AAGAAGCTTGTTGACAGAAGGCATAACAGTCGCACGATCTCACAGTTTCAAGGCCTGGAC
ATAAAGTCTT----AAAGGATTCATCCGACATCGACAAATGCATCTGGGCATATAACCCT
ATTCGCGCTCGTATGCGCGGTTGCGTGGCTGCTCATGGCCGGATGGCAGGACGCGCGGCA
GCTTGAGGATGCAGCACCGAGCGAGGAAATCGGGACTTTTCTAGCTGCTTATGAGCTTAC
ATTAGGCTGTGTGCTTGCCTTTTTGCAACCTTGTATAACTATTCTCTCATAGGCTAAAGT
TTTCGAATTCGCGTGAGTGGCACACTTATGCAATGGGGTTCAATCAGCCAGTCTATACTC
TGATGTATGGATTTTTGTTCGTATATGCGTCGAACCCAACATCCGCGAGGCAAATTTTGA
TAATCTGATTATCGGATTAGAAACCAATGG------GAGATAGGCCTGGTCCTTATGGAC
ATTTCTTTATTTGTTCAATGTCGGGCCTTTCCTGAAATATGATTCCCAGGGATTGCGCCC
ACAAGAATAAACACGTGCTTGCTTCTACTCGTGCTATTTAGCGGCTAGAAAAGGTTAGTA
TTGAAATAATAACCACCCATCTTTCCATAAATCTGAGATTACAACCTTTCCTAGTTCGCT
TTGGAAATTTGCGAGATTGTGTGTGTCTGTTCTTGTCCTTATATCCATCCGTATTTCTGG
TTTTACAGGGATCAGCCTATTTGCACTTGCGCGCTAATGGGATCATGAGGCACAATATTT
CTACGTGATAATTTAACAATTCTTTCATATTCATGTATATATAATTATAC----TTTTTC
GGGAATCTGATTCGAATCTTGAAAGGATATATACTTTTTCACACGGTTTTATTTCGTGAT
TATCGGCATTCCTTAGAATTTAGATCTTATTTCTTCTGAGCTTGGTAT----CAATGTCC
AAAC----CGAACA----AATAGATT------------AAACATATACCCAGACATTTAC
CAGCTTGCACTCGGTTTGCTTCGCGAATCAAATCACATTTGCCCGCTTCATCCATGTTAT
ATCAGTAGATATTTTTAGTAGCGCCTTTTGGGTCTTTTTCGTGCCTTTATCT------AC
TG----CAAAAAATGATCTTGT------GTGAAATT------------TG--CATCGTCC
----AAGGCGAT----CA----TA--------TGAAGAAAATAGTTTTAAAAAATCTTCC
----------TTTTGCAATATAAATAGATTTTGACGTTGATATGAGTACGGTATACTTGG
TTATATTTACTTGGATCTTGGGGCGTTGGCAAGAGCTGGGTCTATGAATGGACCAAGAAC
TGGCTTATACTGACATTTGCATTATTCAAT----------------AG----------AT
CACAAATGAAGGAAAATCGCTTATGCTCATGGTTCTATATTGATTGTATTGGATAACTTT
GGATGGTTCAAGTAGGTCTTAGATAAAAAAAAACTTTATCTTCCTATTGCTCATGC----
--TTTTCCTGTCGTTTCTTCTTCAAATGTTGACTTGATAAAATGTG----AAACAGCATC
GAACCTTTAATAATCAGAAACAGTTTGAAGTTATGATTGAGACTTTTTTTGAGAATCTAA
GATATCAAACTAATCAAACC----AGATGGATCAAAGAACATGATTGTAAACTAAAGATA
AATTCACTCTTTGATTTCACAACTATTGTTAGATTTAGGGTATTATCTGGAAGAGACTAT
ATCTAATCTGGGCAGATTTTTAAATTAGGAACATAAGCTTTCATATTTGTACGATTGGAT
GGTTCATCACCAGGTGGACTCTATGGTCGTTAAAGATTGGTTATCAAAGACAATATTCGG
CTGTTCACTTCCGTATCTGAACATGTAATGTGATTTCATATTAACGGTTCCCTCCTGTGT
ATTACATCATAAGA----------------------------------------------
----------------------------------GAAGCTCAGAGAAGATATTTATTGAA
AATTGATTCCTTGTAACGGTATGGCTATCTTAAT----------------AAGCGA----
----GAGA------GAACGAATTCTTTAATAATCCAGGGGGGGCCTTCGCATGCCTTAGA
ACATGATTATTCGTGAATTGACGTGAATGGTTGCGCTCGCGCTCGTATCTGTGCGGACAA
CCAACGCTGCTTCCCAGC------------------------------------------
------------------------------------------------------------
------------------------------------------------------------
------------AACAAAGACA--------------TTATTAGAGGACATGTGACCATAA
GAATATTTCAGTCGTTCACAAA------AGCAATGTCTGGTACTTCGGAAATCGCGAACG
ATCGGTTT----CTGGGAAGGTAAATCAATAGGATTGATCAAAGGG--------------
----------------AGATTTTACGTT--CCCCCTTC-GAAA----TTAATTCT----C
ACA----CATCTATTCGCCCTTTCGGGTTATTTGATTGTTTGTTTGTTA--ATGTTTAT-
---GACTGGAA------------AACG----ATAC--------TTGTATAATTATTAAAC
TGAAACCTAATATCAAGTTCACGATTTTGAGATTGGTATCAAT--------CT----ACC
AATCA----ATATGGCCACCCTT----TTTCGTCTTTTTTTCGAGAATTGGGTTTATTTG
TGAGAATCATCTTCTCATTAA----TTTCTCTTAAAAAA--AATAAATGCAATTACATTA
TCTTAAATTTTTTTAGGGCAATTTCTTTAATATGGTAGCAACAAACTTTCTGCCTTTGAA
CTAGCCAACCTCGTTTGACCAGTATCTTTTGCTTATGCATCTTCCTC----GTTTTTATT
GAT----ATCCATATTAAGAATG----GTTTAA----TT------TAAA----GAATAAA
ACCTTCTTCTATTATTTTTGATTGATTGGTTTATCTGTTATCTAAAATTTTTTTACATAA
ATTTTGAACTTCTGGCAACTCTCTTGAAAAAGACT----TTAAAAGGCTCT----ATTTT
GAG--ACAC----TATGTCTCAAGTTTCTAGTCTTGTCATTCAACAAGTATCAGATAAAG
GACGTTTTTAGAGAATGAAATTTATGCTTTTTGCATTTTTTCTTTTGTTGGTTATAGTTC
TAAACCATCTT----TTTTTATCTCTTACGTTTTTTAATGAAA--AAATCTTGGGGAAGA
TCATATAGGGTTTGATAAAGTATCTTTAGAATTGTATCAGTCAGCGTCTCCATAATATGT
TAAGTTACTTTATGATAGACTCTATATAGCAAATGAAGTTATAGTTTGTATATATCATTG
TCAAATTAAATATTTCTTTTTATGATTTT----AAAGAAATTGTTCAAGAGTTAACTCAC
TTGTTGTAAATTGGTCTAACTAAATAAGACTATTTTGCAAG----TAGTTAAATTCAGAG
GTTTTAAGAGAGAGAGTCTTTTAAGAAATGT----AGAAGAGACAATACATTTTCTTAAT
GGATTTCAAGAGCTTGACGAATGAT--GACTATTGACCGAATGGAACAAAAGGGACAGAA
TGTTGTAGAAAGAAATTGAGGACCACGCTATGGCTGATTGTGTCGTGGAATCTCAGTAAG
AGTGGATAATACTTGAAGGGCCCCCCATTCAGAGTATCTCGTTATGCGACGTTAAGAGCA
ATAGTCACAACTTTAGAATCTTTGGTTCTCTGTTAGTGTCCGTAAGTGTTTTATGACGCA
TTAATATGTCTATGTCTCTAGTAGATTGATGATATAATTTCTTTAGTGTCACAGTGTGTC
ATTATATTTGAAACATAATCATTGATATAAATTCATATTACATTAATAAGTGTAAGTGAG
ACGTCAATTGTTTTGGGTGATCGTGCTCGCTAAGCTTCAGTTTCAATTTTTCAGCGATTG
GAATGCCTTGTTACAGAGAGGGGGATAGAGAGTTTCAACGATTTGGTACAATTGTCCTTT
TCTGTTTTCCAATCATAGTTTTATATTGCAAATCTTCTAGTGGTGATTCTTATCG----T
CAATCATCT----GACTTCAAAA----------AGAAAGGTGAATTTGAAGAAATGT---
-----ACTTATAATAGTAGGTTTTGTTCCTCATTTACAAAAAATGATTACTAGAGAAAAG
CCGTATAATCTGATGAATTCTTACTATTTCAGTATCGTATAAAATTTTTCACTGCTACAA
GAAGCTTCTTACTCCTCCTGAACTCATTCCAGATTACCTCTTTGCCAATCTCTCGAGACG
TTAACTTGTCTAAGTAACTTGTCTTTCACTTGAAAATTAGA--------AAACAAAGGCC
ATGTCCATGAAGAGACTAAATATTTTGGAATTCCAAGACATTCACGGACTTCATTCTATT
ACATTTCATCATTATCTCATCGAGGTTATGATTAAGAAGGTAAAAGGTTCTTATCGATAA
AGTATCAGAGAACTTTATTGTGTACGTTAAAATACTTGAGTCAGATTTCATTATTTCTCC
ATATTGATTAGAGAAGTGACGTTATGGGTATAGAATTTACCAGGTGGGAACTTTTATCGG
TCTGTTCTTTGCATCGTTATTGAGGGGACGGCTCAGGAAGGATGTCTACATAACAAGTTA
CTCCAGAACTAATGGCTAATCACATGAGAATGCTCAGCTTCCAGCCTTTCTCATGATCTG
CGATTGAGA----------------------TTCTATCAGCGTGTTTCTTTGTATTGAAG
AGTGTTAGTTAGCAACAATTCGTATCTTTTTTCTATAACGATGCTCTCTCGGAACCAGTA
TCTACAGAATGGGATCCATGTATATCAAAACAGAACTAGCTGATTTGTCACGTCAACGAT
TGAATATGAAAATGTGAGCTCATGTGATTGAACAGAAATTTAGCGTCTTACGCAGATCAG
AATTTGTTCATGATATTGTCACTACGAATGTACATCAGTTTGAGATATTAGAAGTCTTTT
GGTCCTTTAGCCATTCCTATCCAGAGTCCCTCACAGAGTTTTCGAAACCTTCATTTGTTG
ATGCGGAGCCATTCCTGGTTAAAGACCCTAGACCTTTTTACTCTTTTCCAAAAACAGTAT
AAGATGACAACCAGAAAATCTTCGGCAATTTAAAATTCTTCAATAACATTCACGATGATA
GATGATTGGAAGATTATAATAGAAAGAAGACCAATCTGAATGTCGGTACCCTTAGTTCGC
TCTGATTGTATTATGGATTCGAAAATAACCTTTCTACTAGATTTGATTAGACTTAGCCGG
TCCGAGACAGAAGCTTTATTTGATAGTAAGACTAGGAGTGTTGTACATTCAATCCTTTTA
GTTGTCTGTTTGTGTTTGTGTGAAAGCTTCTTTCATGGAAGACTCGTAATAGTGATTTAT
TATGAGTTTATTCGGCTACCAATGTGTTAGTTTGATGCAAAGAGATAGATGTTAGATTTT
TCTTGTAAAAACTGTGTTTCCAATCGAGCTTTTATTCTTTTCTCTAAGAACAG--AATTC
ATGTTATCATTAATTTG--TAGACTATCAAAGTTTGACTTTTTTTTCCATTGTGTAATAA
CCACTAAGAATTGAATGAAGTGTTTGTTCCCTGAATGGAGTGTGGCTTCAAGACTATTAT
GAAGCTTATATATTAGCATTAGAGTTGCAATATCAATTTCATGTTTTTTCTTGTAGAAGT
CACGTCAAGGATATTTTTTCAACCTTACTTCTTACAGTGGACTGATAATCCGTTCTACTT
ATCTGTGGGGTAGAACTCTTTTAGTATAATCATTATCAAGAGAGATTACTTTATAATGAG
TCCGTAGGTCGTTGTTTATAACAGACAGTTTGAAATGATATCATATTCTATGATAGAAAA
ATTTTATGGTTCTATGATTGTAAAATGCAATAACCCGCTAATGTACAGTACCCGAGAGAC
TTTATAATTAGCCTAGTGAATTATAAAAGGAGATTGATAATCAATATAGGATATACCCCG
TCTTTAATTTTCTTGTGAAAAAAGAACAACAATATTTGAGTTAATTTTTGTCACCATTAA
AAGCAAAGATTTTTTAATTCTAGGTTCAAGTAAGAATGTTTAAACGCAGGATAATGAGTA
TTACAATCTTTCTGATTATGTGTGCTTTTTCTGGAGCAGATTTGTAAATCTCTGTTTCTG
AGAAGGAGGAATTACTAAGCAAAAATTGTTGTCATATTCTTAAGTTTCTGATACAGACTA
CGTTTATGAGATTGAGATTCGGATTATATATCAAATTCTTAAACAAAACAAATATTCGAA
GATGTGAAAGATAATCTATTTTGTATTAATACTCGAGTCTTGCTCAGTATT----CTGTT
AACTGAT----TTTTGTTGGTTTGATACAGACCTCCTTAACTTCTTTTACAAAAAGAATG
TATTTCTGTTTGTTTTATATAATGGAAGACAATACTATTATTTTTAGTTGACCAGCTTTT
TATGTTTTATCTTATGTCCTCGATAATAAATCAACAGGTAGGACTAGTCATGACTAACTA
TTTGTATAAATCTGAATTTTTACAGGTGTATCACATAAAGGGCATTATCATTTGTAAGTA
TGAGTGCGAGGGTACGATAGAATGTTATCATCTCTACAAAATAACATACATCATAATTCT
AAGGACTAATTCATTGATGAAAACCTTCTTACTCAGTCTAAAAAAGGCTGACTCACTATT
GAAGAAAAAATATCTCCAATGGTTTCAATATTTTTTAACAAATAGAATTTCTAATCTTTA
TCACAAAATGGATTTATTTCATCCATGTTTGACATATAGGTTTTTTAGATCGATTTGATG
TCACTACTAATAGCAGACCATATATGTGAACAAGTCTATTCATGCATTTAGTTCTGTCAG
ATTTGAATTTTGTTTTGATCTTTATGTTTAGTGGACAATAAATTAATTGAACAATTTGTT
TTGGAAAGGGAAATTTCTTTGCAAAGATTTGTTAACACGCCGTGAATGCTCCAAAGTTTG
AATATCTAAGTGTTTGTTATATAGAATTAGTTTTTTGAAATGTATTCGATTCAGTTATTG
AAAACATATTCAACAAAATGAGGATTT------TATTATATTATTACTTTATATTGTGTG
GATGTAATCGACATCCTCTCTAATGTACTGTGTAGGAGACTATCTATTTGTCTAACCGCG
TACAGGAGAGGGAGTTTCTGAGTCGCGTTCTCTTCTAAAAACTTTAAAGCTATACTTTAA
AGTTAAAATTATTTAGAGTATTGGTCTGTCAAAGCATAAAAACTAGTTTTTAAAGTTCAT
AGTTTATAACAGTTAGTAAGTTGTTCAGTGTTATTCTTGACACCCGTTCTTAGGTTATGT
TTAGATTGATTATATCTTAAGGACTGTGTGATTTACGGGAAATCAATAGGTCTAGGTGTT
AATACTTATCAATAGAAATGCTTTATAGCAACTTTCTTTGTATCACCCTGCTTTCTGTTA
AGTGGATCTATATATTGCACT----TTCA--AT----TTGAAAAAGTTCTCATAAGATAA
AGATTTTAGTTCAGATTTACTATTTGTGATTTGCTATCTTTCAGTTTATGTAT--AAAA-
-ATTGTTTTTAAATTCATGGTAAAC----AATTACAATAATATATAAAT------TGCTT
A------------TCAA--AAACAAAA----GCTCTT----TT----TAAAGAAAAT---
---------------------ATATGA------AAATATAATC--------TC--TT---
-AAAT--TTTTGAATAATTATTTCATTCTCTGATAGCATATAGCAATCTCTCCCATAAAC
TTTATGGTCATGTTAAAGAATCCTT--------------GT----GAAAGACAGTTTGTT
ATATAAATGTAATTATA------AA----ATTTTCACAAATTAATCATTGAATTTTTGAT
TTTCAATGAACTTTAGAATAAGAATTTGATATCAAGATCATTTTTGATTAAATTCTTTTC
GATTATT------CTATATTATT----TAAAAAGT----GTAAAAATTATAGCCAAACAA
TGAAATCATTGTATTATCCGTTCAAGTATCTTTATATGTTTAATGGTAAAAAATAATAAT
CATGATTTTGTAACTAAATGTGGATCAATGAAAGTGCAAATTTTTAAGAGAGAGTAATTA
AGAATGCAAGCTATTTTTATCTTTTTATTTTGATATG--TTTATAACAGGTTACTCACAA
ACTGTATCTGGGATTCGGATAGTCTGATAGGATCAGGGAGATACTACATCAATTTTTGCT
TTGTGGATTGTCTATTTAATTTATCTTATTATGACTCTTTTGAGTGCGACGCCCTATTTG
CGAGCAAATGATGACTATTGTGAAGTCAGATGT----TAGATTTCAAGTTCTTCTTGACA
TGAGTGGGTATTAAGGTTTAAATATCTTTTACAAGATATACCAGTAATATGTCGGATCTT
GATAAAATAACCAATAAGACGGCCC--AAATACGTCACAATGGATCTTAGAAAGTTTTTC
TCCTTGACCATTTAAATCTTAGTTCTGAAGAGAATATAGGTCACAAGATGACGGTAAAAA
AGTCCAGAAGCATAGGTCTCCCCCATAAGCTGTGTCTCACGACCTATCCGTGTGAGTGTA
TGTTTGACCAATGGCTTTACCAAGAAGGAAAAAGGGAACCAAAATAACATTCACTTTGAA
ACGTGGTTTTAGTATAGTCAAGGGAAAAGGAATGACAGAAATGGAATGTCAGACTCAAAG
TACTTACCAGTATAGCGGATGACCTAAGTTTCTTGTATGCTGACTTTAGGAGTACGTGAC
GATCTTCTCTTATTCAAGGAAGATGAATCATCATCGAGCGCAAGTAGCAAGAGCTATTTT
CCCACGGGGGAGTGTGTCACTTTGATGAAGGAATTTCGTTCTCGTTTTCTAAAGAGTGTG
ATTCAAACGATAACGATCCATTTTGGACAGGGAGAGGGCATATGTGAGAGAGAGAATTGG
TTATCGGCAAGTACAGTTTGAACCATGGTCTCTAAGTGTATTTGGTTTCATGATCGTTGG
AACCATGCAAAGAGAGTTATAGTCTTTTAGACAACGTGAAGAGGATCAAAAAGATCACGG
TCAGGGAATCTGAGACCTTGGATTAGAGCCACCTT--GTAAGAAGATTC----GATGATG
TTTGATTAATTAAATAAAACTTACCATTTGATGTGAACAGACTTTGGAAGGGAGCCAAAG
GGATAGAATTTTGAAGAGTATATGTTCCCTGAATGAAATCTCACCGTTTACATTGCAATC
TCTCGCAGTAAAAAGAATGGTGTACAGAGAATAGTATAAGTACATAGGAGAGTGTCTAGT
CCTAGGAATGGTCAGATTTGTCACAAAAACAGTGAAGTCATGTCAATTCAAATACTATCC
CAAATCTTACTGCATATCATTCTTTGAAATGACAGTAGGCTTCCGGTCAACCCTTGATTG
TAATTATGTTTGAGATTGTCTGATCCGAAGTCACCCTGTGTTGAATGGAAAGTATAAAGA
ACATGCTATTTATATGTTCGGGTTTAATTTTGTATTTGCGGTTTTCAAAACTTTATAAGA
TGAGATTGACTTTATTTGTCTCTGATGATTTATCAATGTTGGTCGTACAACTAAAATGAG
TTCAAATCAATCTAGATTGATCAATTTTATTGTTGCAGCATCTGACGGTCTAATTTAGCT
TGTTTCAGAAAGAACTACAAAAGGCGGGTTGGCTCATGTGCATTATTGATTGTTCATTTT
ACCTTCGTTGTTTGTGAGACTGGGATTTAGTACGATTCTCTAAAAAACATTGTAATTCCC
AGAGGAATTAAAAGATTGGTAAAATATCTAAATCGTTGTTATGATTGAAATGTGTTTCAG
ACTGATTTTGTAGTGGAACTTTTGTATCTCACTCTAACTATTAAGCTGAATTGAAGCTGC
CTGCTAGGCTTATATCAATTCTTGAAGCAGTGCCTAGGGAAAGACATAAAGGCTAATAAT
TTAGAAACAAAAAAACAGACA----TTCCAT----AGAGGTAGATTGATGGTGTATACTG
TCAAA----ACCCATTAGTATTAATAATAATGTCTTAATTGTAAACTTCATTATGCTCTT
ATTGTATATTTTTTCATGATTGTTATAAAGTTGCATTGTTTGTCTTTGATGGACAAATAA
TCTAGCAGGGCCAATTAAAGTGTATGAAAAGAAAGGTCTTTTAGGCATATTGACAAGCTG
ACAAATCGCATGTAGGAGTTTATATAAGAGAAGTCATATGTTTTTATATGTCGGAGTGTA
GCAATCTGGGTGTTTTACGGATCCGCTAACAGGGAGTAAGTGTAAAAAACTCTAAAGAAT
TCAGAAAGTAAGTAAATAA----TTCAGAGAATCATTTTATATATCTCATTCTGTCAGCA
TATCTATAGAAATAAATCTTTTT--------TGGAAAAACAAGATCATCATTTGTTTGAT
G--ATAG--------AACTGACAATCAGATTATTAATGATTCCATTTGGCACGGTTTGAA
TCACAGAAAATGACCATGATTGCATTTCTTAGTATAGCCGGGAATGAGTCGCAGTGGTTC
TGTATGATTGAGCATGTCAATCTTTGTAGCATGAACAGTCTGTATGTAAAAGGGTTGATG
GGTGTGTCTATTGCCGGGATTGGCAGTCAACGTCTATTTCTAGTGAAGAAGAAGAATTGT
TTTCGATTTCTCCATAAAAATATCTGTAAGTCTGTCTGTCGAATTATGAATGCTTCCATC
TTTCTGCCTTGAGAGAAGCATCCTCTAAATTCTAATTGAGTGGACAAGAAGGTCGATTTC
TGTGTACAGATACATAAGCTTATGTAATAGGGTAAGAACAAAAGACTAAGGAAGTGATTG
AAAACAAGTGTGGTA--GT----GACTCATGGTGTGTAACTCGGGCAGACTCTGTTAGAG
TGATTACAGCTGTCACATAAAATATCAATGAGAGTTTGTCGGAGTGGGAAAGTCTCAGTC
ATACCGTCAGCCTTGTCTCTCATTTGTATTGGACAGGTTTAGTCGAAAGAACGTTGAAAG
TCATGTTGAAGATTCAGATAAGATTGTTGTTGGGACTCCGGATCGGGATGAGTGTAAACA
TAATTGTCTCTCTGCATAATTTTTTTAGGGGACAACTAATTTTCAGACAGAGTAAGTTTG
TAGATTTTCTCCTCTATGTAAGAGTTCTTTTGTCATTAAAGATGGGCACTTGTTGTAACC
ATGGTCTCATGTAGAATAGAGGTCAAGAGATCACCGATTCTGGTTCCATGTGGTTAAAAC
CCCGATAATTGGTAAGTGGGTTGGTGATAAGGATTTTGTGAATGTTTTCTACTTGGCCAA
TGTTTTGGAGCAAACGTATGTGACTGAGCATCACAAAGATGCTTAGGGGTATACTGAATG
TATGGGCCATCATTGATCCTTTCATTACTATTTGATGCTCTCTATGTGATTAGTGAGCCT
TCAAGAACTAGCAGTATTGGTCTTAAGGAGAAAAAAACTGCTAATGCCTGGTAAAGAAAT
AGTAAGGAGGACTATTTTTGGGACCGGTGCCACGTCTTATTATTTCAGAGAATCAGTATA
TGATTATGAGTTAGGGTTAGACATAAAATGTGACGGGGCCTTTGAATCTTGGAAATACTG
ATGTCTTTTCCGGTTCAAACTCTAAGACCATAGTATGGCGTCTTAAGGTTAGACATGGAT
ACGAAGACTTTTGGAATGCATAATCCAATCATTCTCTCAGAGTAAAGGTTTTAACGTACA
AGAGTCTTGTAGTATGAGTAACGCTATGTAGTCTAATTAGTCTTTAGATGAGTTTCATTG
AATGCTAGCCAATCTACATTGGAGATATCGGATGATTTACATCAACTGTGTCGTGGCCTA
GCTATAAATATTTTCATTTTACGGTGTTAATAAACTAGTCATTATGTTAAAAGAACACTA
TAGGTTAGAATTTGTTGGTGTTAAGGAGCTTAATTTACTTCCTGAGATGGAAGATGACTA
GATATCTTGCGGATAGAGGAAATCTGGGTAAGTCTAAAAAATTTTGGCATGGCAACTGTC
TTTTAAAAAAAGTAGGTCTGTATACATTGACTGATCACTGTGTGTCCGTTCGTATCTACA
CGTTGGGGGACTCCAAAGTTTATGTCTTCGTCACCTCATATTTCTTGTGATGTAGTCTCC
TGTGCCTTTTCATTTGAGATGCAGTGTCTATCTATGACTATGCCGGAGCTGCCAAGAGTC
AGAAATGATGTGTGCGAGGGTTCCAGAAACAAAACTTGCTTTTCAATTGCAGATCGAAAA
TATGATAGACCTTTTACGAATGTGATGATTTGCTAAAAGCTTTGTGTTGTCCTTTCTAAG
TGCCAAATGGTTGTCCAGTGAGATTAGCGATCTCCTAGAGATACAGACTGGTTCTTTTGG
GGACCCAATCTGATTTACGATATAATTCCGTGTGGGTGT--GTAAGAAACACTCTCTGAT
TCCTGATCAGTCTTGGTCACGTTCAACTTCCGGGCGAACCCTTTCACTGATTGTAAATTG
GGCTTCTACTTCTGAGGTAGTCAAAAAGGGTCATGTGACGTATGACCCTCTTAGTATGCA
CCTTTCGATGTGTCTAGTCAGATACTGGCATGTCTACCTAAGCATCAGAGTCTAAGTCAT
TAAGACAGGCTAGGTCTTTGAATTAAAATTATGCTGTCATATTCTACCAGTAGTGGTTCT
AACATATGAGTCTCTAGTTTAAGCTCTTTCATTCAGTATGCTCGTAACACTTATGTCAAC
TCCAGTGATGTGATTCGAAGTGTGTGTGACTGAGCATTTCAAAAAGCTTGTCAATATCAT
CATGTCATAGTCTACCTAGCCCCGTGAACAATACTCTATTGGATTAATTTAGTTTCCATT
TGCTGTTACCTATGTATAGATGTTAGACTCTCAGCAGTTTAGTACGTACCATACACTATT
TGTCATGAACAATATCTGTTAGACTACCAAAGTCTGTAAAAAGATACACTAATTG----G
AGTATGGTAGAGAGAGTACAAAAGTTATACTATCATAGAACGGGTTTCAGCCTCTATCTG
ATTAGATCTGGATGATGAACACGAGGTGTTATTGTCCATTCCTTGAACTGTAAGAATCTG
TTTCTTTCTTTGTGACTGACAGGGAAATTCAGATTGTTGGTCTGTTCTAGTCATTTGAGT
CATGAATTGGAGAACTCCTTCATTGAAAGCGTGGTGTTGGTATAAATGCCAGGAAATATC
TACAAGAGGATTTGACAATTCATAGATATGGTGCAAAGTTCCATGGACGGTTTCAGAATC
ATTTTGTTTTATATTGATTGTCTTTTCTAGTGTCTTTGCTGGTTCATTAAGTTCATTATG
CCTGTTTTGCAGACTATGATCATGTTGGTCTACAATAAAGTGTCTGTATCGCTAAGTTGA
TATAACAGACTGTGAGAGAACCTTCCTCGGTGAATGCAAAATGGATCTCTAGAAAATATG
AGAGAAGGATAAATTCGAG----------TTACCAGTTAGTCGGCCCATATCTCTATTGT
TGTATGTACGACTGCTCGGATCTGTGTATATGAGACTCTTTCGACATTTGTTTCCTTGTC
GTAGAAAAATTCGTGAGTTGAATCGTTCTGAGTTGCAGAATTTGGTATGAACGGTCTTGC
TAAAACTATGTCTGAATTGGTCGCTTTGCCACAGTGAGAGCTTATCAGAGTGTATGTCAG
CATATGTTTTTGTCTTTCGTGTGTTAAACGATACTACATGAGTCTTTATGAGTCTTCCAT
ACTCTTTAAAATCTAGTGAGTTGTACTCACACCAATGAACAACCTTGTGTCAGATGCGAT
TCTCCATCTCTTGTAGACTTCGAGAATTTTGGTTGAAGGCTTAGCCTGCGTATCTGA--T
TAAGAGATCGCAATGATATTCTAGTGATACGCCCCCAGGTGGACCCTCTAGGTCATGATC
TTTGCCAACCTGTTGATATCTTATTATATTCCAGAGGGAATGCATCAACCTCTGGGATCC
TCACAAACAATTATGTGACGTACGTCTCTCTTAGTATGCTTATTTCAATGTGTCTAGTTA
AATACTCGAATGGCCATACAAGTCTTAGAGACTATCTCAGGGTCATAGACTGACTAAGTC
TTTGCAAACATACTGATCTTTCATAGTCTGTCAGTTTTAGGGTATATTCTAGAGTCACTA
GTCTTTACTGTTTGATCACGACAGCTTACATCAGTGTTATTATCTCCCATTATGAGGTCA
CAGAAGAGCTTGTCTGAGTAATTTTATAAGTTCATCAGCCGATGGATATGATGGAAAAGT
GGCCTAAGAGGACAATACTTAACTGGAACCTTTCGGGTCCTACTAGTCTTTGTCTATGTG
CAGCTGTTTGTATCGGAAACAACTAACGACGAATTGTCATGAACATTGTCTGTAGATTTT
CGATTGTGACCTATTTAAGACGCCAGCTTATGAGCCAACAATGTACCGATGTGATGTGTA
TGAATAAATTTCTTCTAAAAAGCCTGAGTTCTGGTCTCTGTATGTCAGTTGCTAAATAAT
GATTAGAAGGTGTTAGTGACTGTTTAATAAGCGGTAAAGGTTTGTTTATTTCTTCGCGAC
AGACTGCGTATTTGTATTTGTTGGCGTTTTTTGGAATTTTGAGTAATACATGATGGTATT
TTTTGCTTGAACTACATTATGCGGTATGTTACATTATGGTCTCATTTTGAGGATGTAAAG
TTTCATGTAACTTTACACTACATGATTATCTTTGTAGATATTATGGATGGATGAGTCTAT
TGACTCTGTTGGTAAGGTTAGTCTAATTTTGCTGATTTGCGGATGATGAATTAGATGGTC
TGACGAACTTGGTATTGATCCTGAAGTAACGGTGTCTTCACGGCAGAAATGGCGATAGCC
CTTTCGAGTTTAATTATTCGAGTTCTGAAGCTAAATAGAAATTGTAGTACTTAGAAAATT
TGTACTTAAGGTTATCATTGGCAGTTTCTAAGTGATGGAAGAATTTGATGATTAGGCAGC
AATGTTCGACAAAACGAGTTTGAGTTTAAAATTGATTGCTTCTAAGTTTTAATGCCTGTT
TCAGGCTGAAAATCTACAGGTCAGTTTAGAAGTCTATTACTTTATTTGACTTAAAGCCCA
ATTCGGATTTAATATTTTATTTTTTGGCAAAATATATTGAGCAATAAAAAATTCCTTGGG
ACTGGAAATATCATGTTGTTTTAGAGTCATAAAGAAAATCTTATCCAGTGTTATATTCTT
TTTAGATGAATTAGGAACCGAACATATTATGGTCCTCTTACTGATACACATGAATCTCTT
TATGATGTCGTGTTAAGATCTACTATGACGAATTTGATTATATGCTTATGTGTCTCAGAG
TATGTGTATCTGACTGTTTGTTTTACTTTGGACATATATTTGTGTATATCTATTTGAGTA
TGTTGCTTTTTCGAATGGAGAGATTGTGTGATGTATCATGCGTCTTTGGCAATGTCACCT
CTACTGAGAGTTCTTAGGTCTGGTGGACTATTCCTCAGTAGCTCTTGATGTGTGATTTAG
TCTGTGAGTGTATGTGTTCTGACTCCTATGTCAGAATTTTTGTGTAGCTTAGAATTTGTA
TTTACTTAGATGATCCGGAGGCCACACCTAGCTCATTCTAGTAGTGAGTGTGATTGCGTT
CCATTATGTAGCTGTTTTGGAACTTATTGACAGGAACATGAATGATTGTATGGGTTTAAT
CGTCAGGGAGAATTTATACGAGTGTCTGTTTTTGCCATAACTCCATTGTATTCACATTTC
TTTTACTTTTCTGGTGTTGCTGAGAGTACTGTCATGTTGGTATATATAGGTTCACCTACG
TTCATTTACCATTGAGTGCATCGGTCTGTATATATTGGTGTACACACCTGTACCTGTAGG
AGGAGCTGACTATGTCCACTTCTCAGCCAGTGTGTGAGTCTTTATGAGAAGGTTACTTGT
TCTGTCTATGCGATGATGTCCGTCATGCTTTGTCTAAAGCCAAGTCAGTGTGTTGGCGTT
AAGGTTATCGATAGGGTTTGTCTTTGTCTGTCTGTCAAGTGAACGGTAGTCGTAACTTCA
GATCTTAGAAAACATTGTGGCGTTGATATTAGAGAATGAAGATCAGTATTGATTTGAGTG
TGAGGGACTAAGGTTTTGTTGTCTCTGGAGTACTGCTTGGATTTGGCTAGAGATTTTGTG
ACTAAGAAGCTTCTGGTTGCCAGATTTGAATCTTATTCCTAGTAAGTTTTTGCTTGCGAT
CCTGAAAGTTGTTGTCTGAAATGGGTCGTCTTTGACAATGAAAGACAGTGCATCAGTTGG
TGGGTGTTTGTCTTTGTCAGAGAAAGCTTCTCTATGTGGGCAATAGTAATAGAGCTATCC
TCGATGTCTCGCTCACTCATCAAGATACTAGGCATATGAATGACTTCATATATGTGTGCT
TTTGAGTTTGTGTGAGAACAGTGTTGTTAGAATACCAACGATATTGTCTATCTTTCATGG
TCGGATCTTCACAGAAATTCAAAGTACGCGGCAACGAATCAATTATGGAGTTGTTAAATC
TGGAATAGTTTTTGTTCATGTATATCGGAAAGGGATATTAAGAGTTAAGGTACGAGTGAA
AGGGTGATGTAGACCCCGTTTAAGTAAGAGTCAGACTTTGACTCTAGCTACTTTTGAAAT
TCGGAGTTGGAGTGAGCGGATGTAAGCGTGTCTTTAAAGGAGATTAATTATGTGACAGAG
TGAATGTGGTCTTGTGTGACTATGAGAATTTTAGTCTGTATGTAAAATTGTAACTGCCAT
AGTGGATTTGATAGTCAGTATTGAATTGCGTGTTTCTATATCAAGGCTGTTATTTGACTG
TAATCGCTGCCTCTTTCGACCATTGCTGCGTAAACTGTCAAGTGTTTGTGTATGTCAGTT
GGTGTCAGGGATTGAAATCCAAAGTGAGTCAATAAAGAACAATGCAGAAACTATTTCCGA
GAGTTTCCCGGGAAGCCTTATGAATTAGTTAGTGCCTGCCAGAACACGTTTGTTGTGGCG
GATGTAGCTATATTGTCGTAACACTGAGTCCGAGTCTGCGATAACGATCTGGCGAGAAGA
TTATTGAGGGTCTTCGACAGGAACTAGTTGACAGATAATTACTCGCCCAGTATTAGTTGG
GGTGTCTGAGAGAGAAAGCACTTCATCTTGATTGGGACTCCTAATTCTTGAGCTAGTTTG
CGTATTTCTGTCTCTGACTGAATCTGAGATTTTCATCTCGTTTAATGAAGTCAATAAAGA
TAAATTGGCATCCCAATTGTAGTCAGTGTTTCTCGGATTAAGTGTTTTTGAGCGATTGTA
CTGGTCAGTGGGAGTGAAAAAATACACTAATCTACCCACACATTTGTTTTACAAATTCTT
TGAGAGAGATGATGTATGGGCGTTAGAGTAAATGCGACTAATGTAGTTCATTTAACTGTG
AATTGCTACTAACAACCTCGATGGTCCCTGATTGATGTCGAGGGTTTTGTCTTATTAGTG
TTATTGCTTGTTCATGTTTTTTTGCTGTCATATACGTTTCTATGGTTTTGACCATGTCAG
AGTTTCAGTCAGATTATTTCAGTAAGTCACTCTGAGTATGGGGTTGACAGACCATGTTAG
TAATTCAAGCTTCCGATGAGGGTATTTGAGAGAACAGCTTTTGGTCTCTGTCTTGTAGAC
TCAAGGTCAATGTTGGCTGACAACGAAAAGCAACACTTGCAGACACTTGGGGATTAGATC
TGTCTTAGTTTTAATTTGGGTGTGAGTAGGGACATGAGCATTTGCTTCTAAATTGTAGGA
CTTCTTTGTCAGATCTCTTTTGAGACTTGTGCTGGGAAGGCCTGAGTGAGGGGTTGAAAG
AACGTCTGTTGGACCGTCTTCAGATCTCTACAGATAAGTCTGTAATTACAAGTCAAAGTT
ATTGTATAGGTGTTGTACAAGGCCTTCGTTTGAGATGTCGCCATGCCTTCTTTGTTTTTG
TTAGGGTTGTTAAGTAAATTTGAATTATGTTATCTGATAGAATTCTTTGGAGTTCATTTT
AATGTGAGTTTATCTGAATATCATACTTTTGTGCATATGGCCTGAGACAGAGTTTACCCT
GTTCATAGAGTCGTGATTTGTGTCCCTGTGTTCGACAAAGTTCAGTACTCATCGAATGTC
ATTGTCATGCACTTTATGAACGATCTTGTCAACGTGTTTGTTCGATCCAATTTCACTGTC
ATTGTTGTTTTGACGATTTGCGAGAGTAATTCATTACCCTCTCCAGATTCTATTGAATGA
CCATTCTAGAGGAGTGCGAGATAGTGGGTCGCATCGTATCCGTGTATGAGAATATCATCG
AGTGTGTGTGAATAATCCTGTTTACCAATCAGAGAGGATTTTGAGGCATGTACCATTTGT
CCAACTTGGGTGTTTTCATAACTTGTACTTCTTAGCATTGACAGAATGTTATGAGATGTA
TGGGAGGGTCTGTCGACCACTGCTTGCTTGTTCCAGAACCTGAGGGAGTCTGATTGGATT
CTCAAAAATATCTTAACGGGTATCCGTTGAGGGGTCGGTCGCTCTGAACCTAATCCTGGG
GGTTACACTGAACGTCTAGTTGAACAGGAGACTTTTTGTGTATGTACATATCATCTGGTA
TCTACATATAACTTCTATCATGGGTTGTATCGCATAGGTTAGTTCGCGTTTGAATCTCGC
AACGATTTCAGGAATCACAGAATCATGAAACGACTTTGTTTTGGACACTGTGATTATAAT
ATTAGACAAGTCAACTTCAATTTAAGACATGTGGTGTCCGATAGTGACTACGTTTTTTAG
GTAAATAGAAGCGTCACCACAAGGTAGCAATTTGAGTATTTAATTGA----CAAACAATC
TGAGGATTATGAACTTGATTAGATTGTAAGAGTCAGCTGGTATAACACTAGGAGTGAAGG
TCATTGTGATCTATTATCTTGGAATTTACTTTTGTTATGGTGGATCTAGATAGCTATCCA
ACTTTGTTCAAGAGTAATCTTGTTCCTTTACTCGATTTATTATGTCAGGCTATCTGGCTG
GGAAGGCGTATATGAAGATCTCTTGCAAAGTATTAATGTATCTGTAAGTGAAAGTCTTCT
TTCGTTATTTTGATAGTTATTCAAGCTATAC----TTATTAACTTACTTCTATTTGCCTT
TCGATAT----TTTCTCGCAATGCTGAGTTTGGATTCATCAATGAGTATAGCTGTAACTG
ACCTTTTCCTGGTTTGTTGCAGTGTGAATTTCAAGAACATAACCGATGACAATGTGATGA
TCTACATCATCTGGTTATACCATTTGACTGTGTTATTTCATTTTCTTATAGGAGCATATC
CGATTATGTATGACGTCATCAGTCTATGTTTTACTATACTCGAAAAAGCATCAATGTAGG
AAAGAATCAGCGGACTTAATTGTTACTGAACTTATGGTCGCTATTACGTTTGGCACCTTC
ACACAAAGTCATCGAGACTGGGTAGGAGATGGTTTAATCCTTAGCTGATTAGGAAACTTT
CGTACTTTTCAGACACTAGGTCAATAAAAAGATATGTTCCATAGTGTTTGACAATGGATT
ATAGCTACGATATGACTCTGATTGTTTTTGTGTTGTAATACAAATGTCATTTCGTAATAT
ATGATGATAGCTCTAGAGAATCTATTTCCATTT---------------------------
------------------------------------------------------------
---------------------AGTACACAAAGGATAAGAATGTGGTTAAGAGGGTAAGTT
CAACTATTTTTATCTGATCGAACAAGTATGTACTGGAGGTCCAGAATCTCACCGAGCCCC
TGAGAGAGAGTGAGAGGGGGATTTTATGTAATGAAATGTTGATGTGACTACATCTGTCTT
TAAGGCATCTTCTACGGCTGTGTGAGAGAATCATTATGCTTGTGTTTCTTAGCCTTCGAG
AGTTTGTATACAGTTATTTATGAGTATGATTGTTC--AAGCTACAGTCACCTGGAGCTAC
AATCCCTGTTTTAAAATTCCAGCCACTCTGTACCATTGAAAGTAGTGACAGTTGTCTCTC
ATGGATTATATAACAAATGGATATCGAAGACTCGTAAGATTTTGGTTCACCGTGACTGTT
TACAAGTGTGAACGAACTACACATTAGCTTGAAGTCTTCTGTCTTGCGAGAATTTAATAC
GGCGAAAGTGAACAAGGCTTCTGATGTATGAGTAATTGAGAAGCCAAAAGAAATTGTAAG
ATGGAGTCTACAAAGCTGCTTTAATGGGATCATGAATATATTGGTTTTTTCCTGTATGTC
ACTCGCCACCCCCGAAGCTGAGTATGTAACGAAACCTGTAGCTTCCTGACAGTAAGATAC
TAGTTGTGAGTCTATCCGTGTAAGAGAGTAACGGAGGGACTGGAGATTAGTTTGTGTTAT
ACTGTGTTTATGAAAGTCTATCTGTACTTTCATCAGTTGGCTTAGCTGTGTAACTGGGTT
AGGGTACCTGTTGCTAGCTGTTGACGAACTTGAGTGTTTGACTCATTGTGAGAACTAGAC
CCTTGGAATGACTGTGAGAGTACAGGGGTTAGAGGTCGACAGTCTATGAGACTGTCTGTC
TGAGTATGTATATCAAAGAGTAATGATCTGACAGCGTGTTTGAGATGAAGAACAATTGA-
-TCGTCGGAGTAACAGTAA-----------TGAGGATACTGTGAGCATCATTCTTTGCGA
ATCTTCAACATTAACTCCGGTTCACTGAAATAAACAGGGAGGCATACAGAATTG--GTGT
GTCAAATAGGTAGTTATTCTATAACTTTCATGGGCTCGAACAGTTGGTCAGTAAGAATCA
AAATGGTAGCTTTTAACAGTGATATTATAATGGTGATACAAACTTACTGAGACTTTCATA
CTCTACAATGCTTAAACTAATTTTCGCGTAATTAACAACTCTGTGGGCCAGCATGACCTA
AAGTAATGAACCATCAGAATATTGTCATGA--GAATGTGTGTAAGTGTATCCGAGATCTT
CCTAAGATGAGGGGGTATAGGTTAACGTAATCATTTGAGGATAAAAACTACTGTGATCTA
CCTAAAACACCTATGAATCAACTTGTTTTAACACGGATGTAGAGGAATTTTAATCCGAGA
CTTATTGAATCCTTTTCTGTAAGATTCTTACATGGAATCCTACTTG--CCATTGCTTAGC
CGCCTAATACTAAATCCAATGAAAGCGAAATACTGACACAGTCTTACGAATGTTCAAAAG
GTAACGCCCATAGATACACTGGAGTTGTTGTACCAAACGCTACACATCGAAATGGTATTT
GGTGACGAAAGTTGGTGACTGACGAGGTGGTAGTAGGTCTTATAGAGATATTTGACCTTG
ACATCAACGGGCGTAAGAGACCCATTGTGAAAAACCCACTCTGGGTATCTCGTTGAGAGA
CTGGAAGGGAAAATGTATGTTGTTTTGTGCGTAATGGCGATGGAGAGAATTACTGAGAGT
GAAAAAATGTCCTTTACAGTTTGAGACTATCAGAATCTGATGTTTTAAAGAATGGAGTTA
ATACCTATGAACGAGCGGAAAGGGATTTGTGTTAGGTCCTGATAATCATACTGTAAACAA
TATTAT----GTATGTAGTTTCACATTGATAGAAAACTTT--TAATGTAGTATTCAAATA
------CTTACAATAGTTGTTTATAGTCCTATGATCTTTAGT--TTCTTTCCAACGGAGA
TATTATAGTTGCGAGTCTATAAAACATTTGTATA----ATTATGCTATAACAGTATCCTT
TCAATATTATCTCACAAAATCTATATATTGGTTA------------------ACAACTAT
TATCTTGTAACCAATCATGAGTCTTTGAAAAGCAGATCGTCTAAGAATGTATCATAAAGA
GCCAGTTTTAAATCTATCAGAA??????????????????????????????????????
????????????????????????????????????????????????????????????
????????????????????????????????????????????????????????????
????????????TGCTTTCAAAAAGTCTCTTACAAAAAGTTTGTGAATTCGGGAAAAAGA
ATTACTCATAAACCCTCT--TACAAACATGCTAAGCAAAT------------------TA
GATCGATTTTTGAAGTCTGTGTTTGAGAGT----TCATAAAACATGGTTTCTGAATTTCT
AAAGATGTCCATCACCATTATAAATGGAAATTGTGCATGTACAAAT--------------
------------------------------------------------------------
--------------------------CGCTATGAAAAAAGAAAGAAACCTTCAATGAGGG
AAGT--TTAGCGGATCAAATCAGTTAATATGTGTTCTTTACCCCTTAAAAGTAGCTATCT
TAGTCTCCTGGAGACGTGTTGTAATCAAGACTCTTTCAATTTGAATTTAATTATACAAAA
TGAGAATACTATAGATGTATTAAAATTCAAAACATAATAATATCTAATTAAAAATTTATA
AGGTGTTCATAACTTTTTCACTTTGTTC----GTGT----CTTGGTTACTCAGAATTTAG
TA--CGCCCTTGAATATTATAACCAAATTTCACTTACAAACATAATTCCATTATTATATC
AGGAATGAGTTTGT--TTATAC--------------------------------------
----------------------CAGTTT----------GTAT------TGGTAT--GTAT
GTTAATCTTATTTGCTTTAAATTCATATACTT------ATTT--------------ATAA
ATGAAA--ATAA--AAAGTATTTTTAAATAGGCGATGGGTTGCTCTGAAACATTGTAACT
CTTAAATGTTATTTTTAT--CTTTTAATTAAA------ATAC----ACATTTTT----CA
AAAAAGAC------------------TAACTAACACAGGAGATGTTGGAT--GAATGGGA
TGCCCA--TACTGGTTATAGTAAATTAGGCTTGCGATTTTCTAAGCTGGGAAAATTATAG
TTCAAAAAAATGAA------------ATTAATAAATTAAATTTATATTTGAAGAATAATG
TAAGCTTGTAAAAAGAATCTTTATAACATTCAATCTCAGATAATTACCCGGATATTGAAA
CC----GTTAAATGAAAAAACCTTTTTAGAACTTCCTATGCTCCAAGACTTTTATAATGA
TAATGGCTTATTATAATATGAAACCTGTTTACATGTCAGATGACGTAAGATTCTTCATCC
CCCTTATACAATGTGAGAGGTAAGTAAATGATCAAACAGGTAGGTGGTTGGTGGAAAAAG
TACGTTTATTTATATACTTGGTCGATTGAAAATTTAATATTTGTACCTAGTTTATGCTTC
----CG----ATATAGAG------AATAAAAGTTGTCAAAAAATCTTTTGAGTTACAAAG
TTCTCT------AAAAAGAGAAAGAA----------ATTTTACTCA--AGCCTAGTAGAC
--TAAAAGACTTTAAAAATTATAAAGAAGCAATAGAGGTTGTGAGAATTGATGGGATAAT
TTATTACTAGATATTATTTGTACAAAATTATGCTCTCCACATTGTTAATGAAGGAATGGT
CATT----ATATTGATACTGAGATAAGTTTGTCTTAGAATTCTAAGATAATTGATGCTTC
CTTTTAAAAGCGTTGGATCTTACTTACATCCT----GTATAAGGTAGAGTCTAATTTGTA
CTCACT----CA--------TAAACTCTATAACGTTTTGCTCACCCTACGAATTCAATAA
CTATCATACAAATACTATGTGAAAGGGTTTTGGTCTGAGATGCAGTGGCTCTGTTTAGTA
GAATTCATCTGCACATGAGTTTGTCATTATCACCAAGTCTATTTGATTTTGACCTACTTT
ATCAGGTTGTAT--GGAACTTAAAGTCGTTATAATACT--AGAACA------GAAA--AA
AAGAAATGTTATTACACACAAAATAAATATTGTACACAGAATCTTGCCTGACAAGTTTAA
AAAAAGTTTTCCCTGAACGTAAAATCTACTTTCGGGAAAGTTATTTGAGCTTCTCCTCAC
ATTTCTTTGACTCTTTTTCTTTTTAGATATACCGATGACTTATGGTCTATTGAAGCAACA
TTCGTTCTAGCGAAAGGTTTTTGACTGGTAAAGCAACGTTTAATCGGGTTCATTTACTAG
ATAGGAAGTCTTATCTATGTAAAGTCTTTTCAGGATGG------AT--CT----------
------------AAGT----TTCTTATTAGATAAGTCCACAAAACTTGTCATAAAACCGG
TTAGGAGTAAGCTTAAAAGTAATTTACGACGTCTCTCCTTGTGGAATCCCTAGAAAACTA
TATA----CTATTGCAGGAGGTATATCTAAATCATATATTGCAAGTTGTAATAAATTTTT
CTCTTTCTTTGGGAATAATTAGCTATTGCAATAA--GC------CTAAGATCCTAGGGTA
CCATTCAGCTATTTTCGCATTGATGAATGGTTTGTGTGGACTGGTAAACAGTATTTTTTA
GTAATACGCAGA------AGATAACGTCCAAGACGA------TATAAGCTTGTTGCTA--
ATTACCGTCAAAAACTCTTAGATACTTAGTGACAGTTCTTTTATTGAAGGTTAGTGACAT
CCGTAT------------TTTAAG------------TGTTCTTAATTTTAAGAAGTAATC
AATAGTATAATACTGAGAATGGATAAGTTCTTCCAGTTTGCTGAAAATTGCCATTGAAAT
GACACTTTATTGTCTCATCCTGGATACTCAGATGATTGGAAGTATTAAGCCATTGATACA
GGATTGTAAGGAATATGATACACCTTATAAGAATAGAAAGCTCGGAAATATGTTCTAATA
ATAACCGTAAAACAAAATCAGGTATTAGCCAAACCTGAAAGCGATATTATGAGACAGAAT
CTTTAAAACTTTTATAGAAGCCATTCTAAATATTATAATGATATAATCATGAGTCTCTGG
CTACCATGTTCAAAAACCTTGAGAGGCCACAAGGGAAGGGTGGAAATGAATTGGCTTCAA
GATTGTTTCTATTTTAAAAATCTTCTATAACTATATTTGACTGTAAAATATAATCTTGTT
TTGAGAGACACTACCTAGAT----ATTTCAAACTTTGATATTTTGAAATAGACTTGCTTA
AATGATATTC----TTTACTAAGGACTCAGTTATGGAGAATGTGTTACAGATAAATAAAA
TTAATTGACATTCTCTAAAATAAGCTGGCGCCAATCTACTATGGAAAATATT--GAAGTA
CAAAATAGCTTTATATAAGCATAACAAAGAATGATGTCGCAAGATCTTGACCTAAAGTGA
TTGTCCGTGA----------AGAT--------------AAAGTTGGCTAAAAAAACCAAA
TTGTAAAAGCGATAAATTGTATCTGGTAGAGAATAATGGGACTCAATCCAGTCATGCTAT
TGGGATTAAAGTGTCTGTATTCCAATTTTAATAACC------TTAGAATAAAGTTATAAT
GC--------GT--------GTCTTTCTGGCCCACTAAAACACTTCTAGATAGAGTCATC
AAATAATCAACCGGAAACGCTTCGTTTTTTAT--CTGAGCTCAG--------AATTGAAT
GAAATTTGCAGACTATCTTTGAAGAATACTATTAATTGGATTTTTCAGATCATATAAAGG
AAGATA----------------CATCTGAACTCTGAATAA--------------------
------------------------------------------GGAAATGAAATTAATAGA
AGATTTTGTTGAGTTGAATACTAAGTTTTTAACAATTAAACTAAGGTGTTTGACTATACA
TTTTCTCCAATGGACCTTTTAATAAAGGGTAGTATAGTCGATTTATAGTCATAAGATTTT
AGAGATTTTTTTGCATTATA--GTTACTCATTTACTCGACGAATTTTCTTTAATCTAGCA
AATATAAAAACTTGATTATTTTATTTGGTCGCGAAATGGGCAATGTTTCTAAATAAATAC
AACTTTCAATTATTGAGGAAAAGAGATTGTAGCTTGTTGTGAGGTTATATCAGAGTCTTC
TTTTTGGTCTCTTTCATAATAAGTGATACTGAAATGCATAAGTTTCAACATTTATCGTAT
TATTGGAA----------------------ATTCCTCT------------ACTACGCTCT
AAGGTGTTAGAGGGAAAAAACTTTTAGGAACATTAAAATTTGAGGGATCTTATATGATGA
CACCCTTGATGATAGTTATGCTTCAACCTTTATAAGAGGTCTTTATTAACCATATTGTAG
GTTTATCAACTTATGAATAATGCTTTATTACTTACTTGAGCTAACGAACTGTTATTTGTT
CTATTAATTGTACTCACTTTGAATCTTTGTTACACTAAATTGTTTCGATCATTATACCTG
GGATGTGAGGTTGTCAATGGAT--ATTA----CTATGCGAACATAAAT--AACA------
TT--ACAT----AAAC--------------ATAGATATAAAAAAAACTATTTCTGCCAAT
AACATTGACTATGGAAAAGATC--GTTAATGTCTTGGGTCGAGG----ATTA----ATAA
----GTTTTTGG--CAGCAATCCCTTAATTAAATAACTTGGTCTCTATAGTTATGGATAT
TATATAGAGTCAAAATAATCGTGTTAACTTGACCCTTTGTATTTCTTTATGAAATAAAAA
CCTAAAGGTTGTAATCGGTT--------AAAAAACC----------------TTACATGA
TCTAATGACTCTTGAAGATTTTGCGATATATTATTTGATGCAATCACCATTCTAATAATA
AGCTTAGTTCATAACCCTCTCACTTCCATAGATTATATTTTACATACACGAACTGGTATT
AAATCTAAAAAGATCTTTTGAGAAACATATATGAATTAACCATAAAAATAGTAACTTTAA
TAGGATCTCAGTAAATTGGAAAAATGATCAACTTGGTGCTATCTCTATCATCATTATGCT
TTCGGACTGGGAATCACTAGTAACAATATGGTTGGAGATATGCAATCCAAGAAATGTTAT
TACCTTAAGCATTAACAGGATCCTTGCCAAATTATTCTGTATGACTGCAAGATTTAATCT
CTTAGACACAATCTGAATTTCTGTGATTTTAATATTAAACTTTTTAGTGAGAACGTGTCT
TTAAGTTTCCTGGTCTAAATGGTGCAAACCTTTGTAAACATATCGTGTTATACAATATTC
ATTTGTTAGAGCTTCCCTGAATAAATTTGGTTGATGTCATGATTTACC------------
TTAACAAACATAATTTGAATCTTCCTGCGGGTCACTGGTCGTAATAGTATGTGGGTCCCT
ATGTATTGTTATTGGAAACTTAGTTTTTCGGTAACGTTGGAACAGATTAGTCCATAGACT
TTATCTGTGATATCCAGAGTCTCCAAATTAGACTCTTTAGGGAATCAATCACAGATTGTT
ATCCCAGTCCGTATGGATCTCCTTTGGTCTCAACTTATTACTTAAGGTGAATTTTAATAT
TGGTTCCTCGAAGTTGTTTATTAAATATAAATTAAACAAAAATTTTCTAGTTGTCTGATG
CT--CTTTCTTGAAAGCATAAAAAATTTTTCGAACAGGGAAATGACGGGTCCATTCACAT
AACTAAATCAATAAATCAATGTATTG--ATTATACA------AACAGTATTAGGTATACA
GAGTCTGCAACC----ATGATGCTTTCGTCACAGATAAATAATGATTTAT----CTTTCT
TT----------AA----AAGAAT----TTCTAC--------TCCAAACTAT----ATAA
TAGA----ATAATGTG--ATCTCT----------ATAA------------GGAATT----
TTAAATCA--GGCTATAATCTACAACATAT--CGATTCTAATCTCTTTTGAAAGATCTTT
TCTGCGAAAAGAGAACGATTTTTCCATAAAATATAAAAAAAAAAAATATACTCTTTCGTT
CGTGAATACC--TAATGCTTTCTTAAATATGTTTTTCTTTTTATATCAGAACGAGAGT--
--ATCAGATTTT----AA--ATATAAGAGCAATAGTGATATCAATGAGAA----CAAAAA
--ATTTAATGAATCTTCCGAATTTATTTCAGGAACAATAG----------TACCGAACGC
AGTTTGTACAGAAACAGAAAAAATCTAGAGTG--AAAAGGAAATGGTCATTTAAGG----
--TC----------------CACTTCAGAAAGTTTTTTCATTGACTTATTCAATAATA--
--CTAT----------AGTTATTACACATTTTCTAGATTCTGAAAAAAACATTCAATTGA
TTTGATATTCTTATGA----------ATGCAGCA--------------------------
TTGATATTGTTAAAGTTTAATATTGACTGTTATATGATGG--ACAAAAAAAT----GTCT
TA----AAAAAGTTATCT----CATTTTAGTAAGCAAT--ATTATTGTATTCTCAATTAG
TATTAA----CT----CAATTT----GAAAGAATAAGACAGTCAGATCTTCTATATTTTA
ATGTTTCTATATGATAATGT----GCATTC----ATCTTT------ATCCAGTGAGTT--
--AACA------TTGTAAATAA----GATT----TGGTCTTGTA----------------
----ATGAACAG--ATACAACT--TTTATTTGCACGCCATGTCTAATGAT--GATC----
------AA------------ATATCTTGGAAAAAGG----ATCCTACCCA----AT----
----------TATT----TTTGGT----CGTAGTCTTTTACTAATA------CGATTTAT
TATTGTAT----TA--TACTATATAGTCTATAATAAATTTTTCTACATTTATATGGTTAT
TTTT--AC----ATTGAAAGTTTCTA------TATTACTCTTTATA----ATTAAAATCT
AGTTATCAGTTCTCTAGGCACTTTTGAAAGCTTC--------------------------
--------------------------------AATATGTTAATCATATCAGTGATATTAA
CTAATACTAAATGTTATAATAGATGGGATTACATCGATTACGTAGC------TTTT----
TGACCATCATGGATGGATCTTCTTACATATGTGGAAAGCACGCGAATAGTTTGAAATTTT
GCAAATTGGTTATTAAACAACAAT----TTAAAACTGTAATTTATTTTATTTATCCTATT
TAGACACTAGCCATTGTCCTCAGTCACCTTATGTATATGGAATATTATAAGAATTATGTT
CATTTAATAAAACGGACTGCATTACGAAGTTTCAAATAAAAATTTCAATGGT----CGTT
ATTATATGTAACTAAAGGGGTTAAGTGGACAAGTTACAGATTTTGATACTGGTTTCTCTT
GACTAGTACCTACCAAGTGTTTCTTGTTATAGTCAAAGTTATGACTAGGGTAATTCATAT
GAATTCAATGTTTAGTAATACACAAATGTGTTCAAAATGATGCTATTCTTTACTGAAGTA
TTGATATAAACAAAGACAGAGTCTTGATAA--CATCTTATGGCATCTATGGATACAGACC
CTTAATCTAAGTTCTACTAACAGTTTAAAACCCTGATTTACAAACTCTTGGAGTGTTTAT
GGTGAAGTTGAAAAACTTTTTGCAGATTTACTTTGTCC----GATGAAAAGTTGATCTCA
GA----AAATAGACTTCTTAAAAACTAAGTTTGTTATTGACTTAGAGTAATAAA--AAGA
TTTTATTTAACAGTCTACATCCTGTACTTTCAATTGGGGTAATATTCTGGATCCCTGTCT
CTGATCAAGTCAAAAAGACACCATCTCCAACCCACAGAATCTTTATTGTACAAGAGGTTG
AAGACACATTTGTAACGTCTGTCCGAGACTCACATAGACCTTTTAGGTGTTAAATAAATC
TAGTATTACACTTGCAATATGAGCGACCCTAAGAGAGTTTTGCACTTTAAAATTTTGAAC
GAGAAGAAAAAAATTTAGAACTCCCTTTAAGAGTCTAGGTGAGACAGTCTGGTGATCTTC
ACCCAAAACAACCTCCTAGTAA--TTCCGATAGATACCCT--GATTAATCCTCTATTACG
GTTTGCATATTAAAAAATCTTATATATAGAGAGAGGTGAGATTACCGTTGAAATACTTTT
GAGACCTAATCTCCGATAAGGTGTAAAAGGGTCTAA------ATGGTCAAAGAAAATGTC
----AAAT------CATCCTCTTTTTCA----AA------AAAA----ACAGGTCTTTAA
TTAATATCGTTCCCATAGTAAGGGTTCTCCATTAAATGACAAAAATTTTACGAAGGGTTA
GAAATTTGGAAAGTAAGGTGTGCTATTGCAAGAAATGATAGTATATAATATTATAGTGAT
TTGAAGTAAATTGTTGGAGAGTGGAAAGAAGACC--TCATGATCTTCATTATCTGGCCGA
GAAAGAGAATTTGAAATA--GTTTATATCATAATAAAACTATTA--ATTTCTCTTTTTTT
TTTTAAAAGTCTAACTCAAGCTTTATATTATAGAGGCAAATCTTAAGTTTGTAAAA----
--TTTCGTGT--AAGTTTTGTTCACAGGATAATTATATAGATTAGTTATTGTGATTTTGT
TCAAGGAATATACTGAGATTCTAATACCTGGAAAAAGATATGCTCTCTTAAAAACTGTTT
TAGTTATACTTTTTAA----ATAGGAATTTGGGA------------------GCGGGCAG
TCTAAAGTGTGTAAATAGATAAAAAATGGGAGAGAAAATCTATACTGGCTGGCACTCTTT
TACCCCTGTTGCGTCATCCTTTATATGAAGAAATTACTTTATTAAAAACTTGTAGTGCAA
TGGAAATCCGCTCCGTTTTGGGTAATCATA----ATATACATATAACTTATGTGCAGAGA
ATGGATTCATTGAAAGTGTTAACAGATTATTAGTATATAAAGGAGGATCTGATACTCTAT
TCTTCAAGACAAACAAGTAACTTAATTTCAATTCCTAACTCTGTTTTACAAACTGTATTA
TTTTATCACAGTAAAAAAACTTTATCTTGTCTAAAA------------------------
----------------------TACAAAAATCCGATCATACGTGCTCAAAGGCTGGGTAT
ATTTATAAAAGGTTGTGTTGTACAATGGTCTTCGGAGGAATTATAGTAGGACTAAACATA
AAAGTGGCAATCACCTTTGCAAGAATCACATCTGAGGAAATACTGTTGAAGAATTCGCGA
TCAAATTGAGAATACTATTTTGTCTCTTATAGAAGAAAATTACTTTGAAAGTTTTTTAGT
TTCGCATTGCTATCATCAATGTATCAATTGTGATTTCATTCACCACATATATCATTCATT
GAGGTTTTACAATATGCCCATTGTAGGTAT----CTGCAT------TGGAAAAACAATCA
TTGTTCGATTGTCACCATGTATATCTTTGGTTAAAACAAAATATCTCGGTTAAAAAATAA
AATAGAATTTTCAGATATTAAATTAAGATTTAGTTAAATTAAAAAA----TGCAAATCAG
AAATTAAAAAAAAATCTTCTTA----------ACCCGATATTGTTTAATC--AAGACTAA
AATA--ATGCAACTATTTTTCAAATTTACCTAAATAAAATGATCCCTTGAAGCATGAAAA
CTTTATTACTAA--AACAATCAAAGATAAATAAATCCAGCGTTCACGAAAATTCCAGTAA
AAGTAAGAAGGTAATTCCTAAATATTGTCCAATAATATGTCTATCATTAACTTCATGATT
TAGCTAAATTGGTATTGAAGTGCAGTGAGTCTCAAAAAAACTAAAATCATCATTGTGTGT
GATCTTACTGTGTTACGTTGTGAAACGAAAAACATGCTATAATTTCATGACCGGTAGTTT
GAAAAGCAAAAAATCATAATTTTAGTAACATAGTGATATTCCGCTAGATCAATAGAAAGA
----AA--AGGAAAAGGAGA------------AGCT------ATAATCCTTTCATACATT
CAAA----GATATATTCCTTGTGGTATAAACACCGAAGGTCGGTCAGTTGTTCAAATAGT
CCAATATAATCTCTCAAAAGGTGCATCCTAGCAAAGAGAGCTATAATGCAAGCAGTGACT
TTCAATTTGTTGGTAGACCTTTCCATTTTACTTGTAGAATCTACTGCTAAAAAACTTTAA
TACACTCAACTTCTAAGCTTTTAATATTTAGAAAGTTTTTAAATTTGGAAAT----AAAA
ATACAAATTCTGTTTACTTGGA------AT----GA--------------AGCTGAAACA
TAATGAATGACTGA--------CTTTTTTAAAGC------------------TAGCGACC
GTTAGATTATCGAAATAAGATTCTAGTTTAGTGATAGATTTATTTGCTCTCTAGGTTATG
CAATGAAACTGATTAAGATTGAGAAGTTTGGTATTAGG??????????????????????
????????????????????????????????????????????????????????????
????????????????????????????????????????????????????????????
????????????????????????????????????????????????????????????
????????????????????????????????????????????????????????????
????????????????????????????????????????????????????????????
????????????????????????????????????????????????????????????
????????????????????????????????????????????????????????????
????????????????????????????????????????????????????????????
????????????????????????????????????????????????????????????
????????????????????????????????????????????????????????????
????????????????????????????????????????????????????????????
????????????????????????????????????????????????????????????
????????????????????????????????????????????????????????????
????????????????????????????????????????????????????????????
????????????????????????????????????????????????????????????
????????????????????????????????????????????????????????????
????????????????????????????????????????????????????????????
????????????????????????????????????????????????????????????
????????????????????????????????????????????????????????????
????????????????????????????????????????????????????????????
????????????????????????????????????????????????????????????
????????????????????????????????????????????????????????????
????????????????????????????????????????????????????????????
????????????????????????????????????????????????????????????
????????????????????????????????????????????????????????????
????????????????????????????????????????????????????????????
????????????????????????????????????????????????????????????
????????????????????????????????????????????????????????????
????????????????????????????????????????????????????????????
????????????????????????????????????????????????????????????
????????????????????????????????????????????????????????????
????????????????????????????????????????????????????????????
????????????????????????????????????????????????????????????
????????????????????????????????????????????????????????????
????????????????????????????????????????????????????????????
????????????????????????????????????????????????????????????
????????????????????????????????????????????????????????????
????????????????????????????????????????????????????????????
????????????????????????????????????????????????????????????
????????????????????????????????????????????????????????????
????????????????????????????????????????????????????????????
????????????????????????????????????????????????????????????
????????????????????????????????????????????????????????????
????????????????????????????????????????????????????????????
????????????????????????????????????????????????????????????
????????????????????????????????????????????????????????????
????????????????????????????????????????????????????????????
????????????????????????????????????????????????????????????
????????????????????????????????????????????????????????????
????????????????????????????????????????????????????????????
????????????????????????????????????????????????????????????
????????????????????????????????????????????????????????????
????????????????????????????????????????????????????????????
????????????????????????????????????????????????????????????
????????????????????????????????????????????????????????????
????????????????????????????????????????????????????????????
????????????????????????????????????????????????????????????
????????????????????????????????????????????????????????????
????????????????????????????????????????????????????????????
????????????????????????????????????????????????????????????
????????????????????????????????????????????????????????????
????????????????????????????????????????????????????????????
????????????????????????????????????????????????????????????
????????????????????????????????????????????????????????????
????????????????????????????????????????????????????????????
????????????????????????????????????????????????????????????
????????????????????????????????????????????????????????????
????????????????????????????????????????????????????????????
????????????????????????????????????????????????????????????
????????????????????????????????????????????????????????????
????????????????????????????????????????????????????????????
????????????????????????????????????????????????????????????
????????????????????????????????????????????????????????????
????????????????????????????????????????????????????????????
????????????????????????????????????????????????????????????
????????????????????????????????????????????????????????????
????????????????????????????????????????????????????????????
????????????????????????????????????????????????????????????
????????????????????????????????????????????????????????????
????????????????????????????????????????????????????????????
????????????????????????????????????????????????????????????
????????????????????????????????????????????????????????????
????????????????????????????????????????????????????????????
????????????????????????????????????????????????????????????
????????????????????????????????????????????????????????????
????????????????????????????????????????????????????????????
????????????????????????????????????????????????????????????
????????????????????????????????????????????????????????????
????????????????????????????????????????????????????????????
????????????????????????????????????????????????????????????
????????????????????????????????????????????????????????????
????????????????????????????????????????????????????????????
????????????????????????????????????????????????????????????
????????????????????????????????????????????????????????????
????????????????????????????????????????????????????????????
????????????????????????????????????????????????????????????
????????????????????????????????????????????????????????????
????????????????????????????????????????????????????????????
????????????????????????????????????????????????????????????
????????????????????????????????????????????????????????????
????????????????????????????????????????????????????????????
????????????????????????????????????????????????????????????
????????????????????????????????????????????????????????????
????????????????????????????????????????????????????????????
????????????????????????????????????????????????????????????
????????????????????????????????????????????????????????????
????????????????????????????????????????????????????????????
????????????????????????????????????????????????????????????
????????????????????????????????????????????????????????????
????????????????????????????????????????????????????????????
????????????????????????????????????????????????????????????
????????????????????????????????????????????????????????????
????????????????????????????????????????????????????????????
????????????????????????????????????????????????????????????
????????????????????????????????????????????????????????????
????????????????????????????????????????????????????????????
????????????????????????????????????????????????????????????
????????????????????????????????????????????????????????????
????????????????????????????????????????????????????????????
????????????????????????????????????????????????????????????
????????????????????????????????????????????????????????????
????????????????????????????????????????????????????????????
????????????????????????????????????????????????????????????
????????????????????????????????????????????????????????????
????????????????????????????????????????????????????????????
????????????????????????????????????????????????????????????
????????????????????????????????????????????????????????????
????????????????????????????????????????????????????????????
????????????????????????????????????????????????????????????
????????????????????????????????????????????????????????????
????????????????????????????????????????????????????????????
????????????????????????????????????????????????????????????
????????????????????????????????????????????????????????????
????????????????????????????????????????????????????????????
????????????????????????????????????????????????????????????
????????????????????????????????????????????????????????????
????????????????????????????????????????????????????????????
????????????????????????????????????????????????????????????
????????????????????????????????????????????????????????????
????????????????????????????????????????????????????????????
????????????????????????????????????????????????????????????
????????????????????????????????????????????????????????????
????????????????????????????????????????????????????????????
????????????????????????????????????????????????????????????
????????????????????????????????????????????????????????????
????????????????????????????????????????????????????????????
????????????????????????????????????????????????????????????
????????????????????????????????????????????????????????????
????????????????????????????????????????????????????????????
????????????????????????????????????????????????????????????
????????????????????????????????????????????????????????????
????????????????????????????????????????????????????????????
????????????????????????????????????????????????????????????
????????????????????????????????????????????????????????????
????????????????????????????????????????????????????????????
????????????????????????????????????????????????????????????
????????????????????????????????????????????????????????????
????????????????????????????????????????????????????????????
????????????????????????????????????????????????????????????
????????????????????????????????????????????????????????????
????????????????????????????????????????????????????????????
????????????????????????????????????????????????????????????
????????????????????????????????????????????????????????????
????????????????????????????????????????????????????????????
????????????????????????????????????????????????????????????
????????????????????????????????????????????????????????????
????????????????????????????????????????????????????????????
????????????????????????????????????????????????????????????
????????????????????????????????????????????????????????????
????????????????????????????????????????????????????????????
????????????????????????????????????????????????????????????
????????????????????????????????????????????????????????????
????????????????????????????????????????????????????????????
????????????????????????????????????????????????????????????
????????????????????????????????????????????????????????????
????????????????????????????????????????????????????????????
????????????????????????????????????????????????????????????
????????????????????????????????????????????????????????????
????????????????????????????????????????????????????????????
????????????????????????????????????????????????????????????
????????????????????????????????????????????????????????????
????????????????????????????????????????????????????????????
????????????????????????????????????????????????????????????
????????????????????????????????????????????????????????????
????????????????????????????????????????????????????????????
????????????????????????????????????????????????????????????
????????????????????????????????????????????????????????????
????????????????????????????????????????????????????????????
????????????????????????????????????????????????????????????
????????????????????????????????????????????????????????????
????????????????????????????????????????????????????????????
????????????????????????????????????????????????????????????
????????????????????????????????????????????????????????????
????????????????????????????????????????????????????????????
????????????????????????????????????????????????????????????
????????????????????????????????????????????????????????????
????????????????????????????????????????????????????????????
????????????????????????????????????????????????????????????
????????????????????????????????????????????????????????????
????TGCTGACGGTTAATGAATTTTAATAGCCTTCATTTACCATTATGTGGATATTCACA
CTCAGAAAAAAGCATTCCATACGAATGT----TGTGCTAACCAAGAATATCAAACTTAAG
ATATATAACTCGGACAAATGATCTATACGAGTATTATCATACTAGCTTTAACCAGCATGA
AAATCAAACTTGAAATATTTGACATAAAGAATCTTTTACGAACTTTATATTGCTTGTTGT
ATAC--GGGAAAAGCCTTTAAGGCATCTAATTCAAGTTGGCCATAACTCTAGATGGAAAA
CTTACGTCCTCAGTATATTTAACAGTATGGTGAGTCCGAGGTTTAATGATGGGACAAAAT
TGGGTAAATTTAGGGGCTGAAACAGTATTTTCGGCTTTTCTTTTTAGTCATAGATCTATG
TTGACTCCGTATTTGTGAATTCTACCTATTCACTAAAATATTTTTTCAAAGATCTATGCC
TCACGGTTCAGTTATCTGGTCCATTGGGGCCATTTTGGACTAGGGTGTATACAATTATGA
AAAAGATTTAGTTTTTGTGGGATTCTGATAATGTGCTCTTTTGCTCTTTGAAATTCAACA
TCGATTAGATAAAGGCTTATCTGTGTTATTATTGAATAGGGTAAGGCCTTCCTGCTGTCG
ATATTTTTTGCGCAGTAGTTAAAAAACTTCAATGCCATTCTGGTTACATTAATATT
>Carex_gibba
ATTCCGTACGGGCCCGTTAAAAATCGCGCTCG--GCTTCCGGCTGTACCAAGAATTAAAA
AAAAAA----GACAAACAATCCTTAGAA--------------AGAAAAGATACGGTCGTT
GAGAAACAAATTCGTTAATAGGTTACGACGCATTGTAGTAATCAATGCGGAAAGAAGGTC
ACGGCAGTTTTTCACTCTGAATCGTTGAAAATGTTTCGTTAAATGCTCACATCCGGGCAG
CATTGTAACAAGCAATTTGTAAGGCGATGTGAATCCAGTACGTGAACCAGGAATATACAC
AAAAAAGAAGTTTTGAAAATAA----------------------------ATATAA----
CCGAAT------------------TCAA----CATT------------------AGATTC
AAGATTAAGTAGAGTTCAGGCAGTAAAAATATGAAGTCGGGTTTTT--TCATAAGATTTT
GTGTGATATATCCGCAATATATCACCCAACATTTAAGTGCGAAAAGGGGCCGAATTATTG
ATCGATATGG--GCAGAACACGTAGCCAATGGAAGTATGTGCGTATAAGAGCGTCCAAAT
TCCTGAAATCGAGTATCGGCGTATGTCGACTGAAGATTAATGGAGAGGATATATAATAGA
GAAAGCGCGTGTATGACAAAGGAACCAAGGTCAGATTTGGGCATACGAGATTAGAA----
--------TTCGTTACAAATCTTCTTGCCCGAGTTTATGCAAAAAGTTATCAAGGACAAA
CGAAAATTGAGAAATACGTTATCGCATCTTAAAA--------------------------
--------------------------AA----------AGAAGATCTCTTAGCAAA--GA
ATAGGAATCAAGAATTCATCCTCCCGAAAGGCCCACCGCTCAAGCGTGCTGTACGGAGCC
AGGCAATACGGATTGGCTTCGGCAATCTCGCAATGTCAGCTGTTTTCCGGGCACAATCAG
TGATAAATGGGCTCGTCGAAATTGAAAGTGCGTTGTCGAGCGAACACTACGTATTG--CC
AACTAACAAAAAAGCAGG----------ATGAATCAAATTTGTCAAATAACA----ATCT
ATAAACCCTATTTTGCAAAAGGCAATAC--------------------------------
------------------------------------TAATGAAAGTGATCTACAAGAAAC
GGTTACGAGCGTCAACGGATGGCACTGAGGATCCGTGCCTGCGTATGATTGATTATGGGG
AGATGGTCGTGTGGGAAAATACCG----CTATCATAGCACAGAATCTTCCCTATATTGTG
GCTCGGGGGCCGATCAGAGGAGTTAGTTATCAATGGAAATTCTCACTTTTAA----TTCA
TT------CAGAAATTTTTTGTTCCTCTACTCCCACACGGGGGTACGCAGTTGGATCTGG
GAATATATGGGACCGAGCACATGCTTGCGGAAAGGTATGAGAGTATAAATGAGTCCGAGG
GTCAGAGCGATATTTTGAAA--GGTCTTGATCATGTCCCGAACTTTAAGGGTCTAGGATT
TTGCTTCAGGAT--CGGCGAGAATAGAGATATCGGACGATGACATAAAAGGAGTAAATAT
AAACGGAAGTCTCAGTGGGAGGATGCCGATTAGGCTAAGAGTATGCGGGATTGTGATTGA
GAGGACATGGATGCCTAATTGATCAAAAGTGGGTGTTTATGGGAGGTTATATAAGAAAAG
TCGTAAGCACGGAGATGCCAATCCGTAGGAGCTATTGGCGGTATAAGCTTGCCACCATGA
GGAGGGCCATGCTCTCGATCCGTTATGATCCCGCCCGGATATTCAGCGTCGTTAGACCCT
CAACGGCTATGCATGAGCATATCCATGGCGGGCACGGATTATATGGGAAGCAACGGAAAC
GCGTGCACGAACATCTAACAAAGGCAAAGTATTGATTAGTGCATGGCAAAGCTCTCGTGC
CAGTGTACACTTCAGAACGAGCATGATAACATGTGTGCGAATGCGATCCCGCACTTCATA
CTGCCCTAACGGGCGCCTGCGATATTATTACGGACGCAACTTATATTAGAGACTTCAACA
GCCAGCTACGCAATTCCTCTTTAGAGCCCCGGCGGAGCTACCGGGAGTTTTATTCATCCG
CTTTGAAGGCGCAATTAGTCCATTGGGAGGAGATACGCTTCCATGTGAACCATCGGGAGT
TCGCTAATCCACAAGTATTCATACGAGGCAATTTTTTCGCGATTTTAAGCGGATCGCCGC
ATAAGTGGATTCGTTCAGGTGGTCGCGCCAATAAGCATAACAGTGCGGAATTAATTGACT
GCCATTACGATTGAGCTTTCCATTGCTCGCCTGAAAAAACCAAACATTGCAGGGCGCGTT
CGGACTCTAACATCCATCGACCTTACGTGAGACAATGCACATTAACGGACAAGGTACTGA
GCTTGAATGGCAGTAGCCTTCTGAAACTCGAGTGTTAAAAAAAACCGGTTCAGAATTTTC
TCACAAACTTACGAGAGCGAGCCTTTAAGAGCATCAGAGAATAGATTTGTGTGGCAATGT
CAATATGGCCGTCTGAATGTTTCCCCGGAAATCCAAATTAAAGCTTGTGTAAGGCC--CA
ACGTGGCACACAATAAGTACTGGAGTCACATTTTGGAAAACGGTAGGCGTGCATAGGCAC
GAGGTTACAGGGATGAGTATGAACGGGCGCCTAGGTCCGTGGGAGCACCTGGCGATTTAA
GTCTGGGACCGTGAAATTGGCCTTGAATAGAAACTCCCATCAAGTCGCCCGCTTGTGATT
GAACAGTTTCATTTGAACGGATAAGTGTGACTTTGCCCTACGCGGGGGAAATGGTTTTGG
GGGCGGGTGGAAACGTCTATATGATTATAAAAATGCAAGCCAGGGGGTTCGTTTGGGGGT
GGGACGACCGGAGGAAGACTTAATGAATAAGATCGGGTATAAGAAAAACTTCGATCAAGT
GCCTGTTAGGCAATAAGACCCCGGGCCGATAGGTGGTTACGCCTACATGCGATATTCGGA
GTAAAACAGAGTCTCTTTATGAAAATTTCGTTGTCAGCGGTCGAGTTCGCTTTTGGAGAT
CCTCGCGTGGTACACCACCTAGACGAATGGTCTTCAGAAGATACTCACAAAAGGGCATAC
TCATCAGCGTTAGTCCGCGAGATTACGACCGCCCGCACACTTGCCATTGAGCACACGTCT
TCAGCCTTGCGCAAGGATTACCGCGTAACCCTGATCACTCACATTTCACCAAATGTGGAA
GACATAGAACGCCAAGGTAACAACTCCACGTAAAGACTCAGAATATGCATCTGGTTGAGA
TTTCGAGAGACGTTACGTGCAGGCCGAAATGACGTTTTTCCACCTTTTGTGCGAGTTTAC
GGTCCCGGAATAGTGGCTGCGAACATAGGGTTCACTATCTTCGGGATTGAGCTTCCGACA
GCTTTATTGTGGAAATGAGAGCACGCAAGCATAATTATAC------TTAACTTGGTCTAC
CCAACGATATTTGA--TCGAGTAAGAATATTTTCACAAAGGGCAATGGGTTTCCAACAAC
CCATGCACGCTTGAATGGCTTTAGAT--CGAT--AAGACATGTTAGGTGCCTATGGGGTT
GCAGATGGAAAAGAATATATTTGGAAGAGCGAATAGACGAATGACCCAGAGCCAAAGCCT
GAATGCGAGCAATTACAAGCAAGGAAAGCACTATGAGCAACTGCCTAGCGGCAGACCGGT
GAGC--GTAAGTATTCATAAAAGTACGATC------------------------TTGTTT
TTGACATGTCTTGCGGACTTGGTTAAACGAATTTGCACAACTATAACTATGTGTATGGAT
TTATTTTTGGAAGGGT----------TTAAGATTTTGAAACGAACAAGATTTAAACCTCG
AATCGAGATTCGAAGCGCATGACACTGAAAGCCGGTCGTTCAAAGTGACTGAGCAAGATA
CGATAAGATATCGACTGACGCAAACAAAATGTAAAAGGTAAAGATTGACGTTGAAAAAAA
AAGAACCTTGTTGACAGAAGGCATAACAGTCGCACGATCTCACAGCTTCAAGGCCTGGAC
CTAAAGTCTT----AAAGGATTCATCCGGCATCGGCAAATGCATCTGGACATATAACCCT
ATTCGCGCTCGTATGCGCGGTTGCGTGGCTGCTCATGGCCGGATGGCAGGACGCGCGGCA
GCGTGAGGATGCAGCACCGAGCGAGGAAATCGGGACTTTTCTAGCTGCTTATGAGCTTAC
ATTAGGCTGTGTGCTTGCCTTTTTGCAACCTTGTATAGGTATTCTGTCATAGACTAAAGT
TTTTGAATTCGCGTGAGTGGCACACTTATGCAATGGGGTTCAATCAGGCAGTCTATACTC
TGATGTATGCATTTTTGTTCGTATATGCGTCGAACCCAACATCCACGAGGCAAATTTTGA
TAATCTGATTATCGGATTAGAAACCAATGG------GAGATAGGCCTGGTCCTTATGGAC
ATTTTTTTATTTGTTCAATGTCGGGCCTTTCCTGAAATATGATTCCCAGGGATTGCGCCC
ACAAGAATAAACACGTGCTTGCTTCTACTCGTGCTATTTAGCGGCTAGAAAAGGTTAGTA
TTGAAATAATAACCACCCATCTTTCCATAAATCTGAGATTACAACCTTTCCTAGTTCGCT
TTGGAAATTTGCGAGATTGTGTGTGTCTGTTCTTGTCCTTGTATCCATCCGTATTTCTGG
TTTTACAGGGATCAGCCTATTTGCACTTGCGCGCTAATGGGATCATGAGACACAATATTT
CTAAATGACAATTTACCAATTCTTTCATATTCATGTATATATAATTATAC----TTTTTT
GGGAATGTGATTCGAATCTTGAAAGGATATATATTTTTTCACACGATTTTATTTCGTGAT
TATCGGTATTCCTTAGAATTTAGATCTTATTTCTTCTGAGTTTGGTAT----CAATGTCC
AAAC----CAAACA----CAAAGATT------------AAACATACACCCAGACATTTAC
CAGGTTGCACTCGGTTTGCTTCGCGAATCAAATCACATTTGCCCGCCTCATCCATGTTAT
ATCAGTAGATATTTTTAGTAGGGCCTTTTGGGTCTTTTTCGTGCCTTTATCT------AC
TG----CAAAAAATAA------------TTGAAATT------------GG--CATCGTCC
----AAAGCAAT----CA----TA--------TGAAGAAAATAAATTTAAAAAATCTTGC
----------TTTCCCAATATAAATAGATTATGACGTTGATATGAGTACGGTATAGTTGG
TTATCTTTACTTGGATCTTGGGGCGTTGGCAAGAGCTGGGTCTATGAATGGACCAAGAAC
TGGCTTATACTGATATTTGCATTATTCAAT----------------AG----------AT
AACAAATGAAGGAAAATCGCTTATGCTCATGGTTCTATATTGATTCTATTGGATAACTTT
GGATGGTTCAAGTAGGTCTTAGATAAAAAAAAACTCTCTCTTCCTATTGTTCATGC----
--TTTTGCTGTCGTTTCTTCTTCAGATGTTGACTTGATAAAATGTG----AAACAGCATC
GAACCTTTAATAATCAGAAATAGTTTGAAGTTATGATTGAGACTTTTTTTGAGAATAAAA
GATATTGAACTAATAAAACC----AGATGAATCAAAGAACATAATTGTAGACTAAAGATA
AACTTAATCTTTCATTTCACAATTATTGTTAGATTTAGGGTATTATCTAGAAGAGACTAT
ATCTAATCTGGCCAGATTCTTAAATTAGGAACACAAGCTTTCATATTTGTACGATTGGAT
GGTTCATCACCAAATGGACTCTATGGTCGTTAAAGATTGGTTGCTAAAGACAATATTCGG
CTGTTCATTTCCGTATTTGAGCATGTAATATGATTTAATATTAACGGTTCCCTCCTGTGT
ATTACATCATAAGAATCCTTGGATCCAAGTCCTA--------AATCCGTT--------AA
GAAACCATTGATGA----------------ATTAGACGCTTAAAGAAGACCTTTCTTGAA
GAATACACCCTTACAACGTTATGTCTTTTTCTCT----------------AATCGA----
----ACTATTTAAAGACCGAATTAATTAATAATCCCGGGGGGGTCAGATCCTACATTAGA
ACATAAACATTTCCGAGTTGACATGCATGGGCACGCTCGTGCTCTTATCTGCGGGGACAT
ACAACGGTGCTTCCCAGCAAGTATATCACACCAGAG--GCCGGTAAGGAAATCA------
--------------------------TCTTAAATGAGCGAGAATCTGACTCGAAACATGC
GAATTAGCGAAAACGGAACCGTGAATATCAAAGACTGAAGGATATTATTCGCACGAGCCA
GATAGGATATGAAA----GACG--------------TTATTTGAGGACATGTGACCATAA
GAATATTTCAGTCGTTGACAAC------AAAAATGTCTGGTACTTCGGAAATCGCGAACG
ATCGGTTT----CTGGGAAGGTAAATCTATAAGATTGACCGAAAGG--------------
----------------AAATTTTAAGTT--CCCCCATC-GAAA----TTAATTCT----C
ACA----CATCTATTCACTCTTTCAGGTTATTTGATTGTTTATTTGTTC--ATATTTAC-
---GATTGTAAAACCATATTTGTAACG----ATAC--------TTGTATAATTATTAAAC
TGGAACCTAATATCAACTTCATGATTTTGAGATTGGTATCAAC--------TT----ACC
AATCA----ATATGGTCACCCTT----TTTTGTCTTTTTTTCGAGAATTGGGTTTGTTTG
TGAGAATCATCTCCTAATTTA----TTTCTCTTAAAAAA--AATAAATGCAGTTACATTA
TCTTAAATTTTTTTAGGGCAATTTTTTTAATATGATGGTAATAAACTTTCTGCCTTTGAA
CTAGTCAACCTCATCTGACCAGTATTTTTTGCTTATGCATTTTCCTC----GTCTTTATT
GAT----ATACATATTAAGAATG----GTTTAA----TC------TAAA----GAATAAA
ACCTTCTTCTATTATTTTTGATAGATTGGTTTATCCGTTTTCTAAAATGTTTTTACATAA
ATTTTAAACTTCTGAAAATTCTCTTGAAAAAGACT----TTAAAAGGCTCT----GTTTT
TAT--AAAT----TATGACTCAAGTCTCCAGCTTTCTCATTCAGTAAGTATCAGATAAAG
AATGTCTTTAGAGAATGAATTTCCTGCTTTATGCATTTTTTCTTTTGTTGGCTATAGTTC
TAAACCATCTT----TTTTTGTCTTTTACGTTTTTAAATGAAA--AAATTCTGGGGAAGA
TCAAACAGGGTTTAATAAAGTATCTATAGAATTGTATTAGTCAGCCTCTCCATAATATGT
TAAGTTACTTTATGAGAGACTCTATATAGCAACTGAAGTTATAGTTTGTATATATCATTG
TCAAATTAAATTTTTCTTTTTATGATTTT----AAAGAAATTGTTCAAGAGTTAACTCAC
TTGTTGTAAATTGGTCTAACTAAATAAGACTATTTTGCAAG----TAGTTAAATTTAGAG
GTCTTAAGAGAGAGAGTCTTTTAAGAAATGT----AGAAGAGACAATACATTTTCTTAAT
GGATTTCAAGAGCTTGACGAATGAT--GACTATTGACCGAATGGAACAAAAGGGACAGAA
TGTTGTAGAAAGAAATTGAGGACCACGCTATGGCTGATTGTGTCGAGGAATCTCAGTAAG
AGTGGATAATACTTGAAGGGTCCCCCATTCAGAGTATCTCGTTATGTGACGTTAAGAGCA
ATAGTCACAACTTTAGAATCTTTGGTTCTCTGTTAGTGTCCGTAAGTGTTTTATGACGCA
TTAATATGTCTATGTCTCTAGTAGATTGATGATATAATTTCTTTAGTGTCACAGTGTGTC
ATTATATTTGAAACATAATCATTGATATAAATTCATATTACATTAATAAGTGTAAGTGAG
ACGTCAATTGTTTTGGGTGATCGTGCTCGCTAAGCTTCAGTTTCAATTTTTCAGCGATTG
GAATGCCTTGTTACAGAGAGGGGGATAGAGAGTTTCAACGATTTGGTACAATTGTCCTTT
TCTGTTTTCCAATCATAGTTTTATATTGCAAATCTTCTAGTGGTGATTCTTATCG----T
CAATTATCT----GACTTCAAAA----------ATAAAGGTGAATTTGAAGAAATGT---
-----ACTTATAATAGTAGGTTTTTTTCCTAATTTACAAAAAATGATTACTAGAGAAAAG
CCGTATAATCTGATGAATTCTTACTATTTCAGTATCGTATAAAATTTTTCACTGCTACAA
GAAGCTTCTTACTCCTCCTGAACTCATTCCAGATTACCTTTTTGCCCATGTCTCGAGACG
TTAACTTGTCTAAGTAACTTGTCTTTCACTTAAAAATTAGA--------AAACAAAGGCC
ATGTCCATGAAGAGACTAAATACTTTGGAATTCCAAGACATTCACGGACTTCATTCTATT
ACATTTCATCATTATCTCATCGAGGTTATGATTAAGAAGGTAAACGGTTCTTATCGATAA
AGTATCAGAGAAGTTTATTGTGTACGTTAAAATACTTGAGTCAGATTTCATTATTTTTCC
ATATTGATTACAGAAGTGACGTTATGGGTATAGAATTTACCAGGTGGGAACTTTTATCGG
TCTGTTCTTTGCATCGTTATTGAGGGGACGGCTCAGGAAGGATGTCTACATAACAAGTTA
CTCCAGAACTAATGGCTAATCACATGAGAATGCTCAGCTTCCAGCCTTTCTCATGATCTG
CGATCGAGA----------------------TTCTATCAGCGTGTTTCTTTGTATTGAAG
AGTGTTAGTTAGCAACAATTCGTATCTTTTTTCTATAACGATGCTCTCTCGGAACCAGTA
TCTACAGAATGGGATCCATGTATATCAAAACAGAACTAGCTGATTTGTCACGTCAACGAT
TGAATATGAAAATGTGAGCTCATGTGATTGAACAGAAATTTAGCGTCTTACGCAGATCAG
AATTTGTTCATGATATTGTCACTACGAATGTACATCAGTTTGAGATATTAGAAGTCTTTT
GGTCCTTTAGCCATTCCTATCCGGAGTCTCTCACAGAGTTTTCGAAACCTTCATTTGTTG
ATGCAGAGCCATTCCTGGTTAAAGACCCTAGACCTGTTTACTCTTTTCCAAAAACAGTAT
AAGATGACAACCAGAAAATCTTCGGCAATTTAAAATTCTTCAATAACATTCACGATGATA
GATGATTGGAAGATTATAATAGAAAGAAGACCAATCTGAATGTCGGTACCCTTAGTTCGC
TCTGATCGTATTCTGGATTCCAAAATAACCTTTCTACTAGATTTGATTAGAGTTAGCCGA
TCTGAGACTGAAGTTTTATTTGATAGTAAGACTAGGAGTGTTGTACATCCAATCTTTTTA
GTTGTCTGTTTGTGTTTGTGTGAAAGCTTCTTTCGTGGAAGACTCGTAATAGTTATTTAT
TACGAGTTTATTCGTCTACCAATGTGTTAGTTCGATGCAAAGAGATAGATGTTAGATTTT
TCTTGTAAAAACTGTGTTTCCAATTGAGTTTTTATTCTTTTCTTCAAGGACAG--ACTTC
ATGTTATCATTAATTTA--CAGACTATCAAAGTTTGATTCTTTTTTCCATTGTGTAATAA
CCACTAAGAATCTAATGAAGTGTTTGTTCCGTGAATGGAGCGTGGCTTCAAGACTATTAT
CAAGCTTATATATTAGCATTAGAGTTGCAATACCAATTCCATGTTTTTTTAAGTAGAAGT
TATGTCAAGGATATTTTTTCAGCCTTACTTCTTACAGTGGACAGATAATCCATTCTACTT
ATCAGTGGGGTAGAACTCTTCTGGTATAATCATTATCAAGAGAGATTACTTTATAATGAG
TCAGTAGGTTGTTGTTCATAGCAGACAGTTTGAAATAATATCATATTCTACGATAGAACA
ATTTTACGCTTCTATGATTGTACAATGCAATAACCTGCTAATGTACAGTACCTGAGAGAC
TTTATAATTAGCCTAGTGGATTATGAAAGGAGATTGATAATCGATATAGGATATACCCTG
TCTTTAATTTTCTTGTGGAAAAAGAAGAACAATATTTGAGTTAATTTCTGTCACCATTAA
AAGAAAAGATTTTTTGATTCTAGGTTTAAGTAAGAATGTTTAAACGCAAGACAATGAGTA
TTACAAGCTTTCTGATTATGTGTGGTTTTTCTGGAGGAGATTTGTAAATCTTTTTTTCTG
AGAAGGAGGAATTACTAAGCTAAAATTGTTGTCACATTTTGAGGTTTCCGATACAGAAGA
CGTTTATGAGATTTAGATTAGGACTATATATCAAATTTTTAAACAAAACAAATATTCGAA
GGTGTGAAAAATAACCAATTTTTTATTAATACTCGAGTCTTGCTCAGTATT----ATGTT
AACTGAT----TTTTGTTGGTTTGATACAGAGCTTCTTAACTTCTTTTACAAAAAGAATG
TATTTCTGTTTATTATATATCATGGAAGACAATACTATTATTTTTAGTTGACCAGCTTTT
GATGTTCTATCTTATGTCCTTGATAATAAATCAACAGGTAGGACTAGTCCTGACTGACTA
TTTGTATAAATCTTAATTTTTGCAGTTGTATCACATAAAGAGCATTCTCACTTGTAAGTA
TGGGTGTGAGTGTATGATAGAATGTTATTATTTCTACAAAATCATATATATCATAATTTT
AAGGACTAATTCATCGATGAAAACTTTCTTACTCAGTCGAATCAAGGCTGACTTACTATC
GAAGAAAAAATATCTCTAATGGTTTCAATATTCTTTAAAAAATCGAATTGTTGATTTTTA
TCACAAAATGGATTGATTTCATCCATGTTTGACATATAGGTTTTCTAGATCGATTTAATG
CTACTACTAATAGTAAACCATATATGTGAACAAGTCTATTTATGCATTTAGTTCTGTCAG
ATTTGAATTTTGTTTTGATCTTCATGTTTAGTCGACAGTAAATTAATTAAACAATTTATT
TTGGGAAGCGAAATCTCTTTGCAAAGGTTTGTTAACGCACCGTGAATGCTTCAAAGTTTG
AATATCTGAGCGTTTGTTATATAGAATTAGTTTTTTGAAATGTATTCGATTCAGTTATTG
AAAATATATTAACCAAAATGACAATTT------TATGATATTATTACTTTATATTGTGTG
AATGTAATCGACATCCACTCTAATGTACTGTGCAGGAGACCACCTATTTGTCTAACCGTG
TACAGGAGAGAGGGTTTCTGAGTCACCTTCTCTCCTAAAAACTATAAAGCTAGATTTTAA
AGTTAAAAATATCTAGAGTATTGGCCTGTCAAAGCATAGAAATTAGCTTTTAAAGTTCAT
GGTTCATAACAGTTAGTAAGTTGTTCAATGTTATTCTTGATACCTGTTCTTAGGTTATGT
TTAGATTGATTATATCTTAAGGACTGTGTGATTTACGTTAGATCAATAGGTCTAGGTGTT
AATAATTATCAATAAAAATGCTTTATGGTAACGTTCTTTGTATCACTCTGCTTTCTGTTA
AGTGGATCTATATATTGTGTT----TTCA--AT----TCGGAAAAATTCTCAAGAGATAA
AGATTTTAGTTCAGATTTACTATTTGTGATTTGCTATCTTTCAGTTCATATAT--AAAA-
-ATTGTTTTTAAATTCATGGTAAAT----AGTCAAAATAACACGTAAAT------TGCTT
A------------TAAA--AACTAAAA----GTTCTT----TT----TTAAGAAAAA---
---------------------ATACGA------AAACGGAATT--------TC--TT---
-ATAT--TATTAAATAATTATTTAATTCTCTGATAGTATATAGCCTTCTCTCCCATAGAC
TTTATAATCATGTTAAAGAATTCTT--------------GT----CAAAGAAAGTCTGTT
ATATGAATGTAATTATA------AA----GCCTTCATGAATTAATCATCGAATTCTTGAT
CTTCAATGGACATTAGAATAAGAATTTGATATCAAGATCATTCTTGATTAAATTCTTTCC
GATTATT------CTTTATTTTT----CTAAAAGT----ATAAAAATTTTAGCCAAACAA
TGAAATTATTGTATTATCTGTTCAAGTATATTTATATGTTTAATGGTAAAAAATAACGGT
CATGATTTTGTAACTAAGTGTGGATCGATGAATGTATAAATTTTTAAGAGAGAATAGTTA
AGAATGGAAGCTATTTTTATCTTTTTATCTTGATTTG--TTTTTAACAGGTTACTGACAA
ACTGTATCTGGGATTCGGATAGTCTGATAGGGTCAGGGAGATACTACATCAATTTTTGCT
TTGTGGATGGTCTATTTAATTTATCTTATTATGACTCTTTTGAGTGCGACGCCCTATTTG
CGAGCAAATGATGACTATTGTGAAGTCAGATGT----TAGATTTCAAGTTCTTCTTGACA
TGAGTGGGTATTACGGTTTAAATATCTTTTACAAGATATACCAGTAATATGTCGGATCTT
GATAAAATAACCAATAAGACGGCCC--AAATACGTCACAATGGATCTTAGAAAGTTTTTC
TCCTTGACCATTTAAATCTTAGTTCTGAAGTGAATATAGGTCACAAGATGACGGTAAAAA
AGTCCAGAAGCATAGGTCTCCCCCATCAGCTGTGTCTCACGACCTATCCGTGTGAGTGTA
TGTTTGACCAATGGCTTTACCAAGAAGGAAAAAGGGAACCAAAATAACATTCACTTTGAA
ACGTGGTTTTAGTATAGTCAAGGGAAAAGGAATGACAGAAATGGAATGTCAGACTCAAAG
TACTTACCAGTATAGCGGATGACCTAAGTTTCTTGTATGCTGACTTTAGGCGTACGTGAC
GATCTTCTCTTATTCAAGGAAGATGAATCATCATCGAACGCAAGTAGCAAGAGCTATTTT
CCCACGGGGGAGTGTGTCACTTTGATGAAGGAATTTCGTTCTCGTTTTCTAAAGAGTGTG
ATTCAAACGATAACGATCCATTTTGGACAGGGAGAGGGCATATCTGAGAGAGAGAATTGG
TTATCGGCAAGTACAGTTTGAACCATGGTCTCTAAGTGTATTTGGTTTCATGATCGTTGG
AACCATGCAAAGAGAGTTATAGTCTTTTAGACAACGTGAAGAGGATCAAAAAGATCACGG
TCAGGGAATCTGAGACCTTGAATTAGAGCCACCTT--GTAAGAAGATTC----GATGATG
TTTGATTAATTAAATAAAACTTACCATTTGATGTGAACAGACTTTGGAAGGGAGCCAAAG
GGATAGGATTTTGAAGAGTATATGTTCCCTGAATGAAATCTCACCGTTTACATTGCAATC
TCTCGCAGTAAAAAGAATGGTGTACAGAGAATAGTATAAGTACATAGGAGAGTGTCTAGT
CCTAGGAATGGTCAGATTTGTCACAAAAACAGTGAAGTCATGTCAATTCAAATACTATCC
CAAATCTTACTGCATATCATTCTTTGAAATGACAGTAGGCTTCCGGTCAACCCTTGATTG
TAATTATGTTTGAGATTGTCTGATCCGAAGTCACCGTGTGTTGAATGGAAAGTATAAAGA
ACATGCTATTTATATGTTCGGGTTTAATTTCGTATTTGCGGTTTTCAAAACTTTATAAGA
TGAGATTGACTTTATTTGTCTCTGATGATTTATCAATGTTAGTCGTACAACTCAAATGAG
TTCAAATCAATGTAGATTGATCAATGTTATTGTTGCAGCATAAGATGGTCTAATTTAGCT
TGTTTCAGAAACAACTACAAAAGGCGGGTTGGCTCATGTGTATTATTGATTGTTCATTTT
ACCTTCGTTGTTTGTGAGACAGGGGTTTAGTACGATTCCCTAAAAAACATTGTAATTATC
AGAGAGATTAAAAGATTGGTAAGATATCTAAATCGTTGTTCTGATTGAAATGTGTTTCAG
ACCGATTTTGTAATGGAACTTTTGTATCTCACCCTAACTATTAAGCTGAATTGAAGCTGC
CTGCTAGGCTTATATCAGTTCTTGAAACAGTGCCTAGGGAAAGACATAAAGGCTAATAAT
TTAGAAATGAAAAAACAGACA----ATCTAT----AGAAGTAGATTGATGCTTTGTACTG
TCAAA----ACTCATTAGTATTAATAATAATGTCTTAATTGTAAACTTCATTATGCTCTT
ATTGTATATTTTTTCATGATTGTTATAAAGTTGCATTGTTTGTCTTTGATGGACAAATAA
TCTAGCAGGGCCAATTAAAGTGCATGAAAAGAAAGGTCTTTTAGGCATATTGACAAGCTG
ACAAATCGCATGTAGGAGTTTATATAAGGGAAGTCATATGTTTTTATATGTCGGAGTGTA
GCAATCTGGGTGTTTTACGGATCCGCTAACAGGGAGTAAGTGTAAAAAACTCCAAAGAAT
TCAGAAAGTGAGTAAATAA----TTCAAAGAATCATTTTATATATCTAATTCTGTCATTA
TATCTATAGCAATAAATCTTTTT--------TGAAAAAACAAGATCATCAGTTGTTTGAT
G--ACAG--------AATTGACAATCAGATTATTAATGATTCCATTTGGCACGGTTTGGA
TCACAGAAAATGACCATGATTGCATTTCTTAGTATAGCTGGGGATGAGTCGCAGTGATTC
TGTATGATTGAGCATGTCAATCTTTGTAGCATGAACAGTCTGTATGTAAAAGGGTTGATG
GGTGTGTCTATTACCGGGCTTGGCAGTCAACGTCTATTTCTGGTGAAGAAGAAGAATTGT
TTTCGATTTCTCAATAAAAATATCTGTAAGTCTGTCTGTCGAATTATGAATGCTTCCATC
TTTCTGCCTTGAGAGAAGCATCCTCTAAATTCCAATTGAGTGGACAAGAAGGTCGATTTC
TGTGTGAAGATACATAAGTTTATGTAATAGGGTAAAAACAAAAGACTAAGGAAGTGATTG
AAAACGAGTGTGGTA--GT----GACTCATGGTGTGTAACTCAGGCAGGCTCTGTTAGAG
TGATCACAGCTGTCACATAAAATATCTATGAGAGTTTGTCGGAGTGGGAAAGTCTCAGTC
ATACCACCAGCCTTGTCTCTCAATCGTATTGGACAGGTTTAGTCGAAAGAACGTTGAAAG
TCATATTGAAGATTCAGATAAGATTGTTGTTGGGACTCTGGATCGGGATGAGTGTAAACA
TAATTGGCTCTCTGCATAATTTTTTTAGGGGACAACTATTTTTCAGACAGAGTAAGTTTG
TAGATTTTCTTCTCTATGTAAGAGTTCTTTTGTCATTAAAGATGGGCACTTGCTGTAACC
ATCGTCTCATGTAGAATAGAGGTCAAGAGATCACCGATTCTGGTTCCATGTGGTTAAAAC
CCCGATAATTGGTAAGTGGGTTGGTGATAAGGATTTTGTGAATGCTTTCTACTTGGTCAA
TGTTTTGGAGCAAACGTATGTGACTGGGTATCACAAAGATCCTTAGGGGTATACTGAATG
TATGCGCCATCATTAATCTTTTCATTACTATTTGATGCTCTCTATGTGATTAGTGAGCCT
TCAAGAACTAACAGTATTGGCCTTAAGGAGAAAAAAACTGCTAATGTCTGGTAAAGAAAT
AGTAAGGAGGGCTATTTTTGGGACCGGTGCCACGTCTTATTATTTCAGAGAATCAGTATA
TGATTACGAGTTAGGGTTAGACATAAAATGTGACGGGGCCTTTGAATCTTGGAAATACTG
ATGTTTCTTCCGGTTCAAACTCTAAGGCCATAGTATGGTGTCTTAAGGTTAGACATGGAT
ACGAAGACTTTTGGAATGCATAATCCAATCATTCCCTCAGAGTAAAGGTTTTAACGTAAA
AGAGTCTTGTAGTATGAGTAACGCTATGTAGTCTAATTAGTCTTTAGATGAGTTTCATTG
AATGCTAGCCAATCTACATTAGAGATATTGAATGATTTACATCAACTGTGTCGTGGCCTA
GCTATAAATATTTTCATTTTACGGTGTTAATAAACTAGTCATTATGTTAAAAGAACACTA
TAGGTTAGAATTTGTTGGTGTTAAGGAGCTTAATTTACTTTCTGAGATGGAAGATGACTA
GATATCTTGCGGACAGAGGAAATCTGGATAAGTCTGAAAAATTTTGGCATGGCAACTGTC
TTCTAAAAAAAGTAGGTCTGTATACATTGACTGATCACTGTGTGTCCGTTCGTATCTACA
CGTTGGGGGACTCCAAAGATTATGTCTTCGTCACCTCATATTTCTTGTGATGTAGTCTCC
TGTGCCTTTTCATTTGAGATGCAATGTCTATCTATGACTATGACGGAGCTGCAAAGAGTC
AGAAATGATGTGTGGGAGGGTTCCAGAAACAAAACTTGCTTTTCACTTGCAGATTGAAAA
TACGATACACCTTTTACGAATGTGATGATTTGCTCAAAGCTTTGCGTTGTCCTTTCTAAG
TGGCAAATGGTTGTCCAGTGAGATTAGTGATCTCCTAGAGGTACAGACTGGTTCTTTTGG
GGACCCAATCTGATTTACGATACAATTCCGTGTGGGTGT--GTAAGGAACACTCTCTGAT
TCCTGATCAGTCTTGGTCACTTTCAATTTACGGGAGAACCCTTTCACTGATTGTAAATTG
GGCTTCTATTTCTGAGCTAGTCAAAAAGGGTCATGTAATGTATGACCCTCTTAGTATGCA
CCTTCCGATGTGCCTAGTCAGATACTGGCATGTCTACCTAAGCATCAGAGTCTAAGTCAT
TAAGACAGGCTAGATCTTTGGATTAAAATTATGCTGTCATATTCTACCAGCAGTGGTTCT
AACATATGAGTCTCTAGTTTCAGCTCTTTCATTCAGTATGCTCGTAACACTTATGTCAAC
TCCAGTGATGTGATTCGAAGTGTGTGTGACTGAGCATTTCAGAAAGCTTGTCAATATCAT
CATGTCTTAGTCTATCTAGCCCCGTGAACAATACTCTACTGGATTAATTTAGTTTCCATT
TGCTGTCACCTATGTACAGATGTTAGACTCTCAGCAGTTTAGTATGTACCATACACCACT
TGTCATGGACAATATCTGTTAGACTATCAAAGTCTGTGAAAAGATACACTAATTG----G
AGTACGTTAGAGAGAGTGCAAGAGTTGTACTATCATAGAACGGGTTTCAGCCTCTATCTG
ATTAGATCTGAATGATGAATACGAGGTGTCATTGTCCATTCCTTGAACTGTAAGAATCTG
TTTCTTTCTTTGTGACTGGCAGAGAAATTCAGATCGCTGGTCTGTTCTAGTCATTTGAGT
CATTAATTGGAGAATTTCTTCATTGAAAGCGTGGTGTTGGTACAAACGTCAGGAAATATC
TACAAGAGGATTTGACAATTCATACATATGGTGCTAAGTTCCATGGACGGTTTCAGAATC
ATTTTGTTTTATATTGATTGTCTTTTCTAGTGTCTTTGCTGGTTCATTAAGTTCATTATG
CCTGTTTTGCAGACTATGATCATGTTGGTCTACAATAAAGTGTCTGTATCGCTAAGTTGA
CATAACAGACTGTGAGAGAACCTTCCTCGGTGAATGCAAAATGGATCTCTAGAAAATATG
AGAGAAGGATAAATTCGAG----------TTACCAGTTAGTCGGCCCATATCTCTATTGT
TGTATGTATGACTGCTCGGATCTGTGTATATGAGACTCTTTCGATATTTGTTTCCTTGTC
GTAGTAAAATTCGTGAATTGAATCGTTCTGAGTTGCAGAATTTGGTATGAAAGGTCTTGC
TAAAACTATGTCTGAATTGGTCGCTTTGCCACAGTGAGAGCTTATCGGAGTGTATGCCAG
CATATGTTTTTGTCTTTCGTGTGTTAAACGATACAACATGAGTCTTTATGAGTCTTTCAT
ACTCTTTGAAATCTAGTGAGTTGTACTCACACCAATGAACAACCTTGTGTCAGATGCGAT
TCTCCATCTCTTGTAGACTTCGAGAATTTTGGTTGAAGGCTTAGCCTGCGTATCTGA--T
TAAGAGATCGCAGTGATATTCTAGTGATACGCCCCCAGGTGGACCCTCTAGGTCATGATC
TTTGTCAGTCTGTTGATATCTTATTACATTCCAGAGGGAATGCATCAACCTCTGGGATCC
TCACAAACAATTATGTGATGTACGTCTCTCTTAGTATGCTTATTTCAATGTGTCTAGTTA
AATATTCGAATGACTATACAAGTCTTAGAGACTATCTCAGGGTCATAGACTGGCTAAGTC
TTTGCAAACATACTCATCTTTCATAGTCTGTCAGTTTTAGGGTATATTATAGAGTCACTA
GTCTTTACTGTTTGATCACGACAGCTTATATCAGTGCTATTATCTCCCATTATGAGGTCA
CAGAAGAGCTTGTCTGAGTAATTTCATAAGTTCATCAGCCGATGAATATGATGGAAAAGT
AGCCTAAGAGGACAATGCTTAACTGGAACCTTTCGGGTCCTACTGGCCTTTGTCTACGTG
CAGCTGTTTGTATCGGAAACAACTAACGACCAATTGTCATGAACATTGTCTGTAGATTAT
CGATTGTGACCTATTTAAGACGTCAGCTCATTAGTCAACAATGTACCGATGTGATGTGTA
TGGATAGATTTCTTCTAAAAAGCCTGAGTTCTGGTCTCTGTATGTCAGTTACTAAATAAT
GATTAGAAGGTGTTAGTGACTGTTTAATAAGCGGTAAAGGTTTGTTTATTTCTTTGCGAC
AGGCTGCGTATTTGTATTCGTTGGCGATTTTTGGAATTCTGAGTAATATATGATGGTATT
TTTTGCTTGAACTATATTATGCAGTACGTTACATTATGGTCTCATTTTGAGGATGTAAAG
TTTCATGTAATTTTACACTACATGATTATCTTTGTAGATATTATGGATGGATGAGTCTAT
TGACTCTGTTGGTAAGGTTAGTCTAATTTTGCTGATTTGCGGATGATGGATTAGGTGGTC
TGACCAACTTGGTATTGATCCTGAAGTAACAGTGTCTTCATGCCAGAAATGGTGATAGCC
CTTTCGAGTTTAATTATTTGAGTTCTGAAGCTAAATAGAAATTGTAGTACTTAGAAAATT
TGTACTTAAGATTATCATTGGCAGTTTCTAGGTGATGGAAGAACTTGGTGATTAAGCAAC
AATGCTCGACAAAAGGAGTTTGAGTTTAAAATTGATTGCTTCAAAGTTTTAATACCTGTT
TCAGGCTGAAAATCTACAGGTCAGTTTAGAAGTCTATTACTTTATTTGACTTAAAGCCCG
ATTCGGATTTAATATTTTATTTTTTGGCAAAATATATTGAGCAGTAAAGAATTCCTTGGG
ACTGGAAATATCATGTTGTTTTAGAGTCATAAAGAAAATCTTATCCAGTGTTATATTCTT
TTTAGATGAATTAGGAACTGAACAAATTATGGTCCTTTTACTGATACACATGAATCCCTT
TATGATGTCGTGTTAAGATCTACTATGACGAATTTGATTATATGCTTATGTGTCTCAGGG
TATGTGTATCTGGCTGTTTGTTTTACTTTGAACATATATTTGTGTATATCTATTCGAGTA
CGTTACTTTTTCGAATGGAGAGATTGTGTGATGTATCATGTGTCTTTGGCAATGTCACCT
CTACTGAGAGTTCTTAGGTCTGGTGGACTATTCCTCAGTAGCTCTTGATGTGTGGTTTAG
TCTGTGAGTGTATGTGTTCTGACTTCTATGTCAGGATTTTTGTGTAGCTTAGAATTTGTA
TTCACTTAGATGATCCGGAGACTACACCTAGCTCATTCCAGTAGTGAGTGTGATTGCGTT
CCATTATGTAGCTGTTTTGGAACTTATTGATAGGAATATGGACGATTGTATGAGTTCAAT
CGTCAGAGAGAATTTATACGAGTGTCTGTTTTTGCCACAACTCCGTTGTATTCACATTTC
TTTTACTTCTCTGGTGTTGCTGAGAGTACTGTTATGTTGGTATATATAGGTTCACCAATG
TTCATTTACCGTTGAGTGCATCGGTCTGTATATATTGGTGTACACATCTGTATCTGTAGG
AGAAGCTGACTATGTCCACTTCTCAGCCAGTGTGAGAGTCTTTATGAGAAGGTTACTTGT
TCTGTCTATGCGATGATGTCCGTCATACTTTGTCTAAAGCTAAGTCAGTGTGTTGGCGTT
GAGGTTATCGATAGAGTTTGTCCTTGTCTGTCTGTCAAGTGAACGGTAGTCGTAACTTCA
GATCTTAGAAAACATTATGGCGTTGATATTAGAGAATGAACATCAGTATTGATTTGAGTG
TGAGGGACTAAGGTTTCGTTGTCTCTGGAGTACTGCTTGGATTTGGCTAGAGATCTTGTG
ACTAAGAAACTTGTGGTTGCCAGATTTGAATCTTATTCCTAGTGAGTTCTTGTTTGCGAT
CCTGAAAGTTGTCGTCTGAAATGGGTCGTCTTTGACAATGAAAGACAGTGCATCAGTTGG
TGGGTGTTTGTCTTTATCAGGGAAAGCTTCTCTATGTGAGCAATAGTAATAGAGTTATCC
TCGATGCCTCGCTCACTCATCAAGATACCAGGCATATGAATGACTTCATATATGTGTGCT
TTTGAGTTTGTGTGAGAATAGTGTTGTTAGAATACCAACGATATTGTCTATCTTTCATGG
CCGGATCTTCACAGAAATTCAAAGTACGTGGCAGCGAATCAATTATGGAGTTGTTAAATC
TGTAATAGTTTTTGTTCATGTATATCGGAAAGGGATATTAAGAGTTAAGGTACGAGTGAA
AGGGTGATGTAGACCCCCTTTAAGTAAGAGTCGGGCTTTGACTCTAGCTACTTTTGAAAT
TCGGAGTTGGAGTGAGCGGATGTAAGCGTGTCTTTAAAGGAGATTAATTATGTGACAGAG
TGAATGTGGTCTTGTGTGACTATGAGAATTTTAGTCTGTATGTAAAATTGTAACTGCCAT
AGTGGATTTGATAGTCAGTATTGAATTGCGTGTTTCTATATCAAGGTTGTTATTTGACTG
TAATCGTTGCTTCTTTCGACCATTGCTGCGTAAACTATCAAGTGTTTGTGTATGTCAGTT
GGTGTCAGGGATTGAAATCCAAAGTGAGTCAATAAAGAACAATGCAGAAACTATTTCCGA
GAGTTTCCCGGGAAGCCTTATGAATTAGTTAGTGCCTGCCAGAACACGTTTGTTGTGGCG
GATGTCACTATATTGTCGTAACACTGAGTCCGAGTCTGCGATAACGATCTGGCGAGAAGA
TTATTGAGGGACTTCGACAGGAACTAGTTGACAGATAATTACTCACCCAGTATTAGTTGG
GGAGTCTGAGAGAGTAAGCACTTCGTCTTGATTGAGACTCCTAATTCTTGAGCTAGTTTG
CGTATTTCTGTCTCTGACTGAATCTGAGATTTTCATCTTGTTTAATGAAGTCAATAAAGA
TAAATTGGCATCCCAATTGTAGTCGGTGTTTCTCGGATTAAGCGTTTTTGAGCGATTGTA
CTGGTCTGTGGGAGTGAAAAAATACATTAATCTACCCACACATTTGTTTTACAAATTCTT
TGAGAGAGATGATGTATGAGCGTTAGAGTAAATGTGACTAATGTAGTTCATTTAACTGTG
AATTGCTACTAACAACCTCGATGGTCTCTGATTGATGTTGAGGGTTTTGTTTTATTAGTG
TTATTGCTTGTTCATGTTTTTTTGCTGTCATATATGTTTCTATGGTTTTGACCATGGCAG
AGTTTCAGTCAGATTATTTCAGTAAGCCACTCTGAGTATGGGGTCGACAGACTATGTTAG
TAATTCAAGCTTCCGATGAGGGTATTTGAGAGAAGAGCTTTTGGTCTCTGTCTTGTAGAC
TCAAGGTCAATGTTGGCTGACAGCAAAAAGCAACACTTGCAGACACTTGGAGATTAGATC
TGTCTTAGTTTTAATTTGGGTGTGAGTAGGGACATGAGCATTTGCTTCTAAATTGTAGGA
CTTCTTTGTCAGGTCTCTTTTGAGACTTGTGCTGGGAAGGCCTGAGTGAGAGGTTGAAAG
AACGTCTGTTGGACCGTCTTCAGATCTCTACAGATAAGCCTGTAATTACAAGTCAATGTT
ATTGTATAGGTGTTGTACAAGGCCTTTGTTTGAGGTGTTGTCATGCCTTCTTTGTTTTTG
TTAGGGTTGTTAAGTAAATTTGAATTATGTTATCTGATAGTATTTTTTGGAGTTCATTTT
AATGTGAGTTTATCTGGACATCAGACTTTTATGCATATGGCCTGAGACAGAGTTTACCCT
GTTCATAGAGTCGTGATTTGTGCCCCCGTGTTCGACAAAGTTCAGTACTCATCGAATGTC
ATTGTCATGCACTTTATGAATGATCTTGTCAACGTGTTTGTTCGATCCAATTTCACGGTC
ATTGTTGTCTTGACGATTTGCGAGAGTAATTCATCACCCTCTCCAGATTCTATTGAATGA
CCTTTCTAGAGGAGTGCGAGATAGTGGGTCGCATCGTATCCGTGTATGGGAATATCATCG
AGTGTGTGTGAATAATCCTGTTTACCAATCAGCGAGGATTTTGAGGCATGTACCATTTGT
CCAACTTGGGTGTTTTTATAACTTGTACTTCTTAGCATTGACAGAACGTTATGAGATGTG
TGGGAGGGTCTGTCGACCACTGTTTGCTTGTTCCAGAACCTGAGGGAGTCTGATTGGATT
CTCAAAAATATCTTAACGAGTATCTGTTGAGGGGTCGGTCGCTCTGAACCTAATCCTGGG
GGTTACACTGAACGTCTAGTTGAACAGGAGACTTTTTGTGTATACACATATCATCTGGTA
TCTACATATAACTTCTATCATGGGTTGTATCGCATAGGTTAGTTCGCGATTGAATCTCGC
AACGATTTCAGGAATCACAGGATCATGAAACGACTTTGTTTTGGACACTGTGATTATAAT
CTTAGACAAGTCAACTTCAATTTAAGACATGTGGTGTCCGATAGTGACTACGTTTTTTAG
GTAAATAGAAGCGTCACCACAAGGTAACAACGTGAGTATTTAATTGA----TAAACAATC
TGCGGGTTATGAACCTAATTAGATTGTAAGAGTCGGCTGGTATAACACTAGGAGTGAAGG
TTATTGTGATCCATTATCTTGGAATTTACTTTTGTTATGGTGGATATAGATAGCTATCCA
ACTTTGTTTAAGAGTAATTTTGTTCCTTTATTCGATTTATTATGTCAGGCTATCAGGCTG
GGAAGGCGTATATGAAGATCTCTTGCAAAGTATTAAAGTATCTGTAAGTTAAAGTGTTCT
TTCGTTATTTTGATGGTTATTTAAGCAATAC----TTATTAACTTACTTCTATTTGCCTT
TCGATAT----TTTCTTGCAATGCCGAGTTTGGATTCATCAATGAGTTTAGCTGTGACTA
ACCTTTTCCCAGTTTGTTGCAGTGTGAACTTCAAGAACATAACCGATGACAATGTGATGA
TCTACATCATCTGGTTATACAATTTGACTGTGTTATTTCATTTTCTTATAGGAGCATATC
CGATTATGTATGACGTCATCAGTCTATGTTTTACTATACTCGAAAAAGCATCAATGTAGG
AAAGAACTAGAGGACTTAATTGTTACTGAACTTATGGTCGCTATTACGTTTGGCACCTTC
ACACAAAGTCATCGAGACTGGGTAGGAGTTGGTTTAATCCTTAGCTGATTAGGAAACTTT
CGTACTTTTCAGACACTAGGTCAATAAAAAGATATGTTCCATAGTGTTTGACGATGGATT
ATAGCTACTATGTGACTCTGATTGTTTTTGTGTTGTAATACAAATGTCATTTCGTAATAT
ATGATGATAGCTCTAGAGGATCTATTTCCATTT---------------------------
------------------------------------------------------------
---------------------AGTACACAAAGGATAAGAATGTGGTTAAGAGGGTAAGTT
CAACTATTTTTATCTGGTCGAACAAGTATGTACTGGAGGTCCAGAATCTCACCGAGCCCC
TGAGAGAGAGTGAGAGGGAGATTTTATGTAATGAAATGTTGATGTGACTACATCTGTCTT
CAAGACATCTTCTACGGCTGTGTGAGAGAATCATTATGCTTGAGTTTCTCAGCCTTTGAG
AGTTTGTATACAGTTATTTATGAGTATGATTGTTC--AAGCCACAGTCACCTGGAGCTAC
AATCCCTGTTTTAAAATTCCAGCCACTCTGTACCATCGAAAGTAGTGACAATTGTCTCTC
ATGGATTATATAACAAATGGATATCGAAGACTCGTAAGATTTTGATTCACTGTGACTGTT
TACAAGTGTGAACGAACTACACATTAGCTTGAAGTCTTCTGTCTTGCGAGACTTTAAGAC
GGCGAAAGTGAACAAGGCCTCTGATGTATGAGTAATTGAGAAGCTAAAAGAGATTGTAAG
ATGGAGTCTACAAAGCTGCTCTAATGGGATCATGAATATATTGGTTTTTTTCTGTATGTC
ACTCTCCACCCCCGAAGCTGAGTATGTAACGAAACCTGTAGCTTCCTGACAGTAAGATAC
TAGTTGTGAGTCTATCCTTGTAAGAGAGTAACGGAGGGGCTGGAGATTAGTTTGTGTTAT
ACTGTGTTTATGAAAGTCTATCTGTACTTTCATCAGTTGGCTTAGCTGTGTAACTGGGTT
AGGGTACCTGTTGCTAGCTGTTGACGAACTTGAGTGTTCGACTCATTGTGAGAACTAGAC
CCTTGGAATGACTGTGAGAGTACAGGGGTTAGAGGTTGACAGTCTATGAGACTGTCTGTC
TGAGTATGGATATCAGAGAGTAATGATCTGACAGCGTGTTTGAGATGAAGAACAATTGA-
-TCGTCGGAGTAACAGTAG-----------TGAGGATACTGTGAGCATCGTTCTTTGCGA
ATCTTTAACATTAACTCCGGTTCACTGAAATAAACAGAGAGGCATACAGAATTG--GTGT
GTCAAATAGGTAGTTGTTCCACAACTTTCATAGGCTCGAACAGCTGGTCAGTAAGAATCA
AAATGGTAGCTTTTAACTGTGATATTATAATGGTGATACAAACTTTCTGAGACTTCCATA
CTCTACAATGCTTAAACTAATTTTTGCGTCATTAACAATCCTGTCGGCCAGCAAGACCTA
ACGTAATGAACCATCAGAATAATGTCATGA--GAATATGTGTAAGTGTATCCGAGATCTT
CCTAGGATGAGGGGGTATAGGCTAACGTGATCATTTGAGAATAAAAACTACTGTGATCTA
CCTAAAACACCTATGAATCAACTTGTTTTAACACGGATGTAGAGGAATTTTAATCCGAGA
CTGATTGAATCCTTCTCTGTCAAACTTTTACATGGAATCCTACTTG--CCATTGCTTAGC
CGCCTAATACTAAATCCAATGAAAGCGAAATACTGACACAGTCTTACGGATGTTCAAAAG
GTAACACCCATAGATACACTGGAGTTGTTGTACCAAACGCTACACATCGAAATGGTATTT
GGTGAGTCAGGTTGGTGACTGACGAGGTGGTAGTAGGTCTTGTAGAGATATTTGACCTTG
ACATCAACGAGCGTAAGAAACCCATTGTGAAAAACCCACTCTGGGTATCTCGTTGAGAGA
GTGGAAGGGAAAATGTATGCTGTTTTGTGCGTAATGGCGATGAAGAGAATTACTGAGAGT
GAAAAAATGTCCTTTACAGTTTGAGACTATCAGAATCTGATGTTTTAAAGAATGGAGTTG
TTACCTATGAATGAGCGTAAAGGGATTTGCGTTGGGTCCTGATAATCATATTGTAAACAA
CATTAT----GTATGTAGTTTCACATTGATAGAGAACTTT--TTATGTAATATTCAAATA
------CTTACAATAGTTGTTTGTAGTTCTATAATATGTAGT--TTCTCTCCAACAGAGA
TATTATAGTTGCGAGTCTATAAAACATTCGTATT----AATCTGCTATAACACTCTTCTT
TCAATATCATCTCACAGAATCTATATATTGGTTA------------------ACATCTAA
TATCTTGTAACCAATCATGGGTCTTTGAAAAGCAGATCGTCTAAGAACGTATCATAAAGA
TCCGGTTTTACATTTATAAGAAATCTACCGGGAGACTGAGCCTG--------ATCTCTAT
TCAACAGACACAAGCAAATCAGATGGTCAATCTCTGTAGG--------------------
------------------------------------------------------------
------------TGCATTCAAAAAGTCTCTTGCAAAAAGTTTGTGAATTCGGGAAAAACA
ATTACTTATAAACCGTCT--TATAAACATGCTAAGGAGAT------------------TA
GATCGATTTTTGAAGTCTGTGTTTGAGAGT----TTATAGAACATGGTTTCTGAATTTCT
AAAGATGTCTATCATCATTATAAATGGAAATTGTGCATGTACAAAT--------------
------------------------------------------------------------
--------------------------CGCTATGGAATAAA------TGCCATAAATAAGG
AACT--TTCCTTTCGCAAGTGTGTTAATATGTGTTCTGTGCGCGTTAGAAGTAGCTATTA
TAGTCTCCTAGAGATTTATTCAAATAAAGACAGTTACAATCTCATTAATGAAAAAAAA--
--AAAACTTTATAAATGTCTTACTGTTAGAAACTTAATAATATAAAATTCAACATTTCTG
AAGCCCCCATAATTTCAACACGTACGTTCGAGGTGT----CATGTTTTCTCCAAATTAAC
TA--CGATTTTTACTATCACAAACAACTTTCGATTACAGACATAATTACATTAATGTATA
AAGAATGAGGATAC--CTGAACTAATCTCTCGAGTTGAATATGGGATTATGATTAAGTGA
GTTCATGAATTAAAGAGTTCTCATACATTCAAATGCATATGCATAAATGCGTTT--CTTT
CCTAATGCCATTCTCTTGTAAGTCATATCGAT------ATCGATAAAGATATATCGTTAA
AAAATT--ACCC--AGAATATATTTCAGTAGCCGATGAGTTGCTCTCAAACATTGTAACT
GTTTATTGTTATTTTTAA--TTTGCCTCTA------------------------------
------------------------------------------TGTTGGAT--GAATGGGA
TGCCCA--TACTGGTTATAGTAAATTAGGCTTGCGATTTTCTAAGCTGGGAAAATTAGAG
TTCAAAAAAATCAA------------ATTAATAAATTAAATTTATATTTGAAGAATAATG
TAAACCTGTAAAAAGAATCTTTATAACATTCAATCTTAGATAATTACCCGGATACTGAAA
CT----GTTAAATGAGAAAACCTTTTTAGAACTTCTTATGCTCCTAGACTTTTATAATGA
TAATGGCTTATAATAATATGAAGCCTGTTTACATGTCAAATGACATAGGATTCATTATCC
GCCTTATACAATTTGAGAGATCAGTAAATGATGAAACAGGTAGGCAGTTGGTGGAAAAAA
TACTTTTATTTATACACTTGGTCGATTGAAAATTTCAGATTTGTACCTAGTTTTTGCTTC
----TG----ATATACATATACCATCTTTTACTTGTCAGAAAATCTTTTGAGTTATAAAG
TAGTCT------TAAAAG------AC----------ATTGTATTCA--AACCTAATAGAG
--TAAA--------ATAATCTTAACAAAGCAATAGAGGTTGTGAGAATTGACGGGATCAT
TTATTACTAGACACTATTTGTACAGGATTATGCTCTCTATATTGTTGATGAATGAATGGT
CATT----ATATTGATACTGAGATAAGTTTGTCTTAGAATTCTAAGATAATCGATGCTTC
CTGTTAAAATCGTTGGATCTTAGTTACATCCT----ATATAAGGTAAAGTCTAGATTGTA
TTCACT----CA--------TACACTCTATAACGTTTTGCTCACCCTACAAATTCAATAA
CAATCGTACAAATACTATGGGAAAGGGTTTTGGTCTGAGATACAGTAGCTCTGTTTGGTA
GAATTCATCTGCACATGGGTTTGTCATTATCACCAAGTTTATTTGATTTTGACCTACTTT
ATCAGGTTGTGT--GGAACTTAAAGTCGTTATAATACT--AG------------AA--AA
AAGAAGTGTTATTACACACTGAATAAATCTTGTACACAGAATCTTGCCTGATGGGTTTAA
AAAAAGTTTTCCCTGAACGTAAAATCTTCTTTCGGGAAAGTTATTTGAGTTTTTCCTCAC
ATTTCGTTGACTCTTTTTCTTTTCAGATATACCGATGACCTATGGTCGATTGAGGCAACA
TTCGTTGTAACGAGAGGTTTTTGACTGTTAAAGCAACGCTTAATCGGGTTCATTTACTAG
ATAGGAAGTCTTATCTATGTACAGTCCCTTCAGGATGG------AT--CT----------
------------AAGT----TTCATATTAGATAAGTCCACAAAACTTTTAATAAAACCGA
TTAGGGGTAAGGTCAAAAGTAATTTACGATGTCCCTCATTGTGGAATCCTTAGAAAATTA
TATA----CTATTGCGGGAGGTATATCTAAATCGTATATTACAAGCTGTAATAAATTTTG
CTCTTTATTTGGAAATAGTTAACTATTGCAATAA--GC------CTAAGATCCTAGGATA
CCATTCAGCTATTTTCGTATTGATGGATGGTTTGTGTGGACTGGTAAACAGTATTTTATA
GGAATACGCACA------AGATAACGTCCAAGACGA------TTTAGGCTTGTTGCCA--
AATACTCTCAAAAACTCTTAGATACTTAGAGAGAGTTTTTTTATTAAAGGTTAGAGACGT
CCGTAT------------TTTAAA------------TGTTCTTAATTTTAAGAAGTAATC
AATAGTATAATACTGAGAATGGATAAGTTCTTCCAGTTTGCTGAAAATTGCCATTGAAAT
GACACTTTATTGTCTCATCTTGGATACTCAGATGATTGGCAGTATTAAGCCATTGATACA
GGATTCTAAGGAATATGATACACCTTATAAGAATAGAAAGCTCGGAAATATGTTCTAATA
ATAACCGTAAAACAAAATCAGGTTTTAGCCAAACCTGAAAGCTATATTATGAGACAGAAT
CTTTAAAACTTTTATAGAAGCCATTCTAAATATTATAATGATATAATCATGAGTCTCCGG
CTACCATTTTCAAAAACCTTGAGAGGCCACAAGGGAAAGCTAGAAATGAATTGGCTTAAA
GATTGTTTCTATTTTAAAAGTGTTCTATAACTATATTTGACTGTAAAATATAATCTTGTT
TTGAGAGACACTATCTAGAT----ATTTCAAACTTTGATATCTTGAAATAGCCTTACTTA
AATGATATTC----TTTACTAAAGACTCAGTTATGGAGAATGTGTTACAGATAAATAAAA
TTAATTGACATTCTCTAAAATAAGCTGGCGCCAATCTACTATGGAA--TCTATTGAAGTA
CCAATTAGCTTTATATAAGCATAACAAGAAATGGTGTTGCAAGATCTTGACCTAAAGTGA
TTGTCGGTGA----------AAAT--------------AAAGTTGGCTAAAAAAACCAGA
TTGTAAAAGTGATAAATTGTACCTGATAGAGAATAATGGGATTCAATCCAGTCATCCTAT
TGGGATTAAAGTTTCTGTATTCCAATTTTAATAACC------TTAGAATAAAGCTATAAT
GC--------GT--------CTCTTTCTGGCCTACTAAAACGCTTCTAGATAGAGTTATC
AAATAATCAACCGGAAACGCTTCATTTTTTGT--CTGGGCTCAG--------CATTAAAT
GAAATTTTTAGACTATCTTTGGAGAATACTATTAATTGGATTTTTCAGATCATATAAAGG
AAAATA----------------CAACAGAACTCTAAATAA--------------------
------------------------------------------GGAAATGAAATTAATAGA
AGATTTTGTTGAGTTGGATACTAAATTTTTAACAATTAAACTAAGGTGTTTGACTATACA
TTTTCTCCAATGGACCTTTTAATAATGGGTAGTATAGTCGATTTATAGTCATGAGATTTT
GTGGATATTTTTGCAGTATA--CCCAGTTA----GTCGACGAAGTTTA----ATCTAGTA
AATATAAAAACTTAATTATTTTATTTGATCAC--AACAGTAGATGTTTATAAATAATTAC
AACTTTCAATTCTTGAGGAAAAGAGATCGGAGCTTGTTGTAAGGTTATATCAGGGTCTTC
TTTTTGGTCTCTTTCATAATAAGCGATACTGAAATCCATAAGTTTCAACATTTATCGTAT
TATTGGAA----------------------ATTCCTCT------------ATCACGCTCT
AAGGAGTTAGAGGGAAAAAATTTATAGGAATATTAAAATTTGAGGGATCTTATATGATGA
CACACTTGATGATAGCTATGCCTCAACCTTTATGAGGGGTCTTTATTAACCATATTGTAG
GTTTATCAACTTATGAATAATGCTTTATTACTTACTTAAACTAACGAACTGTTATTTGTT
CTATCAATTGTACTCACTTTGAATCTTTGTTACACGAAATTGTTTTGATTATTATACCTG
GAATGTGAGGTTGTCAATGGAT--ATTA----ATATGCGAACATAAAT--AATA------
TT--ACAT----TAAC--------------CTAAATATAAAAAAAACTATTTCTGCCAAT
ATCATTGACTATGGAAAAGATC--GTTAATATCTTGGGTCAAGG----AATAATAAATAA
----CTTTTTGG--CAATAATTCCTTAATTAAATAACTTGGTCTCTATAGTTATGGATAT
TTTATAGAGTCAAAAAAATCGTGTTAACTTGACCCTTTGTATTTCTTTATGAAATAAAAA
CGTAAAGGTTGTGATTATCATA------TAAAAACC----------------TTACATAA
TCTAATGACTCTTAAAGATTTTGCGATATATGATTTGATGGAATCACCTTTCTAATAATA
AGCTTAGTTCATAACCCTCTCACTTCCATAGATTATATTTTACATGCACGAAGAGGTATT
AAATCTAAAAAGCTCTTTTGAGAAACATATATGAATTAATCATAAAAATAGTAACTTTAA
TAGGATCCCAGTAAATTGGAAAAATGATCAATTTAGTGCTATCTCTATCATCATTATGCT
TTCGGACTGGGAATCACTAGTAACAATATAGTTGGAGATATGCAATCCAAGAAATGTTAT
TACCTTAAGCATTAACAAGATCCTTGCTAAATTATTCTGTATGACTGCAAGATTTAATCT
CTTAGACACAATCTGAATTTCTGTGATTTTAATATTAAACTTTTTAGTGAGAACGTGTCT
TCGAGTTTCTTGGTCTAAATGGTGCAAACCTTTTTCAACATATCGTGTTATACAATATTT
ATTCGTTAGAGCTTCCCTGAATAAATTTGGTTGATATCATGATTGACT------------
TTGACAAACATTATTTGACTCTTCCTGCGGGTCACTGGTCGTAATAGTATGTGGGTCCCT
ATGTATTGTTAATGGAAACTTAGTTTTTCGGTAACGTTGAAACTGACTAGTCCATAGACT
TTATCTGTGATATCCAGTGTCTCCAAATTAGACTCTTTATGAAATCAATCATAGATTATT
ATCTCAGTCCGTATGGATCTCCTTTGGTCTCAATTCATTACTTAAGGTGAATTTTCATAT
TGGTTTCCCGAAGTTGTTTATTAAGTATAAATTAAACAAAAATTTTCTAGTTGTCCGATG
CT--CTTTCTTTAAAGGATAAAAAATTTTTCGAACAGAGAAATAACGGGTCCATTCACAT
CACT--------AAATCAGTGTATTG--ATTATACA------AACAACATTAGGTATGCA
GAGTCTGCGACC----ATGATGCTTTCGTAACAAATAAATAATGATTTAT----CTTTCT
TT----------AA----AAGAATTTCTTTCTACCCCAAATTATCAAATTAT----ATAA
TAGA----ATAATGTG--ATCTCT----------GTAA------------GGAATT----
TTAGATCA--CGCTATAATCTACGAC--------ATTCTAATCTCTTTTGAAAGATCTAT
TGTGCGAAAGGAGAATGATGTTTCCATAAAATATAAAAAAAAAAAATATACCGTTTTTTT
CGTGCGTACT--TAATGTTTTC--ATAAATGTTTTTCTATTTATATCAGAACGAGAGT--
--ATCAGATTTT----AA--ATATAAGAGCGATGGTGATATCAATGAGAA----CAGAAA
--ATTTAATAAATTTTCTGAATTTATTTCA------ATAG----------TACCGGAGGC
ATTTTGTACAGAAACAAAAAGAATTGAAAATC--AAAACGAAATGGTCATTTAAGG----
--TC----------------CACTTCAGAAAGATTTTTCGTTGACTTATTCAATAATA--
--CTAT----------AGTTATTACACATTTCCTAGATTCTGAAAAAAACATTCAATTGA
TTTCATATTCTTATGA----------ATGCAGCA--------------------------
TTGATATTGTTTAGCTTTAATATTGGCTGTTATATGATGG--ACAAAAAAAT----GTCT
TA----AAAAAGTTATCT----CATTTTAGTAAACAAT--ATTATTGCATTCTCAATTAG
TATTAG----CC----CAATTT----GAAAGAATAAGACAGTCAGATCTTCTATATCATA
ATCTTTCTATATTATAATCT----GCATTC----ATCTTT------ATCCAGCGAATG--
--AACATTGTCGCTGTAAATAA----GACT----TGGTCTTGTA----------------
----ATGAACAG--ATATAACT--TGTATTTGCACGCCATGTCTAATGAT--GATC----
------AA------------AGATCTTGGAAAAAGG----ATCCTATCCA----AT----
----------TATT----TTTGGT----CGTAGTCTTTTACTAATA------CGATTTAT
CATTTTAT----TA--TACTATATAGTCTATAATAAATTT----------ATATGGTTAT
TTTT--AT----ATTGAAAGTTTCTG------TATCACTCTTTATA----ATTAATATCT
AGTTATCAGTTCTCCG----CTTTTGAAAGTTTC--------------------------
--------------------------------AATATGTTAATCATATTAGTGATATTAA
CTAGTTCTAAACGTTATAATAGATGCGATTACGTCAATCACGTAGC------TTTT----
TGACCATCATGGATGGGCCTTCTTACACATGTGGAAAGCACGCAAATAGTTTGAAATTTT
GCAAATTGGTTTTTAAACAACAAT----TCAAAACTGTAATTTATTTCATTTATCCTATT
TAGACACTAGCCATTGTCCTCAGCCACCTTATGTATATGGAATCGTATAAGAATTATATT
CATTTAATAAAACGGACTGTATTACGAAGTTTCAAATAAGAATTTCAACGGT----CGTT
ATTATATGTAACTAAAGGGGTTAAGTGGACAAGTTACAGATTTTGATACTGGTTTCTGTT
GACTAGTACCTACCAAGTGTTTCTTGTTATAGTCAAAGTTATGACTAGGGTAATTCATAT
GAATTCAGTTTTTAATAATACACAAATGTGTTCAAAACGATGCTATTCTTTACTGAAGTA
TTGGTATAGACGAAGACAGAGCCTTGATAA--CATCTTATGGCATCTGTGGATACAGACC
CTTAATCTAAGTTCTACTAACAGTTTAAAACCCTGATTTACAAACTCTTGGAGTGTTTAT
GGTGAAGTTGAAAAACTTTTTGGAGATTTACTTTGTCC----GATGAAAAATTGATCTCA
GA----AAATAGGCTTCTTAAAAACCAAGTTTGTTATTGACTTAGAGTAATAAA--AAGA
TTTTATTTAACAGTCTACATCCTTTACTTTCAATTTAGGTAGTATTCAGGATCCCTGTCT
CTGATCAGGTCAAAAACACACCATCTCCAACCCACAGAATCTTTATTGTATGAAAGGTTG
AAAACACATTAGTAACGTCTGTCTGAGACTCACATAAAGCTTTTATGTGTTAAATAGTTC
TAGTATTACACTTGCAATATGAGCGGCCCTAAGAGAGTTTTGCACTTTCAAATTTTGAAC
TAGAAGCAAAAAATGTAGAACTCCCTTTAAGAGTCTAGGTGAGACAGTCTGGTGAT----
------------------------------------------------------------
------------------------------------------------------------
--------------------------------------------------------TGTC
----AAAT------CATCCTCTTTTTCA----AA------AAAA----ATAGGTCTTTAA
TTAATATCGTTCCCATAGTAAGGGTTCTCCATTAAATGACAAAAATTTTACGAAGGGTTA
GAAATTTGGAAAGTAAGGTGTGCTATTGCAAGAAATGATAGTATATAATATTATAGTGAT
TTGAAGTAAATTGTTGGAGAGTGGAAAGAAGACC--TCATGATCTTCACTATCTGGCCGA
GAAAGAAAATTTGAAATA--GTTTATATCATAATAAAACTATTA--ATTTCTCTTTTTTT
TCTTAAAAGTCTAACTCAAGCTTTATATTATACAGGCAAATTTTAAACTTTTACAA----
------GTAT--TGGTTTACTCGACAGAAAAATCATATGGATTAATCATTGTGATTTTGT
TACAGAGATCTACTGAGATTCTAATACCTGGAACAAGATATGCTATCTTAAAAACTGTTT
TACTTATACTTTTTAA----ATAATAATTTAGAA------------------AAGGGCAG
TCTAACGTGTAAAAAAGAACAAAGAA----------------------------------
------TGTTGCATCATCGTTTATATGAAGAAATTACTTTATTACAATCTTGAAGTACAA
TGGAAATCCGCTCCGGAGACCGTAATAAGA----ACATACATATAACTTATGTGCAGAGA
ATGGACTCATTTAAAGTGTTAACAGATTATTAGTATATAAGGGAGGATCTAATTCTCTAT
TCTTTAAGCCAAATAAGTTAGTTAATTTCAATCCCTAACTCTGTTTTACAAACTGTATTA
TTTTATCACAGTAGAAAAACTTTATTTTGTCTAAAA------------------------
----------------------TCCAAAAATTCGATCATACGTGCTGATAGGCTGGGTAT
ATTTATAAAAGGTTGTGTTGTACAATGGCCTTCGGAGGGATCCTAGTAGGATTAAACCTA
AAAGATGCGATAACCTTTCCAAGAATCACATCTGAGGAAATACTCTTGAACAATTCGTGA
TCAAATTGAGAGTACTATTTTGTCTCTTATAGAAGAAAATTACTTTGAAAGTTTTTTGGT
TTCGCGTTGTTATCATCAATGTATCAATTCTGATTTCATTCACCACATAAATCATTCATT
AAGGTTTTACAATATGCCCATTGCAGGTAT----CTGGAT------TGGAAAAACAACCA
TTGTTCGATTGTCACCACGTATATCTTTGGTTAAAACAAAAAATCTCGGTTAAAAAATGA
AATAGAATTTTCAGATATTAAATTAAGATTTAGTTAAATTAAAAAA----TGAAATTCAG
AAATTAAGAAAAAATCTCATCTTAACCCCAGAATCCGAGATTGTTTAATCTCAAACCTAA
AACATTATGCACCTATTTTTCAAATTTACCTAAATAAAAGGATTCGTTGAAGCATGAAAA
CTTTATTACTAA--CTCAGTTAAAGATCAATAAATCCAGCGTTCACGAAAATTCCGGTAA
AAGTAAGAAGGTAATACCTAAATATTGTCCAATGATATATCTATCATTAACTTCATGATT
TAGCTAAATTGGTATTGAAGTGCAGTGAGTCTCAAAAAAACTCGAATCATCATTGTGTGT
GATCTTACTGTGTTACGTTGTGAAACGAAAAACATGCTATAATTTCATGACCGGTAATTT
GAAAAGCAAAAAATCATAATTTTAGTAACATAGTGATATTCCGCTAGATAAACAGAAAGA
----AAGG----------GA------------AGCTCAAATCATGATCCTTTAATGAATC
CAAA----CATATATTCCTTGTGGTATAGAGACCGAAGGTCGGTCAGTTGTTCAAATAGT
CCAATATAATCTCTTAAAAGGTGCATCCTAGCAAAGAGAGCTTTAATGCAAGCAGTGACT
ATCAATCTGATGGTAGACCTTTCCATTTTTCTTGTAGAATCTACTGCTAAAAAACTTTCA
TACACTCAACTTCTAAGCTTTTAGTATTTAGAAGGTTTTTAAATTTGGAAAC----AAAA
ATACAAATTCTGTTTAGTTACT------TT----AT--------------GA--AAAAGA
TA----ATGACTGA--------CTTT--TAAAGT------------------TAGCGACC
GTTTGATTACCGAGATAAGATTCTAGTTTAGTGATAGATCTATTTGCTCTCTGAGTTATA
CAATGAAACTGATTAAGATTGAGAAATTTAGTATTAGG??????????????????????
????????????????????????????????????????????????????????????
????????????????????????????????????????????????????????????
????????????????????????????????????????????????????????????
????????????????????????????????????????????????????????????
????????????????????????????????????????????????????????????
????????????????????????????????????????????????????????????
????????????????????????????????????????????????????????????
????????????????????????????????????????????????????????????
????????????????????????????????????????????????????????????
????????????????????????????????????????????????????????????
????????????????????????????????????????????????????????????
????????????????????????????????????????????????????????????
????????????????????????????????????????????????????????????
????????????????????????????????????????????????????????????
????????????????????????????????????????????????????????????
????????????????????????????????????????????????????????????
????????????????????????????????????????????????????????????
????????????????????????????????????????????????????????????
????????????????????????????????????????????????????????????
????????????????????????????????????????????????????????????
????????????????????????????????????????????????????????????
????????????????????????????????????????????????????????????
????????????????????????????????????????????????????????????
????????????????????????????????????????????????????????????
????????????????????????????????????????????????????????????
????????????????????????????????????????????????????????????
????????????????????????????????????????????????????????????
????????????????????????????????????????????????????????????
????????????????????????????????????????????????????????????
????????????????????????????????????????????????????????????
????????????????????????????????????????????????????????????
????????????????????????????????????????????????????????????
????????????????????????????????????????????????????????????
????????????????????????????????????????????????????????????
????????????????????????????????????????????????????????????
????????????????????????????????????????????????????????????
????????????????????????????????????????????????????????????
????????????????????????????????????????????????????????????
????????????????????????????????????????????????????????????
????????????????????????????????????????????????????????????
????????????????????????????????????????????????????????????
????????????????????????????????????????????????????????????
????????????????????????????????????????????????????????????
????????????????????????????????????????????????????????????
????????????????????????????????????????????????????????????
????????????????????????????????????????????????????????????
????????????????????????????????????????????????????????????
????????????????????????????????????????????????????????????
????????????????????????????????????????????????????????????
????????????????????????????????????????????????????????????
????????????????????????????????????????????????????????????
????????????????????????????????????????????????????????????
????????????????????????????????????????????????????????????
????????????????????????????????????????????????????????????
????????????????????????????????????????????????????????????
????????????????????????????????????????????????????????????
????????????????????????????????????????????????????????????
????????????????????????????????????????????????????????????
????????????????????????????????????????????????????????????
????????????????????????????????????????????????????????????
????????????????????????????????????????????????????????????
????????????????????????????????????????????????????????????
????????????????????????????????????????????????????????????
????????????????????????????????????????????????????????????
????????????????????????????????????????????????????????????
????????????????????????????????????????????????????????????
????????????????????????????????????????????????????????????
????????????????????????????????????????????????????????????
????????????????????????????????????????????????????????????
????????????????????????????????????????????????????????????
????????????????????????????????????????????????????????????
????????????????????????????????????????????????????????????
????????????????????????????????????????????????????????????
????????????????????????????????????????????????????????????
????????????????????????????????????????????????????????????
????????????????????????????????????????????????????????????
????????????????????????????????????????????????????????????
????????????????????????????????????????????????????????????
????????????????????????????????????????????????????????????
????????????????????????????????????????????????????????????
????????????????????????????????????????????????????????????
????????????????????????????????????????????????????????????
????????????????????????????????????????????????????????????
????????????????????????????????????????????????????????????
????????????????????????????????????????????????????????????
????????????????????????????????????????????????????????????
????????????????????????????????????????????????????????????
????????????????????????????????????????????????????????????
????????????????????????????????????????????????????????????
????????????????????????????????????????????????????????????
????????????????????????????????????????????????????????????
????????????????????????????????????????????????????????????
????????????????????????????????????????????????????????????
????????????????????????????????????????????????????????????
????????????????????????????????????????????????????????????
????????????????????????????????????????????????????????????
????????????????????????????????????????????????????????????
????????????????????????????????????????????????????????????
????????????????????????????????????????????????????????????
????????????????????????????????????????????????????????????
????????????????????????????????????????????????????????????
????????????????????????????????????????????????????????????
????????????????????????????????????????????????????????????
????????????????????????????????????????????????????????????
????????????????????????????????????????????????????????????
????????????????????????????????????????????????????????????
????????????????????????????????????????????????????????????
????????????????????????????????????????????????????????????
????????????????????????????????????????????????????????????
????????????????????????????????????????????????????????????
????????????????????????????????????????????????????????????
????????????????????????????????????????????????????????????
????????????????????????????????????????????????????????????
????????????????????????????????????????????????????????????
????????????????????????????????????????????????????????????
????????????????????????????????????????????????????????????
????????????????????????????????????????????????????????????
????????????????????????????????????????????????????????????
????????????????????????????????????????????????????????????
????????????????????????????????????????????????????????????
????????????????????????????????????????????????????????????
????????????????????????????????????????????????????????????
????????????????????????????????????????????????????????????
????????????????????????????????????????????????????????????
????????????????????????????????????????????????????????????
????????????????????????????????????????????????????????????
????????????????????????????????????????????????????????????
????????????????????????????????????????????????????????????
????????????????????????????????????????????????????????????
????????????????????????????????????????????????????????????
????????????????????????????????????????????????????????????
????????????????????????????????????????????????????????????
????????????????????????????????????????????????????????????
????????????????????????????????????????????????????????????
????????????????????????????????????????????????????????????
????????????????????????????????????????????????????????????
????????????????????????????????????????????????????????????
????????????????????????????????????????????????????????????
????????????????????????????????????????????????????????????
????????????????????????????????????????????????????????????
????????????????????????????????????????????????????????????
????????????????????????????????????????????????????????????
????????????????????????????????????????????????????????????
????????????????????????????????????????????????????????????
????????????????????????????????????????????????????????????
????????????????????????????????????????????????????????????
????????????????????????????????????????????????????????????
????????????????????????????????????????????????????????????
????????????????????????????????????????????????????????????
????????????????????????????????????????????????????????????
????????????????????????????????????????????????????????????
????????????????????????????????????????????????????????????
????????????????????????????????????????????????????????????
????????????????????????????????????????????????????????????
????????????????????????????????????????????????????????????
????????????????????????????????????????????????????????????
????????????????????????????????????????????????????????????
????????????????????????????????????????????????????????????
????????????????????????????????????????????????????????????
????????????????????????????????????????????????????????????
????????????????????????????????????????????????????????????
????????????????????????????????????????????????????????????
????????????????????????????????????????????????????????????
????????????????????????????????????????????????????????????
????????????????????????????????????????????????????????????
????????????????????????????????????????????????????????????
????????????????????????????????????????????????????????????
????????????????????????????????????????????????????????????
????????????????????????????????????????????????????????????
????????????????????????????????????????????????????????????
????????????????????????????????????????????????????????????
????????????????????????????????????????????????????????????
????????????????????????????????????????????????????????????
????????????????????????????????????????????????????????????
????????????????????????????????????????????????????????????
????????????????????????????????????????????????????????????
????????????????????????????????????????????????????????????
????????????????????????????????????????????????????????????
????????????????????????????????????????????????????????????
????????????????????????????????????????????????????????????
????????????????????????????????????????????????????????????
????????????????????????????????????????????????????????????
????????????????????????????????????????????????????????????
????????????????????????????????????????????????????????????
????????????????????????????????????????????????????????????
????????????????????????????????????????????????????????????
????????????????????????????????????????????????????????????
????????????????????????????????????????????????????????????
????????????????????????????????????????????????????????????
????????????????????????????????????????????????????????????
????????????????????????????????????????????????????????????
????????????????????????????????????????????????????????????
????????????????????????????????????????????????????????????
????????????????????????????????????????????????????????????
????????????????????????????????????????????????????????????
????????????????????????????????????????????????????????????
????????????????????????????????????????????????????????????
????????????????????????????????????????????????????????????
????????????????????????????????????????????????????????????
????TGCTGACGGTTAATGGATTTTAATAGCCTTCATTTACCATTATGTGGATATTCACA
CTCAGAAAAAAGCATTCCATACGAATGT----TGTGCTAACGAGGAATATCAAACTTAAG
ATATATAACTCGGACAAATGATCTATACGAGTATTATCATACTAGCTTTAATCAGCATGA
AGACCAAACTTGAAATATTTGACATAAAGAATCCTTTACGAACTTTATATTGCTTGTCGT
ATAC--GGGAAAAGCCTTTAAGGCATCTAATTCAAACTGGCCATAACTCTAGATGGAAAA
CTTACGTTCTCAGCATATTTAACAATATGGTGAGTTCAAAGTTCAATGATGGGACAAAAT
TAGGTAAATTTAAGGGCTGAAACAGTATTTTAGGCTTTTCTTTTTAGTCATCGATCTATG
TTGACTCCGTATTTGTGAATTTTAATTATTCGCTAGAATCTTTTTTAAAAGATCTATGCT
TCACGGTGCAGTTATCTGGTCGATTGGGGTCATTTTGGATTAGGGTGTATACAATTATGA
AAAAGATTTGGTTTTTGTGGGATTCTGATAATGTGCTCTTTTGCTCTTTGAAATTCAACA
TTGATTAGATAAAGGTTTATCTGTGTTATTATTGAATAAGGTAAGACCTCCCTGCTATCG
ATATATTTTGCGCGGTAATTAAAAAACTTCAATGCCATTCTGGTTACATTAATATT
>Carex_neurocarpa
ATTCCGTACGGGCCCGTTAAAAATCGCGCTCG--GCTTCCGGCTGTACCAAGAATAAAAA
AAAAAA----GAAAAACAATCCTTAGAA--------------AGAAAAGATACGGTCGTT
GAGAAACAAATTCGTTAATAGGTTACGACGCATTGTAGTAATCAATGCGGAAAGAAGGTC
ACGGCAGTTTTTCACTCTGAATCGTTGAAAATGTTTCGTTAAATGCTCACATCCGGGCAG
CATTGTAACAAGCAATTTGTAAGGCAATGTGAATCCAGTACGTGAACCAGGAATATACAC
AAAAAAGAAGTTTTGAAAATAA----------------------------ATATAA----
CCGAAT------------------TCAA----CATT------------------AGATTC
AAGATTAAGTAGAGTTCAGGCAGTAAAAATATGAAGTCGGGTTTTT--TCATAAGATTTT
GTGTGATATATCCGCAATATATCACCCAACATTTAAGTGCGAAAAGGGGCCGAATTATTG
ATCGATATGG--GCAGAACACGTAGCAAATGGAAGTATGTGCGTATAAGAGCGTCCAAAT
TCCTGAAATCGAGTATCGGCGTATGTCGACTGAAGATTAATGGAGAGGATATATAATAGA
GAAAGCGCGTGTATGACAAAGGAACCAAGGTCAGATTTGGGCATACGAGATTAGAA----
--------TTCGTTACAAATCTTCTTGCCCGAGTTTATGCAAAAAGTTATCAAGGACAAA
CGAAAATTGAGAAATACGTTATCGCATCTTAAAA--------------------------
--------------------------AA----------AGAAGATCTCTTAGCAAG--GA
ATAGGAATCAAGAATTCATCCTCCCGAAAGGCCCACCGCTCAAGCGTGCTGTACGGAGCC
AGGCAATACGGATTGGCTTCGGCAATCTCGCAATGTCAGCTGTTTTCCGGGCACAATCAG
TGATAAATGGGCTCGTCGAAATTGAAAGTGCGTTGTCGAGCGAACACTACGTATTG--CC
AACTAACAAAAAAGCAGG??????????????????????????????????????????
????????????????????????????????????????????????????????????
????????????????????????????????????????????????????????????
????????????????????????????????????????????????????????????
????????????????????????????????????????????????????????????
????????????????????????????????????????????????????????????
????????????????????????????????????????????????????????????
????????????????????????????????????????????????????????????
????????????????????????????????????????????????????????????
??????????????CGGCGAGAATAGAGATATCGGACGATGACATAAAAGGAGTAAATAT
AAACGGAAGTCTCAGTGGGAGGATGCCGATTAGGCTAAGAGTATGCGGGATTGTGATTGA
GAGGACATGGATGCCTAATTGATCAAAAGTGGGTGTTTATGGGAGGTTATATAAGAAAAG
TCGTAAGCACGGAGATGCCAATCCGTAGGAGCTATTGGCGGTATAAGCTTGCCACCATGA
GGAGGGCCATGCTCTCGATCCGTTATGATCCCGCCCGGATATTCAGCGTCGTTAGACCCT
CAACGGCTATGCATGAGCATATCCATGGCGGGCACGGATTATATGGGAAGCAACGGAAAC
GCGTGCACGAACATCTAACAAAGGCAAAGTATTGATTAGTGCATGGCAAAGCTCTCGTGC
CAGTGTACACTTCAGAACGAGCATGATAACATGTGTGCGAATGCGATCCCGCACTTCATA
CTGCCCTAACGGGCGCCTGCGATATTATTACGGACGCAACTTATATTAGAGACTTCAACA
GCCAGCTACGCAATTCCTCTTTAGAGCCCCGGCGGAGCTACCGGGAGTTTTATTCATCCG
CTTTGAAGGCGCAATTAGTCCATTGGGAGGAGATACGCTTCCATGTGAACCATCGGGAGT
TCGCTAATCCACAAGTATTCATACGAGGCAATTTTTTCGCGATTTTAAGCGGATCGCCGC
ATAAGTGGATTCGTTCAGGTGGTCGCGCCAATAAGCATAACAGTGCGGAATTAATTGACT
GCCATTACGATTGAGCTTTCCATTGCTCGCCTGAAAAAACCAAACATTGCAGGGCGCGTT
CGGACTCTAACATCCATCGACCTTACGTGAGACAATGCACATTAACGGACAAGGTACTGA
GCTTGAATGGCAGTAGCCTTCTGAAACTCGAGTGTTAAAAAAAACCGGTTCAGAATTTTC
TCACAAACTTACGAGAGCGAGCCTTTAAGAGCATCAGAGAATAGATTTGTGTGGCAATGT
CAATATGGCCGTCTGAATGTTTCCCCGGAAATCCAAATTAAAGCTTGTGTAAGGCC--CA
ACGTGG--CACAATAAGTACTGGAGTCACATTTTGGAAAACGGTAGGCGTGCATAGGCAC
GAGGTTACAGGGATGAGTATGAACGGGCGCCTAGGTCCGTGGGAGTACCTGGCGATTTAA
GTCTGGGACCGTGAAATTGGCCTTGAATAGAAACTCCCATCAAGTCGCCCGCTTGTGATT
GAACAGTTTCATTTGAACGGATAAGTGTGACTTTGCCCTACGCGGGGGAAATGGTTTTGG
GGGCGGGTGGAAACGTCTATATGATTATAAAAATGCAAGCCAGGGGGTTCGTTTGGGGGT
GGGACGACCGGAGGAAGACTTAATGAATAAGATCGGGTATAAGAAAAACTTCGATCAAGT
GCCTGTTAGGCAATAAGACCCCGGGCCGATAGGTGGTTACGCCTACATGCGATATTCGGA
GTAAAACAGAGTCTCTTTATGAAAATTTCGTTGTCAGCGGTCGAGTTCGCTTTTGGAGAT
CCTCGCGTGGTACACCACCTAGACGAATGGTCTTCAGAAGATACTCACAAAAGGGCATAC
TCATCAGCGTTAGTCCGCGAGATTACGACCGCCCGCACACTTGCCATTGAGCACACGTCT
TCAGCCTTGCGCAAGGATTACCGCGTAACCCTGATCACTCACATTTCACCAAATGTGGAA
GACATAGAACGCCAAGGTAACAACTCCACGTAAAGACTCAGAATATGCATCTGGTTGAGA
TTTCGAGAGACGTTACGTGCAGGCCGAAATGACGTTTTTCCACCTTTTGTGCGAGTTTAC
GGTCCCGGAATAGTGGCTGCGAACATAGGGTTCACTATCTTCGGGATTGAGCTTCCGACA
GCTTTATTGTGGAAATGAGAGCACGCAAGCATAATTATAC------TTAACTTGGTCTAC
CCAACGATATTTGA--TCGAGTAAGAATATTTTCACAAAGGGCAATGGGTTTCCAACAAC
CCATGCACGCTTGAATGGCTTTAGAT--CGAT--AAGACATGTTAGGTGCCTATGGGGTT
GCAGATGGAAAAGAATATATTTGGAAGAGCGAATAGACGAATGACCCAGAGCCAAAGCCT
GAATGCGAGCAATTACAAGCAAGGAAAGCACTATGAGCAACTGCCTAGCGGCAGACCGGT
GAGC--GTAAGTATTCATAAAAGTACGATC------------------------TTGTTT
TTGACATGTCTTGCGGACTTGGTTAAACGAATTTGCACAACTATAACTATGTGTATGGAT
TTATTTTTGGAAGGGT----------TTAAGATTTTGAAACGAACAAGATTTAAACCTCG
AATCGAGATTCGAAGCGCATGACACTGAAAGCCGGTCGTTCGAAGTGACTGAGCAAGATA
CGATAAGATATCGACTGACGCAAACAAAATGTAAAAGGTAAAGATTGACGTTGAAAAAAA
AAGAACCTTGTTGACAGAAGGCATAACAGTCGCACGATCTCACAGCTTCAAGGCCTGGAC
CTAAAGTCTT----AAAGGATTCATCCGACATCGGCAAATGCATCTGGACATATAACCCT
ATTCGCGCTCGTATGCGCGGTTGCGTGGCTGCTCATGGCCGGATGGCAGGACGCGCGGCA
GCGTGAGGATGCAGCACCGAGCGAGGAAATCGGGACTTTTCTAGCTGCTTATGAGCTTAC
ATTAGGCTGTGTGCTTGCCTTTTTGCAACCTTGTATAGGTATTCTGTCATAGACTAAAGT
TTTTGAATTCGCGTGAGTGGCACACTTATGCAATGGGGTTCAATCAGGCAGTCTATACTC
TGATGTATGCATTTTTGTTCGTATATGCGTCGAACCCAACATCCACGAGGCAAATTTTGA
TAATCTGATTATCGGATTAGAAACCAATGG------GAGATAGGCCTGGTCCTTATGGAC
ATTTTTTTATTTGTTCAATGTCGGGCCTTTCCTGAAATATGATTCCCAGGGATTGCGCCC
ACAAGAATAAACACGTGCTTGCTTCTACTCATGCTATTTAGCGGCTAGAAAAGGTTAGTA
TTGAAATAATAACCACCCATCTTTCCATAAATCTGAGATTACAACCTTTCCTAGTTCGCT
TTGGAAATTTGCGAGATTGTGTGTGTCTGTTCTTGTCCTTGTATCCATCCGTATTTCTGG
TTTTACAGGGATCAGCCTATTTGCACTTGCGCGCTAATGGGATCATGAGACACAATATTT
CTAAATGACAATTTACCAATTCTTTCATATTCATGTATATATAATTATAC----TTTTTT
GGGAATGTGATTCGAATCTTGAAAGGATTTATATTTTTTCACACGATTTTATTTCGTGAT
TATCGGTATTCCTTAGAATTTAGATCTTATTTCTTCTGAGTTTGGTAT----CAATGTCC
AAAC----CAAACA----CAAAGATT------------AAACATACACCCAGACATTTAC
CAGGTTGCACGCGGTTTGCTTCGCGAATCAAATCACATTTGCCCGCCTCATCCATGTTAT
ATCAGTAGATATTTTTAGTAGGGCCTTTTGGGTCTTTTTCGTGCCTTTATCT------AC
TG----CAAAAAATAA------------TTGAAATT------------CG--CATCGTCC
----AAAGCAAT----CA----TA--------TGAAGAAAATAAATTTAAAAAATCTTGC
----------TTTCTCAATATAAATAGATTATGACGTTGATATGAGTACGGTATAGTTGG
TTATTTTTACTTGGATCTTGGGGCGTTGGCAAGAGCTGGGTCTATGAATGGACCAAGAAC
TGGCTTATACTGATATTTGCATTATTCAAT----------------AG----------AT
AACAAATGAAGGAAAATCGCTTATGCTCATGGTTCTATATTGATTCTATTGGATAACTTT
GGATGGTTCAAGTAGGTCTTAGATAAAAAAAAACTCTCTCTTCCTATTGTTCATGC----
--TTTTGCTGTCGTTTCTTCTTCAGATGTTGACTTGATAGAATGCG----AAACAGCATC
GAACCTTTAATAATCAGAAATACTTTGAAGTTATGATTGAGACTTTTTTTGAGAATAAAA
GATATTGAACTAATAAAACC----AGATGAATCAAAGAACATAATTGTAGACTAAAGATA
AACTTAATCTTTCATTTCACAATTATTGTTAGATTTAGGGTATTATCTAGAAGAGACTAT
ATCTAATCTGGCCAGATTCTTAAATTAGGAACACAAGCTTTCATATTTGTACGATTGGAT
GGTTCATCACCAAATGGACTCTATGGTCGTTAAAGATTGGTTGCTAAAGACAATATTCGG
CTGTTCATTTCCGTATTTGAGCATGTAATATGATTTAATATTAACGGTTCCCTCCTGTGT
ATTACATCATAAGA??????????????????????????????????????????????
????????????????????????????????????????????????????????????
????????????????????????????????????????????????????????????
????????????????????????????????????????????????????????????
????????????????????????????????????????????????????????????
????????????????????????????????????????????????????????????
????????????????????????????????????????????????????????????
????????????????????????????????????????????????????????????
????????????????????????????????????????????????????????????
????????????????????????????????????????????????????????????
????????????????????????????????????????????????????????????
???????????????????????????????????????GAAA----TTAATTCT----C
ACA----CATCTATTCACTCTTTCAGGTTATTTGATTGTTTATTTGTTC--ATGTTTAC-
---GATTGTAAAACCATATTTGTAACG----ATAC--------TTGTATAATTATTAAAC
TGGAACCTAATATCAACTTCATGATTTTGAGATAGGTATCAAC--------TT----ACC
AATCA----ATATGGTCACCCTT----TTTTGTCTTTTTTTCGAGAATTGGGTTTGTTTG
TGAGAATCATCTCCTAATTTA----TTTCTCTTAAAAAA--AATAAATGCAGTTACATTA
TCTTAAATTTTTTTAGGGCAATTTTTTTAATATGATGGTAATAAACTTTCTGCCTTTGAA
CTAGTCAACCTCATCTGACCAGTATTTTTTGCTTATGCATTTTCCTC----GTCTTTATT
GAT----ATACATATTAAGAATG----GTTTAA----TC------TAAA----GAATAAA
ACCTTCTTCTATTATTTTTGATAGATTGGTTTATCCGTTTTCTAAAATGTTTTTACATAA
GTTTTAAACTTCTGAAAATTCTCTTGAAAAAGACT----TTAAAAGGCTCT----GTTTT
TAT--AAAT----TATGACTCAAGTCTCCAGCCTTCTCACTCAGTAAGTATCAGATAAAG
AATGTCTTTAGAGAATGAATTTTCTGCTTTATGCATTTTTTCTTTTGTTGGCTATAGTTC
TAAACCATCTT----TTTTTGTCTCTGACGTTTTCAAATGAAA--AAATTCTGGGGAAGA
TCAAACAGGGTTTAATAAAGTATCTATAGAATTGTATTAGTCAGCCTCTCCATAATATGT
TAAGTTACTTTATGAGAGACTCTATATAGCAACTGAAGTTATAGTTTGTATATATCATTG
TCAAATTAAATTTTTCTTTTTATGATTTT----AAAGAAATTGTTCAAGAGTTAACTCAC
TTGTTGTAAATTGGTCTAACTAAATAAGACTATTTTGCAAG----TAGTTAAATTTAGAG
GTCTTAAGAGAGAGAGTCTTTTAAGAAATGT----AGAAGAGACAATACATTTTCTTAAT
GGATTTCAAGAGCTTGACGAATGAT--GACTATTGACCGAATGGAACAAAAGGGACAGAA
TGTTGTAGAAAGAAATTGAGGACCACGCTATGGCTGATTGTGTCGAGGAATCTCAGTAAG
AGTGGATAATACTTGAAGGGTCCCCCATTCAGAGTATCTTGTTATGTGACGTTAAGAGCA
ATAGTCACAACTTTAGAATCTTTGGTTCTCTGTTAGTGTCCGTAAGTGTTTTATGACGCA
TTAATATGTCTATGTCTCTAGTAGATTGATGATATAATTTCTTTAGTGTCACAGTGTGTC
ATTATATTTGAAACATAATCATTGATATAAATTCACATTACATTAATAAGTGTAAGTGAG
ACGTCAATTGTTTTGGGTGATCGTGCTCGCTAAGCTTCAGTTTCAATTTTTCAGCGATTG
GAATGCCTTGTTACAGAGAGGGGGATAGAGAGTTTCAACGATTTGGTACAATTGTCCTTT
TCTGTTTTCCAATCATAGTTTTATATTGCAAATCTTCTAGTGGTGATTCTTATCG----T
CAATTATCT----GACTTCAAAA----------ATAAAGGTGAATTTGAAGAAATGT---
-----ACTTATAATAGTAGGTTTTTTTCCTAATTTACAAAAAATGATTACTAGAGAAAAG
CCGTATAATCTGATGAATTCTTACTATTTCAGTATCGTATAAAATTTTTCACTGCTACAA
GAAGCTTCTTACTCCTCCTGAACTCATTCCAGATTACCTTTTTGCCCATGTCTCGAGACG
TTAACTTGTCTAAGTAACTTGTCTTTCACTTAAAAATTAGA--------AAACAAAGGCC
ATGTCCGTGAAGAGACTAAATACTTTGGAATTCCAAGACATTCACGGACTTCATTCTATT
ACATTTCATCATTATCTCATCGAGGTTATGATTAAGAAGGTAAACGGTTCTTATCGATAA
AGTATCAGAGAAGTTTATTGTGTACGTTAAAATACTTGAGTCAGATTTCATTATTTTTCC
ATATTGATTACAGAAGTGACGTTATGGGTATAGAATTTACCAGGTGGGAACTTTTATCGG
TCTGTTCTTTGCATCGTTATTGAGGGGACGGCTCAGGAAGGATGTCTACATAACAAGTTA
CTCCAGAACTAATGGCTAATCACATGAGAATGCTCAGCTTCTAGCCTTTCTCATGATCTG
CGATCGAGA----------------------TTCTATCAGCGTGTTTCTTTGTATTGAAG
AGTGTTAGTTAGCAACAATTCGTATCTTTTTTCTATAACGATGCTCTCTCGGAACCAGTA
TCTACAGAATGGGATCCATGTATATCAAAACAGAACTAGCTGATTTGTCACGTCAACGAT
TGAATATGAAAATGTGAGCTCATGTGATTGAACAGAAATTTAGCGTCTTACGCAGATCAG
AATTTGTTCATGATATTGTCACTACGAATGTACATCAGTTTGAGATATTAGAAGTCTTTT
GGTCCTTTAGCCATTCCTATCCGGAGTCTCTCACAGAGTTTTCGAAACCTTCATTTGTTG
ATGCAGAGCCATTCCTGGTTAAAGACCCTAGACCTGTTTACTCTTTTCCAAAAACAGTAT
AAGATGACAACCAGAAAATCTTCGGCAATTTAAAATTCTTCAATAACATTCACGATGATA
GATGATTGGAAGATTATAATAGAAAGAAGACCAATCTGAATGTCGGTACCCTTAGTTCGC
TCTGATCGTATTCTGGATTCCAAAATAACCTTTCTACTAGATTTGATTAGAGTTAGCCGA
TCTGAGACTGAAGTTTTATTTGATAGTAAGACTAGGAGTGTTGTACATCCAATCTTTTTA
GTTGTCTGTTTGTGTTTGTGTGAAAGCTTCTTTCGTGGAAGATTCGTGATAGTTATTTAT
TACGAGTTTATTCGTCTACCAATGCGTTAGTTCGATGCAAAGAGATAGATGTTAGATTTT
TCTTGTAAAAACTGTGTTTCCAATTGAGTTTTTATTCTTTTCTTCAAGGACAG--ACTTC
ATGTTATCATTAATTTA--CAGACTATCAAAGTTTGATTCTTTTTTCCATTGTGTAATAA
CCACTAAGAATCTAATGAAGTGTTTGTTCCGTGAATGGAGCGTGGCTTCAAGACTATTAT
CAAGCTTATATATTAGCATTAGAGTTGCAATACCAATTCCATGTTTTTTTAAGTAGAAGT
TATGTCAAGGATATTTTTTCAGCCTTACTTCTTACAGTGGACAGATAATCCATTCTACTT
ATCAGTGGGGTAGAACTCTTCTGGTATAATCATTATCAAGAGAGATTACTTTATAATGAG
TCAGTAGGTTGTTGTTCATAGCAGACAGTTTGAAATAATATCATATTCTACGATAGAACA
ATTTTACGCTTCTATGATTGTACAATGCAATAACCTGCTAATGTACAGTACCTGAGAGAC
TTTATAATTAGCCTAGTGGATTATGAAAGGAGATTGATAATCGATATAGGATATACCCTG
TCTTTAATTTTCTTGTGGAAAAAGAAGAACAATATTTGAGTTAATTTCTGTCACCATTAA
AAGAAAAGATTTTTTGATTCTAGGTTTAAGTAAGAATGTTTAAACGCAAGACAATGAGTA
TTACAAGCTTTCTGATTATGTGTGGTTTTTCTGGAGGAGATTTGTAAATCTTTTTTTCTG
AGAAGGAGGAATTACTAAGCTAAAATTGTTGTCACATTTTGAGGTTTCCGATACAGAAGA
TGTTTATGAGATTTAGATTAGGACTATATATCAAATTTTTAAACAAAACAAATATTCGAA
GGTGTGAAAAATAACCAATTTTTTATTAATACTCGAGTCTTGCTCAGTATT----ATGTT
AACTGAT----TTTTGTTGGTTTGATACAGAGCTTCTTAACTTCTTTTACAAAAAGAATG
TATTTCTGTTTATCATATATCATGGAAGGCAATACTATTATTTTTAGTTGACCAGCTTTT
GATGTTCTATCTTATGTCCTTGATAATAAATCAACAGGTAGGACTAGTCCTGACTGACTA
TTTGTATAAATCTTAATTTTTGCAGTTGTATCACATAAAGAGCATTATCATTTGTAAGTA
TGGGTGTGAGTGTATGATAGAATGTTATTATTTCTACAAAATCATATATATCATAATTTT
AAGGACTAATTCATCGATGAAAACTTTCTTACTCAGTCGAATCAAGGCTGACTTACTATC
GAAGAAAAAATATCTCTAATGGTTTCAATATTCTTTAAAAAATCGAATTTCTGATTTTTA
TCACAAAATGGATTGATTTCATCCATGTTTGACATATAGGTTTTCTAGATCGATTTGATG
CTACTACTAATAGTAAACCATATATGTGAACAAGTCTATTTATGCATTTAGTTCTGTCAG
ATTTGAATTTTGTTTTGATCTTCATGTTTAGTTGACAGTAAATTAATTAAACAATTTATT
TTGGAAAGCGAAATCTCTTTGCGAAGGTTTGTTAACGCACCGTGAATGCTTCAAAGTTTG
AATATCTGAGCGTTTGTTATATAGAATTAGTTTTTTGAAATGTATTCGATTCAGTTATTG
AAAATATATTAACCAAAATGACAATTT------TATGATATTATTACTTTATATTGTGTG
AATGTAATCGACATCCACTCTAATGTACTGTGCAGGAGACCACCTATTTGTCTAACCGTG
TACAGGAGAGAGGGTTTCTGAGTCACCTTCTCTCCTAAAAATTATAAAGCTATATTTTAA
AGTTAAAAATATCTAGAGTATTGGTCTGTCAAAGCATAGAAATTAGTTTTTAAAGTTCAT
GGTTCATAACAGTTAGTAAGTTGTTCAATGTTATTCTTGATACCTGTTCTTAGGTTATGT
TTGGATTGATTATATCTTAAGGACTGTGTGATTTACGTTAGATCAATAGGTCTAGGTGTT
AATAATTATCAATAAAAATGCTTTATGGTAACGTTCTTTGTATCACCCTGCTTTTTGTTA
AGTGGATCTATATATTGTGTT----TTCA--AT----TTGGAAAAATTCTCAAAAGATAA
AGATTTTAGTTCAGATTTACTATTTGTGATTTGCTATCTTTCAGTTCATATAT--AAAA-
-ATTGTTTTTAAATTCATGGTAAAT----AGTCAAAATAACACGTAAAT------TGCTT
A------------TAAA--AACTAAAA----GTTCTT----TT----TTAAGAAAAA---
---------------------ATACGA------AAACGTAATT--------TC--TT---
-ATAT--TATTAAATAATTATTTAATTCTCTGATAGTATATAGCCTTCTCTCCCATAGAC
TTTATACTCATGTTAAAGAATTCTT--------------GT----CAAAGAAAGTCTGTT
ATATGAATGTAATTATA------AA----GCTTTCATGAATTAATCATCGAATTCTTGAT
CTTCAATGGACATTAGAATAAGAATTTGATATCAAGATCATTCTTGATTAAATTCTTTCC
AATTATT------CTTTATTTTT----CTAAAAGT----ATAAAAATTTTAGCCAAACAA
TGAAATTATTGTATTATCTGTTCAAGTATGTTTATATGTTTAATGGTAAAAAATAACAGT
CATGATTTTGTAACTAAGTGTGGATCGATGAATGTATAAATTTTTAAGAGAGAATAGTTA
AGAATGGAAGCTATTTTTATCTTTTTATCTTGATTTG--TTTTTAACAGGTTACTGACAA
ACTGTATCTGGGATTCGGATAGTCTGATAGGGTCAGGGAGATACTACATCAATTTTTGCT
TTGTGGATGGTCTATTTAATTTATCTTATTATGACTCTTTTGAGTGCGACGCCCTATTTG
CGAGCAAATGATGACTATTGTGAAGTCAGATGT----TAGATTTCAAGTTCTTCTTGACA
TGAGTGGGTATTACGGTTTAAATATCTTTTACAAGATATACCAGTAATATGTCGGATCTT
GATAAAATAACCAATAAGACGGCCC--AAATACGTCACAATGCATCTTAGAAAGTTTTTC
TCCTTGACCATTTAAATCTTAGTTCTGAAGTGAATATAGGTCACAAGATGACGGTAAAAA
AGTCCAGAAGCATAGGTCTCCCCCATCAGCTGTGTCTCACGACCTATCCGTGTGAGTGTA
TGTTTGACCAATGGCTTTACCAAGAAGGAAAAAGGGAACCAAAATAACATTCACTTTGAA
ACGTGGTTTTAGTATAGTCAAGGGAAAAGGAATGACAGAAATGGAATGTCAGACTCAAAG
TACTTACCAGTATAGCGGATGACCTAAGTTTCTTGTATGCTGACTTTAGGCGTACGTGAC
GATCTTCTCTTATTCAAGGAAGATGAATCATCATCGAACGCAAGTAGCAAGAGCTATTTT
CCCACGGGGGAGTGTGTCACTTTGATGAAGGAATTTCGTTCTCGTTTTCTAAAGAGTGTG
ATTCAAACGATAACGATCCATTTTGGACAGGGAGAGAGCATATCTGAGAGAGAGAATTGG
TTATCGGCAAGTACAGTTTGAACCATGGTCTCTAAGTGTATTTGGTTTCATGATCGTTGG
AACCATGCAAAGAGAGTTATAGTCTTTTAGACAACGTGAAGAGGATCAAAAAGATCACGG
TCAGGGAATCTGAGACCTTGAATTAGAGCCACCTT--GTAAGAAGATTC----GATGATG
TTTGATTAATTAAATAAAACTTACCATTTGATGTGAACAGACTTTGGAAGGGAGCCAAAG
GGATAGGATTTTGAAGAGTATATGTTCCCTGAATGAAATCTCACCGTTTACATTGCAATC
TCTCGCAGTAAAAAGAATGGTGTACAGAGAATAGTATAAGTACATAGGAGAGTGTCTAGT
CCTAGGAATGGTCAGATTTGTCACAAAAACAGTGAAGTCATGTCAATTCAAATACTATCC
CAAATCTTACTGCATATCATTCTTTGAAATGACAGTAGGCTTCCGGTCAACCCTTGATTG
TAATTATGTTTGAGATTGTCTGATCCGAAGTCACCGTGTGTTGAATGGAAAGTATAAAGA
ACATGCTATTTATATGTTCGGGTTTAATTTCGTATTTGCGGTTTTCAAAACTTTATAAGA
TGAGATTGACTTTATTTGTCTCTGATGATTTATCAATGTTAGTCGTACAACTCAAATGAG
TTCAAATCAATGTAGATTGATCAATGTTATTGTTGCAGCATAAGATGGTCTAATTTAGCT
TGTTTCAGAAACAACTACAAAAGGCGGGTTGGCTTATGTGTATTATTGATTGTTCATTTT
ACCTTCGTTGTTTGTGAGACAGGGGTTTAGTACGATTCCCTAAAAAACATTATAATTATC
AGAGAAATTAAAAGATTGGTAAGATATCTAAATCGTTGTTCTGATTGAAATGTGTTTCAG
ACCGATTTTGTAATGGAACTTTTGTATCTCACCCTAACTATTAAGCTGAATTGAAGCTGC
CTGCTAGGCTTATATCAGTTCTTGAAACAGTGCCTAGGGAAAGACATAAAGGCTAATAAT
TTAGAAATGAAAAAACAGACA----ATCTAT----AGAAGTAGATTGATGCTTTGTACTG
TCAAA----ACTAATTAGTATTAATAATAATGTCTTAATTGTAAACTTCATTATGCTCTT
ATTGTATATTTTTTCATGATTGTTATAAAGTTGCATTGTTTGTCTTTGATGGACAAATAA
TCTAGCAGGGCCAATTAAAGTGCATGAAAAGAAAGGTCTTTTAGGCATATTGACAAGCTG
ACAAATCGCATGTAGGAGTTTATATAAGGGAAGTCATATGTTTTTATATGTCGGAGTGTA
GCAATCTGGGTGTTTTACGGATCCGCTAACAGGGGGTAAGTGTAAAAAACTCCAAAGAAT
TCAGAAAGTGAGTAAATAA----TTAAAAGAATCATTTTATATATCTAATTCTGTCATTA
TATCTATAGCAATAAATCTTTTT--------TGAAAAAACAAGATCATCAGTTGTTTGAT
G--ACAG--------AATTGACAATCAGATTATTAATGATTCCATTTGGCACGGTTTGGA
TCGCAGAAAATGACCATGATTGCATTTCTTAGTATAGCTGGGGATGAGTCGCAGTGATTC
TGTATGATTGAGCATGTCAATCTTTGTAGCGTGAACAGTCTGTATGTAAAAGGGTTGATG
GGTGTGTCTATTACCGGGATTGGCAGTCAACGTCTATTTCTGGTGAAGAAGAAGAATTGT
TTTCGATTTCTCAATAAAAATATCTGTAAGTCTGTCTGTCGAATTATGAATGTTTCCATC
TTTCTGCCTTGAGAGAAGCATCCTCTAAATTCCAATTGAGTGGACAAGAAGGTCGACTTC
TGTGTGAAGATACATAAGTTTATGTAATAGAGTAAAAACAAAAGACTAAGGAAGTGATTG
AAAACGAGTGTGGTA--GT----GACTCATGGTGTGTAACTCAGGCAGGCTCTGTTAGAG
TGATCACAGCTGTCACATAAAATATCTATGAGAGTTTGTCGGAGTGGGAAAGTCTCAGTC
ATACCACCAGCCTTGTCTCTCAATCGTATTGGACAGGTTTAGTCGAAAGAACGTTGAAAG
TCATATTGAAGATTCAGATAAGATTGTTGTTGGGACTCTGGATCGGGATGAGTGTAAACA
TAATTGGCTCTCTGCATAATTTTTTTAGGGGACAACTATTTTTCAGACAGAGTAAGTTTG
TAGATTTTCTTCTCTATGTAAGAGTTCTTTTGTCATTAAAGATGGGCACTTGCTGTAACC
ATCGTCTCATGTAGAATAGAGGTCAAGAGATCACCGATTCTGGTTCCATGTGGTTAAAAC
CCCGATAATTGGTAAGTGGGTTGGTGATAAGGATTTTGTGAATGCTTTCTACTTGGTCAA
TGTTTTGGAGAAAACGTATGTGACTGGGTATCACAAAGATCCTTAGGGGTATACTGAATG
TATGCGCCATCATTAATCTTTTCATTACTATTTGATGCTCTCTATGTGATTAGTGAGCCT
TCAAGAACTAACAGTATTGGCCTTAAGGAAAAAAAAACTGCTAATGTCTGGTAAAGAAAT
AGTAAGGAGGGCTATTTTTGGGACCGGTGCCACGTCTTATTATTTCAGAGAATCAGTATA
TGATTACGAGTTAGGGTTAGACATAAAATGTGACGGGGCCTTTGAATCTTGGAAATACTG
ATGTTTCTTCCGGTTCAAACTCTAAGGCCATAGTATGGTGTCTTAAGGTTAGACATGGAT
ACGAAGACTTTTGGAATGCATAATCCAATCATTCCCTCAGAGTAAAGGTTTTAACGTAAA
AGAGTCTTGTAGTATGAGCAACGCTATGTAGTCTAATTAGTCTTTAGATGAGTTTCATTG
AATGCTAGCCAATCTACATTAGAGATATTGAATGATTTACATCAACTGTGTCGTGGCCTA
GCTATAAATATTTTCATTTTACGGTGTTAATAAACTAGTCATTATGTTAAAAGAACACTA
TAGGTTAGAATTTGTTGGTGTTAAGGAGCTTAATTTACTTTCTGAGATGGAAGATGACTA
GATATCTTGCGGACAGAGGAAATCTGGATAAGTCTGAAAAATTTTGGCATGGCAACTGTC
TTCTAAAAAAAGTAGGTCTGTATACATTGACTGATCACTGTGTGTCCGTTCGTATCTACA
CGTTGGGGGACTCCAAAGATTATGTCTTCGTCACCTCATATTTCTTGTGATGTAGTCTCC
TGTGCCTTTTCATTTGAGATGCAATGTCTATCTATGACTATGACGGAGCTGCAAAGAGTC
AGAAATGATGTGTGGGAGGGTTCCAGAAACAAAACTTGCTTTTCACTTGCAGATTGAAAA
TATGATACACCTTTTACGAATGTGATGATTTGCTCAAAGCTTTGCGTTGTCCTTTCTAAG
TGGCAAATGGTTGTCCAGTGAGATTAGTGATCTCCTAGAGGTACAGACTGGTTCTTTTGG
GGACCCAATCTGATTTACGATACAATTCCGTGTGGGTGT--GTAAGGAACACTCTCTGAT
TCCTGATCAGTCTTGGTCACTTTCAATTTACGGGAGAACCCTTTCACTGATTGTAAATTG
GGCTTCTATTTCTGAGCTAGTCAAAAAGGATCATGTAATGTATGACCCTCTTAGTATGCA
CATTCCGATGTGTCTAGTCAGATACTGGCATGTCTACCTAAGCATCAGAGTCTAAGTCAT
TAAGACAGGCTAGGTCTTTGGATTAAAATTATGCTGTCATATTCTACCAGCAGTGGTTCT
AACATATGAGTCTCTAGTTTCAGCTCTTTCATTCAGTATGCTCGTAACACTTATGTCAAC
TCCAGTGATGTGATTCGAAGTGTGTGTGACTGAGCATTTCAGAAAGCTTGTCAATATCAT
CATGTCTTAGTCTATCTAGCCCCGTGAACAATACTCTACTGGATTAATTTAGTTTCCATT
TGCTGTCACCTATGTACAGATGTTAGACTCTCAGCAGTTTAGTATGTACCATACACCACT
TGTCATGGACAATATCTGTTAGACTATCAAAGTCTGTGAAAAGATACACTAATTG----G
AGTACGTTAGAGAGAGTGCAAGAGTTGTACTATCATAGAACGGGTTTCAGCCTCTATCTG
ATTAAATCTGAATGATGAATACGAGGTGTCATTGTCCATTCCTTGAACTGTAAGAATCTG
TTTCTTTCTTTGTGACTGACAGAGAAATTCAGATCGCTGGTCTGTTCTAGTCATTTGAGT
CATTAATTGGAGAATTTCTTCATTGAAAGCGTGGTGTTGGTACAAACGTCAGGAAATATC
TACAAGAGGATTTGACAATTCATAGATATGGTGCTAAGTTCCATGGACGGTTTCAGAATC
ATTTTGTTTTATATTGATTGTCTTTTCTAGTGTCTTTGCTGGTTCATTAAGTTCATTATG
CCTGTTTTGCAGACTATGATCATGTTGGTCTACAATAAAGTGTCTGTATCGCTAAGTTGA
CATAACAGACTGTGAGAGAACCTTCCTCGGTGAATGCAAAATGGATCTCTAGAAAATATG
AGAGAAGGATAAATTCGAG----------TTACCAGTTAGTCGGCCCATATCTCTATTGT
TGTATGTATGACTGCTCGGATCTGTGTATATGAGACTCTTTCGATATTTGTTTCCTTGTC
GTAGTAAAATTCGTGAATTGAATCGTTCTGAGTTGCAGAATTTGGTATGAAAGGTCTTGC
TAAAACTATGTCTGAATTGGTCGCTTTGCCACAGTGAGAGCTTATCGGAGTGTATGCCAG
CATATGTTTTTGTCTTTCGTGTGTTAAACGATACAACATGAGTCTTTATGAGTCTTTCAT
ACTCTTTGAAATCTAGTGAGTTGTACTCACACCAATGAACAACCTTGTGTCAGATGCGAT
TCTCCATCTCTTGTAGACTTCGAGAATTTTGGTTGAAGGCTTAGCCTGCGTATCTGA--T
TAAGAGATCGCAGTGATATTCTAGTGATACGCCCCCAGGTGGACCCTCTAGGTCATGATC
TTTGTCAGTCTGTTGATATCTTATTACATTCCAGAGGGAATGCATCAACCTCTGGGATCC
TCACAAACAATTATGTGATGTACGTCTCTCTTAGTATGCTTATTTCAATGTGTCTAGTTA
AATATTCGAATGACTATACAAGTCTTAGAGACTATCTCAGGGTCATAGACTGCCTAAGTC
TTTGCAAACATACTCATCTTTCATAGTCTGTCAGTTTTAGGGTATATTATGGAGTCACTA
GTCTTTACTGTTTGATCACGACAGCTTATATCAGTGCTATTATCTCCCATTATGAGGTCA
CAGAAGAGCTTGTCTGAGTAATTTCATAAGTTCATCAGCCGATGAATATGATGGAAAAGT
AGCCTAAGAGGACAATGCTTAACTGGAACCTTTCGGGTCCTACTGGCCTTTGTCTACGTG
CAGCTGTTTGTATCGGAAACAACTAACGACCAATTGTCATGAACATTGTCTGTAGATTAT
CGATTGTGACATATTTAAGACGCCAGCTCATTAGTCAACAATGTACCGATGTGATGTGTA
TGGATAGATTTCTTCTAAAAAGCCTGAGTTCTGGTCTCTGTATGTCAGTTACTAAATAAT
AATTAGAAGGTGTTAGTGACTGTTTAATAAGCGGTAAAGGTTTGTTTATTTCTTTGCGAC
AGGCTGCGTATTTGTATTTGTTGGCGATTTTTGGAATTCTGAGTAATATATGATGGTATT
TTTTGCTTGAACTATATTATGCAGTACGTTACATTATGGTCTCATTTTGAGGATGTAAAG
TTTCATGTAACTTTACACTACATGATTATCTTTGTAGATATTATGGATGGATGAGTCTAT
TGACTCTGTTGGTAAGGTTAGTCTAATTTTGCTGATTTGCGGATGATGGATTAGGTGGTC
TGACCAACTTGGTATTGATCCTGAAGTAACGGTGTCTTCATGCCAGAAATGGTGATAGCC
CTTTCGAGTTTAATTATTTGAGTTCTGAAGCTAAATAGAAATTGTAGTACTTAGAAAATT
TGTACTTAAGATTATCATTGGCAGTTTCTAGGTGATGGAAGAACTTGGTGATTAAGCAAC
AATGCTCGACAAAAGGAGTTTGGGTTTAAAATTGATTGCTTCAAAGTTTTAATACCTGTT
TCAGGCTGAAAATCTACAGGTCAGTTTAGAAGTCTATTACTTTATTTGACTTAAAGCCCG
ATTCGGATTTAATATTTTATTTTTTGGCAAAATATATTGAGCAGTAAAGAATTCCTTGGG
ACTGGAAATATCATGTTGTTTTAGAGTCATAAAGAAAATCTTATCCAGTGTTATATTCTT
TTTAGATGAATTAGGAACTGAACAAATTATGGTCCTTTTACTGATACACATGAATCCCTT
TATGATGTCGTGTTAAGATCTACTATGACGAATTCGATTATATGCTTATGTGTCTCAGGG
TATGTGTATCTGACTGTTTGTTTTACTTTGAACATATATTTGTGTATATCTATTCGAGTA
CGTTACTTTTTCGAATGGAGAGATTGTGTGATGTATCATGTGTCTTTGGCAATGTCACCT
CTACTGAGAGTTCTTAGGTCTGGTGGACTATTCCTCAGTAGCTCTTGATGTGTGGTTTAG
TCTGTGAGTGTATGTGTTCTGACTTCTATGTCAGGATTTTTGTGTAGCTTAGAATTTGTA
TTCACTTAGATGATCCGGAGGCTACACCTAGCTCATTCCAGTAGTGAGTGTGATTGCGTT
CCATTATGTAGCTGTTTTGGAACTTATTGATAGGAATATGGACGATTGTATGAGTTCAAT
CGTCAGAGAGAATTTATACGAGTGTCTGTTTTTGCCACAACTTCGTTGTATTCACATTTC
TTTTACTTCTCTGGTGTTGCTGAGAGTACTGTTATGTTGGTATATATAGGTTCACCAATG
TTCATTTACCGTTGAGTGCATCGGTCTGTATATATTGGTGTACACATCTGTATCTGTAGG
AGAAGCTGACTATGTCCACTTCTCAGCCAGTGTGAGAGTCTTTATGAGAAGGTTACTTGT
TCTGTCTATGCGATGATGTCCGTCATACTTTGTCTAAAGCTAAGTCAGTGTGTTGGCGTT
GAGGTTATCGATAGGGTTTGTCCTTGTCTGTCTGTCAAGTGAACGGTAGTCGTAACTTCA
GATCTTAGAAAACATTATGGCGTTGATATTAGAGAATGAACATCAGTATTGATTTGAGTG
TGAGGGACTAAGGTTTCGTTGTCTCTGGAGTACTGCTTGGATTTGGTTAGAGATCTTGTG
ACTAAGAAACTTGTGGTTGCCAGATTTGAATCTTATTCCTAGTGAGTTCTTGCTTGCGAT
CCTGAAAGTTGTCGTCTGAAATGGGTCGTCTTTGACAATGAAAGACAGTGCATCAGTTGG
TGGGTGTTTGTCTTTATCAGAGAAAGCTTCTCTATGTGAGCAATAGTAATAGAGTTATCC
TCGATGCCTCGCTCACTCATCAAGATACCAGGCATATGAATGACTTCATATATGTGTGCT
TTTGAGTTTGTGTGAGAATAGTGTTGTTAGAATACCAACGATATTGTCTATCTTTCATGG
CCGGATCTTCACAGAAATTCAAAGTACGTGGCAGCGAATCAATTATGGAGTTGTTAAATC
TGTAATAGTTTTTGTTCATGTATATCGGAAAGGGATATTAAGAGTTAAGGTACGAGTGAA
AGGGTGATGTAGACCCCCTTTAAGTAAGAGTCGGGCTTTGACTCTAGCTACTTTTGAAAT
TCGGAGTTGGAGTGAGCGGATGTAAGCGTGTCTTTAAAGGAGATTAATTATGTGACAGAG
TGAATGTGGTCTTGTGTGACTATGAGAATTTTAGTCTGTATGTAAAATTGTAACTGCCAT
AGTGGATTTGATAGTCAGTATTGAATTGCGTGTTTCTATATCAAGGTTGTTATTTGACTG
TAATCGTTGCTTCTTTTGACCATTGCTGCGTAAACTATCAAGTGTTTGTGTATGTCAGTT
GGTGTCAGGGATTGAAATCCAAAGTGAGTCAATAAAGAACAATGCAGAAACTATTTCCGA
GAGTTTCCCGGGAAGCCTTATGAATTAGTTAGTGCCTGCCAGAACACGTTTGTTGTGGCG
GATGTCACTATATTGTCGTAACACTGAGTCCGAGTCTGCGATAACGATCTGGCGAGAAGA
TTATTGAGGGACTTCGACAGGAACTAGTTGACAGATAATTACTCACCCAGTATTAGTTGG
GGAGTCTGAGAGAGTAAGCACTTCGTCTTGATTGAGACTCCTAATTCTTGAGCTAGTTTG
CGTATTTCTGTCTCTGACTGAATCTGAGATTTTCATCTTGTTTAATGAAGTCAATAAAGA
TAAATTGGTATCCCAATTGTAGTCGGTGTTTCTCGGATTAAGCGTTTTTGAGCGATTGTA
CTGGTCTGTGGGAGTGAAAAAATACACTAATCTACCCACACATTTGTTTTACAAATTCTT
TGAGAGAGATGATGTATGAGCGTTAGAGTAAATGTGACTAATGTAGTTCATTTAACTGTG
AATTGCTACTAACAACCTCGATGGTCTCTGATTGATGTTGAGGGTTTTGTTTTATTAGTG
TTATTGCTTGTTCATGTTTTTTTGCTGTCATATATGTTTCTATGGTTTTGACCATGGCAG
AGTTTCAGTCAGATTATTTCAGTAAGCCACTCTGAGTATGGGGTCGACAGACTATGTTAG
TAATTCAAGCTTCCGATGAGGGTATTTGAGAGAAGAGCTTTTGGTCTCTGTCTTGTAGAC
TCAAGGTCAATGTTGGCTGACAGCAAAAAGCAACACTTGCAGACACTTGGAGATTAGATC
TGTCTTAGTTTTAATTTGGGTGTGAGTAGGGACATGAGCATTTGCTTCTAAATTGTAGGA
CTTCTTTGTCAGGTCTCTTTTGAGACTTGTGCTGGGAAAGCCTGAGTGAGAGGTTGAAAG
AACGTCTGTTGGACCGTCTTCAGATCTCTACAGATAAGCCTGTAATTACAAGTCAATGTT
ATTGTATAGGTGTTGTACAAGGCCTTTGTTTGAGGTGTTGTCATGCCTTCTTTGTTTTTG
TTAGGGTTGTTAAGTAAATTTGAATTATGTTATCTGATAGTATTTTTTGGAGTTCATTTT
AATGTGAGTTTATCTGGACATCAGACTTTTGTGCATATGGCCTGAGACAGAGTTTACCCT
GTTCATAGAGTCGTGATTTGTGCCCCCGTGTTCGACAAAGTTCAGTACTCATCGAATGTC
ATTGTCATGCACTTTATGAATGATCTTGTCAACGTGTTTGTTCGATCCAATTTCACGGTC
ATTGTTGTCTTGACGATTTGCGAGAGTAATTCATCACCCTCTCCAGATTCTATTGAATGA
CCTTTCTAGAGGAGTGCGAGATAGTGGGTCGCATCGTATCCGTGTATGGGAATATCATCG
AGTGTGTGTGAATAATCCTGTTTACCAATCAGCGAGGATTTTGAGGCATGTACCATTTGT
CCAACTTGGGTGTTTTTATAACTTGTACTTCTTAGCATTGACAGAACGTTATGAGATGTG
TGGGAGGGTCTGTCGACCACTGTTTGCTTGTTCCAGAACCTGAGGGAGTCTGATTGGATT
CTCAAAAATATCTTAACGAGTATCTGTTGAGGGGTCGGTCGCTCTGAACCTAATCCTGGG
GGTTACACTGAACGTCTAGTTGAACAGGAGACTTTTTGTGTATACACATATCATCTGGTA
TCTACATATAACTTCTATCATGGGTTGTATCGCATAGGTTAGTTCGCGATTGAATCTCGC
AACGATTTCAGGAATCACAGGATCATGAAACGACTTTGTTTTGGACACTGTGATTATAAT
CTTAGACAAGTCAACTTCAATTTAAGACATGTGGTGTCCGATAGTGACTACGTTTTTTAG
GTAAATAGAAGCGTCACCACAAGGTAACAACGTGAGTATTTAATTGA----TAAACAATC
TGCGGGTTATGAACCTAATTAGATTGTAAGAGTCGGCTGGTATAACACTAGGAGTGAAGG
TTATTGTGATCCATTATCTTGGAATTTACTTTTGTTATGGTGGATATAGATAGCTATCCA
ACTTTGTTTAAGAGTAATTTTGTTCCTTTATTCGATTTATTATGTCAGGCTATCAGGCTG
GGAAGGCGTATATGAAGATCTCTTGCAAAGTATTAAAGTATCTGTAAGTTAAAGTGTTCT
TTCGTTATTTTGATGGTTATTTAAGCAATAC----TTATTAACTTACTTCTATTTGCCTT
TCGATAT----TTTCTTGCAATGCCGAGTTTGGATTCATCAATGAGTTTAGCTGTGACTA
ACCTTTTCCCAGTTTGTTGCAGTGTGAACTTCAAGAACATAACCGATGACAATGTGATGA
TCTACATCATCTGGTTATACAATTTGACTGTGTTATTTCATTTTCTTATAGGAGCATATC
CGATTATGTATGACGTCATCAGTCTATGTTTTACTATACTCGAAAAAGCATCAATGTAGG
AAAGAACTAGAGGACTTAATTGTTACTGAACTTATGGTCGCTATTACGTTTGGCACCTTC
ACACAAAGTCATCGAGACTGGGTAGGAGTTGGTTTAATCCTTAGCTGATTAGGAAACTTT
CGTACTTTTCAGACACTAGGTCAATAAAAAGATATGTTCCATAGTGTTTGACGATGGATT
ATAGCTACTATATGACTCTGATTGTTTTTGTGTTGTAATACAAATGTCATTTCGTAATAT
ATGATGATAGCTCTAGAGGATCTATTTCCATTT---------------------------
------------------------------------------------------------
---------------------AGTACACAAAGGATAAGAATGTGGTTAAGAGGGTAAGTT
CAACTATTTTTATCTGGTCGAACAAGTATGTACTGGAGGTCCAGAATCTCACCGAGCCCC
TGAGAGAGAGTGAGAGGGAGATTTTATGTAATGAAATGTTGATGTGACTACATCTGTCTT
CAAGACATCTTCTACGGCTGTGTGAGAGAATCATTATGCTTGAGTTTCTCAGCCTTTGAG
AGTTTGTATACAGTTATTTATGAGTATGATTGTTC--AAGCCACAGTCACCTGGAGCTAC
AATCCCTGTTTTAAAATTCCAGCCACTCTGTACCATCGAAAGTAGTGACAATTGTCTCTC
ATGGATTATATAACAAATGGATATCGAAGACTCGTAAGATTTTGATTCACTGTGACTGTT
TACAAGTGTGAACGAACTACACATTAGCTTGAAGTCTTCTATCTTGCGAGAATTTAAGAC
GGCGAAAGTGAACAAGGCCTCTGATGTATGAGTAATTGAGAAGCTAAAAGAGATTGTAAG
ATGGAGTCTACAAAGCTGCTCTAATGGGATCATGAATATATTGGTTTTTTTCTGTATGTC
ACTCTCCACCCCCGAAGCTGAGTATGTAACGAAACCTGTAGCTTCCTGACAGTAAGATAC
TAGTTGTGAGTCTATCCGTGTAAGAGAGTAACGGAGGGGCTGGAGATTAGTTTGTGTTAT
ACTGTGTTTATGAAAGTCTATCTGTACTTTCATCAGTTGGCTTAGCTGTGTAACTGGGTT
AGGGTACCTGTTGCTAGCTGTTGACGAACTTGAGTGTTCGACTCATTGTGAGAACTAGAC
CCTTGGAATGACTGTGAGAGTACAGGGGTTAGAGGTTGACAGTCTATGAGACTGTCTGTC
TGAGTATGGATATCAGAGAGTAATGATCTGACAGCGTGTTTGAAATGAAGAACAATTGA-
-TCGTCGGAGTAACAGTAG-----------TGAGGATACTGTGAGCATCGTTCTTTGCGA
ATCTTTAACATTAACTCCGGTTCACTGAAATAAACAGAGAGGCATACAGAATTG--GTGT
GTCAAATAGGTAGTTGTTCCACAACTTTCATAGGCTCGAACAGCTGGTCAGTAAGAATCA
AAATGGTAGCTTTTAACTGTGATATTATAATGGTGATACAAACTTTCTGAGACTTCCATA
CTCTACAATGCTTAAACTAATTTTTGCGTCATTAACAATCCTGTCGGCCAGCAAGACCTA
ACGTAATGAACCATCGGAATAATGTCATGA--GAATATGTGTAAGTGTATCCGAGATCTT
CTTAGGATGAGGGGGTATAGGCTAACGTGATCATTTGAGAATAAAAACTACTGTGATCTA
CCTAAAACACCTATGAATCAACTTGTTTTAACACGGATGTAGAGGAATTTTAATCCGAGA
CTGATTGAATCCTTCTCTGTCAAACTTTTACGTGGAATCCTACTTG--CCATTGCTTAGC
CGCCTAATACTAAATCCAATGAAAGCGAAATACTGACACAGTCTTACGGATGTTCAAAAG
GTAACACCCATAGATACACTGGAGTTGTTGTACCAAACGCTACACATCGAAATGGTATTT
GGTGAGTCAGATTGGTGACTGACGAGGTGGTAGTAGGTCTTGTAGAGATATTTGACCTTG
ACATCAACGGGCGTAAGAAACCCATTGTGAAAAACCCACTCTGGGTATCTCGTTGAGAGA
GTGGAAGGGAAAATGTATGCTGTTTTGTGCGTAATGGCGATGAAGAGAATTACTGAGAGT
GAAAAAATGTCCTTTACAGTTTGAGACTATCAGAATCTGATGTTTTAAAGAATGGAGTTG
TTACCTATGAATGAGCGTAAAGGGATTTGTGTTGGGTCCTGATAATCATATTGTAAACAA
CATTAT----GTATGTAGTTTCACATTGATAGAGAACTTT--TTATGTAATATTCAAATA
------CTTACAATAGTTGTTTGTAGTTCTATAATATGTAGT--TTCTCTCCAACGGAGA
TATTATAGTTGCGAGTCTATAAAACATTCGTATT----AATCTGCTATAACACTCTTCTT
TCAATATGATCTCACAGAATCTATATATTGGTTA------------------ACATCTAA
TATCTTGTAACCAATCATGGGTCTTTGAAAAGCAGATCGTCTAAGAACGTATCATAAAGA
TCCGGTTTTACATTTATAAGAA??????????????????????????????????????
????????????????????????????????????????????????????????????
????????????????????????????????????????????????????????????
????????????TGCATTCAAAAAGTCTCTTGCAAAAAGTTTGTGAATTCGGGAAAAACA
ATTACTTATAAACCGTCT--TATAAACATGCTAAGGAGAT------------------TA
GATCGATTTTTGAAGTCTGTGTTTGAGAGT----TTATAGAACATGGTTTCTGAATTTCT
AAAGATGTCTATCATCATTATAAATGGAAATTGTGCATGTACAAAT--------------
------------------------------------------------------------
--------------------------CGCTATGGAATAAA????????????????????
????????????????????????????????????????????????????????????
????????????????????????????????????????????????????????????
????????????????????????????????????????????????????????????
????????????????????????????????????????????????????????????
????????????????????????????????????????????????????????????
????????????????????????????????????????????????????????????
????????????????????????????????????????????????????????????
????????????????????????????????????????????????????????????
????????????????????????????????????????????????????????????
????????????????????????????????????????????????????????????
??????????????????????????????????????????TGTTGGAT--GAATGGGA
TGCCCA--TACTGGTTATAGTAAATTAGGCTTGCGATTTTCTAAGCTGGGAAAATTAGAG
TTCAAAAAAATCAA------------ATTAATAAATTAAATTTATATTTGAAGAATAATG
TAAACCTGTAAAAAGAATCTTTATAACATTCAATCTTAGATAATTACCCGGATACTGAAA
CT----GTTAAATGAGAAAACCTTTTTAGAACTTCTTATGCTCCTAGACTTTTATAATGA
TAATGGCTTATAATAATATGAAGCCTGTTTACATGTCAAATGACATAGGATTCTTTATCC
GCCCTATACAATTTGAGAGATCAGTAAATGATGAAACAGGTAGGCAGTTGGTGGAAAAAG
TACTTTTATTTATACACTTGGTCGATTGAAAATTTCAGATTTGTACCTAGTTTTTGCTTC
----TG----ATATACATATACCATCTTTTACTTGTCAGAAAATCTTTTGAGTTATAAAG
TAGTCT------TAAAAG------AC----------ATTGTATTCA--AACCTAATAGAG
--TAAA--------ATAATCTTAACAAAGCAATAGAGGTTGTGAGAATTGACGGGATCAT
TTATTACTAGACACTATTTGTACAGGATTATGCTCTCTATATTGTTGATGAATGAATGGT
CATT----ATATTGATACTGAGATAAGTTTGTCTTAGAATTCTAAGATAATCGATGGTTC
CTGTTAAAATCGTTGGATCTTAGTTACATCCT----ATATAAGGTAAAGTCTAGATTGTA
TTCACT----CA--------TACACTCTATAACGTTTTGCTCACCCTACAAATTCAATAA
CAATCGTACAAATACTATGGGAAAGGGTTTTGGTCTGAGATACAGTAGCTCTGTTTGGTA
GAATTCATCTGCACATGAGTTTGTCATTATCACCAAGTTTATTTGATTTTGACCTACTTT
ATCAGGTTGTGT--GGAACTTAAAGTCCTTATAATACT--AG------------AA--AA
AAGAAGTGTTATTACACACTGAATAAATCTTGTACACAGAATCTTGCCTGATGGGTTTAA
AAAAAGTTTTCCCTGAACGTAAAATCTTCTTTCGGGAAAGTTATTTGAGCTTTTCCTCAC
ATTTCGTTGACTCTTTTTCTTTTCAGATATACCGATGACCTATGGTCGATTGAGGCAACA
TTCGTTGTAACGAGAGGTTTTTGACTGTTAAAGCAACGCTTAATCGGGTTCATTTACTAA
ATAGGAAGTCTTATCTATGTACAGTCCCTTCAGGATGG------AT--CT----------
------------AAGT----TTCATATTAGATAAGTCCACAAAACTTTTAATAAAACCGA
TTAGGAGTAAGCTCAAAAGTAATTTACGATGTCCCTCATTGTGAAATCCTTAGAAAATTA
TATA----CTATTGCGGGAGGTATATCTAAATCGTATATTGCAAGCTGTAATAAATTTTG
CTCTTTATTTGTAAATAGTTAACTATTGCAATAA--GC------CTAAGATCCTAGGATA
CCATTCAGCTATTTTCGTATTGATGGATGGTTTGTGTGGACTGGTGAACAGTATTTTATA
GTAATACGCACA------AGATAACGTCCAAGACGA------TTTAGGCTTGTTGCCA--
AATACTCTCAAAAACTCTTAGATACTTAGAGAGAGTTTTTTTATTAAAGGTTAGAGACGT
CCGTAT------------TTTAAA------------TGTTCTTAATTTTAAGAAGTAATC
AATAGTATAATACTGAGAATGGATAAGTTCTTCCAGTTTGCTGAAAATTGCCATTGAAAT
GACACTTTATTGTCTCATCTTGGATACTCAGATGATTGGCAGTATTAAGCCATTGATACA
GGATTCTAAGGAATATGATACACCTTATAAGAATAGAAAGCTCGGAAATATGTTCTAATA
ATAACCGTAAAACAAAATCAGGTTTTAGCCAAACCTGAAAGCTATATTATGAGACAGAAT
CTTTAAAACTTTTATAGAAGCCATTCTAAATATTATAATGATATAATCATGAGTCTCCGG
CTACCATTTTCAAAAACCTTGAGAGGCCACAAGGGAAAGCTAGAAATGAATTGGCTTAAA
GATTGTTTCTATTTTAAAAGTGTTCTATAACTATATTTGACTGTAAAATATAATCTTGTT
TTGAGAGACACTATCTAGAT----ATTTCAAACTTTGATATCTTGAAATAGCCTTACTTA
AATGATATTC----TTTACTAAAGACTCAGTTATGGAGAATGTGTTACAGATAAATAAAA
TTAATTGACATTCTCTAAAATAAGCTGGCGCCAATCTACTATGGAA--TCTATTGAAGTA
CCAATTAGCTTTATATAAGCATAACAAGAAATGGTGTTGCAAGATCTTGACCTAAAGTGA
TTGTCGGTGA----------AAAT--------------AAAGTTGGCTAAAAAAACCAGA
TTGTAAAAGTGATAAATTGTACCTGATAGAGAATAATGGGATTCAATCCAGTCATGCTAT
TGGGATTAAAGTTTCTGTATTCCAATTTTAATAACC------TTAGAATAAAGCTATAAT
GC--------GTTGATTTATCTCTTTCTGGCCTACTAAAACGCTTCTAGATAGAGTTATC
AAATAATCAACCGGAAACGCTTCATTTTTTGT--CTGGGCTCAG--------CATTAAAT
GAAATTTTTAGACTATCTTTGAAGAATACTATTAATTGGATTTTTCAGATCATATAAAGG
AAAATA----------------CAACAGAACTCTAAATAA--------------------
------------------------------------------GGAAATGAAATTAATAGA
AGATTTTGTTGAGTTGGATACTAAATTTTTAACAATTAAACTAAGGTGTTTGACTATACA
TTTTCTCCAATGGACCTTTTAATAATGGGTAGTATAGTCGATTTATAGTCATGAGATTTT
GTGGATATTTTTGCAGTATA--CCCAGTTA----GTCGACGAAGTTTA----ATCTAGTA
AATATAAAAACTTAATTATTTTATTTGATCAC--AACAGTAGATGTTTATAAATAATTAC
AACTTTCAATTCTAGAGGAAAAGAGATCGGAGCTTGTTGTAAGGTTATATCAGGGTCTTC
TTTTTGGTCTCTTTCATAATAAGCGATACTGAAATCCATAAGTTTCAACATTTATCGTAT
TATTGGAA----------------------ATTCCTCT------------ATCACGCTCT
AAGGAGTTAGAGGGAAAAAATTTTTAGGAATATTAAAATTTGAGGGATCTTATATGATGA
CACACTTGATGATAGCTATGCCTCAACCTTTATGAGGGGTCTTTATTAACCATATTGTAG
GTTTATCAACTTATGAATAATGCTTTATTACTTACTTAAACTAACGAACTGTTATTTGTT
CTATCAATTGTACTCACTTTGAATCTTTGTTACACAAAATTGTTTTGATTATTATACCTG
GAATGTGAGGTTGTCAATGGAT--ATTA----ATATGCGAACATAAAT--AATA------
TT--ACAT----TAAC--------------CTAAATATAAAAAAAACTATTTCTGCCAAT
ATCATTGACTATGGAAAAGATC--GTTAATATCTTGGGTCAAGG----AATAATAAATAA
----CTTTTTGG--CAATAATTCCTTAATTAAATAACTTGGTCTCTATAGTTATGGATAT
TTTATAGAGTCAAAAAAATTGTGTTAACTTGACCCTTTGTATTTCTTTATGAAATAAAAA
CCTAAAGGTTGTGATTATCATA------TAAAAACC----------------TTACATAA
TCTAATGACTCTTAAAGATTTTGCGATATATGATTTGATGGAATCACCATTCTAATAATA
AGCTTAGTTTATAACCCTCTCACTTCCATAGATTATATTTTACATGCACGAAGGGGTATT
AAATCTAAAAAGCTCTTTTGAGAAACATATATGAATTAATCATAAAAATAGTAACTTTAA
TAGGATCCCAGTAAATTGGAAAAATGATCAATTTAGTGCTATCTCTATCATCATTATGCT
TTCGGGCTGGGAATCACTAGTAACAATATAGTTGGAGATATGCAATCCAAGAAATGTTAT
TACCTTAAGCATTAACAAGATCCTTGCTAAATTATTCTGTATGACTGCAAGATTTAATCT
CTTAGACACAATCTGAATTTCTGTGATTTTAATATTAAACTTTTTAGTGATAATGTGTCT
TCGAGTTTCTTGGTCTAAATGGTGCAAACCTTTTTCAACATATCGTGTTATACAATATTT
ATTCGTTAGAGCTTCCCTGAATAAATTTGGTTGATGTCATGATTGACT------------
TTGACAAACATTATTTGACTCTTCCTGCGGGTCACTGGTCGTAATAGTATGTGGGTCCCT
ATGTATTGTTAATGGAAACTTAGTTTTTCGGTAACGTTGAAACTGACTAGTCCATAGACT
TTATCTGTGATATTCAGTGTCTCCAAATTAGACTCTTTATGAAATAAATCATAGATTGTT
ATCTCAGTCCGTATGGATCTCCTTTGGTCTCAATTCATTACTTAAGGTGAATTTTTATAT
TGGTTTCCCGAAGTTGTTTATTAAGTATAAATTAAACAAAAATTTTCTAGTTGTCCGATG
CT--CTTTCTTTAAAGGATAAAAAATTTTTCGAACAGAGAAATGACGGGTCCATTCACAT
CACT--------AAATCAGTGTATTG--ATTATACA------AACAGCATTAGGTATGCG
GAGTCTGCGACC----ATGATGCTTTCGTAACAGATAAATAATGATTTAT----CTTTCT
TT----------AA----AAGAATTTCTTTCTACCCCAAACTATCAAATTAT----ATAA
TAGA----ATAATGTG--ATCTCT----------GTAA------------GGAATT----
TTAGATCA--CGCTATAATCTACGAC--------ATTCTAATCTCTTTTGAAAGACCTTT
TGTACGAAAGGAGAATGATTTTTCCATAAAATATAAAAAAAAAAAATATACCGTTTTTTT
CGTGCGTACT--TAATGTTTTC--ACAAATGTTTTTCTATTTATATCAGAACGAGAGT--
--ATCAGATTTT----AA--ATATAAGAGCGATGGTGATATCAATGAGAA----CAGAAA
--ATTTAATAAATTTTCTGAATTTATTTCA------ATAA----------TACCGGAGGC
ATTTTGTACAGAAACAAAAAGAATTGAGAATC--AAAACGAAATGGTCATTTAAGG----
--TC----------------CACTTCAGAAAGATTTTTCGTTGACTTATTCAATAATA--
--CTAT----------AGTTATTACACATTTCCTAGATTCTGAAAAAAACATTAAATTGA
TTTCATATTCTTATGA----------ATGCAGCA--------------------------
TTGATATTGTTTAGCTTTAATATTGGCTGTTATATGATGG--ACAAAAAAAT----GTCT
TA----AAAAAGTTATCT----CATTTTAGTAAACAAT--ATTATTGCATTCTCAATTAG
TATTAG----CC----CAATTT----GAAAGAATAAGACAGTCAGATATTCTATATCATA
ATCTTTCTATATTATAATCT----GCATTC----ATCTTT------ATCCAGCGAATG--
--AACATTGTCGCTGTAAATAA----GACT----TGGTCTTGTA----------------
----ATGAACAG--ATATAACT--TGTATTTGCACGCCATGTCTAATGAT--GATC----
------AA------------AGATCTTGGAAAAAGG----ATTCTATCCA----AT----
----------TATT----TTTGGT----CGTAGTCTTTTACTAATA------CGATTTAT
CATTTTAT----TA--TACTATATAGTCTATAATAAATTT----------ATATGGTTAT
TTTT--AT----ATTGAAAGTTTCTG------TATCACTCTTTATA----ATTAATATCT
AGTTATCAGTTCTCCA----CTTTTGAAAGTTTC--------------------------
--------------------------------AATATGTTAATCATATTAGTGATATTAA
CTAGTTCTAAACGTTATAATAGATGCGATTACGTCAATCACGTAGC------TTTT----
TGACCGTCATGGATGGGCCTTCTTACACATGTGGAAAACACGCAAATAGTTTGAAATTTT
GCAAATTGGTTTTTAAACAACAAT----TCAAAACTGTAATTTATTTCATTTATCCTATT
TAGACACTAGCCATTGTCCTCAGCCACCTTATGTATATGGAATCTTATAAGAATTATATT
CATTTAATAAAACGGACTGTATTACGAAGTTTCAAATAAGAATTTCAACGGT----CGTT
ATTATATGTAACTAAAGGGGTTAAGTGGACAAGTTACAGATTTTGATACTGGTTTCTGTT
GACTAGTACCTACCAAGTGTTTCTTGTTATAGTCAAAGTTATGACTAGGGTAATTCATAT
GAATTCAGTTTTTAATAATACACAAATGTGTTCAAAACGATGCTATTCTTTACTGAAGTA
TTGGTATAGACGAAGACAGAGCCTTGATAA--CATCTTATGGCATCTGTGGATACAGACC
CTTAATCTAAGTTCTACTAACAGTTTAAAACCCTGATTTACAAACTCTTGGAGTGTTTAT
GGTGAAGTTGAAAAACTTTTTGGAGATTTACTTTGTCC----GATGAAAAATTGATCTCA
GA----AAATAGGCTTCTTAAAAACCAAGTTTGTTATTGACTTAGAGTAATAAA--AAGA
TTTTATTTAACAGTCTACATCCTTTACTTTCAATTTAGGTAGTATTCAGGATCCCTGTCT
CTGATCAGGTCAAAAACACACCATCTCCAACTCACAGAATCTTTATTGTATGAAAGGTTG
AAAGCACATTAGTAACGTCTGTCTGAGACTCACATAAAGCTTTTATGTGTTAAATAGTTC
TAGTATTACACTTGCAATATGAGCGGCCCTAAGAGAGTTTTGCACTTTCAAATTTTGAAC
TAGAAGCAAAAAATTTAGAACTCCCTTTAAGAGTCTAGGTGAGACAGTCTGGTGATCTTC
ACCCAAAACAACCTCCTAGTAA--TTCCGATAGATACCCT--GATTAATCCTCTATTACA
GTTTGCATATTAAAAAATCTTATATATAGAGAGAGGTGAGATTACCGTTTAAATACTTTT
GAGACCTAATCTCCGATAAGATGTAAAAGAGTCTAA------ATGGTCAAAGAAAATGTC
----AAAT------CATCCTCTTTTTCA----AA------AAAA----ATAGGTCTTTAA
TTAATATCGTTCCCATAGTAAGGGTTCTCCATTAAATGACAAAAATTTTACGAAGGGTTA
GAAATTTGGAAAGTAAGGTGTGCTATTGCAAGAAATGATAGTATATAATATTATAGTGAT
TTGAAGTAAATTGTTGGAGAGTGGAAAGAAGTCT--TCATGATCTTCACTATCTGGCCGA
GAAAGAAAATTTGAAATA--GTTTATATCATAATAAAACTATTA--ATTTCTCTTTTTTT
TTTTAAAAGTCTAACTCAAGCTTTATATTATACAGGCAAATTTTAA??????????????
????????????????????????????????????????????????????????????
????????????????????????????????????????????????????????????
????????????????????????????????????????????????????????????
??????????????????????????----------------------------------
------TGTTGCATCATCGTTTATATGAAGAAATTACTTTATTACAATCTTGAAGTACAA
TGGAAATCCGCTCCGGAGACCGTAATAAGA----ACATACATATAACTTATGTGCAGAGA
ATGGACTCATTTAAAGTGTTAACAGATTATTAGTATATAAGGGAGGATCTAATTCTCTAT
TCTTTAAGCCAAACAAGTTAGTTAATTTCAATCCCTAACTCTGTTTTACAAACTGTATTA
TTTTATCACAGTAAAAAAACTTTATTTTGTCTAAAA------------------------
----------------------TCCAAAAATCCGATCATACGTGCTGATAGGCTGGGTAT
ATTTATAAAAGGTTGTGTTGTACAATGGCCTTCGGAGGGATTCTAGTAGGATTAAACCTA
AAAGATGCGATAATCTTTCCAAGAATCACATCTGAGGAAATACTCTTGAACAATTCGTGA
TCAAATTGAGAGTACTATTTTGTCTCTTATAGAAGAAAATTACTTTGAAAGTTTTTTGGT
TTCGCGTTGTTATCATCAATGTATCAATTCTAATTTCATTCACCACATAAATCATTCATT
AAGGTTTTACAATATGCCCATTGCAGGTAT----CTGGAT------TGGAAAAACAACCA
TTGTTCGATTGTCACCACGTATATCTTTGGTTAAAACAAAAAATCTCGGTTAAAAAATGA
AATAGAATTTTCAGATATTAAATTAAGATTTAGTTAAATTAAAAAA----TGAAATTCAG
AAATTAAAAAAAAATCTCATCTTAACCCCAGAATCCGAGATTGTTTAATCTCAAACCTAA
AACATTATGCACCTATTTTTCAAATTTACCTAAATAAAAAGATTCGTTGAAGCATGAAAA
CTTTATTACTAA--CTCAGTTAAAGATCAATAAATCCAGCGTTCACGAAAATTCCGGTAA
AAGTAAAAAGGTAATACCTAAATATTGTCCAATGATATATCTATCATTAACTTCATGATT
TAGCTAAATTGGTATTGAAGTGCAGTGAGTCTCAAAAAAACTCGAATCATCATTGTGTGT
GATCTTACTGTGTTACGTTGTGAAACGAAAAACATGCTATAATTTCATGACCGGTAATTT
GAAAAGCAAAAAATCATAATTTTAGTAACATAGTGATATTCCGCTAGATAAACAGAAAGA
----AAGG----------GA------------AGCTCAAATCATGATCCTTTAATGAATC
CAAA----CATATATTCCTTGTGGTATAGAGACCGAAGGTCGGTCAGTTGTTCAAATAGT
CCAATATAATCTCTTAAAAGGTGCATCCTAGCAAAGAGAGCTTTAATGCAAGCAGTGACT
ATCAATCTGATGGTAGACCTTTCCATTTTTCTTGTAGAATCTACTGCTAAAAAACTTTCA
TACACTCAACTTCTAAGCTTTTAGTATTTAGAAGGTTTTTAAATTTGGAAAC----AAAA
ATACAAATTCTGTTTAGTTACT------TT----AT--------------GA--AAAAGA
TA----ATGACTGA--------CTTT--TAAAGT------------------TAGCGACC
GTTTGATTACCAAGATAAGATTCTAGTTTAGTGATAGATCTATTTGCTCTCTGAGTTATA
CAATGAAACTGATTAAGATTGAGAAATTTAGTATTAGG??????????????????????
????????????????????????????????????????????????????????????
????????????????????????????????????????????????????????????
????????????????????????????????????????????????????????????
????????????????????????????????????????????????????????????
????????????????????????????????????????????????????????????
????????????????????????????????????????????????????????????
????????????????????????????????????????????????????????????
????????????????????????????????????????????????????????????
????????????????????????????????????????????????????????????
????????????????????????????????????????????????????????????
????????????????????????????????????????????????????????????
????????????????????????????????????????????????????????????
????????????????????????????????????????????????????????????
????????????????????????????????????????????????????????????
????????????????????????????????????????????????????????????
????????????????????????????????????????????????????????????
????????????????????????????????????????????????????????????
????????????????????????????????????????????????????????????
????????????????????????????????????????????????????????????
????????????????????????????????????????????????????????????
????????????????????????????????????????????????????????????
????????????????????????????????????????????????????????????
????????????????????????????????????????????????????????????
????????????????????????????????????????????????????????????
????????????????????????????????????????????????????????????
????????????????????????????????????????????????????????????
????????????????????????????????????????????????????????????
????????????????????????????????????????????????????????????
????????????????????????????????????????????????????????????
????????????????????????????????????????????????????????????
????????????????????????????????????????????????????????????
????????????????????????????????????????????????????????????
????????????????????????????????????????????????????????????
????????????????????????????????????????????????????????????
????????????????????????????????????????????????????????????
????????????????????????????????????????????????????????????
????????????????????????????????????????????????????????????
????????????????????????????????????????????????????????????
????????????????????????????????????????????????????????????
????????????????????????????????????????????????????????????
????????????????????????????????????????????????????????????
????????????????????????????????????????????????????????????
????????????????????????????????????????????????????????????
????????????????????????????????????????????????????????????
????????????????????????????????????????????????????????????
????????????????????????????????????????????????????????????
[truncated: 5,033,187 more chars]
