# Supplementary material for: Organelle Phylogenomics and Extensive Conflicting Phylogenetic Signals in the Monocot Order Poales
Source: Front Plant Sci. 2022 Jan 31;12:824672. doi: 10.3389/fpls.2021.824672 (PMC8841755; doi:10.3389/fpls.2021.824672)
Supplement: Supplementary file 6 [file Data_Sheet_1.ZIP › 11-80PG-3.fas]

>Aeluropus_lagopoides
GCTTAATTAAAACTGA-TAAACTAAGT--ACATT-GAGACTTG--------AAGATTTTT
AAAGAGTCTTTGAAAAATATATCTAACAGAATATAAAATAGTGTTTTTAGTGTACTTGCG
AATTTATTATTTTATTAATTTCACATTTTGGGCAAAATGTATTTT---------ACTG--
CAG---------AG--TG---------GTTA----GATAAAAAACATAGGCTG-AATGGA
TAATCTTGTGTATGCTATAGCCTATAAGGTTACAATTTTGATTTTTTTTTTACACAGCAG
TAAACAATATATATATAACATACTAAACTTCTAATCTTAAATAAATATTCGTCGAGAA--
----GTTTAATAATTAAAGAAATGTGGGAGGGAAAAATTGTTACAAT-------------
-------------AA---ACATCTGTGC-AAGAGAAAGACAATTTATACTTATTTACAAT
ATCTACTGACACATAAGTTATGAATAAATTGGAAATTTTATTAACAGTTGTGATACTT-C
TGGTAAAGG???????????????????????????????????????????????????
????????????????????????????????????????????????????????????
????????????????????????????????????????????????????????????
????????????????????????????????????????????????????????????
?????????????????????????????????????ACCATTATCCATTAATTGAAATG
TCTCATAGGTGTTTTATTTAAGATAACATAAGTATTTGTGACATTGTAAGCTGGGAAGAT
TAAAAGATTGACGCGTCGTTTATTCTATTTGACATCTGATCATATTTGTATCGTCGTACT
AAGTTTCTGGCCAGCTGAGATTGCAGTCAAAACATATTCAAGATAATTTATCTAAACCGT
AAATTCAAGGCGACTTAATAGGTACTAAATCTTTGAACGTGTTGCCAGTTAATTTTCCAG
AATTCAGCTAAAACCCCATTAGTTTTGTACTAAACTAATTTACAGTGCTAAAGGTATACT
TCTTTTTACCTATAAACACGTACTCATATTTTGTTTTCAAACATATACGAAATCAAAGAA
TACAGAACTAACCTTCTAATGTAGAGTAAAGAGTAACAACTAAGAGGATTTTCAGAATTT
GAATAGAGTTGTGATACAATTATACAATATTCAACCGAGACTGGATTGAGTATTCTGTTT
ATTACGGTTTTCGCGGTTTTCTGACGTG-CTCT-GATTGTTGAAAAAATTATATATGTTA
CAGGAAGAGTCAATTTTTGCTATTCAATTCTTGGTTCTGTTAGTTAACTTTACGTCTTGA
TGAATCTAATTGGCTTATTTGTAAACAATAGAAATAAACCGAACTCTTATTACACATCAA
GAGTTAATTTTGAGGACAATTAATTGAAGATACTAAGTAGGATTGATTATCATGAATCAT
TTGACGTACCTTCTTTTAAAGGACCAAGAGCTAGTTATCTTAAGTTAAAATTTCCGAGAT
GCATTTATGCTGCCTTTCAATATGCTTCATCAAATCGTTTCAATTATACATGAGTGCTCG
CTTATGAATAATAGTTGATGCTTATTGGTAAGGGTTATAAAAAATGGCAAAGCTGAATTC
TTAAGTTTTAAATGGTAACTCAAATCACAGTTTGGGCCTATCGATACAGA---ATTTAGT
TAATTGT-TAGAACTATTTCCATTAAACCCCTCATATGTTGAA-CCCCTAGAGGTGGTTT
GAATTTGCCTAATTAAGTTCTTAAATAGATAACATCGTATGTGAAGTAAAATCAGTGAAC
GT-CTGTCGATACTT------------TTTATCGACTGTCGTTCTTAAATAATATAGTCA
GTTTAGAGTGTTAAATAATTAAGGCATTTCTGAAGTAGCTAACAATGTAAGACAAAATGT
GGTACTGAAAAAATGTTTTTGTGAAAAGTATACTTTAAAAGGTGCAAGTCAACAAATAAT
GTTTG--TCGATCTGTTTTTCTAGCAGTAATTTTCTTTTAGTAGTTTTGTATTATTTAAA
TAGTTGAGAAAAGAAATTAGTTATTGATAATTAGTGAAGTATGCTTTGTTAATC--ACGG
GTTAACAAACACCTGAAATCATTCAACCTTGCATTCGGTATCATTGTAACCACCTGTCCA
TCTGTTATGCATGTA---AATTCGTCTTATGCTTTTTGTGGTTTATGATAGACTGAATGC
GTTATTTTTATACAAGATTTGTTCAAAGTTCGATTAACACTAATCCAATCAAAAGTTTAT
TATAGGTAACTTTTTTACCAACTAGCGTTAATACTTATTTTAGACACTATACGATTTGAT
ATAATAATTCTCGTTATGTGTTGAC--AATTATGAATTGAAAAGATTTCTAAACATTTGT
TGATTAATTATGAGCCTAGTGTTT--TTTTGA--GCT--ATTA------CAATGATTTAG
AATCAAT--TATAGTATAAAATTCATGGAGGTCTGGAACTATTGCACAACTTTACT---A
T--AGTTTCTT--AGAAA--AA--T-AATA--TTA--T--A----TCTAAATCAACCTT-
----TATATTCATAATGTGTTGTTTTTTAGTCTACATTTTAAAGTTGGGACTGTGTTGAT
GATTCGCATATTATT--------A-----ATATGGTGTTATATGAATTATGCCTTTCTTA
AATATTTTATAGAAGAAGTTCATTATCA---TGCGACTCTTCATGATGTGTGG--TCGAT
ATCAGTTAGAGTAAACAAAAGTTCGCAGAAGAGGATAAAT--TAAACGAAAAACAATTGC
TCTCTGTAAATACTGTTATTTTTATAGATCTGTTGTGACTTCATCAAATTTTTATGTTTT
ATCCCCTGAAATTGCCCTTAGTTCGATCTTTTCTTTGTACGTGATGCTTTACTATTGTAC
TTTATTAGCTTTAAATC----GTCA----TAAGTGTC--------ACTTGTAAGATTATA
GTTCGCGTTTATCGATC--------TAA----TA---TCTTTGTACTCCGGACAAGGTTT
GGAGGAATATAACCAACGCGCCCTGTAAACTATAACTCTATGTCAGTT-TTTGAGAA---
-------------ATAAAGAGACATCAGCAGTTAAAACGTTGTACACGAATTTGAATACA
TTATCTGAAAA-------TTCATATGACACCAGCATCAGTC----CCCGCTTAAACGCTT
AAAG--GGTGAATAATTTTACGG---------------TATTAT-CTGTAA--AACG--A
A--ATTACTTTAAATACTCAAATT-AGC---ACT-------AT--TG--G-AAAATGCTT
TAGTTTGTAAAATGTACT-AA----C--AAAG--TTAAGAA--TTCATACATTCAGTCTT
TATCTCTGAT--CACAAAA-TCATAATGCTACTTCTTAAATTATAATCATATCACTATAT
TTATTAAGTAATCCTATTGTTTA--AACAGA--GTTCCTAC--TTT--T---CA--AAAG
TCGTTAACATCAAATTTTTTGAACCGTGTCCCGCTTAGTATCGATAA--TGTTAC--GTT
G-AC--TGTTTACTTAATGAAGATTTCCAGCTTTAAAGACATTATCAATTCTGCACAGTG
TAATC--ACGTATTGAGCGTC-TACTTTGAATTAATTTTATGTAATACCCCCCCTTGCTC
ACATGCGCGACTGACTGCATCAGATTAGTGGTGGATTAAAGGCC--AAGCTAGTAATTGT
CGCGCTCGAAAGCTGCTTAG--TGCTTTAATTCAAAACTCTTTTA--GTATACTACTCAC
ATTAATAGTTGT-TCTTCTTTGTCTATTTTTGTAGATCCCTAAGTGCAACGCTGTTACTC
AGCATTTAAATTCCGGATCTTGTGCCTCTTCTTTGTTTTCTGAATTTCATGTGTTTGTCT
CGTCCTGTTTCGAGCAAAACTCGGTGCCCACTGAATCTCTGTTCTCTTCAGCGCTATTAC
ACAAGTTGGATGGACTGTTTTTTCCTCAGAGTCTATCACAAATTCGAACAACGTAAGTTA
TCCATATTTCCTTTCTTATGGGATCTC--ATCTT--GTTAT-----AATTGTTATTTG--
--TTTCTCACTTTTTTCTCTGGCTCGTGTAATTATGGATTTCTCTGATTTCCCCATTCTT
ACTATTTTAGGTTTCAGTTTTGTTTTTTTATCCAAAAGCGTATTCCCGTT----TGTCCT
TTGGGAACTTGTCGATACAATAATTATTTTTGCCTGTCTCTAATAGCATCTCATTTTTTC
CCTGGTTTGGCAATTCTTTCCAGTGTGCATTCGACAGATGCAACCTAATTTGGCGCCTTT
AGTCGTAGCCGGATATAATTAGTTACATAACCGTCTCTTTTCTGTGTATCCCCTAAGCCA
TAAG-----------CCCCTTCTTCTCCATCCCCCCCGTTATCTATCCAAGATTTATTCT
TGTTTGATTCTCACGTAGTTCACCTGATGATTTGTTTGACAAGACGTTCATTTATCTATG
CTCGTTTTGTGCGCAATGAACGTACAACTTCTCTCTGTTCTGGTCCTCGTTGATATTGGG
GACGTATTTCTGTTCGTTCTAAATATTATTTCGGAAATCCATGAAGGCCTGCAACTATGT
CTGTTCCCTCGTCTACTTCTCAACTTTTTTAAAATTGCTTTTCGTTCTTTTGTCGTTCCT
AAGCAATCGAACGTACTGGCGTATGTGAATTCTTTTTTATACTTTACGCTGTATTGTCTT
TACTTTTTTTTTGTTACGGAGCTAGCTGATCGTCTTTTTCTTCGCTTTTTCAAGAA-TTG
GACTCTGT-TATTTTCACTGAATATAACTTATGAACAGTATTATAGGTGTAGTCTGCTTT
CGTTCCTCCTCCGCTCGACGTTATTTTCTAGGATGTTCCGATTTTTTTGATATTCTATTT
CTGGGAGGTACCCATTTACCGGCTTTTTGTTGTGTAGCAACCTATAGTTAACACCCTATT
TATGTTTCACTATCTTCTACGTCACAGACAAGCGTTTCGTTTATGCAGTTGTATATTCAC
AATTCCGTTTTGCTATTACCCCCTGAGATAAGTCACCTCATGTTTTGTGCTCATGTAGCT
TATTCAGTTGCCTTTTCGCCGAGTGTTATAATGGTCTCTCATTCTTGGTCTCCTCTCGTG
GTTCATTTTTGTTCGCATTTTCATTTCTTTCTGTTTCCTATTCTTGATTAGAATT--ATC
ACA--TT--ACGCGATTTTTGTTTCTTGTGTACATTTCTCTAGTACTTCAAATTAATTTT
GTATTCTGTAGTTCGGATTGCTTGTATTTACTATATTCTCCTTAGGATAGATTCTTTTCT
CCCACCTGTCTTCCTAGAGACCGTAACATTTAACAAACGTTCTTCTCTTTCTGTGTTTTC
CCCAATGGTGCTCGTTTTGTCTTTCTATCTAATAGGCTAAATGCGCTAAATCTATGATTA
CTCCTTTTTTCCTGTTTTTAGAAATCAAAGATGTTTATGTTACCTTGTTCGCATTATATT
GATTGTGCATTTGTGTCGCTCCGCGAACTTCAGTGATGTTTGTTGTTGTCGGTATGATTA
TCAAGTCAAGTAC---TTCTTGCTTTTTGCTCACCATCTATGTCACTAGCCCTCCTTACC
CTTCCGTTTTCGTTCTTTCTCGTTGTTCTTGCTCTTTGCCTCTCAGATAGGTCACCTCAT
GATTTCTGTGCAACCTTATTCACACACTTTTGCGCTTACTACTTGACCAAGAATTTTGGT
AAATCTCGCCTTTGCTCTGGTCCTCGTGCAAATTGAGGTA--CC-T--TGTTCCTCCGTC
CTATTGTATTCTAGATGTATAAAGGC-AA-GCTACTCTGGAG--TC--AGTAGA---TTT
------CC-TAGG--TCT--T--CAATCATC---------GAC---GAGTG----T-T--
GC-CTGCAACTTACGACGACTTTCTTTTTTTCTTTGCTGTATA--AGTTA--AGCCATCT
TCAGTCCC---T--GTTAAGCACCTACAATTCACTCCTGTCTTGTTTCATGAGCCACTTA
ATA---TAACT--TAGA--CAAATTAATAAATAGGCAAGGATATTACGTTTTGTGGTCAT
CATTAAGTTAGTTAGTGTCGTGTGAATAATGGGGTCCATTTTTGATCT-TTTTTATCGCT
AATTTTTGGTTTTTGGTGTTTTCACTACCTCTGTTTTGTCTTATTTACATTCTCATTTAT
GCTATTTTTCTTTTAG--CAGCAAAAAGCTGAGTCCTTCTCTCTCTTCCTCACCGAGTTG
CCGCAATTAAGT-TAATAATGTATCCATATCTATTCTTTTTCTTGCTCTCGATGTCCCGA
ATTTTATGCAACCTAGTTGTTTCTAGAATTAGACTTGATAGGTAATCAAGCTTAATCATC
GGAATCCTTCACTCTACCATTAATATCAGCGATGTTTTATGGTCCATTGTGCTTCATGCA
CCTTATTGAGATTAATTACCCGTGTTAAATGTGGTCCATCAGGTAAGTATGAATTGGTTA
AAATTCAACTTTAGTAGTGTTGGAACTAGGTCGCTTGCCGTAGATGATACAACAAATAGA
TAGAAAGACTCGATTGTGATAACTATTAACTAATCGGCAAATACGGT-AACAAC--AGAA
TAAGTTGAACCCATATCAAATATGTACCAGATGTATTGAAGTTCGGGATGCCGTTATATT
CATTAATATCATTCTTGGTATTTGATAGTTCTTCGTTGAGAACTGCCGATGAGTTTCTCA
CAGTCTCTAACAAACTCCAGTGGGTATATAAGTCGATGTGTGCTATCTTAGGTAAATAAA
ATTAAGTATGTGTTGGAGTAAGCCAGTCTCAAAATCCAAGAATAAAATCTGGTCTCTTGA
ACTACTGACCAGGTCAGTTAAATTAGCTGTAAGGTACTATACGAGACTCTTTATAGAAAT
GCAGCAATCCGGCTCGTAATCGTAAGTAACAATGTATTCAAAACGTCCTTGTGGGCATAA
GACAATTGTCAAAACGTAGTTTCAGGTGGCTGAAATCCATAATAACA-------TTTCAA
CA-AAAAAGA--ACT--ACTTGTTATCTTAAC--GCACTTCCCCAATCAGCGTCGTGCTT
AGCGGGTTATCCTTGCGTATAGAGTTCGCGCGACATTTCCGCTCTATCCCTTGTAAATCA
CAATTCTGCGCTCGGTTGCACAGCTGGTAATTCTATATCGGCCACACTTACTCATGAATC
GATTAAGCTGAGAAAAGGTCCGAATATGGGCACTAAGACTC----GTAAATTGCTC--TC
-TT----TATTCGCCTCACACTTCAAGAAACGACCGGTTGCAGATCAACTATATCACTTC
ACTTACTTGTCAATATAATTCAGAAGGTATGCTTTTCAGTATCCCAGTCCATAAATGATC
TAGAGCAAAATTTTGCTCGAAAGATTTCTTCCACCCAAATATTAACTATGGAGGGGATAC
AGGAGAACTAACCCCGTTAATTGAAAGGAATCTTACC-A--GGATTATTCCGCATTTCAG
ACTATAACTCGACATGGTGAGACATTTAACTGTAGTTTTTCCTTTCATTTTTAAAATAAT
ATAATATTAATAAGTAAGTATACTCAATCGAATCCATATTAGTGGTCTCGTTTATCCGTC
TCTAAGCCTCACTCCTAATTCACATGGTTGCTAGGCCGTTTTTTTTATTGTATCGGTAAC
GATCGTCGTTTCTTCCCTGTCGACTCGAATGAGCTATTCGTCACTCTTGCCTTATTGGGC
GTGACCTCGTAGTACTTTCTTCCTTTTTATCTTGAAGTCGCTTGTCAACATAACTTGCAT
CAGTGAAAAGACCGCAATTATTCTTTTGCTCGATGTCTTACCTTGACCACTCCCTATTCA
GATTCTTATTGCTCAATTGTTTTTCTCCGTTCTCTTAATAATAACTGGCTCCCTTTTGCT
TCTGTGTGCCTCTAACTCTGTTTTATTTTGTTTGTTCTCTCGTTTCCATAAGGGAATATT
TCTCGATGTTTCCTCTCCCTTTGTAATGTTTATTGTCGCCTTTTTCTCTCTTTGGGGGTT
TTGCCACATATTTAGACTACCTAAGCGCGATCGCTCAGCACCCGTGATACACAATAGACG
ATAATCGATTGCATGATCTTTTGTGGTATAGCGTCAAACGTGACCATGCGCATTGCTTGA
ATTAGATGGGTGGTATCCGTTATGGCCGTCGATATAGCCTGCTTTCCTTTTCGGTAAAAC
CCATCGTAATACTTAAATCGTTGTGCTCGCGAATATCTCTAATTACGTA-CAATCTCAAT
TTAGATTCATACGTCAGCCCTTCTAGCAACATTCTGGGTACTCGGTGTGATCAAATCTCT
TTTTCGATAGCAGGTGAGTAATTACAAGCTCGAGAAGTAATTCCCGACATCTATCTTGCC
CTTTCAATACTCCACATCCAAGCATCTTCAATGTGGTTTTGCCCACCTTTTGAAACCCGA
AATTAGTTGAGACTTCATAGTGTTTGTAGTGTATAAACTGCTGGCAATTCACCTATACTT
CAGTAATACACCGTCCCGCCCGCGTCG--GGGATTCTGGATCTTCTCTGCCATTTAATAC
TCTATCTTTTTAGTTTCGGCGTTCAACATGTGTCGAGCGGGGCGATCCGAATTTGTTGTA
ACTCTTTTATGGATACATGGCTGAAGTTCATCGGATCAGCTCTAGGTGATTGCACCATTA
CAGCCTCCAGTTTTGCATTGCTGTTTTTGGGGAGAATTACTTGCAAATATCCCCACGCTG
TTAGGCTGTCAATTGGTCCCGCTTTCGTTCTGTATGTCG-----TGAGTCAACCCGGTGT
GTCCCAATAGAAATCAAGTAAATTCCATGATCTTTTGCCGATTATCGAGATACGTAACTA
TGCTCACTGACATGACCTACTCGGGCCGCTATCACGTAAGGACTGTGCAAATACGCTTTT
TTCCTCTTGGGTATACAGACGTCGTAACACGTAAATCGTTGTGCTCGCGATTATCTCG-C
GGAATGGAATTATTCACAGTGCTTCGAGATACAACACAAATTGCCAGCGCCTTCTTGGTA
CACAGTGTCATCAAATCTCTTTTTCGATAGCATGTGAGTAATTACACCCGGGTGGGAAGT
AACTAACTATATGTCTCCTGTTCCTTCAATACTCCACTTCAATCCACCTACAAAATCGTT
TCGCTCAGCTTTTGAAACAAAAAATTCGTTAAAACTTCATGGCGTTTGTACTGTATAAAT
TTCTGCCAAATTTACTTCAGTACCAGACCAGTATTTCCCAGCCTACGGGTGTCGGTACTA
AAGACTTTCTGCGATTTAACTCTGTACCCTTTTAGCTACGGCATTCAAAATGAGTCGAGC
GGGGCGATCCGACTATCTTGTTACTGGTCTAGAGAATCTGAGATCATAACCCATTGGTGA
ATGTACCATTAGAACTGTAGTCTGCGTTTTGATTGCCGTTTTTCGGGAGAATTACTCGCA
AGCCTCATTGGGAACTCTCTTACGTTGTCATCTGATTCACCTTTCCCCGATGTCACTATA
ACGTGGCAGTGCGCCATTATTCGAGGACAATCCCCGCAAGTGGAGGACCGCCATTGTGTA
TGCACCGGTCTCATCATATCCTTTCTTGTTTCCTCTCCTTTATAAAATTTGATACATCTC
CTTGCTGTGCTCGTTTATAGTTCACTCTCTTTCCTTAGGAGCGTGGGTGAGTCGCAAGTA
TGGTGTTTTCCTTCCCCTTTTCTTCCCCTATAGTGACTCGCTTAGAATTCGCTTCCCCCT
GTATACTGACCCTAAGTAAGGCAATTTTATTTGTCGATGGAGATGTGTGTGCGTCTCACC
CTCCCCCTTTTACTGAGGTCAGTCTGTCGCTATTTTTACAAATTTACTATTGTCGTTGGC
TTGCTAGCTTCCGTTGACCAAACCAAGAATGAAAACAATTCCAGATGGTTTAACGTAACG
CTATTTCCGCTTGTGTCCTGTGCTCTATAGTATAACTTAGAGGTTACGCATTAGCATGTA
TTAAGACAATCTATCCTATCCTAGTGTCGAGTACTTTAACGGTTCTATTACCTTCGGCGC
TCTAATCTTACCACTTACTGGAGTTTTCTTCGTGTCACGGGGGTCGGCTCACGTGGAAGT
CGCATTTCGTGTTCCTGAGTAGATATTGAAGCGACCTATCATTGTATTTCGTCGTGTGCT
ATCGTAGCGTGTCACAGTCGATACTACCGGCAGTACTTCGGTCCAATCCGCTGTTCGTTA
TGTGCCAGTAAGTGTGATACTTCGGTCCTTTCCTTTCGCTGAGCCCCCTATTGCCGAAGA
AGATAAATAGGTGAGTCAATGTCACGCATCAATCTAAATGAACCAGGTTGCGCTAAGAGT
CTGGTGACTTGAAAGGATTTGGTCCTTACTCTTTTAAAGTTGCATCTGGCACAAGTAATG
TCTATAGGATAGTGACACCCTAAACGGCATGATTATAGCCTACAGTTGGGCGGGTCTGAC
CTCTTTTTGATGAGCGCTTGATTCGTACATACATATGCTAATGACCCGGACTTATTACTG
GTAATACTTAGCTTTCGGAAACCGTCGGCGACGTTATCGATTGCATCACGTTTTGCGCTA
TTATCATTCAACTAAAGTTTTCATCCTGGGTGCGGATTACTCATTCGTTATTCCCTTGTG
GTAACTTGCACTAACTCTTGATGAAGAATCCTTGTATTTTGTGCTTTTTACTATGGTAAC
GCCGGGATGATCATCTGCGTTTGATTACCTGGAGGTTGTAATAATTGGATGTGCTGTTGG
TGATTCACTCGCGGCTTGCGACATCAGTCCTCTTGTTCGGTTGTAACCACGATAGCCGCA
CCACACTCTTTGAAGTGCATGCCAGCCGTGAATTGCCCGATTTGGACTGTGATGCCGTAC
TGGCAGTATGGTAAATACGAAGGCCAATCACCTGCTACTGGTCCATACTAATCCGGGTCC
CATTTGTTTTTGATGACGGCGCCCCGTAAGTAGATACTTATCCTATCTCTGGTCAAAAAT
TATTAAGTGGAGTTTTGGCGTTTTCGCATCTGGGTCGCCTTCCGACAGTCGCATAGGATT
CCCTCCCCAGTCACTTTTGGCACAGATCGGGATGGTGCTTCTAGCTCTTGTTTGATATCG
CTATGCAACTCTCGCTCTTTCTTTTACTGACGGTTCCGTGTCCTTGTTTTTAGTAAGCTA
CTATTGTCGTTGCCTTGCTAGCCTAACTTAAGAGCACTGCTACCACAACACTTCCAGTGC
ATTGTCTCAAGGTATTTTTTCTCGTGTGCTGTTGTCTATGCAATTCAATGCCAACATACT
ACAATTTAAGTGCGTCCAAACAAATTTCAATTCGGACTTCGGCGAGCTCATTCGTGAGTT
AGTCTCCTTTCGGTTTGCGTCAATTGGCGCAAATCAGGAGTCTTCAGTACTAATAATGGC
TTCTAGCACTTCTGGTCTAGTCTCCTTTTGCTCCTATTAGTCCACTAAGCGCG--CAGCG
CGGTTACTACAAGATCCGGGCCCTTGTCTCTTCTTTCTTTATAACCTTTAGTTTATTCTA
TTTACTTTTTTCTTTTGTTCAACGGACGGAATCACCGGTCTGTTGCTCGTTTTGTTGTTT
AGCACGTGCCTTCAT--TGTCCTGTACGTACCG--TTTCATCACACTTACTTATTCTTCT
TTTTTCTTGACCTGTGTCACACAAAATATAGCGTAGGTTTTTTTCTTTCAATTATATATT
CTTCCCTTTTTCCCTTTTTATACCGAAATACCCTTCTCTCGTTTGTCGACTACCTGACCA
ATGACTAAAGATACTTACTTTTCCTGTTTTCTTTGACCATCCAATCTCTATCTTCTTCCC
CTTTTGTCTTTCCCAGGCAAAATTTCGCCTGTGTTTTTCTTACTTC--------------
----------------------------------------TCCACACACGTGTACGTAAA
ATCAACCAAACAACATTCCTGTCCACGTCCAACGCCTCCACCCGCGCCTGCAGTCGTAGA
AGGGAATACTCGAAGAATGATCACTATTAAGCTCATTCCTTGATTGT-ACTGCTGTAATG
TCCCACACTAGCCAGTATAGAATAAAGGCTTGGCTACATGTCCAAAGGCGAAGTGGGTAT
CAAAAATACACTTGGGAGTTTGCACTAACACACGATAGAATACCCGCGAATTAGCTTCGA
TGTCTTTAAATCGGTCCACCTCAAGGAAGTTTATAGCTACTTAGAAAAGTATGTTCACTG
TCGGAATACGCTTGATAGAGATCTGTTATTGAAATAAAGCGGTTTCAAGTCTCGTTCTCC
GGTATGATCCTCATTGAACTTATGGGCTGACGGACCGCCCAGTCTACGTACGAAGGATCG
AGAATTGCCGAGGCATCCCGATGACTCTA-TACTACTA------AAGATTCGACATTGAT
GCCGCGCGTAAGACAGGGCAGAACTG-CCGGACTGCATCGACGACACAGACAGTGAGTCG
TTGGGGACGCACTGAAGGTGAAGAGGATAGGAAACACACTCAGACTTAACACAACAGAGG
ACGATACCAATACG-CCCTGAGCAGAGAAAGACAGGGCACCTCAAGTCCACAGATGAAGA
AGTGCACAGTATCACTGGGGAATATCCAGGAAGGAAGTGAAGCATAGAGCCTAAGACTGA
GACAAGAACGAGGCTGAGGGGGGACAGAGGATGATATCTGGGCTGTCATTGAGGCGGAGG
GACAATGAGGTATTCGACCGGAGGGAACGGCCCGGGGGAGCAGAAACAACTGTCGCGAAA
AAAAATAGATACCCCAAAAGCCGTAGCACCAAACTTGTATAGGCTACACAAACCGAAGTG
TTCCGAGACAAGTCCTTAACAAGGACATAGTG--ATAATACACTAAGTA-CACAACGCG-
--GGTAGAACTAATAAAAAC-ATGTAGCAGCGGACTCTTGGAGAAC--ACACTCGTTCAT
ATGTTGGGAGACTAGT---------GAGATTAAAGGGAAAAAAAATACCGCGCGTCAAAA
ATCAAAGCAAGGTAGAACCTTGAACTATAGGTGTAAAGAACTGGCTTGGAGGGGAACCCC
GAGAAA---GCACGCAACTACAAAACCCGTTACCCAGGCAACATATAACACAAATAAAAT
TTAGCTTT-TGATAGAGAG---------GAAAGATGTAATGCAG--AAAGTAGATATAAC
AACCAACGCTGTAATTCTTCAC--------------------------------------
------------AACAGAAGAGTACACCTAT-GGTAGGAACCTTGCTACTCCAAGCGGAG
GAGTCAGTCGGAGGATAACGAT--------GAGCCGTTAAGGAGGTACGATCATAGAGTA
AACTGGAGGTATG--AG--CATAAGCGAAT-CCTGGAGGAACCAGATAGCAGTTAGTGAA
AGCGTC-AGC------------------------------AAA-----T----CGG-ATC
AGGGTACGCAGATAA---TT-------TGAGA-GA-CGACTCGATAAGATACAGGCTGGT
CATAGTTC-CTCCGG---GG--GGAT--GCAAA--ATACCC-TATCAATAACCA-GAGGA
TA-ACGTACACTGGTTATAACGTGGGCGATC--AAA------GCGCGAGTCTTGAGTCTC
GCTAAGAGGGTGTCATTTGTTGTGATAT----GTGGCACAATAGAACAAATTGATAAAGA
TCAGAACATCACGATTCTGTGCAGATATAGAAATGTGGATGTGAGAAGAATGCGAAACAA
TATGCTTGAGTACAGATGAGTTCGATTTT--C--AGAG----AAAAGTAGAGATGTTCCT
GT---GG----G-----GCGTT-GTTTGG-TC----AATTCCATGTGAGGCCAAACACAC
AACCAAATTTCCGGTGGAGCTAGAATGAGACGGGGAACTAAACACTGGGCTCGCTGTGCG
CTCCGGCAAACAGTA--CC-TACACCATGACA--TATATTCAATGATTGATCTTCGTGCA
ACTACAGCGCAGATTGCGGTAGAAGATCACGACCACTGCATCAGATGGAAGGCAGTTGAC
GAAGCTTGTAGACTTGAT-GAG---AGAAGACGGTTTCAAGGTTAAGGGATTTTACGACG
GCAGCGATCCGTCAAGTGCACGAAATCTCTTTAGGTCACTAGCAGGACGTAATAACCCGG
CCTCTGATAGGAGTGCCAGCGTAGTAAGGCGGAAATAGACAACTTAAG---A-A------
-----AA--ACCGGCCCTAAAATACCACCGCCGATAAAGCATGGGGGAGGGGCGTGAAGT
G--GTACTGGTATGGGGCAAGCTGTGGATATTCACATGACAGAAAC-GT--GGAAAAGAC
CCGGCTCCATGAAGGGATGTTGGAGGATGGATACCAGAGTTTAGGGG---TTCGATGC-G
GTATAGATCACCAGGAGCGAGGATACAGCCGA---------------AGCGTATCACGAA
GGGAGGGACGAAGAATAATCACGACTTCGGACGGAGTACCGGCTCAAGGCATGATCGTGG
GCCAACTAAGCTGGATGCGGTAACGTTGTTGGAACAAACTGTGCGTCGAAAATGGAAGGC
TGCCGCAGATTATATACCGGGAACGCTAGCTTCGACCCGAGAGACGGCCGGGAGGTGTGG
TGGGCATCGACATATGCCAGCCGACAGAATGAAGCACG---GCCGTTCGCGCGCCTTGCG
CACT--CGTGAATCGAAGGGAAGCTACACCCAGCGTCCCAAGTGAAACCAGG-GG-GGGA
ACTATCTAAGACGAGGTTTGAATGCAAAGATGTG-----AT-------CGAGGGAGGGAT
TCATGGGTGGTCACATCAGTAACGTCGACGTTTAGCCATAGACTGAC---CAATGGCGTG
----G----TTTGACACAACATTCTCGTTGGGATTTACAATCTTT-ACGTG----ATCAC
GAGAGGGGAAGCTGGTGTCAAAGATTGGTAGT--------GGGGTAGGG-----------
--------------------TGGAAACAAAGTTAACACTGACTACAAGGCGTAGTTTTCG
CCCGTACAGTATGGAGGATGAAGCTAAGACCAAACGTCT-AAAG--TGCGGTG--ATCGA
TGCGGGGACCGAGTCGCCAAGG--CAAGTATCTGGAGGAGGATCGACCGACGGTTGCTGA
GGGCTCTTCCTGTCCGAGAACTCCTGACGTAAA-----------CGAT------AGAAGA
AAA--TGAGCAGTGACCGGACGCCGCTAAGCACCATGACGTCCATGGGCAATTCCTGTAG
TAGGTGGGCAGGCCCTTTGGCGGGCTCATTCAACCTCGAGGCATGCACGACAGCTGTAAG
ACCGATGAAT-A----ATGATCA-AA---GATA--AA--ATAAAAATAAGAGCTTTATTG
GCGGTACACA-GTAACTTCCT--AC--GC--CGAG-TAGGCAGGCTGTTGATCGATGCTC
AGGAAAAGACTATACAACGCATTTAGAGGGACGTACG-TTTAAGGCGA-----CGTCAAG
AGGAGAACCAAATAGCTGAGTATCACGCAAGCGTCCGAAATATTGAGGCTAACTAGTTGC
GGGCCATCTGACTTTGGGCGGGATCCTGGATTGAAGTTACGAATATCAAGCTACGTCATT
TGGAGAGTCGCCTGGAAGTAGGCCGCAAGTCACAATCGGCTTAGTAATTTGGCAGGGGAG
GCAGGGGTCACACGGGGCCAAGCAAGTGAACGATGACCAGAAGACTGCACAGCGTGGGAT
AGTCTAGGCACGAGAGTGACTAAGTCGCCTCGCCATAAACTATCAATTATCTTTGCACAC
GGCGGTGGGGGAAGGCTAGGCGACCATAATCAGGGTAGGAGGCGCTCTAGAACTAGGTGC
CACACCGCCGTCTTAGTCGAACACGACCAGAACTAACACGCAGCTGGTGCGAGGACGGAT
-ATCTAGAGCACATTGTGGGACTAAGGTCGC----GTCTGAC-CCTC---AAACTTATTG
AATAT--AAGTTTCCAGCGCAAAT--TTTC-----G--GAT--ATG----CTAGA--GCG
A--CACT-GAA-----GA----AGAGA--MGT-TACGCAGTAA-CTATGTCTACCGATGT
TGAACAAATGACTCTCCGCGAGCATTTGATAGA-CTAGG-TCAAAATGTTGGCGTAAGAA
GTGAG--A-TAAAACCGGTGCGA--AAA-ACAGCAATTGGACTCGGGG-----AA--TGG
ATACCGAGAAGTAG-TAAAAATGTGC-CAA--------ACAAAGATTGTGCCGGGTG--A
G-----GGAACGACTCCGCCCGGGACCCCCGATATC-----GAAA-------------TA
CAATCAAACTGCATTGGA-TGCGG--------AGGGC--GTCGGTAA-AGCACGTCAAGT
G--ATAATT--AAAATGAAAGGCAC--------AAGTG--CAA--AAT---TTTAGA--A
C---TCACC--CG--GAGAT----------TACA-AGTC-TTAATTGTATTCA-GT----
-TAAT---ATCAGGAG--TACAA--C-------AC--GAT--GCTGAAGCA---ATATTT
TT--T-TTACACATTAAT----------TT-C--GATACA--------------------
--------------------------------------------TCG------------C
CGCATTTAGGAAAATAT--GA---AA--ATGCTCTAT-CTCCCGTTGGATGAACCGCTAT
GAGTCT--AT--CAAATGCATAGAAGTTGAAGGACTTAAAGGAGCGCTGAACTAGGATGA
TATGATATAGAACGCCAGGCATGG--CTAGTCTCACGAAAGGTAGCACAACGGCTGTTAG
GGCAAGCACATTGAAACAGTCTCGGCACAACAGAAACCGATAGCGTGGGATAGTTCGGTA
GCTCGGCGGCGTG-GTATTCGATTGAAAGTCAACATATGGATCGAGCGTGAGGCCGCAGT
TAGCAGAGGCGGAACGG--AGTCATGCCT--CCGAACTTGAAGCTAT-CAAGCAAA-AGG
ACGCGATAAAAAAGAGCCGCGGTTTTGGATGTAATAAGTCTGGCAAGGGGACAG---GTC
CGGGAGAGGGAGAGGGTCGAGAAGGCTATACGGACACCAGTCCCAAACCACAGACCAAAG
ACCACAGAAACGCAGTCCCCGATGAGTAAACAACATGTCA-GGAGCTAT-GTGAAGTACG
AGCATCGCTGGTGAGGAGAGTCGGATCAACGACGGGGGAACCCGCTA---TGGAACA---
-----------AG--AGGACG--AAGTGGTCGTATAAAACACGTCTGTCAAGTTTGAGCC
ACTGACCCTCGTTGAAAAGCTAATAACTGACGGACCTACTGAACCG-GTCAGGAGGCTCA
GGAGCCAG-GTTGCAAACATT-AGCGACTTCCAGGCCAAAGTGATAAGGTTACATAC---
CTCA-C-TCAGCGGCAGTAAAATAACTAAGCGAATTACAAATATACCCTAACGAACGCAT
TTTCTCATGAGACTC-----------GCTAT-AAAGCACAAAAAGGAGAAGATTCGTAAC
CGAGGCAAGACAGAGCACATAAACAGGCATGGTGCACCTAATGA--GAAGAATCCAAAAT
TAAATAGAAGGGGCTGCGAAATACAAGCTATGA----CAGACAAACGAAGCTTTGGTGTG
TGGGACGAATTAGGAAA--------------------------AGGGTGGTGGAATCTCT
GAAATTAGATAATTAAAAACTCTAGTAGGGAAGATCCCCAAGGGATAAATTATCATCGGA
ATAAATCGAGAGCGCCAGTAGCCGTGATGACAATTGGAATGCGCGAATACGAGGAAATAC
TACAATGTGATGGC--TCT---AGCAAACCGTACGAACACCTTTTGCCAATTGGCCGGAA
ACATAAATACTGGAACAGACAGGGAGGTGAGACAG--GAT-----GACACAAGA-GAGAG
C-TACCAACGGTAGTCTAAAGTTCAGAAAGAGTAA-AGGAAGGAAAAGGCCGGAGAGCGG
TAAAGACCCCAACGAAGTTTTCACAATGGTGGAATATGGATCCGAGGAAAGATGCATCAC
TGAAGGACAAAGGAATTGTCACTCGGAAACCAAGAACCTGTCCGACAGACAAGGAAACA-
-AA-----G------TA---CAGCAGAGTAC--GAGCGACTTTGGTCACCGCAAGTATAT
GTGGGG-AGAGGGACAAGGACAAGGGAAGCGCTCAGAGAAGGTCATAAAGGAAAAGAGCG
GTAAAAGAAGAACCCGGTAGAGCAC--CGAAATTTGTATC---CCAA-------AAAAGA
--TAAA----AT-TAC---------AACCGTCATGATCGACAGTGGAGAGACTATCGAAA
GCGGCCAAAGGGGTTTAT??????????????????????????????????????????
????????????????????????????????????????????????????????????
????????????????????????????????????????????????????????????
????????????????????????????????????????????????????????????
????????????????????????????????????????????????????????????
????????????????????????????????????????????????????????????
????????????????????????????????????????????????????????????
????????????????????????????????????????????????????????????
????????????????????????????????????????????????????????????
????????????????????????????????????????????????????????????
????????????????????????????????????????????????????????????
????????????????????????????????????????????????????????????
????????????????????????????????????????????????????????????
????????????????????????????????????????????????????????????
????????????????????????????????????????????????????????????
????????????????????????????????????????????????????????????
????????????????????????????????????????????????????????????
????????????????????????????????????????????????????????????
????????????????????????????????????????????????????????????
????????????????????????????????????????????????????????????
????????????????????????????????????????????????????????????
????????????????????????????????????????????????????????????
????????????????????????????????????????????????????????????
????????????????????????????????????????????????????????????
????????????????????????????????????????????????????????????
????????????????????????????????????????????????????????????
????????????????????????????????????????????????????????????
????????????????????????????????????????????????????????????
????????????????????????????????????????????????????????????
????????????????????????????????????????????????????????????
????????????????????????????????????????????????????????????
????????????????????????????????????????????????????????????
????????????????????????????????????????????????????????????
????????????????????????????????????????????????????????????
????????????????????????????????????????????????????????????
????????????????????????????????????????????????????????????
????????????????????????????????????????????????????????????
????????????????????????????????????????????????????????????
????????????????????????????????????????????????????????????
????????????????????????????????????????????????????????????
????????????????????????????????????????????????????????????
????????????????????????????????????????????????????????????
????????????????????????????????????????????????????????????
????????????????????????????????????????????????????????????
????????????????????????????????????????????????????????????
????????????????????????????????????????????????????????????
????????????????????????????????????????????????????????????
????????????????????????????????????????????????????????????
????????????????????????????????????????????????????????????
????????????????????????????????????????????????????????????
????????????????????????????????????????????????????????????
????????????????????????????????????????????????????????????
????????????????????????????????????????????????????????????
????????????????????????????????????????????????????????????
????????????????????????????????????????????????????????????
????????????????????????????????????????????????????????????
????????????????????????????????????????????????????????????
????????????????????????????????????????????????????????????
????????????????????????????????????????????????????????????
????????????????????????????????????????????????????????????
????????????????????????????????????????????????????????????
????????????????????????????????????????????????????????????
????????????????????????????????????????????????????????????
????????????????????????????????????????????????????????????
????????????????????????????????????????????????????????????
????????????????????????????????????????????????????????????
????????????????????????????????????????????????????????????
????????????????????????????????????????????????????????????
????????????????????????????????????????????????????????????
????????????????????????????????????????????????????????????
????????????????????????????????????????????????????????????
????????????????????????????????????????????????????????????
????????????????????????????????????????????????????????????
????????????????????????????????????????????????????????????
????????????????????????????????????????????????????????????
????????????????????????????????????????????????????????????
????????????????????????????????????????????????????????????
????????????????????????????????????????????????????????????
????????????????????????????????????????????????????????????
????????????????????????????????????????????????????????????
????????????????????????????????????????????????????????????
????????????????????????????????????????????????????????????
????????????????????????????????????????????????????????????
????????????????????????????????????????????????????????????
????????????????????????????????????????????????????????????
????????????????????????????????????????????????????????????
????????????????????????????????????????????????????????????
????????????????????????????????????????????????????????????
????????????????????????????????????????????????????????????
????????????????????????????????????????????????????????????
????????????????????????????????????????????????????????????
????????????????????????????????????????????????????????????
????????????????????????????????????????????????????????????
????????????????????????????????????????????????????????????
????????????????????????????????????????????????????????????
????????????????????????????????????????????????????????????
????????????????????????????????????????????????????????????
????????????????????????????????????????????????????????????
????????????????????????????????????????????????????????????
????????????????????????????????????????????????????????????
?ACATCAAGATAGAATTAGGAATTCAACAATGGAAGTATTAGG--ATGCTGGATGGGTCA
TTGGACCGAGCTGCATACTAAGCACAAAGGCAAGTGTTTCGCGCACTTCCGTAAAGGATC
T-CGGCGACCGGTGAGGGTTGCGGGTTACGAGCACGATAGGCATTAAAACTGAATCTGCA
TAGCCAGTCAAGATTTGTACTCGTTGTTGGGGTATCGAAAATGCCTCCACTTCCGGGATT
TGAGGCTAATTTTTAATTAGGAGTGCTGAAGGAGTATCTGTCGAACCATCCTCGCGACTA
AACGAGGCTCCCACTAGACGCGGACTACAGGATTACCGAGCAGGGTGTTTCGCAGGT-
>Ananas_comosus
GTTCAATTTAAACTGA-TAAAATTAAT--ACATT-TACAGTTG--------AAGATTTTA
AAAGAGTTTTTGAGAAATATATCTAACAGAGTGTAAAATAGTGTCCTTAGTGTGCCCACG
AATCTATTATTTTAGTAATTTCACATTTTGGTCAAAATGTATTTT---------ACCT--
GAG---------AA--TG---------TTCA----CATAAAATAAATTAGCTG-AATGGA
CAATTTTGTGTATGCTGTAGTCCATAAGGTTACAA-TTTCATTTTTTTCTTACAAATCTG
TAAAAAATATATATATAACATACTGAAATCCTTATCTTAAATAAATATTTGCTAAGAG--
----GTTTAATAATCAAAGAAATGTGGGCGGATGAGATTGTCACAAA-------------
-------------AA----CATAGG--T-AAGATTAAGACAATTTATATTTATTTGTAAT
ATCTACTCACACATAAGTTATGAGCAAAATGGAAGTCTTATTAATAGTCGTGATAGTT-C
TGATAGAAGTCTATAACATAGTACAT--TTAATTAATTGAAGTTTAGTATTGAGT-TATA
CATGTTGCTGTTGTATGTTATTCTTTAAGATATATTAACATAACTTCAATGTGTTGCGAT
TGATAATGACTT--GTGTTTTATATCTTGTTTAAACGCAATGCGGAGTAATTTATT--CA
C---TAGACTAACTATTACTAAACTTTGGATCTTTATTGCTATGTAAATAAAGTGAACTT
AAGTGTACTA-CACCACAATTTAATTATGATGCTTCTACCATTTTCTATTAATTAAAGTG
TCTCATAACCCTTTTTTTTAAGATAAAATAGTAACTTGCGACTTTCTAAGTTTGGAAGAT
TAAAAAATTGATGTGTTGTTTATTGTATTTGAGATATTATGATACTCCTTTGATTATGCT
AAGTTTTTGGCTAACTGAAATTGCAGCCAAAACATGTCTAAGATAATTTATCTAAATTGT
GAGTTCGGAGCGACTTCATAGGTATTAAACCCTTGAATGTATTGCTAATTAATTTTCCAG
AATTCAGTTAAAATCTTATTAATTTTGTACTGAACTAATTTATAATGTTAAATGTATACT
ATTTTTTATCTATAAACACCTACTTACATTTTGTTTTCAAACATATACGAGATCAAAGAA
GACAGAACTAATTTTCTATTGTAGAATAAATGGTAACAACTCGGAGGATTTTCAGTATTT
GAATAGAGATTTGATTCAAGTATACAATATTCGACCGAAACTGGATTGAGCAATATGTCT
ATTCAAGTCTTCGCAGTTTTCTGATGTA-TTCT-GATTGTCGAAAAAATTATATATGTTA
TGGGAAGAGTCGATTATTACCATTCGACCCTTAGTTTTATTATTCAATTTTATGTCTAGA
TGAAACTAATTAGATTATTTCTAAACAATGATAATAAACCGAGCCCTCATTACATATCAA
AATTTAATTTCGAGAACAATTAATTAAAAATACTTAGTAGGATTGATTGTCATGAATCGT
TTAATGTACCCTCTTTCAAAAAACAAAGAGTTAGTTATCTTAAGTTGAAATTTCAGATAT
GCAATTATGCTGCCTTTCTATATATTTCAAAAAATCATTTAAATTATAGATGAATGCTCG
ATTATGAATGATAATCAATGCTAATTGGTAACGGTTATAAAAAATGTCAAACCCGAAATT
TCAAATTTTAAATGGTAGCTCAAATTGCGGCTTGGTCCTATCGATGCAGC---ATTTAGT
TTATTGT-AAGAACTATATTCATTAAACCCTTCGTATATTGAA-CC-CCAGAGGTGGTTT
TAAGTTGCCTAATTGGGTTTTTAAATAATTAATATCGTATGTGAAGTAGTATCAATGAAA
GT-CTTTCGATACTT------------CTCACCGACCGTCGTTCTTAAATAATATAGTTA
GTTTAGAG-----ATTAATTAAGGCGTTTATAAAATAGCTGGCAACGTCAGAGAGAATGT
AGTACTGAAAAAATGTATTTTTGAAAATCATACTTTAAAAGATACAAATCAACAAATAAT
GTTTG--TCGATCTGCTTTTCTTGCGGTAGTTCTCTTTTAGTAATTTTATATTATTTACA
TAGTTGAAAAAGTAAATTAGTTATTGATAATCAGTGAAGTATGTTTTGTTAATCTAACGG
ATTAGTAAACATCTGAAATAACTCAATCTTGCATTCGATACCATTGTAACTGCCTGTCTA
TCTATTACGCACGTA---AATATGTCTTATGCATTTTTTGATTTATGACAGATTGGATGC
GTTATTTTTATACGAGATTTGTTCAAAGTTCGACCAATAATAATCCAATCAATATTCTAA
CGTAGTTAAATTTTTTACTAATTATCGTTAATATTTATTTTAGGCGTTACACGGTTTGAT
GTAATAATTCTTGCTATGTGTTGGC--AACCATAAATTGAAAGGACTTCTAAAAATTTGT
TGATTAATTACGAACCTACTCCTT--TATCGA--TCT--ATTA------CAATAATCTTT
ACTCGGT--TATAGTATAAAATTAATGGAGGCATGGAGCTATTACAAAAACTTACT---A
T--AACCTTTT---ACTT--CA--T-AATCTCTTGT--A--T----GTAAATTAACTTTT
-----ATATTCATAATGTGTTGTTTCTTAGTCTACATTTTAAAGTTGAGACTGTGCCGAT
GATTTGCACGTTATT--------A-----ATATGATGTTATATTAATTATGACTTGCTAA
AATATTTTACAGAAGAAGTTCATTATAA---TGCGGCTCATTATGGTGTTTGG--TCGAC
ATCGTCTAGACTAAACAAAAACTGGCAGAGGCGGATAAAT--TAAACGAGAAGCAACTAT
TCTCTGTCGATACTCTTATTTTTGTTGATCTTTTGTGACCTCATCAAATTGTTATTTAGT
ATCATTTGAAATTGCCCTTAGTTCTATATTTTCCTATTATATGATGTCTTATTATTGTAC
TTTAGTAGCTTTAAATT----GTTA----GATGTGTC--------ACCATTAAAATTACA
GTTCGCGTATTTCGATC--------TAA----TT---TGTTTGTACTCCAGAAAAACTTT
TGATGATTGTAACGGACGAGATTTGCAAATCATAACTCTGTGTCATTT-TTTGGAAG---
-------------ATCGAGAAAGATCACAAGTTAAAGCCTAGTACGTGAGTTTGAAAACA
TTCTTTGAAAA-------GTTGTATTAATCCTGCGCTATTA----TATAATTAGGCGCTT
AGAA--GATAAATAATTTTACGA---------------TATTAT-CCATAA--AGCG--A
A--ATTACTTTAAATACTCAAAGT-AACTTAACT-------AT--TG----AAAACGCTT
TAGTTTGTAAAAATTACT-AA----C--AAAG--TTGAACA--TACATTCATTCAGTCTT
TATCTCTGTT--CTCAAAA-TCAGAATGCTACTTCTTAAATCATAATCATTTCACTATAT
TTATTAGGTAATCCTATTGTTTA--AAAAGA--GTTCCAAC--TAT--T---CA--AAAG
TTGTTAACATCAGATTTTTTGAACCATGTCCCGCTTAGTATAGATAA--TTTTAG--AAT
A-AC--TGTTCACTTAATGAAGACTTCCAGCATTTAAGAGATTATGAAATATGCACAGTA
TAATC--AACTATTGATCGTT-GACTTTGAATTAACTTTACGTAATACTTCTTCTTGCTC
ACATGCTCGACTGACTGCATCAGATTAGTGGTGGATCAAAGGCC--AAGGTAGTAATTGT
CGCGCTCGAAAGCTGCTTGG--TGCCTTAATTCAAAATTCTTTTA--CCATACTACTCCC
ATTAATAGTTGT-TCTTCTTTGTCTGTTTTTGTAGATCCCTAAGTGCAACGCTGTTACTC
AGCATTTAAATTCCGGATGTTGTGCCTCTTCTTTGATTTCTGAGTTTCATGTGTTTGTCT
CGTCCTGTTTCGAGCAAAACTTGGTGCCCACTGAATCTCTGTTCTCTTCAGCGCTATTAC
ACAAGTGGGATGGACTGTTTTTTCCTCAGAGTCTATCACAAATTCGAACAACGTAAGTTA
TCCATATTTCCTTTCTTATGGGATCTC--ATCTC--ATTGT-----AATCGTTGTCTG--
--TTTCTTACATTTTTCTCCGGCTCGTGTAATTATGGATTTCTCTGATTTCCCCATTCTT
ACTATTTTAGGTTTCAGTTTTGTTTTTTTACCCAAAAGCGTATTCCCGTT----TGTCCT
TTGGGAACTTGTCGATACAATAATTATTTTTGCCTGTCTCTAATAGCATCTCATTTTTTC
CCTGGTTTGGCAATTCTTTCCAGTGTGCATTCGACAGATGCAACCTAATTTGGCGCCTTT
AGTCGTAGCCGGATATAATTAGTTACATAACCGTCTCTTTTCTGTGTATCCCCTAAGCCA
TAAG-----------CCCCTTCTTCTCCATCCCCCCCGTTATCTATCCAAGATTTATTCT
TGTTTGATTCTCACGTAGTTCACCTGATGATTTGTTTGACAAGACGTTCATTTATCTATG
CTCGTTTTGTGCGCAATGAACGTACAACTTCTCCCTGTTCTGGTCCTCGTTGATATTGGG
GACGTATTTCTGTTCGTTCTAAATATTATTTCGGAAATCCATGAAGGCCTGCAACTATGT
CTGTTCCCTCGTCTACTTCTCAACTTTTTTAAAATTGCTTTTCGTTCTTCTTTCGTTCCT
GAGCAATCGAACGTACTGACGTATGTGAATTCTTTTTTATACTTTACGCTGTATTGTCTT
TACTTTTTTCTTGCTACGGAGCTAGCCGATCGTCTTTTTCTTCGCCTTTTCAGGAA-TTG
GACTGTGT-TATTTCCACTGAATATAACTTATAAACAGTATTATAGGTGTAGTCTGCTTT
CGTTCCTCCTCCGCTCGACGTTATTTTCTAGGATGTTCCGATTTTTTTGATATTCTATTT
CTGGGAAGTACCCATTTACCGGCTTTTTGTTGTGTAGCAACCTATAGTTAACACTCTATT
TATGTTTCACTATCTTCTACGTCACAGACAAGCGTTTCGTTTATGCAGTTGTATATTCAC
ACTTCCGTTTTGCTATTACCCCCTGAGATAAGTCACCTCATGTCTTGTGCTCATGTAGCT
TATTCAGTTGCCTTTTCGCGGAGCGTTATAATGGTCTCTCATTCTTGGTCTCCTCTCGTG
GTTCATTTTTGTTCGCAATTTCATTTCTTTCTCTTTCCTATTCTTGATTAGAATT--ATC
ACA--TT--ACGCGATTTCTGTTTCTTGTGTACATTTCTCTAATACTTCAAATTAATTTT
GTATTCTGTAGTTCGGATTGCTTGTATTTACTATATTCTCATTAGGATAGATTCTTTTCT
CCCACCTGTCTTCCTAGAGACCGTAACATTTAACAAACGTTCTTCTCTCTCTGTGTTTTC
CCCAATGGTGCTCGTTTTGTCTTTCCATCTAATAGATTAAATGCGCTAAATCTATGATTA
CTCCTTCTTTCCTGTTTTTAGAAATAAAAGATGTTCATGTTACCTTGTTCGCATTATATT
GATTGTGCATTTGTGTCGCTCCGCGAACTTCAGTGATGTTTGTTGTAGTCGGTATGATTA
TCAATTAAAGTAC---TTCCTGCCTTTTGCTCACCATCTATGTCACTAGCCCTCCTTACC
CTTCCGTTTTCGTTCTTTTTCATTATTCTTGTTCTTTGCCTCTCAGATAAGTCACCTCAT
GATTTCTGTGCAGCCTTATTCACACACTTTTGCGCTTACTACTTGACCAAGAATTTTGGT
CGATCTCGCCTTTGCTCTGGTCCTCGTGCAAATTAAGGTA--CC-T--TCTTCCTCCGTC
CTATTGTATTCTAGATGTATAAAGGC-AA-GCTACTCTGGAG--CC--GGTACA---TTT
------CC-TAAA--TCT--A--CAAGCATA---------AAT---GAGTG----A-T--
GC-ATGAAACCTACAACAACTTTCTTTTTTTCTTTGCTGTCT-------A--AGTTATAT
TCAGTCCC---T--ATTACGCAACTACAATTCACTTCTGTCTTGTTTCATTAGCCACTTA
ATA---TTACT--TAGG--CAGTTTAGTAATTAAGCAAGGATATTACGTTCTGTGGTCAT
CATTAGGTTAGTCAGTGTCGTTTGAGTAATGGGGTCCATTTATCATCT-TTTTTATCGCT
AATTTTTTGCTTTTGGTGTTTTCACTACCTCTGTTTTGTCTTATCCACATTCCCATTTAT
GCTATTTTTCTTTTAG--CAACAACATGCTGAGTCCTTGCCTTTCTTCCTCACCGAGTTG
CCGCAATTAAAT-TAATAATGTATCCATATCTATTCTTTTTCTTGCTGTCGATCTCTCGA
ATTTTATGCAACCTAGTTGTTTCTAGAATTAGACTTGATAGGTAATCAAGCTTAATCATC
GGAATCCTTCACTCTACCAATAATATCAGCGATGTTTTATGGTCCATTGTGCTTCATGCA
CCTTATTGAGATTAATTACCCGTGTTAAATGTGGTCCATCAGGTAAGTATGAACTCGTTA
AAATTCGACTTTAGTAGTGTTTGAACTAGGTCGCTTGCCGTAGATGATAAAAGAAATAGA
TAGAAAGACTCGATTGTGATAACTATTAACTAGTCGGCAAATATGGT-AGCAAC--AGAA
TAAGTTGAACCCATATCAAATATGTACCAGATGTATTGAAGGTCGGGATGCCGTTATATT
CATTAGTATCATTCTTGGTATTTGATAGTTCTTTGTTAAGAACTGCCGATGAGTTTCTCA
CAGTCTCTAACAAACTCCAGTGGGTATATAAGTCGATGTGTGCTATCTTAGGTAGATAAA
ATTAAGTATGTGTTGGAGTAAGCCAGTCTCAAAATCCAAGAATAAAATCTGGTCTCTTGA
ACTACTTACCAAGTCAGTTAAATTAGCTGTAAGGTACTATACAAGACTCTTCATAGAAAT
GCAGCAATCCGGTTCGTAATCGTAAGTAACAATGTATTCCGAACGTCCTTGTGGGCATAA
GACAATTGTCAAAACGTAGTTTCAGGTGGCTGAAATCCATAATAACATCAGGTGTTTCAA
CAAAAAAAGA--AAT--ACTTATTATCTTAAC--CCACTTCCCCAATCAGCGTCGTGCTT
AGCGGGTTATCCTTGCGTATAGAGTTCGCGCGACATTTCCGCTCTATCCCTTGTAAATCA
CAATTCTGCGCTCGGTTGCACAGCTGGTAATTCTATATCGGCCACACTTACTCATGAATC
GATTAAGCT--CAAAAGGTCCAAATCTAGGCACTAAGACTC----GTAAATCGCTC--TC
-TT----TATTCGCCTCACACTTCAAGAAACGACCGGTTGCAGATCAACTATATCACTTC
ACTTACTTGTCAATATAATTCAGAAGGTATGCTTTTCAGTATCCCAGTCCATAAATGATC
TAGAGCAAAATTTTGCTCGAAAGATTTCTTCCACCCAAATATTAACTATGGAGGGGATAC
AGGAGAACTAACCCCGTTGATTGAAAGGAATCTTACC-A--GGATTATTCCGCATTTCAG
ACTATAACTCGACATGGTGAGACATTTAACTGTAGTTTTTCCTTTCATTTTTAAAATAAT
ATAATATTGATAAGTAAGTATACTCAATCGAATCCATATTAGTGGTCTCGTTTATCCGTC
TCTAAGCCTCACTACTAATTCACATGGTTGCTAGGCCGTTTTTTTTATTGTATCGGTAAC
GATCGTCGTTTCTTCCCTGTCGACTCGAATGAGCTATTCGTCACTCTTGCCTTATTGGGC
GTGACCTCGTAGTACTTTCTTCCTTTTTATCTTGAAGTCGCTTGTCAACATAACTTGCAT
CAGTGAAAAGACCGCAATTATTCTTTTGCTCGATGTCTTACCTTGACCACTCCCTATTCA
GATTCTTATTGCTCAATTGTTTTTCTCTGTTCTCTTAATAATAACTGGCTCCCTTTTGCC
TCTGTGTGCCTCTAACTCTGTTTTATTTTGTTTGTTCTCTCGTTTCCATAAGGGAATATT
TCTCGATGTTTCCTCTCCCTTTGTAATGTTTATTGTCGCCTTTTTCTCTCTTTGGGGGTT
TTGCCACATATTTAGACTACCTAAGCGCGATCGCTCAGCACCCGTGATACACAATAGACG
ATAATCGATTGCATGATCTTTTGTGGTATAGCGTCAAACGTGACCATGCGCATTGCTTGA
ATTAGATGGGTGGTATCCGTTATGGCCGTCAATATAGCCTGCTTTCCTTTTCGGTAAAAC
CCATCGTAATACTTAAATCGTTGTGCTCGCGAATATCTCTAATTACGTA-CAATCTCAAT
TTAGATTCATACGTCAGCCCTTCTAGCAACATTGTGGGTACTCGGTGTGATCAAATCTCT
TTTTCGATAGCAGGTGAGTAATTACAAGCTCGAGAAGTAATTCCCGACATCTATCTTGCT
CTTTCAATACTCCACATCCAAGCATCTTCAATGTGGTTTTGCCCACCTTTTGAAACCCGA
AATTAGTTGAGACTTCATAGTGTTTGTAGTGTATAAACTGCTGGCAATTCACCTATACTT
CAGTAACACTCCGTCCCGCCCGCGTCG--GGGATTCTGGATCTTCTCTGCCATTTAATAC
TCTATCTTTTTAGTTTCGGCGTTCAACATGTGTCGAGCGGGGCGATCCGAATTTGTTGTA
ACTCTTTTATGGATACATGGCTGAAGTTCATCGGATCAGCTCTAGGTGATTGCACCATTA
CAGCCTCCAGTTTTGCATTGCTGTTTTTGGGGAGAATTACTTGCAAATATCCCCACGCTG
TTAGGCTGTCAATTGGTCCCGCTTTCGTTCTGTATGTCG-----TGAGTCAACCCGGTGT
GTCCCAATAGAAATCAAGTAAATTCCATGATCTTTTGCCGATTATCGAGATACGTAACTA
TGCTCACTGACATGACCTACTCGGGCCGCTATCACGTAAGGACTGTGCAAATACGCTTTT
TTCCTCTTCGGTATACAGACGTCGTAACACGTAAATCGTTGTGCTCGCGATTATCTCG-C
GGAATGGAATTATTCACAGTGCTTCGAGATACAACACGGATTGCCAGCGCCTTCTTGGTA
CACAGTGTCATCAAATCTCTTTTTCGATAGCATGTGAGTAATTACATCCGGGTGGGAAGT
AACTAACTATATGTCTCCTGTTCCTTCAATACTCCACTTCAATCCACCTACAAAATCGTT
TCGCTCAGCTTTTGAAACAAAAAATTCGTTAAAACTTCATGGCGTTTGTACTGTATAAAT
TTCTGCCAAATTTACTTCAGTACCAGACCAGTATTTCCCAGCCTACGGGTGTCGGTACTA
AAGACTTTCTGCGATTTAACTCTGTACCCTTTTAGCTACGGCATTCAAAATGAGTCGAGC
GGGGCGATCCGACTATCTTGTTACTGGTCTAGAGAATCTGAGATCATAACCCATTGGTGA
ATGTACCATTAGAACTGTAGTCTGCGTTTTGATTGCTGTTTTTCGGGAGAATTACTCGCA
AGCCTCATTGGGAACTCTCTTACGTTGTCATCTGATTCACCTTTCCCCGATGTCACTATA
ACGTGGCAGTGCGCCATTATTCGAGGACAATCCCCGCAAGTGGAGGACCGCCATTGTGTA
TGCACCGGTCTCATCATATCCTTTCTTGTTTCCTCTCCTCTATAAAATTTGATACATCTC
CTTCCTGTGCTCGTTTATAGTTCACTCTCTTTCCTTAGGAGCGTGGGTGAGTCGCAAGTA
TGGTGTTTTCCTTCCCCTTTTCTTCCCCTATAGTGACTCGCTTAGAATTCGCTTCCCCCT
GTATACTGACCCTAAGTAAGGCAATTTTATTTGTCGATGGAGATGTGTGTGCGTCTCACC
CTCCCCCTTTTACTGAGGTCAGTCTGTCGCTATTTTTACAAATTTACTATTGTCGTTGGC
TTGCTAGCTTCCGTTGACCAAACCAAGAGTGAAGACAATTCCAGATGGTTTAACGTAACG
CTATTTCCGCTTGTGTCCTGTGCTCTATAGTATAACTTAGAGGTTACGCATTAGCATGTA
TTAAGACAATCTATCCTACCCCAGTGTCGAGTACTTTAACGGTTCTATTACCTTCGGCGC
TCTAATCTTACCACTTACTGGAGTTTTCTTCGTGTCACGGGGGTCGGCTCACGTGGAAGT
CGCATTTCGTGTTCCTGAGTAGATATTGAAGCGACCTATCATTGTATTTCGTCGTGTGCT
ATCGTAGCGTGTCACAGTCGATACTACCGGCAGTACTTCGGTCCAATCCGCTGTTCGTTA
TGTGCCAGTAAGTGTGATACTTCGGTCCTTTCCTTTCGCTGAGCCCCCTATTGCCGAAGA
AGATAAATAGGTGCGTCAATGTCACGCATCAATCTAAATGAACCAGGTTGCGCTAAGAGT
CTGGTGACTTGAAAGGATTTGGTCCTTACTCTTTTAAAGTTGCATCTGGCACAAGTAATG
TCTATAGGATAGTGACACCCTAAACGGCATGATTATAGCCTACAGTTGGGCGGGTCTGAC
CTCTTTTTGATGAGCGCTTGATTCGTACATACATATGCTAATGACCCGGATTTACTACTG
GTAATACTTAGCTCTCGGAAACCGTCGGCGACGTTATCGATTGCATCACGTTTTGCGCTA
TTATCATTCAACTAAAGTTTTCATCCTGGGTGCGGATTACTCATTCGTTATTCCCTTGTG
GTAACTTGCACTAACTCTTGATGAAGAATCCTTGTATTTTGTGCTTTTTACTATGGTAAC
GCCGGGATGATCATCTGCGTTTGATTACCTGGAGGTTGTACTAATTGGATGTGCTGTTGG
TGATTCACTCGCGGCTTGCGACATCAGTGCTCTTGTTCGGTTGTAACCACGATAGCCGCA
CCACACTCTTTGAAGTGCATGCCAGCCGTGAATTGCCCGATTTGGACTGTGATGCCGTAC
TGGCAGTATGGTAAATACGAAGGCCAATCACCTGCTACTGGTCCATACTAATCCGGGTCC
CATTTGTTTTTGATGACGGCGCCCCGTAAGTAGATACTTCTCCTATCTCTGGTCAAAAAT
TATTAAGTGGAGTTTTGGCGTTTTCGCATCTGGGTCGCCTTCCGACAGTCGCATAGGATT
CCCTCCCCAGTCACTTTTGGCACAGATCGGGATGGTGCTTCTAGCTGTTGTTTGATATCG
CTATGCAACTCTCCCTCTTTCTTTTACTGACGGTTCCGTGTCCTTGTTTTTAGTAAGCTA
CTATTGTCGTTGCCTTGCTAGCCTAACTTAAGAGCACTGCTACCACAACACTTCCAGTGC
ATTGTCTCAAGGTATTTTTTCTCGTGTGCTGTTGTCTATGCAATTCAATGCCAACATACT
ACAATTTAAGTGCGTCCAAACAAATTTCAATTCGGACTTCGGCGAGCTCATTCGTGAGTT
AGTCTCCTTTCGGTTTGCGTCAATTGGCGCAAATCAGGAGTCTTCGGTACTAATAATGGC
TTCTAGCACTTCTGGTCTAGTCTCCTCTTGCTCCTATTAGTCCACTAAGCGCG--CGGCC
TGATTACTACAAGATCCGGGCCCTTGTCTCTTCTTTCTTTATAACCTTTAGTCTGTTCTA
TTTACTTTTTTCTTTTGTTCAACGGACGGAATCACCGGTCTGTTGCTCGTTTTGTTGTTT
AGCACGTGCCTTTAT--TGTTGTGTACTTACGG--TTTCATCACACTTACTTATTCTTCT
TTTTTCTTGACCTGTGTCACACAAAATATAGCGTAGGTTTTTTTCTTTCAATTATATATT
CTTCCCTTTTTCCCTTTTTATACTGAAATACCCTTCTCTCGTTTGTCGACTACCTGACCA
ATGACTAAAGATACTTACTTTTCCTGTTTTCTTTGACCATCCAATCTCTATCTTCTTCCC
CTTTTGTCTTTCCCAGGCGAAATTTCGCCTGTGTTTTTCTTACTTC--------------
---------------------------------TGGGAGTTCCACACACGTGTACGTAAA
ATCAACCAAACAACATTCCTGTCCACGTCCAACGCCTCCACCCGCGCCTGCAGTCGTAGA
AGGGAATACTTGAAAAATCATCACTATTAAGCTCATTCCTTGATTGT-ACTGCTGTAATG
TCCCACACTAGCCAGTATAGAATAAAGGCTTGGCTACATGTCCAAAGGCTAAGTGGGTAT
CAAAAATACACTTGGGAGTTTGCACTAACACACGATAGAATACCCGCGAATTAGCTTCGA
TGTCTTTAAATCGGTCCACGTCAAGGAAGTTTATAGCTACTTAGAAAAGTATGTTCACTG
TCGGAATACGCTTGATAGAGATCTGTTATTGAATTAAAGGGGTTTCAAGTCTCGTTCTCC
GGTATGATCCTCATTGAACTTATGGGCTGACGGACCGCTCAGTCTACGTACGAAGGATCG
AGCATTGACGAGGCATCCCGATGAATATA-TACTAATAA-----AAGATTCGACAATGAT
GCCGCGCGTAAGACAGGGCAGAACTG-CCGGAATGCATCGACGAGACGGACAGTGAGTCG
TTGTGGACGCACTGAGGGTGAGGAGGAGAGGCAACACACTCAGACTTAATACAACAGGGG
ACGATACCAATATG-CCCTGAGCAGAGAAAGACAGGGCACCTCAAGTCCACAGATGAAGA
AGTGCACAGTATCACTGGGGAATATCCAGGAAGGAAGTGAGGCATAGAGCCT-AGACTGA
GACAAGAACGAGGCTGAGGGGGGACAGAGGATGATATCTGGGCTATAATTGAGGCGGAGG
GACAATGAGGTATTCGACCGGAGGGAACGGCCCGGGGGAGCAGAAACAACTGTCGCGAAA
AAAAATAGATACCCCAAAAGACGTAGCACCAAACTTGTATAGGCTACACAAACCAAAGTG
TTCCGAGACAAGTCCTTAACAAGGACGAAGTC--ATAATACACTAACTC-CACAACGCA-
--GATAAATCTAATAAAAAT-ATGTAGCAGAGCACGCTTGGACAAC--GCACTCGTTCAC
ATGTTGGGAGACAAGT---------AGGGTTAAAGGGAAAAAGAATACCGCGCATCAAAC
ATCAAAGTAGGGTAGAAACTTGAACTATAGGTGTAAAGAACTGGCTTGGAGAGAAACCCC
GAGAAA---GCAAGCAACTACAAAACCCGTTACCCAGGCAACATATAACACAAATAAAGT
TGGGAGTT-TGATAGAGAG---------GAGAGATGTAATGCAA--GAAGTCGATATAAC
AACCAACACTGTAATTCTTCAC--------------------------------------
------------AACGGAAGGGTACACCTAT-GGTAGGAACCTTGCTACTCCAAGCGGAA
GAGACAGTCGGAGGATAACGAT--------GAGCCGTTAAGGAGGTGCGATCATAGAGTA
AACTGGAGGTATG--AG--CATGAGCGAAT-CCTGGAGGAACCAGACAGCAGTTAGTCAA
AGCGTC-AGC------------------------------AAG-----T----CGG-ATC
AGGGTACGCAGACAA---CT-------TGAGA-GA-CGACTCGATAAGATACAGGCTGGT
CATAGTTA-CTCCGG---GG--GAAT--GGAAA--ATACCT-TATCGATAACCA-GAGGA
TA-ACGTACACTGGTTATAACGTAGGTCATC--AAG------GAGCGAGTATTGGATCTG
GCTAAGAGGGTGTCATTTGTTGCGGTATAA--GAGACGCAGTAGAACCAATCGATAGAGA
TCAGAACATCACGATTCTGTGCAGATGTAAAAATGTGGATGTGAGAAGAATGCGAAACAA
TACGCTTGAGTACAGACGAGTTCGATTTT--C--AGAG----AAAAGTAGAGATGTTCCT
GT---GG----G-----GCGTT-GTTTAG-TC----AATTCCATGTGAAGCCAAACACAC
GACCAAATTTCCGGTGGGGCTAGAATGAGAT--GGAACTAAACACTGGGCTCGCTGTGCG
CTGAGGAGAATGGAA--CA-TACACCATGATA--T----TAAATGTTTGCCCTTCGTGCA
ACTACAGCGCATATTGCGGTAGCAGATCACGACCACTGCATCAGATGGAAGGCAGTTGAC
GAAGC-TGTAGACTTGAT-GAC---AG-AGCCAGTTTCAAGGTTAGGGGATTGTACGACG
GCGGCGCTCCGTCAAGTGCACCAAATCTCTTTAGGTCACTAGCAGGACGTAATAACCCGG
CCTCTGATAGGAGCGCCAGCGTGGTGAGGCGGAAATAGACAAATTAAG---A-A------
-----AA--ACTGATCCTAAAATACCACCGCCGATAAAGCATGGGGGAGGGGCGTGAAGT
G--GTACTGGTATGGGGCAAGCCGTGGATATTCACATGACACGAAC-G---CGAAAAGAC
CCGGCTCCATGAAGAGACGTTGGAGGATGGATACCAGAGTTTTCGGA---TTCGACGA-C
GTAGAGATCACCAGGAGCGAGGATACAAGGTA-----TATG------AATGTATCACGAA
GGGAGGGACGAAGAATAATCACGACTTCGGACGGAGTACTGGCTCAAGGCATGTTCGTGG
ACCAACTAAGCTGGATGCGGTAACGTTGTTGGAACAAACTGTGCGTCGAAAATGGAAGGC
TGCCGCAGATTACATACCGGGAACGCTAGCTGCGACCCCAGAGACGGCCGGGAGGTGCGG
TGGGCATCGACATATGCAAGCCGGCGGAAAGGAGCACG---GGCGTTCTCGCGCCTTGCG
CACT--CGTGAATCAAAAGGAAGCTACCCCCAGCGTCCCAAGTGAAACCAGG-AG-GGGA
ACTATCTAAAACGAGGTTTGAATGCAAAGATGTG-----AT-------CGAAGGAGGCAT
TGCTGGGTGGTCACATCAGTAACGTCGACGTTTACCCATAGACTGAC---CACTGGCGTT
----G----TTTGACAGAACATTCTCGTTGTGACTCATAACCTTA-ATGTG----ATCAC
GATAGGGGAAGCTGGTGTCAAAGATTGGTAGT--------GGGGTAGAG-----------
--------------------TGGAAAAAAAGTTGACAGTGACCACAAGGCGTAGTTTTCG
CCCGTACAACAGGGACAATGAAGCTAAGATCAAACAGCT-GAAA--TACGGTG--ATCGA
TGCGGGGACCGAGACGCCAAGG--CAAGTATTTGGAGGAGGATCGACCGACGGTTGCTGA
GGGCTCTTCCTGTCGGAGAGCTCATGACGCAAC-----------CGGT------AAGAGA
AAA--CGAGCAGTGACCGGACGCCGTTAAGCACCATGACGTCCATGGGCGATTCCTGTAG
TAGGTGGGCAGGCGCTTTGGCGGGCTCATTCAACCTCGAGGCATGCACGACAGCTGTAAG
ACCGATGAAT-AC--TATAATCA-CA---G-GA--AA-------TATAAGAGCTTTATTG
GCGGTCCACA-ATGACTTCCT--AC--GC--CGAG-TAGGCAGGCTGTTGATCGATGCTC
AGGAGAAGACTATACAACGCATTTCGAGGGACGTTCG-TTTAAGGCGG-----CGTCAAG
AAGAGAACCAAATAGCTGAGTATCACGCGAATGTCCGAGATATTGAGGCTAACTAGTTGC
GGGCCATATGACCCTGAGCGGGATCCTAGATTGAAGTTACGAACATCAAGCTACGTCATT
TGGAGAGTCACCTGGAAGTATGCCGCAAGTCACAATCGGCTTAGTAATTTGGCAGGGGAG
GCATGGGTCACACGGGGCCAAGCAAGTGAACGATGACCAGAAGAATGCACAGCGTGGGAT
AGCCTAGACACGAGAGCGACTAA------TCGCCATACACTATAAATTATCTTTGCACAC
GGCGGTGGGGGAAGGCTAGGCGACCATAATCAGGGTAGGAGGCGCGCTAGAAATAGGTGC
CACACCGCCGTCTTAGTTGAAGACGAACAGAACCAATATGCAGCTGGTGCGAGGACGGAT
-ATCTAGAGCACATTGTGGGACTAAGGTCGC----GTATGAG-CCTC---AAACTTATGG
GCTAT--AAGTTTCCAGCGCAAGT--TCTG-----G--GAT--ATA----CTAAA--GCG
A--CATT-GAT-----GA----AGAAA--CGTT-ACGCAATAGC-TATATCTACCGACGT
TGAACAAATAACTCTGCGCGAGCACTTGATAGAC-AAGAT-CAAAACGTTGGCCTAAA--
ATGAA--A-TAAAACGCGTGCGGA--AAA-TAGCAATTGGACTCGGAGA-----ATACAG
ATACCGAGAAATAGT-AATAATATGCC---A--------ACAAAATTGTGCCGGATGA--
TG-----GAATGACTCCGATCGAGAGCCAGGATACTG-----AGAT-------------A
CGATCAAACTGCATTGTAT-GCGCA--GTA---GGGCG--TTGGGAGA-GCACGTAAAGT
GA--TAATTA--GAATGAGATGTACG--------AGTGC--AAA--ACT---TTAGAA--
CT---CACCC--GA--AGATT----------ACAA-GTCT-TAATTTTATTCAG-CT---
--AATA---TAATAAGT--GCCAC--A-------AG--TTG--CTGGAGCAA---GATTT
TTC--T-AACACAGTAATT----------CC-G--ATACAT-------------------
---------------------------------------------CGC------------
CGCATTTAGGAAAATACGCTAA---AA--TACTCTATT-TTCCGTTGGATAAAACGCTAT
GAGTCTATGCC--GAATGCATAGAGGTTGAATGACTTGACGGAGCGCTGAACTGGGATGA
TATGATATGGAACGCCAGGCATGGC--TAGTCTAACGAAGGGTAGCACAACGACTGTTAG
GGCAAGCATATTGAAACAGTCTCGGCACAACAGAAGCCGATAGTGTGGGATAGTTCGGTA
GTTCGGCGGCGTGG-TATTCGATTGAAAGTCAACATATGGATCGAGCGTGAGGCCGCAGT
TAGCAGAGGCGGAACGGA--GTCATGCCTA--CGAAATTGAAGCAGT-CAAGCAAC-AGG
ACGCGATAAAAAAGAGGCGCGGTTGTGGATGTAGAAAGACTGGCGGGGAGACAGGGCGAC
CGGGAAAGCGCGAGGGTCGACAAGATTATGCGAACACCAGTCCCAAACGACAAACCAAAA
ACCAAAGAATCGCAGTCCCCGATAAGT---------------------------------
---------------------------------------------------------AG-
-AA---TTATAAC--CGGAGG--AAGTGGTCGTATAAAACACATCTGTCAAGTTTCAGCC
AACGACCCTCATTTAAAGGCTAATAGCTGAAGGACCTACTGAACCG-ATCAGGAGGCTAA
GGAGCCAG-GTTGCAAACATT-AGCGACTTTGAGGCCAGAGTGATAAGGTTACATAC---
TTCA-CTCCAGTGGCAGTAAAATAACTAAGCGAATTACGAATATACCCTAAAGAACGCAT
TTTCTCA--AGACTG----------AGGTAC-AAAGCAAAAAAAGGAGAAGATTCGTAAA
CAAAGCAAGACAGAGCTCATAAGCAGGCATGGTGCACATGAC----GAAGAATCCAAAAT
TAAATGGAAGGGGCTGCGAAATACAAGCTATGA----CAGACAAACGAAGCTTTGGTGTG
TGGTAAGAATTAGGAAA--------------------------AGTGTGGTGGAAGCTCT
AACATCGGATAATTAAGAACTATAGTAGGGAAGACACCCAAGGGATAAATTATCATCGGA
ATAAGTCGAGAAGGCCGGTAGCCGTGATGACAATTAGAATGCGCGGATACGAGGGAGTAC
TACAATGTGATGGC--TAT---AGCAAACCGTACGAACACCTTTTACCAATTGGCCGGGA
ACATAAATGCTGGAGCAAACAACGAGGTCAAGCAG--TCT-----GACACAAGA-AAGGA
C-TGCCAACGGTAGTCTAAAGTTCAGAAAGAGTAG-CAGAAGACGCAGGCAGGAGAGCGG
TAAGGAGCCCAACGAAGCTTTAACAATGGTGAAATATGGATCCGAGGGAACATGCATCAC
TGAATGACAAACGAATTGTCAATCGGAAACCAAGAACCTGTCCGACGGACGAGGAGAC--
-GG-----G------TA---CCGCAGAGTAC--GAGCGACTTTGGTCACCGCAAGTATAT
GTGGGG-AGAGGGACAAGGACAAGGGAAGTGCTCAGAGAAGGCAATAAAGGAGAAGAGCA
GTAAAAGAAGAACCCGGTAGAGCAC--CGAAATTTGTACC---C--A-------AAAAGA
--TAAA----AA-TAC---------AACCGTCATTATCCACAATGGAGAGACTATCGAAA
GCGGCCGAAGGGATTTATAATATTCCGACTTTTAAAAATGGGGGCTTGTCAATTAGCTTC
TCCCGCG--AGGGAGAGGTGAAGTAAGCCAATATATTGCCCCGTGACCAAAGCGCC--TC
TTCTTTAACAA-------TTGTGTAAA--ATACACAACTGTCAACATCTTACTATCATAT
GATGAATATCTAAAATTGAAATGGTTAGCATTAATGGTGTTTACC---ACTAC-------
--TAATCGTGTA-----------ATAGCATAACTTAATGTTTGAACTCAGAAAC-AGATG
AGGAG---------GAGGGAGGGAATGAA----GAACGCGGTGGGGCT-----CTTGGAG
GCGAA--GGAGGACGAGAGAAAGGTCTCTAGATTAGACGCGG--TTCGATCGATGTGACA
GGAAGAATTT--TGA-CTCAT-CTGTACT-ACCTCT--AAAACTGAGC------------
--------------------------------------CAGAGCTTTTATCAGGACAATT
A------TCCATTATTGAAGCAATATTAA-----------------------GATTCGGC
----ATTTGTAAGCAATATAAGTAACAAGCGAGAG-------TCGCGACGAAAATT----
----AGGAGCATTCAATGCTTAGCTCGAAAAT-------------TTC--AAAAGT----
-AAT-AG------------A-G---GTAGAATAAAATGCC---CAATATT--AATGCCAA
CC--GAGTTCATAGATGATAAGTCTGCGCATC----------------------------
TCATTTTAGCAAAGT-GACGAGTATGTGGAA-------------------A--GCAGCAA
AA-AAT--AGAGGACAAGCCTTTATA--GGT-----------------------------
----------GGCGGGAGGGTAGG--CGACTAAGACGGAT---------AGAGCAAAAA-
--AAA---A--AAAA-----------------AGC--GGGGGTACTTCCTGTCCGAAAGT
A-CGCACAAG-ATGATCGAGCTCCTTGCAG--AATTTTTTT-----------ATGAAACA
T--AATGGA--GCGTAATCTG-T-GGG-GAAGAGA---AAGG--AAGGAGT---------
----AGAT----------GATGAAAT---GCGAAGTATGACTTCAATAGTCTTAAGAAAG
CATTTCTCGTTGGTAGTAAGACGATATAGGCTTGAGTCAGTTGGGACAAACTCTTTACTC
A-----TAA---CTCCAGCAAAAG--AAGATTTTAGTGAGGGCCTGACC--ACCT---TT
GC----ATAGCCAAGAAGAAATTCCCAGTAGAAATAAAA---------------------
--------CCGCACAA------AGACAGACATTTGTAAGAGTG--AGGAGA--G-TGAAA
AA--ACATAACACTAATA--ATTC--AGAAAAGCTGAAAAAAACAGCAAAGAAAAAC--A
TGGAATATCACATC---ATCAAAAC----TACATCTTA-ATC--AGAATAGATCTAAA-A
C--AAATCTTTGTAAA------AAAATG--------------TAGCAACGGA----GGAG
CAAAATT--TAAAATTTA-------AAAA-AAAAAT--CGTTTTTCGTGTTATTCACTCA
--ATCTATCCCT--CGATCTAAGAAAGTTAACGATGTACA--CAAACATGAAG-TAATTA
GCTCTATTC---AATTC--TGCCATCAAAACCTAAC-AAGTAATGTTAAGAGC--TACTG
ACATTGGGTT-------AAC-AGATAACTATGCTTCAT-------A--ATGG-AAG-TTA
---TGTATCGAAGCAACTATAAC-ATGTTTGTGAA----GAA-----GTCGGGT------
--A----AGACAA-T--GAATTGT-AACCTTCA--AAAGA--------------------
----------------GA------------------TAAAC--AGAAA--GAAAAAGAA-
-AAAATA------------------AAGATTCAACCGAACT-------------------
-------------ACAAATTGTAGAAC---------------GAGT-CAA----------
TACGTTT--TCGTGTCTG-----GTAAA-------CTAACACTCTTGT--TT--------
------------------------------T-AAAACAAA---AAAAA----------AA
ACCAATGCAA--TCATG--ATACCA-A--GCCGCGATGTGACAGAAAAGAGG-ATGATGA
AAAAGAAAACTAAA--AGGGCGTTCAAT--TCTCTAT-GGTTACAAAAAA----------
---AGTTCTCAC-----------------AACAG---AG----ATGACAGGACCGGACAC
AG----CGCAGTAAAGATAAGCACCTAA-AG----GATAATCAA--AATTGGAAACC--A
-----AAATAAAAAAGAAATGAC--AGCT-GAACGAGGAATTGTCGCGAAATCACCAGTA
ATATTATCATAGAGAAAACTTTAGAAAGATGAT-----TGGGACC--AAGAAATAATATG
CTCATCTGGTATAACTTTGAAAGACTAATAACATCCTAAA????????????????????
????????????????????????????????????????????????????????????
???????????????????????????????????????????AACCCTATTATGTAGAT
AGAAATCTTTGTTAATGTGGTTACATTCCGCTAACTGCCATAACCTCGTCGTAAACTT--
--AA--------------------------------------------------------
--------------------------AGGGCCGGGGCATCA--AACAAGGAAACTTAGCC
CACAATAGCAAGATGGTTTTTAAAATAGTCCT--CCAGAAATGATTAGCCGAATGCC--A
A-AATAA----CATCTTA--ACAGAAAGTATAATAGAGGGAGATTAGAG--AATCGTCTT
T---------------------------------TAGGCACAGCGTGTTGCCTCAAACAA
AATATGCCTGATGAGTATTCATGTCGAACA--GGAGTTACCGGGGAACTAGAGCGTCCTT
AAATGATTCATGCTCATCTCCGCTGATGAACCGTGTTAAGTAGATATTGAGTTGAAGCTT
AAGCAGTTAACTGTA--ATATGCGAGTACTAGTTGCTAGCTGTAAAGGTGTCATAGCAGA
CCC--AGATACTGCTTC--CAGCAGAGTGCT--CATCTGTTTATCCTAGCGACAAACCCC
--GGAGGTCGAC--AATACTTTTGATTGCCCGTACAGATAAGCA-----TTAAACGGTTG
CTA-CTGAAGAGG-ATAAAATTCAAGTACCATTGCGTGAGCAGGTG-AGATAAATTTAAA
CTTGTTCCTCGCAAGGTATCCGTGTGGATCGAGGCTACTAAG--CGCGTCAGTGTT--AG
TTGTGCAATTAGGTATAGGTAAAT--TTGCCCCTTGGAGTTTCAAAAATG-CACTGAGTG
GCAC----AAGGTGA--AAAAGGG--ACT--ATACACACACTAATGTAAAGTACTT--TA
AATGCATGTGACAGCAGAGACACAAGAATAAACCT--TATAAACAATTGC--CATCAGAT
AACGCGGT-------ATATTAGAAATCGCTGGTGTGCAAC--TCGGT------------G
CTCAA----C---------------------------------TTAGTTGGA--------
-----------------GACGTTATCCTTTTATCC---------------TTTATCCTTT
ATCCCTT-----GA--AGAACACATGACATGTAGCAGCCTACTTGTAGGCA--GCTAATA
CTTTGGC------------------GATCACATTAAGGAATCTTTAAACATAAGTTCAAA
ACAATTGAAGTTTTAATCGCGATCACGACTCAATTATT------TTAGACCCTTAGCCCT
TTTT-------AAATCTTGGAACA---AATGCATGCTCAATTACAAATTTTGGAAACATT
GAGAATCAGTCGTGATAC--AGTCCAGGGATATT-----------ATTCT----------
---------------------------CACTGCTGCAGA--TTAGGATGACCAGGCAGAT
GAATTCCCT-------------------GAACTGTGGAATCCTCATAT--AAGTACACTT
----GATTCTGAA-A---------------------------------------------
-A---CACTCAA-----------TGGAGCATAATCCGAGTTACTATAC------------
------------------------TCATACTTCATAGTATCAT-ACTGATTGCT--C---
ACAAAC------ATGTATCGAA-CGTGATTCACCAACCCCA---------CAA--GATAA
TTC--ACCCTGGAACAA---------------------AGTCCCTATACCATAAGC--GT
CTTACTCCCGGGTCGCACCCTGTCGTAGTCAGTGAAATTAACTTAAGTCACCGATCA--T
GCATTTTAACTCGGCGCTGGTC----AGACG--TGTGGAACTGGG--CGTGGATACTAAA
TTAA--ACAG-------------CAAAACACAACAATTAAAACCACAAAGATTTAAA-AA
AGAG--G--TAGGAAGTTGGAAGTAGGGGAGTT---GCTTATAA--GAAAGCACTACACA
GC--TTAAGTGTCAAGCCGTATTCTTGGA--CAATCAATGTAATTTGGACATCGCTCAAA
TTCATTGGAATCTCTCGACTTCCTGCTC---------------TAGATGAGTAGAGCTTT
GATCGAATTGCTAAG-TCAATCG--G--ACAGTCA-------------------------
-GGAGAGGAGGAGAGGAG--GAG-G-GCGAGCC--AAAAGCAATAACAA--GCT--GAAC
CTGTGAGATTTAATACAACGCTG--AGTATTTCGCTGATC--TAGTGATTAAAACGAGTA
CACCAGGCGCAGCAATAATAAACACCACCCCACTTACTTAAGTCTGAAATCAAGTGTAAA
G--------TAGCGCGGC-AA--GGCTAAAACAATAAG-AAAAATGCCACATGTCTCGAT
GCGC---------GACTTCAGAGGGCAG--CCAAT--CAGC-ATATA-----AAATTAGG
TTTTTATTTGCGAAAAATAACCTCTATTGGTGGCGCTTTCGCGGAATAATTGTGGAGTGC
GCG-------CTGGGGGCGGTTCAGAGTACTG---AACGATCCCTGCAACTGAACAGTT-
TAGGCATCTG-ATGTGTGG-----GGGGGGCCC--AGGGTT--ACAGTGCAATCCTGACT
GT--AGACAGTGTCT----------------------------------------TGGTT
CGACAATCAG--------------------------------------------------
-----------------------------------------------GG--CCGAGTGTT
CAGAACTCACGATTAGCGTTCAACTATGCGGCTTTCTAGCCTGTGTTCCGTTGGGGATAG
CAATCAA-------------CCATATACTTAAAACGACTGTTACCC-ATCA--AAATTTA
GTTCTAACTGATCTTTACTCTAG-ACTGCAAAATTAAATCTCGGAACTAC--GAGGATCA
CACATCAAGATAGAATTAGGAATTCAACAATGGAAGTATTAGG--ATGCTGGATGGGTCA
TTGGACCGAGCTGCATACTAAGCACAAAGGCAAGTGTTTCGCGCACTTCCGTAAAGGATC
T-CGGCGACCGGTGAGGGTTGCGGGTTACGAGCACGATAGGCATTAAAACTGAATCTGCA
TAGCAAGTCAAAATTTGTACTTGTCGTTGGGATATCGAACATGTCTCCAATTCCGAGATT
TGAGGCTGATTTTTAATTAGGAGTGCTGAAGGAGTATCTGTCGAACCATCCTCAAGACTA
AAGGAGGCTCCCGCTAGAAGCGGACTACAGGA-TACCGAGCAGGGTGTTTCGCAGGT-
>Anarthria_humilis
GTTCAATTCAAATTGA-TAAAATGAGT--------ATGATTTG--------AAGACTTTA
AAAGAGTTTTTGAAAAATATAGCAAAAAAAATATAAAATAGTGTCCTTAGTGTACTTGCG
AATCTATTATTTTACTAATTTCACATTTTGGTCAAAATGTATTAC---------CAGG--
GTGGAGAATCAGAATATG---------TGTA----GATAAAATAAATGGGCTA-AAAAGA
CAATTTTGTGTATGCTGTGGTCTATAAGGTTAAAA-TTTAATTTTTTTTTTACAAATAAG
TCAAAAATATATATGTAACACTATGAAATTCTAGTCTTAAATAAATCTTTGCTGAAAA--
----GACAACCAATCAAAGAAATGTAGACGGGAGAGGTTGTTACAAG-------------
-------------GAGGCACATACGTAT-AAAATAAAGACAATTTATAGTTATTTGTAAC
ATTTACTAACACCTAAGTTATGAATAAAATGGAAGTTTTATTAATAGTTGAAATACTTTC
GTATAGAGGTTTTCACTCTAGTTCAT--TTAATTAATTGAAGTTTAATATTGGGT-TAAA
AACGTTGTTGTTGTGTGCTGCTCTTTAGGAGATATTAGCATTACTTTAATGTGTTACAGT
TGAAAATAAACC--GTGTTTTATACGTTGTTTGAGCGAAATGTAGAGTAATCTATA--TA
A---TAGACTAACTATTATTAAACTTTGGGTCTTGATTGCTATCTAAATGATATGAATAA
AAGTGTACTG-CACCATAGTTTAGTTGCCACTACCCTATCGTTTTCCATTAATTAACGTA
TCTCATAGGCTTTTTTTTTAAGATAACATAATTGTTTGTGACACTCTAAGCTTGGAAGAT
TAAAAAATTGATGTGTTGTTTATCGTATTTGACACATTATGATACTCATTTCATCATACT
AAATTTTTGGCTAATTGAAATTGCAGCCAAAACATATATAGGATAATTTATCCAAATTGT
GAGTTCGGGGCGACTTTATAGGTCTTAAACCTTTGGGTGTGTTGCCAATTAATTTTCCAG
AAGTCAGTTAAAACCCTATTAATCTTGTGCTGAACCAATTTATAATGCTAAAGGTAAACT
CTTTTTTCTCTGTAAACACGTACTCACACTTTGTTTTCAGACATATACGAAATCAAAGAA
TACGGAGCTAATTTTCTAGTGGAGAAGAAGGAGTAATAGATCGGATGACTTTCAGGATTT
AAATAGAGATTTGATCTAAGTAGACAACATGCGACCGAGACTAGATTGAGGACTATGTCT
ATAACGGTATCCCTAGTATTCTGATGTA-CTTT-GATTGTTAAAAAAATTATATATGTTA
TGGGAAGAGTCGATTATTACCATTCAATCCTTAGTGTTGTTATTTAACTTTACATCTAGA
TGAAACTAATTAGGTTATTTCTAAACAATGGTAATAAACCGGGCCCTCATTGCATATTAG
GATTTAATTTCAAGAGCAGTTAATTGATAATACTTAGTAGGATTGATTGTCATGAATCGT
TTAATGTACTCTCTTTCAGAAAACCAAGAGTCAGTTATCTTAAGTTGAAATTTCAGGTAC
GCAGTTATATTGCCGTTCGATATATTTCAACAGATAATTTAAACTATAGATGAATGCTTC
GTCATCAATGATAATCGGTGCTATTTGGTAAAGGTTATAAAAAATGTCAAACCCGAATTT
TCAAATTTTAACTGGTAGCTCAAACCACAGCTTAGTCTGATCGATGCAGC---ATTTAAT
TTATTGT-CAAAACTTTTTTCATCAAACCTTTCGTATATTGAA-CC-TCAGAGGTGGCTT
TAATTTGCCTAATTGGGTTCATAAATAATTAATATCGTATGTGAAATAATATCAATGAAA
GT-CTTTCGATATTT------------CTTGCGGTCTGTCGTTCTTAAATAATATATTGA
GTTTAGAG-----AATAATTAAGGCGTTTATGAAATAACTGGCAACGTGAGGGAAAATGT
AGTGCTGAATAAATGTTTCTGAGAACATGATACTTTAAAATGCGCAAATCAACAATTAAT
GTTTG--TCAATCTGCTTTTTTCGCCGTAGTTCTTTTTTAGCAGTTTCATATTATTTAAA
TAATTGAAAAAATAAATCAGTTATTGATAATTGGTGAAGTATGTTTTGTTAATCTAACGC
ACTAGTAAACGTCTGAAGTAACCTAATCTTGCATTCGATACCATTGTAACCGTCTGTCTA
TCTATTATGCACGTA---AATTTGTCTTATGCATTTTGTGACTTCTGACAGATTGGATGC
GTTATTTTAATACGAAATTTATTCAGGGTTCGACAAATAATAATCCAATCAATACTTTAT
CGTAGTTAAATTTTTTACTAACTATCGTTAATATTTATTTTAGACGCTACACGGTTTGAT
ATAATAAGTATCGCTCTATGTTGGT--AACTAGGAACTGAAGGGAGTTTTAAAAATGTGT
TGATTAATTACGAACCTATTCTTT--TGTTGA--ACA--AATA------CAATGATTTGT
ACTCGAT--TATAGTATAAAATTAACGGAGGCATGGAATTATTATACAAACTTACT---A
G--GACCTTTT---ACAACACA--T-GATC--TTGT--A--T----GTAAATTAACTTTT
-----CTATTCATAATGTGTTGTTTCTTAACTTATATTTTAAAGTTGAGACTGTGCCGAT
GATTTGTACCTTATT--------A-----ATATGGTATGATATTAATTATGATTTTCTAA
AATATTTTACAGAAGAAGTTCATTATACTAATACGGCTTTTTATGATGTTTGG--TCGCC
ACTGTCTAAACTAAACAAACACTGGCAGAGGCAGATAAAT--TAAACGAAGAGCAGGTAT
TCTCTATCGATACTCTTATTTTTGTTAATTTGTTGTGACCTCATCAAATTCTTATTTAGT
ATCGCTTGAAATTGCCCTTAGTTCTATATTTTTTTATTATATAATGCCTTATTACCGTAC
TTTAGTAGACAAAACCT--ATGTTGTGCCACAGTGAT--------GCACATAAAGTTATA
GTCCGCATGTATCAATC--------TAT----TA---TTGAGGTATATTATATTAACTTT
CGATAACGGTAACGAACGAGATCCGCAAATAGCAACTTCATTTCGTAC-TTTGAAAA---
-------------GTATAAGAGAATCCCCTATTGAAACAACGTACGCGAAGCTTAAGTCA
TTCTTTGAGTA-----GAGTTATACAAATCTCGTACCAATGAAAGGATAATTGGGCACAT
ATAA--CATCCATGATGCTGTAG---------------TATACT-CGATAA--AACA--A
A--ATTACTTTAAATACTCAAAGT-AGCTTAACT-------AT--TG----AAAGGGTTT
TAGTTTGTAAAATTTATT-AA----C--AAAA--TTGAAAA--TACATTCATTCAGTCGT
TATCTCTGTT--CCTAAAA-TAACAATACTACTTCTTAAATTATAATCATTTCACTATAT
TTATTAGATAATCCTATTGTTTA--AACAGA--GTTCCAAC--TAG--T---CA--AAAG
TTATTAACATTAGATTTTTTGAACCGTGTCCCGCTTAGTATAGATAA--TGTTAG--ACT
C-AT--TGTTCACTTAATGAAGATTTCCGACTTTTAAGAGATTATGAAATATGCACGGTA
TAATC--AACTTTGGATCGTT-TACTTTAAATTAACTTTATTTGATACTTCTTCTTACTC
ACCTGCTCGACTGACCGCATCAAATTAGTGGTGGATTAAAGGCC--GAAGTAGTAATTGT
CGCGCTCGAAAGCTGCTTAG--TGCTTTAATGTAAAATTAGTTTA--CCATACTACTTCC
ATAAATAGTTAT-TCTTTTTTCTCTGTTTTTGTAGATCCCTAAGTGCAACGCTGTTACTC
AGCATTTAAATTCCGGATCTTGTGCCTCTTCTTTGATTTCTGAATTTCATGTGTTTGTCT
CGTCCTGTTTCGAGCAAAACTCGGTGCCCACTGAATCTCTCTTCTCTTCAGCGCTATTAC
ACAAGTGGGATGGACTGTTTTTTCCTCAGAGTCTATCACAAATTCGAACAACGTAACTTA
TTCATATTTCCTTTCTTATGGGATCTC--ATTAC--GTTAT-----CATCGTTATCTG--
--TTTCTCACATTTTTCTCCGGCTCGTGTAATTATGGATTTCTCTGATTTCCCTATTCTT
ACTATTTTAGGTTTCAGTTTTGTTTTTTTACCCAAAAGCGTATTCCCGTT----TGTCCT
TTGGGAACTTGTCGATACAATAATTATTTTTGCCTGTCTCTAATAGCATCTCATTTTTTC
CCTGGTTTGGCAATTCTTTCCAGTGTGCATTCGACAGATGCAACCTAATTTGGCGCCTTT
ACTCGTAGCCGGATATAATTAGTTACATAACCGTCTCTTCTCTGTGTATCTCCTAAGCCA
TAAG-----------CCCCTTCTTCTCCATCCCCCCCGTTATCTATCCAAGATTTATTCT
TGTTTGATTCTCACGTAGTTCACCTGATGATTTGTTTGACAAGACGTTCATTTATCTATG
CTCGTTTTGTGCGCAATGAACGTACAACTTCTCTCTGTTCTGGTCCTCGTTGATATTGGG
GACGTCTTTCTGTTCGTTCTAAATATTATTTCGGAAATCCATGAAGGCCTGCAACTATGT
CTGTTCCCTCGTCTACTTCTCAACTTTTTTAAAATTGCTTTTCGTTCTTCTTTCGTTCCT
ACGCAATCGAACGTACTGACGTATGTGAATTCTTTTTTATACTTTACGCTGTATTGTCTT
TACTTTTTTTTTGCTACGGAGCTAGCTGATCGTCTTTTTCTTCGCTTTTTCAGGAA-TAG
GACTATGT-TATTTTCATTGAATATAACTTATAAATAGTATTATAGGTGTAGTCTGCTTT
CGTTCCTCCTCCGCTCGACGTTATTTTCTAGGATGTTTCGATTTTTTTGATATTCTATTT
CTGGGAAGTACCCATTTACCGGCTTTTTGTTGTGTAGCAACCTATAGTTATCACTCTAGT
TATGTTTCACTATCTTCTACGTCACAGACAAGCGTTTCGTTTATGCAGTTGTATATTCAC
AATTCCGTTTTGCTATTACCCCCTGAGATAAGTCACCTCATGTTTTGTGCTCATGTAGCT
TATTCAGTTGCTTTTTCGCGTAGTGTTATAATGGTCTCTCATTCTTGGTCTCCTCTCGTG
GTTCATTTATGTTCGCAATTTCATTTCTGTGTGTTTCCTATTCTTGATTAGAATT--ATC
ATA--TT--ACGCGATTTCTCTTTCTTGTGTACATTTCTCTAGTACTTCAAATTAATTTT
GTATTCTCTAGTTCGGATTGCTTGTATTTACTATATTCTCATTAGGATAGATTCTTCTCT
CCCACCTGTCTTCCTAGAGATGGTAACATTT-ATAAGCGTTCTTCTCTCTCTGTGTTTTC
CCCGATGGTGCTCGTTTTCTCTTTCCATCTAATAGACTAAATGCGTTAAATCTATGATTA
CTCCTTCTTTCCTCTTTTTAGAAATCAAAGATGTTCATGTTACCTTGTTCGCATTATATT
GATTGTGCATTTGTGTCGCTCCGCGAACTTCAGTGATGTTTGTTGTAGTGGGTATGATTA
TCAATTCAAGTAC---TTTCTGCCTTTTGCTCACCATCTATGTCACTAGCCCTCCTTACC
CTTCCGTTTTCGTTCTTTATCATTATTCTTGTTCTTTGCCTCTCAGATAGGTCACCTCAT
GATTTCTGTGCCACCTTATTCACACACTTTTGCGCTTACTACTTGACCAAAAATTTTGGT
CAATCTCGTCTTTGCTCTGGTCCTCGTGCAAATTGAGGTA--CC-T--TCTTCCTCCGTC
CTATTGTATTCTAGATGTATAAAGGC-AA-GCTACTCTGGAG--GC--AGTAGA---TTT
------CT-TAAG--TCT--T--CAATGGTCTA-------AAG---GAGTG----GAT--
GC-TTGAAACCTACTACGACTTTCTTTTCTTCTTTGCTGTAT-------T--AGCTATCT
TCAGTCCC---C--ATTGAGCACCTACAATTCACTCCTGTCTGGTTTCGTTAGCTACTTT
ATA---TTACT--GAGG--TAGGTTAATAATTAAGCAAGGATATTACGCTCTGTGGTCAT
CTTTAAGTTAGTCAGTGTTGTTTGAGTAATGGGGTCCATTTATCATCT-TTTTTATCGCT
AATTTTTTGTTTTTGGTGTTTTCACTACCTTTGTTTTGTCTTATTCACATTCCCATTTAT
GCTATTTTTTTTTTAG--CAGCAAAAAGCTGAGTCCTTCCTTTTTTTCCTTACCGAGTTG
CCGCAATTAAAT-AAATAATGTATCCATATCTATTCTTTTTCTTGCTCTCGATTTCTCAA
ATTTTATGCAACCTAGTTGTTTCTAGAATTAGACTTGATAGGTAATCAAGCTTAATCATC
GGAATCCTTCACTCTACCAATAATATCAGCGATGTTTTATGGTCCATTGTGCTTCATGCA
CCTTATTGAGATTAATTACCCGTGTTAAATGTGGTCCATCAGGTAAGTATGAATTGGTTA
AAATTCGACTTTAGTAGTGTTGCAACTAGGTCGCTTGCCGTAGATGATAGAAGAAATAGA
TAGAAAGACTCGATTGTGATGACTATTAACTAGTCGGCAAATATGGT-AGCAAC--AGAA
TAAGTTGAACCCATATCAAATATGTACCAGATGTATTGAAGTTCGGGATGCCCTTATATT
CATTAGTATCATTCTTGGTATTTGATAGTTCTTCGTTAAGAACTGCCGATGAGTTTCTCA
CAGTCTCTAACAAACTCCAGTGGGTATATAAGTCGATGTGTGCTATCTTAGATAAATAAA
ATTAAGTATGTGTTGGAGTAAGCCAGTCTCAAAATCCAAGAATAAAATCTGGTCTCTTGA
ACTACTGATCAGCTCAGTTAAATTAGCTGTAAGGTACTATATAAGACTCTTCATAGAAAT
GCAGCAATTCGGTTCGTAATCGTCAGTAACAATGTATTTCGAACGTCCTTGTGGGCATAA
GACAATTGTCAAAACGTAGTTTCAGGTGGCTGAAATCCATAATAACATCAGGTGTTTCAA
CAAAAGGAGA--AAT--ACTTATTATCTCAAC--CTACTTCCCCAATCAGCGTCGTGCTT
AGCGGGTTATCCTTGCGTATAGAGTTCGCGCGACATTTCCGCTCTATCCCTTGTAAATCA
CAATTCTGCGCTCGGTTGCACAGCTGGTAATTCTATATCGGCCACACTTACTCATGAATC
GATTAAGTT--CAAAAGGTCCAAATATAGGCACTAAGACTCGTGAGTGAATCGCTC--TC
-TT----TATTCGCCTCACACTTCAAGAAACGACCGGTTGCAGATCAACTATATCACTTC
ACTTACTTGTCAATATAATTCAGAGGGTATGCTTTTCAATATCCCAGTCCATAAATGATC
TAGAGCAAAATTTTGCTCGAAAGATTTCTTCCACCCAAATATTAACTATGGAGGGGATAC
AGGAGAACTAACCCCGTTGATTGAAAGGAATGTTACT-A--GGATTATTCCGCATTTCAG
ACTATAACTCGACATGGTGAGACATTTAACTGTAGTTTTTCCTTTCATTTTTAAAATAAT
ATAATAT-AATAAGTAAGTATACTCAATCGAATCCATATTAGTGGTCTCGTTTATCCGTC
TCTAAGCCTCACTCCTAATTCACATGGTTGCTAGGCCGTTTTTTTTATTGTATCGGTAAC
GATCGTCGTTTCTTCCCTGTCGACTCGAATGAGCTATTCGTCACTCTTGCCTTATTGGGC
GTGACCTCGTAGTACTTTCTTCCTTTTTATCTTGAAGTCGCTTCTCAACATAACTTGCAT
CAGTGAAAAGACCGCAATTATTCTTTTGCTCGATGTCTTACCTTGACCACTCCCTATTCA
GATTCTTATTGCTCAATTGTTTTTCTCCGTTCTCTTAATAATAACAGGCTCCCTTTTGCC
CCTGTGTGCCTCTAGCTCTGTTTTATTTTGTTTGTTCTCTCGTTTCCATAAGGGAATATT
TCTTGATGTTTCCTCTCTCTTTGTAATGTTTATTGTCGCCTTTTTCTCTCTTTGGGGGTT
TTGCCATATATTTAGACTACCTAAGCGCGATCGCTCAGCACCCGTGATACACAATAGACG
ATAATCGATTGCATGATCTTTTGTGGTATAGCGTCAAACGTGACCATGCGCATTGCTTGA
ATTAGATGGGTGGTATCCGTTATGGCCGTCGATATAGCCTGCTTTCCTTTTCGGTAAAAC
CCATCGTAATACTTAAATCGTTGTGCTCGCGAATATCTCTAATTACGTA-CAATCTCAAT
TTAGATTCATACGTCAGCCCTTCTAGCAACATTGTGGGTACTCGGTGTGATCAAATCTCT
TTTTCGATAGCAGGTGAGTAATTACAAGCTCGAGAAGTAATTCCCGACATCTATCTTGCT
CTTTCAATACTCCACATCCAAGCATCTTCAATGTGGTTTTGCCCACCTTTTGAAACCCGA
AATTAGTTGAGACTTCATAGTGTTTGTAGTGTATAAACTGCTGGCAATTCACCTATACTT
CAGTAACACTCCGTCCCGCCCGCGTCG--GGGATTCTGGATCTTCTCTGCCATTTAATAC
TCTATCTTTTTAGTTTCGGCGTTCAACATGTGTCGAGCGGGGCGATCCGAATTTGTTGTA
ACTCTTTTATGGATACATGGCTGAAGCTGATCGGATCAGCTCTAGGTGATTGCACCATTA
CAGCCTCCAGTTTTGCATTGCTGTTTTTGGGGAGAATTACTTGCAAATATCCCCACGCTG
TTAGGCTGTCAATTGGTCCCGCTTTCGTTCTGTATGTCG-----TGAGTCAACCCGGTGT
GTCCCAATAGAAATCAAGTAAATTCCATGATCTTTTGCCGATTATCGAGATACGTAACTA
TGCTCACTGACATGACCTACTCGGGTGGCTATCACGTAAGGACTGTGCAAATACGCTTTT
TTCTTTTTCGGTATACAGACGTCGTAACACGTAAATCGTTGTGCTCGCGATTATCTCG-C
GGACTGGAATTATTCACAGTACTTAGAGATACAACACGAATTGCCAGCGCCTTCTTGGTA
CACAGTGTCATCAAATCTCTTTTTCGATAGCATGTGAGTAATTACACCCGGGTGGGAAGT
AACTAACTATATGTCTCCTGTTCCTTCAATACTCCACTTCAATCCACCTACAAAATCGTT
TCGCTCAGCTTTTGAAACAAAAAATTCGTTAAAACTTCATGGCGTTTGTACTGTATAAAT
TTCTGCCAAATTTACTTCAGTACCAGACCAGTATTTCCCCGCCTACGAGTGTCGGTACTA
AAAACTTTCTGCGATTTAACTCTGTACCCTTTTAGCTACGGCATTCAAAATGAGTCGAGC
GGGGCGATCCGACTATCTTGTTACTGGTCTAGAGAATCTGAGATCATAACCCATTGGTGA
ATGTACCATTAGAACTGTAGTCTGCGTTTTGATTGCCGTTTTTCGGGAGAATTACTCGCA
AGCCTCATTGGAAACCCTCTTACGTTGTCATCTGATTCACCTTTCCCCGATGTCACTATA
ACGTGGCAGTGCGCCATTATTCGAGGACAATCCCCGCAAGTGGAGGACCGCCATTGTGTA
TGCACCGGTCTCATCATATCCTTTCTTGTTTCCTCTCCTTTATAAAATTTGATACATCCC
CTTGTTGTGCTCGTTTATAGTTCACTCTCTTTCCTTAGGAGCGTGGGTGAGTCGCAAGTA
TGGTGTTTTCCTTCCCCTTTTCTTCCCCTATAGTGACTCGCTTAGAATTCGCTTCCCCCT
GTATACTGACCCTAAGTAAGGCAATTTTATTTGTCGATGGAGATGTGTGTGCGTCTCACC
CTCCCCCTTTTACTGAGGTCAGTCTGTCGCTATTTTTACAAATTTACTATTGTCGTTGGC
TTGCTAGCTTCCGTTGACCAAACCAAGAGTGAAAACAATTCCAGATGGTTTAACGTAACG
CTATTTCCGCTTGTGTCCTGTGCTCTATAGTATAACTTAGAGGTTACGCATTAGCATGTA
TTAAGACAATCTATCCTATTCTAGTGTCGAGTACTTTAACGGTTCTATTACCTTCGGCGC
TCTAATCTTACCACTTACTGGAGTTTTCTTCGTGTCACGGGGGTCGGCTCACGTGGAAGT
CGCATTTCGTGTTCCTGAGTAGATATTGAAGCGACCTATCATTGTATTTCGTCGTGTGCT
ATCGTAGCGTGTCACAGTCGATACTACCGGTAGTACTTCGGTCCAATCCGCTGTTCGTTA
TGTGCCAGTAAGTGTGATACTTCGGTCCTTTCCTTTCGCTGAGCCCCCTATTGCCGAAGA
AGATAAATAGGTGCGTCAATGTCACGCATCAATCTAAATGAACCAGGTTGCGCTAAGAGT
CTGGTGACTTGAAAGGATTTGGTCCTTACTCTTTTAAAGTTGCATCTGGCACAAGTAATG
TCTATAGGATAGTGACACCCTAAACGGCATGATTATAGCCTACAGTTGGGCGGGTCTGAC
CTCTTTTTGATGAGCGCTTGATTCGTACATACATATGCTAATGACCCGGATTTACTACTG
GTAATACTTAGCTCTCGGAAACCGTCGGCGACGTTATCGATTGCATCACGTTTTGCGCTA
TTATCATTCAACTAAAGTTTTCATCCTGGGTGCGGATTACTCATTCGTTATTCCCTTGTG
GTAACTTGCACTAACTCTTGATGAAGAATCCTTGTATTTTGTGCTTTTTACTATGGTAAC
GCCGGGATGGTCATCTGCGTTTGATTACCTGGAGGTTGTAATAATTGGATGTGCTGTTGG
TGATTCACTCGCGGCTTGCGACATCAGTCCTCTTGTTCGGTCGTAACCACGATAGCCGCA
CCACACTCTTTGAAGTGCATGCCAGCCGTGAATTGCCCGATTTGGACTGTGATGCCGTAC
TGGCAGTATGGTAAATACGAAGGCCAATCACCTGCTACTGGTCCATACTAATCCGGGTCC
CATTTGTTTTTGATGACGGCGCCCCGTAAGTAGATACTTATCCTATCTCTGGTCAAAAAT
TCTTAAGTGGAGTTTTGGCGTTTTCGCATCTGGGTCGCCTTCCGACAGTCGCATAGGATT
CCCTCCCCAGTCACTTTTGGCACAGATCGGGATGGTGCTTCTAGCTGTTGTTTGATATCG
CTATGCAACTCTCGCTCTTTCTTTTACTGACGGTTCCGTGTCCTTGTTTTTAGTAAGCTA
CTATTGTCGTTGCCTTGCTAGCCTAACTTAAGAGCACTGCTACCACAACACTTCCAGTGC
ATTGTCTCAAGGTATTTTTTCTCGTGTGCTGTTGTCTATGCAATTCAATGCCAACATACT
ACAATTTAAGTGCGTCCAAACAAATTTCAATTCGGACTTCGGCGAGCTCATTCGTGAGTT
AGTCTCCTTTCGGTTTGCGTCAATTGGCGCAAATCAGGAGTCTTCGGTACTAATAATGGC
TTCTAGCACTTCTGGTCTAGTCTCCTCTTGCTCCTATTAGTCCACTAAGCGCG--CGGCC
TGATTACTACAAGATCCGGGCCCTTGTCTCTTCTTTCTTTATAACCTTTAGTCCGTTCTA
TTTACTTTTTTCTTTTGTTCAACGGACGGAATCACCGGTCTGTTGCTCGTCTTGTTGTTT
AGCACGTGCCTTTAT--TGTTCTGTACTTACGG--TTTTATCACACTTACTTATTCTTCT
TTTTTCTTGACCTGTGTCACACAAAATATAGCGTAGGTTTTTTTCTTTCAATTATATATT
CTTCCCTTTTTCCCTTTTTATACTGAAATACCCTTCTTTCGTTTGTCGACTACCTGACCA
ATGACTAAAGATACTTACTTTTCCTGTTTTCTTTGACCATCCAATCTCTATCTTCTTCCC
CCTTTGTCTTTCCCAAGCAAAATTTCGCCTGTGTTTTTCTTACTTC--------------
---------------------------------TGTGAGTTCCACACACGTGTACGTAAA
ATCAACCAAACAACATTCCTGTCCACGTCCAACGCCTCCACCCGCGCCTGCAGTCGTAGA
AGGGAATACTTGAAAAATCATCACTATTAAGCTCATTCCTTGATTGT-ACTGCTGTAATG
TCCCACACTAGCCAGTATAGAATAAAGGCTTGGCTACATGTCCAAAGGCTAAGTGGGTAT
CAAAAATACACTTGGGAGTTTGCACTAACACACGATAGAATACCCGCGAATTAGCTTCGA
TGTCTTTAAATCGGTCCACGTCAAGGAAGTTTATAGCTACTTAGAAAAGTATGTTCACTG
TCGGAATACGCTTGATAGAGATCTGTTATTGAAATAAAGGGGTTTCAAGTCTCGTTCTCC
GGTATGATCCTCATTGAACTTATGGGCTGACGGACCGCTCAGCCTACGTACGAAGGATCG
AGAATTGACGAGGCATCCCGATGACTATA-TACTAATAA-----AAGATTCGACATTGAT
GCCACGCGTAAGACAGGGCAGAACTG-CCGGAATGCATCGACGAGATGGACAGTGAGGCA
TTGTGGACGCACTGAAGGTGAGGAGGATAGGCAACACACTC-AACTTAA---TACAGAGA
AC-ATACC--TATG-CCCTGAGCAGAGAAAGACAGGGCACCTCAAGTCCACAGATGAAGA
AGTGCACAGTATCACTGGGGAATATCCAGAAAGGAAGTGAGGCATAGAGCCT-ACACTGA
GACAAGAACGAGGCTGAGGGGGGACAGAGGATGATATCTGGGCTATCATTGAGGCGGAGG
GCCAATGAGGTATTCGACCGGAGGGAACGGCCCGGGGGAGCAGAAACAACTGTCGCGAAA
AAAAATAGATACCCCAAAA--GGTAGCACCAAA---CTATAGGCTATACAAACCAAAGTG
TTCCGAGACAAGTCCTTAACAAGGACGGCGTT--ATACTACACTAACTC-CACAACGCA-
--AATAAATCTAATAAAGAG-ATGTAGCAGAGCACGCTTGGACAAC--GCACTCGTTCAT
ATGTTGGGAGACAAGT---------AAGGTTAAAGGGAGGGTGAATACCGCGCTTCAAAC
ATCAAAGTAG-------------------------------------------TAACCCC
AAGAAA---GCAAGCAACTACAAAACCCGTTACCCAGGCAACATATAACACCACTAAAGT
TGGGCGTT-TGAT---------------------TGTAATGCAG--AAAGTAGATATTAC
AACCAACACTGTAATTCTTCAC--------------------------------------
------------AACGGAA----AAGTACATCTGGAGGGGCCATGCCGCTCCAGGCGGCA
GAGACAGTCGGAGGACAACGCT--------AAGCAGTGAAGGGCGTATGATCATAGAGTC
ACCGGGCGGTATC--AG--CATGAGCGAAT-CCTAGGGGAACTAGAGAACAATGAGTAAA
AGCGTA-TCC------------------------------GAGTTGGGAAACTCGA-GTA
CTCTTACAGAGATTC---TC-------TGAGG-GA-AGACATGGTAAGATACAGGATCGT
CATAGCTC-CCCCGC---GG--GCAC--AAACACAATTACCTTCTAGATGACCA-GAGGA
TA-ACGTACACTGGTAATAGCGTAGGTTATC--AAG------GAGCGAGTATTGGACCTT
GCTAAGGGGGTGTCATTTGTTGCGGTATAA--ACATCGCAGTAGAACAAATCGATAGAGA
TAAGAACATCACGATTCTGTGCCGTTGTAAAAATGTGGATATGAGGGGAATGCGAAACAA
TACACTTGAGTACAGACTAGTTCGATCTT--CAGAGAG----AGAAGTAGAGATGTTCCT
GT---GG----G-----GT--T-GTTTAG-TC----AATTCCATGTGAAGCCAAACACAC
GACCAAATTTCCGGTGGGGCTAGACTGAGAC--GGAACTAAACACTGGGATCGCTGTGCG
CTGGGGGAAATGGAC--TA-TACACCATGATA--T----TAAATGTTTGCCCTTCGTGGA
ACTTCAGCGCATATTGCGGTAGCAGATAACGACCATTGCATCAGATGGAAGGCAGTTGAC
GAAGG-TGTCGACTTGAT-GGC------AGACAGTTTCAAGGCTAAAGGATCGTAGGACG
GGGGCGCTCCGTCAAGTGCACCAAATCTCTTTAGGTCACTAGCAGGACGCAATAACCCGG
CCTCTGATAGGAGTGGCAGCGTGGTAAGGCAGAACTAGACAAATTAAG---A-A------
-----AA--ACTGATCCTAAAATACCACCGCCGATAAAGCATGGGGGAGGGGCGTGAAGT
A--GTACTGGTATGGGGCAAGCCGTGAATATTCACATGACACGAAC-G---CGAAAAAAC
CCAGCTCCATGAAGAGATGTTGGGGGGTGGATACCAGGGTTTACGGA---TTCGACGA-C
GTGTAGATCACCGGGAGCGAGGATACAAAGAT------GTG------AACGTATCACGAC
GGGAGGGACGAAGAATAATCACGACTTCGGACAGAGTACTGGCTCAAGGCATGTTCGTGG
GCCAACTAAGCTGGATGCGGTAACGTTGTTAGAACAAACTGTGCGTCGAAAATGGAAGGT
TGCCGCAGATTACACACCGGGAACGCTAGCTACGACCGGAGAGACGGCCGGGAGGTGCGG
TGGGCATCGACATATGCACACCGGCGGACAGGATCACG---GGCGTTCTCGCGCCTTGCG
CACT--CGTGAATCAAAAGGAAGCTACCCCCAGCGTCCCAAGTTAAACCAGG-AG-GGGA
ACTATTTAAAACAAGGTTTGAATGCAAAGTTGTG-----AT-------CGAGGGAGGCCT
TAGTGGGTAGTCACATCAGTAACGTCGACGTTTACCCATAGACTGAT---CAGTGGCGTG
----G----TTTGACCGAACATTCTCGTTGGGACTTCTAACCTTA-ACATA----ATCAC
GAGAGGAGAAGCTGGTGTCAGCGATTAGTAGTGGCT----GGGGTAGGA-----------
--------------------TGGAAACAAAGTTGACAGTGACCACAAGGCGCAGTCTTCG
CCCGTACGACAGGGACAATGAAGCTAAAACCAAGCAACT-GAAC--TTCGGTG--ATCGA
TGCGGGGACCGAGCCGCTAAGG--CAAGTATTTGGAGGAGGATCGACCGACGGTTGCTGA
GGGCTCTTCGTGTCCGAGAGCTCATGACGTAAACGCTAGCTAATAGAT------AAGAGA
ACA--CGAGCAGTGACCGGACGCCGTTAAGCACCATGACGTCCATGGGCGATTCCTGTAG
TAGGTGGGCAGGCGCTTTGGCGGGCTCATTCCACTTCAAGGCAAGCACGACAGCTGTAAG
ACCGATGAAT-AC--TATCATCA-CG---A-GA--AA-------TCTAAGAGCCTTATTG
GCGATCCACA-CGGACTTTCT--AC--GCCGCGAG-GAGGCAGGCTGTTGATCGATGCTC
AGGAGAAGACTATACAACGCATTTAGAGGGACGTACGTAA---AGGGA-----CGTCAAG
AAGAGAACCAAATAGCTGAGTATCACGCGAATGTCCGATATATTGAGGCTGACTAGTTGC
GGGCCATCTGACTCTGAGCGGGATCCTAGATTAAAGTTACGAACCTCAAGCTACGTCATT
TGGAGAGTCGCCTAGAAGCAAGCCGCAAGTCACAATCGGCTTAGTAATTTGGCAGGAGAG
GCAGGGGTCACACGGGGCCAAGCAAGTGAACAATGACCAGAAGATTGCACAGCGTGGGAT
AGTCTAGGCACGAGAGCGACCAA------TCGCTATAAACTATAAATTATCTTTGCACAC
GGCGGTGGGGGAAGGCTAGGCGACCATAATCAGGGTAGGAGGCACGCGAGAACTAGGTCC
CACACCGTCGTCTTAGTGGAAGAGGACCAGAACTAAGATGCAGCTGGTGCAAGGACGGAC
-ATCTAGAACACTTTCTGGGACTAAGACCGC----GTGTGAG-CCTC---AAACTTATGG
ACTAT--AAGTTTACAGCGCAAAT--TTTC-----A--GCT--ATG----CTAAA--GCA
A--AATT-TAT-----GA----GGAGA--CGTT-ACGCAATAGC-TATGTCTACCGATGT
TGAACAGATAACTCTCC----GTACTTGATAGAG-AAGTT-CAAAACGTTGGCCTAAA--
ACGAA--A-TGAAACGGGTACGAA--AAG-TAGCCATTGGATTCGGAGA-----ATATAG
ATC--GAAAAGTAGT-CATAAGATGCG---A--------ACAAAATTGTGCTGAATGA--
GC-----GACTGACTCGGCTCGAGACCCCGGATTCTG-----AAAT-------------A
CAATCAAACTGCATTGTGT-GCGAA--GTA---GGGCG--TCGGGAGA-GCACCTCAAGT
GA--TAATTA--GAATGAGATGTACG--------ACTGC--AAA--ATT---TTAGAA--
CT---CACCC--GG--TGATT----------ACAA-GTCT-TAATTTTATTCAG-CT---
--AATA---TCAGAAAT--ACCAC--A-------AG--TTG--CTGGAGCAA---TACTT
TTC--T-AACACATTAATT----------CC-G--ATAGAT-------------------
---------------------------------------------CGC------------
CGCATTTAGGAGAATACCCTAA---AA--TCCTCTATC-TCCCATTGGATAAATCGCTCT
GAGTCTATGCCGAAAATGCATAGAGGTTGAATGACTTAACGGAGCGCTGCACTGGGACGA
TCTGATATAGAACGCCAGGCATGGC--TAGTATAACGAAAAGTAACACAACGACTGTTAG
GGCAAGCACATTGAAACAGTCTCGGCACAACAGAAACCGATAGTGTGGGATAGTTCGGTA
GTTCGGCGGCGTGG-TATTCCATTGAAAGTCAACATATGGATCGAGCGTGAGGTCGCAGT
TAGCAGAGGCGGACCCGA--GTCAAGCCTA--CGAATTTGACACTCT-CAAGCATGAGGG
ACACGATAAAAAAGAGGGGCGATTGTGGATGTAGCAAGACTGGGAGAGGGAGGGGGCGAA
CGGAAAAGGGAGAGGGTCGACAACACTATCCGGACATCAGTCCCAAACGACAAACCAAAG
ACCAGAGAAACGCAGTCCCCGATAAGTAAACAACATGCCA-GGAGCTAT-ATGAAGTACG
AGCATCGCTGGTGAGGAGAGTCGGATCAGCGACGGGGGAGCCCGCTA---TGGAACAAG-
-AA---CAACACC--CAGAGG--AAGTGGTCATATAAAAGACGTCTATCAAGCTTGAGCC
AAGGACCCTCGTTTAAGCACTAGTAAATAACG????????????????????????????
????????????????????????????????????????????????????TATAC---
TTCA-CATCATCGGCACTAATATATCTAAGCGAATAACAAATATACCCAAAAGAACGCAT
GTACTCA--GCAGTGA--------ACGT----GCCGCAAAAAAAAGAGAAGATTCGTAAA
CTAAGCAAGACAGAGCTCATAAGTAGGCATGGTGCACATAGTG---GAAGACTCCAAAAT
TAAATGGACAGAGCTGCGACATACAAGCTATGA--AAAAGACACACGAAGCTTTGGTATG
TGGGACGAAATAGGAACAAAGAAAAAAAAAGTTCACAACATAAGGGGTGGTGGAAGCTCT
GAAATCAGATAATGAACGAAGATACTAAGGAAGA----GAAGAGAAAAATTATCATCGGG
CAAAGTCCAGAACACAGGAAGGCGTTGAGACAATTGGAATGCGCGAACACGAGGGAACCC
TACGATGTGAACGT--TAT---AGCAAACCGTACGAACACCTTTTGCCAATCGGCCGGGA
ACATAAATACTAGAATAAACAGAGACATGAAGCAG--TCT-----AACACTAGG-GAGAG
C-TACCAACGGTAGCCAAAAGCTCAGAAAGAGTAA-ACGACGACGCCGGCCGGAGAGCGG
TGGCGACCCCAGAGAAGCTTTCGCAACGGTGAAATATAGAGCCGAGGAAAGATGCATCAC
TGAATGACAAACGAATTGTCACTCGGCAACCAAAAACCTGTCCGACAAACAAGGAGAC--
-AT-----G------TA---CCACAGAACGC--GAGCGACTTTGGTCACTGCAAGAATAG
GTGGGG-AGAGGGGCAACGACAAGAGAAGTGCCCAGAGAAGGCAATAAAGGAAAAAAGCA
GTAAAAGACGAACCCGAGAGAGCAC--CGAAAATTGTACC---C--ACCA----ACAAGA
--TGAAGCTCAG-TAC---------AACCGTCATTATCCACAATGGAGAGACTATCGAAA
GCGGCCGAAGGGATTTCT-AACTTTCGCTCGTTACAAATGGCGGTTTGTCAATTAATTTC
TTCCGCG--AGGGAGAGGTGAAGTCAGCCAATGTATTGCCCTGTACCCAAAGCGCC--TC
TTCTTTAAGGGGA-----CTTTGTACA--AGACACAGCTGTCAATGTCTTACTATCAGAT
GATGAATATCTAAAATTGAAATGGTTAGTATTAATGATGTTTACGAGACCACC-------
--AAATTTTATA-----------GTAAAATAACTTACTGTCTGAACTCATACAT-CAAAT
GAGTG---------GGGGGG--------------------------CT-----CTTGGGG
GAGAA--GAAGGACGAGGGAAAGGTC--------AGACGTGG-----TATCGAGGT--GA
GGCAGAAGTT--TAG-CGGAT-CTGTACTAACCTCTTAACCTGTGGGA------------
--------------------------------------CAGATCTTTTATCAGGACAATT
A------TCCATTATTGAAGCAAT-TTGA-----------------------AATTCGGC
----TGGTGTCAGCAAAATAAGTAACAAGCGAG---------TCCCGACGAAACTT----
----GGGAGAGTTAAAAGCCTAGCGCGCAAATCTCAAAGAGAACGTCT--CAAATC----
-TCA-----------------CAGAAGAAATTGAAATTCC---TAATATC--CGTGCCAA
CCGCGAGTTAATA-ACAGACACTTAGAACAACATTAGCTTAGAAGGTATCTGGAAAGCAG
CTCAAAAACGAAACT-CGAAACGCGACGAACAGA------------GGAGGCAGAGAACA
AAGGAGGCAGAGGACAGATCTTTGTG--AGG-----------------------------
----------CCTCCCACGGGGAGAGGGACTAAGAGGGCCCTAAGAAGAGGGGGGGCGGG
GTAAAGAAAAAAAAAAGAAGGGGGAAGGGGGAAGGGGGACGGTACTTCACGTTCGAAAGT
AACGCACAGGGGTAATCGCGCTCCTGGCGCA-AAGTTTCTG-------GACGAAACTCAT
T--AATGAA--AGATCATG---T-GAA-AGGGAAA---GCGGAAAGCGGAAATGTTAGAC
GCAGATAG----------GACTATTAAAGGCATAAGCTGATGTCAACAGTCTTAAGAAAG
CACTTCACGTGGGTAGTAAGACAATACCGACGCGGGTCGGTTGGGACAAACTCTCCACTC
G-----GAT-----------GCGT--GAGGCTTTACTGACTACCTGCAA--ACCT---TT
AC----ATGGCAAAAAAGGGA-TCCAAGTCGAAAAA------------------------
----------------------AGGGACG--TTTATAAGAGGG--CAGAGA--T-TCAAA
AA--TCGTAAGAGTAATA--AATCAGAGACAAGTTGAAAAAAAAAGCAAAGAAGAGC--A
TGGCATGTAAGATA---ATCAAAAC----TACATCATA-ATT--AGAATAAATCTAAA-G
C-AAAATCTTCGTAAA------AAAATA--------------TAGGGACGGA----GGAG
AAAAATT--GAAAATTTA-------CAAC-AATAAT--TGTTTTTCGTGTTATTCACTCA
--ATCTATCCCT--GGGTCTAAGAAAGTTAACGATGTATA--CAAACATAAAG-TAATTA
GCTCTATTC---AATTC--TAGAATCAAAACCTAAC-AAGTAATGTTAAGAGC--TACTT
AGGGGTTA---------AAC-GAATCAATATGCTTCGT-------A--ATGG-AAG-TGA
---TGTATCGAGGCAACTATAAG-ATGTTTGTGAA----GCA-----GTCGG--------
-------GGACCA-T--GAATTGTCCACCTTCG--AAAGC--------------------
----------------AA-------------ATAGGTAAAC--AG-----CAAAAGGAA-
-AGAATA------------------CGGATTACACAAAACAAGAGAGCTAGAGAACAAGA
GAGCTAGAGAACAAGAGCCTATAGAACGAAACGGAACTGACCGGGT-GAA--------TA
TAAGTTT--TCGTGCCTG-----GTAAA-------CTAGCAAACAAGTGTCA--------
------------------------------AGTTAATAAGGAAAAGGC-----------A
CCACCCAAACAGAAGATGACAGCAA-GGAATTATCACAAGCCACTTCGTAAAAGGAGAGG
ATAAAAAAACGGAGACAGGGTGTTCAAAGGCCTCTAATGAATGTAAAAAAAAAGCAACTA
GTGTCTGCTCAC-----------------GGCAGTACAG----ATTAAAGAAACCCAAAG
AA----ACTCGTAAGGCTGAGCTGCTCA-GGGGAGGAGAATCAA--AATTGGAAACC---
-------------------------AACT-GAAGGAGGAATTGTCACGAACTCACCAGTA
ATATTATCAAAAAGA--AATTTAGAAAAATGCT-----GACGACC--AAGGAATAATATT
CTCATCTGGTGTAACTTTGAAAGACTAATAACATCCT---????????????????????
????????????????????????????????????????????????????????????
???????????????????????????????????????????AAACATATTATGTAGGT
AGAAATCTTTGTTAATATGGTTACATTCCGCCTATTGCAATGACTTCGTCGTAAACAAAT
CCTCCTCCTTAGTGTCAAAAAACCTCGTCGTGAACATGAAGGACCAAGGGCCGGGGCCTC
AAACAATGGGCCGGGGCCTCAAACAGTGGGCCGGGGCCTCA--AACAAGGAAACTTAGCC
CACAATAGCAAGATGGTTTTTAAAATAGTCCT--CCAGAAATGATTAGCCGAATGCCAA-
--AATAA----CATCTTA--ACAGAAAGTATAATAGAAAGAGATTAGAG--TATTGTCTT
T---------------------------------TAAGCACAGCGTGTTGCCTCAAACAA
AATATGCCTGATGAGTATTGACGTTGAACA--GGAGTTACCGGGGAACTA------TCTT
AAATGATTCATGCTCATCTCCGCTGATGA---ATGTTAAGTAGATATTGAGTTGAAGCTT
AAGCAGTTAACTGTA--ATATGCGAGTACTAGTTGCTAGCTGTACAGGTGTCATAGCAGA
ACC--AGGTACGGCTTC-----------------------------CAGGGACAAACCCC
--GGAGGTCGAC--AATACTTTTGATTGCTCGTACAGATAAGCA-----TTAAACGGTTG
CTA-CTGAAGAGG-ATAAATTTCAAGTACCATTGCGTGAGCAGATG-AGATAAAGTTAAA
CT--------------------TGTGGATCGAGGCTACTAAG--CGCGTGGCGGTCAGCG
GTGCGCGCT---------------------------------------------------
-------------------------------CGGCGCTCGGCGGTGCGCG----------
----------------------------------------------------CTCGGCGG
TGCGCGCT-------CGGCGGTGTGCGCGCTCGGCGC-----TCGGC------------G
CTCGGCGCTC---------------------------------GGCGGTCGGCGGTTGGC
GGTCACCAGGGAAATTGGCCGTAGTCCCCTTGTCCCTTGTC-CCTTGTCCCTAACTCTTT
ATT----------TGAAGAACACATGACATGTAGCAGCCTACTTGTAGCCA--CCTCATA
CTTTGGC------------------GATCACGTTAAGGAATCTTTAAACATAAGTTCAAA
ACAATTGAAGTTTTAATCGCGATCACGACTCAATTATT------TTAGACCCTTAGCCCC
TTTTCAGTCTTAAGTCTTGGAACC---CATGCATGCTCAATTACAAAGTTTGGAAACATG
GGGAATCAGTCGTGATAC--AGTCCAGGGGTATT-----------ATTCT----------
---------------------------CACTGCTGCAGA--TTAGGATGACCAGGGAGAT
GAATTCCCT-------------------GAACTGTGGAATCCCCCTAT--A--TACACTT
GATTGATTCTGAAAA---------------------------------------------
-----CGCTCAA-----------GATAGCAGAATCTCCGTTACTAAACTCCTA-------
---------------CATCCTAGATCATACTTTATAGTATCAT-ACTGATTA--------
ACAAAC------CTGTATCGAACAGTGATTCACCACAACCA---------CACAAGATAA
TTC--ACCCTGGAACCA---------------------AGTCGGTATG---TAAGT--GT
CTTACTCCCGGGTTGCACCTTGTCGTAGTCAGTGAAATTAACTTAAGTCACCGATCA--T
GCATTTTAACTCGGCGCTGGTC----GGATG----------------TGTGTATACTAAA
TTAA--ACAG-------------CAAAACACAACAATTAAAACCACAAAGATTTAAA-AA
AGAG--G--TAGGCAGTTGGAATTAGGGGAGTT---GCTTATAA--GAAAGCACTCCACA
GC--TTAAGTGTCAAGCCGTATTCTTAGA--CAAGCAATGTAATTTGGACGTCGCTCAAA
TT--TTGGACTCTCTCGACTTCCTGCTC---------------TAGATGAGTAGAGCTTT
GATCGAATTCCTAAGTGGAATCA--TCGTGTGTGGGGGGCATCA-----------CTGTT
AACCGAG---ACCAGGAG--GAGGGCGTGTGCCAGCAAGAC---ACCGA--GCT--GCAC
CTACGATATCTAATACAACGCTG--CGTATTTCGCTGATC--TAGTGATTAAAACGAGTA
CACCAGGCTCAGCAATAATAAACACCACCCCACTTACTTAAGTCTGAAATCAAGCGTAAT
G--------TAGCGCGGC-AA--GGCTAAAACAAGAAG-AAAAATGCCACATGTCGCGAT
GCGC---------GACTTCAGAGGGCAG--CCAAT--CAGC-ATGTA-----ACATTAGG
GTTTTATTCACGAAAAATAACCTCTATTGGTGGCGCTTTTGTGGAAGAATTGTGGAGTGC
GCGCTGCGCGCTGGGGGCGGTTCAGAGTACTG---AACGCTTCCTGCAACTGAACAGTCT
GATGGAGGTGTGGGGGGGGGGGTCGGGGGGCCG--AGGGCT--ACAGTGCAATCCTGACT
GT--AGGCGGTGTCT----------------------------------------TGGTT
CG---ATCAGGGCCGAGGGGCCGTGGTGCTATCGAGGTGAGGGGCCGTGGTGCTATCGAG
GTGAGGGGCCGTGGTGCTATCGAGGTGA-------------------GGGGCCGAGGGTT
CAGAACTCACGATTAGCGTTCCACTCTGCGGCTTTCTAGCC--CGTTTCGTTGGGGGGAG
TAATAGC-------------TCCT---AGTAAAGCAACTGTTACCC-ATCA--AAGTTTA
GTTCTAACTGATCTTGACTCTAG-ACTGCAAAATTAAATATCGGGACTAC-----GGTCA
CACATCAAGATAGAATTAGGAATTCAACAATGGAAGTATTAGG--ATGCTGGATGGGTCA
TTGGACCGAGCTGCATACTAAGCACAAAGGCAAGTGTTTCGCGCACTTCCGTAAAGGATC
T-CGGCGACGGGTGAGGGTTGCGGGTTACGAGCACGATAGGCATTAATACTGAATCTGCA
TAGCCAGTCAAAATTTGTACTCGTCGTTGGGATATCGAACATCTCTCCACTTCCGAGATT
TGAGGCTAATTTTTAATTAGGAGTGCTGAAGGAGCATCTGTCGAACCATCCCCAAGACTA
CACGAGGCTCCCGCTAGACGCGGACTACAGGATTACGGAGCAGGATGTTTCGCAGGT-
>Anigozanthos_flavidus
GTTCAATTCAGACCAG-TAAAATTAAT--ACATT-TACAGATG--------AAGATTTTA
AAAGAATTTTTGAGAAATATCTCTAACATAGTATAAAATGGTATCCCCACTGTGCTTACA
AATCTATTATTTTGGTAATTTCACATTTGTGTAAAAATGTAATTT---------ACCC--
AAG---------AA--TG---------TTCA----CACAAAATAAATTAGCTG-AATGGA
CAATTCTGTGTATGTTGTAGTCCATAAGGTTACAA-TCTAATTTTTCTTTTACAAAGTTG
GAAAAATTATATATTTAATACCCTCAAATTCTGGTCTTAAATAAATATTTAATGAGAG--
----TTTTAATCGTCAAAGAAATGTGGGAGAGAGAGATTGTCACAAA-------------
-------------AA----CATGGG--T-AAGATTAAGACAATTTATATTTATTTGTAAT
ATCTACTGACACATAAGTTATGAGCAAAGTGGAAGTTTTAATAATAGCTGCAATAGTT-C
TAATAGAAGTTTATAACACAGTACAT--TTAATTAATTGAAGTTTAGTGTTGAGT-TATA
CATGTTGATGTTGTATGCTATTTTTTAAGATATGTTAACATAACTTCAATGTGTTGTGAT
TGACAATGATCT--GCGTTTTATATGTTATTTAAACGAAATGCGGAGTAATTTATT--TA
C---TAGACTAATTCTTACTAAAGTTTGAATCTTTAATCCTATGTAAATAAAGTGAACTT
AAATGTACTA-CATCATAATTTAATTGTGATGCCTCTACCATTTTCTATTAACTAAAATG
TCTCATAGCCCTTTTCGTTAAGATAAAGTAGTAATTTGTGAATTTTTAAGTTTGGAAGAT
TAAAAAATTGATGTGTTGTTTATTGTATTTTACATACTATGATACTCATCTCATTATGTT
AGGTTTTTAGCTAATCGAAATTGTAGTCAAAACGTCTCTAAGATAATTTATTTAAATTGT
AAGCTCGACAAGACTTGACAGGTATTAAACCTTTGAGTATATTGTTAATTAATTTTCCGG
AATTCAGTTAAAATCTTATTAATTTTGTAATGAACTAATTTATAATGCTAAATGTATACT
ACTTTTTATCTATAAACATCTACTTACATATTGTTTTTAGAGATATACGAAACCAAAGAA
AACAAAACTAACTTTCTATTGTAGAATAAACGGTAACAACTCAGAAGATTTTCGGTATTT
AAATAAGAATCTGGTTCAAGTATGCAATATTCGACCGAGACTGGATTGAGTAGTATGTCT
ATTCAAGTCTTTACGGTTTTCTGATGTA-TTCT-GATTGTTGAAAAAATTGTATATGTTA
TAGGAAGATTTGATTATTCCAACTCAATTCTTAGCTTTATTATTCAATTTTATATCTAAA
TAAAACTAAGTAGGTTACTTCTAAAAAACGATAATAAACCGAGCCCTGATCACACATCAA
CATTTAATTTCGAGAACAATTAATTAAAAATACTTAGTAGGATTGATTGTCACGGATCAT
TTAACGTACCCTCTTCCAAAAAACCAGCAGTCAGTTATCTTGAGTCGAAATTTCAGACAT
GCAATTATATTGCCTTTCGATATATTTCAAAAAATCACTTAAGTTATAGATGAATTCTCG
ATTATGAATGATAATCAATGCTATCTGGTAACAGTTATAAAAAATAGCAAACCTGAAATT
TTGAACTTTAAATGGTAACTCAAACTTCAGCTTGATCCTATCGATGCAGC---ATTTAGT
TTATTGT-CAGAACTACTTTCGTTAAACCCTTCATATAGAGAA-CC-CCAGAAGTGGTTC
TAATTTGTCTAATTGAGTTCTTGAATAATTAATATCGTATATGAAATAATATTAATGAAA
AT-CTTTGGATACTT------------CTTGCCGGCCGTCGTTCTTAAATAATATAGTTA
GTTTAGAG-----ATTAATTAAGGTGTTTATGAAATAGCTTACAGTGTCATAGAGAAGGT
AGTACTAAAAAAATGTTTTTTTGAAAATCATACTTTAAAAGTTGCAAATTAACAAATAGT
GTTCG--TTGATCTGTTTTTCTCGCGGTAGTTCTTTTTTAGCAGTTTTATGTTATTTACA
TAATTAAAAAAATAAATTAGTTATCGATAATTAGTGAAATATATTTTGTTAATTTAAGGT
ACTAGTGAATGTCTGAAATAACCAAATTTTGCATTCAATAACATTATAATTGCCTGTCCA
TCTATTACGCATGTA---AATTTGTCTTATGCATTTTTCGACTTATGACAAATTGAATGC
GCTCTTTTTATATCACATTTGTTCAAAGTTCGACTAATACTAATCCAATTAATATTTTAT
TGTAGTCAAATTTTTTACTAATTATAGTTAATATTTATTTTAAACGTTACACGGTTTGAT
ATAATAATTTTTCATATGTGTTGAC--AATAAAAAATTAGAAAGATTTCTAAAGATTTGT
TGATTGACTATGGACTTATTCTTT--TGTCTT--GTT--ATTA------CAATAATCTTT
ACTCAAT--TATAGTATAAAACTCATAGAGGTATGGAGCTATTATACAAACTTACT---A
T--AATCTTTT---GCAT--CA--TGGATT--TTAT--A--T----GTAAATTTAGTTCT
-----ATATTCATAGCGTATTGTTTCTTAGTCTACACTTTAAAGTTAGGATTGTGTTAAT
GATTTGCACGTTATT--------A-----ATATTATGTGATATTAATTATGACTTACTAG
AATATTTTACAGAAGAAGCCCATTATAA---TGCGGCTCATTATGATGTTTGG--TTGAC
ATCGTTTAGACTAAACAAAAAACAGCAGAGACAGGTGAAT--TAAACGACAAGTAAGTAT
TTTCTGTCGATATTCTTATTTTTGTTAATCTTTTCTAAATTCATTAAATTGTTATTTAGT
ATCACTTGAAGTTGCCTTTAATTCCGTATTTTCTTGTTATATGGTGCTTTATTATTGTAG
TTTAGTAGTTTTAAATT----GTTA----GATGTGTC--------A-CATTAAAATTAAA
GTTCACGTATTCCGATC--------TAA----TT---TGTTTGTACTGTAGACAAACTTT
TGATGAGTGTAACGAACTAGATCTGCAAATCATAACTCTGTGTCACCC-TTTGAAGG---
-------------ATCGAGAAGGATCACCAGTTAAAGTTAAGTACACGAGTTTGAAAACA
TTCTTTGAAAA-------GTTATATCAATCCTGCGCCATTA----TATATTTAGGCGCTT
ATAA--AGTACATAATTCTACAA---------------TTTTAT-CCATAA--AGCG--A
A--ATTACTTTAAATATTCAAAGT-AGCTTAACT-------GT--TG----AAAAAGCTT
TAGTTTGTAAAAATTACT-AA----A--AAAG--TTGAACT--TACATTCATTCAGTCTT
TATCTCTATT--CCTAAAA-TCACAATGCTACTTCTTAAATCGTAATCATTTCACTAAAT
TTATTATGTGATCCTATTGTTTA--AAAAGA--GTCCCAAC--TAT--T---CA--AAAG
TTGTTAACATAAGATTTTTTGAACCATGTTCTGCTTAGTATAGATAA--T-TTGG--ATT
AAAC--TGTTAACTTAATGAATACTTGCAGCTTTTAAGACATTATGAAATATGCACGATA
TAATC--AACTAATGATCCTT-TACTTTGAATTAACATTATTCAATACTTCTTCTTGCTC
ACATGCTCGACTGACTGCATCAGATTAGTGGTGGATCAAAGGCC--AAAGTAGTAATTGT
CGCGCTCGAAAGCTGCTTAG--TGCGTTAATTCAAAATTCTTTTA--CCATACTACTCCC
ACTAATAGTTGTTTCTTCTTTGTTTGTTTTTGTAGATCCCTAAGTGCAACGCTGTTACTC
AGCATTTAAATTCCGGATGTTGTGCCTCTTCTTTGTTTTCTGAGTTTCATGTGTTTGTCC
CGTCCTGTTTCGAGCAAAACTTGGTGCCCACTGAATCTCTGTTCTCT---GCTGTATTAC
ACAAGTGGGATGGACTGTTTTTTCCTCAGAGTCTATCACAAATTCGAACAACGTAACTTA
TCCATATTTCCTTTCTTATGGGATCTC--ATCTC--CTTGT-----GACCGTTGTCTA--
--TTTCTCACATTTTTCTCCGGCTCGTGTAATTATGGATTTCTCTGATTTCCCTATTCTT
ACTATTTTAGGTTTCAGTTTTGTTTTTTTACCCAAAAGCGTATTCCCGTT----TGTCCT
TTGGGAACTTGTCGATACAATAATTATTTTTGCCTGTCTCTAATAGCATCTCATTTTTTC
CCTGGTTTGGCAATTCTTTCCAGTGTGCATTCGACAGATGCAACCCAATTTGGCGCCTTT
AGTCGTAGCCGGATATAATTAGTTACATAACCGTCTCTTCTCTGTGTATCCCCTAAGCCA
TAAG-----------CCCCTTCTTCTCCATCCTCCCCGTTATCTATCCAAGGTTTATTCT
TGTTTGATTCTCACGTAGTTCACCTGATGATTTGTTTGACAAGACGTTCATTTATCTATG
CTCGTTTTGTGCGCAATGAACGTACAACTTCTCTCTGTTCTGGTCCTCGTTGATATTGGG
GACGTATTTCTGTTCGTTCTAAATATTATTTCGGAAATCCATGAAGGCCTGCAACTATGT
CTGTTCCCTCGTCTACTTCTCAACTTTTTTAAAATTGCTTTTCGTTCTTCTTTCGTTCCT
GAGCAATCGAACGTACTGACGTATGTGAATTCTTTTTTATACTTTACGCTGTATTGTCTT
TACTTTTTTCTTGCTACGGAGCTAGCTGATCGTCTTTTTCTTTGCCTTTTCAGGAA-TAG
GACTGTGT-TATTTCCATTGAATATAACTTATAAAAAGTATTATAGGTGTAGTCTGCTTT
CGTTCCTCCTCCGCTCAACGTTATTTTCTAGGATGCTCCGATTTTTTTGATATTCTATTT
CTGGGAAGTACCCATTTACCGGCTTTTTGTTGTGTAGTAACCTATAATCAACACCCTATT
TATGTTTCACTATCTTCTACGTCACAGACAAGCGTTTCGTTTATGCAGTTGTATATTCAC
ACTTCCGTTTTGCTATTACCCCCTGAGATAAGTCACCTCATGTTTTGTGCTCATGTAGCT
TATTCAGTTGCCTTTTCGCGGAGTGTTATAATGGTCTCTCATTCTTGGTCTCCTCTCGTG
GTTCATTTTTGTTCGCATTTTCATTTCTTTCTGTTTCCTATTCTTGATTAGAATT--ATC
ATATCTT--ACGCGATTTCTGTTTCTTGTGTACATTTCTCTAGTACTTCAATTTAATTTT
GTATTCTGTAGTTCGGATTGCTTGTATTTACTATATTCTCATTAAGATAGATTCTTTTCT
CCCACCTGTCTTCCTAGAGACCGTAACATTTAACAAACGTTCTTCTCTCTCTGTGTTTTC
CCCAATGGTGCTCGTTTTGTCTTTCCATCTAATAGGTTAAATGCGCTAAATCTATGATTA
CTCCTTCTTTCCTGCTTTTAGAAATCAAAGATGTTCATGTTACCTTGTTCGCATTATATT
GATTGTGCATTTGTGTCGCTCCGCGAACTTCAGTGATGTTTGTTGTAGTCGGTATGATTA
TCAATTAAAGTGC---TTCCTGCCTTTCGCTCACCATCTATGTCACTAGCCCTCCTTACC
CTTCCGTTTTCGTTCTTTGTCATTATTCTTGTTCTTTGCCTCTCAGATAGGTCACCTCAT
GATTTCTGTGCAGCCTTATTCACACACTTTTGCGCTTACTACTTGACCAAGAATTTTGGT
AGATCTCACCTTTGCTCTGGTCCTCGTGCAAATTAAGGTA--CCTT--TCTTCGTCCGTC
CTATTGTATTCTAGATGTATAAAGGA-AA-GCTACTCTGGAA--TC--ATTAAA---TTT
------CC-TGAA--TTT--T--CAAGAATA---------AAT---CAACG----A-T--
GC-ACCAAACTTACAACAACTTTCTTTTTTTCTTTGCTGTGT-------A--AGCTGTAT
TCAGTACC---T--ATTACATACCTAGAATTCACTTCTGTCTTGTTTCATTAGCTACTTA
ATA---TTACT--TAGG--CAGTTTAATAATTAAGCAAGGATATTACGTTCTGTGATCAT
CATTAGATTAGTCAGTGTCGTTTGAGTACTGGGGTCCATTTATTTTCT-TTTTTATCGCT
AATTTTTTGCTTTTGGTGTTTTCACTTCCTCTGTTTTGTCTTATCTACTTTCCCATTTAT
GCTATTTTTCTTTTAG--TAACCACATGCTGAGTCCTTGCGTTTCTTCCTCATCGAGTTG
CCACAATTAAAT-TGATAATGTATCCATATCTATTCTTTTTCTTGCTCTCGATCTCCCGA
ATTTTATGCAACCTAGTTGTTTCTAGAATTAGACTTGATAGGTAATCAAGCTTAATCATC
GGAATCCTTCACTCTACCAATAATATCAGCGATGTTTTATGGTCCATTGTGCTTCATGCA
CCTTATTGAGATTAATTACCCGTGTTAAATGTGGTCCATCAGGTAAGTATGAATTCGTTA
AAATTCGACTTTAGTAGTGTTGGAACTAGGTCGCTTGCCGTAGATGATAAAAGAAATAGA
TAGAAAGACTCGATTGTGATAACTATTAACTAGTCGGCAAATATGGT-AGGAAC--AGAA
TAAATTGAACCCATATCAAATATGTACCAGATGTATTGAAGTTCGGGATGCCGTTATATT
CATTAGTATCATTCTTGGTATTTGATAGTTCTTCGTTAAGAACTGCCGATGAGTTTCTCA
CAGTCTCTAACAAACTCCAGTGGGTATATAAGTCGATGTGTGCTATCTTAGGTAAATAAA
ATTAAGTATGTGTTGGAGTAAGCCAGTCTCAAAATCCTAGAATAAAATCTGGTCTCTTGA
ACTACTTACCAAGTCAGTTAAATTAGCTGTAGGGTACTATACAAGACTCTTTATAGAAAT
GCAGCAATCCGGTTCGTAATCGTGAGTAACAATGTATTCAGAACATCCTTGTGGGCATAA
GACAATTGTCAAAACGTAGTTTCAGGTGGCTGAAATCCATAATAACA-------TTTCAA
CAAAAAAAAA--AAT--ACTTATCATCTTAAC--CCACTTCCCTAATCAGCGTCGTGCTT
AGCGGGTTATCCTTGCGTATAGAGTTCGCGCGACATTTCCGCTCTATCCCTTGTAAATCA
CAATTCTGCGCTCGGTTGCACAGCTGGTAATTCTATATCGGCCACACTTACTCATGAATC
GATTAAGCT--CAAAAGGTCCAAATATGGGTACTAAAACTC----GTGAATCGCTC--TC
-TT----TATTCGCCTCACACTTCAAGAAACGACCGGTTGCAGATCAACTATATCACTTC
ACTTACTTGTCAATATAATTCAGAGGCTATGCTTTTCAGTATCCCAGTCCATAAATGATC
TAGAGCAAAATTTTGCTCGAAAGATTTCTTCCACCCGAATATTAACTATGGAGGGGATAC
AGGAGAACTAACCCCGTTGATTGAAAGGAATCTTACC-A--GAATTATTCCGCATTTCAG
ACTATAACTCGACATGGTGAGACATTTAACTGTAGTTTTTCCTTTCATTTTTAAAATAAT
ATAATATTAATAAGTAAGTATACTCAATCGAATCCATATTAGTGGTCTCGTTTATCCGTC
TCTAAGCCTCACTCCTAATTCACATGGTTGCTAGGCCGTTTTTTTTATTGTATCGGTAAC
GATCGTCGTTTCTTCCCTGTCGACTCGAATGAGCTATTCGTCACTCTTGCCTTATTGGGC
GTGACCTCGTAGTACTTTCTTCCTTTTTATCTTGAAGTCGCTTCTCAACATAACTTGCAT
CAGTGAAAAGACCGCAATTATTCTTTTGCTCGATGTCTTACCTTGACCACTCCCTATTCA
GATTCTTATTGCTCAATTGTTTTTCTCCGTTCTCTTAATAATAACTGGCTCCCTTTTGCC
TCTGTGTGCCTCTAACTCTGTTTTATTTTGTTTGTTCTCTCGTTTCCATAAGGGAATATT
CCTCGATGTTTCCTCTCCCTTTGTAATGTTTATTGTCGCCTTTTTCTCTCTTTGGGGGTT
TTGCCACATATTTAGACTACCTAAGCGCGATCGCTCAGCACCCGTGATACACAATAGACG
ATAATCGATTGCATGATCTTTTGTGGTATAGCGTCAAACGTGACCATGCGCATTGCTTGA
ATTAGATGGGTGGTATCCGTTATGGCCGTCGATATAGCCTGCTTTCCTTTTCGGTAAAAC
CCATCGTAATACTTAAATCGTTGTGCTCGCGAATATCTCTAATTACGTA-CAATCTCAAT
TTAGATTCATACGTCAGCCCTTCTAGCAACATTCTGGGTACTCGGTGTGATCAAATCTCT
TTTTCGATAGCAGGTGAGTAATTACAAGCTCGAGAAGTAATTCCCGACATCTATCTTGCT
CTTTCAATACTCCACATCCAAGCATCTTCAATGTGGTTTTGCCCACCTTTTGAAACCCGA
AATTAGTTGAGACTTCATAGCGTTTGTAGTGTATAAACTGCTGGCAATTCACCTATACTT
CAGTAACACTCCGTCCCGCCCGCGTCG--GGGATTCTGGATCTTCTCTGCCATTTAATAC
TCTATCTTTTTAGTTTCGGCGTTCAACATGTGTCGAGCGGGGCGATCCGAATTTGTTGTA
ACTCTTTTATGGATACATGGCTGAAGTTCATCGGATCAGCTCTAGGTGATTGCACCATTA
CAGCCTCCAGTTTTGCATTGCTGTTTTTGGGGAGAATTACTTGCAAATATCCCCACGCTG
TTAGGCTGTCAATTGGTCCCGCTTTCGTTCTGTCTGTCG-----TGAGTCAACCCGGTGT
GTCCCAATAGAAATCAAGTAAATTCCATGATCTTTTGCCGATTATCGAGATACGTAACTA
TGCTCACTGACATGACCTACTCGGGCCGCTATCACGTAAGGACTGTGCAAATACGCTTTT
TTCCTCTTGGGTATACAGACGTCGTAACACGTAAATCGTTGTGCTCGCGATTATCTCG-C
GGAATGGAATTATTCACAGTGCTTCGAGATACAACACGGATTGCCAGCGCCTTCTTGGTA
CACAGTGTCATCAAATCTCTTTTTCGATAGCATGTGAGTAATTACATCCGGGTGGGAAGT
AACTAACTATATGTCTCCTGTTCCTTCAATACTCCACTTCAATCCACCTACAAAATCGTT
TCGCTCAGCTTTTGAAACAAAAAATTCGTTAAAACTTCATGGCGTTTGTACTGTATAAAT
TTCTGCCAAATTTACTTCAGTACCAGACCAGTATTTCCCAGCCTACGGGTGTCGGTGCTA
AAGACTTTCTGCGATTTAACTCTGTACCCTTTTAGCTACGGCATTCAAAATGAGTCGAGC
GGGGCGATCCGACTATCTTGTTACTGGTCTAGAGAATCTGAGATCATAACCCATTGGTGA
ATGTACCATTAGAACTGTAGTCTGCGTTTTGATTGCCGTTTTTCGGGAGAATTACTCGCA
AGCCTCATTGGGAACTCTCTTACGTTGTCATCTGATTCACCTTTCCCCGATGTCACTATA
ACGTGGCAGTGCGCCATTATTCGAGGACAATCCCCGCAAGTGGAGGACCGCCATTGTGTA
TGCACCGGTCTCATCATATCCTTTCTTGTTTCCTCTCCTTTATAAAATTTGATACATCTC
CTTGCTGTGCTCGTTTATAGTTCACTCTCTTTCCTTAGGAGCGTGGGTGAGTCGCAAGTA
TGGTGTTTTCCTTCCCCTTTTCTTCCCCTATAGTGACTCGCTTAGAATTCGCTTCCCCCT
GTATACTGACCCTAAGTAAGGCAATTTTATTTGTCGATGGAGATGTGTGTGCGTCTCACC
CTCCCCCTTTTACTGAGGTCAGTCTGTCGCTATTTTTACAAATTTACTATTGTCGTTGGC
TTGCTAGCTTCCGTTGACCAAACCACGAGTGAAAACAATTCCAGATGGTTTAACGTAACG
CTATTTCCGCTTGTGTCCTGTGCTCTATAGTATAACTTAGAGGTTACGCATTAGCATGTA
TTAAGACAATCTATCCTATCCCAGTGTCGAGTACTTTAACGGTTCTATTACCTTCGGCGC
TCTAATCTTACCACCTACTGGAGTTTTCTTCGTGTCACGGGGGTCGGCTCACGTGGAAGT
CGCATTTCGTGTTCCTGAGTAGATATTGAAGCGACCTATCATTGTATTTCGTCGTGTGCT
ATCGTAGCGTGTCACAGTCGATACTACCGGCAGTACTTCGGTCCAATCCGCTGTTCGTTA
TGTGCCAGTAAGTGTGATACTTCGGTCCTTTCCTTTCGCTGAGCCCCCTATTGCCGAAGA
AGATAAATAGGTACGTCAATGTCACGCATCAATCTAAATGAACCAGGTTGCGCTAAGAGT
CTGGTGACTTGAAAGGATTTGGTCCTTACTCTTTTAGAGTTGCATCTGGCACAAGTAATG
TCTATAGGATAGTGAGACCCTAAACGGCATGATTATAGCCTACAGTTGGGCGGGTCTGAC
ATCTTTTTGATGAGCGCTTGATTCGTACATATATATGCTAATGACCCGGATTTACTACTG
GTAATACTTAGCTCTCGGAAACCGTCGGCGACGTTATCGATTGCATCACGTTTTGCGCTA
TTATCATTCAACTAAAGTTTTCATCCTGGGTGCGGATTACTCATTCGTTATTCCCTTGTG
GTAACTTGCACTAACTCTTGATGAAGAATCCTTGTATTTTGTGCTTTTTACTATGGTAAC
GCCGGGATGATCATCTGCGTTTGATTACCTGGAGGTTGTAATAATTGGATGTGCTGTTGG
TGATTCACTCGCGGCTTGCGACATCAGTGCTCTTGTTCGGTTGTAACCACGATAGCCGCA
CCACACTCTTTGAAGTGCATGCCAGCCGTGAATTGCCCGATTTGGACTGTGATGCCGTAC
TGGCAGTATGGTAAATACGAAGGCCAATCACCTGCTACTGGTCCATACTAATCCGGGTCC
CATTTGTTTTTGATGACGGCGCCCCGTAAGTAGATACTTCTCCTATCTCTGGTCAAAAAT
TATTAAGTGGAGTTTTGGCGTTTTCGCATCTGGGTCGCCTTCCGACAGTCGCATAGGATT
CCCTCCCCAGTCACTTTTGGCACAGATCGGGATGGTGCTTCTAGCTCTTGTTTGATATCG
CTATGCAACTCTCCCTCTTTCTTTTACTGACGGTTCCGTGTCCTTGTTTTTAGTAAGCTA
CTATTGTCGTTGCCTTGCTAGCCTAACTTAAGAGCACTGCTACCACAACACTTCCAGTGC
ATTGTCTCAAGGTATTTTTTCTCGTGTGCTGTTGTCTATGCAATTCAATGCCAACATACT
ACAATTTAAGTGCGTCCAAACAAATTTCAATTCGGACTTCGGCGAGCTCATTCGTGAGTT
AGTCTCCTTTCGGTTTGCGTCAATTGGCGCAAATCAGGAGTCTTCGGTACTAATAATAAC
TTCTAGCACTTCTGGTCTAGTCTCCTCTTGCTCCTATTAGTCCAGTAGGCGCG--CGGCC
TGATTACTACAAGATCCGGGCCCTTGTCTCTTCTTTCTTTATAACCTTTAGTCTGTTCTA
TTTACTTTTTTCTTTTGTTCAACGGACGGAATCACCGGTCTGTTGCTCGTTTTGTTGTTT
AGCACGTGCCTTTAT--TGTTGTGTACTTACAA--TTTCATCACACTTACTTATTCTTCT
TTTTTCTTGACCTGTGTCACACAAAATATAGCGTAGGTTTTTTTCTTTCAATTATATATT
CTTCCCTTTTTCCCTTTTTATACTGAAATACCCTTCTCTCGTTTGTCGACTACCTGACCA
ATGACTAAAGATACTTACTTTTCCTGTTTTCTTTGACCATCCAATCTTTATCTTCTTCCC
CTTTTGTCTTTCCCAGGCGAAATTTCGCCTGTGTTTTTCTTACTTC--------------
---------------------------------TGGGAGTTCCACACACGCGTACGTAAA
ATCAACCAAACAACATTCCTGTCCACGTCCAACGCCTCCACCCGCGCCTGCAGTCGTAGA
AGGGAATACTTGAAAAATCATCACTATTAAGCTCATTCCTTGATTGT-ACTGCTGTAATG
TCCCACACTAGCCAGTATAGAATAAAGGCTTGGCTACATGTCCAAAGGCTAAGTGGGTAT
CAAAAATACACTTGGGAGTTTGCACTAACACACGATAGAATACCCGCGAATTAGCTTCGA
TGTCTTTAAATCGGTCCACGTCAAGGAAGTTTATAGCTACTTAGAAAAGTATGTTCACTG
TCGGAATACGCTTGATAGAGATCTGTTATTGAAATAAAGGGGTTTCAAGTCTCGTTCTCC
GGTATGATCCTCATTGAACTTATGGGCTGACGGACCGCTCAGTCTACGTACGAAGGATCG
AGTATTGACCAGGCATCCCGATGAATATA-TACTAATAT-----AAGATTCGACATTGAT
GCCGCGCGTAAGACAGGGCAGAACTG-CCGGAATGCATCGACGAGACGGACAGTGAGTCG
TTGTGGACGCACTGAGGGTGAGGAGGATAGGTAACACACTGAGACTTAATACAACAGGGG
ACGATACCAATACG-CCCTGAGCAGAGAAAGGCAGGGCACCTCAAGTCCAGAGATGAACA
AGTGCACAGTATCACTGGGGAATATCCAGGAAGGAAGTGAGGCATAGAGCCTAAGACTGA
GACAAGAACGAGGCTGAGGGGGGACAGAGGATGATATCTGGGCTATAACTGAGGCGGAGG
GACAATGAGGTATTCGACCGGAGGGAACGGCCCGGGGGAGCAGAAACAACTGTCGCGAAA
AAAAATAGATACCCCAAAAGACGTAGCACCAAATTTGTATAGGCTACACAAGCCAAAGTG
TTCCGAAACAAGTCCTTAGCAAGGACGAAGTT--ATAATACACTAACTC-CACAACGCA-
--GATAAATCTAATAAAATA-ATGTAGCAGAGCACGCTTAGAGAAC--GCACTCGTTCAT
ATATTGGGAGACAAGT---------AGGGTTAAGGAGAGGGAAAAGACCGCGCATCAAGC
ATTAAAGTCGGGTAGAAACTTGAACTATAGGTGTAAAGAACTGGCTTGGAGAGAAACCCC
GAGAAA---GCAAGCAACTACAAAACCCGTTACCCAGGCAACATATAACACAAATAAAGT
TGGGAGTT-TGATAGAGAG---------AAGAGTTGTAGTGCAG--GAAATCGATATAAC
AACCAATACTGTAATTCTTCAC--------------------------------------
------------AACGGAAGGGTACACCTAT-GGTAAGAACCTTGCTATTCCAAGCGGAA
GAGACAGTTGGAGGATAACGAT--------AAGCCGTTAAAGAGGTACGATCATAGAGTA
AAATGGAGGTATG--AG--CATGAGCGAAT-CCTGGAGGAACCAGATAGCAGTTAGTGAA
AGCGTC-AAT------------------------------AAA-----T----CGG-ATC
AGGGTACGCAGACAA---CT-------TGAGA-GA-CGACTCGATAAGATACAGGCCGGT
CATAGTTA-CTCCGG---GG--GAAT--GCAAA--GTATCC-TATCGGTAACCAGGAGGA
TA-ACGTACACTGGTTATAAGGTAGGTAATC--AAG------GAGCGAGTCTTGGATATG
GCTAAGAGGGTGTCATTTGTTGCGGTATAA--GAGACGCAATAGAACTAATTGATAGAGA
TAAGAACATCACGATTCTGTGCAGATGTAAAAATGTGGATGTGAGAAGAATGCGAAACAA
TACGCTTGAGTACAGACGAGTTCGATTTT--C--AGAG----AAAAGTAGAGATGTTCCT
GT---GG----G-----GCGTT-GTTTAG-TC----AATTCCATGTGAAGCCAAACACAC
GACCAAATTTCCGGTGGGGCTAGAATGAGAC--GGAACTAAACACTAGGTTCGCTGCGCG
CTGAGGCGAATGGAC--CA-TACACCATGATA--T----TAAATGTTTGCCCTTCGTGCA
ACTACAGCGCATATTGCGGTAGCAGATCACGACCACTGCATCAGATGGAAGGCAGTTGAC
GAAGT-TGTAGACTTGAT-AAT---AG--GGCAGTTTCAAGGTTAGGGGATTGTACGACG
GCGGCGCTCCGTCAAGTGCACCAAATATCTTTAGGTCACTAGCAGGACGTAATAACCCGG
CCTCTGATAGGAGTGCCAGCGTAGTGAGGCGGAAATAGACAAATTAAG---C-A------
AAACAAA--ACTGATCCTAAAATACCACCGTCGATAAAGCATGGGGGAAGGGCGTGAAGT
G--GTACTGGTATGGGGCAAGCCGTGGATATTCACATGACACGAAC-G---CGAAAAGAC
CTGGCTCCATGAAGGGACGTTGGGGGATGGATACCAGAGTTTGCGGA---TTCGACGA-C
GTAGAGATCACCGGGAGCGAGGATACAAGGTA-----TACG------AACGTATCACGAA
GGGAGGGACGAAGAATAATCACGACTTCGGACGGAGTACTGGCTCAAGGCATGTTCGTGG
GCCAACTAAGCTGGATGCGTTAACGTCGTTGGAACAAACTGTGCGTCGAAAATGGAAGAC
TGCCGCAGATTACATACCGGGAACGCTAGCTGCGACCCCAGAGACGGCCGGGAGGTGCGG
TGGGCATCGACATATGCAAGCCGGCGGAAAGGAGCACG---GGCGTTCTCGCGCCTTGCG
CACT--CGTGAATCAAAAGGAAGCTACCCCCAGCGTCCCAAGTGAAATCAGG-AG-GGGA
ACTATCTAAAACGAGGTTTGAATGCAAAGATGTG-----AT-------CGAGGGAGGCAT
TGCTGGGTGGTCACATCAGTAACGTCGACGTTTACCCATAGATTGAG---CAGTGGCGTT
---CG----TTTGACATAACATTCTCGTTGTGACTCATAACCTTA-ACGTG----ATCAC
GATAGGGGAAGCTGGTGTAAAAGATATGTAGT--------GGGGTAGAG-----------
--------------------TGGAAAAAAAGTTGACAGTGACTACAAGGCGTAGTTTTCG
CCCGTACAACAGGGACAATGAAGCTAAGATCAAACAGCT-GAAA--TACGGTG--ATCGA
TGCGGGGACCGAGACGCCAAGG--CAAGTATTTGGAGGAGGATCGACCGACGGTTGCTGA
GGGCTCTTCCTGTCCGAGAGCTCATGACGCAAC-----------CGGT------AAGAGA
AAA--CGAGTGGTGACCGGACGCCGTTAAGCATCATGACGTCCATGGGCGATTCCTGTAG
TAGGTGGGCAGGCGCTTTGGCGGGCTCATTCAACTTCGAGGCATGCACGACAGCTGTAAG
ACCGATAAAT-AC--TATGATCA-AG---G-GA--AG-------TATAAGAGCTTTATTG
GCGGTCCACA-ATGACTTCCT--AC--GC--CGAG-TAGGCAGGCTGTTGATCGATGCTC
ATGAGAAGACTATACAACGCATTTCGAGGGACGTTCG-TTTGAGGCGG-----CGTCAAG
AAGAGAACCAAGTAGCTGAGTATCACGCGAATGTCCGAGATATTGAGGCTAACTAGTTGC
GGGCCATATGACTCTGAGCGGGATCCTAGATTGAAGTTACGAACATCAAGCTACGTCATT
TGGCGAGTCACCTGGAAGTATGCCGCAAGTCACAATCGGCTTAGTAATTTGGCAGGGGAG
GCATGGGTCACACGGGGCCAAGCAAGTGAACAATGACCAGAAGAATGCATAGCGTGGGAT
AGCCTCGACAAGAGAGCGACTAA------TCGCTATACACTATAAATTATCTTTGCACAC
GGTGGTGGGGGAAGGCTAGGCGACCATAATCAGGGTAGGAGGCGCGCTAGAAATGGGTGC
CACACCGCCGTCTTAGTTGAAGACGACCAGAACAAATATGCAGCTGATGCGAGGACGGAT
-ATCTAGAGCACATTGTGGGACTAAGGCCAC----GTATAAG-CCTC---AAACTTATGG
ACTAT--AAGTTTCCAGCGCAAGC--TTTG-----G--GGT--ATG----TTAAA--GCG
A--CATT-GGT-----GA----AGGGA--CGTT-ACGCAATAGC-TATATCTAACGGTTT
TGAACAAATCACTCTGCGCGAGTACTTGATAGAC-ACGAT-CAAAACGTTGGCCTAAA--
ATGAA--A-TAAAACGGGTGCGGA--AAA-TAGTAATTGGATTCGGAGA-----ATCCAG
ATACCGAGAAAGAGT-AATAATATGCC---A--------ACAAAATTGTGCCGGATGA--
GG-----GAATGACTCCGCCCGAGAGCCAGGATACTG-----AGAT-------------A
CGATCAAACCGCGTTGTAT-ACGAA--GTA---GGGCG--TTGGGAGA-ACACGTAAAGT
GA--TAATTA--GAATAAGATGTATG--------CGTAC--AAA--ACT---TCAGAA--
CT---CACCC--GAAGAGATT----------ACAA-GTCT-TAATTTTGTTAAG-CC---
--AGTA---TAAAAAAT--GTAAC--A-------AG--TTG--CCGGAGCAA---AAGTT
TTC--T-AATACATTAATT----------CC-G--ATACAT-------------------
---------------------------------------------CGCC-----------
CGCATTTAAGAACATACGCTAA---AA--TACCCTATT-TTCCGTTAGATAAAACGCTTT
GAGTTTAGGCT--GAATGCACAGCCGTTGAATGACTTGACGGAGCGCTGAACTGGGATGA
TATGATATGGAACGCCAGGCATGGC--TAGTATAACGAAGGGTAGCACAACGACTGTTAC
GACAAGCACATCGAAACAGTCTCGGCACAACAGAAGCCGATAGTGTGGGATAGTTCGGTG
GTTCGGCGGCGTGG-GATTCGACTGAAAGTCAACATATGGATCGAGAGTGAGGTCGCAGT
TAGCAGAGGCGGAACGGAGTGTCATATCTA--CGAAGTTGAAGCAAT-CAAGCAAC-AGA
ACGCGATAAAAGAGAGGCGCGGTTGTGGATGTAGAAAGACTGGCGGGTAGACAGAGCGAC
CGGGAAAGCGCGAGGGTCGACAAGACTATGCGGACACCAGTCCCAAACGACAAACCAAAA
ACCAAAGAATCGCAGTCCCCGATAAGTAAACAACATGTCA-GGAGCTAT-GTGAAGTACG
AGCATCGCTGGTGAGGAGAGTCGGATCAGCGACGGGGGAGCCCGCTAGT--------AG-
-AA---TTATCAT--CGGAGG--AAGTGGTCGAATAAAACACATCTGTCAAGTATCAGTC
AACGACCCCCGTTTAAAAGCTAATAGCTGACGGACCTACTGAACCGAGTCAGGAGGCTCA
GGAGCCAG-GTTGCAAACATT-AGCCACTTCGAGGCCAGAGTGATAAGGATACATAC---
TTCA-CTCCAGTGGCAGTAAAATAACTAAGCGAATTACGAATATACCCTAAAGAACGCAT
TTTCTCA--AGACTG----------AGGTAC-AAAACAAAAAAAGGAGAAGATTCATAAA
CAAAGCAAGACAGAGCTCATAAGCAGGCATGGTGCACATGAC----GAAGAATCCAAAAT
TAAATGGAAGGGGCTGCGAAATACAAGCTATGA----CAGACAAACAAAGCTTTGGTGTG
TGGGAAGAATTAGGAAA--------------------------AGGGTGGTGGAAGCTCT
GAAATCGGATAATTAAGAACCATAGTAGGCAAGACACCCAAGGGATAAATTATCATCGGA
ATAAGTCGAGAAGGCCGGTAGCCGTGATGACAATTAGAATGCGCGGATACGAGGGAGTAC
TGCAATGTGATGGC--TAT---AGCAAACCGTACGAACCCCTTTTGCCAATTGGCCGGGA
ACATAAATGCTGGAGCAGAGAACGAGGTCAAGCAG--TTT-----GACACAAGA-AAAGA
C-TGCCAACGGTAGTCTAAAGTTCAGAAAGAGTAG-CAGAAGACGCAGGCAGGAGAGCGG
TAAGGAGCCCAACGCAGTTTTAACAATGGTGAAATATGGATCCGAGGGAAGATGCATCAC
TGAATGACACACGAATTGTCAATCGAAAACCAAGAACCTGTCCGACGGACGAGGAGAC--
-GG-----G------TA---CCGCAGAGTAC--GAGCGACTTTGGTCACCGCAAGTATAT
GTGGGG-AGAGGGACAAGGACAAGGGAAGTGCTCAGAGAAGGAAATAAAGGAGAAGAGCA
ATAAAGGAAGAACCCGGTAGAGCAC--CGAAATTTGTACC---C--AA------AGAAGA
----GA----GG-TAC---------AACCGTCATTATCGACAATGGAGGGACTATAGAAA
GCGGCCGAAGGGATTTAT------------------------------------------
------------------------------------------------------------
------------------------------------------------------------
------------------------------------------------------------
------------------------------------------------------------
------------------------------------------------------------
------------------------------------------------------------
------------------------------------------------------------
-----------------------------------------ATCTTTTATCAGGAGAATT
A------TCCATTATTGAAGCAAG-TTAA-----------------------GCCGCGGG
----TATTTTTGGAAATATAAGTAACAAATGAGAA-------TCTGAACGAAAATT----
----AGGAGCGTCCAATGCCTAGCTCGAAAAT-------------CTC--AAAAGT----
-AAT-------------------AAGTAGATTAAAATGCC---TATAA-T--CGTGCCAA
CT--GAATTTAAAAATTATAGGTTTGTACGTG----------------------------
TAACTTTAGGAAAGTGGAAGATTATGTGAAA-------------------A--GCAGCAA
AA-AAT--AGAGGAAAAGTCTTTATA--GGT-----------------------------
----------GGCGGGAGGGCAGG--CGACTAAGACGGAT---------AGAGAAAATT-
--AAA---AAAAAAA-----------------AGC--GGGGGTACTTCCTGTCCAAAAGT
A-CGCACAAG-ATGATCGAGCTCCTTGCAA--AATTTTTTG-----------ATGAAAAA
T--CATGAA--AAGTAATG---T-GGG-AAAGAG----------AAGGAGC---------
----AGAT----------GATGAAAT---GCGAAGTATGACTTCAATAGTCTTAAGAAAG
CATTTCTCGTTGGTAGTAAGACGATATAGGCTTGAGTCAATTAGGACAAACTCTTTACTC
ATATCATAA---GTCCAGCAAAAG--AAGATTTTAGTGAGAGCCTGTCC--ACCT---TT
GC----ATAGCGACAAAAAAATTCGCAGTAGAAATTAAA---------------------
--------CCAAACAA------AACGAAACATTTGTAAGCGTA--AAGAGA--G-TAGAA
AA--AAGTAACTCTAATA--ATTC--AGAAAAGCGGAAAAAAAAAGAAAAGAAAAGA--A
TGAAATGTGAGATC---ATAGAAAC----TACATATTC-ATT--AGAATAGATCCAAA-A
AATAAAGACT---AAA------AAAACA--------------TAAGGACGGA----GGAG
CAAAACA--TAAAAGCTA-------CAAA-AATAAT--TGTTTGTCGTGTTATTCACTCA
--ATATACACAT--CAATCTAACAAATTTAACGATGTCTA--TAAACATGAAG-TAATTA
GCACTATTC---AATTC--TGCAATCAAAACTTATCAAAGTAATTTTAAGAGC--TACTA
AGAGTGAGTT-------AAC-ACATAACTATGCTTAAT-------A--ATGA-AAGTATA
---TATATCGAAGCGACTATTAT-ACGTTTATGAA----GAAGGTAAGTCGGAT------
--A----TGACAA-T--GAATTGT-AACTTTCA--AAAAA--------------------
----------------AA------------------TAAAC--AGAAA--GAAAAAGAG-
--AAATA------------------AAACTTAAACCGAACC-------------------
-------------AAAAATTGTAGAAC---------------GAAT-CAA----------
TACGCTT--TTGTGCCTG-----GTCAA-------CTGACAATCCTAAATTG--------
------------------------------TGATAACACA---AAGAA----------AA
ACCATTACAG--TAATATAATACGA-A--GCGACGACGTGTAACAAAAAAGG-GTAATG-
-AAAGAAAACAAAA--AGGGCATTCAAT--TCTCTAT-GGCTACAAAAAA----------
---AGTTCCCAC-----------------AACAG---AG----ATTACAGGACCGGACAC
AG----TGCACTAAAGATAAGCCCTTAA-CG----GATAATCAAAAGATTGGAAACGA--
-----GAATAAAGTTGAAATAAT--AGCGGAAACTAGGCGCTGTCGCGCACTCACCAGTA
ACATTCTCATA---------GGAGAAAAATAGATA---TAGGATT--AAGTGAT--AATT
CTCATCTGGTGTAACTTTGAAAGACTAATAACATCCTAAA????????????????????
????????????????????????????????????????????????????????????
???????????????????????????????????????????AACCCTATTAGGTAGAT
AGAAATCTTTGTTAATGTGGTTACATTCCGCTAACTGCCATAACCTCGTCGTAAACTT--
--AA--------------------------------------------------------
--------------------------AGGGCCGGGGCATCA--AACAAGGAAATGTAGCC
CACAATAGCGAGATGGTTTTTAAAATAGTCCT--CCAGAAATGATTAGCCGAATGCC--A
A-AATAACGTACATCTTA--ACAGAAAGTATAATAGAGGGAGATTAGAG--AATCGTCTT
T---------------------------------TAGGCACAGCGTGTTGCCTCAAACAA
AATATGCCTGATGAGTATTCATGTCGAACA--GGGGTTACCGGGGAACTAGAGCGTCCCT
AAATGATTCATGCTCATCTCCGCTGATGAACCGTTTTAAGTAGATATTGAGTTGAAGCTT
AAGCAGTTAACTGTA--ATATGCGAGTACTAGTTGCTAGCTGTAAAGGTGTCATAGCAGA
CCC--AGATACTGCTTC--CAGCAGAGTGCT--CATCTGATTATCCTAGCGACAAACCCC
--GGAGGTCGAC--AATACTTTTGATTGCCCGTACAGATAAGCA-----TTAAACGGTTG
CTA-CTGAAGAGG-ATAAAATTCAAGTGCCATTGCGTGAGCAGGCG-AGATAAATTTAAA
CTTGTTCCTCGCAAAGTATCCGTGTGGATCGAGGCTACTAAG--CGCGTCAGTGTT--AG
TTGTGCAGTTAGGTATAGATAAAT--TTACCCCTTGGAGTTTCAAAAATG-CATTGAGTG
GCAC----AAGGTGA--AAAAGGG--ACT--ATACACACACTAATGTAAAGTACTT--TA
AATGCATGTGACGGCAGAGACACAAAAATAAACCT--TATAAACAATTGC--CATCAGAT
AACGCGGT-------ATATTAGAAATCGCTGCTGTGCAAC--TCGGT------------G
CTCAA----C---------------------------------TTAGTTGGA--------
-----------------GACGTTATTCTTTTATCC---------------TTTATCCTTT
ATCCCTT-----GA--AGAACACATGACATGTAGCAGCCTACTTGTAGGCA--GCTAATA
CTTTGGC------------------GAT-------CGGAATCTTTAAACATAAGTTCAAA
ACAATTGAAGTTTTAATCGCGATCACGACTCAATTATT------TTAAACCCTTAGCACT
TTTT-------AAATCTTGGAACA---AAGGCATGCTCAATTACAAATTTTGGAAACATT
GAGAATCAGTCATGATAC--AGTCCAGGGATATT-----------ATTCT----------
---------------------------CACTGCTGCAGA--TTAGGATGACCAGGCAGAT
GAATTCCCT-------------------GAACTGTGGAACCCTTATAT--AAGTACACTT
----GATTCTGAA-A---------------------------------------------
-A---CACTCAA-----------TGGACCATAATCCGAGTTACTATAC------------
------------------------TCATACTTCATAGTATCAT-ACTGATTGCTCAC---
ACAAAC------ATGTATCGAA-CGTGATTCACCAACCCTA---------CAA--GATAA
TTC--ACCCTGGAACCA---------------------AGTCGCTATGCCATAAGC--GT
CTTACTCCCGGGTTGCACCCTGTCGTAGTCAGTGAAATTAACTTAAGTCACCGGTCA--T
GCATTTTAACTCGGCGCTAATC----GGACG--TGTGGAACTGGGTACGTGGGTACTAAA
TTAA--A----------------CAAAACACAACAATTAAAACCACAAAGATTTAAA-AA
AGAA--G--TAGGAAGTTGGAAGTAGGGGAGTT---GCTTGTAA--GAAAGCACTACACA
GC--TTAAGTGTCAAGCCGTATTCTTGGA--CAACCAATGTAATTTGGACATCGCTCAAA
TTCATTGGAATCTCTTGACTTACTGCTC---------------TAGATGAGTAGAGCTTT
GATCGAATTGCTAAG-TCAATCG--G--ACAGTCAGGAG----------------AGG--
-GGAGAGGAGGAGAGGAG--GAGAG-GCGAGCC--AAAAGCAATAACAA--GCT--GAAC
CTGTGAGATCTAATACAACGCTG--AGTATTTCGCTGATC--TAGTGATTAAAACGAGTA
CACAAGGCGCAGCAATAATAAACACCACCCCACTTACTTAAGTCTGAAATCAAATGTAAA
G--------TAGCGCGAC-AA--GGCTAAAACAATAAG-AAAAATGCCACATGTCTCGAT
GCGC---------GACTTCAGAGGGCAA--CCAAT--CAGC-ATATA-----AAATTAGG
GTCTTATTTGCGAAAAATAACCTCTATTTGTGGCGCTTTCAGGGAAGAATTGTGGAGTGC
GCG-------CTGGGGGCGGTTCAGAGTACTG---AACGATCCCTGCAACTGAACAGTT-
TAGGCATCTG-ATGTGTGG-----GGGGGGCCC--AGGGTT--ACAGTGCAATCCTGACT
GT--AGACAGTGTCT----------------------------------------TGGTT
CGACAATCAG--------------------------------------------------
-----------------------------------------------GG--CCGAGTGTT
CAGAACTCACGATTAGCGTTCAACTATGCGGCTTTCTAGCCTGTGTTCCGTTGGGGACAG
CAATCAA-------------CCATATACTTAAAACGACTGTTACCC-ATCA--AAATTTA
GTTCTAACTGATCTTTACTCTAG-ACTGCAAAAGTAAGTCTCGGAACTAT--GAGGGTCC
CACATCAAGATAGAATTAGGAATTCAACAATGGAAGTATTAGGGAATGCTGGATGGGTCA
TTGGACCGAGCTGCATACTAAGCACAAAGGCAAGTGTTTCGTGCACTTCCGTAAAGGATC
T-CGGCGACCGGTGAGGGTTGCGGGTTACGAGCACGATAGGCATTAAAACTGAATCTGCA
TAGTAAGTCAAAATTTGTACTTGTCGTTAGGATATCGAATATGTCTCGACTTCCGAGATT
TGAGGTTAATTTTTAATTAAGAGTGCTGAAGGAGTATCTGTCGAACCATCCTCAAGACTA
AAGGAGGCTTCCGCTAGAAGCGGACTACAGGA-TACCGAGCAGGGTGTTTCGCAGGT-
>Anomochloa_marantoidea
GCCTAATTCAATCTGA-TAAACTAAAT--ATATT-TATACGTG--------AAGATTTTT
AAAGAGTTTTTGAAAAATATCTCTAAAAGAATGTAAAATAGTGTTATTAGTGTACTTGCG
AATCTATTATTTTACTAATTTCACATTTTGGTCAAAATGTATTTT---------ATCG--
GAG---------AT--TG---------TTCA----GATAAACAAAATGAGCTG-AATGGA
TGATCTTGTGTATGCTATAACTTATAAGGTTACAATTTTGATTTTTTTTTTACACAGCAG
TAAACAAGATATATATAACACACTAAACTTCTAGTCTTAAATAAATATTTGCCGAGAA--
----GCTTAATAATTAAAGAAATGTGGGGGGGAAAGATTGTTTCAAAAA-----------
-------------GA----CATACG--TAAAGACGAAGACAATTTATACTTATTTGCAGT
ATCTACTGACACATAAGTAATGAGTAAACTGGAAATCTTATTAATAGTTGCAATACTT-C
TGGTAAAGG???????????????????????????????????????????????????
????????????????????????????????????????????????????????????
????????????????????????????????????????????????????????????
????????????????????????????????????????????????????????????
?????????????????????????????????????ACCATTATCCATTAATTAACGTG
TATCATAGTCGTTTTATTTAAGATAACATAAGTATTTGTGACATTGTAAGCTGGGAAAAT
TAAAAAGTTGACGTGTTGTTTATTGTATTTGACATATGATCATACTTGTATCGTCATACT
AAGTTTTTGGCCAGCTGAGATTGCAGTCAAAACATATCTAAGATAATTTATCGAAATTGT
GAATTCGGGGCGACTTAATAGGTATTAAACCTTTCAGCGTGTTGCCAATTAATTTTCCAG
AATTCAGCTAAAACCCCATTAGTTTTGTACTAAACTAATTTACAGTGCTAAATGTATACT
TCTTTTTATCTATAAACACATACTCATATTTTGTTTTCAAACATATACGAAATCAAAGAA
TACAGAACTAACCTTCTAGTGTAGAATAAAGAGTAACAACTCAGAGGATTTTCAGAATTT
GAATAGAGATGTGATACAATTATGCAATATTCGACCGAGACTGGATTGAGCAGTATGTCT
ATTAGGGTCTTCGCGGTTTTCTGACGTA-CTCT-GATTGTTGAAAAAATTATATATGTTA
CGGGAAGAGTCGATTCTTCCCATTCAATCCTTAGTTCTGTTATTCAACTTTATATCTCGA
TGAATCTAAGTGGCTTATTTGTAAACAATGGTAATAAACCGAACCCTTATTACACATCAA
GAGTTAATTTTGAGAACAATTAATTAAAGATACTTAGTAGGATTGATTGTCATGGATCAT
TTGACGTACCTTCTTTTAAAGGACCAAGAGCCAATTATTTTAAGTTAAAATTTCAGCCAT
GCAGTTATGCTACCTTTCGATATATTTCATCAAACCATTTAACTTATACCTGAGTGCTCC
GTTATGAATGATAATCGAGGCTCATTGGTAAAAGTTATAAAACATGTCAAACCTGAATTC
TCAAGCTTTAACTGTTAGCTCAAACTACAGCTTGGCTCCATCGATACAGA---ATTTAGT
TGATTGT-TAGAACTATTTTCATCAAACCCCTCCTATGTTGAA-CCCCCAGAGGTGGCTT
GAATTTGCCTAATTGGCTTCTTGAATAGGTAACATCGTATGTGAAGTAGGATCAATGAAC
GT-CTGTTGATACTT------------TTTGTAGACTGTCGTTCTTAAATAATATAGTTA
GTTTAGAG-----AGTAATTAAGGCGTTTATGAAATAGCTGGTAATGTAGGAGAAAATGT
AGTGCTGAAAAAATGTTTTTTTGAAAAGTACACTTTAAAAGGTACAAGTCAACAAGTAAT
GTTTG--TCGATCTGTTTTTCTCGCGGTAATTCTCTTTTAACAGTTGTGTATTATTTAAA
TAGTTGAGAAAATAAATTAGTTATTGATAATTAGTGGAATATGTTTTGATAATCTAACGG
ACCAGTAAACATCTGAAATAATTCAACCTCGCATTTGATACCATTGTAACTGCTTATCCA
TCTGTTACGCATGTA---AATTTGTCTTATGCTTTTTGTGGTTTCTGATAGATTGAATGT
GTTATTTTTATACGAGATTTATTCAAAGTTCGATTAATACTAATCTAATCAAAATTCTAT
CGTAGGTAAATTTTTTACCAACTAGCGTTAATTTTTATTTTAGACACTACACGGTTTGAT
ATAATAATTTTCATTCTGTGTTGAC--AATTATGAATTGAAGGGATTTCTAGACATTTGT
CGATTAATTACGAACCTAGTCTTT--TGTTGA--ATT--ATTA------CAAAAATGTAT
ACTCGAT--TAGAGTACAAAATTAATGGAGGTATGGAACTATTGTGCATACTTACT---A
T--AATCTCTT-----------------------GT--A--T----TTAAATTAACCTTT
-----ATATTCACAATGTGTTGTTTCTTAGTCTACATTTTAAAGTTGAGACTGCGTCGAT
GATTTGCACGTTATT--------A-----ATATGGTGTGATATTAATTATGCCTTTCTTA
AATATTTTATAGAAGAAGTTCATTATCA---TACGGCTCTTCATGATGTGTGG--TCGAC
ATCATTTAGAGTAAACAAAAATTCGCAGAGGCGGATAAATTTTCAACGAAAAGCAATTGT
TCTCTGTCGATACTGTTATTTTTGTTGATCTTTTGTGACCTTATCAAATTCTTATTTTGT
ATCGCCTGAAATTGCCTTTAGTTCTATCTTCTTTTAGTATATGATGCCTTACTATTGTAC
TTTAGTAGTTTTAAAAC----GTCG----TACGTGTC--------GCTTGTAAGATTAAA
GTTCGCGTTTATCGATC--------CAA----TA---TCTTTGTACTCCTGACAAGTTTT
GGAGGAATATAACCAACGCGGTCTGTAAACCTTAACCCTGTGTCATTT-TTTGAAGA---
-------------ATTAAGAGACAAACGCAGTTAAAAGGTTGTACACGAATTTGAACACA
GTGTCTGAAAA-------CTCATATGACACCAGCCTTAGTC----TCCCCTTAAGCGTTT
AAAG--GGTGAATAATTTTACGA---------------TATCATTTAAT-----------
----------------GTCAAAGT-AGC---ACT-------AT--TG--G-AAAATGCTT
TAGTTTGTAAAATGTACT-AA----C--AAAG--TTAAAAA--TACATACATTCAGTCTT
TATCTCTGTT--TGCAAAA-TCATAATGCTACTTCTTAAATTATAATCATATCACTATAT
TTATTAGGTAATCCTATTGTTTA--AACAGA--GTTTCTAT--TTT--T---AA--AAAG
TTGTTAACATCAGATTTTTTGAACCGTGTCCAGCTTAGTATAGAAAA--TGTTAC--GTT
G-AC--TGTTTACTTAATGAAGACTTCCAGCCTTTAAGAGATCATGAAATATGTACGGTA
AACTC--ACGTATTGATCGTC-GACTTTGAATTAACTTTACGTAATACTTCCTCTTGCTC
ACATGCGCGACTGACTGCATCAGATTAGTGGTGGATTAAAGGCC--AAACTAGTAATTGT
CGCGCTCGAAAGCTGCTTAG--TGCTTTAATTCAAAATTCTTTTAGTGTATACTACTCAC
ATTAATAGTTGT-TCTTCTTTGTCTATTTTTGTAGATCCCTAAGTGCAACGCTGTTACTC
AGCATTTAAATTCCGGATCTTGTGCCTCTTCTTTGTTTTCGGAATTTCATGTGTTTGTCT
CGTCCTGTTTCGAGCAAAACTCGGTGCCCACTGAATCTCTGTTCTCTTCAGTGCTATTAC
ACAAGTGGGATGGACTGTTTTTTCCTCAGAGTCTATCACAAATTCGAACAACGTAAGTTT
TTCATATTTCCTTTCTTATGGGATCTC--ATCTT--GTTAT-----AATTGTTATCTG--
--TTTCTCACATTTTTCTCTGGCTCGTGTAATTATGGATTTCTCTGATTTCCCCATTCTT
ACCATTTTAGGTTTCAGTTTTGTTTTTTTATCCAAAAGCGTATTCCCGTT----TGTCCT
TTGGGAACTTGTCGATACAATAATTATTTTTGCCTGTCTCTAATAGCATCTCATTTTTTC
CCTGGTTTGGCAATTCTTTCCAGTGTGCATTCGACAGATGCAACCTAATTTGGCGCCTTT
AGTCGTAGCCGGATATAATTAGTTACATAACCGTCTCTTCTCTGTGTATCCCCTAAGCCA
TAAG-----------CCCCTTCTTCTCCATCCCCCCCGTTATCTATCCAAGATTTATTCT
TGTTTGATTCTCACGTAGTTCACCTGATGATTTGTTTGACAAGACGTTCATTTATCTATG
CTCGTTTTGTGCGCAATGAACGTACAACTTCTCTCTGTTCTGGTCCTCGTTGATATTGGG
GACGTATTTCTGTTCGTTCTAAATATTATTTCGGAAATCTATGAAGGCCTGCAACTATGT
CTGTTCCCTCGTCTACTTCTCAACTTTTTTAAAATTGCTTTTCGTTCTTCTGTCGTTCCT
GAGCAATCGAACGTACTGACGTATGTGAATTCTTTTTTATACTTTACGCTGTATTGTCTT
TACTTTTTTTTTGTTACGGAGCTAGCTGATCGTCTTTTTCTTCGCTTTTTCAGGAA-TTA
GACTCTGT-TATTTTCACTGAATAGAACTTATAAATAGTATTATAGGTGTAGTCTGCTTT
CGTTCCTCCTCCGCTCGACGTTATTTTCTAGGATGTTCCGATTTTTTTGATATTCTATTT
CTGGGAGGTACCCATTTACCGGCTTTTTGTTGTGTAGCAACGTATAATTAACACACTATT
TATGTTTCACTATCTTCTACGTCACAGACAAGCGTTTCGTTTATGCAGTTGTATATTCAC
AAGTCCGTTTTGCTATTACCCCCTGAGATAAGTCACCTCATGTTTTGTGCTCATGTAGCT
TATTCAGTTGCCTTTTCGCCGAGTGTTATAATGGTCTCTCATTCTTGTTCTCCTCTCGTG
GTTCATTTTTGTTCGCATTTTCATTTCTTTCTGTTTCCTATTCTTGATTAGAATT--ATC
ATA--TT--ACGCGATTTTTGTTTCTTGTGTACATTTCTCTAGTACTTCATATTAATTTT
GTATTCTGTAGTTCGGATTGCTTGTATTTACTATATTCTCATTAGGATAGATTCT-TAGC
CCCACCTATCTTCCTAGAGATACAACTATTTAACAAACGTTCTTCTCTTTCTGTGTTTTC
CCCAGTGGTGCTCGTTTTGTCTTTCTATCTAATAGGTTAAATGCGCTAAATCTATGATTA
CTCCTTTTTTCCTGTTTTTAGAAATCAAAGATGTTTATGTTACCTTGTTCGCATTATATT
GATTGTGCATTTGTGTCGCTCCGCGAACTTCAGTGATGTTTGTTGTTGTCGGTATGATTA
TCAAGTAAAATAC---TTCCTACTTTTTGCTCACCATCTATGTCACTAGCCCTCCTTACC
CT-CAGTTTTCGTTCTTTCTCTTTATTCTTGCTCTTTGCCTCTCAGATAGGTCACCTCAT
GATTTCTGTGCAACCTTATTCACACACTTTTGCGCTTACTACTTGACCAAGAATCTTGGT
GAATCTCGCCTTGGCTCTGGTCCTCGTGCAAATTGAGGTA--CC-C--TGTTCCTCCGTC
CTATTGTATTCTAGATGTAGAAAGGC-AA-GCTACTCTGGAG--TC--AGTAGG---TTT
------CC-CAGA--TAT--T--CAAGCGAA---------AAC---TAGTG----C-T--
AC-CTGTAAGCTACAACGACTTTCTTTTTTTCTTTGTTGTAT-------A--AGTTATCT
TCAGTCCC---T--ATTAAGTACCTACAATTCACTACTGTCTTGTTTCATTAGCCACTGA
ATA---TTACT--TAAA--CAATTCAATAAGTAGGCAAGGATATTACGTTCTGTGGTCAT
CATTAAGTTAGTTAGTGTCGTGTGAATAATGGGGTCCATTTTTGATCT-TTTTTATCGCT
AATTTTTTGTTTTTGGTGTTTTCACTACCTCTGTTTTGTCTTATTGACATTCTCATTTAT
GCTATTTTTCTTTTAG--CAGTAAAAAGCTGAGTCCTTGCCTCTCTTCCTCACCGAGTTG
CCGCAATTAAGT-AAATAATGTATCCATATCTATTCTTTTTCTTGCTCTCGATGTCTCGA
ATTTTATGCAACCTAGTTGTTTCTAGAATTAGACTTGATAGGTAATCAAGCTTAATCATC
GGAATCCTTCACTCTACCATTAATATCAGCGATGTTTTATGGTCCATTGTGCTTCATGCA
CCTTATTGAGATTAATTACCCGTGTTAAATGTGGTCCATCAGGTAAGTATGAATTGGTTA
AAATTCAACTTTAGTAGTGTTGGAACCAGGTCGCTTGCCGTAGATGATATAACAAATAGA
TAGAAAGACTCGATTGTGATGACTATTAACTAATCGGCAAATATGGT-AGCAAC--AGAA
TAAGTTGAACCCATATCAAATATGTACCAGATGTATTGAAGTTCGGGATGCCGTTATATT
CATTAATATCATTCTTGGTATTTGATAGTTCTTCGTTGAGAACTGCCGATGAGTTTCTCA
CAGTCTCTAACAAACTCCAGTGGGTATATAAGTCGATGTGTGCTATCTTAGGTAAATAAA
ATTAAGTATGTGTTGGAGTAAGCCAGTCTCAAAATCCAAGAATAAAATCTGGTCTCTTGA
CCTACTGACCAGGTCAGTTAAATTAGCTGTAAGGTACTATACGAGACTCTTTATAGAAAT
GCAGCAATTCGGCTCGTAATCGTAAGTAACAATGTATTCCAAACGTCCTTGTGGGCATAA
GACAATTGTCAAAACGTAGTTTCAGGTGGCTGAAATCCATAATAACATCAGGTGTTTCAA
CA-AAAAAGA--ACT--ACTTGTTATCTTAAC--CCACTTCCCCAATCAGCGTCGTGCTT
AGCGGGTTATCCTTGCGTATAGAGTTCGCGCGACATTTCCGCTCTATCCCTTGTAAATCA
CAATTCTGCGCTCGGTTGCACAGCTGGTAATTCTATATCGGCCACACTTACTCATGAATC
GATTAAGCT--CAAAAGGTCCAAATATGGGCACTAAGACTC----GTAAATCGTTC--TC
-TT----TATTCGCCTCACACTTCAAGAAACGACCGGTTGCAGATCAACTATATCACTTC
ACTTACTTGTCAATATAATTCAGAAGGTATGCTTTTCAGTATCCCAGTCCATAAATGATC
TAGAGCATAATTTTGCTCGAAAGATTTCTTCCACCCAAATATTAACTATGGAGGGGATAC
AGGAGAACTAACCCCGTTGATTGAAAGGAATCTTACC-A--GGATTATTCCGCATTTCAG
ACTATAACTCGACATGGTGAGACATTTAACTGTCGTTTTTCCTTTCATTTGTAAACTAAT
ATAATATTGATAAGTAAGTATACTCAATCGAATCCATATTAGTGGTCTCGTTTATCCGTC
TCTAAGCCTCACTCCTAATTCACATGGTTGCTAGGCCGTTTTTTTTATTGTATCGGTAAC
GATCGTCGTTTCTTCCCTGTCGACTCGAATGAGCTATTCGTCACTCTTGCCTTATTGGGC
GTGACCTCGTAGTACTTTCTTCCTTTTTATCTTGAAGTCGCTTGTCAACATAACTTGCAT
CAGTGAAAAGACCGCAATTATTCTTTTGCTCGATGTCTTACCTTGACCACTCCCTATTCA
GATTCTTATTGCTCAATTGTTTTTCTCCGTTCTCTTAATAATAACTGGCTCCCTTTTGCT
TCTGTGTGCCTCTCACTCTGTTTTATTTTGTTTTTTCTCTCGTTTCCATAAGGGAATATT
TCTCGATGTTTCCTCTCTCTTTGTGATGTTTATTGTCGCCTTTTTCTCTCTTTGGGGGTT
TTGCCACATATTTAGACTACCTAAGCGCGATCGCTCAGCACCCGTGATACACAATAGACG
ATAATCGATTGCATGATCTTTTGTGGTATAGCGTCAAACGTGACCATGCGCATTGCTTGA
ATTAGATGGGTGGTATCCGTTATGGCCGTCAATATAGCCTGCTTTCCTTTTCGGTAAAAC
CCATCGTAATACTTAAATCGTTGTGCTCGCGAATATCTCTAATTACGTA-CAATCTCAAT
TTAGATTCATACGTCAGCCCTTCTAGCAACATTGTGGGTACTCGGTGTGATCAAATCTCT
TTTTCGATAGAAGGTGAGTAATTACAAGCTCGAGAAGTAATTCCCGACATCTATCTTGCT
CTTTCAATACTCCACATCCAAGCATCTTCAATGTGGTTTTGCCCACCTTTTGAAACCCGA
AATTAGTTGAGACTTCATAGTGTTTGTAGTGTATAAACTGCTGGCAATTCACCTATACTT
CAGTAATACTCCGTCCCGCCCGCGTCG--GGGATTCTGGATCTTCTCTGCCATTTAATAC
TCTATCTTTTTAGTTTCGGCGTTCAACATGTGTCGAGCGGGGCGATCCGAATTTGTTGTA
ACTCTTTTATGGATACATGGCTGAAGTTAATCGGATCAGCTCTAGGTGATTGCACCATTA
CAGCCTCCAGTTTTGCATTGCTGTTTTTGGGGAGAATTACTTGCAAATATCCCCACGCTG
TTAGGCTGTCAATTGGTCCCGCTTTCGTTCTGTATGTCG-----TGAGTCAACCCGGTGT
GTCCCAATAGAAATCAAGTAAATTCCATGATCTTTTGCCGATTATCGAGATACGTAACTA
TGCTCACTGACATGACCTACTCGGGCCGCTATCACGTAAGGACTGTGCAAATACGCTTTT
TTCCTCTTCGGTATACAGACGTCGTAACACGTAAATCGTTGTGCTCGCGATTATCTCG-C
GGAATGGAATTATTCACAGTACTTCGAGATACAACACGAATTGCCAGCGCCTTCTTGGTA
CACAGTGTCATCAAATCTCTTTTTCGATAGCATGTGAGTAATTACACCCGGGTGGGAAGT
AACTAACTATATGTCTCCTGTTCCTTCAATACTCCACTTCAATCCACCTACAAAATCGTT
TCGCTCAGCTTTTGAAACAAAAAATTCGTTAAAACTTCATGGCGTTTGTACTGTATAAAT
TTCTGCCAAATTTACTTCAGTACCAGACCAGTATTTCCCGGCCTACGGGTGTCGGTACTA
AAGACTTTCTGCGATTTAACTCTGTACCCTTTTAGCTACGGCATTCAAAATGAGTCGAGC
GGGGCGATCCGACTATCTTGTTACTGGTCTAGAGAATCTGAGATCATAACCCATTGGTGA
ATGTACCATTAGAACTGTAGTCTGCGTTTTGATTGCCGTTTTTCGGGAGAATTACTCGCA
AGCCTCATTGGGAACTCTCTTACGTTGTCATCTGATTCACCTTTCCCCGATGTCACTATA
ACGTGGCAGTGCGCCATTATTCGAGGACAATCCCCGCAAGTGGAGGACCGCCATTGTGTA
TGCACCGGTCTCATCATATCCTTTCTTGTTTCCTCTCCTTTATAAAATTTGATACATCTC
CTTGCTGTGCTCGTTTATAGTTCACTCTCTTTCCTTAGGAGCGTGGGTGAGTCGCAAGTA
TGGTGTTTTCCTTCCCCTTTTCTTCCCCTATAGTGACTCGCTTAGAATTCGCTTCCCCCT
GTATACTGACCCTAAGTAAGGCAATTTTATTTGTCGATGGAGATGTGTGTGCGTCTCACC
CTCCCCCTTTTACTGAGGTCAGTCTGTCGCTATTTTTACAAATTTACTATTGTCGTTGGC
TTGCTAGCTTCCGTTGACCAAACCACGAATGAAAACAATTCCAGATGGTTTAACGTAACG
CTATTTCCGCTTGTGTCCTGTGCTCTATAGTATAACTTAGAGGTTACGCATTAGCATGTA
TTAAGACAATCTATCCTATCCTAGTGTCGAGTACTTTAACGGTTCTATTACCTTCGGCGC
TCTAATCTTACCACTTACTGGAGTTTTCTTCGTGTCACGGGGGTCGGCTCACGTGGAAGT
CGCATTTCGGTTTCCTGAGTAGATATTGAAGCGACCTATCATTGTATTTCGTCGTGTGCT
ATCGTAGCGTGTCACAGTCGATACTACCGGCAGTACTTCGGTCCAATCCGCTGTTCGTTA
TGTGCCAGTAAGTGTGATACTTCGGTCCTTTCCTTTCGCTGAGCCCCCTATTGCCGAAGA
AGATAAATAGGTGAGTCAATGTCACGCATCAATCTAAATGAACCAGGTTGCGCTAAGAGT
CTGGTGACTTGAAAGGATTTGGTCCTTACTCTTTTAAAGTTGCATCTGGCACAAGTAATG
TCTATAGGATAGTGACACCCTAAACGGCATGATTATAGCCTACAGTTGGGCGGGTCTGAC
CTCTTTTTGATGAGCGCTTGATTCGTACATACATATGCTAATGACCCGGATTTACTACTG
GTAATACTTAGCTTTCGGAAACCGTCGGCGACGTTATCGATTGCATCACGTTTTGCGCTA
TTATCATTCAACTAAAGTTTTCATCCTGGGTGCGGATTACTCATTCGTTATTCCCTTGTG
GTAACTTGCACTAACTCTTGATGAAGAATCCTTGTATTTTGTGCTTTTTACTATGGTAAC
GCCGGGATGATCATCTGCGTTTGATTACCTGGAGGTTGTAATAATTGGATGTGCTGTTGG
TGATTCACTCGCGGCTTGCGACATCAGTGCTCTTGTTCGGTTGTAACCACGATAGCCGCA
CCACACTCTTTGAAGTGCATGCCAGCCGTGAATTGCCCGATTTGGACTGTGATGCCGTAC
TGGCAGTATGGTAAATACGAAGGCCAATCACCTGCTACTGGTCCATACTAATCCGGGTCC
CATTTGTTTTTGATGACGGCGCCCCGTAAGTAGATACTTATACTATCTCTGGTCAAAAAT
TATTAAGTGGAGTTTTGGCGTTTTCGCATCTGGGTCGCCTTCCGACAGTCGCATAGGATT
CCCTCCCCAGTCACTTTTGGCACAGATCGGGATGGTGCTTCTAGCTGTTGTTTGATATCG
CTATGCAACTCTCCCTCTTTCTTTTACTGACGGTTCCGTGTCCTTGTTTTTAGTAAGCTA
CTATTGTCGTTGCCTTGCTAGCCTAACTTAAGAGCACTGCTACCACAACACTTCCAGTGC
ATTGTCTCAAGGTATTTTTTCTCGTGTGCTGTTGTCTATGCAATTCAATGCCAACATACT
ACAATTTAAGTGCGTCCAAACAAATTTCAATTCGGACTTCGGCGAGCTCATTCGTGAGTT
AGTCTCCTTTCGGTTTGCGTCAATTGGCGCAAATCAGGAGTCTTCGGTACTAATAATGGC
TTCTAGCACTTCTGGTCTAGTCTCCTTTTGCTCCTATTAGTCCACTAAGCGCG--CGGCC
TGATTACTACAAGATCCGGGCCCTTGTCTCTTCTTTCTTTATAACCTTTAGTTTGTTCTA
TTTACTTTTTTCTTTTGTTCAACGGACGGAATCACCGGTCTGTTGCTCGTCTTGTTGTTT
AGCACGTGCCTTCAT--TGTCGTGTACTTACCT--TTTCATCACACTTACTTATTCTTCT
TTTTTCTTGACCTGTGTCACACAAAATATAGCGTAGGTTTTTTTCTTTCAATTATATATT
CTTCCCTTTTTCCCTTTTTATACTGAAATACCCTTCTCTCGTTTGTCGACTACCTGACCA
ATGACTAAAGATACTTACTTTTCCTGTTTTCTTTGACCATCCAATCTCTATCTTCTTCCC
CTTTTGTCTTTCCCAGGCAAAATTTCGCCTGTGTTTTTCTTACTTC--------------
----------------------------------------TCCACACACGTGTACGTAAA
ATCAACCAAACAACATTCCTGTCCACGTCCAACGCCTCCACCCGCGCCTGCAGTCGTAGA
AGGGAATACTCGAAAAATGATCACTATTAAGCTCATTCCTTGATTGT-ACTGCTGTAATG
TCCCACACTAGCCAGTACAGAATAAAGGCTTGGCTACATGTCCAAAGGCGAAGTGGGTAT
CAAAAATACACTTGGGAGTGTGCACTAACACACGATAGAATACCCGCGAATTAGCTTCGA
TGCCTTTAAATCGGTCCACGTCAAGGAAGTTTATAGCTACTTAGAAAAGTATGTTCACTG
TCGGAATACGCTTGATAGAGATCTGTTATTGAAATAAAGGGGTTTCAAGTCTCGTTCTCC
GGTATGATCCTCATTGAACTTCTGGGCTGACGGACCGCTCAGTCTACGTACGAAGGATCG
AGAATTGCCCAGGCATCCCGATGACTATA-TACTAATAA-----AAGATTCGACATTGAT
GCCGCGCATAAGACAGGGCAGAACTG-CCGGACTGCATCGACGAAACAGACAGTGAGACG
TTGGGGACGCACTGAGGGTGAGGAAGATAGGAAACACTATCAGACTTAATACAACAGAGG
ACGATACCAATATG-CCGGGAGGACGGTTCCGAGGGGCACCTCAAGTCCACAGATGAAGA
AGTGCACAGTATCACTGGGGAATATCCAGGAAGGAAGTGAAGCATAGAGCCT-AGACTGA
GACAAGAACGAGGCTGAGGGGGGACAGAGGATGATATCTGGGCTATCATTGAGGCGGAGG
GACAATGAGGTATTCGACCGGAGGGAACGGCCCGGGGGAGCAGAAACAACTGTCGCGAAA
AAAAATAGATACCCCAAAAGCCGTAGCACCAAACTTGTATAGGCTACACAAACCAAAGTG
TTCCGAGACAAGTCCTTAACAAGGACATAGTG--ATAATACACTAAGTA-CACAACGCG-
--GGTACAACTAATAAAAAC-ATGTAGCAGCGGACTCTTGGAAAAT--ACACTCGTTCAT
ATGTTGGGAGACTAGT---------GAGATTAAAGGGAAAAAGAATACCGCGGATTAAAA
ATCAAAGCAAGGTAGAACCTTGAACTATAGGTGTAAAGAACTGGCTTGGAGGGGAACCCC
GAGAAA---GAACGCAACTACAAAACCCGTTACCCAGGCAACATATAACACAACTAAAAT
TTAGCTTT-CGATAGAGAG---------GAAAGATGTAATGCAG--GAAGTCGATCTAAC
AACCAACGCTGTAATTCTTCAC--------------------------------------
------------AACGGAAGGGTGCACCTAT-GGTAGGAACCTTGCTACTCCAAGCGGAG
GAGCCAGTCGGAGGATAACGAT--------GAGCCGTTAAGGAGGTGCGATCATAGAGTA
AACTGGAGGTATG--AG--CATAAGCGAAT-CCTGGAGGAGCCAGACAGCAGTTAGTCAA
AGCGTT-AGC------------------------------AAA-----T----CGG-ATC
AGGGTACGCAGATAA---TT-------TGAGA-GA-CGACTCGATAAGATACAGGCTGGT
CATAGTTA-CTCCGG---GG--AAAT--GGAAA--ATACCC-TACCAATAACCA-GAGGA
TA-ACGTACACTGGTTATAACGTGGGCGATC--AAG------GAGCGAGTCTGGAGTCTT
GCTAAGAGGGTGTCATTTGTTGTGATAT----GTGGCACAATAGAACCAATCGATAAAGA
TCAGAACATCACGATTCTGTGCAGATATAGACATGTGGATGTGCGAAGAGTGCGAAACAA
TACGCTTGAGTACAGACGAGTTCGATTTT--C--AGAG--AAAAAAATAGAGATGTTCCT
GT---GG----G-----GCGTT-GTTTGG-TC----AATTTCATGTGAAGCCAAACACAC
GACCAAATTTCCGGTGGAGCTAGACTGAGACGGGGAACTAAACACTGGGCTCGCTGCGCG
CTCCGGCAAATAGTA--CC-TACACCATGACA--TATATTAAATGATTGATCTTCGTGCA
ACTACAGCGCAGATTGCGGTAGAAGATCACGACCACTGCATCAGATGGAAGGCAGTTGAC
GAAGCTTGTAGACTTGAT-GAG---AGAAGACGCTTTCAAGGTTAAGGGATTTTACGACG
GCGGCGATCCGTCAAGTGCACGAAATCTCTTTAGGTCACTAGCAGGACGTAATAACCCGG
CCTCTGATAGGAGTGCCAGCGTAGTGAGGCGGAAATGGACAAATTAAG---A-A------
-----CA--ACTGGCTCTAAAATACCACCGCCGATAAAGCATGGGGGAGGGGCGTGAAGT
G--GTACTGGTATGGGGCAAGCTGTGGATATTCACATGAGAGAAAG-GC--GGAAAAGAC
CCGGCTCCATGAAGGGATGTTGGAGGATGGATAGCAGAGCTTCGGAG---TTCGACGC-G
GTAGAGATCACCAGGAGCGAGGATACAACCGA---------------AGCGTATCACGAA
GGGAGGGACGAAGAATAATCACGACTTCGGACGGAGTACTGGCTCAAGGCATGTTCGTGG
GCCAACTAAGCTGGATGCGGTAACGTTGTTGGAACAAACTGTGCGTCGAAAATGGAAGGC
TGCCGCAGATTACATACCGGGAACGCTAGCTTCGACCCGAGAGACGGCAGGGAGGTGTGG
TGGGCATCGACATATGCCAGCCGCCAGAACGAGGCACG---GCCGTTCGCGCGCCTTGCG
CACT--CGTGAATCGAAGGGAAGCTACCCCCAGCGTCCCAAGTGAAACCAGA-GG-GGGA
ACTATCTAAGACGAAGTTTGAATGCACAGATGTG-----AT-------CGAGGGAGGGAT
TAATGGGTGGTCACATCAGTAACGTCGACGTTTAGCCATAGACTGAC---CAATGGCGTG
----G----TTTGACAGAACATTCTCGTTGGGAGTTACAATCTT---CGTG----ATCAC
GAGAGGGGAAGCTGGTGTCAAAGATTAGTAGT--------GGGGTAGGG-----------
--------------------TGGAAACAAAGTTAACACTGACTACAAGGCGTAGTTTTCG
CCCGTACCTTATGGAAGATGAAGCTAAGACCAAACGCCT-AAAA--TGCGGTG--ATCGA
TGCGGGGACCGAGTCGCCAAGC--CAAGTATCTGGAGGAGGATCGACCGACGGTTGCTGA
GGGCTCTTCCTGTCCGAGAACTCCTTACGTAAA-----------CGAT------AGGAGA
AAA--GGAACAGTGACCGGACGCCGTTAAGCACCATGACGTCCATGGGCAATTCCTGTAG
TAGGTGGGCAGGCCCTTTGGCGGGCTCCTTCAACCTCGAGGCATGCACGACAGCTGTAAG
ACCGATGAAT-A----ATGAGCA-CA---GATA--AA-------GATAAGAGCCTTATTG
GCGGTACACA-GTGACTTCCT--AC--GC--CGAG-TAGGCAGGCTGTTGATCGATGCTC
AGGAAAAGATTATACAACGTATTTAGAGGGGCGTACG-TTTAAGGCAG-----CGTCAAG
AGGAGAACCAAATAGCTGAGTATCATGCAAATGTCCGAAATATTGAGGCTAACTAGTTGC
GGGCCATTTGACTTTGGGCGGGATCCTGGATTGAAGTTACGAATATCAAGCTACGTCATT
TGGAGAGTCGCCTGGAAGTAGGCCGCAAGTCACAATCGGCTTAGTAATTTGGCAGGGGAG
GCAGGGGTCACACGGGGCCAAGCAAGTGAACGTTGACCAGAAGACTACACAGCGTGGGAT
AGTCTAGGCACGAGAGTGACTAAGTCGCCTCGCCATAAACTATCAATTATCTTTGCACAC
GGCGGTGGGGGAAGGCTAGGCGACCATAATCAGGGTGGGAGGCGCTCTAGAACTAGGTGC
CACACCGCCGTCTTAGTCAAGCACGACCAGAACCAATATGCAGCTGGTGCAAGGATGGAT
-ATCTAGAGCACATTGTGGGACTAAGGTCGC----GTCTGAG-CCTC---AAACTTATGG
AATAT--CGGTTTACAGCGCAAATTGTTTG-----G--GAT--ATG----CTAGA--GCG
A--CACT-GAT-----GA----AGAGA--CGTT-ACGCAATAGC-TATTTCTTCCGATGT
TGAACAAATGACTCTCCGCGAGCATTTGATAGAC-TAGAT-TAAAATGTTGGCCTAAGAA
GTGAC--A-TAAAACCGGTGCGAA--AAA-TAGGAATTGGACTCGGGGA-----AT--GG
ATCCCGAGAAGTAGT-AAAAATATACCAATA--------AGGGGGTTGTGCCGGGTGA--
GA-----GCATGACTCCGCTCGAGACCCCGGATATCG-----AAACACAATCTCGAAATA
CAATCAAACTGCATTGGAT-ACGGA--------GGGCG--TCGGAAGA-GCACGTAAAGT
GATATAATTA--GAATGAAATCCACA--------AATGC--AAA--ATT---TTAGAA--
CT---CACGC--GG--AGATT----------ACAA-GTCT-TAATCGTATTCAG-TT---
--AATG---TCCGAAGT--ACAAC--T-------CG--ATG--CTGTAGCAT---GATTT
TTT--T-CACAAACTAATT----------TC-G--ATACGT-------------------
---------------------------------------------CGC------------
CGCATTTAGGAGAATATG--AA---AA--TACTCTATT-TCCCGTTGGATGAACCGCTAT
GAGTCTA--TC--AAATGCATAAAAGTTGAATGACTTGAAGGAGCGCTGGACTAGGATGA
TATGATATAGAACGCCAGGCATGGC--TAGTCTCACGAAAGGTAGCACAACGACTGTTAG
GGCAATCACATTGAAACAGTCTCGGGACAACAGAAACCGATAGCGTGGGATAGTTCGGTA
GCTCGGCGGCGTGG-TATTCGATTGAAAGTCAACATATGGATCGAACGTGAGGCCGCAGT
TAGCAGAGGCGGAACGGA--GTCATGCCTC--CGAACTCGAAGCTAT-CAAGCAAA-AGG
ACGCGATAAAAAAGAGCCGCGGTTTTGGATGTAATAAGTCTGGCAAGGGGACAG---GAC
CGGGAGAGGGAGAGGGTAGAGAAGGCTATACGGACACCAGTCCCAAACCACAGACCAAAG
ACCACAGAATGGCAGTCCCCGATGAGT---------------------------------
---------------------------------------------------------AA-
-AAGGAAATGTAG--AGGAGG--AAGTGGTCGTCTAAAACACGTCTGTCAAGTTTGAGCC
ACTGACCCTCGTTGAAAAGCTAATAACTGACGGACCTACTGAACCG-GTCAGGAGGCTCA
GGAGCCAG-GTTGCAAACATT-AGCGACTTCGAGGCCAAAGTGATAAGGTTACATAC---
ATCA-C-CCAGCGGCAGTAAAATAACTAAGCGAATTACAAATATACCCTAAAGAACGCAT
TTTCTCAAGAGACTC-----------GCTATAAAAGTACAAAAAGGAGAAGATTCGTAAC
CAAGGCAAGACAGAGCACATAAACAGGCATGGTGCACATAATGA--GAAGAATCCAAAAT
TAAATAGAAGAGGCTGCGAAATACAAGCTATGA----CAGACAAACGAAGCTTTGGTGTG
TGGGACGAATTAGGAAA--------------------------AGGCTGGTGGAAGCTCT
GAAATTCGATAATTAAAAACTCTAGTAGGGAAGATACCCAAGGGATACATTATCATCGGA
ATAAATCGAGAGCGCCAGTAGCCGTGATGACAATTAGAATGCGCGAATACGAGGAAATAC
TACAATGTGATGGC--TGT---AGCAAACCGTACGAACACCTTTTGCCAATTGGTCGGCA
ACATAGATACTGGAACAGACAGGGAGGTGAACCAG--GAT-----GACACCAGA-GAGAA
C-TACCAACGGTAGTCTAAAGGTCAGAAAGGGCAA-AGGAAGGAGAAGGCCGGCGAGCGG
TACAGCCCCCAACGAAGTTTTCACAATGGTGCAATCTGGATCCGAGGAAAGATGCATCAC
TGAAGGACAAAGGAATTGCCACTCGGAAACCAAGAACCTGTCCGACAGACAAGGAAACA-
-AA-----G------TA---CAGCAGAGTAC--GAGCGACTTTGGTCACCGCAAGTATAT
GTGGGG-AGAGGGACAAGGACAAGGGAAGCGCTCAGAGAAGGTCATAAAGGAAAAGAGCG
GTAAAAGAAGAACCCGGTAGAGCAC--CGAAATTTGTACC---CCAA-------AAAAGA
--TAAA----AC-TAC---------AACCGTCATAATCAACAGTGGAGAGACTATCGAAA
GCGGCCAAAGGGATTTAT??????????????????????????????????????????
????????????????????????????????????????????????????????????
????????????????????????????????????????????????????????????
????????????????????????????????????????????????????????????
????????????????????????????????????????????????????????????
????????????????????????????????????????????????????????????
????????????????????????????????????????????????????????????
????????????????????????????????????????????????????????????
????????????????????????????????????????????????????????????
????????????????????????????????????????????????????????????
????????????????????????????????????????????????????????????
????????????????????????????????????????????????????????????
????????????????????????????????????????????????????????????
????????????????????????????????????????????????????????????
????????????????????????????????????????????????????????????
????????????????????????????????????????????????????????????
????????????????????????????????????????????????????????????
????????????????????????????????????????????????????????????
????????????????????????????????????????????????????????????
????????????????????????????????????????????????????????????
????????????????????????????????????????????????????????????
????????????????????????????????????????????????????????????
????????????????????????????????????????????????????????????
????????????????????????????????????????????????????????????
????????????????????????????????????????????????????????????
????????????????????????????????????????????????????????????
????????????????????????????????????????????????????????????
????????????????????????????????????????????????????????????
????????????????????????????????????????????????????????????
????????????????????????????????????????????????????????????
????????????????????????????????????????????????????????????
????????????????????????????????????????????????????????????
????????????????????????????????????????????????????????????
????????????????????????????????????????????????????????????
????????????????????????????????????????????????????????????
????????????????????????????????????????????????????????????
????????????????????????????????????????????????????????????
????????????????????????????????????????????????????????????
????????????????????????????????????????????????????????????
????????????????????????????????????????????????????????????
????????????????????????????????????????????????????????????
????????????????????????????????????????????????????????????
????????????????????????????????????????????????????????????
????????????????????????????????????????????????????????????
????????????????????????????????????????????????????????????
????????????????????????????????????????AGCAGTCCTGCATCAGTAGG
CCACTACCCCCGGAA------CC-CGGACTCCTGCTGAAA--------------------
--------------------------------------CTTCG?????????????????
????????????????????????????????????????????????????????????
????????????????????????????????????????????????????????????
????????????????????????????????????????????????????????????
????????????????????????????????????????????????????????????
????????????????????????????????????????????????????????????
????????????????????????????????????????????????????????????
????????????????????????????????????????????????????????????
????????????????????????????????????????????????????????????
????????????????????????????????????????????????????????????
????????????????????????????????????????????????????????????
????????????????????????????????????????????????????????????
????????????????????????????????????????????????????????????
????????????????????????????????????????????????????????????
????????????????????????????????????????????????????????????
????????????????????????????????????????????????????????????
????????????????????????????????????????????????????????????
????????????????????????????????????????????????????????????
????????????????????????????????????????????????????????????
????????????????????????????????????????????????????????????
????????????????????????????????????????????????????????????
????????????????????????????????????????????????????????????
????????????????????????????????????????????????????????????
????????????????????????????????????????????????????????????
????????????????????????????????????????????????????????????
????????????????????????????????????????????????????????????
????????????????????????????????????????????????????????????
????????????????????????????????????????????????????????????
????????????????????????????????????????????????????????????
????????????????????????????????????????????????????????????
????????????????????????????????????????????????????????????
????????????????????????????????????????????????????????????
????????????????????????????????????????????????????????????
????????????????????????????????????????????????????????????
????????????????????????????????????????????????????????????
????????????????????????????????????????????????????????????
????????????????????????????????????????????????????????????
????????????????????????????????????????????????????????????
????????????????????????????????????????????????????????????
????????????????????????????????????????????????????????????
????????????????????????????????????????????????????????????
????????????????????????????????????????????????????????????
????????????????????????????????????????????????????????????
????????????????????????????????????????????????????????????
????????????????????????????????????????????????????????????
????????????????????????????????????????????????????????????
????????????????????????????????????????????????????????????
????????????????????????????????????????????????????????????
????????????????????????????????????????????????????????????
????????????????????????????????????????????????????????????
????????????????????????????????????????????????????????????
????????????????????????????????????????????????????????????
????????????????????????????????????????????????????????????
?ACATCAAGATAGAATTAGGAATTCAACAATGGAAGTATTAGG--ATGCTGGATGGGTCA
TTGGACCGAGCTGCATACTAAGCACAAAGGCAAGTGTTTCGCGCACTTCCGTAAAGGATC
T-CGGCGACCGGTGAGGGTTGCGGGTTACGAGCACGATAGGCATTAAAACCGAATCTGCA
TAGCCAGTCAAGATTTGTACTCGTCGTTGGGGTATCGAAACTTTCTCCAATTCCGGGATT
TGAGGCTAAGTTTTAATTAGGAGTGCTGAAGGAGTATCTGTCGAACCGTCCTCACGACTA
AACGAGGCTTCCACTAGACGCGGACTACAGGATTACCGAGCAGGGTGTTTCGCAGGT-
>Bolboschoenus_planiculmis
GTTTAATTCAAACTAA-TAAAATAAGATAAGATATTTTATTTGA-------AGGATTTTA
AAAGAATTTTTGAAAAATATATCTAACAACATATGAAATAGTGTCCTTTGTGTGCTTACA
AGGTTATTATTTTATTAATTTTACATTTTAATCAATTTGTAATTT---------ATCA--
GAG---------AA--TG---------TTA-----ACTAAAAAAAATAAACTG-AATGCA
TAATTTTGTGTATATGGTAATTCTTTAGGTTACAA-TTTAATTATTTTTTTACAAATCTG
TAAAAAATATATATATGACATATTGAAACTCTAATCTTAAATAAATATTTACTAAGAA--
----TTTTGCTAATTTAAGAAATATGGACGAGAGAAATTGTTACAAG-------------
-------------A-----CACCCTTAA-AAAATGAAAATAATCTATATTTATTTTTAAT
ATCTATTAACGCATAAGTTATGAGTAAAATGGATAAATTATTAATAATTGTAATAGTT-T
TGATAAGATAGTATGACTTAGTTTAT--TGACTCAATAAACATTTATTATTAAGG-TATA
CATGTTCTTGTTGTGTGTCGTGCTTTAAAATGTCTTAAAATACCTTTAATGTGTTGTCAA
TGGCAGCAAACT--ATATTGTACATCCTTTTTAATTGAAATCCAGGGTAATATAGC--TA
CTT-TTCATAGATAAGTAATTCATTTAGTTTATTCAATACTATGTAAATAAAGGTAACGT
AGATACATAA-CAGTATAGTTTAATTTTAATGCCATAATCATTTTCTATTAATTAACATG
TCTTATAATTTTTTTTTTTACGATAAAATAGTAATTTGTGACATTCTAAGTTTGGAAGAC
TAAAAAATTGATTTATTATTTATCGTATTTAACATATTATAATACTGTTTTGATTATGCT
AAGTTTTTAGCTAAGTGAAATTGCAGTTAAAACATGTCTAAGATAATTTATTTAAATTGT
GAGTTCGTAGCGACTTCATAGGTATTAAACCATTAAATGTATTGTTATTTAATTTTTTAA
AATTCAGTTAAAGCTTTAGTAATTTCGCACTGAATTAATTTATAATGTTAAATGTATATT
ACTTTTTATTTATAAATATTTACTTATATTTTGTTTTTAAATATATGTGAAATAAAAGAA
CACAGAGCTAACTTCTAATTGTAGAACAAACGGTAACAAGTAAGATGATTTTAAGTATTT
CAGTAGAGTTTCAGTCCAATAATATAGTATTGGATCGGAATTGGATTAAAGACTGTGTTT
ATTCAACTTCTTGGAGTTTTTTGATGTA-TGTT-GGTTTTTGGAAAAATTATATATGTTA
GTAGAAGAGTCAGTTATTATTAGTCAATCCTTAATTTTATTGTTTAATTTTATACTTAAA
TAAAACTAATTAAATTATTCCTAAACAACAATAATAAACCGAGCCCTTATCATACATTAA
GATTTAATTTTTAGAACATTTAATTGAAAATACTTAGTACAATTGATTATCATGAATCAT
TTAATGTACTCTCTCTCAAAAGACTAATAGTCAATTACCTTAAGTTGAAATTTCAGATAT
ACAATCATGTTGTCTTTTAATATATTTTAAAAAATCATTTAAGTCATAGATGAAACTTCT
ATTATGAATGATAATCAATGCTAGTCAGTAACGGTTATAAAAAATGTCAAACCCGAACTT
TTAAATTTTAATTGATAGCTCAAACTGCGATTTGGTCCTATCGATATAGC---AATTAGT
TTATTGT-AAAAACTATATTTATTAAATCTTTCATCTATTGAA-CC-CCAGAGGTAGTTT
CATATTACCTAATTAGATTCTTGAATAATTAATAGCGGATGTAAAGTAGTATTAATGAAA
GT-CATTCGATACTT------------CTCGTCGACCGTCGTTCTTAAATAATATAGTTA
GTTTAGAG-----ATTAATTAAGGTGCTTTTAAAATAACTGGCAATATTCTAGAGAGTGT
GATACTTGAAAAATCTATTTGGGAACAATGAACTTTAAAAAACACAAATGAACAAAAGAT
AATTA--TTGATTTGCTTTTCTCTCAGTAGTTTTCTTTTAGTGGTTTTGTGTTACTTATA
TAATTGAAAAAGTAAACTAGTTATTGATAATTAATGAAGTATATTTTGTTGATCTAATTG
ATGATTAAACATCTGAAATAACTCAATCTTGCATACGAGACCATTGTAAATGTTTGTCTA
TTTATTACACATGTA---CACTTGTCTAAAGCATTTTTTGATTTCTGATAGATTGGACCC
GTTATTGTTATACGAGATTTGTTCAAAGTTTGATTGATACTAATTTAATCAATATGTTAT
TATAATTAGATTTTCTAGTAATTATCGGTAATATTTATTTTATAAATTAAACGGTTTGAT
ATAATAATTTTTATTATCTATCGTC--AATTGTTAATTCAGAGATTTTCTATATATTTGT
TAGCTAATTATGTACTTATTCTTT--TGTGGT--GCT--TTGA------CAATAATTTTT
ATTGAATCTCAAAGTACAAAATAGATGGAAGTATGGGGTTATTACGTAAATTTATT---A
T--AAGTTTTA---TAAA------T-TCTA--TTAT--T--T----GAAGATTGAACCCT
-----ATATTCATAATGTGTTGTTTTTTCATCTACATTTTAAAGTTATGACTGTGTCAAT
GATATGAATACTGTT--------A-----GCATGATATTATATTCATTTTGATCTTCTTA
AAAATCCTACAGAATAAGTTCATTATAA---TGCGACTTATAATGATGTTTGG--TGTAC
ATCGTTTAGATTAAACAAAAGTTGAGATAAACGAATAAAC--TAAACGAGAAATTACTAT
TTTCTGTGAATAATCTTATTTTTGTTGATCTTTAGTGACATCATTAAATCATTATTTGAT
ATTATTTGACATTGCCGTTGGATGTGTATTTTTTTATTATATGATGCCTTATTATTGTAA
TTTAGTA----------------------------------------AATGATACTTACA
TAACTGGTGTTTCAATG--------TAA----AT---TTTTTATATCTTGGAAAAGCTTT
TGATAATTATAATAAATAAGATGTGCAAATTAGAACTCA---------------------
------------------------------------------------------------
------TAAGA-------TTTGAATGAGCATTGCCATACTT---TACTGTTATCTGCTTT
ATGA--AGTACGAAATATTAAAG---------------ATTTAT-CTAAAA--CATG--A
A--AGTACTTTAAATACTCAAAGT-ACCT--ACTA------AT--TG----AATACGTTT
TAGTTTGTAACACTTATTTAA----G--AAAA--TAAAAGT--TACATTCATTCAGTGTT
TATCTCTATT--TTCCAAA-TCATAATGCTACTTCTTAAATCATAATTATTTCACTATAT
TTATTAGGTAATCCTATTGTTTT--AACAGA--GTTTCAAT--TCT--T---CA--AATG
TCGTTAACATCAAATTTTTTGAACCGTGTCCTGCTTAGTATAGATAA--TGTTAA--TTT
A-AC--TGTTCACTTAATGAAGACTTCCAGCATTTAATAAAATGTGAAATATGCACAGTA
GATTC--AACTATTGATCGTA-TACTTTGGATTAACTTTACTTAGTACTTCTTCTTGCTC
ACCTGCTTGACCGACTGCATCAGATTGGTGATAAATTATAGGCC--AAGTTAGTAATTGT
CGCACTCGAAAGCTGCTTAG--TGCTTTAATTCAAGATTCTTTTA--CCATACTACTCCC
GTTAATAGTTGT-TCTTCTTTGTCTGTTTTTGTAGATCCCTAAGTGCAACGCTGTTACTC
AGCATTTAAATTCCGGATGTTGTGCCTCTTCTTTGATTTCTAAGTTTCATGTGTTTGTCT
CGTCCTGTTTCGAGCAAAACTCGGTGCCCACTGAATCTCTGTTCTCTTCAGCGCTATTAC
ACAAGTGGGATGGACTGTTTTTTCCTCAGAGTCTATCACAAATTCGAACAACGTAACTTA
TCCATATTTCCTTTCTTATGGGATCTC--ATCTC--ATTAT-----AATCGTTGTCTG--
--TTTCTCACATTTTTCTCCGGCTCGTGTAATTATGGATTTCTCTGATTTCCCCATTCTT
ACTATTTTAGGTTTCAGTTTTGTTTTTTTACCCAAAAGCGTACTCGCGTT----TGTCCT
TTGGGAACGTGTCGATACAATAATTATTTTTGCCTGTCTCTAATAGCATCTCATTTTTTC
CCTGGTTTGGCAATTCTTTCCAGTGTGCATTCGACAGATGCAACCTAATTTGGCGCCTTT
AGTCGTAGCCGGATATAATTAGTTACATAACCGTCTCTTTTCTGTGTATCCCCTAAGCCA
TAAG-----------CCCCTTCTTCTCCATCCCCCCCGTTATCTATTCAAGATTTATTCT
TGTTTGATTCTCACGTAGTTCACCTGATGATTTGTTCGACAAGACGTTCATTTATCTATG
CTCGTTTTGTGCGCAATGAACGTACAACTTCTCCCTGTTCTGGTCCTCGTTGATATTGGG
GACGTATTTCTGTTCGTTCTAAATATTATTTCGGAAATCCATGAAGGCCTGCAACTATGT
CTGTTCCCTCGTCTACTTCTCAACTTTTTTAAAATTGCTTTTCGTTCTTCTTTCGTTTGT
GAGCAATCGAACGTACTGACGTATGTGAATTCTTTTTTATACTTTACGCTGTATTGTCTT
TACTTTTTTTTGGTTACGGAGCTAGCTAATCGTCTTTTTCTCCGCTTTTTCAAGAA-TAG
GACTATGT-TATTTCCATTGAATATATATTATAAATAGTATTATAGGTGTAGTCTACTTT
CGTTCCTCGTCCGCTCGAGATTATTTTCTAGGATGTTTCAATTTTTTTGATATTCTATTT
CTGGGAAGTACCCATTTACCGGCTTTTCGTTGTGTACCAACTTATAGTTAACACTTTATC
TATGTTTCACTATCTTCTACGTCACAGACAAGCGTTTCGTTTATGCAGTTGTATATTCAC
ACTTCCGTTTTGCTATTAGCCCCTGAGATAAGTCACCTCATGTTCTGTGCTCATGTAGCT
TATTCAGTTGCCTTTTTGCGGAGTGTTATAATGGTCTTTCATTCTTGGTCTCCTCTCGTG
GTTCATTTTTGTTCGAAATTTCATTTGTTTCTGTTTCCTATTCTTGATTAGAATT--ATC
GCA--TTACACGCGATTTCTGTTTCTTGTGTACATTTCTCTAGTACTTCAAATTAACTTT
GTATTCTGTAGTTCGGATTGCTTGTATTTACTATATTTTCATTAAGATAGATTCTTTTCT
CCCACCTGTCTTCCTAGAGACCGTAACATTTATTAAACGTTCTTCTCTCTTTGTGTTTTC
CCCAGTGGTGCTCGTTTTTTCTTTCTATCTAATAGGTTAAATGCGCTAAATCTATGATTA
CTCCTTTTTTGCTGTCTTTAGAAATCAAAGATGTTCATATTACCTTGTTCGCATTATATT
GATTGTTCATTTGTGTCGCTCCACGAACTTCAGTGATGTTTGTTGTAGTTGGTATGATTA
TCAATTAAAGTAC---TTCCTGCTTTTTGCTCACCATCTATGTCACTAGCCCTCCTTACC
CTTCCGTTTTCGTTCTTTTCCATTATTCCTGTTCTTTGCCTCTCAAATAGGTCACCTCAT
GATTTCTGTGCTGCCTTATTCACACACTTTTGCGCTTACTACTTGACCAAAAATTTTGGT
CAATCTCGCCTTTGCTCTGGTCCTCGTGCAAATTGAGGTA--CC-T--TGTTCATCCGTC
CTATTGTATTCTAGATGTATACAGGC-AC-ATTACTCTGGAG--CGAGCACAGA---TCT
------CC-TAAA--TCT--T--CAAAA------------AAT---GAGTA----G-T--
AT-TTCAAACCTTCAACAACTTTCTTTTTTTCTTTGCTGTAT-------A--GGGTATAT
TCGGTCTC---A--ACTTAGCAAGTTTAATTAATTTCTGTCCTGTGTCTTTAGCTACTTC
ATT---TTATT--TAAG--TAGATTAATAACTAAGCAAGGATATTACTTTCCGTGGTGAT
CATTAGATTAGTCAGTGTCGTTTGAGTATTGAGGTCTATTTATCCTCT-TTTTTGTCGCT
AATTTTTTGCTTTTGGTGTTTTCACTACCTCTGTTTTCTCTTATCTACATTCCCATTTAT
GCTATTTTTCTTTTAC--CAACAACATGCTGAGTCCTTGCCTTTCTTCCTCACCGAGTTG
CCGCAATTAAAT-TAATAATGTATCCATTTCTATTCTTTTTCTTGCTCTCGATCTCTCGA
ATTTTATGCAACCTAGTTGTTTCTAGAATTAGACTTGATAGGTAATCAAGCTTAATCATC
GGAATCCTTCACTCTACCAATAATATCAGCGATGTTTTATGGTCCATTGTGCTTCATGCA
CCTTATTGAGATTAATTACCCGTGTTAAATGTGGTCCATCAGGTAAGTATGAATTCGTTA
AAATTCGACTTTAGTAGTGTTGGAACTAGGTCGCTTGCCGTAGATGATAAAAGAAATAGA
TAGAAAGACTCGATTGTGATGACTATTAACTAGTCGGCAAGTATGGT-AGCAAC--AGAA
TCAGTTGAACCCATATCAAATATGTACCAGATGTATTGAAGTTCGGGATGCCCTTATATT
CATTAGTATCATTCTTGGTATTTGATAGTTCTTCGTTAAGAACTGCCGATGAGTTTCTCA
CAGTCTCTAACAAACTTCAGTGGGTATATAAGTCGATGTGTGCTATCTTAGGTAGATAAA
ATTAAGTATGTGTTGGAGTAAGCCAGTCTCAAAATCCAAGAATAAAATCTGGTCTCTTGA
ACTACTTACCAAATCAGTTAAATTAGCTGTACGGTACTATACAAGACTCTTTATAGAAAT
GCAGTAATCCGGTTGGTAATCGTAAATAACAATGTATTTCGAACGTCCTTGTGGGCATAA
GACAATTGTCAAAACGTAGTTTCAGGTGGCTGAAATCCATAATAACTTCAGGTGTTTCAA
CGAGAAAAAA--ACT--ACTTATTATCTTAAC--CCACTTCCCCAATCAGCGTCGTGCTT
AGCGGGTTATCCTTGCGTATAGAGTTCGCGCGACATTTCCGCTCTATCCCTTGTAAATCA
CAATTCTGCGCTCGGTTGCACAGCTGGTAATTCTATATCGGCCACACTTACTCATGAATC
GATTAAGCG--CAAAAGGTCCAAATATAAGCACTAAGACTA----GTAAATCGCTATATT
-TT----TATTGGTCTCACACTTCAACAAACGACCGGTTGCAGATCAACTATATCACTTC
ACTTACTTGTCAATATAATTCAGAAGGTATGCTTTTCAGTATCCCAGTCCATAAATGATC
TAGAGCAAAATTTTGCTCGAAAGATTTCTTCCACCCAAATATTAACTATGGAGGGGATAC
AGAAGAACTAACCCCGTTGATTGAAAGGAATCTTACT-A--GAATTATTCCGCATTTCAG
ACTATAACTCGACATGGTGAGACATTTAACTGTAGTTTTTCCTTTCATTTTTAAAATAAT
ATAATATTGATAAGTAAGTATACTCAATCGAATCCATATTAGTGGTCTCGTTTATCCGTC
TCTAAGCCTCACTCCTAATTCACATGGTTGCTAGGCCGTTTTTTTTATTGTATCGGTAAC
GATCGTCGTTTCTTCCCTGTCGACTCGAATGAGCTATTCGTCACTCTTGCCTTATTGGGC
GTGACCTCGTAGTACTTTCTTCCTTTTTATTTTGAAGTCGCTTGTCAACATGACTTGCAT
CAGTGAAAAGACCGCAATTATTCTTTTGCTCGATGTCTTACCTTGACCACTCCCTATTCA
GATTCTTATTGCTCAATTGTTTTTCTCTGTTTTCTTAATAATAACTGGCTCCCTTTTGCT
TCTGTGTGCCTCTAACTCTGTTTTATTTTGTTTGTTCTCTCGTTTCCATAAGGGAATATT
TCTCGATGTTTCCTCTCTTTTTGTGATATTTATTGTCGCCTTTTTCTCTCTTTGGGGGTT
TTGCCACATATTTAGACTACCTATGCACGATCGCTCAGCACCCGTGATACACAATAGACG
ATAATCGATTGCATGATCTTTTGTGGTATAGCGTCAAACGTGACCATGCGCATTGCTTGA
ATTAGATGGGTGGTATCCGTTATGGCCGTTGATATAGCCTGCTTTCCTTTTCGGTAAAAC
CCATCGTAATACTTAAATCGTTGTGCTCGCGAATATCTCTAATTACGTA-CAATCTCAAT
TTAGATTCATACGTAAGCCCTTCTAGCAACATTCTGGGTACTCGGTGTGACCAAATCTCT
TTTTCGATAACAGGTGAGTAATTACAAGCTCGAGAAGTAATTCCCGACATCTATCTTGCT
CTTTCAATACTCCACATCCAAGCATCTTCAATGTGGTTTTGCCCACCTTTTGAAACCCGA
AATTAGTTGAGACTTCATAGTGTTTGTAGTGTATAAACTGCTGGCAATTCACCTATACTT
CAGTAACACTCCGTCCCGCCCCCGTCG--GGGATTCTGGATCTTCTCTGCCATTTAATAC
TCTATCTTTTTAGTTTCGGCGTTCAACATGTGTCGAGCGGGGCGATCCGAATTTGTTGTA
ACTCTTTTATGGATACATGGCTGAAGTTCATCGGATCAGCTCTAGGTGATTGCACCATTA
CAGCCTCCAGTTTTGCATTGCTGTTTTTGGGGAGAATTACTTGCAAATATCCCCACGCTG
TTAGGCTGTCAATTGGTCCCGCTTTCGTTCTGTCTGTCG-----TGAGTCAACCCGGTGT
GTCCCAATATAAATCAAGTAAATTCCATGATCTTTTGCCGATTATCGAGATATGTAACTA
TGCTCACTGACATGACCTACTCGGGCCGCTATCACGTAAGGACTGTGGAAATACGCTTTT
TTCCTCTTCCGTATACAGACGTCGTAACACGTAAATCGTTGTGCTCGCGATTATCTCG-C
GGAATGGAATTATCCACAGTGCTTCGAGATACAACACAAATTGCCAGCGCCTTCTTGGTA
CACAGTGTCATCAAATCTCTTTTTCGATAGCATGTGAGTAATTACATCCGGGTGGGAAGT
AACTAACTATATGTCTCCTGTTCCTTCAATACTCCACTTCAATCCACCTACAAAATCGTT
TCGCTCAGCTTTTGAAACCAAAAATTCGTTAAAACTTCATGGCGTTTGTACTGTATAAAT
TTCTGCCAAATTTACTTCAGTACCAGACCAGTATTTCCCGGCCTACGGATGTCGGTACTA
AAGACTTTTTGCGATTTAACTCTGTACCCTTTTAGCTACGGCATTCAAAATGAGTCGAGC
GGGGCGATCCGACTATCTTGTTACTGGTCTAGAGAATCTGAGATCATAACCCATTGGTGA
ATGTACCATTAGAACTGTAGTCTGCGTTTTGATTGCCGTTTTTCGGGAGAATTACTCGCA
AGCCTCATTGGGAACTCTCTTACGTTGTCATCTGATTCACCTTTCCCCGATGTCACTATA
ACGTGGCAGTGCGCCATTATTCGAGGACAATCCCCGCAAGTGGAGGACCGCCATTGTGTA
TGCACCGGTCTCATCATATCCTTTCTTGTTTCCTCTTTTTTATAAAATTTAATACATCTC
CTTGCTGTGCTCGTTTATAGTTCACTTTCTTTCCTTAAGAGCGTGGGTGAGTCGCAAGTA
TGGTGTTTTCCTTCCCCTTTTCTTCCCCTATAGTGACTCGCTTAGAATTCGCTTCCCCCT
GTATACTGACCCTAAGTAAGGCAATTTTATTTGTCGATGGAGATGTGTGTGCGTCTCACC
CTCCCCCTTTTACTGAGGTCAGTCTGTCGCTATTTTTACAAATTTACTATTGTCGTTGGC
TTGCTAGCTTCCGTTGACCAAACCAAGAGTGAAAACAATTCCAGATGGTTTAACGTAACG
CTATTTCCGCTTGTGTCCTGTGCTCTATAGTATAACTTAGAGGTTACGCATTAGCATGTA
TTAAGACAATCTATCCTATCCTAGTGTCGAGTACTTTAACGGTTCTATTACCTTCGGCGC
TCTAATCTTACCACTTACTGGAGTTTTCTTCGTGTCACGGGGATCGGCTCACGTGGAAGT
CCCATTTCGTGTTCCTGAGTAGATATTGAAGCGACCTATCATTGTATTTCGTTGTGTGCT
ATCGTAGCGTGTCACAGTCGATACTACCGGTAGTACTTCGGTCCAATCCGCTGTTCGTTA
TGTGCCAGTAAGTGTGATACTTCGGTCCTTTCCTTTCGCTGAGCCCCCTATTGCCGAAGA
AGATAAATCGGTGCGTCAATGTCACGCATCAATCTAAATGAACCAGGTTGCGCTAAGAGT
CTGGTGACTTGAAAGGATTTGGTCCTTACTCTTTTAAAGTTGCATCTGGCACAAGTAATG
TCTATAGGATAGTGACACCCTAAACGGCATGATTATAGCCTACAGTTGGGCGGGTCTGAC
CTCTTTTTGATGAGCGCTTGATTCGTACATACATATGCTAATGACCCAGACTTACTACTG
GTAATACTTAGCTCTCGGAAAGCGTCGGCGACGTTATCGATTGCATCACGTTTTGCGCTA
TTATCATTCAACTAAAGTTTTCATCCTGGGTGCGGATTACTCATTCGTTATTCCCTTGTG
GTAACTTGCACTAACTCTTGATGAAGAATCCTTGTATTTTGTGCTTTTTACTATGGTAAC
GCCGGGATGATCATCTGCGTTTGATTACCTGGAGGTTGTAGTAATTGGATGTGCTGTTGG
TGATTCACTCGCGGCTTGCGACATCAGTGCTCTTGTTCGGTTGTAACCACGATAGCCGCA
CCACACTCTTTGAAGTGCATGCCAGCCGTGAATTGCCCGATTTGGACTGTGATGCCGTAC
TGGCAGTATGGTAAATACGAAGGCCAATCACCTGCTACTGGTCCATACTAATCCGGGTCC
CATTTGTTTTTGATGACGGCGCCCCGTAAGTAGATACTTTTCCTATCTCTGGTCAAAAAT
TATTAAGTGGAGTTTTGGCGTTTTCGCATCTGGGTCGCCTTCCGACAGTCGCATAGGATT
CCCTCCCCAGTCACTTTTGGCACAGATCGGGATGGTGCTTCTAGCTCTTGTTTGATATCG
CTATGCAACTCTCGCTCTTTCTTTTACTGACGGTTCCGTGTCCTTGTTTTTAGTAAGCTA
CTATTGTCGTTGCCTTGCTAGCCTAACTTAAGAGCACTGCTACCACAACACTTCCAGTGC
ATTGTCTCAAGGTATTTTTTCTCGTGTGCTGTTGTCTATGCAATTCAATGCCAACATACT
ACAATTTAAGTGCGTCCAAACAAATTTCAATTCGGACTTCGGCGAGCTCATTCGTGAGTT
AGTCTCCTTTCGGTTTGCGTCAATTGGCGCAAATCAGGAGTCTTCGGTACTAATAATGGC
TTCTAGCACTTCTGGTCTAGTCTCCTCTTGCTCCTATTAGTCCACTAAGCGCG--CAGCC
TGATTACTACAAGATCCGGGCCCTTGTCTCTTCTTTGTTTATAACCTTTAGTTGATTCTA
TTTACTTTTTTCTTTTGTTCAACGGACGGAATCACCGGTCTGTTGCTCGTTTTGTTGTTT
AGCACGTGCCTTTAT--TGTTGTGTACTTACGG--CTTCATCACACTTACTTATTCTTCT
TTTTTCTTGACCTGTGTCACACAAAATATAGCGTAGGTTTTTTTCTTTCAATTATATATT
CTTCCCTTTTTCCCTTTTTATACTGAAATACGCTTCTTTCGTTTGTCGACTACCTGACCA
ATGACTAAAGATACTTACTTTTCCTGTTTTCTTTGACCATCCATTCTCTATCTTCTTCCC
CTTTTGTCTTTCCCAGGCGAAATTTCGCCTGTGTTTTTCTTACTTC--------------
----------------------------------------TCCACACACGTGTACGTAAA
ATCAACCAAACAACATTCCTGTCCACGTCCAACGCCTCCACCCGCGCCTGCAGTCGTAGA
AGGGAATACTTGAAAAATCATCACTATTAAGCTCATTCCTTGATTGT-ACTGCTGTAATG
TCCCACACTAGCCAGTACAGAATAAAGGCTTGGCTACATGTCCAAAGGCGAAGTGGGTAT
CAAAAATACACTTGGGAGTTTGCACTAACACACGATAGAATACCCCCCAATTAGCCTCGA
TGTCTTTAAATCGGTCCACGTCTAGGAAGTTTATAGCTACTTAGAAAAGTATGTTCACTG
TCGGAATACGCTTGATAGAGATCTGTTATTGAAATAAAGGGGTTTCAAGTCTCGTTCTCC
GGTATGATCCTCATTGAACTTATGGGCTGACGGACCGCTCAGTCTACGTACGAAGGATCG
AGAATTGCCCAGGCATCCCGATGACTATA-TACTAATAA-----AAGGTCCGATATTGAT
GCCGCGCGTAAGACAGGGCAGAAATG-CCGGAATGCATCGACGAAAAAGACAGTGAGGCA
TTGTGAACGCACTGAAGGTGAAGAAGATAGGTAACACACTAAGACTTAATACAACAGGGG
ACAATACCAATATG-CCCTAAGCAGAGAAAGACAGGGCACCTCAAGTCCACAGATGAAGA
AGTGCACAATATCACTGGGGAATATCCAGGAAGGAATTGAGGCATAGAGCCT-AGACTGA
TACAAGTACGAGGCTGAGGGGGGACAGAGGATGATATCTGGGCTATCATTGAGGCGGACG
GACAATGAGGTATTCGACCGGAGGGAACGGCCCGGGGGAGCAGAAACGACTGTCGCGAAA
AAAAATAGATACCCCAAAAGACGTAGCACCAAACTCGTGTAGGCTACACAAACCAAAGTT
TTCCGAGAAAATTCCTTAAAAAGGACGACATG--ATTATATACTAACTT-AACAACTCA-
--GATAAAGCTAATGAAAAG-ATGTAGCAGAGCACGCTTGGAAAAC--ATACTCGTTCAT
ATGTTGGAAGACAAGT---------AGGGTTAAAGGGAAAAAAAAAACCGCGCATCAAAA
ATCAAGGCAG??????????????????????????????????????????????????
???????????????????????????????????AGGCAACATATAACACAAATAAAGT
TAGGAGTT-TAATAGAGAG---------GAGAGTTGTAATGCAA--GAAATAGATATAAC
AACTAACATTGTAATTCTTAAC--------------------------------------
------------AACAGAAAAAAGTAAATAT-AGTAAGACTTCTGCTACTCTCAGCGGAT
GAGTCAATCAGACGAGAATAATAAAAAAATGAGTCGTACAGGGGGTACGAATATACAGTA
ATAAGTATGTATG--AG--CACGAGGCAAC-CTTGCAAAAACTAGAAAACAGTTAGTGAG
AGCGTC-GAG------------------------------ACT-----AG---TGT-ATA
AGGTTACGAAGATAA---CA-------TAGGG-AG-AGACTTGATAAGATACAGGCCCGT
CATAGTCC-TTCTCG---AG--AGAT--TGGGA---------GACGAGGGAATA-GAGGA
TA-ACGTACACTGGTTATAAAGTAGGTGATCGAAAA------GAGCAAGTCTTGGATGCG
GCTAAGAGGTTGTCATTGATTGCGGTACAA--AAAACACAGTAGAACTAATCGATAAAGA
TAAGAACATCACGATTCTATGCGGATGTAGAAATGTGGATATGAGAAGAATGCGAAACAA
TACGCTTGAGTACAGACGAGCTCGATTTT--G--AGAA---GCAAAATAGAGCTGTCAAT
TT---AGGAGCA-----GAGTT-GTTTGT-TCAGTTGATTAAATGTGAAGCCAAACACAC
GATCGAATTTCAGATGGGGCTAGAATGAGAC--GGAACTAAACACTGGGCTCGCTATGCT
CTGAGGCAAATGGAT--CAATACACCATGATA--T----TAAATGTTTGCCCTTCCTGCA
ACTGCGGCGCATATTGCAGCAACAGAACACGACCATTGCATCAGATGGAAGGCAGTTGAT
GCAGC-TGTAGACTTAAT-GAT---AA-AGGCAGTTTCAAGGTTAAGGGATTGTACGACG
GGGGCGCTCCGTCAAGTGCACCAAATCTCTTTAGGTCACTAGCAGGACGTAATAACCCGG
CCTCTGATAGGAGCGGCAGGGTGTTGAGGCCGAGCTAGACAACTTAAG---A-A------
-----GA--ACTGATCGTAAAATACCACCGCGGATGAAGCATGGGGGAAGGGCGTGAAAT
G--GTACTGGTATGGGGCAAGCCATGGATATTTACATGAAATAAAC-G---CGAAAAGAC
CCGACTCCATGAAGAGACGTTGGAGGACGGATACA---GGGCTCGGA---TTGGGCGA-G
TTAAAGATCATCAGGAGCGAGGATAGAAGTAG------TTG------AGTGTATCACCAA
GGGAGGGACGAAGAATAATTACGACTTCGGACGGAGTACTGGCTCAAGGCATGTTCGTGG
GCCAACTCAGCTGGATGCGGTAACGTTGTTGGAACAAACTGTGCGTCGAAAATGGAAGGC
TGCCACGGATTACATACCGGGAACGCTAGCTACGACCCCAGAGACGGCCGGGAGATGCGG
TGGGCATCGACATATGCAAGCAGATAAACAGGAGCACGG--GTCGATCGCGCGCCTTGCG
CATT--CGTGAATCACAAGGAAGCTACCACCAGCGTCCCAAGTGAAACCAGGAAG-GGGA
AAGATCTAAAACGAAGTTTGAATGCAAAGTTGTG-----AT-------CGAGGGAGACAT
TCCTGGGTGATCACATCAGTAACGTGGACGTTTAGCCATAGACTGAT---CAGTAACGTT
----G----TTTGACAGAACATTCTCGTTGGGACTCATAACCTTA-ACGTG----ATCAC
GAGAGGGGAAGCTGGTGTCACAGATTGGTAGT--------GGCACAGGA-----------
--------------------TGGAAACAAAATTGACAGTGACTCCAAAGCGTAGTTTTCG
CCCGTACAACAGGGACAATGAAGCTAAGAGAAAGCAATT-AATTTCTTGAGGGGAATCGA
TTCGGGGACCCAGGCGCCATGGTAAGAGTATTTGACGGAGGATCGATCGACGGTTGCTGA
GGGCTCTTTCTGTCCGAGAGCTCGTCACCCAAA-----------CTGT------AAGAGA
ACACGCGAGCAGTGACAGGAGGCCATTAAGCACCATGATGTCCATGGGCGATTCCTGTAG
TAGGTGGGCAGGCTCTTTGGCGGGCTCATTCAACTTCGAGGCATGCACGACAGCTGTAAG
ACGGATGAAT-AT--CATAATCA-CC---G-GA--AA-------TATAAGAGCTTTATTG
GCGGTCCAAA-ATAACTTCCT--AT--GA--GGGG-TAGACAGGCTGTTGATCGATGCTC
AAAAAAGGACTATACAACGCATTTCGAGGGACGTAGACG----AGCG--------TTAAG
TAGAGAACCAAATAGCTGAGTATCACGCCAATGTCCGAAATATTGAGGCTAATTACTTGC
GGGCCATATGACCCTGAGCGAGATCCTAGATTGAAGTTACGAACATCAAGGTACGTTATT
TGGAGAGTCACCTGGAAGTATGCCGCAAGTCACAATCGGCTTAGTAATTTGGCAGGGGAG
ACAGGGGTCACACGGGGCCAAGCAAGTGAACGATGACCAGAAGATTGCACAGCGTGGGAT
AGCCTAGACACGAGAGCGACTAA------TCACTATAAACTATAAATTATCTTTGCACAC
GGTGGTGGGGGAAGGCTAGGCGACCATAATCAGGGTAGGAGCCGCACTCGAAATAGGTCC
CACACCGCCGTCTTAGTTGAAGACGAACAGAACTAATATGCAGCTGGTGCGAGGACAGAT
-ATCTAGAGCACATTGTGGGCCTAAGGTCACAGATAGATAAG-CCTC---AAACTTGTGG
ACTAT--GAGTTTGCAGCGCAAGG--TTTG-----G--GAT--ATG----CTAAA--ACA
A--TATT-GAT-----AA------GGA--GGCT-TAGCAATAAC-TATATCTATCGATTT
TGAACAACTAACTATGAGCGAGCATTTTATAGAC-AAGATCCAAAACGTTGGCCTAAA--
ATGAA--C-TAAAACGGGTGCGAA--AAA-TAGCAATTGTACTCAGAGA-----ATACAG
ATACCAAGAAATAAT-CATAGTATGCG---A--------ACAAAATTGTGACGAATGA--
CG-----GAGTGACTACACTCGAGACCCAGGATTCTG-----GAAT-------------A
CAATCAAACTGCATTGTAT-GCGCA--ATA--GGGGCG--TTGGAAAA-TTACATAAAGT
AA--C--TTA--GAATGAGATGTACAAATGCATGAATAT--AAA--ACT---TTAAAA--
CT---TACCC--GA--AGATT----------ACAA-GTCT-TAATTTTATTCAC-CT---
--C------AAAGAAAA--ACTCC--T-------AT--GTG--CCGGAGTAA---AATTA
TTA--T-AATAGATTAATTTTATTGATTGTT-G--ATAGGTT---CCAAATC--GAGATC
TGCTAAGACTCTGCAG-----------------------------AGTACGTAATAACCC
GGGGTTTAGGAAAATACGCCAG---TT--TACTATATTCTTCGGATGGATGAAACGCTAT
GATTCTCGGCT--GGATGCAGAAACGTTGAATGACTTCATGGAACGCTGGATTAGGGTGA
TCTGATATAGAACGCCAGGATTGGC--TAGTATAACAAAGGGTACCACAACGGCTGTTAG
GGCAAGCACATTGAGACAGTCTCGGCACAACAGAAGCCGATAGTGTGAGATAGTTCAGTA
GTTCGGCGGCGTGG-GATTCGATTGAAAGTCAACATATGGATCGAGCGTGAGGCCGCAGT
TAGCAGAGGCGAACCAGA--GTAAAGTCTA--CGAATGTGATACTCTCACACCAAC-AGC
ACACGATAAAAAAGAGTGGCGGTTGTGGATCTAGCAAGACTGGCAGAAAGATATGAGGAG
CGGAAAAGGGCGAGGGTAAGCCAGAATATACGGACACCAGTCCCAAACGACAAACCCAAA
ACCAAAGAATCGCAGTCCCCGATAAGTAAACAACATGTCA-GGAGCTAT-GTGAAGTACG
AGCATCGCTGGTGAGGAGAGTCGGATCAGCGACGGGGGAGCCCGCTA---TGGAACAAG-
-AA---TTACAAC--C---GG--AAGTGGTCGTATAAAACACATCTGTCAAGTTTGAGCC
AACGACCCTCATTTAAACGCTAATAGCTAACGAACCTACTGAACCG-ATCAGGAGGCTCA
GGAGCGAG-GTTGCAAAAATT-ATTGACTTCGAGGCCAAAGTGATAAAGTTACCCAC---
TTCA-ACTTACTAACACTAAAATAACTAGTCGAAACACGAAAATACCCTAAAGAAAGCAT
TTCCTCG--AGACTAA---------CTCCATACCCGAGAAAAAGCGAGAAAATTCGTAAA
CTAGGTAAGACAGAGCACGTAAGCAAGTATGGTGCACTTGAGGA--AGAGAATGAAAAAT
TAAATGGAAGGAGCTGAAAAATACAAACTACGAGATACAGACAAACGAAGCTTTGGTGTC
TGGGAAAAAATAGGAAC-----------------------TCGAGGGTGGTGGAAGCTCT
GAGATTCGATAATGAACAACCATAGTAGTGAAGATATCCAAGGGATAAATTATCATCGGA
ATACATCGAGAAAGCCAGTAGCCGTCATGACAATTAGAGTGCGCGGACACGAGAGAGTAC
TACAATGTGATGGC--TAT---AGCAAACCTTACGAACACCTGTTGGCAATTAAACGGCA
ACGTTAATGCTGGAACAGAGAC--TGATAAAGAACGTTTA-----TCATACACC-AAGGC
T-TACCACCGGTAATCTAAAGCTAAAAACGAGTGA-GAGAAGAACACGGCAGGAGAGCAG
GAAAGACCCCAATGAAGTTTCAACAAAGGTGTAATATAAATCCGAGAAAAGATGCATTAC
GGAATGACAAAGGAATTGTAATTCGGAGAAAGAAAACGTGTCCGAGAGACAGGGAAAAC-
-A-AGAAGG------AA---TAACGGAAACC--GATCGACTTAGGTCACTGAAAGTCTCT
GTAGGGTAACGAGACAAGCACAAGGGAAATGCTCAAAGAATGCAATAAAGGAGAAGAGCA
CTAAAAGAAGAACTAGGTAGAGCAC--AAAAAATTATACC---T--A-------AACAGA
TGTAAA----AATTAC---------AACCATCATTATCCACAACGGAGAGATTATCGAAA
GCGGCCCAAGGGATTTAT??????????????????????????????????????????
????????????????????????????????????????????????????????????
????????????????????????????????????????????????????????????
????????????????????????????????????????????????????????????
????????????????????????????????????????????????????????????
????????????????????????????????????????????????????????????
????????????????????????????????????????????????????????????
????????????????????????????????????????????????????????????
????????????????????????????????????????????????????????????
????????????????????????????????????????????????????????????
????????????????????????????????????????????????????????????
????????????????????????????????????????????????????????????
????????????????????????????????????????????????????????????
????????????????????????????????????????????????????????????
????????????????????????????????????????????????????????????
????????????????????????????????????????????????????????????
????????????????????????????????????????????????????????????
????????????????????????????????????????????????????????????
????????????????????????????????????????????????????????????
????????????????????????????????????????????????????????????
????????????????????????????????????????????????????????????
????????????????????????????????????????????????????????????
????????????????????????????????????????????????????????????
????????????????????????????????????????????????????????????
????????????????????????????????????????????????????????????
????????????????????????????????????????????????????????????
????????????????????????????????????????????????????????????
????????????????????????????????????????????????????????????
????????????????????????????????????????????????????????????
????????????????????????????????????????????????????????????
????????????????????????????????????????????????????????????
????????????????????????????????????????????????????????????
????????????????????????????????????????????????????????????
????????????????????????????????????????????????????????????
????????????????????????????????????????????????????????????
????????????????????????????????????????????????????????????
????????????????????????????????????????????????????????????
????????????????????????????????????????????????????????????
????????????????????????????????????????????????????????????
????????????????????????????????????????????????????????????
????????????????????????????????????????????????????????????
????????????????????????????????????????????????????????????
????????????????????????????????????????????????????????????
????????????????????????????????????????????????????????????
????????????????????????????????????????????????????????????
????????????????????????????????????????????????????????????
????????????????????????????????????????????????????????????
????????????????????????????????????????????????????????????
????????????????????????????????????????????????????????????
????????????????????????????????????????????????????????????
????????????????????????????????????????????????????????????
????????????????????????????????????????????????????????????
????????????????????????????????????????????????????????????
????????????????????????????????????????????????????????????
????????????????????????????????????????????????????????????
????????????????????????????????????????????????????????????
????????????????????????????????????????????????????????????
????????????????????????????????????????????????????????????
????????????????????????????????????????????????????????????
????????????????????????????????????????????????????????????
????????????????????????????????????????????????????????????
????????????????????????????????????????????????????????????
????????????????????????????????????????????????????????????
????????????????????????????????????????????????????????????
????????????????????????????????????????????????????????????
????????????????????????????????????????????????????????????
????????????????????????????????????????????????????????????
????????????????????????????????????????????????????????????
????????????????????????????????????????????????????????????
????????????????????????????????????????????????????????????
????????????????????????????????????????????????????????????
????????????????????????????????????????????????????????????
????????????????????????????????????????????????????????????
????????????????????????????????????????????????????????????
????????????????????????????????????????????????????????????
????????????????????????????????????????????????????????????
????????????????????????????????????????????????????????????
????????????????????????????????????????????????????????????
????????????????????????????????????????????????????????????
????????????????????????????????????????????????????????????
????????????????????????????????????????????????????????????
????????????????????????????????????????????????????????????
????????????????????????????????????????????????????????????
????????????????????????????????????????????????????????????
????????????????????????????????????????????????????????????
????????????????????????????????????????????????????????????
????????????????????????????????????????????????????????????
????????????????????????????????????????????????????????????
????????????????????????????????????????????????????????????
????????????????????????????????????????????????????????????
????????????????????????????????????????????????????????????
????????????????????????????????????????????????????????????
????????????????????????????????????????????????????????????
????????????????????????????????????????????????????????????
????????????????????????????????????????????????????????????
????????????????????????????????????????????????????????????
????????????????????????????????????????????????????????????
????????????????????????????????????????????????????????????
????????????????????????????????????????????????????????????
????????????????????????????????????????????????????????????
?ACATCAAGATAGAATTAGGAACTGAACAATGGAAGTATTAGG--ATGCTGGATGGGTCA
TTGGACCGAGCTGCATACTAAGCACAAAGGCAAGTGTTTCGCGCACTTCCGTAAAGGATC
T-CGGCGACGGGTGAGGGTTACGGGTTACGAGCACAATAGGCATTAAAACTGAATCTAGA
TAGTCAGTCAAAATTTTTACTCGTCGTTGGGATATCAAAAATATCTCAACTTCCGAAATT
TGAGGCTAATTTTTAATTAGGAGTGCTGAAAGAGTATCTGTCGCACCATCCTCAAGACTA
CAGGAGGTTTCCGCTAGAAGCGTACTACAGGCTTACCGAGCAGGGTGTTTTGCAGGT-
>Carex_gibba
GTTTAATTAAAATTGA-TAAAATCAGATTATAA--AAACTTTGA-------ATGATCTTA
AAAGAATTTTTGAAAAATATGTCTAACAAAATGTGAAATAGTGTCCTTTGTGTGCTTACA
AGGCTATTATTTTATTAGTTTCACATTTTAGTCAATTTGTA--------------TAA--
TAG---------AA--TA---------TTAACTAAACTAAAATAAATGAGCAG-AAGACA
CAATTTTGTGTATATCGTAATCCTTAAGGTTACAA-TTTAATTATTTTTTTACAAATCTG
TAAATAATATATATATGACATATTGAAACTCTAATCTTAAATAAATGTTTACCAAGAA--
----TTTTATCAATTTAAGAAATATGAACGAGAGAAATTGTTGTAAG-------------
-------------A-----CACACGTAA-AAAATGAAGATAATTTATATTTATTTTTGAT
ATCTATTAACGCATAAGTTATAAGTAAAATGGATAAATTATTAATAATTATAATTGTT-C
TGATAAGAT-----GTAAGAGTTAAA--ATTCTATTTAAAATGG----------------
------------------CGTGCTTTAAAATGTCTTAAAATACCTCTAATGTGTTGTCAA
TGAGAGTAAACT--ATATTGAACATCCTTTTTAATTGAAATCCAGGGTAATGTAGT--TA
C---TACATAGATGAGTAATTCATTTAGTCTCTTTAATACTATATAAGTAAAGGCAACGT
AGATACAGAG-CTGTATAGTTTCATTTTAAGGCCTC-ACCATTTTCCATTAATTAACGTA
TCTTGTAATTTTTTTTTTTACGATAAAATAGTAATTTGTGAAATTCTAAGTTTGGAAGAT
TAAAAAATTGATTTATTATTTATTGTATTTAACATATTACAATACTGTTTTAGTTATACT
AAGTTTTTAGCTAAGTGAAATTACAGTTAAAACATGTCTAAGATAATTTATCTAAATTGT
GAGTTCATAGCGACTTCATAGGTATTAAACCTTTAAGTGTATTGTTATTTAATTTTATAA
AATTCAGTTAAAGCTTTATTAATTTCGCATCGAATTAATTTATAATGTTAAATGTATATT
ACTTTTTATTTATAAATATTTACTTACATTTTGTTTTTAGATATATATGAAATAAAAGAA
TACAGAGCTAACTTCTTATTGTAGAATAAAAGGTAACAAATAAGATGATTTTAAGTATTT
CAGTAGAGTTTAAGTCCAATAATATAGTATTAGATCGGAACTGGATTGAAGACTGTGTTT
ATTCAACTTCTTGCAGTTTTTTGATATA-TGTTGGGTTTTTGGAAAAATTATATATGTTA
TTAGGAGAGTTAGTTATTATTAACCAATCCTTAGTTTTACTACTTAATTTTATACCTAAA
TAAAACTAATTAAATTATTCCTAAAAAACGATAATAAAGCGAGCCCTTATCATACATTAA
GATTTGATTTTTAGAACAGTTAATTCAAAATACTTAGTACGATTGATTATCATGAATTAT
TTAATGTACCCTCTTCCAAAAGACTAATAGTCATTTACCTCAAGTTGAAATTTGAGATAT
ACAATCATGTCGTCTTTTAATATATTTCAAAAAATCATTTAAGTCATAGATGAAAGTTCT
ATTATGAATGATAATCGATGCTAATCAGTAACGGTTATAAAAAATGTCAAACCCGAACTT
TTAAGTTTTAATTGATAGCTTAAACTGCGATTTGGTCCTATCGATCTAGC---AATTAGT
TTATTGT-AAAAACTATATTTATTAAATCTTTCAGGTATTGAA-CC-CCAGAGGTAGTTT
CATATTACCTAATTAGATTCTTGAATAATTAATATCGGATGTGAAGTAGTATTAATGAAA
GT-TTTTTGATACTT------------CTCGTCGAACGTCGTTTTTAAATAATATAGTTA
GTTTAGAG-----ATTAATTAAGGTACTTTTAAAATAACTGGCAATATTCGAGAGAGTGT
GGTACTTAAAAAATCTAATTTTGAACATTGAACTTTAAAAAATACAAATGAACCAATGAT
AATTA--TTAATTTCCTTTTCTCTTAGTAGTTCTTTTTTAGTGGTTTTGTATTACTTATG
TAATTGAAAAAGTAAATTAGTTATTGATAATTAGTGAAGTATATTTTGTTAATCTAATTA
ATGATTAAATATCTGAAATAACTCAATCTTGTATACGAGACCATTGTAACTGTTTGTCTA
TTTATTGCACATGTA---TACTTGTCTAATGCATTCTTTGATTTCTGACAGATTGGACCC
GTTATAGTTATACGAGATTTGTTCAAAGTTTGATTGATACTAATTTAATCAATATGTTAT
TATAATTAGATTTTTTACTAATTATCGGTAATACTTATTTTACAAATTAAACGGTTTGAT
ATAATAATTATTATTATCTATTATC--AATCATTAATTCAAAGTTTTTATATAAATTTGT
TAGCTAATTATGTATTTATTCTTT--TGTAGT--GTT--ACGA------CAATAATCTGT
ATTCAATCTTAAAGTGCAAAATAAATGGAGGTATGGGGTTATTACATAAATTTATT---A
T--GAGTT------TAAA------T-TCTA--GCAT--T--T----CAAGATTGAACCTT
-----ATACTTATAATGTGTTGTTTTTTCATCTACATTTTAAAGTTATGACTGTGTAAAT
GATATGTATATTGTT--------A-----GTATGATATTGTATTTATTTTGATCTTCTTA
AATATCCTACAGAAGAAGTTCATTATAA---TGCGACTTATAATGATGTTTGG--TCTAC
ATCGTTTAGATTAAACAACAGTTTAGAGAAGCGAATAAAC--TAAACGAGAAATTACTAT
TTTCTGTCAATACTCTTATTTTTGTTGATGTTTAGTGAGATCATCAAATCATTATTTAAT
ATTATTTGACATTGCCCTTAAATGTGTATTTTTTTATTATATGATGCCTTATTATTGTAA
TTTAGTAGTATAAAATT----GTTT----CAATTGTC--------ACAGTCAAAACTACA
ATGATCCTGTCTCGAGG--------TGA----TTTTTTTTTTATGCTCTAGACAAACTTT
TAATTATTGTAATGAATAAAATGCGCAAATTAGAAGTCTGGGTCATCT-CTTGATAT---
-------------CAAAAAATGTATTCATGTTTAACATATATTAGGTGAACTTGGAAATA
TTTTCTT--AA-------TTTAAATGTACATAGCCATATTT---TACTGTTCTTGATCCT
ATAA--GATACGCGATATCAAAA---------------GTTTAT-TTAAAA--CATG--A
A--AGTACTTTAAACACTTAAAGT-AGCT--ACTAATTGAAAT--TG----AATACGTTT
TAGTTTGTAACATTTACTTAA----G--AAAA--TAAAAGT--TACATTCATTCAGTGTT
TATCTCTGTT--TCCCAAA-TCATAATGCTACTTCTTAAATAATAATTATTTCACTATAT
TTATTAGGTAATCTTATTGTTTT--AACACA--GTTTCAAC--TCT--T---CA--AATG
TCGTTAACATCAAATTTTTTGAACCGTCTGCTTGTTAGTATAGATAA--TGTTAA--TTT
A-AC--TGTTCACTTAATGAAGACTTCCAGCATTTAATACATTATGAAATATGCACAGTA
GAATC--AACTATTGATTGTA-TAATATGGATTAACTTTACTTAGTACTTCTTCTTGCTC
ACCTGCTTGACCGACTGCATCAAATTGGTGGTAAATTATAGGCC--AAGTTAGTAATTGT
CGCACTCGAAAGCTGCTTAG--TGCTTTAATTCAAAATTCTTTTA--CCATACTACTCCT
GTTAATAGTTGT-TCTTCTTTGTCTGTTTTTGTAGATCCCTAAGTGCAACGCTGTTACTC
AGCATTTAAATTCCGGATGTTGTGCCTCTTCTTTGATTTCTAAGTTTCATATGTTTGTCT
CGTCCTGTTTCGAGCAAAACTCGGTGCCCACTGAATCTCTGTTCTCTTCAGCGCTATTAC
ACAAGTGGGATGGACTGTTTTTTCCTCAGAGTCTATCACAAATTCGAACAACGTAACTTA
TCCATATTTCCTTTCTTATGGGATCTC--ATCTC--ATTGT-----AATTGTTGTCTG--
--TTTCTCACATTTTTCTCCGGCTCGTGTAATTATGGATTTCTCTGATTTCCCCATTCTT
ACTATTTTAGGTTTCAGTTTTGTTTTTTTACCCAAAAGCGTACTCCCGTT----TGTCCT
TTGGGAACGTGTCGATACAATAATTATTTTTGCCTGTCTCTAATAGCATCTCATTTTTTC
CCTGGTTTGGCAATTCTTTCCAGTGTGCATTCGACAGATGCAACCTAATTTGGCGCCTTT
AGTCGTAGCCGGATATAATTAGTTACATAACCGTCTCTTTTCTGTGTATCCCCTAAGCCA
TAAG-----------CCCCTTCTTCTCCATCCCCCCCGTTATCTCTTCAAGATTTATTCT
TGTTTGATTCTCACGTAGTTCACCTGATGATTTGTTCGACAAGACGTTCATTTATCTATG
CTCGTTTTGTGCGCAATGAACGTACAACTTCTCCCTGTTCTGGTCCTCGTTGATATTGGG
GACGTATTTCTGTTCGTTCTAAATATTATTTCGGAAATCCATGAAGGCCTGCAACTATGT
CTGTTCCCTCGTCTACTTGTCAACTTTTTTAAAATTGCTTTTCGTTCTTCTTTCGTTCCT
GAGCAATCGAACGTACTGACGTATGTGAATTCTTTTTTATACTTTACGCTGTATTGTCTT
TACTTTTTTTTGGCTACGGAGCTAGCTATTCGTCTTTTTCTTCGCTTTTTCAAGAA-TAG
GACTGTGT-TATTTCCATTTTATATAAATTATAAATAGTATTATAGGTGTAGTCTATTTT
CGTTCCTCGTCCGCTCGAGATTATTTTCTAGGATGTTTCAATTTTTTTGATATTCTATTT
CTGGGAAGTACCCATTTACCGGCTTTTCGTTGTGTACCAACTTATAGTTAACACTTTATC
TATGTTTCACTATCTTCTACGTCACAGACAAGCGTTTCGTTTATGCAGTTGTATATTCAC
ACTTCCGTTTTGCTATTAGCCCCTGAGATAAGTCACCTCATGTTCTGTGCTCATGTAGCT
TATTCAGTTGCCTTTTTGCCGAGTATTATAATGGTCTCTCATTCTTGGTCTCCTCTCGTG
GTTCATTTTTGTTTGAAATTTCATTCCTTTCTGTTTCCTATTCTTGATTAGAATT--ATC
ACA--TTACACGCGATTTCCGTTTCTTGTGTACATTTCTCTAGTACTTCAAATTAATTTT
GTATTCTGTAGTTCGGATTGCTTGTATTTACTATATTTTCATTAAGATAGATTCTTTTCT
CCCACCTGTCTTCCTAAAGACCGTAACATTTAATAAACGTTCTTCTCTCTCTGTGTTTTC
CCTAATGGTGCTCGTTTTTTTTTTCTATCTGATAGGTTAAATGCGCTAAATCTATGATTA
CTCCTTTCTTCCTGTCTTTAGAAATCAAACATGTTCATATTACCTTGTTCGCATTATATT
GATTGTGCATTTGTGTCGCTCCACGAACTTCAGTGATGTTTGTTGTAGTTGGTATGATTA
TCAATTAAAGTAC---TGCCTGCTTTTTGCTCACCATCTATGTCACTAGCCCTCCTTACC
CTTCCGTTTTCGTTCTTCTCCATTATTCCTGTTCTTTGCCTCTCATATAGGTCACCTCAT
GATTTCTGTGCCGCCTTATTCACACACTTTTGCGCTTACTACTTGACCAAAAATTTTGGT
CAATCTCGCCTTTGCTCTGGTCCTCGTGCAAATTGAGGTA--CC-T--TGTTCATCCGTC
CTATTGTATTCTAGATGTATAGAGGC-AC-ATTACTCTGGAG--TCAGCAGAGA---TCT
------CC-TAAA--TCT--T--TAAAA------------AAT---AAATA----G-T--
AC-TTCAAACCTACAATAACTTTCTTTTTTTCTTTGCTGTGT-------A--CGGTATAT
TCAGTCCC---A--ACTTAGCAAGTATTATTAATTTCTGTCCTGTGTCTCTAGCTACTTC
ATA---TTATT--TAAG--TAGATTAATAACTAAGCAAGGATATTACGTTCTGTGGTGAT
CATTAGATTAGTCAGTGTCGTTTGAGTGATGAGGTCCATTTTTCTTCT-TTTTTATCGCT
AATTTTTTGCTTTTGGTGTTTTCACTACCTCTGTTTTCTCTTATCTACATTCCCATTTAT
GCTATTTTTCTTTTAG--CAACAACATGCTGACTCCTTGCGTTTCTTCCTCACCGAGTTG
CCGCAATTAAAT-TAATAATGTATCCATTTCTATTCTTTTTCTTGCTCTCGATCTCTCGA
ATTTTATGCAACCTAGTTGTTTCTAGAATTAGACTTGATAGGTAATCAAGCTTAATCATC
GGAATCCTTCACTCTACCAATAATATCAGCGATGTTTTATGGTCCATTGTGCTTCATGCA
CCTTATTGAGATTAATTACCCGTGTTAAATGTGGTCCATCAGGTAAGTATGAATTCGTTA
AAATTCGACTTTAGTAGTGTTGGAACTAGGTCGCTTGCCGTAGATGATAAAAGAAATAGA
TAGAAAGACTCGATTGTGATGACTATTAACTAGTCGGCAAATATGGT-AGCAAA--AGAA
TCAGTTGAACCCATATCAAATATGTACCAGATGTATTGAAGTTCGGGATGCCCTTATATT
CATTAGTATCATTCTTGGTATTTGATAGTTCTTCGTCAAGAACTGCCGATGAGTTTCTCA
CAGTCTCTAACAAACTTCAGTGGGTATATAAGTCGATGTGTGCTATCTTAGGTAGATAAA
ATTAAGTATGTGTTGGAGTAAGCCAGTCTCAAAATCCAAGAATAAAATCTGGTCTCTTGA
ACTACTTACCAAATCAGTTAAATTAGCTGTACGGTACTATATAAGACTCTTTATAGAAAT
GCAGTAATCCGGTTGGTAATCGTAAATAACAATGTATTTCGAACATCCTTGTGGGCATAA
GACAATTGTCAAAACGTAGTTTCAGGTGGCTGAAATCCATAATAACTTCAGGTGTTTCAA
CAAGAAAAGA--ACA--ACTTATTATCTTAAC--CCACTTCCCCAATCAGCGTCGTGCTT
AGCGGGTTATCCTTGCGTATAGAGTTCGCGCGACATTTCCGCTCTATCCCTTGTAAATCA
CAATTCTGCGCTCGGTTGCACACCTGGTAATTCTATATCGGCCACACTTACTCATGAATC
GATTAAGCG--CAAAAGGTCCAAATATAGGAACTAAGACTA----GTAAATCGCTATATC
-TT----TATTGGTCTCACACTTCAAGAAACGACCGGTTGCAGATCAACTATATCACTTC
ACTTACTTGTCAATATAATTCAGAAGGTATGCTTTTCAGTATCCCAGTCCATAAATGATC
TAGAGCAAAATTTTGCTCGAAAGATTTCTTCCACCCAAATATTAACTATGGAGGGGATAC
AGGAGAACTAACCCCGTTGATTGAAAGGAATCTTACT-A--GAACTATTCCGCATTTCAG
ACTATAACTCGACATGGTGAGACATTTAACTGTAGTTTTTCTTTTCATTTTTAAAATAAT
ATAATATTGATAAGTAAGTATACTCAATCGAATCCATATTAGTGGTCTCGTTTATCCGTC
TCTAAGCCTCACTCCTAATTCACATGGTTGCTAGGCCGTTTTTTTTATTGTATCGGTAAC
GATCGTCGTTTCTTCCCTGTCGACTCGAATGAGCTATTCGTCACTCTTGCCTTATTGGGC
GTGACCTCGTAGTACTTTCTTCCTTTTTATTTTGAAGTCGCTTGTCAACATAACTTGCAT
CAGTGAAAAGACCGCAATTATTCTTTTGCTCGATGTCTTACCTTGACCACTCCCTATTCA
GATTCTTATTGCTCAATTGTTTTTCTCTGTTCTCTTAATAATAACTGGCTCCCTTTTGCT
TCTGTGTGCCTCTAACTCTGTTTTATCTTGTTTGTTCTCTCGTTTCCATAAGGGAATATT
TCTCGATGTTTCCTCTCTTTTTGTGATGTTTATTATCGCCTTTTTCTCTCTTTGGGGGTT
TTGCCACATATTTAGACTACCTAAGCACGATCGCTCAGCACCCGTGATACACAATAGACG
ATAATCGATTGCATGATCTTTTGTGGTATAGCGTCAAACGTGACCATGCGCATTGCTTGA
ATTAGATGGGTGGTATCCGTTATGGCCGTTGATATAGCCTGCTTTCCTTTTCGGTAAAAC
CCATCGTAATACTTAAATCGTTGTGCTCGCGAATATCTCTAATTACGTA-CAATCTCAAT
TTAAATTCATACGTAAGCCCTTCTAGCAAGATTCTGGGTACTCGGTGTGACCAAATCTCT
TTTTCGATAACAGGTGAGTAATTACAAGCTCGAGAAATAATTCCCGACATCTATCTTGCT
CTTTCAATACTCCACATCCAAGCATCTTCAATGTGGTTTTGCCCACCTTTTGAAACCCGA
AATTAGTTGAGACTTCATAGTGTTTGTAGTGTATAAACTGCTGGCAATTCACCTATACTT
CAGTAACACTCCGTCCCGCCCGCGTCG--GGGATTCTGGATCTTCTCTGCCATTTAATAC
TCTATCTTTTTAGTTTCGGCGTTCAACATGTGTCGAGCGGGGCGATCCGAATTTGTTGTA
ACTCTTTTATGGATACATGGCTGAAGTTCATCGGATCAGCTCTAGGTGATTGCACCATTA
CAGCCTCCAGTTTTGCATTGCTGTTTTTGGGGAGAATTACTTGCAAATATCCCCACGCTG
TTAGGCTGTCAATTGGTCCCGCTTTCGTTCTGTCTGTCG-----TGAGTCAACCCGGTGT
GTCTCAATATAAATCAAGTAAATTCCATGATCTTTTGCCGATTATCGAGATATGTCACTA
TGCTCACTGACATGACCTACTCGGGCCGCTATCACGTAAGGACTGTGGAAATACGCTTTT
TTCCTCTTCGGTATACAGACGTCGTAACACGTAAATCGTTGTGCTCGCGATTATCTCG-C
GGAATGGGATTATCCACAGTGCTTCGAGATACAACACGAATTGCCAGCGCCTTCTTGGTA
CACAGTGTCATCAAATCTCTTTTTCGATAGCATGTGAGTAATTACATCCGGGTGGGAAGT
AACTAACTATATGTCTCCTGTTCCTTCAATACTCCACTTCAATCCACCTACAAAATCGTT
TCGCTCAGCTTTTGAAACCAAAAATTCGTTAAAACTTCATGGCGTTTGTACTGTATAAAT
TTCTGCCAAATTTACTTCAGTACCAGACCAGTATTTCCCGGCCTACGGATGTCGGTACTA
AAGACTTTCTGCGATTTAACTCTGTACCCTTTTAGCTACGGCATTCAAAATGAGTCGAGC
GGGGCGATCCGACTATCTTGTTACTGGTCTAGAGAATCTGAGATCATAACCCATTGGTGA
ATGTACCATTAGAACTGTAGTCTGCGTTTTGATTGCCGTTTTTCGGGAGAATTACTCGCA
AGCCTCATTGGGAACTCTCTTACGTTGTCATCTGATTCACCTTTCCCCGATGTCACTATA
ACGTGGCAGTGCGCCATTATTCGAGGACAATCCCCGCAAGTGGAGGACCGCCATTGTGTA
TGCACCGGTCTCATCATATCCTTTCTTGTTTCCTCTTTTTTATAAAATTTAATACATCTC
CTTGCTGTTCTCGTTTATAGTTCACTCTCTTTCCTTAAGAGCGTGGGTGAGTCGCAAGTA
TGGTGTTTTCCTTCCCCTTTTCTTCCCCTATAGTGACTCGCTTAGAATTCGCTTCCCCCT
GTATACTGACCCTAAGTAAGGCAATTTTATTTGTCGATGGAGATGTGTGTGCGTCTCACC
CTCCCCCTTTTACTGAGGTCAGTCTGTCGCTATTTTTACAAATTTACTATTGTCGTTGGC
TTGCTAGCTTCCGTTGACCAAACCAAGAGTGAAAACAATTCCAGATGGTTTAACGTAACG
CTATTTCCGCTTGTGTCCTGTGCTCTATAGTATAACTTAGAGGTTACGCATTAGCATGTA
TTAAGACAATCTATCCTATCCTAGTGTCGAGTACTTTAACGGTTCTATTACCTTCGGCGC
TCTAATCTTACCACTTACTGGAGTTTTCTTCGTGTCACGGGGATCGGCTCACGTGGAAGT
CCCATTTCGTGTTCCTGAGTAGATATTGAAGCGACCTATCATTGTATTTCGTCGTGTGCT
ATCGTAGCGTGTCACAGTCGATACTACCGGTAGTACTTCGGTCCAATCCGCTGTTCGTTA
TGTGCCAGTAAGTGTGATACTTCGGTCCTTTCCTTTCGCTGAGCCCCCTATTGCCGAAGA
AGATAAATAGGTGCGTCAATGTCACGCATCAATCTAAATGAACCAGGTTGCGCTAAGAGT
CTGGTGACTTGAAAGGATTTGGTCCTTACTCTTTTAAAGTTGCATCTGGCACAAGTAATG
TCTATAGGATAGTCACACCCTAAACGGCATGATTATAGCCTACAGTTGGGCGGGTCTGAC
CTCTTTTTGATGAGCGCTTGATTCGTACATACATATGCTAATGACCCAGACTTACTACTG
GTAATACTTAGCTCTCGGAAAGCGTCGGCGACGTTATCGATTGCATCACGTTTTGCGCTA
TTATCATTCAACTAAAGTTTTCATCCTGGGTGCGGATTACTCATTCGTTATTCCCTTGTG
GTAACTTGCACTAACTCTTGATGAAGAATCCTTGTATTTTGTGCTTTTTACTATGGTAAC
GCCGGGATGATCATCTGCGTTTGATTACCTGGAGGTTGTAATAATTGGATGTGCTGTTGG
TGATTCACTCGCGGCTTGCGACATCAGTGCTCTTGTTCGGTTGTAACCACGATAGCCGCA
CCACACTCTTTGAAGTGCATGCCAGCCGTGAATTGCCCGATTTGGACTGTGATGCCGTAC
TGGCAGTATGGTAAATACGAAGGCCAATCACCTGCTACTGGTCCATACTAATCCGGGTCC
CATTTGTTTTTGATGACGGCGCCCCGTAAGTAGATACTTTTCCTATCTCTGGTCAAAAAT
TATTAAGTGGAGTTTTGGCGTTTTCGCATCTGGGTCGCCTTCCGACAGTCGCATAGGATT
CCCTCCCCAGTCACTTTTGGCACAGATCGGGATGGTGCTTCTAGCTCTTGTTTGATATCG
CTATGCAACTCTCGCTCTTTCTTTTACTGACGGTTCCGTGTCCTTGTTTTTAGTAAGCTA
CTATTGTCGTTGCCTTGCTAGCCTAACTTAAGAGCACTGCTACCACAACACTTCCAGTGC
ATTGTCTCAAGGTATTTTTTCTCGTGTGCTGTTGTCTATGCAATTCAATGCCAACATACT
ACAATTTAAGTGCGTCCAAACAAATTTCAATTCGGACTTCGGCGAGCTCATTCGTGAGTT
AGTCTCCTTTCGGTTTGCGTCAATTGGCGCAAATCACGAGTCTTCAGTACTAATAATGGC
TTCTAGCACTTCTGGTCTAGTCTCCTTTTGCTCCTATTAGTCCACTAAGCGCG--CGGCC
TGATTACTACAAGATCCGGGCCCTTGTCTCTTCTTTGTTTATAACCTTTAGTCGATTCTA
TTTACTTTTTTCTTTTGTTCAACGGACGGAATCACCGGTCTGTTGCTCGTTTTGTTGTTT
AGCACGTGCCTTTAT--TGTTGTGTACTTACGA--CTTCATCACACTTACTTATTCTTCT
TTTTTCTTGACCTGTGTCACACAAAATATAGCGTAGGTTTTTTTCTTTCAATTATATATT
CTTCCCTTTTTCCCTTTTTATACTGAAATACCCTTCTTTCGTTTGTCGACTACCTGACCA
ATGACTAAAGATACTTACTTTTCTTGTTTTCTTTGACCATCCATTCTCTATCTTCTTCCC
CTTTTGTCTTTCCCAGGCGAAATTTCGCCTGTGTTTTTCTTACTTC--------------
----------------------------------------TCCACACACGTGTACGTAAA
ATCAACCAAACAACATTCCTGTCCACGTCCAACGCCTCCACCCGCGCCTGCAGTCGTAGA
AGGGAATACTTGAAAATTCATCACTATTAAGCTCATTCCTTGATTGT-ACTGCTGTAATG
TCCCACACTAGCCAGTACAGAATAAAGGCTTGGCTACATGTCCAAAGGCGAAGTGGGTAT
CAAAAATACACTTGGGAGTTTGCACTAACACACGATAGAATACCCGCCAATTAGCTTCGA
TGTCTTTAAATCGGTCCACGTCTAGGAAGTTTATAGCTACTTAGAAAAGTATGTTCACTG
TCGGAATACGCTTGATAGAGATCTGTTATTGAAATAAAGGGGTTTCAAGTCTCGTTCTCC
GGTATGATCCTCATTGAACTTATGGGCTGACGGACCGCTCAGTCTACGTACGAAGGATCG
AGAATTGCCCAGGCATCCCGATGACTATA-TACTAATAA-----AAGATCCGATATTGAT
GCCGCGCGTAAGACAGGGCAGAACTG-CCGGAATGCATCGACGAAAAAGACAGTGAGGCA
TTGTGAACGCACTGAAGGTGAAGAAGATAGGCAACACACTCAGACTTAATACAACAGGGG
ACAATACCAATATG-CCCTAAGCAGAGAAAGACAGGGCACTTCCAGTCCACAAATGAAGA
AGTGCACAGTATCACTGGGGAATATCCAGGAAGGAAGTGAGGTATAGAGCCT-AGACTGA
GACAAGTACGAGGCTGAGGGGGGACAGAGGATGATATCTGGGCTATCATTGAAGCGGAGG
GACAATGAGGTATTCGACCGGAGGGAACGGCCCGGGGGAGCAGAAACGACTGTCGCGAAA
AAAAATAGATACCCCAAAAGACGTAGCACCAAACTCGTGTAGGCTACACAAACCAAAGTT
TTCCGAGAAAATTCCTTAAAAAGGACGACATG--ATTATACACTAACTT-CACAACTCA-
--TATAAAGTTAATAAATAG-ATGTAGCAAAGCACGCTTGGACAAC--ATACTCGTTAAT
ATGTTGGAAGACAAGT---------AAGGTTAAAGGGAAAAAAAAAACTGCGCATCAAAA
ATCAAAGCAGATTAAAATAAT----TATAGGTGTAAAGAAGTGGCTTTA-----------
-----------------------------------AGGCAACATATAACACAAATAAAGT
TAGGAATT-TAATAGAGAG---------GAGAGTTGTAATGCAA--AAAATAGATATAAC
AACTAACATTGTAATTCTTAAC--------------------------------------
------------AACAGAA---AAAACGTAT-GTTACCACATCTGCTACTTCAGGCGAAT
GAAACAGCCGGAAGACAACGATCTAGAC--GATTCCTAAACGAAGTGCGATCACAAAGTA
ACAACGAAGTATATGAG--CACTAGAAAAC-CGTGCAGAGGCCAGTAAGCAGTTAGTATG
CGAGTC-CCCTGAGTAAAAAAGAAGTGAAATAGAGAAAGGAGAGATGGTAGGATAT-ATC
AGAATACGCCGATAT---CGAACTTGCCAAAA-GT-GGACTCGATAAGATACGGGCCGGT
CCTAGTTC-ATCCT------------------------------------AATA-GAGGA
TA-ACGTACACTGATTATAAAGTAGGTGATCAGAAG------GAACAAGTCTTGGATCTG
GCTAAGAGGATGTCATTGATTGCGGTACAA--AAAACGCAGTAGAACAAATTGATCAAGA
TAAGAACATCACGATTCTGTGCAGGAGTAGAAATGTGGATATGAGAAGAATGCGAAACAA
TACACTTGAGTACAGACGAGTTCGATTTT--C--ACAAGAGCTTCAATAGAGATGTTAAT
CT---AGG---G-----GAGTT-GTTTGG-TC----AATGACATGTGAAGCCAAACACAC
AACCGAATTTCCGATGGGGCTAGAATGAGAC--GGAACTAAACACTGGGCTCGCTATGCT
CTGAGACAAACGGAT--CAATAAACCATGATA--T----TAAATGTTTGCCCTTCGTGCA
ACTGCGGCGCATATTGCAGCAACAGATCACGACCATTGCATCAGATGGAAGGCAGTTGAT
GCAGC-TGTAGACTTAAT-G------A-AGGCAGTTTCACGGTTAAGGGATTTTACGACG
GGGGCGCTCCGTCAAGTGCACCAAATCTCTTTAGGTCACTAGCAGGACGTAATAACCCGG
CCTCTGATAGGAGCGGCAGGGTGTTGAGGTCGAGTTAGACAATTTAAG---A-A------
-----GA--ATTGATCGTAAAATCCCATCGCGGCTGAAGCATGGGGGAGGGGCGTGAACT
G--GTACTGGTATGGGGCAAGCTATGGATATTTACATGAAATAAAC-G---GGAAAAGAC
CCGATTCCATGAAGAGACGTTGGAGGATGGATACA---GGGTTCGGA---TTGGACGA-G
TTTAGGATTACCAGGAGCGAGGATAGAGATAG------ATG------AGTGTGTCACCAA
GGGAGGGACGAAGAATAATCACGACTTCGGACGGAGTACTGGCTCAAGGCATGTTCGTGG
GCCAACTCAGCTGGATGCGGTAACGTTGTTGGAACAAACTGTGCGTCGAAAATGGAAGGC
TGCCGCAGATTACATACCGGGAACGCTAGCTACGACCCGAGAGACGGCCGGGAGGTGCGG
TGGGCATCGACATATGCAAACAGATAAACAGGAACACCG--GGCGTTCGCGCGCCTTGCG
TATT--TGTGAATCACAAGGAAGCTACCACCAGCGTCCCAAGTGAAACCAGG-AACGGGA
AACATCTAAAACGAAGTTTGAATGCAAAGTTGTG-----AT-------AGAGGGAGACAT
TGGTGGGTGATCACATCAGTAACGTCGACGTTTACCCATAGACTGAT---CACTAACGTT
----G----TTTGACAGAACATTCTAGTTGTGACTCATAACCTTA-ACGTA----ATCAC
GACAGGGGAAGCTGGTGTCAAAGATTGGTAAT--------GGGGTAGAG-----------
--------------------TGAAAACAAAATTGACAGTGACTCCAAAGCGTAATTTTCG
CCCGTACAACAGGGACAATGAAGCTAAGACCAGCCAGTT-GCCG--TTGAGGG--ATCGA
TTCGGGGACCGAGGC-GCAAGGTAAGAGTATTTGAAGGAGGATCGATCGACGGTTGCTGA
GGGCTCTTCCTGTCCGAGAGCTCGTCACGCAAA-----------CTGT------AAGAGA
ACAAGCGAGCAGTGACCGGGCGCCGTCAAGCACCATGATGTCCATGGGCGATTCCTGTAG
TAGGTGGGCAGGCTCTTTGGCGGGCTCATTCAACTTCGAGGCATGCACGACAGCTATAAG
ACCGATGAAT-AC--TATAATCA-GC---G-GA--AA-------TATAAGAGCTTTATTG
GCGGTCCAAA-ATAACTTCCT--ATGAGC--CTAG-TAGCCAGGCTGTTGATCGATGCTC
AAAAGAGGACTATACAACGCATTTCGAGGGACGTACAGAC---AACG--------TTAAG
AAGAGAACCAAATAGCTGAGTATTACGCTAATGTCCGAAATATTGAGGCTAATTACTTGC
GGGCCATATGACCCTGAGCGGGATCCTAGATTGAAGTTACGAACATCAAGCTACGTTATT
TGGAGAGTCACCTGGAAGTATGCCGCAAGTCACAATCGGCTTAGTAATTTGGCAGGGGAG
ACAGGGGTCACACGGGGCCAGGCAAGTGAACGATGACCAGAAGAGTGCACAGCGTGGGAT
AGCCTAGACACGAGAGCGACTAA------TCACTATAAACTATAAATTATCTTTGCACAC
GGTGGTGGGGGAAGGCTAGGCGACCATAATCAGGGTAGGAGCCGCACTCGAAATAGGTCC
CACACCGCCGTCTTAGTTGAAGACGAACAGAACTAATATGCAGCTGGTGCGAGGACAGAT
-ATCTAGAGCACATTGTGGGCCTAAGGTCAC----ACAGAAG-CCTC---AAACTTGTGG
ACTAT--GAGTTCGCAGCGCAAGG--TTTG-----G--GATATATGCTAAAAAGA--AGC
A--TATT-AAT-----AA------GGA--GGTT-CAGCAGTA----ACATCTATCGATTT
TAAACAACTAACTATGAGCGAGCATTTGATAGAC-GAGAT-CCGAACGTTGGCCTAAA--
ATGAA--C-TAAAACAGGTGCGGA--AAA-TAGCAATTGGACTC---GA-----ATACAG
ATATCGAGAAATAAT-AATAGTATGCG---A--------ACAAAATTGTAACGAATGA--
CG-----GAGTGACTCCGCGCGAGACCTAAGATTCTG-----AAAT-------------A
CAATCAAACCGCATTGTAT-GCACA--ATA--GGGGCG--TTGGAAAA-TTACATAAAGT
AA--C--TTA--GAATGAGATGTACGAATGCACGAGTGC--AAA--ACT---TTAAAA--
CTTACTACCA--GA--AGATT----------ACAA-GTCT-TAATGTTATTCAC-CT---
--A------AAAGAAAA--ACCCC--T-------AT--GTG--CCGGAGTAA---AATTT
TTA--T-GACAGATTAATT-----GATTTTT-G--ATAGGTC---CCAAATT--TAGATC
TGCTGAG--TTTGCAT-----------------------------AGTACATAATAACCC
GGGGTTTAGGAAAATACGCAAG---TT--TACTATATTCTTCGAATGGATAAAACGCTAT
GATTCTCGGCT--GAATGCAGAAACGTTGAATGACTTCATGAAACGCTGGATTAGGGTGA
TCTGATATAGAACGCCAGGATTGGC--TAGTCTAACAAAGGGTAGTACAACGGCTGTTAG
AGTAAGCACATTGAGACAGTCTCGGCACAACAGAAGCCGATAGTGTGGGATAGTTCAGTA
GTTCGGCGGCGTGG-TATTCGATTGGAAGTCAACATATGGATCGAGCGTGAGGCCGCAGT
TAGCAGAGGCGAATCAGA--GTAAAGCCTA--CGAATGTGATACTCTCAAACCAAC-AGC
ACACGATAAAAAAGTGTGGCGGTTGTGGATCTAGCAACACTGGCAGAAAGATATGACGAA
AGGAAAAGGGCGAGGGTAAGGCAGGATATACGGACCCCAGTCCCAAACGACAAACCCAAA
ACCAAAGAATCGCAGTCCCCGATGAGT---------------------------------
---------------------------------------------------------AG-
-AA---TTACAAC--C---GG--AAGTGGTCGTATAAAACACATCTGTCAAGTTTGAGCC
AACGACCCTCGTTTAAACGCTAATAGCTAACGAACCTACTGAACCG-ATCAGGAGGCTCA
GGAGCGAG-GTTGCAAAAATT-ATTGACTTCAAGGCCAGAGCGATAAGGTTAGTCAC---
--CA-ACTTAGTAAGACTAAAGTAACTAGTGGAAACACGAATATACCCTAAGGAAAGCTT
GTTCTAG--AGCCTAA---------ATCGATGCCAAAAGAAA------------------
--AGGCAAGACAGAGCACATAAGTAAGCATGGTGCACAGCAGGA--AGAGAATGAAAAAT
TAAATGGAAGGAGCTGATAAATACAAACTACCACATACTGACAAACGAAGCTTTGGTGTC
TGGGAAAAAATAGGACA-----------------------TCGAGGGTGGTGGAAGCTCT
GCAATTCGATAATTAACAACTATTTTATTGGGGATATACAAGGGATAAATTATGATCGGA
ATAAGTCAAGGAAGCCAGTAGCCGTAATGACAATTAGAGTGCGCGGACACGAAAGAATAC
TACAATGTGATGGA--TAT---AGCAAACCTTACGAACACCTGTTGGCAATTAAACGGCA
ACATTAATACTGGAACACAGAC--CAGTAGAAGACGTTTTATCAATCAACCACCGGTGGG
CCTACCACAGGTAGTCTACAGCTAAAAAAGAGAAA-TAGAAGAAACCGGCAGGAGAGCAG
AAAAGACCTCAATAAAGTTTCAACGGTGGTGTAATATAAATCCGCGAAAAGATGCTTCAC
GGAATGACAAACGAATTGTCATTCGGAGAACCAACACGTGTCCGAAAGACGGGGAAAAC-
-AA-----G------AAGAGTAGCAATATTC--GATCGACTTAGGTCACTGAAAATCTAT
GTAGGTTAACTATACAAGGACAAGGTAAATGCTCAAAGAATACAATAAAGGAGAAGAGCA
CTAAAAGAAGAACTAGGTAGAGCAC--AAAAAATTATATC---T--T-------A-AAGA
--TAAA----AA-TAC---------AACCATCATTATCCACAACGGAGAGACTATCGAAA
GCGGCCCAAGGGATTTAT??????????????????????????????????????????
????????????????????????????????????????????????????????????
????????????????????????????????????????????????????????????
????????????????????????????????????????????????????????????
????????????????????????????????????????????????????????????
????????????????????????????????????????????????????????????
????????????????????????????????????????????????????????????
????????????????????????????????????????????????????????????
????????????????????????????????????????????????????????????
????????????????????????????????????????????????????????????
????????????????????????????????????????????????????????????
????????????????????????????????????????????????????????????
????????????????????????????????????????????????????????????
????????????????????????????????????????????????????????????
????????????????????????????????????????????????????????????
????????????????????????????????????????????????????????????
????????????????????????????????????????????????????????????
????????????????????????????????????????????????????????????
????????????????????????????????????????????????????????????
????????????????????????????????????????????????????????????
????????????????????????????????????????????????????????????
????????????????????????????????????????????????????????????
????????????????????????????????????????????????????????????
????????????????????????????????????????????????????????????
????????????????????????????????????????????????????????????
????????????????????????????????????????????????????????????
????????????????????????????????????????????????????????????
????????????????????????????????????????????????????????????
????????????????????????????????????????????????????????????
????????????????????????????????????????????????????????????
????????????????????????????????????????????????????????????
????????????????????????????????????????????????????????????
????????????????????????????????????????????????????????????
????????????????????????????????????????????????????????????
????????????????????????????????????????????????????????????
????????????????????????????????????????????????????????????
????????????????????????????????????????????????????????????
????????????????????????????????????????????????????????????
????????????????????????????????????????????????????????????
????????????????????????????????????????????????????????????
????????????????????????????????????????????????????????????
????????????????????????????????????????????????????????????
????????????????????????????????????????????????????????????
????????????????????????????????????????????????????????????
????????????????????????????????????????????????????????????
????????????????????????????????????????????????????????????
????????????????????????????????????????????????????????????
????????????????????????????????????????????????????????????
????????????????????????????????????????????????????????????
????????????????????????????????????????????????????????????
????????????????????????????????????????????????????????????
????????????????????????????????????????????????????????????
????????????????????????????????????????????????????????????
????????????????????????????????????????????????????????????
????????????????????????????????????????????????????????????
????????????????????????????????????????????????????????????
????????????????????????????????????????????????????????????
????????????????????????????????????????????????????????????
????????????????????????????????????????????????????????????
????????????????????????????????????????????????????????????
????????????????????????????????????????????????????????????
????????????????????????????????????????????????????????????
????????????????????????????????????????????????????????????
????????????????????????????????????????????????????????????
????????????????????????????????????????????????????????????
????????????????????????????????????????????????????????????
????????????????????????????????????????????????????????????
????????????????????????????????????????????????????????????
????????????????????????????????????????????????????????????
????????????????????????????????????????????????????????????
????????????????????????????????????????????????????????????
????????????????????????????????????????????????????????????
????????????????????????????????????????????????????????????
????????????????????????????????????????????????????????????
????????????????????????????????????????????????????????????
????????????????????????????????????????????????????????????
????????????????????????????????????????????????????????????
????????????????????????????????????????????????????????????
????????????????????????????????????????????????????????????
????????????????????????????????????????????????????????????
????????????????????????????????????????????????????????????
????????????????????????????????????????????????????????????
????????????????????????????????????????????????????????????
????????????????????????????????????????????????????????????
????????????????????????????????????????????????????????????
????????????????????????????????????????????????????????????
????????????????????????????????????????????????????????????
????????????????????????????????????????????????????????????
????????????????????????????????????????????????????????????
????????????????????????????????????????????????????????????
????????????????????????????????????????????????????????????
????????????????????????????????????????????????????????????
????????????????????????????????????????????????????????????
????????????????????????????????????????????????????????????
????????????????????????????????????????????????????????????
????????????????????????????????????????????????????????????
????????????????????????????????????????????????????????????
????????????????????????????????????????????????????????????
????????????????????????????????????????????????????????????
????????????????????????????????????????????????????????????
?ACATCAAGATAGAATTAGGAATTGAACAATGGAAGTATTAGG--ACGCTGGATGGGTCA
TTGGACCGAGCTGCATACTAAGCACAAAGGCAAGTGTTTCGCGCACTTCCGTAAAGGATC
T-CGGAGACGAGTGAGGGTTACGGGTTACGAGCACAATAGGCATTAAAACTGAATCTAGA
TAGTCAGTCAAAATTTTTACTTGTCGTTGGGATATCGAAAATGTCTCAACTTCCGAAATT
TGAGGCTAATTTTTAATTAGGAGTGCTGAAAGAGTATCTGTCGTACCATCCTCAAGACTA
AAGGAGGTTTCCGCTAGAAGCGTACTACATGATTACCGAGCAGGGTGTTTTGCAGGT-
>Carex_neurocarpa
GTTTAATTAAAATTGA-TAAAATCAGATTATAA--AAACTTTGA-------ATGATCTTA
AAAGAATTTTTGAAAAATATGTCTAACAAAATGTGAAATAGTGTCCTTTGTGTGCTTACA
AGGCTATTATTTTATTAGTTTCACATTTTAGTCAATTTGTA--------------TAA--
TAG---------AA--TA---------TTAACTAAACTAAAATAAATGAGCGG-AAGACA
CAATTTTATGTATATCGTAATCCTTAAGGTTACAA-TTTAATTATTTTTTTACAAATCTG
TAAATAATATATATATGACATATTGAAACTCTAATCTTAAATAAATGTTTACCAAGAA--
----TTTTATCAATTTAAGAAATATGAACGAGAGAAATTGTTGTAAG-------------
-------------A-----CACACGTAA-AAAATAAAGATAATTTATATTTATTTTTGAT
ATCTATTAACGCATAAGTTATAAGTAAAATGGATAAATTATTAATAATTATAATTGTT-C
TGATAAGAT???????????????????????????????????????????????????
????????????????????????????????????????????????????????????
????????????????????????????????????????????????????????????
????????????????????????????????????????????????????????????
?????????????????????????????????????ACCATTTTCCATTAATTAACGTA
TCTTGTAATTTTTTTTTTTACGATAAAATAGTAATTTGTGAAATTCTAAGTTTGGAAGAT
TAAAAAATTGATTTATTATTTATTGTATTTAACATATTATAATACTGTTTTAGTTATACT
AAGTTTTTAGCTAAGTGAAATTACAGTTAAAACATGTCTAAGATAATTTATCTAAATTGT
GAGTTCATAGCGACTTCATAGGTATTAAACCTTTAAGTGTATTGTTATTTAATTTTATAA
AATTCAGTTAAAGTTTTATTAATTTCGCATCGAATTAATTTATAATGTTAAATGTATATT
ACTTTTTATTTATAAATATTTACTTACATTTTGTTTTCAAATATATATGAAATAAAAGAA
TACAGAGCTAACTTCTTATTGTAGAATAAAAGGTAACAAATAAGATGATTTTAAGTATTT
CAGTAGAGTTTAAGTCCAATAATATAGTATTAGATCGGAACTGGATTGAAGACTGTGTTT
ATTCAACTTCTTGCAGTTTTTTGATATA-TGTT-GGTTTTTGGAAAAATTATATATGTTA
TTAGGAGAGTTAGTTATTATTAACCAATCCTTAGTTTTACTACTTAATTTTATACCTAAA
TAAAACTAATTAAATTATTCCTAAAAAACGATAATAAAGCGAGCCCTTATCATACATTAA
GATTTGATTTTTAGAACAGTTAATTCAAAATACTTAGTACGATTGATTATCATGAATTAT
TTAATGTACCCTCTTCCAAAAAACTAATAGTCATTTACCTCAAGTTGAAATTTGAGATAT
ACAATCATGTCGTCTTTTAATATATTTCAAAAAATCATTTAAGTCATAGATGAAAGTTCT
ATTATGAATGATAATCAATGCTAATCAGTAACGGTTATAAAAAATGTCAAACCCGAACTT
TTAAATTTTAATTGATAGCTTAAACTGCGATTTGGTCCTATCGATCTAGC---AATTAGT
TTATTGT-AAAAACTATATTTATTAAATCTTTCATGTATTGAA-CC-CCAGAGGTAGTTT
CAAATTACCTAATTAGATTCTTGAATAATTAATATCGGATGTGAAGTAGTATTAATGAAA
GT-TTTTTGATACTT------------CTCGTCGAACGTCGTTTTTAAATAATATAGTTA
GTTTAGAG-----ATTAATTAAGGTACTTTTAAAATAACTGGCAATATTCGAGAGAGTGT
GGTACTTAAAAAATCTAATTTTGAACATTGAACTTTAAAAAATACAAATGAACCAATGAT
AATTA--TTGATTTCCTTTTCTCTTAGTAGTTCTTTTTTAGTGGTTTTGTATTACTTATG
TAATTGAAAAAGTAAATTAGTTATTGATAATTAGTGAAGTATATTTTGTTAATCTAATTA
ATGATTAAATATCTGAAATAACTCAATCTTGTATACGAGACCATTGTAACTGTTTGTCTA
TTTATTGCACATGTA---TACTTGTCTAATGCATTCTTTGATTTCTGACAGATTGGACCC
GTTATAGTTATACGAGATTTGTTCAAAGTTTGATTGATACTAATTTAATCAATATTTTAT
TATAATTAGATTTTTTACTAATTATCGGTAATACTTATTTTACAAATTAAACGGTTTGAT
ATAATAATTATTATTATCTATTATC--AATCATTAATTCAAAGTTTTTATATAAATTTGT
TAGCTAATTATGTACTTATTCTTT--TGTAGT--GTT--ACGA------CAATAATCTGT
ATTCAATCTTAAAGTGCAAAATAAATGGAGGTATGGGGTTATTACATAAATTTATT---G
T--GAGTT------TAAA------T-TCTA--GCAT--T--T----CAAGATTGAACCTT
-----ATACTTATAATGTGTTGTTTTTTCATCTACATTTTAAAGTTATGACTGTGTAAAT
GATATGTATATTGTT--------A-----GTATGATATTGTATTTATTTTGATCTTCTTA
AATATCCTACAGAAGAAGTTCATTATAA---TGCGACTTATAATGATGTTTGG--TCTAC
ATCGTTTAGATTAAACAACAGTTTAGAGAAGCGAATAAAC--TAAACGAGAAATTACTAT
TTTCTGTCAATACTCTTATTTTTGTTGATGTTTAGTGAGATCATCAAATCATTATTTAAT
ATTATTTGACATTGCCCTTAAATGTGTATTTTTTTATTATATGATGCCTTATTATTGTAA
TTTAGTA?????????????????????????????????????????????????????
????????????????????????????????????????????????????????????
????????????????????????????????????????????????????????????
????????????????????????????????????????????????????????????
????????????????????????????????????????????????????????????
?????????????????????????????????????????????????AA--CATG--A
A--AGTACTTTAAACACTTAAAGT-AGCT--ACTAATTGAAAT--TG----AATACGTTT
TAGTTTGTAACATTTACTTAA----G--AAAA--TAAAAGT--TACATTCATTCAGTGTT
TATCTCTGTT--TCCCAAA-TCATAATGCTACTTCTTAAATAATAATTATTTCACTATAT
TTATTAGGTAATCCTATTGTTTT--AACACA--GTTTCAAC--TCT--T---CA--AATG
TCGTTAACATCAAATTTTTTGAACCGTCTGCTTGTTAGTATAGATAA--TGTTAA--TTT
A-AC--TGTTCACTTAATGAAGACTTCCAGCATTTAATACATTATGAAATATGCACAGTA
GAATC--AACTATTGATTGTA-TAATATGGATTAACTTTACTTAGTACTTCTTCTTGCTC
ACCTGCTTGACCGACTGCATCAAATTGGTGGTAATTTATAGGCC--AAGTTAGTAATTGT
CGCACTCGAAAGCTGCTTAG--TGCTTTAATTCAAAATTCTTTTA--CCATACTACTCCT
GTTAATAGTTGT-TCTTCTTTGTCTGTTTTTGTAGATCCCTAAGTGCAACGCTGTTACTC
AGCATTTAAATTCCGGATGTTGTGCCTCTTCTTTGATTTCTAAGTTTCATATGTTTGTCT
CGTCCTGTTTCGAGCAAAACTCGGTGCCCACTGAATCTCTGTTCTCTTCAGCGCTATTAC
ACAAGTGGGATGGACTGTTTTTTCCTCAGAGTCTATCACAAATTCGAACAACGTAACTTA
TCCATATTTCCTTTCTTATGGGATCTC--ATCTC--ATTGT-----AATTGTTGTCTG--
--TTTCTCACATTTTTCTCCGGCTCGTGTAATTATGGATTTCTCTGATTTCCCCATTCTT
ACTATTTTAGGTTTCAGTTTTGTTTTTTTACCCAAAAGCGTACTCCCGTT----TGTCCT
TTGGGAACGTGTCGATACAATAATTATTTTTGCCTGTCTCTAATAGCATCTCATTTTTTC
CCTGGTTTGGCAATTCTTTCCAGTGTGCATTCGACAGATGCAACCTAATTTGGCGCCTTT
AGTCGTAGCCGGATATAATTAGTTACATAACCGTCTCTTTTCTGTGTATCCCCTAAGCCA
TAAG-----------CCCCTTCTTCTCCATCCCCCCCGTTATCTCTTCAAGATTTATTCT
TGTTTGATTCTCACGTAGTTCACCTGATGATTTGTTCGACAAGACGTTCATTTATCTATG
CTCGTTTTGTGCGCAATGAACGTACAACTTCTCCCTGTTCTGGTCCTCGTTGATATTGGG
GACGTATTTCTGTTCGTTCTAAATATTATTTCGGAAATCCATGAAGGCCTGCAACTATGT
CTGTTCCCTCGTCTACTTGTCAACTTTTTTAAAATTGCTTTTCGTTCTTCTTTCGTTCCT
GAGCAATCGAACGTACTGACGTATGTGAATTCTTTTTTATACTTTACGCTGTATTGTCTT
TACTTTTTTTTGGCTACGGAGCTAGCTATTCGTCTTTTTCTTCGCTTTTTCAAGAA-TAG
GACTGTGT-TATTTCCATTTTATATAAATTATAAATAGTATTATAGGTGTAGTCTATTTT
CGTTCCTCGTCCGCTCGAGATTATTTTCTAGGATGTTTCAATTTTTTTGATATTCTATTT
CTGGGAAGTACCCATTTACCGGCTTTTCGTTGTGTACCAACTTATAGTTAACACTTTATC
TATGTTTCACTATCTTCTACGTCACAGACAAGCGTTTCGTTTATGCAGTTGTATATTCAC
ACTTCCGTTTTGCTATTAGCCCCTGAGATAAGTCACCTCATGTTCTGTGCTCATGTAGCT
TATTCAGTTGCCTTTTTGCCGAGTATTATAATGGTCTCTCATTCTTGGTCTCCTCTCGTG
GTTCATTTTTGTTTGAAATTTCATTCCTTTCTGTTTCCTATTCTTGATTAGAATT--ATC
ACA--TTACACGCGATTTCCGTTTCTTGTGTACATTTCTCTAGTACTTCAAATTAATTTT
GTATTCTGTAGTTCGGATTGCTTGTATTTACTATATTTTCATTAAGATAGATTCTTTTCT
CCCACCTGTCTTCCTAAAGACCGTAACATTTAATAAACGTTCTTCTCTCTCTGTGTTTTC
CCTAATGGTGCTCGTTTTTTCTTTCTATCTGATAGGTTAAATGCGCTAAATCTATGATTA
CTCCTTTCTTCCTGTCTTTAGAAATCAAAGATGTTCATATTACCTTGTTCGCATTATATT
GATTGTGCATTTGTGTCGCTCCACGAACTTCAGTGATGTTTGTTGTAGTTGGTATGATTA
TCAATTAAAGTAC---TTCCTGCTTTTTGCTCACCATCTATGTCACTAGCCCTCCTTACC
CTTCCGTTTTCGTTCTTCTCCATTATTCCTGTTCTTTGCCTCTCATATAGGTCACCTCAT
GATTTCTGTGCCGCCTTATTCACACACTTTTGCGCTTACTACTTGACCAAAAATTTTGGT
CAATCTCGCCTTTGCTCTGGTCCTCGTGCAAATTGAGGTA--CC-T--TGTTCATCCGTC
CTATTGTATTCTAGATGTATAGAGGC-AC-ATTACTCTGGAG--TCAGCAGAGA---TCT
------CC-TAAA--TCT--T--TAAAA------------AAT---AAATA----G-T--
AC-TTCAAACCTACAATAACTTTCTTTTTTTCTTTGCTGTGT-------A--CGGTATAT
TCAGTCTC---A--ACTTAGCAAGTTTTATTAATTTCTGTCCTGTGTCTCTAGCTACTTC
ATA---TTATT--TAAG--TAGATTAATAACTAAGCAAGGATATTACGTTCTGTGGTGAT
CATTAGATTAGTCAGTGTCGTTTGAGTGATGAGGTCCATTTTTCTTCT-TTTTTATCGCT
AATTTTTTGCTTTTGGTGTTTTCACTACCTCTGTTTTCTCTTATCTACATTCCCATTTAT
GCTATTTTTCTTTTAG--CAACAACATGCTGACTCCTTGCCTTTCTTCCTCACCGAGTTG
CCGCAATTAAAT-TAATAATGTATCCATTTCTATTCTTTTTCTTGCTCTCGATCTCTCGA
ATTTTATGCAACCTAGTTGTTTCTAGAATTAGACTTGATAGGTAATCAAGCTTAATCATC
GGAATCCTTCACTCTACCAATAATATCAGCGATGTTTTATGGTCCATTGTGCTTCATGCA
CCTTATTGAGATTAATTACCCGTGTTAAATGTGGTCCATCAGGTAAGTATGAATTCGTTA
AAATTCGACTTTAGTAGTGTTGGAACTAGGTCGCTTGCCGTAGATGATAAAAGAAATAGA
TAGAAAGACTCGATTGTGATGACTATTAACTAGTCGGCAAATATGGT-AGCAAA--AGAA
TCAGTTGAACCCATATCAAATATGTACCAGATGTATTGAAGTTCGGGATGCCCTTATATT
CATTAGTATCATTCTTGGTATTTGATAGTTCTTCGTCAAGAACTGCCGATGAGTTTCTCA
CAGTCTCTAACAAACTTCAGTGGGTATATAAGTCGATGTGTGCTATCTTAGGTAGATAAA
ATTAAGTATGTGTTGGAGTAAGCCAGTCTCAAAATCCAAGAATAAAATCTGGTCTCTTGA
ACTACTTACCAAATCAGTTAAATTAGCTGTACGGTACTATATAAGACTCTTTATAGAAAT
GCAGTAATCCGGTTGGTAATCGTAAATAACAATGTATTTCGAACATCCTTGTGGGCATAA
GACAATTGTCAAAACGTAGTTTCAGGTGGCTGAAATCCATAATAACTTCAGGTGTTTCAA
CAAGAAAAGA--ACA--ACTTATTATCTTAAC--CCACTTCCCCAATCAGCGTCGTGCTT
AGCGGGTTATCCTTGCGTATAGAGTTCGCGCGACATTTCCGCTCTATCCCTTGTAAATCA
CAATTCTGCGCTCGGTTGCACACCTGGTAATTCTATATCGGCCACACTTACTCATGAATC
GATTAAGCG--CAAAAGGTCCAAATATAGGAACTAAGAATA----GTAAATCGCTATATC
-TT----TATTGGTCTCACACTTCAAGAAACGACCGGTTGCAGATCAACTATATCACTTC
ACTTACTTGTCAATATAATTCAGAAGGTATGCTTTTCAGTATCCCAGTCCATAAATGATC
TAGAGCAAAATTTTGCTCGAAAGATTTCTTCCACCCAAATATTAACTATGGAGGGGATAC
AGGAGAACTAACCCCGTTGATTGAAAGGAATCTTACT-A--GAACTATTCCGCATTTCAG
ACTATAACTCGACATGGTGAGACATTTAACTGTAGTTTTTCTTTTCATTTTTAAAATAAT
ATAATATTGATAAGTAAGTATACTCAATCGAATCCATATTAGTGGTCTCGTTTATCCGTC
TCTAAGCCTCACTCCTAATTCACATGGTTGCTAGGCCGTTTTTTTTATTGTATCGGTAAC
GATCGTCGTTTCTTCCCTGTCGACTCGAATGAGCTATTCGTCACTCTTGCCTTATTGGGC
GTGACCTCGTAGTACTTTCTTCCTTTTTATTTTGAAGTCGCTTGTCAACATAACTTGCAT
CAGTGAAAAGACCGCAATTATTCTTTTGCTCGATGTCTTACCTTGACCACTCCCTATTCA
GATTCTTATTGCTCAATTGTTTTTCTCTGTTCTCTTAATAATAACTGGCTCCCTTTTGCT
TCTGTGTGCCTCTAACTCTGTTTTATTTTGTTTGTTCTCTCGTTTCCATAAGGGAATATT
TCTCGATGTTTCCTCTCTTTTTGTGATGTTTATTATCGCCTTTTTCTCTCTTTGGGGGTT
TTGCCACATATTTAGACTACCTAAGCACGATCGCTCAGCACCCGTGATACACAATAGACG
ATAATCGATTGCATGATCTTTTGTGGTATAGCGTCAAACGTGACCATGCGCATTGCTTGA
ATTAGATGGGTGGTATCCGTTATGGCCGTTGATATAGCCTGCTTTCCTTTTCGGTAAAAC
CCATCGTAATACTTAAATCGTTGTGCTCGCGAATATCTCTAATTACGTA-CAATCTCAAT
TTAAATTCATACGTAAGCCCTTCTAGCAAGATTCTGGGTACTCGGTGTGACCAAATCTCT
TTTTCGATAACAGGTGAGTAATTACAAGCTCGAGAAATAATTCCCGACATCTATCTTGCT
CTTTCAATACTCCACATCCAAGCATCTTCAATGTGGTTTTGCCCACCTTTTGAAACCCGA
AATTAGTTGAGACTTCATAGTGTTTGTAGTGTATAAACTGCTGGCAATTCACCTATACTT
CAGTAACACTCCGTCCCGCCCGCGTCG--GGGATTCTGGATCTTCTCTGCCATTTAATAC
TCTATCTTTTTAGTTTCGGCGTTCAACATGTGTCGAGCGGGGCGATCCGAATTTGTTGTA
ACTCTTTTATGGATACATGGCTGAAGTTCATCGGATCAGCTCTAGGTGATTGCACCATTA
CAGCCTCCAGTTTTGCATTGCTGTTTTTGGGGAGAATTACTTGCAAATATCCCCACGCTG
TTAGGCTGTCAATTGGTCCCGCTTTCGTTCTGTCTGTCG-----TGAGTCAACCCGGTGT
GTCTCAATATAAATCAAGTAAATTCCATGATCTTTTGCCGATTATCGAGATATGTCACTA
TGCTCACTGACATGACCTACTCGGGCCGCTATCACGTAAGGACTGTGGAAATACGCTTTT
TTCCTCTTCGGTATACAGACGTCGTAACACGTAAATCGTTGTGCTCGCGATTATCTCG-C
GGAATGGGATTATCCACAGTGCTTCGAGATACAACACGAATTGCCAGCGCCTTCTTGGTA
CACAGTGTCATCAAATCTCTTTTTCGATAGCATGTGAGTAATTACATCCGGGTGGGAAGT
AACTAACTATATGTCTCCTGTTCCTTCAATACTCCACTTCAATCCACCTACAAAATCGTT
TCGCTCAGCTTTTGAAACCAAAAATTCGTTAAAACTTCATGGCGTTTGTACTGTATAAAT
TTCTGCCAAATTTACTTCAGTACCAGACCAGTATTTCCCGGCCTACGGATGTCGGTACTA
AAGACTTTCTGCGATTTAACTCTGTACCCTTTTAGCTACGGCATTCAAAATGAGTCGAGC
GGGGCGATCCGACTATCTTGTTACTGGTCTAGAGAATCTGAGATCATAACCCATTGGTGA
ATGTACCATTAGAACTGTAGTCTGCGTTTTGATTGCCGTTTTTCGGGAGAATTACTCGCA
AGCCTCATTGGGAACTCTCTTACGTTGTCATCTGATTCACCTTTCCCCGATGTCACTATA
ACGTGGCAGTGCGCCATTATTCGAGGACAATCCCCGCAAGTGGAGGACCGCCATTGTGTA
TGCACCGGTCTCATCATATCCTTTCTTGTTTCCTCTTTTTTATAAAATTTAATACATCTC
CTTGCTGTGCTCGTTTATAGTTCACTCTCTTTCCTTAAGAGCGTGGGTGAGTCGCAAGTA
TGGTGTTTTCCTTCCCCTTTTCTTCCCCTATAGTGACTCGCTTAGAATTCGCTTCCCCCT
GTATACTGACCCTAAGTAAGGCAATTTTATTTGTCGATGGAGATGTGTGTGCGTCTCACC
CTCCCCCTTTTACTGAGGTCAGTCTGTCGCTATTTTTACAAATTTACTATTGTCGTTGGC
TTGCTAGCTTCCGTTGACCAAACCAAGAGTGAAAACAATTCCAGATGGTTTAACGTAACG
CTATTTCCGCTTGTGTCCTGTGCTCTATAGTATAACTTAGAGGTTACGCATTAGCATGTA
TTAAGACAATCTATCCTATCCTAGTGTCGAGTACTTTAACGGTTCTATTACCTTCGGCGC
TCTAATCTTACCACTTACTGGAGTTTTCTTCGTGTCACGGGGATCGGCTCACGTGGAAGT
CCCATTTCGTGTTCCTGAGTAGATATTGAAGCGACCTATCATTGTATTTCGTCGTGTGCT
ATCGTAGCGTGTCACAGTCGATACTACCGGTAGTACTTCGGTCCAATCCGCTGTTCGTTA
TGTGCCAGTAAGTGTGATACTTCGGTCCTTTCCTTTCGCTGAGCCCCCTATTGCCGAAGA
AGATAAATAGGTGCGTCAATGTCACGCATCAATCTAAATGAACCAGGTTGCGCTAAGAGT
CTGGTGACTTGAAAGGATTTGGTCCTTACTCTTTTAAAGTTGCATCTGGCACAAGTAATG
TCTATAGGATAGTCACACCCTAAACGGCATGATTATAGCCTACAGTTGGGCGGGTCTGAC
CTCTTTTTGATGAGCGCTTGATTCGTACATACATATGCTAATGACCCAGACTTACTACTG
GTAATACTTAGCTCTCGGAAAGCGTCGGCGACGTTATCGATTGCATCACGTTTTGCGCTA
TTATCATTCAACTAAAGTTTTCATCCTGGGTGCGGATTACTCATTCGTTATTCCCTTGTG
GTAACTTGCACTAACTCTTGATGAAGAATCCTTGTATTTTGTGCTTTTTACTATGGTAAC
GCCGGGATGATCATCTGCGTTTGATTACCTGGAGGTTGTAATAATTGGATGTGCTGTTGG
TGATTCACTCGCGGCTTGCGACATCAGTGCTCTTGTTCGGTTGTAACCACGATAGCCGCA
CCACACTCTTTGAAGTGCATGCCAGCCGTGAATTGCCCGATTTGGACTGTGATGCCGTAC
TGGCAGTATGGTAAATACGAAGGCCAATCACCTGCTACTGGTCCATACTAATCCGGGTCC
CATTTGTTTTTGATGACGGCGCCCCGTAAGTAGATACTTTTCCTATCTCTGGTCAAAAAT
TATTAAGTGGAGTTTTGGCGTTTTCGCATCTGGGTCGCCTTCCGACAGTCGCATAGGATT
CCCTCCCCAGTCACTTTTGGCACAGATCGGGATGGTGCTTCTAGCTCTTGTTTGATATCG
CTATGCAACTCTCGCTCTTTCTTTTACTGACGGTTCCGTGTCCTTGTTTTTAGTAAGCTA
CTATTGTCGTTGCCTTGCTAGCCTAACTTAAGAGCACTGCTACCACAACACTTCCAGTGC
ATTGTCTCAAGGTATTTTTTCTCGTGTGCTGTTGTCTATGCAATTCAATGCCAACATACT
ACAATTTAAGTGCGTCCAAACAAATTTCAATTCGGACTTCGGCGAGCTCATTCGTGAGTT
AGTCTCCTTTCGGTTTGCGTCAATTGGCGCAAATCACGAGTCTTCAGTACTAATAATGGC
TTCTAGCACTTCTGGTCTAGTCTCCTCTTGCTCCTATTAGTCCACTAAGCGCG--CGGCC
TGATTACTACAAGATCCGGGCCCTTGTCTCTTCTTTGTTTATAACCTTTAGTCGATTCTA
TTTACTTTTTTCTTTTGTTCAACGGACGGAATCACCGGTCTGTTGCTCGTTTTGTTGTTT
AGCACGTGCCTTTAT--TGTTGTGTACTTACGA--CTTCATCACACTTACTTATTCTTCT
TTTTTCTTGACCTGTGTCACACAAAATATAGCGTAGGTTTTTTTCTTTCAATTATATATT
CTTCCCTTTTTCCCTTTTTATACTGAAATACCCTTCTTTCGTTTGTCGACTACCTGACCA
ATGACTAAAGATACTTACTTTTCTTGTTTTCTTTGACCATCCATTCTCTATCTTCTTCCC
CTTTTGTCTTTCCCAGGCGAAATTTCGCCTGTGTTTTTCTTACTTC--------------
----------------------------------------TCCACACACGTGTACGTAAA
ATCAACCAAACAACATTCCTGTCCACGTCCAACGCCTCCACCCGCGCCTGCAGTCGTAGA
AGGGAATACTTGAAAATTCATCACTATTAAGCTCATTCCTTGATTGT-ACTGCTGTAATG
TCCCACACTAGCCAGTACAGAATAAAGGCTTGGCTACATGTCCAAAGGCGAAGTGGGTAT
CAAAAATACACTTGGGAGTTTGCACTAACACACGATAGAATACCCCCCAATTAGCTTCGA
TGTCTTTAAATCGGTCCACGTCTAGGAAGTTTATAGCTACTTAGAAAAGTATGTTCACTG
TCGGAATACGCTTGATAGAGATCTGTTATTGAAATAAAGGGGTTTCAAGTCTCGTTCTCC
GGTATGATCCTCATTGAACTTATGGGCTGACGGACCGCTCAGTCTACGTACGAAGGATCG
AGAATTGCCCAGGCATCCCGATGACTATA-TACTAATAA-----AAGATCCGATATTGAT
GCCGCGCGTAAGACAGGGCAGAACTG-CCGGAATGCATCGACGAAAAAGACAGTGAGGCA
TTGTGAACGCACTGAAGGTGAAGAAGATAGGCAACACACTCAGACTTAATACAACAGGGG
ACAATACCAATATG-CCCTAAGCAGAGAAAGACAGGGCACTTCCAGTCCACAAATGAAGA
AGTGCACAGTATCACTGGGGAATATCCAGGAAGGAAGTGAGGTATAGAGCCT-AGACTGA
GACAAGTACGAGGCTGAGGGGGGACAGAGGATGATATCTGGGCTATCATTGAAGCGGAGG
GACAATGAGGTATTCGACCGGAGGGAACGGCCCGGGGGAGCAGAAACGACTGTCGCGAAA
AAAAATAGATACCCCAAAAGACGTAGCACCAAACTCGTGTAGGCTACACAAACCAAAGTT
TTCCGAGAAAATTCCTTAAAAAGGACGACATG--ATTATACACTAACTT-CACAACTCA-
--TATAAAGTTAATAAATAG-ATGTAGCAAAGCACGCTTGGACAAC--ATACTCGTTAAT
ATGTTGGAAGACAAGT---------AAGGTTAAAGGGAAAAAAAAAACTGCGCATCAAAA
ATCAAAGCAG??????????????????????????????????????????????????
???????????????????????????????????AGGCAACATATAACACAAATAAAGT
TAGGAATT-TGATAGAGAG---------GAGAGTTGTAATGCAA--AAAATAGATATAAC
AACTAACATTGTAATTCTTAAC--------------------------------------
------------AACAGAA?????????????????????????????????????????
????????????????????????????????????????????????????????????
????????????????????????????????????????????????????????????
????????????????????????????????????????????????????????????
????????????????????????????????????????????????????????????
??????????????????????????????????????????????????AATA-GAGGA
TA-ACGTACACTGATTATAAAGTAGGTGATCAGAAG------GAACAAGTCTTGGATCTG
GCTAAGAGGATGTCATTGATTGCGGTACAA--AAAACGCAGTAGAACAAATTGATCAAGA
TAAGAACATCACGATTCTGTGCAGGAGTAGAAATGTGGATATGAGAAGAATGCGAAACAA
TACACTTGAGTACAGACGAGTTCGATTTT--C--ACAAGAGCTTCAATAGAGATGTTAAT
CT---AGG---G-----GAGTT-GTTTGG-TC----AATGACATGTGAAGCCAAACACCC
AACCGAGTTTCCGATGGGGCTAGAATGAGAC--GGAACTAAACACTGGGCTCGCTATGCT
CTGAGACAAACGGAT--CAATAAACCATGATA--T----TAAATGTTTGCCCTTCGTGCA
ACTGCGGCGCATATTGCAGCAACAGATCACGACCATTGCATCAGATGGAAGGCAGTTGAT
GCAGC-TGTAGACTTAAT-G------A-AGGCAGTTTCACGGTTAAGGGATTTTACGACG
GGGGCGCTCCGTCAAGTGCACCAAATCTCTTTAGGTCACTAGCAGGACGTAATAACCCGG
CCTCTGATAGGAGCGGCAGGGTGTTGAGGTCGAGTTAGACAATTTAAG---A-A------
-----GA--ATTGATCGTAAAATACCATCGCGGCTGAAGCATGGGGGAGGGGCGTGAAAT
G--GTACTGGTATGGGGCAAGCTATGGATATTTACATGAAATAAAC-G---GGAAAAGAC
CCGATTCCATGAAGAGACGTTGGAGGATGGATACA---GGGTTCGGA---TTGGACGA-G
TTTAGGATTACCAGGAGCGAGGATAGAGATAG------ATG------AGTGTGTCACCAA
GGGAGGGACGAAGAATAATCACGACTTCGGACGGAGTACTGGCTCAAGGCATGTTCGTGG
GCCAACTCAGCTGGATGCGGTAACGTTGTTGGAACAAACTGTGCGTCGAAAATGGAAGGC
TGCCGCAGATTACATACCGGGAACGCTAGCTACGACCCGAGAGACGGCCGGGAGGTGCGG
TGGGCATCGACATATGCAAACAGATAAACAGGAACACCG--GGCGTTCGCGCGCCTTGCG
TATT--TGTGAATCACAAGGAAGCTACCACCAGCGTCCCAAGTGAAACCAGG-AACGGGA
AACATCTAAAACGAAGTTTGAATGCAAAGTTGTG-----AT-------AGAGGGAGACAT
TGGTGGGTGATCACATCAGTAACGTCGACGTTTACCCATAGACTGAT---CAGTAACGTT
----GGTCGTTTGAGAGAACATTCTAGTTGTGACTCATAACCTTA-ACGTA----ATCAC
GACAGGGGAAGCTGGTGTCAAAGATTGGTAAT--------GGGGTAGAG-----------
--------------------TGAAAACAAAATTGACAGTGACTCCAAAGCGTAATTTTCG
CCCGTACAACAGGGACAATGAAGCTAAGACCAGCCAGTT-GCCG--TTGAGGG--ATCGA
TTCGGGGACCGAGGC-GCAAGGTAAGAGTATTTGAAGGAGGATCGATCGACGGTTGCTGA
GGGCTCTTCCTGTCCGAGAGCTCGTCACGCAAA-----------CTGT------AAGAGA
ACAAGCGAGCAGTGACCGGGCGCCGTCAAGCACCATGATGTCCATGGGCGATTCCTGTAG
TAGGTGGGCAGGCTCTTTGGCGGGCTCATTCAACTTCGAGGCATGCACGACAGCTATAAG
ACCGATGAAT-AC--TATAATCA-GC---G-GA--AA-------TATAAGAGCTTTATTG
GCGGTCCAAA-ATAACTTCCT--ATGAGC--CTAG-TAGCCAGGCTGTTGATCGATGCTC
AAAAGAGGACTATACAACGCATTTCGAGGGACGTACAGAC---AACG--------TTAAG
AAGAGAACCAAATAGCTGAGTATTACGCTAATGTCCGAAATATTGAGGCTAATTACTTGC
GGGCCATATGACCCTGAGCGGGATCCTAGATTGAAGTTACGAACATCAAGCTACGTTATT
TGGAGAGTCACCTGGAAGTATGCCGCAAGTCACAATCGGCTTAGTAATTTGGCAGGGGAG
ACAGGGGTCACACGGGGCCAGGCAAGTGAACGATGACCAGAAGAGTGCACAGCGTGGGAT
AGCCTAGACACGAGAGCGACTAA------TCACTATAAACTATAAATTATCTTTGCACAC
GGTGGTGGGGGAAGGCTAGGCGACCATAATCAGGGTAGGAGCCGCACTCGAAATAGGTCC
CACACCGCCGTCTTAGTTGAAGACGAACAGAACTAATATGCAGCTGGTGCGAGGACAGAT
-ATCTAGAGCACATTGTGGGCCTAAGGTCAC----ACAGAAG-CCTC---AAACTTGTGG
ACTAT--GAGTTCGCAGCGCAAGG--TTTG-----G--GATATATGCTAAAAAGA--AGC
A--TATT-AAT-----AA------GGA--GGCT-CAGCAGTA----ACATCTATCGATTT
TAAACAACTAACTATGAGCGAGCATTTGATAGAC-GAGAT-CCGAACGTTGGCCTAAA--
ATGAA--C-TAAAACAGGTGCGGA--AAA-TAGCAATTGGACTC---GA-----ATACAG
ATATCGAGAAATAAT-AATAGTATGCG---A--------ACAAAATTGTAATGAATGA--
CG-----GAGTGACTCCGCGCGAGACCTAAGATTCTG-----GAAT-------------A
CAATCAAACCGCATTGTAT-GCACA--ATA--GGGGCG--TTGGAAAA-TTACATAAAGT
AA--C--TTA--GAATGAGATGTACGAATGCACGAGTGC--AAA--ACT---TTAAAA--
CTTACTACCA--GA--AGATT----------ACAA-GTCT-TAATCTTATTCAC-CT---
--A------AAAGAAAA--ACCCC--T-------AT--GTG--CCGGAGTAA---AATTT
TTA--T-GACAGATTAATT-----GATTTTT-G--ATAGGTC---CCAAATT--TAGATC
TGCTGAG--TTTGCAT-----------------------------AGTACATAATAACCC
GGGGTTTAGGAAAATACGCAAG---TT--TACTATATTCTTCGAATGGATAAAACGCTAT
GATTCTCGGCT--GAATGCAGAAACGTTGAATGACTTCATGAAACGCTGGATTAGGGTGA
TCTGATATAGAACGCCAGGATTGGC--TAGTCTAACAAAGGGTAGTACAACGGCTGTTAG
GGCAAGCACATTGAGACAGTCTCGGCACAACAGAAGCCGATAGTGTGGGATAGTTCAGTA
GTTCGGCGGCGTGG-TATTCGATTGGAAGTCAACATATGGATCGAGCGTGAGGCCGCAGT
TAGCAGAGGCGAATCAGA--GTAAAGCCTA--CGAATGTGATACTCTCAAACCAAC-AGC
ACACGATAAAAAAGTGTGGCGGTTGTGGATCTAGCAACACTGGCAGAAAGATATGACGAA
AGGAAAAGGGCGAGGGTAAGGCAGGATATACGGACCCCAGTCCCAAACGACAAACCCAAA
ACCAAAGAATCGCAGTCCCCGATGAGTAAACAACATGTCA-GGAGCTAT-GTGAAGTACG
ACCATCGCTGGTGAGGAGAGTCGGATCAGCGACGGGGGAGCCCGCTA---TGGAACAAG-
-AA---TTACAAC--C---GG--AAGTGGTCGTATAAAACACATCTGTCAAGTTTGAGCC
AACGACCCTCGTTTAAACGCTAATAGCTAACGAACCTACTGAACCG-ATCAGGAGGCTCA
GGAGCGAG-GTTGCAAAAATT-ATTGACTTCAAGGCCAGAGCGATAAGGTTA????????
????????????????????????????????????????????????????????????
??????????????????????????????????????????------------------
--AGGCAAGACAGAGCACATAAGTAAGCATGGTGCACAGCAGGA--AGAGAATGAAAAAT
TAAATGGAAGGAGCTGATAAATACAAACTACCACATACTGACAAACGAAGCTTTGGTGTC
TGGGAAAAAATAGGACA-----------------------TCGAGGGTGGTGGAAGCTCT
GCAATTCGATAATTAACAACTATTTTATTGGGGATATACAAGGGATAAATTATGATCGGA
ATAAGTCAAGAAAGCCAGTAGCCGTAATGACAATTAGAGTGCGCGGACACGAAAGAATAC
TACAATGTGATGGA--TAT---AGCAAACCTTACGAACACCTGTTGGCAATTAAACGGCA
ACATTAATACTGGAACACAGAC--CAGTAGAAGACGTTTTATCAATCAACCACCGGTGGG
CCTACCACAGGTAGTCTACAGCTAAAAAAGAGAAA-TAGAAGAAACCGGCAGGAGAGCAG
AAAAGACCTCAATAAAGTTTCAACGGTGGTGTAATATAAATCCGCGAAAAGATGCTTCAC
GGAATGACAAACGAATTGTCATTCGGAGAACCAACACGTGTCCGAAAGACGGGGAAAAC-
-AA-----G------AAGAGTAGCAATATTC--GATCGACTTAGGTCACTGAAAATCTAT
GTAGGTTAACTATACAAGGACAAGGTAAATGCTCAAAGAATACAATAAAGGAGAAGAGCA
CTAAAAGAAGAACTAGGTAGAGCAC--AAAAAATTATATC---T--T-------A-AAGA
--TAAA----AA-TAC---------AACCATCATTATCCACAACGGAGAGACTATCGAAA
GCGGCCCAAGGGATTTAT??????????????????????????????????????????
????????????????????????????????????????????????????????????
????????????????????????????????????????????????????????????
????????????????????????????????????????????????????????????
????????????????????????????????????????????????????????????
????????????????????????????????????????????????????????????
????????????????????????????????????????????????????????????
????????????????????????????????????????????????????????????
????????????????????????????????????????????????????????????
????????????????????????????????????????????????????????????
????????????????????????????????????????????????????????????
????????????????????????????????????????????????????????????
????????????????????????????????????????????????????????????
????????????????????????????????????????????????????????????
????????????????????????????????????????????????????????????
????????????????????????????????????????????????????????????
????????????????????????????????????????????????????????????
????????????????????????????????????????????????????????????
????????????????????????????????????????????????????????????
????????????????????????????????????????????????????????????
????????????????????????????????????????????????????????????
????????????????????????????????????????????????????????????
????????????????????????????????????????????????????????????
????????????????????????????????????????????????????????????
????????????????????????????????????????????????????????????
????????????????????????????????????????????????????????????
????????????????????????????????????????????????????????????
????????????????????????????????????????????????????????????
????????????????????????????????????????????????????????????
????????????????????????????????????????????????????????????
????????????????????????????????????????????????????????????
????????????????????????????????????????????????????????????
????????????????????????????????????????????????????????????
????????????????????????????????????????????????????????????
????????????????????????????????????????????????????????????
????????????????????????????????????????????????????????????
????????????????????????????????????????????????????????????
????????????????????????????????????????????????????????????
????????????????????????????????????????????????????????????
????????????????????????????????????????????????????????????
????????????????????????????????????????????????????????????
????????????????????????????????????????????????????????????
????????????????????????????????????????????????????????????
????????????????????????????????????????????????????????????
????????????????????????????????????????????????????????????
????????????????????????????????????????????????????????????
????????????????????????????????????????????????????????????
????????????????????????????????????????????????????????????
????????????????????????????????????????????????????????????
????????????????????????????????????????????????????????????
????????????????????????????????????????????????????????????
????????????????????????????????????????????????????????????
????????????????????????????????????????????????????????????
????????????????????????????????????????????????????????????
????????????????????????????????????????????????????????????
????????????????????????????????????????????????????????????
????????????????????????????????????????????????????????????
????????????????????????????????????????????????????????????
????????????????????????????????????????????????????????????
????????????????????????????????????????????????????????????
????????????????????????????????????????????????????????????
????????????????????????????????????????????????????????????
????????????????????????????????????????????????????????????
????????????????????????????????????????????????????????????
????????????????????????????????????????????????????????????
????????????????????????????????????????????????????????????
????????????????????????????????????????????????????????????
????????????????????????????????????????????????????????????
????????????????????????????????????????????????????????????
????????????????????????????????????????????????????????????
????????????????????????????????????????????????????????????
????????????????????????????????????????????????????????????
????????????????????????????????????????????????????????????
????????????????????????????????????????????????????????????
????????????????????????????????????????????????????????????
????????????????????????????????????????????????????????????
????????????????????????????????????????????????????????????
????????????????????????????????????????????????????????????
????????????????????????????????????????????????????????????
????????????????????????????????????????????????????????????
????????????????????????????????????????????????????????????
????????????????????????????????????????????????????????????
????????????????????????????????????????????????????????????
????????????????????????????????????????????????????????????
????????????????????????????????????????????????????????????
????????????????????????????????????????????????????????????
????????????????????????????????????????????????????????????
????????????????????????????????????????????????????????????
????????????????????????????????????????????????????????????
????????????????????????????????????????????????????????????
????????????????????????????????????????????????????????????
????????????????????????????????????????????????????????????
????????????????????????????????????????????????????????????
????????????????????????????????????????????????????????????
????????????????????????????????????????????????????????????
????????????????????????????????????????????????????????????
????????????????????????????????????????????????????????????
????????????????????????????????????????????????????????????
????????????????????????????????????????????????????????????
????????????????????????????????????????????????????????????
?ACATCAAGATAGAATTAGGAATTGAACAATGGAAGTATTAGGGAACGCTGGATGGGTCA
TTGGACCGAGCTGCATACTAAGCACAAAGGCAAGTGTTTCGCGCACTTCCGTAAAGGATC
T-CGGAGACGAGTGAGGGTTACGGGTTACGAGCACAATAGGCATTAAAACTGAATCTAGA
TAGTCAGTCAAAATTTTTACTTGTCGTTGGGATATCGAGAATCTCTCAACTTCCGAAATT
TGAGGCTAATTTTTAATTAGGAGTGCTGAAAGAGTATCTGTCGTACCATCCTCAAGACTA
AAGGAGGTTTCCGCTAGAAGCGTACTACATGATTACCGAGCAGGGTGTTTTGCAGGT-
>Carex_siderostica
GTTTAATTCAAACTTA-TAAAATCAGATTATAA--AAACTTTGA-------ATGATTTTA
AAAGAATTTTTGAAAAATATGTCTAACAAAATGTGAAATAGTGTCCTTTGTGTGCTTACA
AGGCTATTATTTTATTAGTTTCACATTTTAGTCAATTTGTA--------------TAA--
TAG---------AA--TA---------TTAACTAAACTAAAAGAAATGAGCTG-AAGACA
CAATTTTGTGTATATGGTAATCCTTAAGGTTACAA-TTTAATTATTTTTTTACAAATCTG
TAAATAATATATATATGACATATTGAAACTCTAATCTTAAATAAATGTTTACTAAGAA--
----TTTTATCAATTTAAGAAATATGAACGAGAGAAATTGTTGCAAG-------------
-------------A-----CACACGTAA-AAAATGAAGATAATTTATATTTATTTTTAAT
ATCTATTAACGCATAAGTTATAAGTAAAATGGATAAATTATTAATAATTATAATGGTT-C
TGATAAGAT???????????????????????????????????????????????????
????????????????????????????????????????????????????????????
????????????????????????????????????????????????????????????
????????????????????????????????????????????????????????????
?????????????????????????????????????ACCATTTTCTATTAATTAACGTA
TCTTATAATTTTTTTTTTTACGATAAAGTAGTAATTTGTGACATTCTAAGTTTGGAAGAT
TAAAAAATTGATTTATTATTTATTGTATTTAACATATTACAATACTGTTTTGGTTATGCT
AAGTTTTTAGCTAAGTGAAATTACAGTTAAAACATGTCTAAGATAATTTATCTAAATTGT
GAGTTCATAGCGACTTCATAGGTATTAAACCTTTAAATGTATTGTTATTTAATTTTCTAA
AATTCAGTTAAAGCTTTATTAATTTCGCATCGAATTAATTTATAATGTTAAATGTATATT
ACTTTTTATTTATAAATATTTACTTACATTTTGTTTTCAAATATATATGAAATAAAAGCA
TACAGAGCTAATTTCTTATTGTAGAATAAAAGGTAACAAATAAGATGATTTTAAGTATTT
CAGTAGAGTTTAAGTCCAATAATATAGTATTAGATCGGAACTGAATTGAAGACTGTGTTT
ATTCAACTTCTTGCAGTTTTTTGATATA-TGTT-GGTTTTTGGAAAAATTATATATGTTA
TTAGAAGAGTTAGTTATTATTAACCAATCCTTAGTTTTACTATTTAATTTTATACCTAAA
TAAAACTAATTAAATTATTCCTAAAAAACGATAATAAAGCGAGCCCTTATCATACATTAA
GATTTGATTTTTAGAACAGTTAATTGAAAATACTTAGTACGATTGATTATCATGAATTAT
TTAATGTACCCTCTTCCAAAAGACTAATAGTCATTTACCTTAAGTTGAAATTTGAGATAT
ACAATCATGTCGTCTTTTAATATATTTCAAAAAATTATTTAAGTCATAGATGAAAGTTCT
ATTATGAATGATAATCAATGCTAATCAGTAACGGTTATAAAAAATGTCAAACCCGAACTT
TTAAATTTTAATTGATATCTTAAACTGCGATTTGGTCCTATCGATCTAGC---AATTAGT
TTATTGT-AAAAACTATATTTATTAAATCTTTCATATATTGAA-CC-CCAGAGGTAGTTT
CATATTACCTAATTAGATTCTTGAATAATTAATATCGGATGTGAAGTAGTATTAATGAAA
GT-TTTTTGATACTTCTCGTCGAACTTCTCGTCGAACTTCGTTTTTAAATAATATAGTTA
GTTTAGAGTGTTAATTAATTAAGGTACTTTTTTAATAACTGGCAATATTCGAGAGAGTGT
GGTACTTGAAAAATCTAATTTAGAACATTGAACTTTAAAAATTACAAATGAACCAATGAT
AATTA--TTAATTTGCTTTTCTCTCAGTAGTTCTTTTTTAGTGGTTTTGTGTTACTTATA
TAATTGAAAAAGTAAATTAGTTATTGATAATTAGTGAAGTATATTTTGTTAATTTAATTG
ATGATTAAACATCTGAAATAACTCAATCTTGTATACGAGACCATTGTAACTGTTTGTCTA
TTTATTGCACATGTA---TATTTGTCTAATGCATTCTTTGATTTCTGACAAATTGGACCC
GTTATAGTTATACGAGATTTGTTCAAAGTTTGATTGATACTAATTTAATCAACATGTTAT
TATAATTAGATTTTTTACTAATTATCGGTAATACTTATTTTACAAATTAAACGGTTTGAT
ATAGTAATTCTTATTATCTACTGTC--AATCATTAATTCAAAGGTTTTATATAAATTTGT
TAGCTAATTATGTACTTATTCTTT--TGTAGT--GCT--ATGA------CAATAATCTGT
ATTCAATCTCAAAGTGCAAAATAGATGGAGGTATGGGGTTATTACATAAATTTATT---A
T--AAGTT------TGAA------T-TCTA--TTAT--T--T----GAAGATTGAACCTT
-----ATACTCATAATGTGTTGTTTTTTCATCTACATTTTAAAGTTATGACTGTGTAAAT
GATATGTATATTGTT--------A-----GTATGATATTGCATTTATTTTGATCTTCTTA
AATATCCTACAGAAGAAGTTCATTATAA---TGCGACTTATAATGCTGTTTGG--TCTAC
ATCGTTTAGATTAAACAACAGTTTAGAGAAGCGAATAAAC--TAAACGAGAAATTACTAT
TTTCTGTCAATACTCTTATTTTTGTTGATGTTTAGTGACATCATCAAATCATTATTTAAT
ATTATTTGACATTGCTCTTGAATGTGTATTTTTTTATTATATGATGCCTTATTATTGTAA
TTTAGTA?????????????????????????????????????????????????????
????????????????????????????????????????????????????????????
????????????????????????????????????????????????????????????
????????????????????????????????????????????????????????????
????????????????????????????????????????????????????????????
?????????????????????????????????????????????????AA--AATG--A
A--AGTACTTTAAACACTTAAAGT-AGCT--ACTAATTGAAAT--TG----AATACGTTT
TAGTTTGTAACATTTACTTAA----G--AAAA--TAAAAGT--TACATTCATTCAGTGTT
TATCTCTGTT--TCCCAAA-TCATAATGCTACTTCTTAAATAATAATTATTTCACTATAT
TTATTAGGTAATCCTATTGTTTT--AACACA--GTTCCAAC--TCT--T---CA--AATG
TCGTTAACATCAAATTTTTTGAACCGTGTGCTGGTTAGTATAGATAA--TGTTAA--TTT
A-AC--TGTTCACTTAATGAAGACTTCCAGCATTTAATACATTGTGAAATATGCACAGTA
GAATC--AATTATTGAATGTA-TAATTTGGATTAACTTTACTTAGTACTTCTTCTTGCTC
ACCTGCTTGACCGACTGCATCAGATTGGTGGTAAATTATAGGCC--AAGTTAGTAATTGT
CGCACTCGAAAGCTGCTTAG--TGCTTTAATTCAAAATTCTTTTA--CCATACTACTCCT
GTTAATAGTTGT-TCTTCTTTGTCTGTTTTTGTAGATCCCTAAGTGCAACGCTGTTACTC
AGCATTTAAATTCCGGATGTTGTGCCTCTTCTTTGATTTCTAAGTTTCATATGTTTGTCT
CGTCCTGTTTCGAGCAAAACTTGGTGCCCACTGAATCTCTGTTCTCTTCAGCGCTATTAC
ACAAGTGGGATGGACTGTTTTTTCCTCAGAGTCTATCACAAATTCGAACAACGTAACTTA
TCCATATTTCCTTTCTTATGGGATCTC--ATCTC--ATTGT-----AATCGTTGTCTG--
--TTTCTCACATTTTTCTCCGGCTCGTGTAATTATGGATTTCTCTGATTTCCCCATTCTT
ACTATTTTAGGTTTCAGTTTTGTTTTTTTACCCAAAAGCGTACTCCCGTT----TGTCCT
TTGGGAACGTGTCGATATAATAATTATTTTTGCCTGTCTCTAATAGCATCTCATTTTTTC
CCTGGTTTGGCAATTCTTTCCAGTGTGCATTCGACAGATGCAACCTAATTTGGCGCCTTT
AGTCGTAGCCGGATATAATTAGTTACATAACCGTCTCTTTTCTGTGTATCCCCTAAGCCA
TAAG-----------CCCCTTCTTCTCCATCCCCCCCGTTATCTCTTCAAGATTTATTCT
TGTTTGATTCTCACGTAGTTCACCTGATGATTTGTTCGACAAGACGTTCATTTATCTATG
CTCGTTTTGTGCGCAATGAACGTACAACTTCTCCCTGTTCTGGTCCTCGTTGATATTGGG
GACGTATTTCTGTTCGTTCTAAATATTATTTCGGAAATCCATGAAGGCCTGCAACTATGT
CTGTTCCCTCGTCTACTTCTCAACTTTTTTAAAATTGCTTTTCGTTCTTCTTTCGTTCCT
GAGCAATCGAACGTACTGACGTATGTGAATTCTTTTTTATACTTTACGCTGTATTGTCTT
TACTTTTTTTTGGCTACGGAGCTAGCTATTCGTCTTTTTCTTCGCTTTTTCAAGAA-TAG
GACTGTGT-TATTTCCATTTTATATAAATTATAAATAGTATTATAGGTGTAGTCTATTTT
CGTTCCTCGTCCGCTCGAGATTATTTTCTAGGATGTTTCAATTTTTTTGATATTCTATTT
CTGGGAAGTACCCATTTACCGGCTTTTCGTTGTGTACCAACTTATAGTTAACACTTTATC
TATGTTTCACTATCTTCTACGTCACAGACAAGCGTTTCGTTTATGCAGTTGTATATTCAC
ACTTCCGTTTTGCTATTAGCCCCTGAGATAAGTCACCTCATGTTTTGTGCTCATGTAGCT
TATTCAGTTGCCTTTTTGCGGAGTATTATAATGGTCTCTCATTCTTGGTCCCCTCTCGTG
GTTCATTTTTGTTTGAAATTTCATTCCTTTCTGTTTCCTATTCTTGATTAGAATT--ATC
ACA--TTACACGCGATTTCCGTTTCTTGTGTACATTTCTCTAGTACTTCAAATTAATTTT
GTATTCTGTAGTTCGGATTGCTTGTATTTACTATATTTTCATTAAGATAGATTCTTTTCT
CCCACCTGTCTTCCTAAAGACCGTAACATTTAATAAACGTTCTTCTCTCTCTGTGTTTTC
CCTAATGGTGCTCGTTTTTTCTTTCTATCTAATAGGTTAAATGCGCTAAATCTATGATTA
CTCCTTTCTTCCTGTCTTTAGAAATCAAACATGTTCATATTACCTTGTTCGCATTATATT
GATTGTGCATTTGTGTCGCTCCACGAACTTCAGTGATGTTTGTTGTAGTTGGTATGATTA
TCAATTAAAGTAC---TTCCTGCTTTTTGCTCACCATCTATGTCACTAGCCCTCCTTACC
CTTCCGTTTTCGTTCTTTTCCATTATTCCTGTTCTTTGCCTCTCATATAGGTCACCTCAT
GATTTCTGTGCCGCCTTATTCACACACTTTTGCGCTTACTACTTGACCAAAAATTTTGGT
CAATCTCGCCTTTGCTCTGGTCCTCGTGCAAATTGAGGTA--CC-T--TGTTCATCCGTC
CTATTGTATTCTAGATGTATAGAGGC-AC-ATTACTCTGGAG--TCAGCACAGA---TCT
------CC-TAAA--TCT--T--CAAAA------------AAT---TAATA----G-T--
AC-TTCAAACCTACAATAACTTTCTTTTTTTCTTTGCTGTGT-------A--CGGTATAT
TCAGTCTC---A--ACTTAACAAGTTTAATTAATTTCTGTCCTGTGTCTCTAGCTACTTC
ATA---TTATT--TAAG--TAGATTAATAACTAAGCAAGGATATTACGTTCTGTGGTGAT
CATTAGATTAGTCAGTGTCGTTTGAGTGATGAGGTCCATTTATCTTCT-TTTTTATCGTT
AATTTTTTGCTTTTGGTGTTTTCACTACCTCTGTTTTCTCTTATCTACATTCCCATTTAT
GCTATTTTTCTTTTAG--CAACAACATGCTGACTCCTTGCCTTTCTTCCTCACCGAGTTG
CCGCAATTAAAT-TAATAATGTATCCATTTCTATTCTTTTTCTTGCTCTCGATCTCTCGA
ATTTTATGCAACCTAGTTGTTTCTAGAATTAGACTTGATAGGTAATCAAGCTTAATCATC
GGAATCCTTCACTCTACCAATAATATCAGCGATGTTTTATGGTCCATTGTGCTTCATGCA
CCTTATTGAGATTAATTACCCGTGTTAAATGTGGTCCATCAGGTAAGTATGAATTCGTTA
AAATTCGACTTTAGTAGTGTTGGAACTAGGTCGCTTGCCGTAGATGATAAAAGAAATAGA
TAGAAAGACTCGATTGTGATGACTATTAACTAGTCGGCAAATATGGT-AGCAAA--AGAA
TCAGTTGAACCCATATCAAATATGTACCAGATGTATTGAAGTTCGGGATGCCCTTATATT
CATTAGTATCATTCTTGGTATTTGATAGTTCTTCGTCAAGAACTGCCGATGAGTTTCTCA
CAGTCTCTAACAAACTTCAGTGGGTATATAAGTCGATGTGTGCTATCTTAGGTAGATAAA
ATTAAGTATGTGTTGGAGTAAGCCAGTCTCAAAATCCAAGAATAAAATCTGGTCTCTTGA
ACTACTTACCAAATCAGTTAAATTAGCTGTACGGTACTATATAAGACTCTTTATAGAAAT
GCAGTAATCCGGTTGGTAATCGTAAATAACAATGTATTTCGAACGTCCTTGTGGGCATAA
GACAATTGTCAAAACGTAGTTTCAGGTGGCTGAAATCCATAATAACTTCAGGTGTTTCAA
CAAGAAAAGA--AAA--ACTTATTATCTTAAC--CCACTTCCCCAATCAGCGTCGTGCTT
AGCGGGTTATCCTTGCGTATAGAGTTCGCGCGACATTTCCGCTCTATCCCTTGTAAATCA
CAATTCTGCGCTCGGTTGCACACCTGGTAATTCTATATCGGCCACACTTACTCATGAATC
GATTAAGCG--CAAAAGGTCCAAATATAGGAACTAAGACTA----GTAAATCGCTATATC
-TT----TATTGGTCTCACACTTCAAGAAACGACCGGTTGCAGATCAACTATATCACTTC
ACTTACTTGTCAATATAATTCAGAAGGTATGCTTTTCAGTATCCCAGTCCATAAATGATC
TAGAGCAAAATTTTGCTCGAAAGATTTCTTCCACCCAAATATTAACTATGGAGGGGATAC
AGGAGAACTAACCCCGTTGATTGAAAGGAATCTGACT-A--GAACTATTCCGCATTTCAG
ACTATAACTCGACATGGTGAGACATTTAACTGTAGTTTTTCTTTTCATTTTTAAAATAAT
ATAATATTAATAAGTAAGTATACTCAATCGAATCCATATTAGTGGTCTCGTTTATCCGTC
TCTAAGCCTCACTCCTAATTCACATGGTTGCTAGGCCGTTTTTTTTATTGTATCGGTAAC
GATCGTCGTTTCTTCCCTGTCGACTCGAATGAGCTATTCGTCACTCTTGCCTTATTGGGC
GTGACCTCGTAGTACTTTCTTCCTTTTTATTTTGAAGTCGCTTGTCAACATAACTTGCAT
CAGTGAAAAGACCGCAATTATTCTTTTGCTCGATGTCTTACCTTGACCACTCCCTATTCA
GATTCTTATTGCTCAATTGTTTTTCTCTGTTCTCTTAATAATAACTGGCTCCCTTTTGCT
TCTGTGTGCCTCTAACTCTGTTTTATTTTGTTTGTTCTCTCGTTTCCATAAGGGAATATT
TCTCGATGTTTCCTCTCTTTTTGTGATGTTTATTGTCGCCTTTTTCTCTCTTTGGGGGTT
TTGCCACATATTTAGACTACCTAAGCACGATCGCTCAGCACCCGTGATACACAATAGACG
ATAATCGATTGCATGATCTTTTGTGGTATAGCGTCAAACGTGACCATGCGCATTGCTTGA
ATTAGATGGGTGGTATCCGTTATGGCCGTTGATATAGCCTGCTTTCCTTTTCGGTAAAAC
CCATCGTAATACTTAAATCGTTGTGCTCGCGAATATCTCTAATTACGTA-CAATCTCAAT
TTAAATTCATACGTAAGCCCTTCTAGCAAGATTCTGGGTACTCGGTGTGACCAAATCTCT
TTTTCGATAACAGGTGAGTAATTACAAGCTCGAGAAATAATTCCCGACATCTATCTTGCT
CTTTCAATACTCCACATCCAAGCATCTTCAATGTGGTTTTGCCCACCTTTTGAAACCCGA
AATTAGTTGAGACTTCATAGTGTTTGTAGTGTATAAACTGCTGGCAATTCACCTATACTT
CAGTAACACTCCGTCCCGCCCGCGTCG--GGGATTCTGGATCTTCTCTGCCATTTAATAC
TCTATCTTTTTAGTTTCGGCGTTCAACATGTGTCGAGCGGGGCGATCCGAATTTGTTGTA
ACTCTTTTATGGATACATGGCTGAAGTTCATCGGATCAGCTCTAGGTGATTGCACCATTA
CAGCCTCCAGTTTTGCATTGCTGTTTTTGGGGAGAATTACTTGCAAATATCCCCACGCTG
TTAGGCTGTCAATTGGTCCCGCTTTCGTTCTGTCTGTCG-----TGAGTCAACCCGGTGT
GTCTCAATATAAATCAAGTAAATTCCATGATCTTTTGCCGATTATCGAGATATGTAACTA
TGCTCACTGACATGACCTACTCGGGCCGCTATCACGTAAGGACTGTGGAAATACGCTTTT
TTCCTCTTCGGTATACAGACGTCGTAACACGTAAATCGTTGTGCTCGCGATTATCTCG-C
GGAATGGGATTATCCACAGTGCTTCGAGATACAACACGAATTGCCAGCGCCTTCTTGGTA
CACAGTGTCATCAAATCTCTTTTTCGATAGCATGTGAGTAATTACATCCGGGTGGGAAGT
AACTAACTATATGTCTCCTGTTCCTTCAATACTCCACTTCAATCCACCTACAAAATCGTT
TCGCTCAGCTTTTGAAACCAAAAATTCGTTAAAACTTCATGGCGTTTGTACTGTATAAAT
TTCTGCCAAATTTACTTCAGTACCAGACCAGTATTTCCCGGCCTACGGATGTCGGTACTA
AAGACTTTCTGCGATTTAACTCTGTACCCTTTTAGCTACGGCATTCAAAATGAGTCGAGC
GGGGCGATCCGACTATCTTGTTACTGGTCTAGAGAATCTGAGATCATAACCCATTGGTGA
ATGTACCATTAGAACTGTAGTCTGCGTTTTGATTGCCGTTTTTCGGGAGAATTACTCGCA
AGCCTCATTGGGAACTCTCTTACGTTGTCATCTGATTCACCTTTCCCCGATGTCACTATA
ACGTGGCAGTGCGCCATTATTCGAGGACAATCCCCGCAAGTGGAGGACCGCCATTGTGTA
TGCACCGGTCTCATCATATCCTTTCTTGTTTCCTCTTTTTTATAAAATTTAATACATCTC
CTTGCTGTGCTCGTTTATAGTTCACTCTCTTTCCTTAAGAGCGTGGGTGAGTCGCAAGTA
TGGTGTTTTCCTTCCCCTTTTCTTCCCCTATAGTGACTCGCTTAGAATTCGCTTCCCCCT
GTATACTGACCCTAAGTAAGGCAATTTTATTTGTCGATGGAGATGTGTGTGCGTCTCACC
CTCCCCCTTTTACTGAGGTCAGTCTGTCGCTATTTTTACAAATTTACTATTGTCGTTGGC
TTGCTAGCTTCCGTTGACCAAACCAAGAGTGAAAACAATTCCAGATGGTTTAACGTAACG
CTATTTCCGCTTGTGTCCTGTGCTCTATAGTATAACTTAGAGGTTACGCATTAGCATGTA
TTAAGACAATCTATCCTATCCTAGTGTCGAGTACTTTAACGGTTCTATTACCTTCGGCGC
TCTAATCTTACCACTTACTGGAGTTTTCTTCGTGTCACGGGGATCGGCTCACGTGGAAGT
CCCATTTCGTGTTCCTGAGTAGATATTGAAGCGACCTATCATTGTATTTCGTCGTGTGCT
ATCGTAGCGTGTCACAGTCGATACTACCGGTAGTACTTCGGTCCAATCCGCTGTTCGTTA
TGTGCCAGTAAGTGTGATACTTCGGTCCTTTCCTTTCGCTGAGCCCCCTATTGCCGAAGA
AGATAAATAGGTGCGTCAATGTCACGCATCAATCTAAATGAACCAGGTTGCGCTAAGAGT
CTGGTGACTTGAAAGGATTTGGTCCTTACTCTTTTAAAGTTGCATCTGGCACAAGTAATG
TCTATAGGATAGTCACACCCTAAACGGCATGATTATAGCCTACAGTTGGGCGGGTCTGAC
CTCTTTTTGATGAGCGCTTGATTCGTACATACATATGCTAATGACCCAGACTTACTACTG
GTAATACTTAGCTTTCGGAAAGCGTCGGCGACGTTATCGATTGCATCACGTTTTGCGCTA
TTATCATTCAACTAAAGTTTTCATCCTGGGTGCGGATTACTCATTCGTTATTCCCTTGTG
GTAACTTGCACTAACTCTTGATGAAGAATCCTTGTATTTTGTGCTTTTTACTATGGTAAC
GCCGGGATGATCATCTGCGTTTGATTACCTGGAGGTTGTAATAATTGGATGTGCTGTTGG
TGATTCACTCGCGGCTTGCGACATCAGTGCTCTTGTTCGGTTGTAACCACGATAGCCGCA
CCACACTCTTTGAAGTGCATGCCAGCCGTGAATTGCCCGATTTGGACTGTGATGCCGTAC
TGGCAGTATGGTAAATACGAAGGCCAATCACCTGCTACTGGTCCATACTAATCCGGGTCC
CATTTGTTTTTGATGACGGCGCCCCGTAAGTAGATACTTTTCCTATCTCTGGTCAAAAAT
TATTAAGTGGAGTTTTGGCGTTTTCGCATCTGGGTCGCCTTCCGACAGTCGCATAGGATT
CCCTCCCCAGTCACTTTTGGCACAGATCGGGATGGTGCTTCTAGCTCTTGTTTGATATCG
CTATGCAACTCTCGCTCTTTCTTTTACTGACGGTTCCGTGTCCTTGTTTTTAGTAAGCTA
CTATTGTCGTTGCCTTGCTAGCCTAACTTAAGAGCACTGCTACCACAACACTTCCAGTGC
ATTGTCTCAAGGTATTTTTTCTCGTGTGCTGTTGTCTATGCAATTCAATGCCAACATACT
ACAATTTAAGTGCGTCCAAACAAATTTCAATTCGGACTTCGGCGAGCTCATTCGTGAGTT
AGTCTCCTTTCGGTTTGCGTCAATTGGCGCAAATCACGAGTCTTCAGTACTAATAATGGC
TTCTAGCACTTCTGGTCTAGTCTCCTCTTGCTCCTATTAGTCCACTAAGCGCG--CGGCC
TGATTACTACAAGATCCGGGCCCTTGTCTCTTCTTTGTTTATAACCTTTAGTCGATTCTA
TTTACTTTTTTCTTTTGTTCAACGGACGGAATCACCGGTCTGTTGCTCGTTTTGTTGTTT
AGCACGTGCCTTTAT--TGTTGTGTACTTACGA--CTTCATCACACTTACTTATTCTTCT
TTTTTCTTGACCTGTGTCACACAAAATATAGCGTAGGTTTTTTTCTTTCAATTATATATT
CTTCCCTTTTTCCCTTTTTATACTGAAATACCCTTCTTTCGTTTGTCGACTACCTGACCA
ATGACTAAAGATACTTACTTTTCTTGTTTTCTTTGACCATCCATTCTCTATCTTCTTCCC
CTTTTGTCTTTCCCAGGCGAAATTTCGCCTGTGTTTTTCTTACTTC--------------
----------------------------------------TCCACACACGTGTACGTAAA
ATCAACCAAACAACATTCCTGTCCACGTCCAACGCCTCCACCCGCGCCTGCAGTCGTAGA
AGGGAATACTTGAAAATTCATCACTATTAAGCTCATTCCTTGATTGT-ACTGCTGTAATG
TCCCACACTAGCCAGTACAGAATAAAGGCTTGGCTACATGTCCAAAGGCGAAGTGGGTAT
CAAAAATACACTTGGGAGTTTGCACTAACACACGATAGAATACCCGCCAATTAGCTTCGA
TGTCTTTAAATCGGTCCACGTCTAGGAAGTTTATAGCTACTTAGAAAAGTATGTTCACTG
TCGGAATACGCTTGATAGAGATCTGTTATTGAAATAAAGGGGTTTCAAGTCTCGTTCTCC
GGTATGATCCTCATTGAACTTATGGGCTGACGGACCGCTCAGTCTACGTACGAAGGATCG
AGAATTGCCCAGGCATCCCGATGACTATA-TACTAATAA-----AAGATCCGATATTGAT
GCCGCGCGTAAGACAGGGCAGAACTG-CCGGAATGCATCGACGAAAAAGACAGTGAGGCA
TTGTGAACGCACTGAAGGTGAAGAAGATAGGCAACACACTCAGACTTAATACAACAGGGG
ACAATACCAATATG-CCCTAAGCAGAGAAAGACAGGGCACCTCCAGTCCACAAATGAAGA
AGTGCACAATATCACTGGGGAATATCCAGGAAGGAAGTGAGGTATAGAGCCTAAGACTGA
GACAAGTACGAGGCTGAGGGGGGACAGAGGATGATATCTGGGCTATCATTGAAGCGGAGG
GACAATGAGGTATTCGACCGGAGGGAACGGCCCGGGGGAGCAGAAACGACTGTCGCGAAA
AAAAATAGATACCCCAAAAGACGTAGCACCAAACTCGTGTAGGCTACACAAACCAAAGTT
TTCCGAGAAAATTCCTTAAAAAGGACGACATG--ATTATACACTAACTT-CACAACTCA-
--TATAAAGTTAATGAATAG-ATGTAGCAAAGCACGCTTGGACAAC--ATACTCGTTCAT
ATGTTGGAAGACAAGT---------AAGGTTAAAGGGAAAAAAAAAACTGCGCATCAAAA
ATCAAAGCAG??????????????????????????????????????????????????
???????????????????????????????????AGGCAACATATAACACAAATAAAGT
TAGGAATT-TAATAGAGAG---------GAGAGTTGTAATGCAA--GAAATAGATATAAC
AACTAACATTGTAATTCTTAAC--------------------------------------
------------AACAGAA?????????????????????????????????????????
????????????????????????????????????????????????????????????
????????????????????????????????????????????????????????????
????????????????????????????????????????????????????????????
????????????????????????????????????????????????????????????
??????????????????????????????????????????????????AATA-GAGGA
TA-ACGTACACTGATTATAAAGTAGGTGATCAGAAG------GAACAAGTCTTGGATCTG
GCTAAGAGGATGTCATTGATTGCGGTACAA--AAAACGCAGTAGAACAAATTGATCAAGA
TAAGAACATCACGATTCTATGCAGGAGTAGAAATGTGGATATGAGAAGAATGCGAAACAA
TACGCTTGAGTACAGACGAGTTCGATTTT--C--AGAAGAGCTTCAATAGAGATGTTAAT
CT---AGG---G-----GAGTT-GTTTGG-TC----AATGACATGTGAAGCCAAACACAC
GACCGAATTTCCGATGGGGCTAGAATGAGAC--GGAACTAAACACTGGGCTCGCTATGCT
CTGAGACAAACGGAT--CAATAAACCATGATA--T----TAAATGTTTGCCCTTCGTGCA
ACTGCGGCGCATATTGCAGCAACAGATCACGACCATTGCATCAGATGGAAGGCAGTTGAT
GCAGC-TGTAGACTTAAT-G------A-AGGCAGTTTCACGGTTAAGGGATTTTACGACG
GGGGCGCTCCGTCAAGTGCACCAAATCTCTTTAGGTCACTAGCAGGACGTAATAACCCGG
CCTCTGATAGGAGTGGCAGGGTGTTGAGGCCGAGTTAGACAATTTAAG---A-A------
-----GA--ACTGATCGTAAAATCCCATCGCGGCTGAAGCATGGGGGAGGGGCGTGAAAT
G--GTACTGGTATGGGGCAAGCTATGGACATTTACATGAAATAAAC-G---GGAAAAGAC
CCGATTCCATGAAGAGACGTTGGAGGATGGATACA---GGGTTCGGA---TTGGACGA-G
TTTAGGATTACCAGGAGCGAGGATGGAGATAG------ATG------AGTGTGTCACCAA
GGGAGGGACGAAGAATAATCACGACTTCGGACGGAGTACTGGCTCAAGGCATGTTCGTGG
GCCAACTCAGCTGGATGCGGTAACGTTGTTGGAACAAACTGTGCGTCGAAAATGGAAGGC
TGCCGCAGATTACATACCGGGAACGCTAGCTACGACCCGAGAGACGGCCGGGAGGTGCGG
TGGGCATCGACATATGCAAACAGATAAACAGGAACACCG--GGCGTTCGCGCGCCTTGCG
TATT--TGTGAATCACAAGGAAGCTACCACCAGCGTCCCAAGTGAAACCAGG-AACGGGA
AACATCTAAAACGAAGTTTGAATGCAAAGTTGTG-----AT-------AGAGGGAGACAT
TGGTGGGTGATCACATCAGTAACGTCGACGTTTACCCATAGACTGAT---CAGTAACGTT
----G-TCGTTTGACAGAACATTCTAGTTGTGACTCATAACCTTA-ACGTA----ATCAC
GACAGGGGAAGCTGGTGTCAAAGATTGGTAAT--------GGGGTAGAG-----------
--------------------TGAAAACAAAATTGACAGTGACTCCAAAGCGTAATTTTCG
CCCGTACAACAGGGACAATGAAGCTAAGACCAGCCAGTT-GCCG--TTGAGGG--ATCGA
TTCGGGGACCGAGGC-GCAAGGTAAGAGTATTTGAAGGAGGATCGATCGACGGTTGCTGA
GGGCTCTTCCTGTCCGAGAGCTCGTCACGCAAA-----------CTGT------AAGAGA
ACAAGCGAGCAGTGACCGGGCGCCGTCAAGCACCATGATGTCCATGGGCGATTCCTGTAG
TAGGTGGGCAGGCTCTTTGGCGGGCTCATTCAACTTCGAGGCATGCACGACAGCTATAAG
ACCGATGAAT-AC--TATAATCA-GC---G-GA--AA-------TATAAGAGCTTTATTG
GCGGTCCAAA-ATGACTTCCT--ATGAGC--CTTG-TAGCCAGGCTGTTGATCGATGCTC
CAAAGAGGACTATACAACGCATTTCGAGGGACGTACAGAC---AACG--------TTAAG
AAGAGAACCAAATAGCTGAGTATTACGCCAACGTCCGAAATATTGAGGCTAATTACTTGC
GGGCCATATGACCCTGAGCGGGATCCTAGATTGAAGTTACGAACATCAAGCTACGTTATT
TGGAGAGTCACCTGGAAGTATGCCGCAAGTCACAATCGGCTTAGTAATTTGGCAGGGGAG
ACAGGGGTCACACGGGGCCAGGCAAGTGAACGATGACCAGAAGAGTGCACAGCGTGGGAT
AGCCTAGACACGAGAGCGACTAA------TCACTATAAACTATAAATTATCTTTGCACAC
GGTGGTGGGGGAAGGCTAGGCGACCATAATCAGGGTAGGAGCCACACTCGAAATAGGTCG
CACACCGCCGTCTTAGTTGAAGACGAACAGAACTAATATGCAGCTGGTGCGAGGACAGAT
-ATCTAGAGCACATTGTGGGCCTAAGGTCAC----ACAGAAG-TCTC---AAACTTGTGG
ACTAT--GAGTTCGCAGCGCAAGG--TTTG-----G--GATATATGCTAAAAAGA--AGC
A--TATT-AAT-----AA------GGA--GGCT-CAGCAATAAC-TATATCTATCGATTT
TAAACAACTAACTATGAGCGAGCATTTGATAGAC-AAGAT-CCAAACGTTGGCGTAAA--
ATGAA--C-TAAAACAGGTGCGGA--AAA-TAGCAATTGGACTC---GA-----ATACAG
ATACCGAGAAATAAT-AATAGTATGCG---A--------ACAAAATTGTAACGAATGA--
CG-----GAGTGACTGCGCGCGAGACCTAAGATTCTG-----GAAT-------------A
CAATCAAACTGCATTGTAT-GCACA--ATA--GGGGCG--TTGGAAAA-TTACATAAAGT
AA--C--TTA--GAATGAGATGTACGAATGCACGAGTGC--AAA--ACT---TTAAAA--
CTTACTACCA--GA--AGATT----------ACAA-GTCT-TAATCTTATTCAC-CT---
--A------AAAGAAAA--ACCTC--T-------AT--GTG--CCGGAGTAA---AATTT
TTA--T-CACAGATTAATTTCATTGATTGTT-G--ATAGGTC---CCAAATC--TAGATC
TGCTGAG--TTTGCAT-----------------------------AGTACATAATAACCC
GGGGTTTAGGAAAATACGCAAG---TT--TACTATATTCTTCGAATGGATAAAACGCTAT
GATTCTCGGCT--GAATGCAGAAACGTTGAATGACTTCATGAAACGCTGGATTAGGGTGA
TCTGATATAGAACGCCAGGATTGGC--TAGTCTAACAAAAGGTAGCACAACGGCTGTTAG
GGCAAGCACATTGAGACAGTCTCGGCACAACAGAAGCCGATAGTGTGGGATAGTTCAGTA
GTTCGGCGGCGTGG-TATTCGATTGGAAGTCAACATATGGATCGAGCGTGAGGCCGCAGT
TAGCAGAGGCGAACCAGA--GTAAAGCCTA--CGAATGTGATACTCTCAAACCAAC-AGC
ACACGATAAAAAAGTGTGGCGGTTGTGGATCTAGCAACACTGGCAGAAAGATATGACGAA
GGGAAAAGGGCGAGGGTAAGGCAGGATATACGGACCCCAGTCCCAAACGACAAACCCAAA
ACCAAAGAATCGCAGTCCCCGATGAGT-AACAACATGTCA-GGAGCTAT-GTGAAGTACG
ACCATCGCTGGTGAGGAGAGTCGGATCAGCGACGGGGGAGCCCGCTC---TGGAACAAG-
-AA---TTACAAC--C---GG--AAGTGGTCGTATAAAACACATCTGTCAAGTTTGAGCC
AACGACCCTCGTTTAAACGCTAATAGCTAACGAACCTACTGAACCG-ATCAGGAGGCTCA
GGAGCGAG-GTTGCAAAAATT-ATTGACTTCAAGGCCAGAGCGATAAGGTTA????????
????????????????????????????????????????????????????????????
??????????????????????????????????????????AGGGAGAAGATTCGTAAA
CTAGGCAAGACAGAGCACATAAGTAAGCATGGTGCACAGCAGGA--AGAGAATGAAAAAT
TAAATGGAAGGAGCTGGTAAATACAAACTACCACATACTGACAAACGAAGCTTTGGTGTC
TGGGCAAAAATAGGACA-----------------------TCGAGGGTGGTGGAAGCTCT
GCAATTCGATAATTAACAACTATTCTATTGAAGATATACAAGGGATAAATTATGATCGGA
ATACGTCGAGGAAGCCAGTAGCCGTAATGACAATTAGAGTGCGCGGACACGAAAGAGTAC
TACAATGTGATGGA--TAT?????????????????????????????????????????
????????????????????????????????????????????????????????????
????????????????????????????????????????????????????????????
???????????????????????????????????????ATCCGCGAAAAGATGCTTCAC
GGAATGACAAACGAATTGTCATTCGGAGAACCAACACGTGTCCGAAAGACGGGGAAAAC-
-AA-----G------AAGAGTAGCAATATTC--GATCGACTTAGGTCACTGAAAATCTAT
GTAGGTTAACTATACAAGGACAAGGTAAATGCTCAAAGAATGCAATAAAGGAGAAGAGCA
CTAAAAGAAGAACTAGGTAGAGCAC--AAAAAATTATACC---T--T-------A-AAGA
--TAAA----AA-TAC---------AACCATCATTATCCACAACGGAGAGACTATCGAAA
GCGGCCCAAGGGATTTAT??????????????????????????????????????????
????????????????????????????????????????????????????????????
????????????????????????????????????????????????????????????
????????????????????????????????????????????????????????????
????????????????????????????????????????????????????????????
????????????????????????????????????????????????????????????
????????????????????????????????????????????????????????????
????????????????????????????????????????????????????????????
????????????????????????????????????????????????????????????
????????????????????????????????????????????????????????????
????????????????????????????????????????????????????????????
????????????????????????????????????????????????????????????
????????????????????????????????????????????????????????????
????????????????????????????????????????????????????????????
????????????????????????????????????????????????????????????
????????????????????????????????????????????????????????????
????????????????????????????????????????????????????????????
????????????????????????????????????????????????????????????
????????????????????????????????????????????????????????????
????????????????????????????????????????????????????????????
????????????????????????????????????????????????????????????
????????????????????????????????????????????????????????????
????????????????????????????????????????????????????????????
????????????????????????????????????????????????????????????
????????????????????????????????????????????????????????????
????????????????????????????????????????????????????????????
????????????????????????????????????????????????????????????
????????????????????????????????????????????????????????????
????????????????????????????????????????????????????????????
????????????????????????????????????????????????????????????
????????????????????????????????????????????????????????????
????????????????????????????????????????????????????????????
????????????????????????????????????????????????????????????
????????????????????????????????????????????????????????????
????????????????????????????????????????????????????????????
????????????????????????????????????????????????????????????
????????????????????????????????????????????????????????????
????????????????????????????????????????????????????????????
????????????????????????????????????????????????????????????
????????????????????????????????????????????????????????????
????????????????????????????????????????????????????????????
????????????????????????????????????????????????????????????
????????????????????????????????????????????????????????????
????????????????????????????????????????????????????????????
????????????????????????????????????????????????????????????
????????????????????????????????????????????????????????????
????????????????????????????????????????????????????????????
????????????????????????????????????????????????????????????
????????????????????????????????????????????????????????????
????????????????????????????????????????????????????????????
????????????????????????????????????????????????????????????
????????????????????????????????????????????????????????????
????????????????????????????????????????????????????????????
????????????????????????????????????????????????????????????
????????????????????????????????????????????????????????????
????????????????????????????????????????????????????????????
????????????????????????????????????????????????????????????
????????????????????????????????????????????????????????????
????????????????????????????????????????????????????????????
????????????????????????????????????????????????????????????
????????????????????????????????????????????????????????????
????????????????????????????????????????????????????????????
????????????????????????????????????????????????????????????
????????????????????????????????????????????????????????????
????????????????????????????????????????????????????????????
????????????????????????????????????????????????????????????
????????????????????????????????????????????????????????????
????????????????????????????????????????????????????????????
????????????????????????????????????????????????????????????
????????????????????????????????????????????????????????????
????????????????????????????????????????????????????????????
????????????????????????????????????????????????????????????
????????????????????????????????????????????????????????????
????????????????????????????????????????????????????????????
????????????????????????????????????????????????????????????
????????????????????????????????????????????????????????????
????????????????????????????????????????????????????????????
????????????????????????????????????????????????????????????
????????????????????????????????????????????????????????????
????????????????????????????????????????????????????????????
????????????????????????????????????????????????????????????
????????????????????????????????????????????????????????????
????????????????????????????????????????????????????????????
????????????????????????????????????????????????????????????
????????????????????????????????????????????????????????????
????????????????????????????????????????????????????????????
????????????????????????????????????????????????????????????
????????????????????????????????????????????????????????????
????????????????????????????????????????????????????????????
????????????????????????????????????????????????????????????
????????????????????????????????????????????????????????????
????????????????????????????????????????????????????????????
????????????????????????????????????????????????????????????
????????????????????????????????????????????????????????????
????????????????????????????????????????????????????????????
????????????????????????????????????????????????????????????
????????????????????????????????????????????????????????????
????????????????????????????????????????????????????????????
????????????????????????????????????????????????????????????
????????????????????????????????????????????????????????????
?ACATCAAGATAGAATTAGGAATTGAACAATGGAAGTATTAGGGAATGCTGGATGGGTCA
TTGGACCGAGCTGCATACTAAGCACAAAGGCAAGTGTTTCGCGCACTTCCGTAAAGGATC
T-CGGAGACGAGTGAGGGTTACGGGTTACGAGCACAATAGGCATTAAAACTGAATCTAGA
TAGTCAGTCAAAATTTTTACTTGTCGTTGGGATATCGAAAATGTCTCAACTTCCGAAATT
TGAGGCTAATTTTTAATTAGGAGTGCTGAAAGAGTATCTGTCGCACCATCCTCAAGACTA
AAGGAGGATTCCGCTAGAAGCGTACTACATGATTACCGAGCAGGGTGTTTTGCAGGT-
>Centrolepis_cambodiana
GTTCAACTGAAACTGT-TAAATTTATT----AAC-CAAATTTG--------AAGATTTTA
AGAGAGTTTTTGAAAAATATATCGGAAATAGCGCAAAAAAGTGTCCTTCGTATGTTTGCA
GATTTGTTATTCTACTAATTTCAAATTTTGGTTAAAATGTAAAAC---------TCTG--
CGT---------GG--AAATGGTATGATCTA----GTTAAAATAAATGAGCTG-ACAGGA
CAATTTTATGTATACTGTGATTCATAAGGTTATAA-ATAAATTTTCTTTTTACAAATTAG
CAAAAAATATATATATAATAAATTGAAATTCTTGTCCTAAATAAATCTTCACTGAGAA--
----AATTAACAATCAAAGAAGTGTGGGTAAGAGAGATTGTTACAAA-------------
-------------GAGACACATGCGTAT-AAAATCAAGACAACTTGTATTTATTTGTAAT
ATCTATTAACGCCTAAGTTACGACTAAACTGGAAATCTTATTAATAGTTGAAATACTTTC
AGGTAGAAGTTTGGCCTCTTGTACCT--TTAATTCACTAGAGCTTAATACTGGGG-TATG
TACGTTATTGTCTTAAGCTACTTTGTAAGAAGTCTTAACAGAAATTTATCATGTTACAGT
TGATAATAAACT--GAGTTTTCTATGATATTCAAACGAAGTACAGAGTAATTTATA--TT
AATATACATTAAAAATTATTAATATTAGGATATTTACCACTATGTAGATAAAGTGAACAT
AAACATACGG-CACCACAGTTTAATTGTGATCCCCTTACTATTCTCTATTGGTTAAAATG
TCTCATAGTTTTCTTTTTTAAGAGAATATAATTATTTTTGAAATTCTAAGCTTGGAAAAT
TAAAAAATTGACGTATTGTTTATTATATTTGACATATTATCATATTCATTTCGTCATAAT
AGATTTCTGGCTAACTAAAATTGTAGTTAAAATATATTTAACATAATTTTTCTAAGTTGT
AAACTTAAAACGACTATTTAGGTAACAAATTCTTGAATGCATTGCTACCTAATTTTCCAG
AATTAAGTAAAAATATTATTTATTTTGTACTGAACTAATTTATAATGCTATAGGTATACT
GTTTTATTTCTATAAATACCTACCGACACTTTGTTTTTAGACCTATAGGAAATCAAAGAA
CACGGAATTAATTTTCTATCGTAGAATAAATGGTAACAATTCGGAGAATTTTAATGACTT
GAGAGGAGATTATTGACAAAAATACAATATGCAACCGAAATTGAATTGAATAATATGTCT
ATAGTGGTTTTTGCGGTTTTCCAATGTA-CTCT-GATTGTTGAAAAGATTATATATGTTA
GGGGAAGAGTTGATTATTCCCGATCAATCCTTAGCTTTGTTATTTAGCTTTATGGTTATA
TAAACTTAATTAGGTTACTCTTTAAAAATGGTAAGAAATTGAGTCCTCATTACGCATTAA
GATTTAACCTCAGGAACAGTTAGTCGAAAATGCTTAGTAGAATTGATTGTTATGGATCGT
TTAGCGTACTTTCTCTTAAAAAACCAAGAGTCAAGTACTTTCAGCTGAAATTCCAGATAT
GCAATTATACTGTCCCTCGATATGTTTCACCAAGTCGTTTAAGTTATATATGAAGGCACT
GTTATGAATGATAATCGATGCTAGTTGGTAACGATTATAAACAATGTCAAACCCAAATTC
TAAAATGTTAAATGATAGCTTAAACTATAGCTTGGTCCGATGGATGCAGC---ATTTAAC
TTATTGT-TAGAACTATTTTTATGAAACCCTTCATATATTAAA-CC-CTAGAGCTGGCTT
TAAATTGCCTAATTGAGTTCCTAAAAAATTAAGAGTGTATATGAAATAATATCAATGAAA
GT-CTTTCGAAACTT------------TTTACTGACTGTCGTTCTTAAATAATACATTTA
ACTTAGAG-----AGTAATTAATGCGTTTACGAAGTAACGAACAAAATAAGAAAGAATAT
AGTACTAAAAAAAAGTTCTTTTAAAATTTTAACTTTAAAATGTACAAATCAAGAGATAAT
GTTTA--TCAATATGCTTTACTCACGGTAGTTTTTTTTTAACAGTTTTACATCATTGATA
TAGTCGAAAACATAAGTCAGTTAGTGATAATTTGTAAAGTATATTTTGTTAACCTAATAT
ATTAGTAAATGTCTGAAGTAAATCAATTTTGCATTCAATATCATTGTAACTTTCTGTCCA
TTTATTACGCATGTA---AATTTGTTTTGTGCCTTTTATGGTTTATGACACATTTAACCT
GTTATTTTTATACAGACTTTCTTCAAAACTTGACTAACACTAATCTAGTCAACATTTTAT
CATAGCTAAAATTTTTATCGATTATCGTTAATATTTAGTTTAGATGTTAGACGATTCGAT
ATAGTAAATCCTAGTCTATGTG-----GATTAGAAAATAAAGAGATGTCTAGAAATCTGT
TAATTAATTATGAACTTACTCCTT--CATAAA--ACATAAGTA------TAATAATCTAT
ATTTAAT--TATAAAACAAAATTAATGGAGGCATGGAATTATTATACACATTTACT---A
A--AAAACCTA---AAATAACATTT-TTTT--TCGT--C--TCTATATAAAGTTACT---
-----ATATCTATCATATGTTGTTTATTAGTTTAGATTTTAAAGTTGTGACTGTGTCGAT
GATATGCATGTTATT--------A-----ATCTGGCTTTATATTAATTATGACTTTATAA
AATGTTTTACAGGAGAAGTTTATTTTATTAATGCGCTTCAAAATGATGTTTGG--TTTAT
ATCGTTTTGACTAAACCAAAGTTAAGAGAGGTAGATAAAT--TAAACGAAAAGCAAGTAC
TTTCTGTCGATCCTCTTCTTTTTGTTGATCTTTTGTGACCTCATTAAATTATTATTTTTA
ATTACTTGAAACTGTTGTTGGTTCTATATTTTTTTATTATATAATATTTTATTATCAAAG
TTTAGTAGTTTTTAACT----TTTA----AAAATGAC--------ACAATTAAGGCTATT
GTACATACTTTTTGATC--------TCA----TC---AGTTTGTACCTTAGAGAAGCTTC
AGCCATATCTAACAAGTGTGACCCACAAGCCGCAATTTTATGTCATAC-TTAGAAGC---
-------------CTCAAAAAAAAGCCCCAGTTAGAACATT-------------------
------AAGAA-------TTTATATAAATCCGGTCTCATTA--TATATTATTAAATAACT
ACAC--TATAAGGAATTTTTCAA---------------TATTAT-CCAAAA--AACG--A
AATATTACTTTAAATACTCAAGGT-AGCTTAAAT-------AT--TA----AAAATGTTT
TAGTTCATAAAAATTACT-AA----C--AAAG--TGGAAAA--TGAGTTCATTCAGTCTT
TATCTCTATT--ACCAAAA-TCATAATGCTACCTCTTAAATCATAGACATTTCACTATGT
TTATTACGTAACCCTATTGTTTA--AACAGA--GTTCCAAT--TAC--T---CA--AAAG
TTATTAATATCAAATTTTTTGAACCTTGTTCCGCTTAGCATTGATAG--TATGAG--CTT
A-AC--TGCTCACTTAATGAACACTTCCAGGTTGTAACACATTTTGAAATATGCACAGTA
TAATC--GACTATTGATCATT-TACTTTGATTTAACATTGTCTAATAAATCTTCTTGCTT
ACGTGCTCGACTGACGGCATCAAATTAATGGTAGATTAAAGGCT--AAAATAGTAATTGT
CGCGCTCGAAAGCTGCTTAATATGCCTTAATGTAAAATCCTTTTC--TTATATTACTTCT
ATTAAGAGTTAT-TCTTTTTTGTCTGTTCTTGTAGATCCCTAAGTGCAACGCTGTTACTC
AGCATTTAAATTCCGGATCTTGTGCCTCTTCTTTGATTTCTGAATTTAATGTGTTTGTCT
CGTTCTGTTTCGAGCAAAACTTGGTGCCCACTGAATCTCTGTTCTCTTCAGTGCTATTAC
ACAAGTGGGATGGACTGTTTTTTCCTCAGAGTCTATCACAAATTCGAACAACGTAACTTA
TTCATATTTCCTTTCTTATGGGCTCTC--ATTTT--ATTAT-----AATAGTTATCTG--
--TTTCTGACTTTTTTCTCCGGCTCGTGTAATTATGGATTTCTCTGATTTCCCTATTGTT
ACTATTTTAGGTTTCAGTTTTGTTTTTTTACCCAAAAGCGTATTCCCGTT----TGTCCT
TTGGAAACTTGTCGATACAATAATTATTTTTCCCTGTCTCTAATAGCATCTCATTTTTTC
CCTGGTTTGGCAATTCTTTCCAGTGTGCATTCGACAGACGCAACCTAATTTGGCGCCTTT
AGTCGTAGCCGGATATAATTAGTTACATAACCGTCTCTTCTCTGTGTATCTCCTAAGCCA
TAAG-----------CCCCTTCTTCTCCATCCCCCCCGTTATCTATCCAAGATTTATTCT
TGTTTGATTCTCACGTAGTTCACCTGATGATTTGTTTGACAAGACGTTCATTTATCTATG
CTCGTTTTGTGCGCACTGAACGTACAACTTCTCTCTGTTCTGGTCCTCGTTGATATTGGG
GACGTATTTCTGTTCGTTCTAAATATTATTTCGGAAATCCATGAAGGCCTGCAACTATGT
CTGTTCCCTCGTCTACTTTTCAACTTTTTTAAAATTGTTTTTCGTTCTTCTTTCGTTCCT
GAGCAATCGAACGTACTGACGTATGTGAATTCTTTTTTATACTTTACGCTGTATTGTCTT
TACTTTTTTCTTGCTACGGAGCTAGCTGATCGTCTTTTTCTTTGCCTTTTCAGGAA-TCG
GACTATGT-TATTTTCACTGAATATAACTTATGAACAGTATTATAGGTGTAGTCTGCTTT
CGTTCCTCCTCCGCTCGACGTTATTTTCTAGGATGTTCCGATTTTTTTGATATTCTATTT
CTGGGAAGTACCCATTTACCGGCTTTTTGTTGTGTAGCAACCTATAGTTAACACTCTAGT
TATGTTTCACTATCTTCTACGTCACAGACAAGCGTTTCGTTTATGCAGTTGTATATTCAC
AATTCCGTTTTGCTATTACCCCCTGAGATAAGTCACCTCATGTTTTGTGCTCATGTAGCT
TATTCAGTTGCCTTTTCGCGGAGTGTTATAATGGTCTCTCATTCTTGGTCTCCTCTCGTG
GTTGATTTTTGTTCGCAACTTCATTTTTGTCTGTTTCCTATTCTTGATTAGAATTATATC
ACC--TT--ACGCGATTTCTCTTTCTTGTGTACATTTCTCTAGTACTTCGTATTAATTTT
GTATTCTGTAGTTCGGATTGCTTGTATTTACTATATTCTCATTAGGATAGATTCTTCTCT
CCCACCTGTCTTCCTAGAGGTGGTAACATTTAATAAACGTTCTTCTCTGTTTGTGTTTTC
CTTAATGGTGCTCATTTTATGTTTCCATCTAATAGACTAAATGCGTTAAATGTATGATTA
CTCCTTTTTTGCTGTTTTTAGAAATTAAAGATGTTTATGTTACCTTGTTCGCATTATATT
GATTGTGCATTTGTGTCGCTCCACGAACTTCAGTGATGTTTGTTGTAGTCGGTATGATTA
TCAACTAAAGTAC---TTCCTGCTTTTTGCTCACCATCTATGTCACTAGCCCTCCTTACC
CTTCCGTTTTCGTTCTTTCTCATGATTCTTGTTCTTTGGCTCTCAGATAAGTCACCTCAT
GATTTCTGTGCAGCCTTATTCACACACTTTTGCGCTTACTACTTGACCAAAAATTTTGGT
AAATCTCATCTTTGCTCTGGTCCTCGTGCAAATTGAGGTA--CC-T--TCTTCTCCCGTC
CTATTGTATTCTAGATATATAAAGGC-AA-ATTACTCTGGAA--GT--AGTAC------T
------TG-TAAA--TAT--T--CAACTCTCACTCAAA--AAT---TAATAGTAAA-AAG
CT-CACAAACCTACAACAACTTTCTTTTTTTCTTTGTTGTAT-------T--AGCTATAT
TAAGTCCC---T--ATAAAGTAACTATTATTCACTTCTGTCTTGTTTCATTAGCCATTTA
ATA---TTACT--AA----TAAATTAATGATTAAGCAAAGATATTAGGGTCTGTGGTCCT
CTTTAAATTAGTCAGTGTCGTTTGAGTAATGGGGTCCATTTTTCATCT-TTTTTATCGCT
AATTTTTTACTTTTGGTGTTTTTACTTCCTCTGTTTTGTCTTATTTACATTCCCATTTAT
GCTATTTTTCTTTTAG--TAGTAAAATGCTGAGTGCTTGCGTTTTTTCCTCACCGAGTTG
CCACAATTAAAT-TAATAATGTATTGATCTCTATTCTTTTTCTTGCTATCGATCTGTCGA
ATTTTATGCAACCTAGTTGTTTCTAGAATTAGACTTGATAGGTAATCAAGCTTAATCATC
GGAATCCTTCACTCTACCAATAATATCAGCGATGTTTTATGGTCCATTGTGCTTCATGCA
CCTTATTGAGATTAATTACCCGTGTTAATTGTGGTCCATCAGGTAAGTATGAATTAATTA
AAATTCGACTTTAGTAGTGTTGGAACTAGGTCGCTTGCCGTAGATGATAAAAGAAATAGA
TAGAAAGACTCGATTGTGATAACTATTAACTAGTCGGCAAATATGGT-ATGAAC--AGAA
TAAGTTGAACCCATATCAAATATGCACCAGATGTATTGAAGTTCGGGATGCCGTTATATT
CATTAGTATCATTCTTGGTATTTGATAGTTCTTTATTAAGAACTGCCGATGAGTTTCTTA
CAGTCTCTAACAAACTCCAGTGGGTATATAAGTCGATGTGTGCTATCTTAGATAAA-AAA
ATTAAGTATCTGTTGGAGTAAGCCAGTCTCAAAATCCAAGAATAAAATCTGGTCTACTAA
ACTACTGATAAGTTCAGTTGAATTAGCTGTAAGGTACTATATAAGACTCTTCATGGAAAT
GCAGCAATCCGGTTCGTAATCGTAAGTAACAATGTATTTCGAACGTCCTTGTGAGCATAA
GACAATTGTCAAAACGTAGTTTCAGGTGGCTGAAATCCATAATAACATCAGGTGTTTCAA
CAAAAAGAGAGGACT--ACTAATTGACTTAAC--CCAATTCCCTAATCAGCGTCGTGCTT
AGCGGGTTATCCTTGCGTATAGAGTTCGCGCGACATTTCCGCTCTATCCCTTGTTAATCA
CAATTCTGCGCTCGGTTGCACAGCTGGTAATTCTATATCGGCCACACTTACTCATGAATC
GATTAAGTT--CAAAAGGTCCAAATGTGAACCCTAAGACTC----GTAAATCGCTC--TC
TTT----TATTCGCCTCACACTTCAAGAAACGACCGGTTGCAGATCAACTATATCACTTC
ACTTACTTGTCAATATAATTCAGAAGGTATGCTTTTCAGTATCCCAGTCCATAAATGATC
TAGAGCAAAATTTTGCTCGAAAGATTTCTTCCACCCAGATATTAACTATGGAGGGGATAC
AGAAGAACTAACCCCGTTGATTGAAAGGAATGTTATC-G--GGATTATTCCGCATTTCAG
ACTATAACTCGACATGGTGAGACATTTAACTGTAGTTTTTCCTTTCATTTTTAAAATAAT
ATAATATTGATAAGTAAGTATACTCAATCGAATCCATATTAGTGGTCTCGTTTATCCGTC
TCTAAGCCTCACTCCTAATTCATATGGTTGCTAGGCCGTTTTTTTTATTGTATCGGTAAC
GATCGTCGTTTGTTCCCTGTCGACTCGAATGAGCTATTCGTCACTCTTGCCTTATTGGGC
GTGACCTCGTAGTACTTTCTTCCTTTTTATTTTGAAGTCGCTTGTCAACATAACTTGCAT
CAGTGAAAAGACCGCAATTATTCTTTTGCTCGATGTCTTACCTTGACCACTCCCTATTCA
GATTCTTATTGCTCAATTGTTTTTCTCCGTTCTCTTAATAATAACAGGCTCCCTTTTGCT
TCTGTGTGCCTCTAACTCTGTTTTACTTTGTTTGTTCTCTCGTTTCCATAAGGGAATATT
TCTTGATGTTTCCTCTCTCTTTGTAATGTTTATTGTCGCCTTTTTCTCTCTTTGGGGGTT
TTGCCACATATTTAGACTACCTAAGCGCGATCGCTCAGCACCCGTGATACACAATAGACA
ATAATCGATTGCATGATCTTTTGTGGTATAGCGTCAAACGTGACCATGCGCATTGCTTGA
ATTAGATGGGTGGTATCCGTTATGGCCGTCGATATAGCCTGCTTTCCTTTTCGGTAAAAC
CCATCGTAATACTTAAATCGTTGTGCTCGCGAATATCTCTAATTACGTA-CAATCTCAAT
TTAGATTCATACGTCAGCCCTTCTAGCAACATTGTGGGTACTCGGTGTGATCAAATCTCT
TTTTCGATAGCAGGTGAGTAATTACAAGCTCGAGAAGTAATTCCCGACATCTATCTTGCT
CTTTCAATACTCCACATCCAAGCATCTTCAATGTGGTTTTGCCCACCTTTTGAAACCCGA
AATTAGTTGAGACTTCATAGTGTTTGTAGTGTATAAACTGCTGGCAATTCACCTATACTT
CAGTAACACTCCGTCCCGCCCGCGTCG--GGGATTCTGGATCTTCTCTGCCATTTAATAC
TCTATCTTTTTAGTTTCGGCGTTCAATATGTGTCGAGCGGGGCGATCCGAATTTGTTGTA
ACTCTTTTATGGATACATGGCTAAAGCTCATCGGATCAGCTCTAGGTGATTGCACCATTA
CAGCCTCCAGTTTTGCATTGCTGTTTTTGGGGAGAATTACTTGCAAATATCCCCACGCTG
TTAGGCTGTCAATTGGTCCCGCTTTCGTTCTGTACGTCG-----TGAGTCAACCCGGTGT
GTCCCAATAGAAATCAAGTAAATTCCATGATCTTTTGCCGATTATCGAGATACGTAACTA
TGCTCACTGACATGACCTACTCGGGCCGCTATCACGTAAGGACTGTGCAAATACGCTTTT
TTCCTCTTCGGTATACAGACGTCGTAACACGTAAATCGTTGTGCTCGCGATTATCTCG-C
GGAATGGAATTATTCACAGTGCTTCGAGATACAACACGAATTGCCAGCGCCTTCTTGGTA
CACAGTGTCATCAAATCTCTTTTTCGATAGCATGTGAGTAATTACACCCGGGTGGGAAGT
AACTAACTATATGTCTCCTGTTCCTTCAATACTCCACTTCAATCCACCTACAAAATCGTT
TCGCTCAGCTTTTGAAACAAAAAATTCGTTAAAACTTCATGGCGTTTGTACTGTATAAAT
TTCTGCCAAATTTACTTCAGTACCAGACCAGTATTTCCCGGCCTACGAGTGTCGGTACTA
AAGACTTTCTGCGATTTAACTCTGTACCCTTTTAGCTACGGCATTCAAAATGAGTCGAGC
GGGGCGATCCGACTATCTTGTTACTGGTCTAGAGAATCTGAGACCATAACCCATTGGTGA
ATGTACCATTAGAACTGTAGTCTGCGTTTTGATTGCCGTTTTTCGGGAGAATTACTCGCA
AGCCTCATTGGGAACTCTCTTACGTTGTCATCTGATTCACCTTTCCCCGATGTCACTATA
ACGTGGCAGTGCGCCATTATTCGAGGACAATCCCCGCAAGTGGAGGACCGCCATTGTGTA
TGCACCGGTCTCATCATATCCTTTCTTGTTTCCTCTCCTTTATAAAATTTGATACATCTC
CTTGTTGTGCTCGTTTATAGTTCACTTTCTTTCCTTAGGAGCGTGGGTGAGTCGCAAGTA
TGGTGTTTTCCTTCCCCTTTTCTTCCCCTATAGTGACTCGCTTAGAATTCGCTTCCCCCT
GTATACTGACCCTAAGTAAGGCAATTTTATTTGTCGATGGAGATGTGTGTGCGTCTCACC
CTCCCCCTTTTACTGAGGTCAGTCTGTCGCTATTTTTACAAATTTACTATTGTCGTTGGC
TTGCTAGCTTCCGTTGACCAAACCAAGAGTGAAAACAATTCCAGATGGTTTAACGTAACG
CTATTTCCGCTTGTGTCCTGTGCTCTATAGTATAACTTAGAGGTTACGCATTAGCATGTA
TTAAGACAATCTATCCTATCCTAGTGTCGAGTACTTTAACGGTTCTATTACCTTCGGCGC
TCTAATCTTACCACTTACTGGAGTTTTCTTCGTGTCACGGGGGTCGGCCCACGTGGAAGT
CGCATTTCGTGTTCCTGAGTAGATATTGAAGCGACCTATCATTGTATTTCGTCGTGTGCT
ATCGTAGCGTGTCACAGTGGATACTACCGGCAGTACTTCGGTCCAATCCGCTGTTCGTTA
TGTGCCAGTAAGTGTGATACTTCGGTCCTTTCCTTTCGCTGAGCCCCCTATTGCCGAAGA
AGATAAATAGGTGCGTCAATGTCACGCATCAATCTAAATGAACCAGGTTGCGCTAAGAGT
CTGGTGACTTGAAAGGATTTGGTCCTTACTCTTTTAAAGTTGCATCTGGCACAAGTAATG
TCTATAGGATAGTGACACCCTAAACGGCATGATTATAGCCTACAGTTGGGCGGGTCTGAC
CTCTTTTTGATGAGCGCTTGATTCGTACATACATATGCTAATGACCCGGATTTATTACTG
GTACTACTTAGCTCTCGGAAACCGTCGGCGACGTTATCGATTGCATCACGTTTTGCGCTA
TTATCATTCAACTAAAGTTTTCATCCTGGGTGCGGATTACTCATTCGTTATTCCCTTGTG
GTAACTTGCACTAACTCTTGATGAAGAATCCTTGTATTTTGCGCTTTTTACTATGGTAAC
GCCGGGATGATCATCTGCATTTGATTACCTGGAGGTTGTAATAATTGGATGTGCTGTTGG
TGATTCACTCGCGGCTTGCGACATCAGTGCTCTTGTTCGGTCGTAACCACGATAGCCGCA
CCACACTCTTTGAAGTGCATGCCAGCCGTGAATTGCCCGATTTGGACTGTGATGCCGTAC
TGGCAGTATGGTAAATACGAAGGCCAATCACCTGCTACTGGTCCATACTAATCCGGGTCC
CATTTGTTTTTGATGACGGCGCCCCGTAAGTAGATACTTATCCTATCTCTGCTCAAAAAT
TCTTAAGTGGAGTTTTGGCGTTTTCGCATCTGGGTCGCCTTCCGACAGTCGCATAGGATT
CCCTCCCCAGTCACTTTTGGCACAGATCGGGATGGTGCTTCTAGCTGTTGTTTGATATCG
CTATGCAACTCTCGCTCTTTCTTTTACTGACGGTTCCGTGTCCTTGTTTTTAGTAAGCTA
CTATTGTCGTTGCCTTGCTAGCCTAACTTAAGAGCACTGCTACCACAACACTTCCAGTGC
ATTGTCTCAAGGTATTTTTTCTCGTGTGCTGTTGTCTATGCAATTCAATGCCAACATACT
ACAATTTAAGTGCGTCCAAACAAATTTCAATTCGGACTTCGGCGAGCTCATTCGTGAGTT
AGTCTCCTTTCGGTTTGCGTCAATTGGCGCAAATCAGGAGTCTTCAGTACTAATAATGGC
TTCTAGTACTTCTGGTCTAGTCTCCTTTTGCTCCTATTAGTCCACTAAGCGCA--CGGCA
CGGTTACTACAAGATCCGGGCCCTTGTCTCTTCTTTCTTTATAACCTTTAGTCTATTCTA
TTTACCTTTTTCTTTTGTTCAACGGACGGAATCACCGGTCTGTTGCTCGTCTTGTTGTTT
AGCACGTGCCTTTAT--TGTTGTGTACTTATGG--TTTTATCACACTTACTTATTCTTCT
TTTTTCTTGACCTGTGTCACACAAAATATAGCGTAGGTTTTTTTCTTTCAATTATATATT
CTTCCCTTTTTCCCTTTTTATACTGAAATACCCTTCTTTCGTTTGTCGACTACCTGACCG
ATGACTAAAGATACTTACTTTTCCTGTTTTCTTTGACCATCCAATCTCTATCTTCTTCCC
CTTTTGTCTTTCCCAGGCAAAATTTCGCCTGTGTTTTTCTTACTTC--------------
---------------------------------TGGAAGTTCCACACACGTGTACGTAAA
ATCAACCAAACAACATTCCTGTCCACGTCCAACGCCTCCACCCGCGCCTGCAGTCGTAGA
AGGGAATACTTGAAAAATCATCACTATTAAGCTCATTCCTTGATTGT-ACTGCTGTAATG
TCCCACACTAGCCAGTATAGAATAAAGGCTTGGCTACATGTCCAAAGGCTAAGTGGGTAT
CAAAAATACACTTGGGAGTTTGCACTAACACACGATAGAATACCCGCGAATTAGCTTCGA
TGTCTTTAAATCGGTCCACGTCTAGGAAGTTTATAGCTACTTAGAAAAGTATGTTCACTG
TCGGAATACGCTTGATAGAGATCTGTTATTGAAATAAAGGGGTTTCAAGTCTCGTTCTCC
GGTATGATCCTCATTGAACTTATGGGCTGACGGACCGCTCAGCCTACGTACGAAGGATCG
AGAATTGACGAGGCATCCCGATGACTATA-TACTAATAA-----AAGATTCGAAATTGAT
GCCGCGCGTAAGACAGGGCAGAACTG-CCGGAATACATCGACGAGATGGACAGTGAGGCA
TTGTGAACGCACTGAAGGTGAGGAGGTTAGGCAACACACTAAGACTTAATACAACAGAGA
ACGATACCAATATG-CCCTGAGCAGAGAAAGACAGGGCACCTCAAGTCCACAGGTGAAGA
AGTGCACAGTATCATTGGGGAATATCCAGGCAGGAAGTGAGGCAGAGAGCCT-ACACTGA
GACAAGAACGAGGCTGAGGGGGGACAGAGGATGATATCTGGGCTATCATTGAGGCGGAGG
GCCAATGAGGTATTTGACCGGAGGGAACGGCCCGGGGGAGCAGAAACAACTGTCGCGACA
AAAAATAGATACCCCAAAAGGCGTAGAACCAGTCGTGTATAGGCTAAACAAACCAAAGTG
TGTCGAGCAAAGTCCTTAACAAGTACGAGATTATTTAATACACTCACTC-CACAACGCA-
--GAGAAAATTAAGGAAGGG-ATATAGCCGAGCACGCTTGGACAAC--GCACTCGGTCAT
ATATTGGGAGACAAGT---------AAGATTAAAGGGCAAAAAAATACCGCGCATGAAAT
ATCAAAGTAG----------TGAACTATAGGTCTAAAGAACTGGCTTGGAAAGAAACCCC
CAAAAA---GTAAGCAACTACAAAACCCGTTA-CCAGGCAACATTTAACACAACTAAAGT
TGGACGTT-TGATAGAGAA-------AGACGGAATGTAATGCAG--AAAATAAATATTAC
AACCAACGCTGTAATTCTTCAC--------------------------------------
------------AACGGAAGGATACAACTAT-GGTAGGAACCTTGCTACTCCAAGCGGAA
GAGACAATCGGAGGATAACGAT--------GAGCCGTTAAAGAGGTGCGATCATAGAGTA
AACTGAAGGTATG--AG--CATGAGCGAAT-CCTGGAGGAACCAGATAGCAATTAGTAAA
AGCGTC-AGT------------------------------AAG-----TC---CGG-ATC
AGGGTACACAGATAA---TT-------TGCGA-GA-GGACTCGATAAGATACAGGCTCGT
CATAGCTA-CTCCGG---GG--GAAT--GGAAA--ACAAGC-TATCGATAACGA-CAGGA
TA-ACGTACACTGGTTATAAAGTAGGTCATC--AAG------GAGCGGGTCTTGGACCTC
GCAAAGGGGGTGTCATTTGTTGCGGTATAA--T-AACGCAGTAGAACCAATTGATAAAGA
TAAGAACATCACGATTCTGTGCCGATGTAGAAATGTGGATATGAGCAAAATGCGGAACAA
TACGCTTGAGTACAGATAAGTTCGACTTT--T--AGAG----AAAAGTACAAATGTTCCT
GT---GG----G-----GT--T-GTTTAG-TC----AATTCCATGTGGAGCCAAACACAC
CACCAAATTTCCGGTGGAGTTAGACTGAGAA--GGAACTAAACACTGGGCTCGCTGTGCA
CTGGGGCAAATGGAC--CA-TACACCATGATA--T----TAAATGTTTGTCCTTCGTGCA
ACTACAGCGCATATTACGGTAGAAGATCACGACCATTGCATCAGATGGAAGGCAGTTGAC
AAAGC-TGTAGACTTGAT-GAT------AGACAATTTCAAGGTTAAGAGATCGTACACCG
GGAGCGCTCCGTCAAGTGCACCAAATCACTTTAGGTCACTAGCAGGACGTAATAACCCGG
CCTCTGATAGGAGTGGCAGCGTTGTGATGCGGAGATGGCCAACTGATG---A-A------
-----AA--ACTGATCCTAAAATACCATCGCCAATAAAGCCCGGGGGAGGGGCGTGAAGC
G--GTACTGGTATGGGGCAAGCCATGGATATTCACATGAAACGAAC-G---CGAAAAAAC
CCCACTCCATGAAGAGACGTTGGAGGATGGATACCAGAGCCTGCGGA---TTCGACGA-A
GTATAGATCACCAGGAGCGAGGATGCAAGAAT--------G------AACATATCACGAA
GGGAAGGACGAAGAATAATCCCGACTTCAGATGGAGTACTGGCTCAAGGCTTGTTCGTGG
GCCAACTAAACTGGATGCGGTAATATTGTTGGAACAGACTGTGCGTCGAAAATGGAAGAT
TGCCGCAGATTATATACCGGGAACGCTAGCTGCGACCCGAGAGACGGCCGGGAGGTGCGG
TGGGCATCGACATATGCAAGCCGGCGGAAAGGACCACG---AGCGTTCTCGCGCATTGCG
CACT--CGTGAATCAAAAGGAAGCTACCCCGAGCGTCCCAATTGAAACCAGG-AG-GGGA
ACGATCTAAAACAAGGTTTGAATGCCAAGATGTG-----AT-------CTAGAAAAGCCT
TGCTGGGTGGTAACATCAGTAACGTCAACGTTTACCCATAGACTGAT---CAGTGGTGTC
----G----TTTGACGGAACATTCTCGTTGTGACTTATAACCTTA-ATGTG----ATCAC
GAGGGGGGACGCTGGTGTCACTGATCGGTAGTGAGT----TGGGTAAGG-----------
--------------------TGGAAACAAAGTTGACAGTGACTACAAGGCGCAGTTTTCG
CCCGTACAACAGGGACAATGAAGCTAAAAGCAAACAACT-GAAA--TTCGGTG--ATCGA
TGCGGGGACCGAGCCGCCAAGA--CAAGTATTTGAAGGAGGATCGACCGACGGTTGCTGA
GGGCTCTTCCTGTCCGAGAGCTCATGACGTAAA-----------CGGT------AAGAGA
AAA--AGAGCAATGACCGAACGTCATTAAGCACCATGACGTCCATGGGCGATTCCTGTAG
TAGGTGGGCAGGCCCTTTGGCGGGCTCATTGCACTTCGAGGCATGCACGACAGCTATAAG
ACCGATGAAT-AC--GATCAGCA-AAGAGG-AA--AA-------TACAAGAGTTTTATTG
GCAGTCTAGG-GTGATTTTCT--AC--GGGGCAAG-TAGGCAGACTGTTGATCGATGCTC
AAGAAACGATTATACAATGCATTTAGAGCGACGTACG-TACACGGCGGCGTCACGTCAAA
AAGAGAAACAAATAACTGAGTATCATGCAAATGTCCGAGGTATTGAGGCTGACTACTTTC
GCGCCATATGACTCTGAGCGGGACCCTAGATTGAAGTTACGAACCTCAAGCTACGTTATT
TGGAGAGTCGCCTAGAAGCAAGCCGCAAGTCACAATCGGCTTAGTAATTTGGCAGGGGAG
GCAGGGGTCACACGGGGCCAGGCAAGTGAACAATGGCCAGAAGAATGCACAGCGTGGGAT
AGTCTAGACACGAGAGTGACCAA------TCGCCATAAACTATAAATTATCTTTGTGCAC
GGCGGTGGGGGAAGGCTAGGCGACCATAATCAGGGTAGGAGGCACGCTAGAAATAGGTCC
CACACTGCCGTCTCAGATGAAGAAGAACAGAACCAATATGCCGCTGGTGCGAGGACGGAC
-ATCTAGAGGACTTTGGGGGACTAAAATCGC----GTGTGAG-CCTC---AGACTTATGG
ACTAT--GAGTTTCCAGCGCAAAT--TTTA-----G--GAT--ACA----TTAAATCACA
A--CATT-AAT-----GACA--CGGGA--GGTT-ATACAATAGC-TATGCCTACCAATGT
TTAACAAAGAACTCTTCACGAGAACTTGATAGAC-AAGAT-CAAAACGTTGGCCTAAC--
ACGAT--A-TAAAACAGGTGCGGA--AAG-TAGTAATCGTACTCGGAGA-----AAACAG
ATTCTGAGAGCTAGT-AAGAAGATGCG---A--------GTAAAATTGTGCCGAATGA--
CG-----AACTGACCTCGCTCGAGACCCCAGATATTA-----AAGT-------------A
CGATCAAACTAAATTGTAT-GCACG--ATA---AGGCA--ACCGGAGA-ACGCGTAAAGT
TA--TAATCG--GAATGAAATATATG--------ACTGC--CAA--CTT---ATAGAG--
------ACCG--GG--AGATT----------CCAA-GTCT-TAATTTTATTCAC-CT---
--AAGA---TCAATAGT--ACAACAAA-------AA--TTG--CTGCAGCAA---TCTTT
TTT--T-AACAAACTAATC----------CC-T--ATACAT-------------------
---------------------------------------------CAC------------
CGTATTTCGGATAATACGCT-----AA--TACTCTATT-TTCTAATGGATAAAACGCTTT
GAATCTATGCC--GAATGCAAATACGTTGAATGACTTGACGGAACGCTGGACTGAGATGA
TCTGATATAGAACGCCAGGCATGGC--TAGTATAACGAAAGGTAACACAACGACTGTTAG
GGCAAGCACATTGAAACAGTCGCGGCACAACAGAAACCGATAGTGTGGGATAGTTCGGTA
GTTCGGCGGCGTGG-TATTCTATTGAAAGTTAACATATGGATCGAGCGTGAGGTCGCAGT
TAGCAGAGGTGGATCGGA--GTCGTGCCTA--CGAATGTGTCAATCT-CAAGCATGAAGG
ACACGATAAAAAAAAGGGGCAATTGTGGATGTAGCAAGACTGGGGGAGGGAGGGTGCGAA
CGGGAAAGTGCGCGGGTCGACAACACTATCCGGACACCAGTACCAAACTACAAACCAAAG
ACCAGAGAATCGCAGTCCCCGATAAGTAAACAACATGCCA-GGAGCTAT-ATGAAGTACG
AGCATCGCTGGTGAGGAGAGTCGGATCAGCGACGGGGGAACCCGCTA---TGGAACAAG-
-AA---TTATAAT--CAGAGG--AAGTGGTCGTATAAAACACGTCTGTCAAGCTTGAGCC
AATAACCCTCATTTAAAGGCTAGTAACTGAAG????????????????????????????
????????????????????????????????????????????????????CCTAC---
TTCA-CTCCAGTGGCAGTAAGGTCTCTAAGCGAATAACAAATATACCCTAAAGAACGCAT
TTTCTCA--AGATGGA--------CCGA----AAAGCAATCG------------------
--AAGCAAGACAGAGCTCATAAGTAGGCATGGTACACATAATC---GAGGACTCCAAAGT
TAAATAAAAAAAACTGCGAAATACAAGCTATAA----CAGACACACGAAGCTTTGGTCTG
TGGGACGAAATAGGAACACAAAAAAAG------------ACAAAGGGTGGTGGAAGCTCT
GAAATCAGATAATTAAATACTATAGCAGGGAAGCCGCCTAAAGGATAAATTATGATCGGA
GTAAGTCGAGAAGACCGGTAAGCGTCGGGACAATTGGAATGCGCGGACACGAGGGAGCCC
TACAATGTGATCGC--TAT---AGCAAACCGTACGAACACTTTTTGATATTTGGTCGGGA
ACATAAATAGTAGAACAGAAAGCAAAATGAACAAC--TCT-----AACACAAAA-AAGAG
C-TACCAACGGTAGCCAAAAGCTCAGAAGGGGTAA-GAGAAGTCGCAGGCAGGAGAGCAC
TGATGACCTCAACGAACCTATCACAACGGTGAAATATAGATCCGAGGAAAGATGCATCAC
TGAAGGACAAACGAAGTGTCATTCGGCAACC-AGAACCTGTCGGACGAACCAGGAGAC--
-AG-----G------TA---CCGCAGACCAC--GAGCGACTTTGGTCACCGCAAGAATAG
GTGGGG-AGAGGGACAAGGACCAGCGAAGTGCCCAGAGTGGACCATAAAAGAAAAGAGCA
GTAAATGAAGAACTCGGTGGAGCAC--CGAAATTTATACC---C--ACCA----ACAAGA
--TGAAAGTCAG-TAC---------AACCGTCATTAAGCACAATGGAGAGACTATAGAAA
AGGGCCAGAGGGACTTAT??????????????????????????????????????????
????????????????????????????????????????????????????????????
????????????????????????????????????????????????????????????
????????????????????????????????????????????????????????????
????????????????????????????????????????????????????????????
????????????????????????????????????????????????????????????
????????????????????????????????????????????????????????????
????????????????????????????????????????????????????????????
????????????????????????????????????????????????????????????
????????????????????????????????????????????????????????????
????????????????????????????????????????????????????????????
????????????????????????????????????????????????????????????
????????????????????????????????????????????????????????????
????????????????????????????????????????????????????????????
????????????????????????????????????????????????????????????
????????????????????????????????????????????????????????????
????????????????????????????????????????????????????????????
????????????????????????????????????????????????????????????
????????????????????????????????????????????????????????????
????????????????????????????????????????????????????????????
????????????????????????????????????????????????????????????
????????????????????????????????????????????????????????????
????????????????????????????????????????????????????????????
????????????????????????????????????????????????????????????
????????????????????????????????????????????????????????????
????????????????????????????????????????????????????????????
????????????????????????????????????????????????????????????
????????????????????????????????????????????????????????????
????????????????????????????????????????????????????????????
????????????????????????????????????????????????????????????
????????????????????????????????????????????????????????????
????????????????????????????????????????????????????????????
????????????????????????????????????????????????????????????
????????????????????????????????????????????????????????????
????????????????????????????????????????????????????????????
????????????????????????????????????????????????????????????
????????????????????????????????????????????????????????????
????????????????????????????????????????????????????????????
????????????????????????????????????????????????????????????
????????????????????????????????????????????????????????????
????????????????????????????????????????????????????????????
????????????????????????????????????????????????????????????
????????????????????????????????????????????????????????????
????????????????????????????????????????????????????????????
????????????????????????????????????????????????????????????
????????????????????????????????????????AGCAGTCCTGCATCAGTAGG
CCACTACCCCCGGAA------CC-CGGACTCCTGCTGAAA--------------------
--------------------------------------CTTCG?????????????????
????????????????????????????????????????????????????????????
????????????????????????????????????????????????????????????
????????????????????????????????????????????????????????????
????????????????????????????????????????????????????????????
????????????????????????????????????????????????????????????
????????????????????????????????????????????????????????????
????????????????????????????????????????????????????????????
????????????????????????????????????????????????????????????
????????????????????????????????????????????????????????????
????????????????????????????????????????????????????????????
????????????????????????????????????????????????????????????
????????????????????????????????????????????????????????????
????????????????????????????????????????????????????????????
????????????????????????????????????????????????????????????
????????????????????????????????????????????????????????????
????????????????????????????????????????????????????????????
????????????????????????????????????????????????????????????
????????????????????????????????????????????????????????????
????????????????????????????????????????????????????????????
????????????????????????????????????????????????????????????
????????????????????????????????????????????????????????????
????????????????????????????????????????????????????????????
????????????????????????????????????????????????????????????
????????????????????????????????????????????????????????????
????????????????????????????????????????????????????????????
????????????????????????????????????????????????????????????
????????????????????????????????????????????????????????????
????????????????????????????????????????????????????????????
????????????????????????????????????????????????????????????
????????????????????????????????????????????????????????????
????????????????????????????????????????????????????????????
????????????????????????????????????????????????????????????
????????????????????????????????????????????????????????????
????????????????????????????????????????????????????????????
????????????????????????????????????????????????????????????
????????????????????????????????????????????????????????????
????????????????????????????????????????????????????????????
????????????????????????????????????????????????????????????
????????????????????????????????????????????????????????????
????????????????????????????????????????????????????????????
????????????????????????????????????????????????????????????
????????????????????????????????????????????????????????????
????????????????????????????????????????????????????????????
????????????????????????????????????????????????????????????
????????????????????????????????????????????????????????????
????????????????????????????????????????????????????????????
????????????????????????????????????????????????????????????
????????????????????????????????????????????????????????????
????????????????????????????????????????????????????????????
????????????????????????????????????????????????????????????
????????????????????????????????????????????????????????????
????????????????????????????????????????????????????????????
?ACATCAAGATAGAATTAGGAATTCAACAACGGAAGTATTAGG--ATGCTGGATGGGTCA
TTGGACTGAGGTGCATACTAAGCACAAAGGCAAGTGTTTCGCGCACTTCCGTAAAGGATC
T-CGGCGACCGGTGAGGGTTGCGGGTTACGAGCACGATAGGCATTAAAACTGAATCTGCT
TAGCTAGTCAAAATTTGTACTCGTTGTTAGGATGTCAAACATTTCTCCAATTCCGAAATT
TGAGGCTAATTTTTAAGTAGGAGTGCTGAAGGAGTATCTGTCGAACCATCCTTAAGACTA
CAAGAGGCTCTCGCTAGAAGCGTACCACAGGATTACGAAGGAGGGTGTTTCGCAGGT-
>Centrolepis_aristata
GTTCAACTGAAACTGT-TAAATTTATT----AAC-CAAATTTG--------AAGATTTTA
AGAGAGTTTTTGAAAAATATATCGGAAACAGCGCAAAAAAGTGTCCTTCGTATGTTTGTA
GATTTGTTATTCTACTAATTTTAAATTTTGGTTAAAATGTAAAAC---------TCTG--
CGT---------GG--AAATGGTATGATGTA----GTTAAAATAAATGGGCTG-ACAGGA
CAATTTCATGTATACTGTGATTCATAAGGTTACAA-ATAAATTTTCTTTTTACAAATTAG
CAAAAAATATATATATAATAAATTGAAATTTTTGTCTTAAATAAACTTTCACTGAGAA--
----AATTAAAAACCAAAGAAGTGTGGGTAAGAGAGATTGTTACAAA-------------
-------------GAG--ACATGCGTAT-AAAATCAAGACAACTTCTATTTATTTGTAAT
ATCTATTAACGCCTAAGTTACGACTAAATTGGAAATCTTATTAATAGTTGAAATACTTTC
AGGTAGAAGTTTGGTCTCTTGTATCT--TTAATTCACTAGAGCTTAATACTGGGG-TATG
TACGTTATTGTCTTAAGCTACTTTGTAAGAAGTCTTAACTGAAATTTATCATGTTACAGT
TGATAATAAACT--GCGTTTTCTATGATATTCAAACGAAGTACAGAGTAATTTATA--TT
AATATACATTAACAATTACTAATATTAGGATATTTATCACTATGTAGATAAAATGAACAT
AAACATACGG-CATCACAGTTTAATTGTGATCCCCTTACTATTCTCTATTGGTTAAAATG
TCTCATAGTTTTCTTTTTTAAGAGAATATAATTATTTTTGAAATTCTAAGCCTAGAAAAT
TAAAAAATTGACGTATTGTTTATTATATTTGACATATTATCATATTTATTTCGTCATAAT
AAATTTCTGGCTAACTAAAATTGTAGTTAAAATATATTTAACATAATTTTTCTAAGTTGT
AAACTTAAAGCGACTATTTAGGTAACAAACTCTTGATTGCATTGCTACCTAATTTTCCAG
AATTAAGTAAAAATATTATTTATTTTGTACTGAACTAATTTATAATGCTATAGGTATACT
GTTTTATTTCTATAAATATCTACCGACACTTTGTTTTTAGACCTATAGGAAATTAAAGAA
CACGGAATTAATTTTTTATTGTAGAATAAATGGTAACAGTTCGGAGAAGTTTAATGACTT
AAGAGGAGATTATTGACAAAAATACAATATGCAACCGAAATTGAATTGAATAATATGTCT
ATAGCGGTTTTCGCGGTTTTCCAATGTA-CTCT-GATTGTTGAAAAGATTATATATGTTA
GTGGAAGAGTCGATTATTCCCGTTCAATCCTTAGCTTTGTTATTTAGCTTTATGGCTATA
TAAACTTAATTACATTACTCTTTAAAAATGGTAAGAAGTTGAGTCCTCATTGCGCATTAA
GATTTAACTTCAGGAACAGTTAGTTGAAAATACTTAGTAGAATTGATTGTTATGGATCGT
TTGGTGTACTTTCTCTTAAAAAACCAAGAGTCAAGTACTTTCAGCTGAAATTCCAGATAT
GCAATTACACTGCCCCTCGATATGTTTGACCAAGTCGTTTAAGTTATATATGAAGGCACT
GTTATGAATGATAATCGATGCTAGTTGGTAACGATTATAAACAATGTCAAACCCAAATTC
TCAAATGTTAAATGATAGCTTAAACTATAGCTTGGTTCGATCGATCCAGC---ATTTAAC
TTATTGT-CAGAACTATTTTTATGAAACCCTTTATATATTAGA-CC-CTAGAGCTAGCTT
TAAATTGCATAATTGAGTTCATAAAAAATTAAAATTGTATATGAAATAATATCAATGAAA
GT-CTTTCGAAACTT------------TTTACTGACTGTCGTTCTTAAATAATACATTTA
ACTTAGAG-----AGTAATTAATGCGTTTATGAAGTAACTAACAAAATAAGAAAGAATAT
AGTACTAAAAAAAAGTTCTTTTAAAATTTTAACTTTAAAATGTACAAATCAAGAGATAAT
GTTTA--TTAATATGCTTTACTCACGGTAGTTTTTTTTTAACAGTTTTACATCATTGATA
TAGTCAAAAACGTAAGTCAGTTAGTGATAATTTGTAAAGTATATTTTGTTAACCTAATAT
ATTAGTAAATGTCTGAAGTAAATCAATTTTGCATTCAATATCATTGTAACTTTCTATCCA
TTTATTACGCATGTA---AATTTGTTTTGTGCCTTTTATGGTTTATGACACATTTAATCT
GTTATTTTTATATGGACTTTTTTCAGAGCTTGACTAATACTAATCTAGTCAACATTTTGT
CATAGGTAAAATTTTTATTGGTTATCGTTAATATTTAGTTTAGACGTTAGACGATTTGAT
ATAGTAAATCCTAGTCTATGTA-----GATTAGAAAATAAAGAGATCTCTAGAAATCTGT
TAATTAATTATAAACTTACTCCTT--CATAAA--ACATAAGTA------TAATAATCTAT
ATTCAAT--TAGAAAACAAAATTAATGGAGGCATGGAATTATTATACACATTTATT---A
T--AAAATCTA---AAATAACAATT-TTTT--TCGC--C--T----ATAAATTTACT---
-----ATATCTATCATATGTTGTTTCTTAGTTTAGATTTTAAAGTTGTGACTGTGTTGGT
GATATGTATGTTATT--------A-----ATCTGGGATAATATTAATTATGACTTTATAA
AATGTTTTACAGGAGAAGTTTGTTTTATTAATGTGGTTCAAAATGATGTTTGG--TTTAT
ATCGTTTTGACTAAACCAAAGTTAAAAAAGGTAGATAAAT--TAAACGAAAAGCAAGTAC
TCTCTGTCGTTACTCTTCTTTTTTTTGATCTTTTGTGACCTCATTAAATTATTATCTTTA
ATTACTTGACACTGTTGTTGGTTCTATATTTTTTTATTATATAATATTTTATTATGAAAG
TTTAGTAGTTTTTAACT----TTTA----AAAATGAC--------ACAATTAAGGCTATT
GTACATACTTTTTGATC--------TCA----TC---AGTTTGTACCCTAGAGAAGCTTC
AGCCATGTCTAACAAGTGCGACCCACAAGCTGCAATTTTATGTCAGGC-TTAGAAGC---
-------------CTCGGAAAAAAGTCCCAGTTGGAACATTGTGCTCAAGTTTGAAAACG
CTTTTTAAGCA-------TTTATATAAATCCGGTCTCATTA--TATTTTATTAAATAACT
ACAC--TATAAGGAATTTTTCGA---------------TATTAT-TCAAAA--AACG--A
AATATTACTTTAAATACTCAAGGT-AGCTTAAAT-------AT--TA----AAAATGTTT
TAGTTCATAAAAATTACT-AA----CAAAAAG--TGGAAAA--TGAGTTCATTCAGTCTT
TATCTCTATT--ACCAAAA-TCATAATGCTACCTCTTAAATCATAGACATTTCACTATGT
TTATTACGTAATCCTATTGTTTA--AACAGA--GTTCCAAT--TCC--T---CA--AAAG
TTATTAATATCATATTTTTTGAACCTTGTCCCGCTTAGCATTGATAG--TATGAG--CTT
A-AC--TGCTCACTTAATGAACACTTCCAGGTTGTAACACATTTTGAACTATGCACGGTA
TAATGTGGATTATTGATCATT-TACTTTGATTTAACATTGTCTAATAAATCTTCTTGCTT
ACGTGCTCGACTGACGGCATCAAATTAATGGTAGATTAAAGGCT--AAAATAGTAATTGT
CGCGCTCGAAAGCTGCTTAATATGCTTTAATGTAAAATCCTTTTC--TTGTACTACTTCT
ATTAAGAGTTAT-GCTTTTTTGTCTGTTCTTGTAGATCCCTAAGTGCAACGCTGTTACTC
AGCATTTAAATTCCGGATCTTGTGCCTCTTCTTTGATTTCTGAATTTAATGTGTTTGTCT
CGTTCTGTTTCGAGCAAAACTTGGTGCCCACTGAATCTCTGTTCTCTTCAGTGCTATTAC
ACAAGTGGGATGGACTGTTTTTTCCTCAGAGTCTATCACAAATTCGAACAACGTAACTTA
TTCATATTTCCTTTCTTATGGGCTCTC--AGCTT--ATTAT-----AATAGTTATCTG--
--TTTCTGACTTTTTTCTCCGGCTCGTGTAATTATGGATTTCTCTGATTTCCCTATTGTT
ACTATTTTAGGTTTCAGTTTTGTTTTTTTATCCAAAAGCGTATTCCCGTT----TGTCCT
TTGGAAACTTGTCGATACAATAATTATTTTTCCCTGTCTCTAATAGCATCTCATTTTTTC
CCTGGTTTGGCAATTCTTTCCAGTGTGCATTCGACAAACGCAACCTAATTTGGCGCCTTT
AGTCGTAGCCGGATATAATTAGTTACATAACCGTCTCTTCTCTGTGTATCTCCTAAGCCA
TAAG-----------CCCCTTCTTCTCCATCCCCCCCGTTATCTATCCAAGATTTATTCT
TGTTTGATTCTCACGTAGTTCACCTGATGATTTGTTTGACAAGACGTTCATTTATCTATG
CTCGTTTTGTGCGCACTGAACGTACAACTTCTCTCTGTTCTGGTCCTCGTTGATATTGGG
GACGTATTTCTGTTCGTTCTAAATATTATTTCGGAAATCCATGAAAGCCTGCAACTATGT
CTGTTCCCTCGTCTACTTTTCAACTTTTTTAAAATTGCTTTTCGTTCTTCTTTCGTTCCT
GAGCAATCGAACGTACTGACGTATGTGAATTCTTTTTTATACTTTACGCTGTATTGTATT
TACTTTTTTTTTGTTACGGAGCTAGCTGATCGTCTTTTTCTTTGCCTTTTCAGGAA-TAG
GACTATGT-TATTTTCACTGAATATAACTTATAAACAGTATTATAGGTGTAGTCTGCTTT
CGTTCCTCCTCCGCTCGACGTTATTTTCTAGGATGTTCCGATTTTTTTGATATTCTATTT
CTGGGAAGTACCCATTTACCGGCTTTTTGTTGTGTAGCAACCTATAGTTAACACTCTAGT
TATGTTTCACTATCTTCTACGTCACAGACAAGCGTTTCGTTTATGCAGTTGTATATTCAC
AATTCCGTTTTGCTATTACCCCCTGAGATAAGTCACCTCATGTTTTGTGCTCATGTAGCT
TATTCAGTTGCCTTTTCGCGGAGTGTTATAATGGTCTCTCATTCTTGGTCTCCTCTCGTG
GTTGATTTTTGTTCGCAACTTCATTTTTGTCTGTTTCCTATTCTTGATTAGAATTATATC
ACC--TT--ACGCGATTTCTCTTTCTTGTGTACATTTCTCTAGTACTTCGTATTAATTTT
GTATTCTGTAGTTCGGATTGCTTGTATTTACTATATTCTCATTAGGATAGATTCTTCTCT
CCCACCTGTCTTCCTAGAGGTGGTAACATTTAATAAACGCTCTTCTCTGTTTGTGTTTTC
CTTAATGGTGCTCATTTTATGTTTCTATCTAATAGACTAAATGCGTTAAATGTATGATTA
CTCCTTCTTTGCTGTTTTTAGAAATTAAAGATGTTTATGTTACCTTGTTCGCATTATATT
GATTGTGCATTTGTGTCGCTCCACGAACTTCAGTGATGTTTGTTGTAGTCGGTATGATTA
TCAACTAAAGTAC---TTCCTGCTTTTTGCTCACCATCTATGTCACTAGCCCTCCTTACC
CTTCCGTTTTCGTTCTTTCTCATGCTTCTTGTTCTTTGGCTCTCAGATAAGTCACCTCAT
GATTTCTGTGCAGCCTTATTCACACACTTTTGCGCTTACTACTTGACCAAAAATTTTGGT
AAATCTCATCTTTGCTCTGGTCCTCGTGCAAATTGAGGTA--CC-T--TCTTCTTCCGTC
CTATTGTATTCTAGATATATAAAGGC-AA-ATTACTCTGGAA--GT--AGTAAG---CTT
------TG-TAAA--TTT--T--CAACTCTCACTCAAA--AATCAAAAATAGTAAA-AAG
CT-CACAAACCTACAACAACTTTCTTTTTTTCTTTGTTGTAT-------T--AGCTATAT
TAAGTCCC---T--A---AACAACTATTATTCACTTCTGTCTTGTTTCATTAGCCACTTA
ATA---TTACT--AA----TAAATTAATAATTAAGCAAAGATATTAGGGTCTGTGATCCT
CTTTAAATTAGTCAGTGTCGTTTGAGTAATGGGGTCCATTTTTCATCT-TTTTTATCGCT
AATTTTTTACTTTTGGTGTTTTTACTTCCTCTGTTTTGTCTTATTTACATTCCCATTTAT
GCTATTTTTCTTTTAG--TAGTAAAATGCTGAGTGCTTGCGTTTTTTCCTTACCGAGTTG
CCGCAATTAAAT-TAATAATGTATTGATCTCTATTCTTTTTCTTGCTATCGATCTGTCGA
ATTTTATGCAACCTAGTTGTTTCTAGAATTAGACTTGATAGGTAATCAAGCTTAATCATC
GGAATCCTTCACTCTACCAATAATATCAGCGATGTTTTATGGTCCATTGTGCTTCATGCA
CCTTATTGAGATTAATTACCCGTGTTAATTGTGGTCCATCAGGTAAGTATGAATTAATTA
AAATTCGACTTTAGTAGTGTTGGAACTAGGTCGCTTGCCGTAGATGATAAAAGAAATAGA
TAGAAAGACTCGATTGTAATAACTATTAACTAGTCGGCAAATATGGT-ATGAAC--AGAA
TAAGTTGAACCCATATCAAATATGCACCAGATGTATTGAAGTTCGGGATGCCGTTATATT
CATTAGTATCATTCTTGGTATTTGATAGTTCTTTATTAAGAACTGCCGATGAGTTTCTTA
CAGTCTCTAACAAACTCCAGTGGGTATATAAGTCGATGTGTGCTATCTTAGATAAA-AAA
ATTAAGTATCTGTTGGAGTAAGCCAGTCTCAAAATCCAAGAATAAAATCTGGTCTACTAA
ACTACTGATAAGTTCAGTTGAATTAGCTGTAAGGTACTATATAAGACTCTTCATGGAAAT
GCAGCAATCCGGTTCGTAATCGTAAGTAACAATGTATTTCGAACGTCCTTGTGAGCATAA
GACAATTGTCAAAACGTAGTTTCAGGTGGCTGAAATCCATAATAACATCAGGTGTTTCAA
CAAAAGAAGAAGACT--ACTAATTGACTTAAC--CCAATTCCCTAATCAGCGTCGTGCTT
AGCGGGTTATCCTTGCGTATAGAGTTCGCGCGACATTTCCGCTCTATCCCTTGTTAATCA
CAATTCTGCGCTCGGTTGCACAGCTGGTAATTCTATATCGGCCACACTTACTCATGAATC
GATTAAGTT--CAAAAGGTCCAAATGTGAACCCTAAGATTC----GTAAATCGCTC--TC
TTT----TATTCGCCGCACACTTCAAGAAACGACCGGTTGCAGATCAACTATATCACTTC
ACTTACTTGTCAATATAATTCAGAAGGTATGCTTTTCAGTATCCCAGTCCATAAATGATC
TAGAGCAAAATTTTGCTCGAAAGATTTCTTCCACCCAGATATTAACTATGGAGGGGATAC
AGAAGAACTAACCCCGTTGATTGAAAGGAATGTTATC-G--GGATTATTCCGCATTTCAG
ACTATAACTCGACATGGTGAGACATTTAACTGTAGTTTTTCCTTTCATTTTTAAAATAAT
ATAATATTGATAAGTAAGTATACTCAATCGAATCCATATTAGTGGTCTCGTTTATCCGTC
TCTAAGCCTCACTCCTAATTAATATGGTTGCTAGGCCGTTTTTTTTATTGTATCGGTAAC
GATCGTCGTTTGTTCCCTGTCGACTCGAATGAGCTATTCGTCACTCTTGCCTTATTGGGC
GTGACCTCGTAGTACTTTCTTCCTTTTTATTTTGAAGTCGCTTGTCAACATAACTTGCAT
CAGTGAAAAGACCGCAATTATTCTTTTGCTCGATGTCTTACCTTGACCACTCCCTATTCA
GATTCTTATTGCTCAATTGTTTTTCTCCGTTCTCTTAATAATAACAGGCTCCCTTTTGCT
TCTGTGTGCCTCTAACTCTGTTTTACTTTGTTTGTTCTCTCGTTTCCATAAGGGAATATT
TCTTGATGTTTCCTCTCTCTTTGTAATGTTTATTATCGCCTTTTTCTCTCTTTGGGGGTT
TTGCCACATATTTAGACTACCTAAGCGCGATCGCTCAGCACCCGTGATACACAATAGACA
ATAATCGATTGCATGATCTTTTGTGGTATAGCGTCAAACGTGACCATGCGCATTGCTTGA
ATTAGATGGGTGGTATCCGTTATGGCCGTCGATATAGCCTGCTTTCCTTTTCGGTAAAAC
CCATCGTAATACTTAAATCGTTGTGCTCGCGAATATCTCTAATTACGTA-CAATCTCAAT
TTAGATTCATACGTCAGCCCTTCTAGCAACATTGTGGGTACTCGGTGTGATCAAATCTCT
TTTTCGATAGCAGGTGAGTAATTACAAGCTCGAGAAGTAATTCCCGACATCTATCTTGCT
CTTTCAATACTCCACATCCAAGCATCTTCAATGTGGTTTTGCCCACCTTTTGAAACCCGA
AATTAGTTGAGACTTCATAGTGTTTGTAGTGTATAAACTGCTGGCAATTCACCTATACTT
CAGTAACACTCCGTCCCGCCCGCGTCG--GGGATTCTGGATCTTCTCTGCCATTTAATAC
TCTATCTTTTTAGTTTCGGCGTTCAATATGTGTCGAGCGGGGCGATCCGAATTTGTTGTA
ACTCTTTTATGGATACATGGCTAAAGCTCATCGGATCAGCTCTAGGTGATTGCACCATTA
CAGCCTCCAGTTTTGCATTGCTGTTTTTGGGGAGAATTACTTGCAAATATCCCCACGCTG
TTAGGCTGTCAATTGGTCCCGCTTTCGTTCTGTACGTCG-----TGAGTCAACCCGGTGT
GTCCCAATAGAAATCAAGTAAATTCCATGATCTTTTGCCGATTATCGAGATACGTAACTA
TGCTCACTGACATGACCTACTCGGGCCGCTATCACGTAAGGACTGTGCAAATACGCTTTT
TTCCTCTTCGGTATACAGACGTCGTAACACGTAAATCGTTGTGCTCGCGATTATCTCG-C
GGAATGGAATTATTCACAGTGCTTCGAGATACAACACGAATTGCCAGCGCCTTCTTGGTA
CACAGTGTCATCAAATCTCTTTTTCGATAGCATGTGAGTAATTACACCCGGGTGGGAAGT
AACTAACTATATGTCTCCTGTTCCTTCAATACTCCACTTCAATCCACCTACAAAATCGTT
TCGCTCAGCTTTTGAAACAAAAAATTCGTTAAAACTTCATGGCGTTTGTACTGTATAAAT
TTCTGCCAAATTTACTTCAGTACCAGACCAGTATTTCCCAGCCTACGAATGTCGGTACTA
AAGACTTTCTGCGATTTAACTCTGTACCCTTTTAGCTACGGCATTCAAAATGAGTCGAGC
GGGGCGATCCGACTATCTTGTTACTGGTCTAGAGAATCTGAGACCATAACCCATTGGTGA
ATGTACCATTAGAACTGTAGTCTGCGTTTTGATTGCCGTTTTTCGGGAGAATTACTCGCA
AGCCTCATTGGGAACTCTCTTACGTTGTCATCTGATTCACCTTTCCCCGATGTCACTATA
ACGTGGCAGTGCGCCATTATTCGAGGACAATCCCCGCAAGTGGAGGACCGCCATTGTGTA
TGCACCGGTCTCATCATATCCTTTCTTGTTTCCTCTCCTTTATAAAATTTGATACATCTC
CTTGTTGTGCTCGTTTATAGTTCACTTTCTTTCCTTAGGAGCGTGGGTGAGTCGCAAGTA
TGGTGTTTTCCTTCCCCTTTTCTTCCCCTATAGTGACTCGCTTAGAATTCGCTTCCCCCT
GTATACTGACCCTAAGTAAGGCAATTTTATTTGTCGATGGAGATGTGTGTGCGTCTCACC
CTCCCCCTTTTACTGAGGTCAGTCTGTCGCTATTTTTACAAATTTACTATTGTCGTTGGC
TTGCTAGCTTCCGTTGACCAAACCAAGAGTGAAAACAATTCCAGATGGTTTAACGTAACG
CTATTTCCGCTTGTGTCCTGTGCTCTATAGTATAACTTAGAGGTTACGCATTAGCATGTA
TTAAGACAATCTATCCTATCCTAGTGTCGAGTACTTTAACGGTTCTATTACCTTCGGCGC
TCTAATCTTACCACTTACTGGAGTTTTCTTCGTGTCACGGGGGTCGGCCCACGTGGAAGT
CGCATTTCGTGTTCCTGAGTAGATATTCAAGCGACCTATCATTGTATTTCGTCGTGTGCT
ATCGTAGCGTGTCACAGTGGATACTACCGGCAGTACTTCGGTCCAATCCGCTGTTCGTTA
TGTGCCAGTAAGTGTGATACTTCGGTCCTTTCCTTTCGCTGAGCCCCCTATTGCCGAAGA
AGATAAATAGGTGCGTTAATGTCACGCATCAATCTAAATGAACCAGGTTGCGCTAAGAGT
CTGGTGACTTAAAAGGATTTGGTCCTTACTCTTTTAAAGTTGCATCTGGCACAAGTAATG
TCTATAGGATAGTGACACCCTAAACGGCATGATTATAGCCTACAGTTGGGCGGGTCTGAC
CTCTTTTTGATGAGCGCTTGATTCGTACATACATATGCTAATGACCCGGATTTATTACTG
GTACTACTTAGCTCTCGGAAACCGTCGGCGACGTTATCGATTGCATCACGTTTTGCGCTA
TTATCATTCAACTAAAGTTTTCATCCTGGGTGCGGATTACTCATTCGTTATTCCCTTGTG
GTAACTTGCACTAACTCTTGATGAAGAATCCTTGTATTTTGCGCTTTTTACTATGGTAAC
GCCGGGATGATCATCTGCATTTGATTACCTGGAGGTTGTAATAATTGGATGTGCTGTTGG
TGATTCACTCGCGGCTTGCGACATCAGTCCTCTTGTTCGGTCGTAACCACGATAGCCGCA
CCACACTCTTTGAAGTGCATGCCAGCCGTGAATTGCCCGATTTGGACTGTGATGCCGTAC
TGGCAGTATGGTAAATACGAAGGCCAATCACCTGCTACTGGTCCATACTAATCCGGGTCC
CATTTGTTTTTGATGACGGCGCCCCGTAAGTAGATACTTATCCTATCTCTGCTCAAAAAT
TCTTAAGTGGAGTTTTGGCGTTTTCGCATCTGGGTCGCCTTCCGACAGTCGCATAGGATT
CCCTCCCCAGTCACTTTTGGCACAGATCGGGATGGTGCTTCTAGCTGTTGTTTGATATCG
CTATGCAACTCTCGCTCTTTCTTTTACTGACGGTTCCGTGTCCTTGTTTTTAGTAAGCTA
CTATTGTCGTTGCCTTGCTAGCCTAACTTAAGAGCACTGCTACCACAACACTTCCAGTGC
ATTGTCTCAAGGTATTTTTTCTCGTGTGCTGTTGTCTATGCAATTCAATGCCAACATACT
ACAATTTAAGTGCGTCCAAACAAATTTCAATTCGGACTTCGGCGAGCTCATTCGTGAGTT
AGTCTCCTTTCGGTTTGCGTCAATTGGCGCAAATCAAGAGTCTTCAGTACTAATAATGGC
TTCTAGTACTTCTGGTCTAGTCTCCTTTTGCTCCTATTAGTCCACTAAGCGCA--CGGCA
CGGTTACTACAAGATCCGGGCCCTTGTCTCTTCTTTCTTTATAACCTTTAGTCTATTCTA
TTTACCTTTTTCTTTTGTTCAACGGACGGAATCACCGGTCTGTTGCTCGTCTTGTTGTTT
AGCACGTGCCTTTAT--TGTTGTGTACTTATGG--TATTATCACACTTACTTATTCTTCT
TTTTTCTTGACCTGTGTCACACAAAATATAGCGTAGGTTTTTTTCTTTCAATTATATATT
CTTCCCTTTTTCCCTTTTTATACTGAAATACCCTTCTTTCGTTTGTCGACTACCTGACCG
ATGACTAAAGATACTTACTTTTCCTGTTTTCTTTGACCATCCAATCTCTATCTTCTTCCC
CTTTTGTCTTTCCCAGGCAAAATTTCGCCTGTGTTTTTCTTACTTC--------------
---------------------------------TGGAAGTTCCACACACGTGTACGTAAA
ATCAACCAAACAACATTCCTGTCCACGTCCAACGCCTCCACCCGCGCCTGCAGTCGTAGA
AGGGAATACTTGAAAAATCATCACTATTAAGCTCATTCCTTGATTGT-ACTGCTGTAATG
TCCCACACTAGCCAGTATAGAATAAAGGCTTGGCTACATGTCCAAAGGCTAAGTGGGTAT
CAAAAATACACTTGGGAGTTTGCACTAACACACGATAGAATACCCGCGAATTAGCTTCGA
TGTCTTTAAATCGGTCCACGTCTAGGAAGTTTATAGCTACTTAGAAAAGTATGTTCACTG
TCGGAATACGCTTGATAGAGATCTGTTATTGAAATAAAGGGGTTTCAAGTCTCGTTCTCC
GGTATGATCCTCATTGAACTTATGGGCTGACGGACCGCTCAGCCTACGTACGAAGGATCG
AGAATTGACGAGGCATCCCGATGACTATA-TACTAATAA-----AAGATTCGAAATTGAT
GCCGCGCGTAAGACAGGGCAGAACTG-CCGGAATACATCGACGAGATGGACAGTGAGGCA
TTGTGGACGCACTGAAGGTGAAGAGGTTAGGCAACACACTCAGAATTAATACAACAGAGA
ACGATACCAATATG-CCCTGAGCAGAGAAAGACAGGGCACCTCAAGTCCACAGGTGAAGA
AGTGCACAGTATCATTGGGGAATATCCAGGCAGGAAGTGAGGCAGAGAGCCT-ACACTGA
GACAAGAACGAGGCTGAGGGGGGACAGAGGATGATATCTGGGCTATCATTGAGGCGGAGG
GCCAATGAGGTATTTGACCGGAGGGAACGGCCCGGGGGAGCAGAAACAACTGTCGCGACA
AAAAATAGATACCCCAAAAGGCGTAGAACCAGTCGTGTATAGGCTAAACAAACCAAAGTG
TGTCGAGAAAAGTCCTTAACAAGTACGAGATTATTTAATACACTCACTC-CACAACGCA-
--GAGAAAATTAATGAAAGG-ATATAGCCGAGCACGCTTGGACAAC--GCACTCGGTCAT
ATATTGGGAGACAAGT---------AAGATTAAAGGGCAAAAAAATACCGCGCATGAAAT
ATCAAAGTAGGGTAGAAACTTGAAACCCATACGCCAAGAACTGGCTTGGAAAGAAACCCC
CAAAAA---GTAAGCAACTACAAAACCCGTTA-CCAGGCAACATTTAACACAACTAAAGT
TGGACGTT-TGATAGAGAA-------AGACGGAATGTAATGCAG--AAAATAAATATTAC
AACCAACACTGTCATTCTTCAC--------------------------------------
------------AACGGAAGGATACAACTAT-GGTAGGAACCTTGCTACTCCAAGCGGAA
GAGACAGTCGGAGGATAACGAT--------GAGCCGTTAAAGAGGTGCGATCATAGAGTA
AACTGAAGGTATG--AG--CATGAGCGAAT-CCTGGAAGAACCAGATAGCAATTAGTCAA
AGCGTC-AGT------------------------------AAG-----TC---CGG-ATT
AGGGTACACAGATAA---TT-------TGCGA-GA-GGACTCGATAAGATACAGGCTCGT
CATAGCTA-CTCCGG---GG--GAAT--GGAAA--ACAAGC-TATCGATGACGA-AAGGA
TA-ACGTACACTGGTTATAAAGTAGGTCATC--AAG------GAGCGGGTCTTGGACCTC
GCAAAGGGGGTGTCATTTGTTGCGGTATAA--T-AACGCAGTAGAACCAATTGATAAAGA
TAAGAACATCACGATTCTGTGCCGATGTAGAAATGTGGATATGAGCAAAATGCGAAACAA
TACGCTTGAGTACAGATGAGTTCGACTTT--T--AGAG----AAAAGTACAAATGTTCCT
GT---GG----G-----GT--T-GTTTAG-TC----AATTCCATGTGGGGCCAAACACAC
CACCAAATCTCCGATGGAGTTAGACTGAGAA--GGAACTAAACACTGGGCTCGCTGTGCA
CTGGGGCAAATGGAC--CA-TACACCATGATA--T----TAAATGTTTGTCCTTCGTGCA
ACTACAGCGCATATTACGGTAGAAGATCACGACCATTGCATCAGATGGAAGGCAGTTGAC
GAAGC-TGTAGACTTGAT-GAT------AGACAATTTCAAGGTTAAGAGATTGTACACCG
GGAGCGCTCCGTCAAGTGCACCAAATCACTTTAGGTCACTAGCAGGACGTAATAACCCGG
CCTATGATAGGAGTGGCAGCGTTGTGATGCGGAGATGGCCAACTGACG---A-A------
-----AA--ACTGATCCTAAAATACCATCGCCAATAAAGCCCGAGGGAGGGGCGTGAAGC
G--GTACTGGTATGGGGCAAGCCATGGATATTCACATGAAACGAAC-G---CGAAAAAAC
CCCATTCCATGAAGAGACGTTGGAGGATGGATACCAGAGCCTGCGGA---TTCGACGA-A
GTATAGATCACCAGGAGCGAGGATGCAAGAAT--------G------AACATATCACGAA
GGGAAGGACGAAGAATAATCCCGACTTCAGATGGAGTACTGGCTCAAGGCTTGTTCGTGG
GCCAACTAAACTGGATGCGGTAATATTGTTGGAACAGACTGTGCGTCGAAAATGGCAGAT
TGCCGCAGATTATATACCGGGAACGCTAGCTGCGACCCGAGAGACGGCCGGGAGGTGCGG
TGGGCATCGACATATGCAAGCCGGCGGAAAGGACCACG---AGCGTTCTCGCGCATTGCG
CACT--CGTGAATCAAAAGGAAGCTACCCCGAGCGTCCCAATTGAAACCAGG-AG-GGGA
ACGATCTAAAACAAGGTTTGAATGCCAAGATGTG-----AT-------CTAGAAAAGCCT
TGCTGGGTGGTAACATCAGTAACGTCAACGTTTACCCATAGACTGAT---CAGTGGTGTC
----G----TTTGACGGAACATTCTCGTTGTGACTTATAACCTTA-ATGTG----ATCAC
GAGAGGGGACGCTGGTGTCACTGATCGGTAGTGAGT----TGGGTAAGG-----------
--------------------TGGAAACAAAGTTGACAGTGACTACAAGGCGTAGTTTTCG
CCCGTACAACAGGGACAATGAAGCTAAAAGCAAACAACT-GAAA--TTCGGTG--ATCGA
TGCGGGGACCGAGCCGCCAAGA--CAAATATTTGAAGGAGGATCGACCGACGGTTGCTGA
GGGCTCTTCCTGTCCGAGAGCTCATGACGTAAA-----------CGGT------AAGAGA
AAA--CGAGCAATGACCGAACGTCATTAAGCACCATGACGTCCATGGGCGATTCCTGTAG
TAGGTGGGCAGGCCCTTTGGCGGGCTCATTGCACTTCGAGGCATGCACGACAGCTATAAG
ACCGATGAAT-AC--GATAAGCA-AAGAGG-AA--AA-------TACAAGAGTTTTATTG
GCAGTCTAGG-GTGATTTTCT--AC--GGGGCAAG-TAGGCAGACTGTTGATCGATGCTC
AAGAAAAGATTATACAATGCATTTAGAGCGACGTACG-TACACGGCAGCGTCACGTCAAA
AAGAGAAACAAATAACTGAGTATCATGCGAATGTCCGAGATATTGAGGCTGACTACTTTC
GCGCCATATGACTCTGAGCGGGACCCTAGATTGAAGTTACGAACCTCAAGCTACGTTATT
TGGAGAGTCGCCTAGAAGCAAGCCGCAAGTCACAATCGGCTTAGTAATTTGGCAGGGGAG
GCAGGGGTCACACGGGGCCAGGCAAGTGAACAATGGCCAGAAGAATGCACAGCGTGGGAT
AGTCTAGACACGAGAGTGACCAA------TCGCCATAAACTATAAATTATCTTTGTGCGC
GGCGGTGGGGGAAGGCTAGGCGACTATAATCAGGGTAGGAGGCACGCTAGAAATAGGTCC
CACACTGCCGTCTTAGATGAAGAAGAACAGAACCAATATGCCGCTGGTGCGAGGACGGAC
-GTCTAGAGGACTTTGGGGGACTAAAATCGC----GTGTGAG-CCTC---AGACTTATGG
ACTAT--GAGTTTCCAGCGCAAAT--TTTA-----G--GAT--ATG----TTAAATCACA
A--GATT-AAT-----GACA--CGGGA--GGTT-ATACAATAAC-TATGTCTACCAATGT
TTAACAAATAACTCTTCATGAGAAAATGATAGAC-AAGAT-TAAAACGTTGGCCTAAC--
ACGAT--A-TAAAACAGGTGCGGA--AAG-TAGTAATCGTACTCGGAGA-----AAACAG
ATTCTGAAAGCTAGT-AAAAAGATGCG---A--------TTAAAATTGTGCCGAATGA--
CG-----AACTGACCTCGCTCGAGATCCCAGATATTA-----AAGT-------------A
CGATCAAACTACATTGTAT-GCGCG--ATA---AGGCA--ACCGGAGA-ACGCGTAAAGT
TA--TAATCG--GAATGAAATATATG--------ACTAC--CAA--CTT---ATAGGA--
CT---CACCG--GG--AGATT----------CCAA-GTCG-TAATTTTATTCAC-CT---
--AAGA---TCAATAGT--ACAACAAA-------AA--TTG--CTGCAGCAA-AATCTTT
TTC--T-AACAAATTAATC----------CC-T--ATACAT-------------------
---------------------------------------------CAC------------
CATATTTCGGATAATATGCT-----AA--TACTCTATT-TTCTAATGGATAAAACGCTTT
GAATCTATACC--GAATGCAAATACGTTGAATGACTTGACGGAACGCTGGACTGAGATGA
TCTGATATAGAACGCCAGGCATGGC--TAGTATAACGAAAGGTAACACAACGACTGTTAG
GGCAAGCACATTGAAACAGTCGCGGCACAACAGAAACCGATAGTGTGGGATAGTTCGGTA
ATTCGGCGGCGTGG-TATTCTATTGAAAGTTAACATATGGATCGAGCGTGAGGTCGCAGT
TAGCAGAGGTGGACCGGA--GTCGTGCCTA--CGAATCTGTCAATCT-CAAGCATGAAGG
ACACGATAAAAAAAAGGGGCAATTGTGGATGTAGCAAGACTGGGGGAGGGAGAGTGCGAA
CGGGAAAGTGCGCGGGTCGACAACACTATTCGGACACCAGTACCAAACTACAAACCAAAG
ACCAGAGAATCGCAGTCCCCGATAAGTAAACAACATGCCA-GGAGCTAT-ATGAAGTACG
AGCATCGCTGGTGAGGAGAGTCGGATCAGCGACGGGGGAACCCGCTA---TGGAACAAG-
-AA---TTATAAT--CAGAGG--AAGTGGTCGTATAAAACACGTCTGTCAAGCTTGAGCC
AATAACCCTCATTTAAAGGCTAGTAACTGACG????????????????????????????
????????????????????????????????????????????????????CCTAC---
TTCA-CTCCAGTGGCAGTAAGGTCTCTAAGCGAATAACAAATATACCCTAAAGAACGCAT
TTTCTCA--AGATGGA--------CCGA----AAAGCAATCG------------------
--AAGCAAGACAGAGCTCATAAGTAGGCATGGTACACATAATC---GAGGACTCCAAAGT
TAAATAAAAAAAACTGCGAAATACAAGCTATAA----CAGACACACGAAGCTTTGGTCTG
TGGGACGAAACAGGAACACAAAAAAAG------------ACAAAGGGTGGTGGAAGCTCT
GAAATCAGATAATTAAATACTATAGCAGGGAAGCCGCCTAAAGGATAAATTATGATCGGA
GTAAGTCGAGAAGACCGGTAAGCGTCGGGACAATTGGAATGCGCGGACACGAGGGAGCCC
TACAATGTGATCGC--TAT---AGCAAACCGTACGAACACTTTTTGATATTTGGTCGGGA
ACATAAATAGTAGAACAGAAAGCAAAATGAACAAC--TCT-----AACACAAAA-AAGAG
C-TACCAACGGTAGCCAAAAGCTCAGAAGGGGTAA-GAGAAGTCGCAGGCAGGAGAGCAC
TGATGACCTCAACGAACTTATCACAACGGTGAAATATAGATCCGAGGAAAGATGCATCAC
TGAAGGACAAACGAAATGTCATTCGGCAACC-AGAACCTGTCGGACGAACCAGGAGAC--
-AG-----G------TA---CCGCAGACCAC--GAGCGACTTTGGTCACCGCAAGAATAG
GTGGGG-AGAGGGACAAGGACCAGCGAAGTGCCCAGAGTGGGCCATAAAAGAAAAGAGCA
GTAAATGAAGAACTCGGTGGAGCAC--CGAAATTTATACC---C--ACCA----ACAAGA
--TGAAAGTCAG-TAC---------AACCGTCATTAAGCACAATGGAGAGACTATAGAAA
ACGGCCAGAGGGACTTAT??????????????????????????????????????????
????????????????????????????????????????????????????????????
????????????????????????????????????????????????????????????
????????????????????????????????????????????????????????????
????????????????????????????????????????????????????????????
????????????????????????????????????????????????????????????
????????????????????????????????????????????????????????????
????????????????????????????????????????????????????????????
????????????????????????????????????????????????????????????
????????????????????????????????????????????????????????????
????????????????????????????????????????????????????????????
????????????????????????????????????????????????????????????
????????????????????????????????????????????????????????????
????????????????????????????????????????????????????????????
????????????????????????????????????????????????????????????
????????????????????????????????????????????????????????????
????????????????????????????????????????????????????????????
????????????????????????????????????????????????????????????
????????????????????????????????????????????????????????????
????????????????????????????????????????????????????????????
????????????????????????????????????????????????????????????
????????????????????????????????????????????????????????????
????????????????????????????????????????????????????????????
????????????????????????????????????????????????????????????
????????????????????????????????????????????????????????????
????????????????????????????????????????????????????????????
????????????????????????????????????????????????????????????
????????????????????????????????????????????????????????????
????????????????????????????????????????????????????????????
????????????????????????????????????????????????????????????
????????????????????????????????????????????????????????????
????????????????????????????????????????????????????????????
????????????????????????????????????????????????????????????
????????????????????????????????????????????????????????????
????????????????????????????????????????????????????????????
????????????????????????????????????????????????????????????
????????????????????????????????????????????????????????????
????????????????????????????????????????????????????????????
????????????????????????????????????????????????????????????
????????????????????????????????????????????????????????????
????????????????????????????????????????????????????????????
????????????????????????????????????????????????????????????
????????????????????????????????????????????????????????????
????????????????????????????????????????????????????????????
????????????????????????????????????????????????????????????
????????????????????????????????????????AGCAGTCCTGCATCAGTAGG
CCACTACCCCCGGAA------CC-CGGACTCCTGCTGAAA--------------------
--------------------------------------CTTCG?????????????????
????????????????????????????????????????????????????????????
????????????????????????????????????????????????????????????
????????????????????????????????????????????????????????????
????????????????????????????????????????????????????????????
????????????????????????????????????????????????????????????
????????????????????????????????????????????????????????????
????????????????????????????????????????????????????????????
????????????????????????????????????????????????????????????
????????????????????????????????????????????????????????????
????????????????????????????????????????????????????????????
????????????????????????????????????????????????????????????
????????????????????????????????????????????????????????????
????????????????????????????????????????????????????????????
????????????????????????????????????????????????????????????
????????????????????????????????????????????????????????????
????????????????????????????????????????????????????????????
????????????????????????????????????????????????????????????
????????????????????????????????????????????????????????????
????????????????????????????????????????????????????????????
????????????????????????????????????????????????????????????
????????????????????????????????????????????????????????????
????????????????????????????????????????????????????????????
????????????????????????????????????????????????????????????
????????????????????????????????????????????????????????????
????????????????????????????????????????????????????????????
????????????????????????????????????????????????????????????
????????????????????????????????????????????????????????????
????????????????????????????????????????????????????????????
????????????????????????????????????????????????????????????
????????????????????????????????????????????????????????????
????????????????????????????????????????????????????????????
????????????????????????????????????????????????????????????
????????????????????????????????????????????????????????????
????????????????????????????????????????????????????????????
????????????????????????????????????????????????????????????
????????????????????????????????????????????????????????????
????????????????????????????????????????????????????????????
????????????????????????????????????????????????????????????
????????????????????????????????????????????????????????????
????????????????????????????????????????????????????????????
????????????????????????????????????????????????????????????
????????????????????????????????????????????????????????????
????????????????????????????????????????????????????????????
????????????????????????????????????????????????????????????
????????????????????????????????????????????????????????????
????????????????????????????????????????????????????????????
????????????????????????????????????????????????????????????
????????????????????????????????????????????????????????????
????????????????????????????????????????????????????????????
????????????????????????????????????????????????????????????
????????????????????????????????????????????????????????????
????????????????????????????????????????????????????????????
?ATATCAAGATAGAATTAGGAATTCAACAATGGAAGTATTAGG--ATGCTGGATGGGTCA
TTGGACTGAGGTGCATACTAAGCACAAAGGCAAGTGTTTCGCGCACTTCCGTAAAGGATC
T-CGGCGACCGGTGAGGGTTGCGGGTTACGAGCACGATAGGCATTAAAACTGAATCTGCA
TAGCCAGTCAAAATTTGTACTCGTTGTTAGGATGTCAAACATTTCTCCACTTCCGAAATT
TGAGGTTAATTTTTAAGTAGGAGTGCTGAAGGAGTATCTGTCGAACCATCCTTAAGACTA
CAAGAGGCTCTCGCTAGAAGCGTACCACAGGATTACGAAGGAGGGTGTTTCGCAGGT-
>Cryptanthus_acaulis
GTTCGATTTAAACTGA-TAAAATTAAT--ACGTT-TACAGTTG--------AAGATTTTA
AAAGAGTTTTTGAGAAATATATCTAACAGGGTGTAAAATAGTGTCCTTAGTGTGCCCACG
AATCTATTATTTTAGTAATTTCACATTTTGGTCAAAATGTATTTT---------ACCT--
GAG---------AA--TG---------TTCA----CATAAAATAAATTAGCTG-AATGGA
CAATTTTGTGTATACTGTAGTCCATAAGGTTACAA-TTTCATTTTTTTTTTACAAATCTG
TAAAAAATATATATATAACATACTGAAATCCTTATCTTAAACAAATATTTGCTAAGAG--
----GTTTAATAATCAAAGAAATGTGGGCGGATGAGATTGTCACAAA-------------
-------------AA----CATAGG--T-AAGATTAAGACAATTTATATTTATTTGTAAT
ATCTACTCACACATGAGTTATGAGCAAAATGGAAGTCTTATTAATCGTCGTGATAGTT-C
TGATAGAAGTCTATAACATAGTACAT--TTAATTAATTGAAGTTTAGTATTGAGT-TATA
CATGTTGCTGTCGTATGTTATTCTTTAAGATATATTAACATAACTTCAATGTGTTGCGGT
TGATAATGACTT--GTGTTTTATATCTTGTTTAAACGCAATGCGGAGTAATTTATT--CA
C---TAGACTAACTATTACTAAACTTTGGATCTTTATTGCTATGTAAATAAAGTGAACTT
AAGTGTACTA-CACCACAATTTAATTATGATGCTTCTACCATTTTCTATTAATTAAAGTG
TCTCATAACCCTTTTTTTTAAGATAAAATAGTAACTTGCGACTTTCTAAGTTTGGAAGAT
TAAAAAATTGATGTGTTGTTTATTGTATTTGAGATATTATGATACTCCTTTGATTATGCT
AAGTTTTTGGCTAACTGAAATTGCAGCCAAAACATGTCTAAGATAATTTATCTAAATTGT
GAGTTCGGAGCGACTTCATAGGTATTAAACCCTTGAATGTATTGCTAATTAATTTTCCAG
AATTCAGTTAAAATCTTATTAATTTTGTACTGAACTAATTTATAATGTTAAATGTATACT
ATTTTTTATCTATAAACACCTACTTACATTTTGTTTTCAAACATATACGAGATCAAAGAA
GATAGAACTAATTTTCTATTGTAGAATAAATGGTAACAACTCGGAGGATTTTCAGTATTT
GAATAGAGATTTGATTCAAGTATACAATATTCGACCGAAACTGGATTGAGCAATATGTCT
ATTCAAGTCTTCGCAGTTTTCTGATGTA-TTCT-GATTGTCGAAAAAATTATATATGTTA
TGGGAAGAGTCGATTATTACCATTCGACCCTTAGTTTTATTATTCAATTTTATGTCTAGA
TGAAACTAATTAGATTATTTCTAAACAATGATAATAAACCGAGCCCTCATTGCATATCAA
AATTTAATTTCGAGAACAATTAATTAAAAATACTTAGTAGGATTGATTGTCATGAATCGT
TTAATGTACCCTCTTTCAAAAAACAAAGAGTTAGTTATCTTAAGTTGAAATTTCAGATAT
GCAATTATGCTGCCTTTCTATATATTTCAAAAAATCATTTAAATTATAGATGAATGCTCG
ATTATGAATGATAATCAATGCTAATTGGTAACGGTTATAAAAAATGTCAAACCCGAAATT
TCAAATTTTAAATGGTAGCTCAAATTGCGGCTTGGTCCTATCGATGCAGC---ATTTAGT
TTATTGT-AAGAACTATATTCATTAAACCCTTCGTATATTGAA-CC-CCAGAGGTGGTTT
TAAGTTGCCTAATTGGGTTCTTAAATAATTAATATCGTATGTGAAGTAGTATCAATGAAA
GT-CTTTCGATACTT------------CTCACCGACCGTCGTTCTTAAATAATATAGTTA
GTTTAGAG-----ATTAATTAAGGCGTTTATGAAATAGCTGGCAATGTCAGAGAGAATGT
AGTACTGAAAAAATGTATTTTTGAAAATCACACTTTAAAAGATACAAATCAACAAATAAT
GTTTG--TCGATCTGCTTTTTTTGCGGTAGTTCTCTTTTAGTAATTTTATATTATTTACA
TAGTTGAAAAAGTAAATTAGTTATTGATAATCAGTGAAGTATGTTTTGTTAATCTAACGG
ATTAGTAGACATCTGAAATAACTCAATCTTGCATTCGATGCCATTGTAACTGCCTGTCTA
TCTATTACGCACGTA---AATATGTCTTATGCATTTTTTGATTTATGACAGATTGGATGC
GTTATTCTTATACGAGATTTGTTCAAAGTTCGACCAATAATAATCCAATCAATATTTTAA
CGTAGTTAAATTTTTTACTAATTATCGTTAATATTTATTTTAGACGTTACACGGTTTGAT
GTAATAATTCTTGCTATGTGTTGGC--AACCATAAATTGAAAGGACTTCTAAAAATTTGT
TGATTAATTACGAACCTATTCCTT--TATCGG--TCT--ATTA------CAATAATCTTT
GCTCGGT--TATAGTATAAAATTAATGGAGGCATGGAGCTATTACAAAAACTTACT---A
T--AACCTTTT---ACTT--CA--T-AATCTCTTGT--A-------GTAAATTAACTTTT
-----ATATTCATAACGTGTTGTTTCTTAGTCTACATTTTAAAGTTGAGACTGTGCCGAT
GATTTGCACGTTATT--------A-----ATATGATGTTATATTAATTATGACTTGCTAA
AATATTTTACAGAAGAAGTTCATTATAA---TGCGGCTCATTATGATGTTTGG--TCGAC
ATCGTCTAGACTAAACAAAAACTGGCAAAGGCGGATAAAT--TAAACGAGAAGCAACTAT
TCTCTGTCGATACTCTTATTTTTGTTGATCTTTTGTGACCTCATCAAATTGTTATTTAGT
ATCGTTTGAAATTGCCCTTAGTTCTATACTTTCCTATTATATGATGTCTTATTATTGTAC
TTTAGTAGCTTTAAATT----GTTA----GATGTGTC--------ACCATTAAAATTACA
ATTCGCGTATTTCGATC--------TAA----TT---TGTTTGTACTCCAGAAAAACTTT
TGATGACTGTAACGAACGAGATTTGCAAATCATAACTCTGTGTCATTT-TTTGGAAG---
-------------ATCGAGAAAGATCACAAGTTAAAGCCTAGTACGTGAGTTTGAAAACA
TTCTTTGAAAA-------GCTGTATTAATCCTGCGCTATTA----TATAATTAGGCGCTT
AGAA--GATAAATAATTTTACGA---------------TATTAT-CCATAA--AGCG--A
A--ATTACTTTAAATACTCAAAGT-AACTTAACT-------AT--TG----AAAACGCTT
TAGTTTGTAAAAATTACT-AA----C--AAAG--TTGAACA--TACATTCATTCAGTCTT
TATCTCCGTT--CTCAAAA-TCAGAATGCTACTTCTTAAATCATAATCATTTCACTATAT
TTATTAGGTAATCCTATTGTTTA--AAAAGA--GTTCCAAC--TAT--T---CA--AAAG
TTGTTAACATCAGATTTTTTGAACCATGTCCCGCTTAGTATAGATAA--TTTTAG--AAT
A-AC--TGTTCACTTAATGAAGACTTCCAGCATTTAAGAGATTATGAAATATGCACAGTA
TAATT--AACTATTGATCGTT-GACTTTGAATTAACTTTACGTAATACTTCTTCTTGCTC
ACATGCTCGACTGACTGCATCAGATTAGTGGTGGATCAAAGGCC--AAGGTAGTAATTGT
CGCGCTCGAAAGCTGCTTGG--TGCTTTAATTCAAAGTTCTTTTA--CCATACTACTCCC
ATTAATAGTTGT-TCTTCTTTGTCTGTTTTTGTAGATCCCTAAGTGCAACGCTGTTACTC
AGCATTTAAATTCCGGATGTTGTGCCTCTTCTTTGATTTCTGAGTTTCATGTGTTTGTCT
CGTCCTGTTTCGAGCAAAACTTGGTGCCCACTGAATCTCTGTTCTCTTCAGCGCTATTAC
ACAAGTGGGATGGACTGTTTTTTCCTCAGAGTCTATCACAAATTCGAACAACGTAAGTTA
TCCATATTTCCTTTCTTATGGGATCTC--ATCTC--ATTGT-----AATCGTTGTCTG--
--TTTCTTACATTTTTCTCCGGCTCGTGTAATTATGGATTTCTCTGATTTCCCCATTCTT
ACTATTTTAGGTTTCAGTTTTGTTTTTTTACCCAAAAGCGTATTCCCGTT----TGTCCT
TTGGGAACTTGTCGATACAATAATTATTTTTGCCTGTCTCTAATAGCATCTCATTTTTTC
CCTGGTTTGGCAATTCTTTCCAGTGTGCATTCGACAGATGCAACCTAATTTGGCGCCTTT
AGTCGTAGCCGGATATAATTAGTTACATAACCGTCTCTTTTCTGTGTATCCCCTAAGCCA
TAAG-----------CCCCTTCTTCTCCATCCCCCCCGTTATCTATCCAAGATTTATTCT
TGTTTGATTCTCACGTAGTTCACCTGATGATTTGTTTGACAAGACGTTCATTTATCTATG
CTCGTTTTGTGCGCAATGAACGTACAACTTCTCCCTGTTCTGGTCCTCGTTGATATTGGG
GACGTATTTCTGTTCGTTCTAAATATTATTTCGGAAATCCATGAAGGCCTGCAACTATGT
CTGTTCCCTCGTCTACTTCTCAACTTTTTTAAAATTGCTTTTCGTTCTTCTTTCGTTCCT
GAGCAATCGAACGTACTGACGTATGTGAATTCTTTTTTATACTTTACGCTGTATTGTCTT
TACTTTTTTCTTGCTACGGAGCTAGCCGATCGTCTTTTTCTTCGCCTTTTCAGGAA-TTG
GACTGTGT-TATTTCCACTGAATATAACTTATAAACAGTATTATAGGTGTAGTCTGCTTT
CGTTCCTCCTCCGCTCGACGTTATTTTCTAGGATGTTCCGATTTTTTTGATATTCTATTT
CTGGGAAGTACCCATTTACCGGCTTTTTGTTGTGTAGCAACCTATAGTTAACACTCTATT
TATGTTTCACTATCTTCTACGTCACAGACAAGCGTTTCGTTTATGCAGTTGTATATTCAC
ACTTCCGTTTTGCTATTACCCCCTGAGATAAGTCACCTCATGTCTTGTGCTCATGTAGCT
TATTCAGTTGCCTTTTCGCGGAGCGTTATAATGGTCTCTCATTCTTGGTCTCCTCTCGTG
GTTCATTTTTGTTCGCAATTTCATTTCTTTCTCTTTCCTATTCTTGATTAGAATT--ATC
ACA--TT--ACGCGATTTCTGTTTCTTGTGTACATTTCTCTAATACTTCAAATTAATTTT
GTATTCTGTAGTTCGGATTGCTTGTATTTACTATATTCTCATTAGGATAGATTCTTTTCT
CCCACCTGTCTTCCTAGAGACCGTAACATTTAACAAACGTTCTTCTCTCTCTGTGTTTTC
CCCAATGGTGCTCGTTTTGTCTTTCCATCTAATAGATTAAATGCGCTAAATCTATGATTA
CTCCTTCTTTCCTGTTTTTAGAAATAAAAGATGTTCATGTTACCTTGTTCGCATTATATT
GATTGTGCATTTGTGTCGCTCCGCGAACTTCAGTGATGTTTGTTGTAGTCGGTATGATTA
TCAATTAAAGTAC---TTCCTGCCTTTTGCTCACCATCTATGTCACTAGCCCTCCTTACC
CTTCCGTTTTCGTTCTTTTTCATTATTCTTGTTCTTTGCCTCTCAGATAAGTCACCTCAT
GATTTCTGTGCAGCCTTATTCACACACTTTTGCGCTTACTACTTGACCAAGAATTTTGGT
CGATCTCGCCTTTGCTCTGGTCCTCGTGCAAATTAAGGTA--CC-T--TCTTCCTCCGTC
CTATTGTATTCTAGATGTATAAAGGC-AA-GCTACTCTGGAG--CC--GGTACA---TTT
------CC-TAAA--TCT--A--CAAGCATA---------AAT---GAGTG----A-T--
GC-ATGAAACCTACAACAACTTTCTTTTTTTCTTTGCTGTCT-------A--AATTATAT
TCAGTCCC---T--ATTACGCAACTACAATTCACTTCTGTCTTGTTTCATTAGCCACTTA
ATA---TTACT--TAGG--CAGTTTAGTAATTAAGCAAGGATATTACGTTCTGTGGTCAT
CATTAGGTTAGTCAGTGTCGTTTGAGTAATGGGGTCCATTTATCATCT-TTTTTATCGCT
AATTTTTTGCTTTTGGTGTTTTCACTACCTCTGTTTTGTCTTATCCACATTCCCATTTAT
GCTATTTTTCTTTTAG--CAACAACATGCTGAGTCCTTGCCTTTCTTCCTCACCGAGTTG
CCGCAATTAAAT-TAATAATGTATCCATATCTATTCTTTTTCTTGCTGTCGATCTCTCGA
ATTTTATGCAACCTAGTTGTTTCTAGAATTAGACTTGATAGGTAATCAAGCTTAATCATC
GGAATCCTTCACTCTACCAATAATATCAGCGATGTTTTATGGTCCATTGTGCTTCATGCA
CCTTATTGAGATTAATTACCCGTGTTAAATGTGGTCCATCAGGTAAGTATGAACTCGTTA
AAATTCGACTTTAGTAGTGTTTGAACTAGGTCGCTTGCCGTAGATGATAAAAGAAATAGA
TAGAAAGACTCGATTGTGATAACTATTAACTAGTCGGCAAATATGGT-AGCAAC--AGAA
TAAGTTGAACCCATATCAAATATGTACCAGATGTATTGAAGGTCGGGATGCCGTTATATT
CATTAGTATCATTCTTGGTATTTGATAGTTCTTTGTTAAGAACTGCCGATGAGTTTCTCA
CAGTCTCTAACAAACTCCAGTGGGTATATAAGTCGATGTGTGCTATCTTAGGTAGATAAA
ATTAAGTATGTGTTGGAGTAAGCCAGTCTCAAAATCCAAGAATAAAATCTGGTCTCTTGA
ACTACTTACCAAGTCAGTTAAATTAGCTGTAAGGTACTATACAAGACTCTTCATAGAAAT
GCAGCAATCCGGTTCGTAATCGTAAGTAACAATGTATTCCGAACGTCCTTGTGGGCATAA
GACAATTGTCAAAACGTAGTTTCAGGTGGCTGAAATCCATAATAACATCAGGTGTTTCAA
CAAAAAAAGA--AAT--ACTTATTATCTTAAC--CCACTTCCCCAATCAGCGTCGTGCTT
AGCGGGTTATCCTTGCGTATAGAGTTCGCGCGACATTTCCGCTCTATCCCTTGTAAATCA
CAATTCTGCGCTCGGTTGCACAGCTGGTAATTCTATATCGGCCACACTTACTCATGAATC
GATTAAGCT--CAAAAGGTCCAAATCTGGGCACTAAGACTC----GTAAATCGCTC--TC
-TT----TATTCGCCTCACACTTCAAGAAACGACCGGTTGCAGATCAACTATATCACTTC
ACTTACTTGTCAATATAATTCAGAGGGTATGCTTTTCAGTATCCCAGTCCATAAATGATC
TAGAGCAAAATTTTGCTCGAAAGATTTCTTCCACCCAAATATTAACTATGGAGGGGATAC
AGGAGAACTAACCCCGTTGATTGAAAGGAATCTTACC-A--GGATTATTCCGCATTTCAG
ACTATAACTCGACATGGTGAGACATTTAACTGTAGTTTTTCCTTTCATTTTTAAAATAAT
ATAATATTGATAAGTAAGTATACTCAATCGAATCCATATTAGTGGTCTCGTTTATCCGTC
TCTAAGCCTCACTACTAATTCACATGGTTGCTAGGCCGTTTTTTTTATTGTATCGGTAAC
GATCGTCGTTTCTTCCCTGTCGACTCGAATGAGCTATTCGTCACTCTTGCCTTATTGGGC
GTGACCTCGTAGTACTTTCTTCCTTTTTATCTTGAAGTCGCTTGTCAACATAACTTGCAT
CAGTGAAAAGACCGCAATTATTCTTTTGCTCGATGTCTTACCTTGACCACTCCCTATTCA
GATTCTTATTGCTCAATTGTTTTTCTCTGTTCTCTTAATAATAACTGGCTCCCTTTTGCC
TCTGTGTGCCTCTAACTCTGTTTTATTTTGTTTGTTCTCTCGTTTCCATAAGGGAATATT
TCTCGATGTTTCCTCTCCCTTTGTAATGTTTATTATCGCCTTTTTCTCTCTTTGGGGGTT
TTGCCACATATTTAGACTACCTAAGCGCGATCGCTCAGCACCCGTGATACACAATAGACG
ATAATCGATTGCATGATCTTTTGTGGTATAGCGTCAAACGTGACCATGCGCATTGCTTGA
ATTAGATGGGTGGTATCCGTTATGGCCGTCAATATAGCCTGCTTTCCTTTTCGGTAAAAC
CCATCGTAATACTTAAATCGTTGTGCTCGCGAATATCTCTAATTACGTA-CAATCTCAAT
TTAGATTCATACGTCAGCCCTTCTAGCAACATTGTGGGTACTCGGTGTGATCAAATCTCT
TTTTCGATAGCAGGTGAGTAATTACAAGCTCGAGAAGTAATTCCCGACATCTATCTTGCT
CTTTCAATACTCCACATCCAAGCATCTTCAATGTGGTTTTGCCCACCTTTTGAAACCCGA
AATTAGTTGAGACTTCATAGTGTTTGTAGTGTATAAACTGCTGGCAATTCACCTATACTT
CAGTAACACTCCGTCCCGCCCGCGTCG--GGGATTCTGGATCTTCTCTGCCATTTAATAC
TCTATCTTTTTAGTTTCGGCGTTCAACATGTGTCGAGCGGGGCGATCCGAATTTGTTGTA
ACTCTTTTATGGATACATGGCTGAAGTTCATCGGATCAGCTCTAGGTGATTGCACCATTA
CAGCCTCCAGTTTTGCATTGCTGTTTTTGGGGAGAATTACTTGCAAATATCCCCACGCTG
TTAGGCTGTCAATTGGTCCCGCTTTCGTTCTGTATGTCG-----TGAGTCAACCCGGTGT
GTCCCAATAGAAATCAAGTAAATTCCATGATCTTTTGCCGATTATCGAGATACGTAACTA
TGCTCACTGACATGACCTACTCGGGCCGCTATCACGTAAGGACTGTGCAAATACGCTTTT
TTCCTCTTCGGTATACAGACGTCGTAACACGTAAATCGTTGTGCTCGCGATTATCTCG-C
GGAATGGAATTATTCACAGTGCTTCGAGATACAACACGGATTGCCAGCGCCTTCTTGGTA
CACAGTGTCATCAAATCTCTTTTTCGATAGCATGTGAGTAATTACATCCGGGTGGGAAGT
AACTAACTATATGTCTCCTGTTCCTTCAATACTCCACTTCAATCCACCTACAAAATCGTT
TCGCTCAGCTTTTGAAACAAAAAATTCGTTAAAACTTCATGGCGTTTGTACTGTATAAAT
TTCTGCCAAATTTACTTCAGTACCAGACCAGTATTTCCCAGCCTACGGGTGTCGGTACTA
AAGACTTTCTGCGATTTAACTCTGTACCCTTTTAGCTACGGCATTCAAAATGAGTCGAGC
GGGGCGATCCGACTATCTTGTTACTGGTCTAGAGAATCTGAGATCATAACCCATTGGTGA
ATGTACCATTAGAACTGTAGTCTGCGTTTTGATTGCTGTTTTTCGGGAGAATTACTCGCA
AGCCTCATTGGGAACTCTCTTACGTTGTCATCTGATTCACCTTTCCCCGATGTCACTATA
ACGTGGCAGTGCGCCATTATTCGAGGACAATCCCCGCAAGTGGAGGACCGCCATTGTGTA
TGCACCGGTCTCATCATATCCTTTCTTGTTTCCTCTCCTCTATAAAATTTGATACATCTC
CTTCCTGTGCTCGTTTATAGTTCACTCTCTTTCCTTAGGAGCGTGGGTGAGTCGCAAGTA
TGGTGTTTTCCTTCCCCTTTTCTTCCCCTATAGTGACTCGCTTAGAATTCGCTTCCCCCT
GTATACTGACCCTAAGTAAGGCAATTTTATTTGTCGATGGAGATGTGTGTGCGTCTCACC
CTCCCCCTTTTACTGAGGTCAGTCTGTCGCTATTTTTACAAATTTACTATTGTCGTTGGC
TTGCTAGCTTCCGTTGACCAAACCAAGAGTGAAAACAATTCCAGATGGTTTAACGTAACG
CTATTTCCGCTTGTGTCCTGTGCTCTATAGTATAACTTAGAGGTTACGCATTAGCATGTA
TTAAGACAATCTATCCTACCCCAGTGTCGAGTACTTTAACGGTTCTATTACCTTCGGCGC
TCTAATCTTACCACTTACTGGAGTTTTCTTCGTGTCACGGGGGTCGGCTCACGTGGAAGT
CGCATTTCGTGTTCCTGAGTAGATATTGAAGCGACCTATCATTGTATTTCGTCGTGTGCT
ATCGTAGCGTGTCACAGTCGATACTACCGGCAGTACTTCGGTCCAATCCGCTGTTCGTTA
TGTGCCAGTAAGTGTGATACTTCGGTCCTTTCCTTTCGCTGAGCCCCCTATTGCCGAAGA
AGATAAATAGGTGCGTCAATGTCACGCATCAATCTAAATGAACCAGGTTGCGCTAAGAGT
CTGGTGACTTGAAAGGATTTGGTCCTTACTCTTTTAAAGTTGCATCTGGCACAAGTAATG
TCTATAGGATAGTGACACCCTAAACGGCATGATTATAGCCTACAGTTGGGCGGGTCTGAC
CTCTTTTTGATGAGCGCTTGATTCGTACATACATATGCTAATGACCCGGATTTACTACTG
GTAATACTTAGCTCTCGGAAACCGTCGGCGACGTTATCGATTGCATCACGTTTTGCGCTA
TTATCATTCAACTAAAGTTTTCATCCTGGGTGCGGATTACTCATTCGTTATTCCCTTGTG
GTAACTTGCACTAACTCTTGATGAAGAATCCTTGTATTTTGTGCTTTTTACTATGGTAAC
GCCGGGATGATCATCTGCGTTTGATTACCTGGAGGTTGTACTAATTGGATGTGCTGTTGG
TGATTCACTCGCGGCTTGCGACATCAGTGCTCTTGTTCGGTTGTAACCACGATAGCCGCA
CCACACTCTTTGAAGTGCATGCCAGCCGTGAATTGCCCGATTTGGACTGTGATGCCGTAC
TGGCAGTATGGTAAATACGAAGGCCAATCACCTGCTACTGGTCCATACTAATCCGGGTCC
CATTTGTTTTTGATGACGGCGCCCCGTAAGTAGATACTTCTCCTATCTCTGGTCAAAAAT
TATTAAGTGGAGTTTTGGCGTTTTCGCATCTGGGTCGCCTTCCGACAGTCGCATAGGATT
CCCTCCCCAGTCACTTTTGGCACAGATCGGGATGGTGCTTCTAGCTGTTGTTTGATATCG
CTATGCAACTCTCCCTCTTTCTTTTACTGACGGTTCCGTGTCCTTGTTTTTAGTAAGCTA
CTATTGTCGTTGCCTTGCTAGCCTAACTTAAGAGCACTGCTACCACAACACTTCCAGTGC
ATTGTCTCAAGGTATTTTTTCTCGTGTGCTGTTGTCTATGCAATTCAATGCCAACATACT
ACAATTTAAGTGCGTCCAAACAAATTTCAATTCGGACTTCGGCGAGCTCATTCGTGAGTT
AGTCTCCTTTCGGTTTGCGTCAATTGGCGCAAATCAGGAGTCTTCGGTACTAATAATGGC
TTCTAGCACTTCTGGTCTAGTCTCCTCTTGCTCCTATTAGTCCACTAAGCGCG--CGGCC
TGATTACTACAAGATCCGGGCCCTTGTCTCTTCTTTCTTTATAACCTTTAGTCTGTTCTA
TTTACTTTTTTCTTTTGTTCAACGGACGGAATCACCGGTCTGTTGCTCGTTTTGTTGTTT
AGCACGTGCCTTTAT--TGTTGTGTACTTACGG--TTTCATCACACTTACTTATTCTTCT
TTTTTCTTGACCTGTGTCACACAAAATATAGCGTAGGTTTTTTTCTTTCAATTATATATT
CTTCCCTTTTTCCCTTTTTATACTGAAATACCCTTCTCTCGTTTGTCGACTACCTGACCA
ATGACTAAAGATACTTACTTTTCCTGTTTTCTTTGACCATCCAATCTCTATCTTCTTCCC
CTTTTGTCTTTCCCAGGCGAAATTTCGCCTGTGTTTTTCTTACTTC--------------
---------------------------------TGGGAGTTCCACACACGTGTACGTAAA
ATCAACCAAACAACATTCCTGTCCACGTCCAACGCCTCCACCCGCGCCTGCAGTCGTAGA
AGGGAATACTTGAAAATTCATCACTATTAAGCTCATTCCTTGATTGT-ACTGCTGTAATG
TCCCACACTAGCCAGTATAGAATAAAGGCTTGGCTACATGTCCAAAGGCTAAGTGGGTAT
CAAAAATACACTTGGGAGTTTGCACTAACACACGATAGAATACCCGCGAATTAGCTTCGA
TGTCTTTAAATCGGTCCACGTCAAGGAAGTTTATAGCTACTTAGAAAAGTATGTTCACTG
TCGGAATACGCTTGATAGAGATCTGTTATTGAATTAAAGGGGTTTCAAGTCTCGTTCTCC
GGTATGATCCTCATTGAACTTATGGGCTGACGGACCGCTCAGTCTACGTACGAAGGATCG
AGCATTGACGAGGCATCCCGATGAATATA-TACTAATAA-----AAGATTCGACATTGAT
GCCGCGCGTAAGACAGGGCAGAACTG-CCGGAATGCATCGACGAGACGGACAGTGAGTCG
TTGTGGACGCACTGAGGGTGAGGAGGATAGGCAACACACTCAGACTTAATACAACAGGGG
ACGATACCAATATG-CCCTGAGCAGAGAAAGACAGGGCACCTCAAGTCCACAGATGAAGA
AGTGCACAGTATCACTGGGGAATATCCAGGAAGGAAGTGAGGCATAGAGCCTAAGACTGA
GACAAGAACGAGGCTGAGGGGGGACAGAGGATGATATCTGGGCTATAATTGAGGCGGAGG
GACAATGAGGTATTCGACCGGAGGGAACGGCCCGGGGGAGCAGAAACAACTGTCGCGAAA
AAAAATAGATACCCCAAAAGACGTAGCACCAAACTTGTATAGGCTACACAAACCAAAGTG
TTCCGAGACAAGTCCTTAACAAGGACGAAGTC--ATAATACACTAACTC-CACAACGCA-
--GATAAATCTAATAAAAAT-ATGTAGCAGAGCACGCTTGGACAAC--GCACTCGTTCAC
ATGTTGGGAGACAAGT---------AGGGTTAAAGGGAAAAAGAATACCGCGCATCAAAC
ATCAAAGTAGGGTAGAAACTTGAACTATAGGTGTAAAGAACTGGCTTGGAGAGAAACCCC
GAGAAA---GCAAGCAACTACAAAACCCGTTACCCAGGCAACATATAACACAAATAAAGT
TGGGAGTT-TGATAGAGAG---------GAGAGATGTAATGCAA--GAAGTCGATATAAC
AACCAACACTGTAACTCTTCAC--------------------------------------
------------AACGGAAGGGTACACCTAT-GGTAGGAACCTTGCTACTCCAAGCGGAA
GAGACAGTCGGAGGATAACGAT--------GAGCCGTTAAGGAGGTGCGATCATAGAGTA
GACTGGAGGTATG--AG--CATGAGCGAAT-CCTGGAGGAACCAGACAGCAGTTAGTCAA
AGCGTC-AGC------------------------------AAG-----T----CGG-ATC
AGGGTACGCAGACAA---CT-------TGAGA-GA-CGACTCGATAAGATACAGGCTGGT
CATAGTTA-CTCCGG---GG--GAAT--GGAAA--ATACCT-TATCGATAACCA-GAGGA
TA-ACGTACACTGGTTATAACGTAGGTCATC--AAG------GAGCGAGTATTGGATCTG
GCTAAGAGGGTGTCATTTGTTGCGGTATAA--GAGACGCAGTAGAACCAATCGATAGAGA
TCAGAACATCACGATTCTGTGCAGATGTAAAAATGTGGATGTGAGAAGAATGCGAAACAA
TACGCTTGAGTACAGACGAGTTCGATTTT--C--AGAG----AAAAGTAGAGATGTTCCT
GT---GG----G-----GCGTT-GTTTAG-TC----AATTCCATGTGAAGCCAAACACAC
GACCAAATTTCCGGTGGGGCTAGAATGAGAT--GGAACTAAACACTGGGCTCGCTGTGCG
CTGAGGAGAATGGAA--CA-TACACCATGATA--T----TAAATGTTTGCCCTTCGTGCA
ACTACAGCGCATATTGCGGTAGCAGATCACGACCACTGCATCAGATGGAAGGCAGTTGAC
GAAGC-TGTAGACTTGAT-GAC---AG-AGCCAGTTTCAAGGTTAGGGGATTGTACGACG
GCGGCGCTCCGTCAAGTGCACCAAATCTCTTTAGGTCACTAGCAGGACGTAATAACCCGG
CCTCTGATAGGAGCGCCAGCGTGGTGAGGCGGAAATAGACAAGTTAAG---A-A------
-----AA--ACTGATCCTAAAATACCACCGCCGATAAAGCATGGGGGAGAGGCGTGAAGT
G--GTACTGGTATGGGGCAAGCCGTGGATATTCACATGACACGAAC-G---CGAAAAGAC
CCGGCTCCATGAAGAGACGTTGGAGGATGGATACCAGAGTTTTCGGA---TTCGACGA-C
GTAGAGATCACCAGGAGCGAGGATACAAGGTG-----TATG------AATGTATCACGAA
GGGAGGGACGAAGAATAATCACGACTTCGGACGGAGTACTGGCTCAAGGCATGTTCGTGG
ACCAACTAAGCTGGATGCGGTAACGTTGTTGGAACAAACTGTGCGTCGAAAATGGAAGGC
TGCCGCAGATTACATACCGGGAACGCTAGCTGCGACCCCAGAGACGGCCGGGAGGTGCGG
TGGGCATCGACATATGCAAGCCGGCGGAAAGGAGCACG---GGCGTTCTCGCGCCTTGCG
CACT--CGTGAATCAAAAGGAAGCTACCCCCAGCGTCCCAAGTGAAACCAGG-AG-GGGA
ACTATCTAAAACGAGGTTTGAATGCAAAGATGTG-----AT-------CGAAGGAGGCAT
TGCTGGGTGGTCACATCAGTAACGTCGACGTTTACCCATAGACTGAC---CACTGGCGTT
----G----TTTGACAGAACATTCTCGTTGTGACTCATAACCTTA-ATGTG----ATCAC
GATAGGGGAAGCTGGTGTCAAAGATTGGTAGT--------GGG---GAG-----------
--------------------TGGAAAAAAAGTTGACAGTGACCACAAGGCGTAGTTTTCG
CCCGTACAACAGGGACAATGAAGCTAAGATCAAACAGCT-GAAA--TACGGTG--ATCGA
TGCGGGGACCGAGACGCCAAGG--CAAGTATTTGGAGGAGGATCGACCGACGGTTGCTGA
GGGCTCTTCCTGTCGGAGAGCTCATGACGCAAC-----------CGGT------AAGAGA
AAA--CGAGCAGTGACCGGACGCCGTTAAGCACCATGACGTCCATGGGCGATTCCTGTAG
TAGGTGGGCAGGCGCTTTGGCGGGCTCATTCAACTTCGAGGCATGCACGACAGCTGTAAG
ACCGATGAAT-AC--TATAATCA-CA---G-GA--AA-------TATAAGAGCTTTATTG
GCGGTCCACA-ATGACTTCCT--AC--GC--CGAG-TAGGCAGGCTGTTGATCGATGCTC
AGGAGAAGACTATACAACGCATTTCGAGGGACGTTCG-TTTAAGGCGG-----CGTCAAG
AAGAGAACCAAATAGCTGAGTATCACGCGAATGTCCGAGATATTGAGGCTAACTAGTTGC
GGGCCATATGACCCTGAGCGGGATCCTAGATTGAAGTTACGAACATCAAGCTACGTCATT
TGGAGAGTCACCTGGAAGTATGCCGCAAGTCACAATCGGCTTAGTAATTTGGCAGGGGAG
GCATGGGTCACACGGGGCCAAGCAAGTGAACGATGATCAGAAGAATGCACAGCGTGGGAT
AGCCTAGACACGAGAGCGACTAA------TCGCCATACACTATAAATTATCTTTGCACAC
GGCGGTGGGGGAAGGCTAGGCGACCATAATCAGGGTAGGAGGCGCGCTAGAAATAGGTGC
CACACCGCCGTCTTAGTTGAAGACGAACAGAACCAATATGCAGCTGGTGCGAGGACGGAT
-ATCTAGAGCACATTGTGGGACTAAGGTCGC----GTATGAG-CCTC---AAACTTATGG
GCGAT--AAGTTTCCAGCGCAAGT--TCTG-----G--GAT--ATA----CTAAA--GCG
A--CATT-GAT-----GA----AGAAA--CGTT-ACGCAATAGC-TATATCTACCGACGT
TGAACAAATAACTCTGCGCGAGCACTTGATAGAC-AAGAT-CAAAACGTTGGCCTAAA--
ATGAA--A-TAAAACGTGTGCGGA--AAA-TAGCAATTGGACTCGGAGA-----ATACAG
ATACCGAGAAATAGT-AATAATATGCC---A--------ACAAAATTGTGCCGGATGA--
TG-----GAATGACTCCGATCGAGAGCCAGGATACTG-----AGAT-------------A
CGATCAAACTGCATTGTAT-GCGCA--GTA---GGGCG--TTGGGAGA-TCACGTAAAGT
GA--TAATTA--GAATGAGATGTACG--------AGTGC--AAA--ACT---TTAGAA--
CT---CACCC--GA--AGATT----------ACAA-GTCT-TAATTTTATTCAG-CT---
--AATA---TAATAAGT--GCCAC--A-------AG--TTG--CTGGAGCAA---GATTT
TTC--T-AACACAGTAATT----------CC-G--ATACAT-------------------
---------------------------------------------CGC------------
CGCATTTAGGAAAATACGCTAA---AA--TACTCTATT-TCCCGTTGGATAAAACGCTAT
GAGTCTATGCC--GAATGCATAGAGGTTGAATGACTTGACGGAGCGCTGAACTGGGATGA
TATGATATGGAACGCCAGGCATGGC--TAGTCTAACGAAGGGTAGCACAACGACTGTTAG
GGCAAGCATATTGAAACAGTCTCGGCACAACAGAAGCCGATAGTGTGGGATAGTTCGGTA
GTTCGGCGGCGTGG-TATTCGATTGAAAGTCAACATATGGATCGAGCGTGAGGCCGCAGT
TAGCAGAGGCGGAACGGA--GTAATGCCTA--CGAAATTGAAGCAGT-CAAGCAAC-AGG
ACGCGATAAAAAAGAGGCGCGGTTGTGGATGTAGAAAGACTGGCGGGGAGACAGGGCGAC
CGGGAAAGCGCGAGGGTCGACAAGATTATGCGAACACCAGTCCCAAACGACAAACCAAAA
ACCAAAGAATCGCAGTCCCCGATAAGTAAACAACATGTCA-GGAGCTAT-GTGAAGTACG
AGCATCGCTGGTGAGGAGAGTCGGATCAGCGACGGGGGAGCCCGCTA---TGGAACAAG-
-AA---TTATAAC--CGGAGG--AAGTGGTCGTATAAAACACATCTGTCAAGTTTCAGCC
AACGACCCTCATTTAAAGGCTAATAGCTGAAGGACCTACTGAACCG-ATCAGGAGGCTAA
GGAGCCAG-GTTGCAAACATT-AGCGACTTTGAGGCCAGAGTGATAAGGTTACATAC---
TTCA-CTCCAGTGGCAGTCAAATAACTAAGCGAATTACGAATATACCCTAAAGAACGCAT
TTTCTCA--AGACTG----------AGGTAC-AAAGCAAAAA??????????????????
???????????????????????????????????????????????????????AAAAT
TAAATGGAAGGGGCTGCGAAATACAAGCTATGA----CAGACAAACGAAGCTTTGGTGTG
TGGTAAGAATTAGGAAA--------------------------AGTGTGGTGGAAGCTCT
AACATCGGATAATTAAGAACTATAGTAGGGAAGACACCCAAGGGATAAATTATCATCGGA
ATAAGTCGAGAAGGCCGGTAGCCGTGATGACAATTAGAATGCGCGGATACGAGGGAGTAC
TACAATGTGATGGC--TAT---AGCAAACCGTACGAACACCTTTTACCAATTGGCCGGGA
ACATAAATGCTGGAGCAAACAACGAGGTCAAGCAG--TCT-----GACACAAGA-AAGGA
C-TGCCAACGGTAGTCTAAAGTTCAGAAAGAGTAG-CAGAAGACGCAGGCAGGAGAGCGG
TAAGGAGCCCAACGAAGCTTTAACAATGGTGAAATATGGATCCGAGGGAACATGCATCAC
TGAATGACAAACGAATTGTCAATCGGAAACCAAGAACCTGTCCGACGGACGAGGAGAC--
-GG-----G------TA---CCGCAGAGTAC--GAGCGACTTTGGTCACCGCAAGTATAT
GTGGGG-AGAGGGACAAGGACAAGGGAAGTGCTCAGAGAAGGCAATAAAGGAGAAGAGCA
GTAAAAGAGGAACCCGGTAGAGCAC--CGAAATTTGTACC---C--A-------AAAAGA
--TAAA----AA-TAC---------AACCGTCATTATCCACAATGGAGAGACTATCGAAA
GCGGCCGAAGGGATTTATAATATTCCGACTTTTAAAAATGGGGGCTTGTCAATTAGCTTC
TCCCGCG--AGGGAGAGGTGAAGTAAGCCAATATATTGCCCCGTGACCAAAGCGCC--TC
TTCTTTAACAA-------TTGTGTAAA--ATACACAACTGTCAACATCTTACTATCATAT
GATGAATATCTAAAATTGAAATGGTTAGCATTAATGGTGTTTACC---ACTAC-------
--TAATCGTGTA-----------ATAGCATAACTTAATGTTTGAACTCAGAAAC-AGACG
AGGAG---------GAGGGAGGGAATGAA----GAACGCGGTGGGGCT-----CTTGGAG
GCGAA--GGAGGACGAGAGAAAGGTCTCTAGATTAGACGCGG--TTCGATCGATGTGACA
GGAAGAATTT--TGA-CTCAT-CTGTACT-ACCTCT--AAAACTGAGC------------
--------------------------------------CAGAGCTTTTATCAGGACAATT
A------TCCATTATTGAAGCAATATTAA-----------------------GATTCGGC
----ATTTGTAAGCAATATAAGTAACAAGCGAGAG-------TCGCGACGAAAATT----
----AGGAGCATTCAATGCTTAGCTCGAAAAT-------------TTC--AAAAGT----
-AAT-AG------------A-G---GTAGAATAAAATGCC---CAATATT--AATGCCAA
CC--GAGTTCATAGATGATAAGTCTGCGCATC----------------------------
TCATTTTAGCAAAGT-GACGAGTATATGGAA-------------------A--GCAGCAA
AA-AAT--AGAGGACAAGCCTTTATA--GGT-----------------------------
----------G--GGGAGGGTAGG--CGACTAAGACGGAT---------AGAGCAAAAAA
AAAAA---A--AAGA-----------------AGC--GGGGGTACTTCCTGTCCGAAAGT
A-CGCACAAG-ATGATCGAGCTCCTTGCAG--AATTTTTTT-----------ATGAAACA
T--AATGGA--GCGTAATCTT-T-GGG-GAAGAGA---AAGG--AAGGAGT---------
----AGAT----------GATGAACT---GCGAAGTATGACTTCAATGGTCTTAAGAAAG
CATTTCTCGTTGGTAGTAAGACGATATAGGCTTGAGTCAGTTAGGACAAACTCTTTACTC
A-----TAA---CTCCAGCAAAAG--AATATTTTAGTGAGGACCTGACC--ACCT---TT
GC----ATAGCAAAGAAGAAATTCCCAGGAGAAATAAAA---------------------
--------CCGCACAA------AGACAGACATTTGTAAGAGTG--AGGAGA--G-TGAAA
AA--ACATAACACTAATA--ATTC--AGAAAAGCTGAAAAAAACAGCAAAGAAAAAC--A
TGGAATATCACATC---ATCAAAAC----TACATCTTA-ATC--AGAATAGATCTAAA-A
C--AAATCTTTGTAAA------AAAATG--------------TAGCAACGGA----GGAA
CAAAATT--TAAAATTTA-------AAAA-AAAAAT--CGTTTTTCGTGTTATTCACTCA
--ATCTATCCCT--CGATCTAAGAAAGTTAACGATGTATA--CAAACATGAAG-TAATTA
GCTCTATTC---AATTC--TGCCATCAAAACCTAAC-AAGTAATGTTAAGAAC--TACTG
ACATTGG----------CAC-AGATAACTATGCTTCAT-------A--ATGG-AAG-TTA
---TGTATCGAAGCAATTATAAC-ATGTTTGTGAA----GAA-----GTCGGGT------
--A----AGACAA-C--GAATTGT-AACCTTCA--AAAGA--------------------
----------------GA------------------TAAAC--AGAAA--GAAAAAGAA-
-AAAATA------------------AAGATTCAACCGAACT-------------------
-------------ACAAATTATAGAAC---------------GAGT-CAA----------
TACGTTT--TCGTGTCTG-----GTAAA-------CTAACACTCTTGT--TT--------
------------------------------T-AAAACAAA---AAAAA----------AA
ACCAATGCAA--TCATG--ATACCA-A--GCCGCGACGTGACAGAAAAGAGG-ATGATGA
AAAAAAAAACTAAA--AGGGCGTTCAAT--TCTCTAT-GATTACAAAAAA----------
---AGTTCTCAC-----------------AACAG---AG----ATTACAGGACCGGACAC
AG----CGCAGTAAAGATAAGCACCTAA-AG----GATAATCAA--AATTGGAAACC--A
-----AAATAAAAAAGAAATGAC--AGCT-GAACGAGGAATTGTCGCGAAATCACCAGTA
ATATTATCATAGAGAAGACTTTAGAAAGATGAT-----TGGGACC--AAGAAATAATATG
CTCATCTGGTATAACTTTGAAAGACTAATAACATCCTAAA????????????????????
????????????????????????????????????????????????????????????
???????????????????????????????????????????AACCCTATTATGTAGAT
AGAAATCTTTGTTAATGTGGTTACATTCCGCTAACTGCCATAACCTCGTCGTAAACTT--
--AA--------------------------------------------------------
--------------------------AGGGCCGGGGCATCA--AACAAGGAAACTTAGCC
CACAATAGCAAGATGGTTTTTAAAATAGTCCT--CCAGAAATGATTAGCCGAATGCC--A
A-AATAA----CATCTTA--ACAGAAAGTTTAATAGAGGGAGATTAGAG--AATCGTCTT
T---------------------------------TAGGCACAGCGTGTTGCCTCAAACAA
AATATGCCTGATGAGTATTCATGTCGAACA--GGAGTTACCGGGGAA---GAGCGTCCTT
AAATGATTCATGCTCATCTCCGCTGATGAACCGTGTTAAGTAGATATTGAGTTGAAGCTT
AAGCAGTTAACTGTA--ATATGCGAGTACTAGTTGCTAGCTGTAAAGGTGTCATAGCAGA
CCC--AGATACTGCTTC--CAGCAGAGTGCT--CATCTGTTTATCCTAGCGACAAACCCC
--GGAGGTCGAC--AATACTTTTGATTGCCCGTACAGATAAGCA-----TTAAACGGTTG
CTA-CTGAAGAGG-ATAAAATTCAAGTACCATTGCGTGAGCAGGTG-AGATAAATTTAAA
CTTGTTCCTCGCAAGGTATCCGTGTGGATCGAGGCTACTAAG--CGCGTCAGTGTT--AG
TTGTGCAATTAGGTATAGGTAAAT--TTGCCCCTTG---TTTCAAAAATG-CACTGAGTG
GCAC----AAGGTGA--AAAAGGG--ACT--ATACACACACTAATGTAAAGTACTT--TA
AATGCATGTGACAGCAGAGACACAAGAATAAACCT--TATAAACAATTGC--CATCAGAT
AACGCGGT-------ATATTAGAAATCGCTGGTGTGCAAC--TCGGT------------G
CTCAA----C---------------------------------TTAGTTGGA--------
-----------------GACGTTATCCTTTTATCC----------------------TTT
ATCCCTT-----GA--AGAACACATGACATGTAGCAGCCTACTTGTAGGCA--GCTAATA
CTTTGGC------------------GATCACATTAAGGAATCTTTAAACATAAGTTCAAA
ACAATTGAAGTTTTAATCGCGATCACGACTCAATTATT------TTAGACCCTTAGCCCT
TTTT-------AAATCTTGGAACA---AATGCATGCTCAATTACAAATTTTGGAAACATT
GAGAATCAGTCGTGATAC--AGTCCAGGGATATT-----------ATTCT----------
---------------------------CACTGCTGCAGA--TTAGGATGACCAGGCAGAT
GAATTCCCT-------------------GAACTGTGGAATCCTCATAT--AAGTACACTT
----GATTCTGAA-A---------------------------------------------
-A---CACTCAA-----------TGGAGCATAATCCGAGTTACTATAC------------
------------------------TCATACTTCATAGTATCAT-ACTGATTGCT--C---
ACAAAC------ATGTATCGAA-CGTGATTCACCAACCCCA---------CAA--GATAA
TTC--ACCCTGGAACCA---------------------AGTCCCTATACCATAAGC--GT
CTTACTCCCGGGTCGCACCCTGTCGTAGTCAGTGAAATTAACTTAAGTCACCGATCA--T
GCATTTTAACTCGGCGCTGGTC----GGACG--TGTGGAACTGGG--CGTGGATACTAAA
TTAA--ACAG-------------CAAAACACAACAATTAAAACCACAAAGATTTAAA-AC
AGAG--G--TAGGAAGTTGGAAGTAGGGGAGTT---GCTTATAA--GAAAGCACTACACA
GC--TTAAGTGTCAAGCCGTATTCTTGGA--CAATCAATGTAATTTGGACATCGCTCAAA
TTCATTGGAATCTCTCGACTTCCTGCTC---------------TAGATGAGTAGAGCTTT
GATCGAATTGCTAAG-TCAATCG--G--ACAGTCA-------------------------
-GGAGAGGAGGAGAGGAG--GAG-G-GCGAGCC--AAAAGCAATAACAA--GCT--GAAC
CTGTGAGATTTAATACAACGCTG--AGTATTTCGCTGATC--TAGTGATTAAAACGAGTA
CACAAGGCGCAGCAATAATAAACGCCACCCCACTTACTTAAGTCTGAAATCAAGTGTAAA
G--------TAGCGCGGC-AA--GGCTAAAACAATAAG-AAAAATGCCACATGTCTCGAT
GCGC---------GACTTCAGAGGGCAG--CCAAT--CAGC-ATATA-----AAATTAGG
TTTTTATTTGCGAAAAATAACCTCTATTGGTGGCGCTTTCGCGGAATAATTGTGGAGTGC
GCG-------CTGGGGGCGGTTCAGAGTACTG---AACGATCCCTGCAACTGAACAGTT-
TAGGCATCTG-ATGTGTGG-----GGGGGGCCC--AGGGTT--ACAGTGCAATCCTGACT
GT--AGACAGTGTCT----------------------------------------TGGTT
CGACAATCAG--------------------------------------------------
-----------------------------------------------GG--CCGAGTGTT
CAGAACTCACGATTAGCGTTCAACTATGCGGCTTTCTAGCCTGTGTTCCGTTGGGGATAG
CAATCAA-------------CCATATACTTAAAACGACTGTTACCC-ATCA--AAATTTA
GTTCTAACTGATCTTTACTCTAG-ACTGCAAAATTAAATCTCGGAACTAC--GAGGATCA
CACATCAAGATAGAATTAGGAATTCAACAATGGAAGTATTAGG--ATGCTGGATGGGTCA
TTGGACCGAGCTGCATACTAAGCACAAAGGCAAGTGTTTCGCGCACTTCCGTAAAGGATC
T-CGGCGACCGGTGAGGGTTGCGGGTTACGAGCACGATAGGCATTAAAACTGAATCTGCA
TAGCAAGTCAAAATTTGTACTTGTCGTTGGGATATCGAACATGTCTCCACTTCCGAGATT
TGAGGCTGATTTTTAATTAGGAGTGCTGAAGGAGTATCTGTCGAACCATCCTCAAGACTA
AAGGAGGCTCCCGCTAGAAGCGGACTACAGGA-TACCGAGCAGGGTGTTTCGCAGGT-
>Cyperus_simaoensis
GTTTAATTCAAACTGA-TAAAATAAGATAAGATATTTTATTTGA-------AAAATTTTA
AAAGAATTCTTGAAAAATATATCTAACAAAATATGAAGTAGTGTCCTTTGTGTGCTTACA
AGGCTATTATTTTATTAATTTCACATCTTAGTCAATTTTTAATTT---------ATCA--
TAG---------AA--TG---------TTA-----ACTAAAAAAAATGAATTG-AATGCA
TAATTTTGTGTATATGGTAATCCCTTAGGTTACAA-TTTAATTATTTTTTTACAAATCTG
TAAAAAATATATATATGAAATATTGAAACTCTAATCTTAAATAAATGTTTACTAAGAA--
----TTTTACTAATTTAGGAAATATGGACGAGAGAAATTGTTACAAG-------------
-------------A-----CACACTTAA-AAAATGAAGATAATCTATATTTATTTTTAAT
ATCTTTTAACGCATAAGTTATGAGTAAAATGGATAATTTATTAATAATTGTAATAGTT-C
TGATAAGATAGTATAACTTAGTTTAT--TGACTCAATGAATATTTATTATTAAGT-TATA
CATGTTTTTGTTGTGTGTCATGCTTTAAAGTGTCTTAAAATACCTCTAATGTGTTGTCAA
TGGGAGTAAACT--ATGTTATATATCCTTTTTAATTGAAATCCAGGGTAATATAGT--TA
C---TTCATAGATAAGTAATTCACTTAGTTTATTCAAAACTATGTAAATAAAGACAACGT
AGATATATAA-CAGTATAGTTTAATTTTAATGCCATAATCATTTTCTATTAATTAACGTG
TTTTATAATTTTTTTTTTTACGATAAAATAGTAATTTGTGACATTCTAAGTTTGGAAGAT
TAAAAAATTGATTTATTATTTATCATAATTAACATATTATGATACTGTTTTCATTATGCT
AAGTTTTTAGCTAAGTGAAATTGCGGTTAAAACATGTTTAAGATAATTTATCTAAATTGT
AAGTTTGTAGCGACTTTATAGATTTTAAACCTTTAAATGTATTGCTATTTAATTTTTTAA
AATTAAGTTAAAGTCTTATTAATTTCGCACCGAATTAATTTATAATGTTAAATGTATATT
ACTTTTTATTTATAAATATTTACTTATATTTTGTTTTTAAATATATGTGAAATAAAAGCA
CACAAAGCTAACTTCTAATTGTAGAATAAATAGTAACAATTAAGATGATTCTAAGTATTT
CAGTAGAGTTTAGGTTCAATAATATAGTATTGGATCGGAATTGGATTGAAGACTGTAGCT
ATTCAACTTCTTGGAGTTTTTTGATGTA-TGTT-GGTTTTTGGAAAAATTCTATATGTTA
TTAGAAGAGTCAGTTATTATTAGCTAATCCTTAATTTTAATGTTTAATTTTATATTTAAA
TAAAACTAATTAAATTATTCCTAAACAACGATAACAAAGCGAGCCCTTATCATACATTAA
AATTTAATTTTGAGAACATTTAATTGAAAATACTTAGTACAATTGATTATCATGAATCAT
TTAATGTACCCTCTCTCAAAAGACTAATAGTCATTTACCTTAAGTTGAAATTTCAGATAT
ACAATCATATCGTCTTTTAATATATTTCAAAAAATCATTTAAGTCATAATTGAAACTTCT
ATTATGAATGATAATCAATGCTAGTCAATAATGATTATAAAAAATGTCAAACCCGAACTT
TTAAATTTTAACTGATAGCTCAAACAGCGATTTGGTTCTATCGATATAGC---AATTAGT
TTATTGT-AAAAACTATATTTATTAAATCTTTCATCTATTGAA-CC-CCAGAGGTAGTTT
CATATTACCTAATTAGATTCTTGAATAATTAATATCGGATGTAAACTAGTATTAATGAAA
GT-CATTTGATACTT------------TTCGTCGACCGTCGTTCTTAAATAATATAGTTA
GTTTAGAG-----ATTAATTAAGGTGCTTTTAAAATAACTGGCAATATTCGAAAGAGTGT
GGTATTTGAAAAATCTATTTGGGAATAATGCACTTTAAAAAACACAAATGAACAAAAGAT
AATTA--TTGATTTGCTTTTCTCTCAGTAGTTTTCTTTTAGTGATTTTATGTTACTTATA
TAATTAAAAAAGTAAACTAGTTATTGATAATTAATGAAGTATATTTTGTTAATCTAATTG
ATGATTAAACATCTGAAATAACTCAATCTTGCATATGAGACCATTGTAACTAATTGTTTA
TTCATTATACATATA---CATTTGTCTAAAGCATTTTTTGATTTCTGATCGATTAGACCC
GTTATTGTTATACGAAATTTGTTCAAAGTTCGATTTATACTAATTTAATTAATATGTTAT
TATAATTAGATTTTTTACTAATTATCGGTAATATTTATTTTATAAATTAAACGGTTTGAT
ATAATAATTTTTATTAATTATCGTC--AATTTTTGATTCAGAGGTTTTCTAGATATTTGT
TAGCTAATTATGTACTTATTCTTT--TGTAGT--GCT--TTGA------TAATAATCTTT
ATTGAATCTCAAATTACAAAATAGATGGAAGTATGGGGTTATTACGTAAATTTATT---A
T--AAGTTTTG---TGAA------T-TCTA--TTAT--T--T----GAAGATTGAACGCT
-----ATATTCATAATGTGTTGTTTTTTTATCTATGTTTTAAAGTTATGATTGTGTCAAT
GATATGAATATTATT--------A-----ACATGATATTATATTTATTTTGATTTTCTGA
AATATCCTATAGAAGAACCTCATTATAA---TGCGACTTATAATAATGTTTGG--TGTAC
ATCGTTTAGATTAAACAAAAGTTGAGATAAGCGAATAAAC--TAAACGAGAAATTACTAT
TTTCTGTGAATACTCTTATTTTTGTTGATCTTTAGTGACCTCATCAAATCATTATTTAAT
ATTATTTGAAATTGCCGTTGGATGCGTATTTTTTTATTATATGATGACTTATTATTGTAA
TTTAGTA?????????????????????????????????????????????????????
????????????????????????????????????????????????????????????
????????????????????????????????????????????????????????????
????????????????????????????????????????????????????????????
??????TAAGA-------TTTGATGGAGCATCGCCATGCTT---TATTGTTATCTGCTTT
ATGA--AGTAGGAAACACTAAAA---------------ATTTAT-TTAAAA--CATG--A
A--AGTACTTTAAATATTCAAAGT-ATCT--ACAA------AT--TG----AATACGTTT
TAGTTTGTAACACTTACTTAA----G--AAAA--TAAAAGT--TACATTCATTCAGTGTT
TATCTTTGTT--TCCCAAA-TCATAATGCTACCTCTTAAATCATAATTATTTCACTATAT
TTATTAAGTAATCCTATTGTTTT--AACAGA--GTTTCAATCCTCT--T---CA--AATG
TCGTTAAAATCAAATTTTTTGAACCGTGTCCTGCTTAGTATAGATAA--TGTTAA--TTT
A-AC--TGTTCACTTAATGAAGACTTCCAGCAATTAATAAGTTGTGAAATATGCACAGTA
GAATC--AACTATTGATCGTA-TACTTTGGATTAATTTTACTTAGTACTTCTTCTTGCTC
ACCTGCTTGACCGACTGCATCAAATTGGTGATAAATTATAGGCC--AAGTTAGTAATTGT
CGCACTCGAAAGCTGCTTAG--TGCTTTAATTCAAGATTCTTTTA--CCATACTACTCCC
GTTAATAGTTGT-TCTTCTTTGTTTGTTTTTGTAGATCCCTAAGTGCAACGCTGTTACTC
AGCATTTAAATTCCGGATGTTGTGCCTCTTCTTTGATTTCTAAGTTTCATGTGTTTGTCT
CGTCCTGTTTCGAGCAAAACTCGGTGCCCACTGAATCTCTGTTCTCTTCAGCGCTATTAC
ACAAGTGGGATGGACTGTTTTTTCCTCAGAGTCTATCACAAATTCGAACAACGTAACTTA
TCCATATTTCCTTTCTTATGGGATCTC--ATCTC--ATTAT-----AATCGTTGTCTG--
--TTTCTCACATTTTTCTCCGGCTCGTGTAATTATGGATTTCTCTGATTTCCCCATTCTT
ACTATTTTAGGTTTCAGTTTTGTTTTTTTACCCAAAAGCGTACTCCCGTT----TGTCCT
TTGGGAACGTGTCGATACAATAATTATTTTTGCCTCTCTCTAATAGCATCTCATTTTTTC
CCTGGTTTGGCAATTCTTTCCAGTGTGCATTCGACAGATGCAACCTAATTTGGCGCCTTT
AGTCGTAGCCGGATATAATTAGTTACATAACCGTCTCTTTTCTGTGTATCCCCTAAGCCA
TAAG-----------CCCCTTCTTCTCCATCCCCCCCGTTATCTATTCAAGATTTATTCT
TGTTTGATTCTCACGTAGTTCACCTGATGATTTGTTCGACAAGACGTTCATTTATCTATG
CTCGTTTTGTGCGCAATGAACGTACAACTTCTCCCTGTTCTGGTCCTCGTTGATATTGGG
GACGTATTTCTGTTCGTTCTAAATATTATTTCGGAAATCCATGAAGGCCTGCAACTATGT
CTGTTCCCTCGTCTACTTCTCAACTTTTTTAAAATTGCTTTTCTTTCTTCTTTCCTTCCT
GAGCAATCCAACGTACTGACGTATGTGAATTCTTTTTTATACTTTACGCTGTATTGTCTT
TACTTTTTTTTGGCTACGGAGCTAGCTAATCGTCTTTTTCTTCGCTTTTTCAAGAA-TAG
GACTATGT-TATTTCCATTTAATATATATTATAAATAGTATTATAGGTGTAGTCTACTTT
CGTTCCTCGTCCGCTCGAGATTATTTTCTAGCATGTTTCAATTTTTTTGATATTCTATTT
CTGGGAAGTACCCATTTACCCGCTTTTCCTTGTGTACCAACTTATAATTAACACTTTATC
TATGTTTCACTATCTTCTACGTCACAGACAAGCGTTTCGTTTATGCAGTTGTATATTCAC
ACTTCCGTTTTGCTATTAGCCCCTGAGATAAGTCACCTCATGTTCTGTGCTCATGTAGCT
TATTCAGTTGCCTTTTCGCGGAGTGTTATAATGGTCTTTCATTCTTGCTCTCCTCTCGTG
GTTCATTTTTGTTCGAAATTTCATTTCTTTCTGTTTCCTATTCTTGATTAGAATT--ATC
ACA--TTACACGCGATTTCTGTTTCTTGTGTACATTTCTCTAGTACTTCAAATTAACTTT
GTATTCTGTAGTTCGGATTGCTTGTATTTACTATATTCTCATTAAGATAGATTCTTTTCT
CCCACCTGTCTTCCTAGAGACCGTAACATTTATTAAACGTTCTTCTTTCTTCGTGTTTTC
CCCAGTGGTGCTCGTTTTTTCTTTCTATCTAATAGATTAAATGCGCTAAATCTATGATTA
CTCCTTTTTTCCTGTCTTTAGAGATCAAAGATGTTCATATTACCTTGTTCGCATTATATT
GATTGTTCATTTGTGTCGCTCCACGAACTTCAGTGATGTTTGTTGTAGTTGGTATGATTA
TCAATTAAAATAC---TTCCTGCTTTTTGCTCACCATCTATGTCACTAGCCCTCCTTACC
CTTCCGTTTTCGTTCTTTTCCATTATTCCTGTTCTTTGCCTCTCAAATAGGTCACCTCAT
GATTTCTGTGCTGCCTTATTCACACACTTTTGCGCTTACTACTTGACCAAAAATTTTGGT
CAATCTCACCTTTGCTCTGGTCCTCGTGCAAATTGAGGTA--CC-T--AGTTCATCCGTC
CTATTGTATTCTAGATGTATACAGGC-AC-ATTACTCTGGAG--CGAACACAGG---TCT
------CA-TAAA--TCT--T--CAAAA------------AGT---GAATA----G-T--
AT-TACAAACCTTCAACAACTTTCTTTTTTTCTTTGTTGTAT-------A--GGGTATAT
TCGGTCTC---A--ACTTAGCAAATTTAATTAATTTCTGTCCTGTCTCTTTAGCTACTTC
ATT---TTATT--TAAG--TAGATTAATAACTAAGCAAGGATATTACATTTTGTGGTGAT
CATTAAATTAGTCAGTGTCGTTTGAGTGTCGAGGTCTATTTTTCTTCT-TTTTTATCGCT
AATTTTTTGCTTTTGGTGTTTTCACTACCTCTGTTTTCTCTTATCTACATTCCCATTTAT
GCTATTTTTCTTTTAC--CAACAACATGCTGAGTCCTTGCCTTTCTTCCTTACCGAGTTG
CCGCAATTAAAT-TAATAATGTATCCATTTCTATTCTTTTTCTTGCTCTCGATCTCTCGA
ATTTTATGCAACCTAGTTGTTTCTAGAATTAGACTTGATAGGTAATCAAGCTTAATCATC
GGAATCCTTCACTCTACCAATAATATCAGCGATGTTTTATGGTCCATTGTGCTTCATGCA
CCTTATTGAGATTAATTACCCGTGTTAAATGTGGTCCATCAGGTAAGTATGAATTCTTTA
AAATTCGACTTTAGTAGTGTTGGAACTAGGTCGCTTGCCGTAGATGATAAAAGAAATAGA
TAGAAAGACTCGATTGTGATGACTATTAACTAGTCGGCAAGTATGGT-AGCAAC--AGAA
TCAGTTGAACCCATATCAAATATGTACCAGATGTATTGAAGTTCGGGATGCCGTTATATT
CATTAGTATCATTCTTGGTATTTGATAGTTCTTCGTTAAGAACTGCCGATGAGTTTCTCA
CAGTCTCTAACAAACTTCAGTGGGTATATAAGTCGATGTGTGCTATCTTAGGTAGATAAA
ATTAAGTATGTGTTGGAGTAAGCCAGTCTCAAAATCCAAGAATAAAATCTGGTCTCTTGA
ACTACTTACCAAATCAGTTAAATTAGCTGTACGGTACTATACAAGACTCTTTATAGAAAT
GCAGTAATCCGGTTGGTAATCGTAAATAACAATGTATTTCGAACGTCCTTGTGAGCATAA
GACAATTGTCAAAACGTAGTTTCAGGTGGCTGAAATCCATAATAACTTCAGGTGTTTCAA
CAAGAAAAAA--ACTACACTTATTATCCTAAC--CCACTTCCCCAATCAGCGTCGTGCTT
AGCGGGTTATCCTTGCGTATAGAGTTCGCGCGACATTTCCGCTCTATCCCTTGTAAATCA
CAATTCTGCGCTCGGTTGCACAGCTGGTAATTCTATATCGGCCACACTTACTCATGAATC
GATTAAGTG--CAAAAGGTCCAAATTTAAGCATTAAGACTA----GTAAATCGCTATATT
-TT----TATTGGTCTCACACTTCAACAAACGACCGGTTGCAGATCAACTATATCACTTC
ACTTACTTGTCAATATAATTCAGAAGGTATGCTTTTCAGTATCCGAGTCCATAAATGATC
TAGAGCAAAATTTTGCTCGAAAGATTTCTTCCACCCAAATATTAACTATGGAGGGGATAC
AGAAGAACTAACCCCGTTGATTGAAAGGAATCTTACT-A--GAACTATTCCGCATTTCAG
ACTATAACTCGACATGGTGAGACATTTAACTGTAGTTTTTCCTTTCATTTTTAAAATAAT
ATAATATTGATAAGTAAGTATACTCAATCGAATCCATATTAGTGGTCTCGTTTATCCGTC
TCTAAGCCTCACTCCTAATTCACATGGTTGCTAGGCCGTTTTTTTTATTGTATCGGTAAC
GATCGTCGTTTCTTCCCTGTCGACTCGAATGAGCTATTCGTCACTCTTGCCTTATTGGGC
GTGACCTCGTAGTACTTTCTTCCTTTTTATTTTGAAGTCGCTTGTCAACATGACTTGCAT
CAGTGAAAAGACCGCAATTATTCTTTTGCTCGATGTCTTACCTTGACCACTCCCTATTCA
GATTCTTATTGCTCAATTGTTTTTCTCTGTTCTCTTAATAATAACTGGCTCCCTTTTGCT
TCTGTGTGCCTCTAACTCTGTTTTATCTTGTTTGTTCTCTCGTTTCCATAAGGGAATATT
TCTCGATGTTTCCTCTCTTTTTGTGATATTTATTGTCGCCTTTTTCTCTCTTTGGGGGTT
TTGCCACATATTTAGACTACCTATGCACGATCGCTCAGCACCCGTGATACACAATAGACG
ATAATCGATTGCATGATCTTTTGTGGTATAGCGTCAAACGTGACCATGCGCATTGCTTGA
ATTAGATGGGTGGTATCCGTTATGGCCGTCGATATAGCCTGCTTTCCTTTTCGGTAAAAC
CCATCGTAATACTTAAATCGTTGTGCTGGCGAATATCTCTAATTACGTA-CAATCTCAAT
TTAGATTCATACGTAAGCCCTTCTAGCAACATTCTGGGTACTCGGTGTGACCAAATCTCT
TTTTCGATAACAGGTGAGTAATTACAAGCTCGAGAAGTAATTCCCGACATCTATCTTGCT
CTTTCAATACTCCACATCCAAGCATCTTCAATGTGGTTTTGCCCACCTTTTGAAACCCGA
AATTAGTTGAGACTTCATAGTGTTTGTAGTGTATAAACTGCTGGCAATTCACCTATACTT
CAGTAACACTCCGTCCCGCCCCCGTCG--GGGATTCTGGATCTTCTCTGCCATTTAATAC
TCTATCTTTTTAGTTTCGGCGTTCAACATGTGTCGAGCGGGGCGATCCGAATTTGTTGTA
ACTCTTTTATGGATACATGGCTGAAGTTCATCGGATCAGCTCTAGGTGATTGCACCATTA
CAGCCTCCAGTTTTGCATTGCTGTTTTTGGGGAGAATTACTTGCAAATATCCCCACGCTG
TTAGGCTGTCAATTGGTCCCGCTTTCGTTCTGTCTGTCG-----TGAGTCAACCCGGTGT
GTCCCAATATAAATCAAGTAAATTCCATGATCTTTTGCCGATTATCGAGATATGTAACTA
TGCTCACTGACATGACCTACTCGGGCCGCTATCACGTAAGGACTGTGGAAATACGCTTTT
TTCCTCTTCGGTATACAGACGTCGTAACACGTAAATCGTTGTGCTCGCGATTATCTCG-C
GGAATGGGATTATCCACAGTGCTTCGAGATACAACACGAATTGCCAGCGCCTTCTTGGTA
CACAGTGTCATCAAATCTCTTTTTCGATAGCATGTGAGTAATTACACCCGGGTGGGAAGT
AACTAACTATATGTCTCCTGTTCCTTCAATACTCCACTTCAATCCACCTACAAAATCGTT
TCGCTCAGCTTTTGAAACCAAAAATTCGTTAAAACTTCATGGCGTTTGTACTGTATAAAT
TTCTGCCAAATTTACTTCAGTACCAGACCAGTATTTCCCGGCCTACGGATGTCGGTACTA
AAGACTTTCTGCGATTTAACTCTGTACCCTTTTAGCTACGGCATTCAAAATGAGTCGAGC
GGGGCGATCCGACTATCTTGTTACTGGTCTAGAGAATCTGAGATCATAACCCATTGGTGA
ATGTACCATTAGAACTGTAGTCTGCGTTTTGATTGCCGTTTTTCGGGAGAATTACTCGCA
AGCCTCATTGGGAACTCTCTTACGTTGTCATCTGATTCACCTTTCCCCGATGTCACTATA
ACGTGGCAGTGCGCCATTATTCGAGGACAATCCCCGCAAGTGGAGGACCGCCATTGTGTA
TGCACCGGTCTCATCATATCCTTTCTTGTTTCCTCTTTTTTATAAAATTTAATACATCTC
CTTGCTGTTCTCGTTTATAGTTCACTCTCTTTCCTTAAGAGCGTGGGTGAGTCGCAAGTA
TGGTGTTTTCCTTCCCCTTTTCTTCCCCTATAGTGACTCGCTTAGAATTCGCTTCCCCCT
GTATACTGACCCTAAGTAAGGCAATTTTATTTGTCGATGGAGATGTGTGTGCGTCTCACC
CTCCCCCTTTTACTGAGGTCAGTCTGTCGCTATTTTTACAAATTTACTATTGTCGTTGGC
TTGCTAGCTTCCGTTGACCAAACCAAGAGTGAAAACAATTCCAGATGGTTTAACGTAACG
CTATTTCCGCTTGTGTCCTGTGCTCTATAGTATAACTTAGAGGTTACGCATTAGCATGTA
TTAAGACAATCTATCTTATCCTAGTGTCGAGTACTTTAACGGTTCTATTACCTTCGGCGC
TCTAATCTTACCACTTACTGGAGTTTTCTTCGTGTCACGGGGATCGGCTCACGTGGAAGT
CCCATTTCGTGTTCCTGAGTAGATATTGAAGCGACCTATCATTGTATTTCGTCGTGTGCT
ATCGTAGCGTGTCACAGTCGATACTACCGGTAGTACTTCGGTCCAATCCGCTGTTCGTTA
TGTGCCAGTAAGTGTGATACTTCGGTCCTTTCCTTTCGCTGAGCCCCCTATTGCCGAAGA
AGATAAATCGGTGCGTGAATGTCACGCATCAATCTAAATGAACCAGGTTGCGCTAAGAGT
CTGGTGACTTGAAAGGATTTGGTCCTTACTCTTTTAAAGTTGCATCTGGCACAAGTAATG
TCTATAGGATAGTGACACCCTAAACGGCATGATTATAGCCTACAGTTGGGCGGGTCTGAC
CTCTTTTTGATGAGCGCTTGATTCGTACATACATATGCTAATGACCCAGACTTACTACTG
GTAATACTTAGCTCTCGGAAAGCGTCGGCGACGTTATCGATTGCATCACGTTTTGCGCTA
TTATCATTCAACTAAAGTTTTCATCCTGGGTGCGGATTACTCATTCGTTATTCCCTTGTG
GTAACTTGCACTAACTCTTGATGAAGAATCCTTGTATTTTGTGCTTTTTACTATGGTAAC
GCCGGGATGATCATCTGCGTTTGATTACCTGGAGGTTGTAATAATTGGATGTGCTGTTGG
TGATTCACTCGCGGCTTGCGACATCAGTGCTCTTGTTCGGTTGTAACCACGATAGCCGCA
CCACACTCTTTGAAGTGCATGCCAGCCGTGAATTGCCCGATTTGGACTGTGATGCCGTAC
TGGCAGTATGGTAAATACGAAGGCCAATCACCTGCTACTGGTCCATACTAATCCGGGTCC
CATTTGTTTTTGATGACGGCGCCCCGTAAGTAGATACTTTTCCTATCTCTGGTCAAAAAT
TATTAAGTGGAGTTTTGGCGTTTTCGCATCTGGGTCGCCTTCCGACAGTCGCATAGGATT
CCCTCCCCAGTCACTTTTGGCACAGATCGGGATGGTGCTTCTAGCTCTTGTTTGATATCG
CTATGCAACTCTCGCTCTTTCTTTTACTGACGGTTCCGTGTCCTTGTTTTTAGTAAGCTA
CTATTGTCGTTGCCTTGCTAGCCTAACTTAAGAGCACTGCTACCACAACACTTCCAGTGC
ATTGTCTCAAGGTATTTTTTCTCGTGTGCTGTTGTCTATGCAATTCAATGCCAACATACT
ACAATTTAAGTGCGTCCAAACAAATTTCAATTCGGACTTCGGCGAGCTCATTCGTGAGTT
AGTCTCCTTTCGGTTTGCGTCAATTGGCGCAAATCAGGAGTCTTCGGTACTAATAATGGC
TTCTAGCACTTCTGGTCTAGTCTCCTCTTGCTCCTATTAGTCCACTAAGCGCG--CAGCC
TGATTACTACAAGATCCGGGCCCTTGTCTCTTCTTTGTTTATAACCTTTAGTCGATTCTA
TTTACTTTTTTCTTTTGTTCAACGGACGGAATCACCGGTCTGTTGCTCGTTTTGTTGTTT
AGCACGTGCCTTTAT--TGTTGTGTACTTACGG--CTTCATCACACTTACTTATTCTTCT
TTTTTCTTGACCTGTGTCACACAAAATATAGCGTAGGTTTTTTTCTTTCAATTATATATT
CTTCCCTTTTTCCCTTTTTATACTGAAATACGCTTCTTTCGTTTGTCGACTACCTGACCA
ATGACTAAAGATACTTACTTTTCCTGTTTTCTTTGACCATCCATTCTCTATCTTCTTCCC
CTTTTGTCTTTCCCAGGCGAAATTTCGCCTGTGTTTTTCTTACTTC--------------
----------------------------------------TCCACACACATGTACGTAAA
ATCAACCAAACAACATTCCTGTCCACGTCCAACGCCTCCACCCGCGCCTGCAGTCGTAGA
AGGGAATACTCGAAAAATCATCACTATTAAGCTCATTCCTTGATTGT-ACTGCTGTAATG
TCCCACACTAGCCAGTACAGAATAAAGGCTTGGCTACATGTCCAAAGGCGAAGTGGGTAT
CAAAAATACACTTGGGAGTTTGCACTAACACACGATAGAATACCCGCCAATTAGCTTCGA
TGTCTTTAAATCGGTCCACGTCTAGGAAGTTTATAGCTACTTAGAAAAGTATGTTCACTG
TCGGAATACGCTTGATAGAGATCTGTTATTGAAATAAAGGGGTTTCAAGTCTCGTTCTCC
GGTATGATCCTCATTGAACTTATGGGCTGACGGACCGCTCAGTCTACGTACGAAGGATCG
AGAATTGCCCAGGCATCCCGATGACTATA-TACTAATAA-----AAGGTTCGATATTGAT
GCCGCGCGTAAGACAGGGCAGAAATG-CCGGAATGCATCGACGAAAAGGACAGTGAGGCA
TTGTGAACGCACTGAAGGTGAAGAAGATAGGCAACACACTCAGACTTAATACAACAGGGG
ACAATACCAATATG-CCCTAAGCAGAGAAAGACAGGGCACCTCAAGTCCACAGATGAAGA
AGTGCACAATATCACTGGGGAATATCCAGGAAGGAATTGAGGCATAGAGCCT-AGACTGA
TACAAGTACGAGGCTGAGGGGGGACAGAGGATGATATCTGGGCTATCATTGAGGCGGAGG
GACAATGAGGTATTCGACCGGAGGGAACGGCCCGGGGGAGCAGAAACGACTGTCGCGAAA
AAAAATAGATACCCCAAAAGACGTAGCACCAAACTCGTGTAGGCTACACAAACCAAAATT
TTTCGAGAAAATTCCTTAAAAAGGACGACATG--ATTATACACTAACTT-CACAACTCA-
--GATAAAGCTAATGAAAAG-ATGTAGCAGAGCACGCTTGGAAAAC--ATACTCGTTCAT
ATGTTGGAAGACAAGT---------AGGGTTAAAGGGAAAAAAAAGACCGCGCATCAAAA
ATCAAGGCAG??????????????????????????????????????????????????
???????????????????????????????????AGGCAACATATAACACAAATAAAGT
TAGGAGTT-TGATAGAGAA---------GAGAGTTGTAATGCAA--GAAATAGATATAAC
AACTAACATTGTAATTCTTAAC--------------------------------------
------------AACAGAAAAAAATAAATAT-AGTAAGACTTCTGCTACTCTCAGCGGAT
GAGTCAATCAGACGAGAATAATACAAAAATGAGTCGTACAGGGGGTACGAATATACAGTA
ATACGTATGTATG--AG--CACGAGGCAAC-CTTGCGAAAACTAGAAAACAGTTAGTGAG
AGCGTC-GAG------------------------------ACT-----AG---TGT-ATA
AGGTTACGAAGATAA---CA-------TAGGG-AG-AGACTTGATAAGATACAGGCCCGT
CATAGTCC-TTCTCG---AG--GGAT--TGGGA---------AACGGGGAAATA-GAAGA
TA-ACGTACACTGGTTATAAAGTAGGTGATCGAAAA------GAGCAAGTCTTGGATCTG
GCTAAGAGGTTGTCATTGATTGCGGTACAA--AAAACACAGTAGAACTAATCGATAAAGA
TAAGAACATCACGATTCTATGCGGATGTAGAAATGTGGAAATGAGAAGAATGCGAAACAA
TACGCTTGAGTACAGACGAGCTCGATTTT--G--AGAA---GCAAAATAGAGCTGTCAAT
TT---AGGAGCA-----GAGTT-GTTTGT-TCAGTTGATTAAATGCGAAGCCAAACACAC
GATCGAATTTCAGATGGGGCTAGAATGAGAC--GGAACTAAACACTGGGCTCGCTATGCT
CTGAGACAAATGGAT--CAATACACCATGATA--T----TAAATGTTTGCCCTTCCTGCA
ACTGCGGCGCATATTGCAGCAACAGAACACGACCATTGCATCAGATGGAAGGCAGTTGAT
GCAGC-TGTAGACTTAAT-GAT---AA-AAGCAGTTTCAAGGTTAAGGGATTGTACGACG
GGGGCGCTCCGTCAAGTGCACCAAATCTCTTTAGGTCACTAGCAGGACGTAATAACCCGG
CCTCTGATAGGAGCGGCAGGGTGTTCAGGCCGAGCTAGACAACTTAAG---A-A------
-----GA--ACTGATCGTAAAATACCACCGCGGATGAAGCATGGGGGAGGGGCGTGAAAT
G--GTACTGGTATGGGGCAAGCCATGGATATTTACATGAAATAAAC-G---CGAAAAGAC
CCGACTCCATGAAGAGATGTTGGAGGACGGATACA---GGGCTCGGA---TTGGGCGA-G
TTAAAGATCACCAGGAGCGAGGATAGAAGTAG------TTG------AGTGTATCACCAA
GGGAGGGACGAAGAATAATTACGACTTCAGACGGAGTACTGGCTCAAGGCATGTTCGTGG
GTCAACTCAACTGGATGCGGTAACGTTGTTGGAACAAACTGTGCGTCGAAAATGGAAGAC
TGCCACGGATTACATACCGGGAACGCTAGCTACGACCCCAGAGACGGCCGGGAGGTGCGG
TGGGCATCGACATATGCAAGCAGATAAACAGGAGCACGG--GTCGATCGCGCGCCTTGCG
CATT--CGTGAATCACAAGGAAGCTACCACCAGCGTCCCAAGTGAAACCAGGAAG-GGGA
AAGATCTAAAACGAAGTTTGCATGCAAAGTTGTG-----AT-------CGAGGGAGACAT
TCCTGGGTGATCACATCAGTAACGTGGACGTTTAGCCATAGACTGAT---CAGTAACGTT
----G----TTTGACAGAACATTCTCGTTGGGACTTATAACCTTA-ACGTG----ATCAC
GAGAGGGGAAGCTGGTGTCACAGATTGGTAGT--------GGCACAGGA-----------
--------------------TGGAAACAAAATTGACAGTGACTCCAAAGCGTAGTTTTCG
CCCGTACAACAGGGACAATGAAGCTAAGAGAAACCAATT-AATTTATTGAGGGGAATCGA
TTCGGGGACCCAGGCGCCATGGTAAGAGTATTTGACGGAGGATCGATCGCCGGTTGCTGA
GGGCTCTTTCTGTCCGAGAGCTCGTCACCCAAA-----------CTGA------AAGAGA
ACACGCGAGCAGTGACAGGAGGCCATTAAGCACCATGATGTCCATGGGCGATTCCTGTAG
TAGGTGGGCAGGCTCTTTGGCGGGCTCATTCAACTTCGAGGCATGCACGACAGCTGTAAG
ACGGATGAAT-AT--CATAATCA-GC---A-GA--AA-------TATAAAAGCTTTATTG
GCGGTCCAAA-ATGACTTCCT--AT--GA--GGGG-TAGGCAGGCTGTTAATCGATGCTC
AAAAAAGGACTATACAAAGCATTTCGAGGGACGTAGACG----AGCG--------TTAAG
TAGAGAACCAAATAGCTGAGTATCACGCCAATGTCCGAAATATTGAGGCTAATTACTTGC
GGGCCATATGACCTTGAGCGGGATCCTAGATTGAAGTTACGAACATCAAGCTACGTTATT
TGGAGAGTCACCTGGAAGTATGCCGCAAGTCACAATCGGCTTAGTAATTTGGCAGGGGAG
ACAGGGGTCACACGGGGCCAAGCAAGTGAACGATGACCAGAAGATTGCACAGCGTGGGAT
AGCCTAGACACGAGAGCGACTAA------TCACTATAAACTATAAATTATCTTTGCACAC
GGTGGTGGGGGAAGGCTAGGCGACCATAATCAGGGTAGGAGCTGCACTCGAAATAGGTCC
CACACCGCCGTCTTAGTTGAAGACGAACAAAACTAATATGCAGCTGGTGCGAGGACAGAT
-ATCTAGAGCACATGGTGGGCCTAAGGTCACAGATAGATAAG-CCTC---AAACTTGTGG
ACTAT--GAGTTTGCAGCGCAAGG--TTTA-----G--GAT--ATG----CTAAA--ACT
A--TATT-GAT-----AA------GGA--CGCT-CAGCAATAAT-TATATCTATCGATTT
TGAACAACTAACTATGAGCGAGCATTTGATAGAC-AAGATCCAAAACGTTGGACTAAG--
ATGAA--C-TAACACGGGTGCGAA--AAA-TAGCAATTGGACTCAGAGA-----ATACAG
ATACCGAGAAATAAT-CATAGTATGCG---A--------ACAAAATTGTGACGAATGA--
CG-----GAGTGACTCCGCTCGAGACCCAGGATTCTG-----GAAT-------------A
CAATCAAACTGCATTGTAT-CCGCA--ATA--GGGGCG--TTGGAAAA-TTACATAAAGT
AA--C--TTA--GAATGAGATGTACGAATGCAGGAATGC--AAA--ACT---TTAAAA--
CT---TACCC--GA--AGATT----------ACAA-GTCT-TAATTTTATTCAC-CT---
--CAA----AAAGAAAA--ACCTC--T-------AT--GTG--CCGAAGTAA---AATTA
TTA--T-AATAGATTAATCTTATTGATTGTT-G--ATAGATT---CCAAATC--GAGATA
TGCTGAGACTCTGCAG-----------------------------AGTACGTAATAACCC
GGGGTTTAGGAAAATACGCCAA---TT--TACTATATTCTTCGGATGGATAAAACGCTAT
GATTCTCGGTT--GAATGCAGAAACGTTAAATGACTTCATGGAACGCTGGATTAGGGTGA
TCTGATATAGAACGCCAGGATTGGC--TAGTATAACAAAGGGTACCATAACGGCTGTTAG
GGCAAGCACATTGAGACAGTCTCGGCACAACAGAAGCCGATAGTGTGAGATAGTTCAGTA
GTTCGGCGGCGTGG-GATTCGACTGAAAGTCAACATATGGATCGAGCGTGAGGCCGCAGT
TAGCAGAGGCGAACCAGA--GTAAATTTTA--CGAATGTGATACTCTCACACCAAC-AGC
ACACGATAAAAAAGAGTGGCGGTTGTGGATCTAGCAAGACTGGCAGAAAGATATGAGGAG
CGGATAAGGGCGAGGGTAAGCCAGGATATACGGACACCAGTCCCAAACGACAAACCCAAA
ACCAAAGAATCGCAGTCCCCGATAAGTAAACAACATGTCA-GGAGCTAT-GTGAAGTACG
AGCATCGCTGGTGAGGAGAGTCGGATCAGCGACGGGGGAGCCCGCTA---TGGAACAAA-
-AA---TTACAAC--C---GG--AAGTGGTCGTATAAAACACATCTGTCAAGTTTGAGCC
AACGACCCTCATTTAAACGCTAATAGCTAACGAACCTACTGAACCG-ATCAAGAGGCTCA
GGAGCGAG-GTTGCAAAAATT-AGTGACTTCGAGGCCAAAGCGATAAAGTTACCCAC---
TTCA-ACTTACTAACACTAATATAACTAGTCGAAACACGAAAATACCCTAAAGAAAGCAT
TTCCTCG--AGACTAA---------CTCCATACCCGAGAAAAAGCGAGAAAATTCGTAAA
CTAGGCAAGACAGAGCACGTAAGTAAGTATGGTGCACTTGAGGA--AGAGAATGAAAAAT
TAAATGGAAGGAGCTGAAAAATACAAACTACGAGATACAGACACACAAAGCTTTGGTGTC
TGGGAAAAAATAGGAAC-----------------------TCGAGGGTGGTGGAAGCTCT
GAAATTCGATAATGAACAACCATAGTAGTGAAGATATCCAAGGGATAAATGATCATCGGA
ATACATCGAGAAAGCCAGTAGCCGTAATGACAATTAGAGTGCGCGGACACGAGAGAGTAC
TACAATGTGATGGC--TAT---AGCAAACCTTACGAACACCTGTTGGCAATTAAACGGCA
ACATTAATGCTGGAACAGAGAC--TGATAAAGAACGTTTA-----TCATACACC-AAGGC
T-TACCACCGGTAATCTAAAGCTAAAACCGAGTGA-GAGAAGAACCCGGCAGGAGAGCAG
GAAAGACCCCAATGAAGTTTCAACAAAGGTGTAATATAAATCCGAGAAAAGATGCATTAC
GGAATGACAAAGGAATTGTAATTCGGAGAAAGAAAACGTGTCCGAGAGACAGGGAAAAC-
-AAAGAAGG------AA---TAGCGGAAACC--GATCGACTTAGGTCACTGAAAGTCTCT
GTAGGGTAACGAGACAAGCACAAGGGAAATGCTCAAAGAATGCAATAAAGGAGAAGAGCA
CTAAAAGAAGAACTAGGTAGAGCAC--AAAAAATTATACC---T--A-------AACAGA
TGCAAA----AATTAC---------AACCATCATTATCCACAACGGAGGGACTATCGAAA
GCGGCCCAAGGGATTTAT??????????????????????????????????????????
????????????????????????????????????????????????????????????
????????????????????????????????????????????????????????????
????????????????????????????????????????????????????????????
????????????????????????????????????????????????????????????
????????????????????????????????????????????????????????????
????????????????????????????????????????????????????????????
????????????????????????????????????????????????????????????
????????????????????????????????????????????????????????????
????????????????????????????????????????????????????????????
????????????????????????????????????????????????????????????
????????????????????????????????????????????????????????????
????????????????????????????????????????????????????????????
????????????????????????????????????????????????????????????
????????????????????????????????????????????????????????????
????????????????????????????????????????????????????????????
????????????????????????????????????????????????????????????
????????????????????????????????????????????????????????????
????????????????????????????????????????????????????????????
????????????????????????????????????????????????????????????
????????????????????????????????????????????????????????????
????????????????????????????????????????????????????????????
????????????????????????????????????????????????????????????
????????????????????????????????????????????????????????????
????????????????????????????????????????????????????????????
????????????????????????????????????????????????????????????
????????????????????????????????????????????????????????????
????????????????????????????????????????????????????????????
????????????????????????????????????????????????????????????
????????????????????????????????????????????????????????????
????????????????????????????????????????????????????????????
????????????????????????????????????????????????????????????
????????????????????????????????????????????????????????????
????????????????????????????????????????????????????????????
????????????????????????????????????????????????????????????
????????????????????????????????????????????????????????????
????????????????????????????????????????????????????????????
????????????????????????????????????????????????????????????
????????????????????????????????????????????????????????????
????????????????????????????????????????????????????????????
????????????????????????????????????????????????????????????
????????????????????????????????????????????????????????????
????????????????????????????????????????????????????????????
????????????????????????????????????????????????????????????
????????????????????????????????????????????????????????????
????????????????????????????????????????????????????????????
????????????????????????????????????????????????????????????
????????????????????????????????????????????????????????????
????????????????????????????????????????????????????????????
????????????????????????????????????????????????????????????
????????????????????????????????????????????????????????????
????????????????????????????????????????????????????????????
????????????????????????????????????????????????????????????
????????????????????????????????????????????????????????????
????????????????????????????????????????????????????????????
????????????????????????????????????????????????????????????
????????????????????????????????????????????????????????????
????????????????????????????????????????????????????????????
????????????????????????????????????????????????????????????
????????????????????????????????????????????????????????????
????????????????????????????????????????????????????????????
????????????????????????????????????????????????????????????
????????????????????????????????????????????????????????????
????????????????????????????????????????????????????????????
????????????????????????????????????????????????????????????
????????????????????????????????????????????????????????????
????????????????????????????????????????????????????????????
????????????????????????????????????????????????????????????
????????????????????????????????????????????????????????????
????????????????????????????????????????????????????????????
????????????????????????????????????????????????????????????
????????????????????????????????????????????????????????????
????????????????????????????????????????????????????????????
????????????????????????????????????????????????????????????
????????????????????????????????????????????????????????????
????????????????????????????????????????????????????????????
????????????????????????????????????????????????????????????
????????????????????????????????????????????????????????????
????????????????????????????????????????????????????????????
????????????????????????????????????????????????????????????
????????????????????????????????????????????????????????????
????????????????????????????????????????????????????????????
????????????????????????????????????????????????????????????
????????????????????????????????????????????????????????????
????????????????????????????????????????????????????????????
????????????????????????????????????????????????????????????
????????????????????????????????????????????????????????????
????????????????????????????????????????????????????????????
????????????????????????????????????????????????????????????
????????????????????????????????????????????????????????????
????????????????????????????????????????????????????????????
????????????????????????????????????????????????????????????
????????????????????????????????????????????????????????????
????????????????????????????????????????????????????????????
????????????????????????????????????????????????????????????
????????????????????????????????????????????????????????????
????????????????????????????????????????????????????????????
????????????????????????????????????????????????????????????
????????????????????????????????????????????????????????????
????????????????????????????????????????????????????????????
?ATATCAAGATAGAATTAGGAATTGAACAATGGAAGTATTAGG--ATGCTGGATGGGTCA
TTGGACCGAGCTGCATACTAAGCACAAAGGCAAGTGTTTCGCGCACTTCCGTAAAGGATC
T-CGGCGATGGGTGAGGGTTACGGGTTACGAGCACAATAGGCATTAAAACTGAATCTAGA
TAGTCAGTCAAAATTTTTACTTGTCGTTGGGATATTAGAAATTTCTCAACTTCCGCAATT
TGAGGCTAATTTTTAATTAGGAGTGCTGAAAGAGTATCTGTCGCACCATCCTCAAGACTA
CGGGAGGTTTCCGCTAGAAGCGTACTACAGGATTACCGAGCAGGGTGTTTTGCAGGT-
>Cyperus_aromaticus
GTTTAATTCAAACTGA-TAAAATAAGATAAGATATTTTATTTGA-------AAAATTTTA
AAAGAATTCTTGAAAAATATATCTAACAAAATATGAAGTAGTGTCCTTTGTGTGCTTACA
AGGCTATTATTTTATTAATTTCACATCTTAGTCAATTTTTAATTT---------ATCA--
TAG---------AA--TG---------TTA-----ACTAAAAAAAATGAATTG-AATGCA
TAATTTTGTGTATATGGTAATCCCTTAGGTTACAA-TTTAATTATTTTTTTACAAATCTG
TAAAAAATATATATATGAAATATTGAAACTCTAATCTTAAATAAATGTTTACTAAGAA--
----TTTTACTAATTTAGGAAATATGGACGAGAGAAATTGTTACAAG-------------
-------------A-----CACACTTAA-AAAATGAAGATAATCTATATTTATTTTTAAT
ATCTATTAACGCATAAGTTATGAGTAAAATGGATAATTTATTAATAATTGTAATAGTT-C
TGATAAGAT???????????????????????????????????????????????????
????????????????????????????????????????????????????????????
????????????????????????????????????????????????????????????
????????????????????????????????????????????????????????????
?????????????????????????????????????ATCATTTTCTATTAATTAACGTG
TCTTATAATTTTTTTTTTTACGATAAAATAGTAATTTGTGACATTCTAAGTTTGGAAGAT
TAAAAAATTGATTTATTATTTATCATAATTAACGTATTTTGATACCATTTTCATTATGCT
AAGTTTTTAGCTAAGTGAAATTGCGGTTAAAACATGTTTAAGATAATTTATCTAAATTGT
AAGTTTGTAGCGACTTTATAGATATTAAACCTTTAAATGTATTGCTATTTAATTTTTTAA
AATTAAGTTAAAGTCTTATTAATTTCGCACCGAATTAATTTATAATGTTAAATGTATATT
ACTTTTTATTTATAAATATTTACTTATATTTTGTTTTTAAATATATGTGAAATAAAAGCA
CACAAAGTTAACTTCTAATTGTAGAATAAATAGTAACAATTAAGATGATTCTAAGTATTT
CAGTAGAGTTTAAGTTCAATAATATAGTATTGGATCGGAATTGGATTGAAGACTGTAGCT
ATTCAACTTCTTGGAGTTTTTTGATGTA-TGTT-GGTTTTTGGAAAAATTCTATATGTTA
ATAGAAGAGTCAGTTATTATTAGCTAATCCTTAATTTTACTGTTTAATTTTATATTTAAA
TAAAACTAATTAAATTATTCCTAAACAACGATAACAAAGCGAGCCCTTATCATACATTAA
AATTTAATTTTGAGAACATTTAATTGAAAATACTTAGTACAATTGATTATCATGAATCAT
TTAATGTACCCTCTCTCAAAAGACTAATAGTCATTTACCTTAAGTTGAAATTTCAGATAT
ACAATCATATCGTCTTTTAATATATTTCAAAAAATCATTTAAGTCATAATTGAAACTTCT
ATTATGAATGATAATCAATGCTAGTCAATAATGATTATAAAAAATGTCAAACCCGAACTT
TTAAATTTTAACTGATAGCTCAAACAGCGATTTGGTTCTATCGATATAGC---AATTAGT
TTATTGT-AAAAACTATATTTATTAAATCTTTCATCTATTGAA-CC-CTAGAGGTAGTTT
CATATTACCTAATTAGATTCTTGAATAATTAATATCGGATGTAAACTAGTATTAATGAAA
GT-CATTTGATACTT------------CTCGTCGACCGTCGTTCTTAAATAATATAGTTA
GTTTAGAGTGTTAATTAATTAAGGTGCTTTTAAAATAACTGGCAATATTCGAAAGAGTGT
GGTATTTGAAAAATCTATTTGGGAATAATGCACTTTAAAAAACACAAATGAACAAAAGAT
AATTA--TTGATTTGCTTTTCTCTCAGTAGTTTTCTTTTAGTGATTTTATGTTACTTATA
TAATTAAAAAAGTAAACTAGTTATTGATAATTAATGAAGTATATTTTGTTAATCTAATTG
ATGATTAAACATCTGAAATAACTCAATCTTGTATATGAGACCATTGTAACTAATTGTTTA
TTCATTATACATATA---CATTTGTCTAAAGCATTTTTTGATTTCTGATCGATTAGACCC
GTTATTGTTATACGAAATTTGTTCAAAGTTCGATTTATACTAATTTAATTAATATGTTAT
TATAATTAGATTTTTTACTAATTATCGGTAATATTTATTTTATAAATTAAACGGTTTGAT
ATAATAATTTTTATTAATTATCGTC--AATTTTTGATTCAGAGGTTTTCTAGATATTTGT
TAGCTAATTATGTACTTATTCCTT--TGTAGT--GCA--TTGA------TAATAATTTTT
ATTGAATCTCAAATTACAAAATAGATGGAAGTATGGGGTTATTACGTAAATTTATT---A
T--AAGTTTTG---TGAA------T-TCTA--TTAT--T--T----GAAGATTGAACGCT
-----ATATTCATAATGTGTTGTTTTTTTATCTATATTTTAAAGTTATGACTGTGTCAAT
GATATGAATATTATT--------A-----ACATGATATTATATTTATTTTGATTTTCTGA
AATATCCTATAGAAGAACCTCATTATAA---TGCGACTTATAATAATGTTTGG--TGTAC
ATCGTTTAGATTAAACAAAAGTTGAGATAAGCGAATAAAC--TAAACGAGAAATTACTAT
TTTCTGTGAATACTCTTATTTTTGTTGATCTTTAGTGACCTCATCAAATCATTATTTAAT
ATTATTTGAAATTGCCGTTGGATGCGTATTTTTTTATTATATGATGACTTATTATTGTAA
TTTAGTA?????????????????????????????????????????????????????
????????????????????????????????????????????????????????????
????????????????????????????????????????????????????????????
????????????????????????????????????????????????????????????
????????????????????????????????????????????????????????????
?????????????????????????????????????????????????AA--CATG--A
A--AGTACTTTAAATATTCAAAGT-ACCT--ACAA------AT--TG----AATACGTTT
TAGTTTGTAACACTTACTTAA----G--AAAA--TAAAAGT--TACATTCATTCAGTGTT
TATCTTTGTT--TCCCAAA-TCATAATGCTACCTCTTAAATCATAATTATTTCACTATAT
TTATTAGGTAATCCTATTGTTTT--AACAGA--GTTTCAATCCTCT--T---CA--AATG
TCGTTAAAATCAAATTTTTTGAACCGTGTCCTGCTTAGTATAGATAA--TGTTAA--TTT
A-AC--TGTTCACTTAATGAAGACTTCCAGCAATTAATAAGTTGTGAAATATGCACAGTA
GAATC--AACTATTGATCGTA-TACTTTGGATTAATTTTACTTAGTACTTCTTCTTGCTC
ACCTGCTTGACCGACTGCATCAAATTGGTGATAAATTATAGGCC--AAGTTAGTAATTGT
CGCACTCGAAAGCTGCTTAG--TGCTTTAATTCAAGATTCTTTTA--CCATACTACTCCC
GTTAATAGTTGT-TCTTCTTTGTTTGTTTTTGTAGATCCCTAAGTGCAACGCTGTTACTC
AGCATTTAAATTCCGGATGTTGTGCCTCTTCTTTGATTTCTAAGTTTCATGTGTTTGTCT
CGTCCTGTTTCGAGCAAAACTCGGTGCCCACTGAATCTCTGTTCTCTTCAGCGCTATTAC
ACAAGTGGGATGGACTGTTTTTTCCTCAGAGTCTATCACAAATTCGAACAACGTAACTTA
TCCATATTTCCTTTCTTATGGGATCTC--ATCTC--ATTAT-----AATCGTTGTCTG--
--TTTCTCACATTTTTCTCCGGCTCGTGTAATTATGGATTTCTCTGATTTCCCCATTCTT
ACTATTTTAGGTTTCAGTTTTGTTTTTTTACCCAAAAGCGTACTCCCGTT----TGTCCT
TTGGGAACGTGTCGATACAATAATTATTTTTGCCTCTCTCTAATAGCATCTCATTTTTTC
CCTGGTTTGGCAATTCTTTCCAGTGTGCATTCGACAGATGCAACCTAATTTGGCGCCTTT
AGTCGTAGCCGGATATAATTAGTTACATAACCGTCTCTTTTCTGTGTATCCCCTAAGCCA
TAAG-----------CCCCTTCTTCTCCATCCCCCCCGTTATCTATTCAAGATTTATTCT
TGTTTGATTCTCACGTAGTTCACCTGATGATTTGTTCGACAAGACGTTCATTTATCTATG
CTCGTTTTGTGCGCAATGAACGTACAACTTCTCCCTGTTCTGGTCCTCGTTGATATTGGG
GACGTATTTCTGTTCGTTCTAAATATTATTTCGGAAATCCATGAAGGCCTGCAACTATGT
CTGTTCCCTCGTCTACTTCTCAACTTTTTTAAAATTGCTTTTCTTTCTTCTTTCCTTCCT
GAGCAATCCAACGTACTGACGTATGTGAATTCTTTTTTATACTTTACGCTGTATTGTCTT
TACTTTTTTTTGGCTACGGAGCTAGCTAATCGTCTTTTTCTTCGGTTTTTCAAGAA-TAG
GACTATGT-TATTTCCATTTAATATATATTATAAATAGTATTATAGGTGTAGTCTACTTT
CGTTCCTCGTCCGCTCGAGATTATTTTCTAGCATGTTTCAATTTTTTTGATATTCTATTT
CTGGGAAGTACCCATTTACCCGCTTTTCGTTGTGTACCAACTTATAATTAACACTTTATC
TATGTTTCACTATCTTCTACGTCACAGACAAGCGTTTCGTTTATGCAGTTGTATATTCAC
ACTTCCGTTTTGCTATTAGCCCCTGAGATAAGTCACCTCATGTTCTGTGCTCATGTAGCT
TATTCAGTTGCCTTTTTGCGGAGTGTTATAATGGTCTTTCATTCTTGGTCTCCTCTCGTG
GTTCATTTTTGTTCGAAATTTCATTTCTTTCTGTTTCCTATTCTTGATTAGAATT--ATC
ACA--TTACACGCGATTTCTGTTTCTTGTGTACATTTCTCTAGTACTTCAAATTAACTTT
GTATTCTGTAGTTCGGATTGCTTGTATTTACTATATTCTCATTAAGATAGATTCTTTTCT
CCCACCTGTCTTCCTAGAGACCGTAACATTTATTAAACGTTCTTCTTTCTTTGTGTTTTC
ACCAGTGGTGCTCGTTTTTTCTTTCTATCTAATAGATTAAATGCGCTAAATCTATGATTA
CTCCTTTTTTCCTGTCTTTAGAGATCAAAGATGTTCATATTACCTTGTTCGCATTATATT
GATTGTTCATTTGTGTCGCTCCACGAACTTCAGTGATGTTTGTTGTAGTTGGTATGATTA
TCAATTAAAATAC---TTCCTGCTTTTTGCTCACCATCTATGTCACTAGCCCTCCTTACC
CTTCCGTTTTCGTTCTTTTCCATTATTCCTGTTCTTTGCCTCTCAAATAGGTCACCTCAT
GATTTCTGTGCTGCCTTATTCACACACTTTTGCGCTTACTACTTGACCAAAAATTTTGGT
AAATCTCACCTTTGCTCTGGTCCTCGTGCAAATTGAGGTA--CC-T--AGTTCATCCGTC
CTATTGTATTCTAGATGTATACAGGC-AC-ATTACTCTGGAG--CGAACACAGG---TCT
------CA-TAAA--TCT--T--CAAAA------------AGT---GAATA----G-T--
AT-TACAAACCTTCAACAACTTTCTTTTTTTCTTTGTTGTAT-------A--GGGTATAT
TCGGTCTC---A--ACTTAGCAAATTTAATTAATTTCTGTCCTGTCTCTTTAGCTACTTC
ATT---TTATT--TAAG--TAGATTAATAACTAAGCAAGGATATTAAATTTTGTGGTGAT
CATTAAATTAGTCAGTGTCGTTTGAGTGTTGAGGTCTATTTTTCTTCT-TTTTTATCGCT
AATTTTTTGCTTTTGGTGTTTTCACTACCTCTGTTTTCTCTTATCTACATTCCCATTTAT
GCTATTTTTCTTTTAC--CATCAACATGCTGAGTCCTTGCCTTTCTTCCTTACCGAGTTG
CCGCAATTAAAT-TAATAATGTATCCATTTCTATTCTTTTTCTTGCTCTCGATCTCTCGA
ATTTTATGCAACCTAGTTGTTTCTAGAATTAGACTTGATAGGTAATCAAGCTTAATCATC
GGAATCCTTCACTCTACCAATAATATCAGCGATGTTTTATGGTCCATTGTGCTTCATGCA
CCTTATTGAGATTAATTACCCGTGTTAAATGTGGTCCATCAGGTAAGTATGAATTCTTTA
AAATTCGACTTTAGTAGTGTTGGAACTAGGTCGCTTGCCGTAGATGATAAAAGAAATAGA
TAGAAAGACTCGATTGTGATGACTATTAACTAGTCGGCAAGTATGGT-AGCAAC--AGAA
TCAGTTGAACCCATATCAAATATGTACCAGATGTATTGAAGTTCGGGATGCCGTTATATT
CATTAGTATCATTCTTGGTATTTGATAGTTCTTCGTTAAGAACTGCCGATGAGTTTCTCA
CAGTCTCTAACAAACTTCAGTGGGTATATAAGTCGATGTGTGCTATCTTAGGTAGATAAA
ATTAAGTATGTGTTGGAGTAAGCCAGTCTCAAAATCCAAGAATAAAATCTGGTCTCTTGA
ACTACTTACCAAATCAGTTAAATTAGCTGTACGGTACTATACAAGACTCTTTATAGAAAT
GCAGTAATCCGGTTGGTAATCGTAAATAACAATGTATTTCGAACGTCCTTGTGAGCATAA
GACAATTGTCAAAACGTAGTTTCAGGTGGCTGAAATCCATAATAACTTCAGGTGTTTCAA
CAAGAAAAAA--ACTACACTTATTATCTTAAC--CCACTTCCCCAATCAGCGTCGTGCTT
AGCGGGTTATCCTTGCGTATAGAGTTCGCGCGACATTTCCGCTCTATCCCTTGTAAATCA
CAATTCTGCGCTCGGTTGCACAGCTGGTAATTCTATATCGGCCACACTTACTCATGAATC
GATTAAGTG--CAAAAGGTCCAAATTTAAGCATTAAGACTA----GTAAATCGCTATATT
-TT----TATTGGTCTCACACTTCAACAAACGACCGGTTGCAGATCAACTATATCACTTC
ACTTACTTGTCAATATAATTCAGAAGGTATGCTTTTCAGTATCCCAGTCCATAAATGATC
TAGAGCAAAATTTTGCTCGAAAGATTTCTTCCACCCAAATATTAACTATGGAGGGGATAC
AGAAGAACTAACCCCGTTGATTGAAAGGAATCTTACT-A--GAACTATTCCGCATTTCAG
ACTATAACTCGACATGGTGAGACATTTAACTGTAGTTTTTCCTTTCATTTTTAAAATAAT
ATAATATTGATAAGTAAGTATACTCAATCGAATCCATATTAGTGGTCTCGTTTATCCGTC
TCTAAGCCTCACTCCTAATTCACATGGTTGCTAGGCCGTTTTTTTTATTGTATCGGTAAC
GATCGTCGTTTCTTCCCTGTCGACTCGAATGAGCTATTCGTCACTCTTGCCTTATTGGGC
GTGACCTCGTAGTACTTTCTTCCTTTTTATTTTGAAGTCGCTTGTCAACATGACTTGCAT
CAGTGAAAAGACCGCAATTATTCTTTTGCTCGATGTCTTACCTTGACCACTCCCTATTCA
GATTCTTATTGCTCAATTGTTTTTCTCCGTTCTCTTAATAATAACTGGCTCCCTTTTGCT
TCTGTGTGCCTCTAACTCTGTTTTATCTTGTTTGTTCTCTCGTTTCCATAAGGGAATATT
TCTCGATGTTTCCTCTCTTTTTGTGATATTTATTGTCGCCTTTTTCTCTCTTTGGGGGTT
TTGCCACATATTTAGACTACCTATGCACGATCGCTCAGCACCCGTGATACACAATAGACG
ATAATCGATTGCATGATCTTTTGTGGTATAGCGTCAAACGTGACCATGCGCATTGCTTGA
ATTAGATGGGTGGTATCCGTTATGGCCGTCGATATAGCCTGCTTTCCTTTTCGGTAAAAC
CCATCGTAATACTTAAATCGTTGTGCTGGCGAATATCTCTAATTACGTA-CAATCTCAAT
TTAGATTCATACGTAAGCCCTTCTAGCAACATTCTGGGTACTCGGTGTGACCAAATCTCT
TTTTCGATAACAGGTGAGTAATTACAAGCTCGAGAAGTAATTCCCGACATCTATCTTGCT
CTTTCAATACTCCACATCCAAGCATCTTCAATGTGGTTTTGCCCACCTTTTGAAACCCGA
AATTAGTTGAGACTTCATAGTGTTTGTAGTGTATAAACTGCTGGCAATTCACCTATACTT
CAGTAACACTCCGTCCCGCCCCCGTCG--GGGATTCTGGATCTTCTCTGCCATTTAATAC
TCTATCTTTTTAGTTTCGGCGTTCAACATGTGTCGAGCGGGGCGATCCGAATTTGTTGTA
ACTCTTTTATGGATACATGGCTGAAGTTCATCGGATCAGCTCTAGGTGATTGCACCATTA
CAGCCTCCAGTTTTGCATTGCTGTTTTTGGGGAGAATTACTTGCAAATATCCCCACGCTG
TTAGGCTGTCAATTGGTCCCGCTTTCGTTCTGTCTGTCG-----TGAGTCAACCCGGTGT
GTCCCAATATAAATCAAGTAAATTCCATGATCTTTTGCCGATTATCGAGATATGTAACTA
TGCTCACTGACATGACCTACTCGGGCCGCTATCACGTAAGGACTGTGGAAATACGCTTTT
TTCCTCTTCGGTATACAGACGTCGTAACACGTAAATCGTTGTGCTCGCGATTATCTCG-C
GGAATGGGATTATCCACAGTGCTTCGAGATACAACACGAATTGCCAGCGCCTTCTTGGTA
CACAGTGTCATCAAATCTCTTTTTCGATAGCATGTGAGTAATTACACCCGGGTGGGAAGT
AACTAACTATATGTCTCCTGTTCCTTCAATACTCCACTTCAATCCACCTACAAAATCGTT
TCGCTCAGCTTTTGAAACCAAAAATTCGTTAAAACTTCATGGCGTTTGTACTGTATAAAT
TTCTGCCAAATTTACTTCAGTACCAGACCAGTATTTCCCGGCCTACGGATGTCGGTACTA
AAGACTTTCTGCGATTTAACTCTGTACCCTTTTAGCTACGGCATTCAAAATGAGTCGAGC
GGGGCGATCCGACTATCTTGTTACTGGTCTAGAGAATCTGAGATCATAACCCATTGGTGA
ATGTACCATTAGAACTGTAGTCTGCGTTTTGATTGCCGTTTTTCGGGAGAATTACTCGCA
AGCCTCATTGGGAACTCTCTTACGTTGTCATCTGATTCACCTTTCCCCGATGTCACTATA
ACGTGGCAGTGCGCCATTATTCGAGGACAATCCCCGCAAGTGGAGGACCGCCATTGTGTA
TGCACCGGTCTCATCATATCCTTTCTTGTTTCCTCTTTTTTATAAAATTTAATACATCTC
CTTGCTGTTCTCGTTTATAGTTCACTCTCTTTCCTTAAGAGCGTGGGTGAGTCGCAAGTA
TGGTGTTTTCCTTCCCCTTTTCTTCCCCTATAGTGACTCGCTTAGAATTCGCTTCCCCCT
GTATACTGACCCTAAGTAAGGCAATTTTATTTGTCGATGGAGATGTGTGTGCGTCTCACC
CTCCCCCTTTTACTGAGGTCAGTCTGTCGCTATTTTTACAAATTTACTATTGTCGTTGGC
TTGCTAGCTTCCGTTGACCAAACCAAGAGTGAAAACAATTCCAGATGGTTTAACGTAACG
CTATTTCCGCTTGTGTCCTGTGCTCTATAGTATAACTTAGAGGTTACGCATTAGCATGTA
TTAAGACAATCTATCTTATCCTAGTGTCGAGTACTTTAACGGTTCTATTACCTTCGGCGC
TCTAATCTTACCACTTACTGGAGTTTTCTTCGTGTCACGGGGATCGGCTCACGTGGAAGT
CCCATTTCGTGTTCCTGAGTAGATATTGAAGCGACCTATCATTGTATTTCGTCGTGTGCT
ATCGTAGCGTGTCACAGTCGATACTACCGGTAGTACTTCGGTCCAATCCGCTGTTCGTTA
TGTGCCAGTAAGTGTGATACTTCGGTCCTTTCCTTTCGCTGAGCCCCCTATTGCCGAAGA
AGATAAATCGGTGCGTGAATGTCACGCATCAATCTAAATGAACCAGGTTGCGCTAAGAGT
CTGGTGACTTGAAAGGATTTGGTCCTTACTCTTTTAAAGTTGCATCTGGCACAAGTAATG
TCTATAGGATAGTGACACCCTAAACGGCATGATTATAGCCTACAGTTGGGCGGGTCTGAC
CTCTTTTTGATGAGCGCTTGATTCGTACATACATATGCTAATGACCCAGACTTACTACTG
GTAATACTTAGCTCTCGGAAAGCGTCGGCGACGTTATCGATTGCATCACGTTTTGCGCTA
TTATCATTCAACTAAAGTTTTCATCCTGGGTGCGGATTACTCATTCGTTATTCCCTTGTG
GTAACTTGCACTAACTCTTGATGAAGAATCCTTGTATTTTGTGCTTTTTACTATGGTAAC
GCCGGGATGATCATCTGCGTTTGATTACCTGGAGGTTGTAATAATTGGATGTGCTGTTGG
TGATTCACTCGCGGCTTGCGACATCAGTGCTCTTGTTCGGTTGTAACCACGATAGCCGCA
CCACACTCTTTGAAGTGCATGCCAGCCGTGAATTGCCCGATTTGGACTGTGATGCCGTAC
TGGCAGTATGGTAAATACGAAGGCCAATCACCTGCTACTGGTCCATACTAATCCGGGTCC
CATTTGTTTTTGATGACGGCGCCCCGTAAGTAGATACTTTTCCTATCTCTGGTCAAAAAT
TATTAAGTGGAGTTTTGGCGTTTTCGCATCTGGGTCGCCTTCCGACAGTCGCATAGGATT
CCCTCCCCAGTCACTTTTGGCACAGATCGGGATGGTGCTTCTAGCTCTTGTTTGATATCG
CTATGCAACTCTCGCTCTTTCTTTTACTGACGGTTCCGTGTCCTTGTTTTTAGTAAGCTA
CTATTGTCGTTGCCTTGCTAGCCTAACTTAAGAGCACTGCTACCACAACACTTCCAGTGC
ATTGTCTCAAGGTATTTTTTCTCGTGTGCTGTTGTCTATGCAATTCAATGCCAACATACT
ACAATTTAAGTGCGTCCAAACAAATTTCAATTCGGACTTCGGCGAGCTCATTCGTGAGTT
AGTCTCCTTTCGGTTTGCGTCAATTGGCGCAAATCAGGAGTCTTCGGTACTAATAATGGC
TTCTAGCACTTCTGGTCTAGTCTCCTCTTGCTCCTATTAGTCCACTAAGCGCG--CAGCC
TGATTACTACAAGATCCGGGCCCTTGTCTCTTCTTTGTTTATAACCTTTAGTCGATTCTA
TTTACTTTTTTCTTTTGTTCAACGGACGGAATCACCGGTCTGTTGCTCGTTTTGTTGTTT
AGCACGTGCCTTTAT--TGTTGTGTACTTACGG--CTTCATCACACTTACTTATTCTTCT
TTTTTCTTGACCTGTGTCACACAAAATTTAGCGTAGGTTTTTTTCTTTCAATTATATATT
CTTCCCTTTTTCCCTTTTTATACTGAAATACGCTTCTTTCGTTTGTCGACTACCTGACCA
ATGACTAAAGATACTTACTTTTCCTGTTTTCTTTGACCATCCATTCTCTATCTTCTTCCC
CTTTTGTCTTTCCCAGGCGAAATTTCGCCTGTGTTTTTCTTACTTC--------------
----------------------------------------TCCACACACGTGTACGTAAA
ATCAACCAAACAACATTCCTGTCCACGTCCAACGCCTCCACCCGCGCCTGCAGTCGTAGA
AGGGAATACTCGAAAAATCATCACTATTAAGCTCATTCCTTGATTGT-ACTGCTGTAATG
TCCCACACTAGCCAGTACAGAATAAAGGCTTGGCTACATGTCCAAAGGCGAAGTGGGTAT
CAAAAATACACTTGGGAGTTTGCACTAACACACGATAGAATACCCGCCAATTAGCTTCGA
TGTCTTTAAATCGGTCCACGTCTAGGAAGTTTATAGCTACTTAGAAAAGTATGTTCACTG
TCGGAATACGCTTGATAGAGATCTGTTATTGAAATAAAGGGGTTTCAAGTCTCGTTCTCC
GGTATGATCCTCATTGAACTTATGGGCTGACGGACCGCTCAGTCTACGTACGAAGGATCG
AGAATTGCCCAGGCATCCCGATGACTATA-TACTAATAA-----AAGGTTCGATATTGAT
GCCGCGCGTAAGACAGGGCAGAAATG-CCGGAATGCATCGACGAAAAGGACAGTGAGGCA
TTGTGAACGCACTGAAGGTGAAGAAGATAGGCAACACACTCAGACTTAATACAACAGGGG
ACAATACCAATATG-CCCTAAGCAGAGAAAGACAGGGCACCTCAAGTCCACAGATGAAGA
AGTGCACAATATCACTGGGGAATATCCAGGAAGGAATTGAGGCATAGAGCCTAAGACTGA
TACAAGTACGAGGCTGAGGGGGGACAGAGGATGATATCTGGGCTATCATTGAGGCGGACG
GACAATGAGGTATTCGACCGGAGGGAACGGCCCGGGGGAGCAGAAACGACTGTCGCGAAA
AAAAATAGATACCCCAAAAGACGTAGCACCAAACTCGTGTAGGCTACACAAACCAAAATT
TTTCGAGAAAATTCCTTAAAAAGGACGACATG--ATTATACACTAACTT-CACAACTCA-
--GATAAAGCTAATGAAAAG-ATGTAGCAGAGCACGCTTGGAAAAC--ATACTCGTTCAT
ATGTTGGAAGACAAGT---------AGGGTTAAAGGGAAAAAAAAGACCGCGCATCAAAA
ATCAAGGCAG??????????????????????????????????????????????????
???????????????????????????????????AGGCAACATATAACACAAATAAAGT
TAGGAGTT-TGATAGAGAG---------GAGAGTTGTAATGCAA--GAAATAGATATAAC
AACTAACATTGTAATTCTTAAC--------------------------------------
------------AACAGAA?????????????????????????????????????????
????????????????????????????????????????????????????????????
????????????????????????????????????????????????????????????
????????????????????????????????????????????????????????????
????????????????????????????????????????????????????????????
??????????????????????????????????????????????????AATA-GAAGA
TA-ACGTACACTGGTTATAAAGTAGGTGATCGAAAA------GAGCAAGTCTTGGATCTG
GCTAAGAGGTTGTCATTGATTGCGGTACAA--AAAACACAGTAGAACTAATCGATAAAGA
TAAGAACATCACGATTCTATGCGGATGTAGAAATGTGGAAATGAGAAGAATGCGAAACAA
TACGCTTGAGTACAGACGAGCTCGATTTT--G--AGAA---GCAAAATAGAGCTGTCAAT
TT---AGGAGCA-----GAGTT-GTTTGT-TCAGTTGATTAAATGCGAAGCCAAACACAC
GATCGAATTTCAGATGGGGCTAGAATGAGAC--GGAACTAAACACTGGGCTCGCTATGCT
CTGAGGCAAATGGAT--CAATACACCATGATA--T----TAAATGTTTGCCCTTCCTGCA
ACTGCGGCGCATATTGCAGCAACAGAACACGACCATTGCATCAGATGGAAGGCAGTTGAT
GCAGC-TGTAGACTTAAT-GAT---AA-AAGCAGTTTCAAGGTTAAGGGATTGTACGACG
GGGGCGCTCCGTCAAGTGCACCAAATCTCTTTAGGTCACTAGCAGGACGTAATAACCCGG
CCTCTGATAGGAGCGGCAGGGTGTTCAGGCCGAGCTAGACAACTTAAG---A-A------
-----GA--ACTGATCGTAAAATACCACCGCGGATGAAGCATGGGGGAGGGGCGTGAAAT
G--GTACTGGTATGGGGCAAGCCATGGATATTTACATGAAATAAAC-G---CGAAAAGAC
CCGACTCCATGAAGAGATGTTGGAGGACGGATACA---GGGCTCGGA---TTGGGCGA-G
TTAAAGATCACCAGGAGCGAGGATAGAAGTAG------TTG------AGTGTATCACCAA
GGGAGGGACGAAGAATAATTACGACTTCAGACGGAGTACTGGCTCAAGGCATGTTCGTGG
GTCAACTCAACTGGATGCGGTAACGTTGTTGGAACAAACTGTGCGTCGAAAATGGAAGAC
TGCCACGGATTACATACCGGGAACGCTAGCTACGACCCCAGAGACGGCCGGGAGGTGCGG
TGGGCATCGACATATGCAAGCAGATAAACAGGAGCACGG--GTCGATCGCGCGCCTTGCG
CATT--CGTGAATCACAAGGAAGCTACCACCAGCGTCCCAAGTGAAACCAGGAAG-GGGA
AAGATCTAAAACGAAGTTTGCATGCAAAGTTGTG-----AT-------CGAGGGAGACAT
TCCTGGGTGATCACATCAGTAACGTGGACGTTTAGCCATAGACTGAT---CAGTAACGTT
----G-TCGTTTGACAGAACATTCTCGTTGGGACTTATAACCTTA-ACGTG----ATCAC
GAGAGGGGAAGCTGGTGTCACAGATTGGTAGT--------GGCACAGGA-----------
--------------------TGGAAACAAAATTGACAGTGACTCCAAAGCGTAGTTTTCG
CCCGTACAACAGGGACAATGAAGCTAAGAGAAACCAATT-AATTTATTGAGGGGAATCGA
TTCGGGGACCCAGGCGCCATGGTAAGAGTATTTGACGGAGGATCGATCGCCGGTTGCTGA
GGGCTCTTTCTGTCCGAGAGCTCGTCACCCAAA-----------CTGA------AAGAGA
ACACGCGAGCAGTGACAGGAGGCCATTAAGCACCATGATGTCCATGGGCGATTCCTGTAG
TAGGTGGGCAGGCTCTTTGGCGGGCTCATTCAACTTCGAGGCATGCACGACAGCTGTAAG
ACGGATGAAT-AT--CATAATCA-GC---A-GA--AA-------TATAAAAGCTTTATTG
GCGGTCCAAA-ATGACTTCCT--AT--GA--GGGG-TAGGCAGGCTGTTAATCGATGCTC
AAAAAAGGACTATACAAAGCATTTCGAGGGACGTAGACG----AGCG--------TTAAG
TAGAGAACCAAATAGCTGAGTATCACGCCAATGTCCGAAATATTGAGGCTAATTACTTGC
GGGCCATATGACCTTGAGCGGGATCCTAGATTGAAGTTACGAACATCAAGCTACGTTATT
TGGAGAGTCACCTGGAAGTATGCCGCAAGTCACAATCGGCTTAGTAATTTGGCAGGGGAG
ACAGGGGTCACACGGGGCCAAGCAAGTGAACGATGACCAGAAGATTGCACAGCGTGGGAT
AGCCTAGACACGAGAGCGACTAA------TCACTATAAACTATAAATTATCTTTGCACAC
GGTGGTGGGGGAAGGCTAGGCGACCATAATCAGGGTAGGAGCTGCACTCGAAATAGGTCC
CACACCGCCGTCTTAGTTGAAGACGAACAAAACTAATATGCAGCTGGTGCGAGGACAGAT
-ATCTAGAGCACATGGTGGGCCTAAGGTCACAGATAGATAAG-CCTC---AAACTTGTGG
ACTAT--GAGTTTGCAGCGCAAGG--TTTA-----G--GAT--ATG----CTAAA--ACT
A--TATT-GAT-----AA------GGA--TGCT-CAGCAATAAT-TATATCTATCGATTT
TGAACAACTAACTATGAGCGAGCATTTGATAGAC-AAGATCCAAAACGTTGGACTAAG--
ATGAA--C-TAACACGGGTGCGAA--AAA-TAGCAATTGGACTCAGAGA-----ATACAG
ATACCGAGAAATAAT-CATAGTATGCG---A--------ACAAAATTGTGACGAATGA--
CG-----GAGTGACTCCGCTCGAGACCCAGGATTCTG-----GAAT-------------A
CAATCAAACTGCATTGTAT-CCGCA--ATA--GGGGCG--TTGGAAAA-TTACATAAAGT
AA--C--TTA--GAATGAGATGTACGAATGCAGGAATGC--AAA--ACT---TTAAAA--
CT---TACCC--GA--AGATT----------ACAA-GTCT-TAATTTTATTCAC-CT---
--CAA----AAAGAAAA--ACCTC--T-------AT--GTG--CCGAAGTAA---AATTA
TTA--T-AATAGATTAATTTTATTGATTGTT-G--ATAGATT---CCAAATC--GAGATA
TGCTGAGACTCTGCAG-----------------------------AGTACGTAATAACCC
GGGGTTTAGGAAAATACGCCAA---TT--TACTATATTCTTCGGATGGATAAAACGCTAT
GATTCTCGGTT--GAATGCAGAAACGTTAAATGACTTCATGGAACGCTGGATTAGGGTGA
TCTGATATAGAACGCCAGGATTGGC--TAGTATAACAAAGGGTACCATAACGGCTGTTAG
GGCAAGCACATTGAGACAGTCTCGGCACAACAGAAGCCGATAGTGTGAGATAGTTCAGTA
GTTCGGCGGCGTGG-GATTCGACTGAAAGTCAACATATGGATCGAGCGTGAGGCCGCAGT
TAGCAGAGGCGAACCAGA--GTAAATTTTA--CGAATGTGATACTCTCACACCAAC-AGC
ACACGATAAAAAAGAGTGGCGGTTGTGGATCTAGCAAGACTGGCAGAAAGATATGAGGAG
CGGATAAGGGCGAGGGTAAGCCAGGATATACGGACACCAGTCCCAAACGACAAACCCAAA
ACCAAAGAATCGCAGTCCCCGATAAGT-AACAACATGTCA-GGAGCTAT-GTGAAGTACG
AGCATCGCTGGTGAGGAGAGTCGGATCAGCGACGGGGGAGCCCGCTC---TGGAACAAA-
-AA---TTACAAC--C---GG--AAGTGGTCGTATAAAACACATCTGTCAAGTTTGAGCC
AACGACCCTCATTTAAACGCTAATAGCTAACGAACCTACTGAACCG-ATCAAGAGGCTCA
GGAGCGAG-GTTGCAAAAATT-AGTGACTTCGAGGCCAAAGCGATAAAGTTA????????
????????????????????????????????????????????????????????????
??????????????????????????????????????????AGCGAGAAAATTCGTAAA
CTAGGCAAGACAGAGCACGTAAGTAAGTATGGTGCACTTGAGGA--AGAGAATGAAAAAT
TAAATGGAAGGAGCTGAAAAATACAAACTACGAGATACAGACACACAAAGCTTTGGTGTC
TGGGAAAAAATAGGAAC-----------------------TCGAGGGTGGTGGAAGCTCT
GAAATTCGATAATGAACAACCATAGTAGTGAAGATATCCAAGGGATAAATGATCATCGGA
ATACATCGAGAAAGCCAGTAGCCGTAATGACAATTAGAGTGCGCGGACACGAGAGAGTAC
TACAATGTGATGGC--TAT---AGCAAACCTTACGAACACCTGTTGGCAATTAAACGGCA
ACATTAATGCTGGAACAGAGAC--TGATAAAGAACGTTTA-----TCATACACC-AAGGC
T-TACCACCGGTAATCTAAAGCTAAAACCGAGTGA-GAGAAGAACCCGGCAGGAGAGCAG
GAAAGACCCCAATGAAGTTTCAACAAAGGTGTAATATAAATCCGAGAAAAGATGCATTAC
GGAATGACAAAGGAATTGTAATTCGGAGAAAGAAAACGTGTCCGAGAGACAGGGAAAAC-
-AAAGAAGG------AA---TAGCGGAAACC--GATCGACTTAGGTCACTGAAAGTCTCT
GTAGGGTAACGAGACAAGCACAAGGGAAATGCTCAAAGAATGCAATAAAGGAGAAGAGCA
CTAAAAGAAGAACTAGGTAGAGCAC--AAAAAATTATACC---T--A-------AACAGA
TGCAAA----AATTAC---------AACCATCATTATCCACAACGGAGAGACTATCGAAA
GCGGCCCAAGGGATTTAT??????????????????????????????????????????
????????????????????????????????????????????????????????????
????????????????????????????????????????????????????????????
????????????????????????????????????????????????????????????
????????????????????????????????????????????????????????????
????????????????????????????????????????????????????????????
????????????????????????????????????????????????????????????
????????????????????????????????????????????????????????????
????????????????????????????????????????????????????????????
????????????????????????????????????????????????????????????
????????????????????????????????????????????????????????????
????????????????????????????????????????????????????????????
????????????????????????????????????????????????????????????
????????????????????????????????????????????????????????????
????????????????????????????????????????????????????????????
????????????????????????????????????????????????????????????
????????????????????????????????????????????????????????????
????????????????????????????????????????????????????????????
????????????????????????????????????????????????????????????
????????????????????????????????????????????????????????????
????????????????????????????????????????????????????????????
????????????????????????????????????????????????????????????
????????????????????????????????????????????????????????????
????????????????????????????????????????????????????????????
????????????????????????????????????????????????????????????
????????????????????????????????????????????????????????????
????????????????????????????????????????????????????????????
????????????????????????????????????????????????????????????
????????????????????????????????????????????????????????????
????????????????????????????????????????????????????????????
????????????????????????????????????????????????????????????
????????????????????????????????????????????????????????????
????????????????????????????????????????????????????????????
????????????????????????????????????????????????????????????
????????????????????????????????????????????????????????????
????????????????????????????????????????????????????????????
????????????????????????????????????????????????????????????
????????????????????????????????????????????????????????????
????????????????????????????????????????????????????????????
????????????????????????????????????????????????????????????
????????????????????????????????????????????????????????????
????????????????????????????????????????????????????????????
????????????????????????????????????????????????????????????
????????????????????????????????????????????????????????????
????????????????????????????????????????????????????????????
????????????????????????????????????????????????????????????
????????????????????????????????????????????????????????????
????????????????????????????????????????????????????????????
????????????????????????????????????????????????????????????
????????????????????????????????????????????????????????????
????????????????????????????????????????????????????????????
????????????????????????????????????????????????????????????
????????????????????????????????????????????????????????????
????????????????????????????????????????????????????????????
????????????????????????????????????????????????????????????
????????????????????????????????????????????????????????????
????????????????????????????????????????????????????????????
????????????????????????????????????????????????????????????
????????????????????????????????????????????????????????????
????????????????????????????????????????????????????????????
????????????????????????????????????????????????????????????
????????????????????????????????????????????????????????????
????????????????????????????????????????????????????????????
????????????????????????????????????????????????????????????
????????????????????????????????????????????????????????????
????????????????????????????????????????????????????????????
????????????????????????????????????????????????????????????
????????????????????????????????????????????????????????????
????????????????????????????????????????????????????????????
????????????????????????????????????????????????????????????
????????????????????????????????????????????????????????????
????????????????????????????????????????????????????????????
????????????????????????????????????????????????????????????
????????????????????????????????????????????????????????????
????????????????????????????????????????????????????????????
????????????????????????????????????????????????????????????
????????????????????????????????????????????????????????????
????????????????????????????????????????????????????????????
????????????????????????????????????????????????????????????
????????????????????????????????????????????????????????????
????????????????????????????????????????????????????????????
????????????????????????????????????????????????????????????
????????????????????????????????????????????????????????????
????????????????????????????????????????????????????????????
????????????????????????????????????????????????????????????
????????????????????????????????????????????????????????????
????????????????????????????????????????????????????????????
????????????????????????????????????????????????????????????
????????????????????????????????????????????????????????????
????????????????????????????????????????????????????????????
????????????????????????????????????????????????????????????
????????????????????????????????????????????????????????????
????????????????????????????????????????????????????????????
????????????????????????????????????????????????????????????
????????????????????????????????????????????????????????????
????????????????????????????????????????????????????????????
????????????????????????????????????????????????????????????
????????????????????????????????????????????????????????????
????????????????????????????????????????????????????????????
????????????????????????????????????????????????????????????
?ATATCAAGATAGAATTAGGAATTGAACAATGGAAGTATTAGGGAATGCTGGATGGGTCA
TTGGACCGAGCTGCATACTAAGCACAAAGGCAAGTGTTTCGCGCACTTCCGTAAAGGATC
T-CGGCGATGGGTGAGGGTTACGGGTTACGAGCACAATAGGCATTAAAACTGAATCTAGA
TAGTCAGTCAAAATTTTTACTTGTCGTTGGGATATTAGAAATTTCTCAACTTCCGAAATT
TGAGGCTAATTTTTAATTAGGAGTGCTGAAAGAGTATCTGTCGCACCATCCTCAAGACTA
CGGGAGGTTTCCGCTAGAAGCGTACTACAGGATTACCGAGCAGGGTGTTTTGCAGGT-
>Cyperus_michelianus
GTTTAATTCAAACTGA-TAAAATAAGATAAGATATTTTATTTGA-------AAAATTTTA
AAAGAATTCTTGAAAAATATATCTAACAAAATATGAAGTAGTGTCCTTCGTGTGCTTACA
AGGCTATTATTTTATTAATTTCACATCTTAGTCAATTTTTAATTT---------ATCA--
TAG---------AA--TG---------TTA-----ACTAAAAAAAATGAATTG-AATGCA
TAATTTTGTGTATATGGTAATCCCTTAGGTTACAA-TTTAATTATTTTTTTACAAATCTG
TAAAAAATATATATATGAAATATTGAAACTCTAATCTTAAATAAATGTTTACTAAGAA--
----TTTTACTAATTTAGGAAATATGGACGAGAGAAATTGTTACAAG-------------
-------------A-----CACACTTAA-AAAATGAAGATAATCTATATTTATTTTTAAT
ATCTTTTAACGCATAAGTTATGAGTAAAATGGATAATTTATTAATAATTGTAATAGTT-C
TGATAAGATAGTATAACTTAGTTTAT--TGACTCAATGAATATTTATTATTAAGT-TATA
CATGTTTTTGTTGTGTGTCATGCTTTAAAGTGTCTTAAAATACCTCTAATGTGTTGTCAA
TGGGAGTAAACT--ATGTTATATATCCTTTTTAATTGAAATCCAGGGTAATATAGT--TA
C---TTCATAGATAAGTAATTCACTTAGTTTATTCAAAACTATGTAAATAAAGACAACGT
AGATATATAA-CAGTATAGTTTAATTTTAATGCCATAATCATTTTCTATTAATTAACGTG
TCTTATAATTTTTTTTTTTACGATAAAATAGTAATTTGTGACATTCTAAGTTTGGAAGAT
TAAAAAATTGATTTATTATTTATCATAATTAACATATTATGATACTGTTTTCATTATGCT
AAGTTTTTAGCTAAGTGAAATTGCGGTTAAAACATGTTTAAGATAATTTATCTAAATTGT
AAGTTTGTAGCGACTTTATAGATATTAAACTTTTAAATGTATTGCTATTTAATTTTTTAA
AATTAAGTTAAAGTCTTATTAATTTCGCACCGAATTAATTTATAATGTTAAATGTATATT
ACTTTTTATTTATAAATATTTACTTATATTTTGTTTTTAAATATATGTGAAATAAAAGCA
CACAAAGCTAACTTCTAATTGTAGAATAAATAGTAACAATTAAGATGATTCTAAGTATTT
CAGTAGAGTTTAAGTTCAATAATATAGTATTGGATCGGAATTGGATTGAAGACTGTAGCT
ATTCAACTTCTTGGAGTTTTTTGATGTA-TGTT-GGTTTTTGGAAAAATTCTATATGTTA
TTAGAAGAGTCAGTTATTATTAGCTAATCCTTAATTTTACTGTTTAATTTTATATTTAAA
TAAAACTAATTAAATTATTCCTAAACAACGATAACAAAGCGAGCCCTTATCATACATTAA
AATTTAATTTTGAGAACATTTAATTGAAAATACTTAGTACAATTGATTATCATGAATCAT
TTAATGTACCCTCTCTCAAAAGACTAATAGTCATTTACCTTAAGTTGAAATTTCAGATAT
ACAATCATATCGTCTTTTAATATATTTCAAAAAATCATTTAAGTCATAATTGAAACTTCT
ATTATGAATGATAATCAATGCTAGTCAATAATGATTATAAAAAATGTCAAACCCGAACTT
TTAAATTTTAACTGATAGCTCAAACAGCGATTTGGTTCTATCGATATAGC---AATTAGT
TTATTGT-AAAAACTATATTTATTAAATCTTTCATCTATTGAA-CC-CCAGAGGTAGTTT
CATCTTACCTAATTAGATTCTTGAATAATTAATATCGGATGTAAACTAGTATTAATGAAA
GT-CATTTGATACTT------------GTCGTCGACCGTCGTTCTTAAATAATATAGTTA
GTTTAGAG-----ATTAATTAAGGTGCTTTTAAAATAACTGGCAATATTCGAAAGAGTGT
GGTATTTGAAAAATCTATTTGGGAATAATGCACTTTAAAAAACACAAATGAACAAAAGAT
AATTA--TTGATTTGCTTTTCTCTCAGTAGTTTTCTTTTAGTGATTTTATGTTACTTATA
TAATTAAAAAAGTAAACTAGTTATTGATAATTAATGAAGTATATTTTGTTAATCTAATTG
ATGATTAAACATCTGAAATAACTCAATCTTGCATATGAGACCATTGTAACTAATTGTTTA
TTCATTATACATATA---CATTTGTCTAAAGCATTTTTTGATTTCTGATCGATTAGACCC
GTTATTGTTATATGAAATTTGTTCAAAGTTCGATTTATACTAATTTAATTAATATGTTAT
TATAATTAGATTTTTTACTAATTATCGGTAATATTTATTTTATAAATTAAACGGTTTGAT
ATAATAATTTTTATTAATTATCGTC--AATTTTTGATTCAGAGGTTTTCTAGATATTTGT
TAGCTAATTATGTACTTATTCTTT--TGTAGT--GCT--TTGA------TAATAATCTTT
ATTGAATCTCAAATTACAAAATAGATGGAAGTATGGGGTTATTACGTAAATTTATT---A
T--AAGTTTTG---TGAA------T-TCTA--TTAT--T--T----GAAGATTGAACGCT
-----ATATTCATAATGTGTTGTTTTTTTATCTATGTTTTAAAGTTATGACTGTGTCAAT
GATATGAATATTATT--------A-----ACATGATATTATATTCATTTTGATTTTCTGA
AATATCCTATAGAAGAACCTCATTATAA---TGCGACTTATAATAATGTTTGG--TGTAC
ATCGTTTAGATTAAACAAAAGTTGAGATAAGCGAATAAAC--TAAACGAGAAATTACTAT
TTTCTGTGAATACTCTTATTTTTGTTGATCTTTAGTGACCTCATCAAATCATTATTTAAT
ATTATTTGAAATTGCCGTTGGATGCGTATTTTTTTATTATATGATGACTTATTATTGTAA
TTTAGTAGATAAAAATT------TT----TAAGATTT--------AAAAGCTGACATACA
TGACTGGTCTCTAGATG--------TGA----T----TTTATATACTCTAGAAAAATTTT
TTACGTTTATAATATGTAAGATGTGCAAAGTAGAACCCTGTGTCATGT-TTTTATAG---
-------------AGAGAAAAGTATTCATGATTAATTTATATTAGTTGAATTTGCACATA
TTTTCT-------------------------------------------------GCTTT
ATGA--AGTACGAAACACTAAAA---------------ATTTAT-TTAAAA--CATG--A
A--AGTACTTTAAATATTCAAAGT-ACCT--ACAA------AT--TG----AATACGTTT
TAGTTTGTAACACTTACTTAA----G--AAAA--TAAAAGT--TACATTCATTCAGTGTT
TATCTTTGTT--TCCCAAA-TCATAATGCTACCTCTTAAATCATAATTATTTCACTATAT
TTATTAGGTAATCCTATTGTTTT--AACAGA--GTTTCAATCCTCT--T---CA--AATG
TCGTTAAAATCAAATTTTTTGAACCGTGTCCTGCTTAGTATAGATAA--TGTTAA--TTT
A-AC--TGTTCACTTAATGAAGACTTCCAGCAATTAATAAGTTGTGAAATATGCACAGTA
GAATC--AACTATTGATCGTA-TACTTTGGATTAATTTTACTTAGTACTTCTTCTTGCTC
ACCTGCTTGACCGACTGCATCAAATTGGTGATAAATTATAGGCC--AAGTTAGTAATTGT
CGCACTCGAAAGCTGTTTAG--TGCTTTAATTCAAGATTCTTTTA--CCATACTACTCCC
GTTAATAGTTGT-TCTTCTTTGTTTGTTTTTGTAGATCCCTAAGTGCAACGCTGTTACTC
AGCATTTAAATTCCGGATGTTGTGCCTCTTCTTTGATTTCTAAGTTTCATGTGTTTGTCT
CGTCCTGTTTCGAGCAAAACTCGGTGCCCACTGAATCTCTGTTCTCTTCAGCGCTATTAC
ACAAGTGGGATGGACTGTTTTTTCCTCAGAGTCTATCACAAATTCGAACAACGTAACTTA
TCCATATTTCCTTTCTTATGGGATCTC--ATCTC--ATTAT-----AATCGTTGTCTG--
--TTTCTCACATTTTTCTCCGGCTCGTGTAATTATGGATTTCTCTGATTTCCCCATTCTT
ACTATTTTAGGTTTCAGTTTTGTTTTTTTACCCAAAAGCGTACTCCCGTT----TGTCCT
TTGGGAACGTGTCGATACAATAATTATTTTTGCCTCTCTCTAATAGCATCTCATTTTTTC
CCTGGTTTGGCAATTCTTTCCAGTGTGCATTCGACAGATGCAACCTAATTTGGCGCCTTT
AGTCGTAGCCGGATATAATTAGTTACATAACCGTCTCTTTTCTGTGTATCCCCTAAGCCA
TAAG-----------CCCCTTCTTCTCCATCCCCCCCGTTATCTATTCAAGATTTATTCT
TGTTTGATTCTCACGTAGTTCACCTGATGATTTGTTCGACAAGACGTTCATTTATCTATG
CTCGTTTTGTGCGCAATGAACGTACAACTTCTCCCTGTTCTGGTCCTCGTTGATATTGGG
GACGTATTTCTGTTCGTTCTAAATATTATTTCGGAAATCCATGAAGGCCTGCAACTATGT
CTGTTCCCTCGTCTACTTCTCAACTTTTTTAAAATTGCTTTTCTTTCTTCTTTCCTTCCT
GAGCAATCCAACGTACTGACGTATGTGAATTCTTTTTTATACTTTACGCTGTATTGTCTT
TACTTTTTTTTGGCTACGGAGCTAGCTAATCGTCTTTTTCTTCGCTTTTTCAAGAA-TAG
GACTATGT-TATTTCCATTTAATATATATTATAAATAGTATTATAGGTGTAGTCTACTTT
CGTTCCTCGTCCGCTCGAGATTATTTTCTAGCATGTTTCAATTTTTTTGATATTCTATTT
CTGGGAAGTACCCATTTACCCGCTTTTCCTTGTGTACCAACTTATAATTAACACTTTATC
TATGTTTCACTATCTTCTACGTCACAGACAAGCGTTTCGTTTATGCAGTTGTATATTCAC
ACTTCCGTTTTGCTATTAGCCCCTGAGATAAGTCACCTCATGTTCTGTGCTCATGTAGCT
TATTCAGTTGCCTTTTCGCGGAGTGTTATAATGGTCTTTCATTCTTGGTCTCCTCTCGTG
GTTCATTTTTGTTCGAAATTTCATTTCTTTCTGTTTCCTATTCTTGATTAGAATT--ATC
ACA--TTACACGCGATTTCTGTTTCTTGTGTACATTTCTCTAGTACTTCAAATTAACTTT
GTATTCTGTAGTTCGGATTGCTTGTATTTACTATATTCTCATTAAGATAGATTCTTTTCT
CCCACCTGTCTTCCTAGAGACCGTAACATTTATTAAACGTTCTTCTTTCTTTGTGTTTTC
CCCAGTGGTGCTCGTTTTTTCTTTCTATCTAATAGATTAAATGCGCTAAATCTATGATTA
CTCCTTTTTTCCTGTCTTTAGAGATCAAAGATGTTCATATTACCTTGTTCGCATTATATT
GATTGTTCATTTGTGTCGCTCCACGAACTTCAGTGATGTTTGTTGTAGTTGGTATGATTA
TCAATTAAAATAC---TTCCTGCTTTTTGCTCACCATCTATGTCACTAGCCCTCCTTACC
CTTCCGTTTTCGTTCTTTTCCATTATTCCTGTTCTTTGCCTCTCAAATAGGTCACCTCAT
GATTTCTGTGCTGCCTTATTCACACACTTTTGCGCTTACTACTTGACCAAAAATTTTGGT
CAATCTCACCTTTGCTCTGGTCCTCGTGCAAATTGAGGTA--CC-T--AGTTCATCCGTC
CTATTGTATTCTAGATGTATACAGGC-AC-ATTACTCTGGAG--CGAACACAGG---TCT
------CA-TAAA--TCT--T--CAAAA------------AGT---GAATA----G-T--
AT-TACAAACCTTCAACAACTTTCTTTTTTTCTTTGTTGTAT-------A--GGGTATAT
TCGGTCTC---A--ACTTAGCAAATTTAATTAATTTCTGTCCTGTCTCTTTAGCTACTTC
ATT---TTATT--TAAG--TAGATTAATAACTAAGCAAGGATATTACATTTTGTGGTGAT
CATTAAATTAGTCAGTGTCGTTTGAGTGTCGAGGTCTATTTTTCTTCT-TTTTTATCGCT
AATTTTTTGCTTTTGGTGTTTTCACTACCTCTGTTTTCTCTTATCTACATTCCCATTTAT
GCTATTTTTCTTTTAC--CAACAACATGCTGAGTCCTTGCCTTTCTTCCTTACCGAGTTG
CCGCAATTAAAT-TAATAATGTATCCATTTCTATTCTTTTTCTTGCTCTCGATCTCTCGA
ATTTTATGCAACCTAGTTGTTTCTAGAATTAGACTTGATAGGTAATCAAGCTTAATCATC
GGAATCCTTCACTCTACCAATAATATCAGCGATGTTTTATGGTCCATTGTGCTTCATGCA
CCTTATTGAGATTAATTACCCGTGTTAAATGTGGTCCATCAGGTAAGTATGAATTCTTTA
AAATTCGACTTTAGTAGTGTTGGAACTAGGTCGCTTGCCGTAGATGATAAAAGAAATAGA
TAGAAAGACTCGATTGTGATGACTATTAACTAGTCGGCAAGTATGGT-AGCAAC--AGAA
TCAGTTGAACCCATATCAAATATGTACCAGATGTATTGAAGTTCGGGATGCCGTTATATT
CATTAGTATCATTCTTGGTATTTGATAGTTCTTCGTTAAGAACTGCCGATGAGTTTCTCA
CAGTCTCTAACAAACTTCAGTGGGTATATAAGTCGATGTGTGCTATCTTAGGTAGATAAA
ATTAAGTATGTGTTGGAGTAAGCCAGTCTCAAAATCCAAGAATAAAATCTGGTCTCTTGA
ACTACTTACCAAATCAGTTAAATTAGCTGTACGGTACTATACAAGACTCTTTATAGAAAT
GCAGTAATCCGGTTGGTAATCGTAAATAACAATGTATTTCGAACGTCCTTGTGAGCATAA
GACAATTGTCAAAACGTAGTTTCAGGTGGCTGAAATCCATAATAACTTCAGGTGTTTCAA
CAAGAACAAA--ACTACACTTATTATCTTAAC--CCACTTCCCCAATCAGCGTCGTGCTT
AGCGGGTTATCCTTGCGTATAGAGTTCGCGCGACATTTCCGCTCTATCCCTTGTAAATCA
CAATTCTGCGCTCGGTTGCACAGCTGGTAATTCTATATCGGCCACACTTACTCATGAATC
GATTAAGTG--CAAAAGGTCCAAATTTAAGCATTAAGACTA----GTAAATCGCTATATT
-TT----TATTGGTCTCACACTTCAACAAACGACCGGTTGCAGATCAACTATATCACTTC
ACTTACTTGTCAATATAATTCAGAAGGTATGCTTTTCAGTATCCCAGTCCATAAATGATC
TAGAGCAAAATTTTGCTCGAAAGATTTCTTCCACCCAAATATTAACTATGGAGGGGATAC
AGAAGAACTAACCCCGTTGATTGAAAGGAATCTTACT-A--GAACTATTCCGCATTTCAG
ACTATAACTCGACATGGTGAGACATTTAACTGTAGTTTTTCCTTTCATTTTTAAAATAAT
ATAATATTGATAAGTAAGTATACTCAATCGAATCCATATTAGTGGTCTCGTTTATCCGTC
TCTAAGCCTCACTCCTAATTCACATGGTTGCTAGGCCGTTTTTTTTATTGTATCGGTAAC
GATCGTCGTTTCTTCCCTGTCGACTCGAATGAGCTATTCGTCACTCTTGCCTTATTGGGC
GTGACCTCGTAGTACTTTCTTCCTTTTTATTTTGAAGTCGCTTGTCAACATGACTTGCAT
CAGTGAAAAGACCGCAATTATTCTTTTGCTCGATGTCTTACCTTGACCACTCCCTATTCA
GATTCTTATTGCTCAATTGTTTTTCTCTGTTCTCTTAATAATAACTGGCTCCCTTTTGCT
TCTGTGTGCCTCTAACTCTGTTTTATCTTGTTTGTTCTCTCGTTTCCATAAGGGAATATT
TCTCGATGTTTCCTCTCTTTTTGTGATATTTATTGTCGCCTTTTTCTCTCTTTGGGGGTT
TTGCCACATATTTAGACTACCTATGCACGATCGCTCAGCACCCGTGATACACAATAGACG
ATAATCGATTGCATGATCTTTTGTGGTATAGCGTCAAACGTGACCATGCGCATTGCTTGA
ATTAGATGGGTGGTATCCGTTATGGCCGTCGATATAGCCTGCTTTCCTTTTCGGTAAAAC
CCATCGTAATACTTAAATCGTTGTGCTGGCGAATATCTCTAATTACGTA-CAATCTCAAT
TTAGATTCATACGTAAGCCCTTCTAGCAACATTCTGGGTACTCGGTGTGACCAAATCTCT
TTTTCGATAACAGGTGAGTAATTACAAGCTCGAGAAGTAATTCCCGACATCTATCTTGCT
CTTTCAATACTCCACATCCAAGCATCTTCAATGTGGTTTTGCCCACCTTTTGAAACCCGA
AATTAGTTGAGACTTCATAGTGTTTGTAGTGTATAAACTGCTGGCAATTCACCTATACTT
CAGTAACACTCCGTCCCGCCCCCGTCG--GGGATTCTGGATCTTCTCTGCCATTTAATAC
TCTATCTTTTTAGTTTCGGCGTTCAACATGTGTCGAGCGGGGCGATCCGAATTTGTTGTA
ACTCTTTTATGGATACATGGCTGAAGTTCATCGGATCAGCTCTAGGTGATTGCACCATTA
CAGCCTCCAGTTTTGCATTGCTGTTTTTGGGGAGAATTACTTGCAAATATCCCCACGCTG
TTAGGCTGTCAATTGGTCCCGCTTTCGTTCTGTCTGTCG-----TGAGTCAACCCGGTGT
GTCCCAATATAAATCAAGTAAATTCCATGATCTTTTGCCGATTATCGAGATATGTAACTA
TGCTCACTGACATGACCTACTCGGGCCGCTATCACGTAAGGACTGTGGAAATACGCTTTT
TTCCTCTTCGGTATACAGACGTCGTAACACGTAAATCGTTGTGCTCGCGATTATCTCG-C
GGAATGGGATTATCCACTGTGCTTCGAGATACAACACGAATTACCAGCGCCTTCTTGGTA
CACAGTGTCATCAAATCTCTTTTTCGATAGCATGTGAGTAATTACACCCGGGTGGGAAGT
AACTAACTATATGTCTCCTGTTCCTTCAATACTCCACTTCAATCCACCTACAAAATCGTT
TCGCTCAGCTTTTGAAACCAAAAATTCGTTAAAACTTCATGGCGTTTGTACTGTATAAAT
TTCTGCCAAATTTACTTCAGTACCAGACCAGTATTTCCCGGCCTACGGATGTCGGTACTA
AAGACTTTCTGCGATTTAACTCTGTACCCTTTTAGCTACGGCATTCAAAATGAGTCGAGC
GGGGCGATCCGACTATCTTGTTACTGGTCTAGAGAATCTGAGATCATAACCCATTGGTGA
ATGTACCATTAGAACTGTAGTCTGCGTTTTGATTGCCGTTTTTCGGGAGAATTACTCGCA
AGCCTCATTGGGAACTCTCTTACGTTGTCATCTGATTCACCTTTCCCCGATGTCACTATA
ACGTGGCAGTGCGCCATTATTCGAGGACAATCCCCGCAAGTGGAGGACCGCCATTGTGTA
TGCACCGGTCTCATCATATCCTTTCTTGTTTCCTCTTTTTTATAAAATTTAATACATCTC
CTTGCTGTTCTCGTTTATAGTTCACTCTCTTTCCTTAAGAGCGTGGGTGAGTCGCAAGTA
TGGTGTTTTCCTTCCCCTTTTCTTCCCCTATAGTGACTCGCTTAGAATTCGCTTCCCCCT
GTATACTGACCCTAAGTAAGGCAATTTTATTTGTCGATGGAGATGTGTGTGCGTCTCACC
CTCCCCCTTTTACTGAGGTCAGTCTGTCGCTATTTTTACAAATTTACTATTGTCGTTGGC
TTGCTAGCTTCCGTTGACCAAACCAAGAGTGAAAACAATTCCAGATGGTTTAACGTAACG
CTATTTCCGCTTGTGTCCTGTGCTCTATAGTATAACTTAGAGGTTACGCATTAGCATGTA
TTAAGACAATCTATCTTATCCTAGTGTCGAGTACTTTAACGGTTCTATTACCTTCGGCGC
TCTAATCTTACCACTTACTGGAGTTTTCTTCGTGTCACGGGGATCGGCTCACGTGGAAGT
CCCATTTCGTGTTCCTGAGTAGATATTGAAGCGACCTATCATTGTATTTCGTCGTGTGCT
ATCGTAGCGTGTCACAGTCGATACTACCGGTAGTACTTCGGTCCAATCCGCTGTTCGTTA
TGTGCCAGTAAGTGTGATACTTCGGTCCTTTCCTTTCGCTGAGCCCCCTATTGCCGAAGA
AGATAAATCGGTGCGTGAATGTCACGCATCAATCTAAATGAACCAGGTTGCGCTAAGAGT
CTGGTGACTTGAAAGGATTTGGTCCTTACTCTTTTAAAGTTGCATCTGGCACAAGTAATG
TCTATAGGATAGTGACACCCTAAACGGCATGATTATAGCCTACAGTTGGGCGGGTCTGAC
CTCTTTTTGATGAGCGCTTGATTCGTACATACATATGCTAATGACCCAGACTTACTACTG
GTAATACTTAGCTCTCGGAAAGCGTCGGCGACGTTATCGATTGCATCACGTTTTGCGCTA
TTATCATTCAACTAAAGTTTTCATCCTGGGTGCGGATTACTCATTCGTTATTCCCTTGTG
GTAACTTGCACTAACTCTTGATGAAGAATCCTTGTATTTTGTGCTTTTTACTATGGTAAC
GCCGGGATGATCATCTGCGTTTGATTACCTGGAGGTTGTAATAATTGGATGTGCTGTTGG
TGATTCACTCGCGGCTTGCGACATCAGTCCTCTTGTTCGGTTGTAACCACGATAGCCGCA
CCACACTCTTTGAAGTGCATGCCAGCCGTGAATTGCCCGATTTGGACTGTGATGCCGTAC
TGGCAGTATGGTAAATACGAAGGCCAATCACCTGCTACTGGTCCATACTAATCCGGGTCC
CATTTGTTTTTGATGACGGCGCCCCGTAAGTAGATACTTTTCCTATCTCTGGTCAAAAAT
TATTAAGTGGAGTTTTGGCGTTTTCGCATCTGGGTCGCCTTCCGACAGTCGCATAGGATT
CCCTCCCCAGTCACTTTTGGCACAGATCGGGATGGTGCTTCTAGCTCTTGTTTGATATCG
CTATGCAACTCTCGCTCTTTCTTTTACTGACGGTTCCGTGTCCTTGTTTTTAGTAAGCTA
CTATTGTCGTTGCCTTGCTAGCCTAACTTAAGAGCACTGCTACCACAACACTTCCAGTGC
ATTGTCTCAAGGTATTTTTTCTCGTGTGCTGTTGTCTATGCAATTCAATGCCAACATACT
ACAATTTAAGTGCGTCCAAACAAATTTCAATTCGGACTTCGGCGAGCTCATTCGTGAGTT
AGTCTCCTTTCGGTTTGCGTCAATTGGCGCAAATCAGGAGTCTTCGGTACTAATAATGGC
TTCTAGCACTTCTGGTCTAGTCTCCTCTTGCTCCTATTAGTCCACTAAGCGCG--CAGCC
TGATTACTACAAGATCCGGGCCCTTGTCTCTTCTTTGTTTATAACCTTTAGTCGATTCTA
TTTACTTTTTTCTTTTGTTCAACGGACGGAATCACCGGTCTGTTGCTCGTTTTGTTGTTT
AGCACGTGCCTTTAT--TGTTGTGTACTTACGG--CTTCATCACACTTACTTATTCTTCT
TTTTTCTTGACCTGTGTCACACAAAATATAGCGTAGGTTTTTTTCTTTCAATTATATATT
CTTCCCTTTTTCCCTTTTTATACTGAAATACGCTTCTTTCGTTTGTCGACTACCTGACCA
ATGACTAAAGATACTTACTTTTCCTGTTTTCTTTGACCATCCATTCTCTATCTTCTTCCC
CTTTTGTCTTTCCCAGGCGAAATTTCGCCTGTGTTTTTCTTACTTC--------------
----------------------------------------TCCACACACATGTACGTAAA
ATCAACCAAACAACATTCCTGTCCACGTCCAACGCCTCCACCCGCGCCTGCAGTCGTAGA
AGGGAATACTCGAAAAATCATCACTATTAAGCTCATTCCTTGATTGT-ACTGCTGTAATG
TCCCACACTAGCCAGTACAGAATAAAGGCTTGGCTACATGTCCAAAGGCGAAGTGGGTAT
CAAAAATACACTTGGGAGTTTGCACTAACACACGATAGAATACCCGCCAATTAGCTTCGA
TGTCTTTAAATCGGTCCACGTCTAGGAAGTTTATAGCTACTTAGAAAAGTATGTTCACTG
TCGGAATACGCTTGATAGAGATCTGTTATTGAAATAAAGGGGTTTCAAGTCTCGTTCTCC
GGTATGATCCTCATTGAACTTATGGGCTGACGGACCGCTCAGTCTACGTACGAAGGATCG
AGAATTGCCCAGGCATCCCGATGACTATA-TACTAATAA-----AAGGTTCGATATTGAT
GCCGCGCGTAAGACAGGGCAGAAATG-CCGGAATGCATCGACGAAAAGGACAGTGAGGCA
TTGTGAACGCACTGAAGGTGAAGAAGATAGGCAACACACTCAGACTTAATACAACAGGGG
ACAATACCAATATG-CCCTAAGCAGAGAAAGACAGGGCACCTCAAGTCCACAGATGAAGA
AGTGCACAATATCACTGGGGAATATCCAGGAAGGAATTGAGGCATAGAGCCT-AGACTGA
TACAAGTACGAGGCTGAGGGGGGACAGAGGATGATATCTGGGCTATCATTGAGGCGGACG
GACAATGAGGTATTCGACCGGAGGGAACGGCCCGGGGGAGCAGAAACGACTGTCGCGAAA
AAAAATAGATACCCCAAAAGACGTAGCACCAAACTCGTGTAGGCTACACAAACCAAAATT
TTTCGAGAAAATTCCTTAAAAAGGACGACATG--ATTATACACTAACTT-CACAACTCA-
--GATAAAGCTAATGAAAAG-ATGTAGCAGAGCACGCTTGGAAAAC--ATACTCGTTCAT
ATGTTGGAAGACAAGT---------AGGGTTAAAGGGAAAAAAAAGACCGCGCATCAAAA
ATCAAGGCAG??????????????????????????????????????????????????
???????????????????????????????????AGGCAACATATAACACAAATAAAGT
TAGGAGTT-TGATAGAGAG---------GAGAGTTGTAATGCAA--GAAATAGATATAAC
AACTAACATTGTAATTCTTAAC--------------------------------------
------------AACAGAAAAAAATAAATAT-AGTAAGACTTCTGCTACTCTCAGCGGAT
GAGTCAATCAGACGAGAATAATACAAAAATGAGTCGTACAGGGGGTACGAATATACAGTA
ATACGTATGTATG--AG--CACGAGGCAAC-CTTGCGAAAACTAGAAAACAGTTAGTGAG
AGCGTC-GAG------------------------------ACT-----AG---TGT-ATA
AGGTTACGAAGATAA---CA-------TAGGG-AG-AGACTTGATAAGATACAGGCCCGT
CATAGTCC-TTCTCG---AG--GGAT--TGGGA---------AACGGGGAAATA-GAAGA
TA-ACGTACACTGGTTATAAAGTAGGTGATCGAAAA------GAGCAAGTCTTGGATCTG
GCTAAGAGGTTGTCATTGATTGCGGTACAA--AAAACACAGTAGAACTAATCGATAAAGA
TAAGAACATCACGATTCTATGCGGATGTAGAAATGTGGAAATGAGAAGAATGCGAAACAA
TACGCTTGAGTACAGACGAGCTCGATTTT--G--AGAA---GCAAAATAGAGCTGTCAAT
TT---AGGAGCA-----GAGTT-GTTTGT-TCAGTTGATTAAATGCGAAGCCAAACACAC
GATCGAATTTCAGATGGGGCTAGAATGAGAC--GGAACTAAACACTGGGCTCGCTATGCT
CTGAGGCAAATGGAT--CAATACACCATGATA--T----TAAATGTTTGCCCTTCCTGCA
ACTGCGGCGCATATTGCAGCAACAGAACACGACCATTGCATCAGATGGAAGGCAGTTGAT
GCAGC-TGTAGACTTAAT-GAT---AA-AAGCAGTTTCAAGGTTAAGGGATTGTACGACG
GGGGCGCTCCGTCAAGTGCACCAAATCTCTTTAGGTCACTAGCAGGACGTAATAACCCGG
CCTCTGATAGGAGCGGCAGGGTGTTCAGGCCGAGCTAGACAACTTAAG---A-A------
-----GA--ACTGATCGTAAAATACCACCGCGGATGAAGCATGGGGGAGGGGCGTGAAAT
G--GTACTGGTATGGGGCAAGCCATGGATATTTACATGAAATAAAC-G---CGAAAAGAC
CCGACTCCATGAAGAGATGTTGGAGGACGGATACA---GGGCTCGGA---TTGGGCGA-G
TTAAAGATCACCAGGAGCGAGGATAGAAGTAG------TTG------AGTGTATCACCAA
GGGAGGGACGAAGAATAATTACGACTTCAGACGGAGTACTGGCTCAAGGCATGTTCGTGG
GTCAACTCAACTGGATGCGGTAACGTTGTTGGAACAAACTGTGCGTCGAAAATGGAAGAC
TGCCACGGATTACATACCGGGAACGCTAGCTACGACCCCAGAGACGGCCGGGAGGTGCGG
TGGGCATCGACATATGCAAGCAGATAAACAGGAGCACGG--GTCGATCGCGCGCCTTGCG
CATT--CGTGAATCACAAGGAAGCTACCACCAGCGTCCCAAGTGAAACCAGGAAG-GGGA
AAGATCTAAAACGAAGTTTGCATGCAAAGTTGTG-----AT-------CGAGGGAGACAT
TCCTGGGTGATCACATCAGTAACGTGGACGTTTAGCCATAGACTGAT---CAGTAACGTT
----G----TTTGACAGAACATTCTCGTTGGGACTTATAACCTTA-ACGTG----ATCAC
GAGAGGGGAAGCTGGTGTCACAGATTGGTAGT--------GGCACAGGA-----------
--------------------TGGAAACAAAATTGACAGTGACTCCAAAGCGTAGTTTTCG
CCCGTACAACAGGGACAATGAAGCTAAGAGAAACCAATT-AATTTATTGAGGGGAATCGA
TTCGGGGACCCAGGCGCCATGGTAAGAGTATTTGACGGAGGATCGATCGCCGGTTGCTGA
GGGCTCTTTCTGTCAGAGAGCTCGTCACCCAAA-----------CTGA------AAGAGA
ACACGCGAGCAGTGACAGGAGGCCATTAAGCACCATGATGTCCATGGGCGATTCCTGTAG
TAGGTGGGCAGGCTCTTTGGCGGGCTCATTCAACTTCGAGGCATGCACGACAGCTGTAAG
ACGGATGAAT-AT--CATAATCA-GC---A-GA--AA-------TATAAAAGCTTTATTG
GCGGTCCAAA-ATGACTTCCT--AT--GA--GGGG-TAGGCAGGCTGTTAATCGATGCTC
AAAAAAGGACTATACAAAGCATTTCGAGGGACGTAGACG----AGCG--------TTAAG
TAGAGAACCAAATAGCTGAGTATCACGCCAATGTCCGAAATATTGAGGCTAATTACTTGC
GGGCCATATGACCTTGAGCGGGATCCTAGATTGAAGTTACGAACATCAAGCTACGTTATT
TGGAGAGTCACCTGGAAGTATGCCGCAAGTCACAATCGGCTTAGTAATTTGGCAGGGGAG
ACAGGGGTCACACGGGGCCAAGCAAGTGAACGATGACCAGAAGATTGCACAGCGTGGGAT
AGCCTAGACACGAGAGCGACTAA------TCACTATAAACTATAAATTATCTTTGCACAC
GGTGGTGGGGGAAGGCTAGGCGACCATAATCAGGGTAGGAGCTGCACTCGAAATAGGTCC
CACACCGCCGTCTTAGTTGAAGACGAACAAAACTAATATGCAGCTGGTGCGAGGACAGAT
-ATCTAGAGCACATGGTGGGCCTAAGGTCACAGATAGATAAG-CCTC---AAACTTGTGG
ACTAT--GAGTTTGCAGCGCAAGG--TTTA-----G--GAT--ATG----CTAAA--ACT
A--TATT-GAT-----AA------GGA--GGCT-CAGCAATAAT-TATATCTATCGATTT
TGAACAACTAACTATGAGCGAGCATTTGATAGAC-AAGATCCAAAACGTTGGACTAAG--
ATGAA--C-TAACACGGGTGCGAA--AAA-TAGCAATTGGACTCAGAGA-----ATACAG
ATACCGAGAAATAAT-CATAGTATGCG---A--------ACAAAATTGTGACGAATGA--
CG-----GAGTGACTCCGCTCGAGACCCAGGATTCTG-----GAAT-------------A
CAATCAAACTGCATTGTAT-CCGCA--ATA--GGGGCG--TTGGAAAA-TTACATAAAGT
AA--C--TTA--GAATGAGATGTACGAATGCAGGAATGC--AAA--ACT---TTAAAA--
CT---TACCC--GA--AGATT----------ACAA-GTCT-TAATTTTATTCAC-CT---
--CAA----AAAGAAAA--ACCTC--T-------AT--GTG--CCGAAGTAA---AATTA
TTA--T-AATAGATTAATTTTATTGATTGTT-G--ATAGATT---CCAAATC--GAGATA
TGCTGAGACTCTGCAG-----------------------------AGTACGTAATAACCC
GGGGTTTAGGAAAATACGCCAA---TT--TACTATATTCTTCGGATGGATAAAACGCTAT
GATTCTCGGTT--GAATGCAGAAACGTTAAATGACTTCATGGAACGCTGGATTAGGGTGA
TCTGATATAGAACGCCAGGATTGGC--TAGTATAACAAAGGGTACCATAACGGCTGTTAG
GGCAAGCACATTGAGACAGTCTCGGCACAACAGAAGCCGATAGTGTGAGATAGTTCAGTA
GTTCGGCGGCGTGG-GATTCGACTGAAAGTCAACATATGGATCGAGCGTGAGGCCGCAGT
TAGCAGAGGCGAACCAGA--GTAAATTTTA--CGAATGTGATACTCTCACACCAAC-AGC
ACACGATAAAAAAGAGTGGCGGTTGTGGATCTAGCAAGACTGGCAGAAAGATATGAGGAG
CGGATAAGGGCGAGGGTAAGCCAGGATATACGGACACCAGTCCCAAACGACAAACCCAAA
ACCAAAGAATCGCAGTCCCCGATAAGTAAACAACATGTCA-GGAGCTAT-GTGAAGTACG
AGCATCGCTGGTGAGGAGAGTCGGATCAGCGACGGGGGAGCCCGCTA---TGGAACAAA-
-AA---TTACAAC--C---GG--AAGTGGTCGTATAAAACACATCTGTCAAGTTTGAGCC
AACGACCCTCATTTAAACGCTAATAGCTAACGAACCTACTGAACCG-ATCAAGAGGCTCA
GGAGCGAG-GTTGCAAAAATT-AGTGACTTCGAGGCCAAAGCGATAAAGTTACCCAC---
TTCA-ACTTACTAACACTAATATAACTAGTCGAAACACGAAAATACCCTAAAGAAAGCAT
TTCCTCG--AGACTAA---------CTCCATACCCGAGAAAAAGCGAGAAAATTCGTAAA
CTAGGCAAGACAGAGCACGTAAGTAAGTATGGTGCACTTGAGGA--AGAGAATGAAAAAT
TAAATGGAAGGAGCTGAAAAATACAAACTACGAGATACAGACACACAAAGCTTTGGTGTC
TGGGAAAAAATAGGAAC-----------------------TCGAGGGTGGTGGAAGCTCT
GAAATTCGATAATGAACAACCATAGTAGTGAAGATATCCAAGGGATAAATGATCATCGGA
ATACATCGAGAAAGCCAGTAGCCGTAATGACAATTAGAGTGCGCGGACACGAGAGAGTAC
TACAATGTGATGGC--TAT---AGCAAACCTTACGAACACCTGTTGGCAATTAAACGGCA
ACATTAATGCTGGAACAGAGAC--TGATAAAGAACGTTTA-----TCATACACC-AAGGC
T-TACCACCGGTAATCTAAAGCTAAAACCGAGTGA-GAGAAGAACCCGGCAGGAGAGCAG
GAAAGACCCCAATGAAGTTTCAACAAAGGTGTAATATAAATCCGAGAAAAGATGCATTAC
GGAATGACAAAGGAATTGTAATTCGGAGAAAGAAAACGTGTCCGAGAGACAGGGAAAAC-
-AAAGAAGG------AA---TAGCGGAAACC--GATCGACTTAGGTCACTGAAAGTCTCT
GTAGGGTAACGAGACAAGCACAAGGGAAATGCTCAAAGAATGCAATAAAGGAGAAGAGCA
CTAAAAGAAGAACTAGGTAGAGCAC--AAAAAATTATACC---T--A-------AACAGA
TGCAAA----AATTAC---------AACCATCATTATCCACAACGGAGGGACTATCGAAA
GCGGCCCAAGGGATTTAT??????????????????????????????????????????
????????????????????????????????????????????????????????????
????????????????????????????????????????????????????????????
????????????????????????????????????????????????????????????
????????????????????????????????????????????????????????????
????????????????????????????????????????????????????????????
????????????????????????????????????????????????????????????
????????????????????????????????????????????????????????????
????????????????????????????????????????????????????????????
????????????????????????????????????????????????????????????
????????????????????????????????????????????????????????????
????????????????????????????????????????????????????????????
????????????????????????????????????????????????????????????
????????????????????????????????????????????????????????????
????????????????????????????????????????????????????????????
????????????????????????????????????????????????????????????
????????????????????????????????????????????????????????????
????????????????????????????????????????????????????????????
????????????????????????????????????????????????????????????
????????????????????????????????????????????????????????????
????????????????????????????????????????????????????????????
????????????????????????????????????????????????????????????
????????????????????????????????????????????????????????????
????????????????????????????????????????????????????????????
????????????????????????????????????????????????????????????
????????????????????????????????????????????????????????????
????????????????????????????????????????????????????????????
????????????????????????????????????????????????????????????
????????????????????????????????????????????????????????????
????????????????????????????????????????????????????????????
????????????????????????????????????????????????????????????
????????????????????????????????????????????????????????????
????????????????????????????????????????????????????????????
????????????????????????????????????????????????????????????
????????????????????????????????????????????????????????????
????????????????????????????????????????????????????????????
????????????????????????????????????????????????????????????
????????????????????????????????????????????????????????????
????????????????????????????????????????????????????????????
????????????????????????????????????????????????????????????
????????????????????????????????????????????????????????????
????????????????????????????????????????????????????????????
????????????????????????????????????????????????????????????
????????????????????????????????????????????????????????????
????????????????????????????????????????????????????????????
????????????????????????????????????????????????????????????
????????????????????????????????????????????????????????????
???????????????????????????????????????????-----------------
------------------------------------------------------------
------------------------------------------------------------
------------------------------------------------------------
------------------------------------------------------------
------------------------------------------------------------
------------------------------------------------------------
------------------------------------------------------------
------------------------------------------------------------
------------------------------------------------------------
------------------------------------------------------------
------------------------------------------------------------
------------------------------------------------------------
------------------------------------------------------------
------------------------------------------------------------
------------------------------------------------------------
------------------------------------------------------------
------------------------------------------------------------
------------------------------------------------------------
------------------------------------------------------------
------------------------------------------------------------
------------------------------------------------------------
------------------------------------------------------------
------------------------------------------------------------
------------------------------------------------------------
------------------------------------------------------------
------------------------------------------------------------
------------------------------------------------------------
------------------------------------------------------------
------------------------------------------------------------
------------------------------------------------------------
------------------------------------------------------------
------------------------------------------------------------
------------------------------------------------------------
------------------------------------------------------------
------------------------------------------------------------
------------------------------------------------------------
------------------------------------------------------------
------------------------------------------------------------
------------------------------------------------------------
------------------------------------------------------------
------------------------------------------------------------
------------------------------------------------------------
------------------------------------------------------------
------------------------------------------------------------
------------------------------------------------------------
------------------------------------------------------------
--------AATGTCT----------------------------------------TGGTT
CGATCCGCGGGA------------------------------------------------
--C--------------------------------------------CGGGCCGAGTGTT
CAGAACTCAAGATTAGCAGTCAACTATGCCCCTTTGGACCGTT--TTCCGTT------GA
ATGCGCGAT-----------CTTTTAGATT--AACAACAGTTGCCCATCAACAACATTTA
GTTTTCACTGATCTTGACTCTAG-ACTGCAAAATTAAATCCCG-----------------
-ATATCAAGATAGAATTAGGAATTGAACAATGGAAGTATTAGG--ATGCTGGATGGGTCA
TTGGACCGAGCTGCATACTAAGCACAAAGGCAAGTGTTTCGCGCACTTCCGTAAAGGATC
T-CGGCGATGGGTGAGGGTTACGGGTTACGAGCACAATAGGCATTAAAACTGAATCTAGA
TAGTCAGTCAAAATTTTTACTTGTCGTTGGGATATTAGAAATTTCTCAACTTCCGAAATT
TGAGGCTAATTTTTAATTAGGAGTGCTGAAAGAGTATCTGTCGCACCATCCTCAAGACTA
CGGGAGGTTTCCGCTAGAAGCGTACTACAGGATTACCGAGCAGGGTGTTTTGCAGGT-
>Cyperus_difformis
GTTTAATTCAAACTGA-TAAAATAAGATAAGATATTTTATTTGA-------AAAATTTTA
AAAGAATTTTTGAAAAATATATCTAACAAAATATGAAGTAGTGTCCTTTGTGTGCTTACA
AGGCTATTATTTTATTAATTTCACATTTTAGTCAATTTTTAATTT---------ATCA--
TAG---------AA--TG---------TTA-----ACTAAAAAAAATGAATTG-AATGCA
TAATTTTGTGTATATGGTAATCCCTTAGGTTACAA-TTTAATTATTTTTTTACAAATCTG
TAAAAAATATATATATGAAATATTGAAATTCTAATCTTAAATAAATGTTTACTAAGAA--
----TTTTACTAATTTAAGAAATATGGACGAGAGAAATTGTTACAAG-------------
-------------A-----CACACTTAA-AAAATGAAGATAATCTATATTTATTTTTAAT
ATCTATTAACGCATAAGTTATGAGTAAAATGGATAAATTATTAATAATTGTAATAGTT-C
TGATAAGATAGTATAACTTAGTTTAT--TGACTCAATGAATATTTCTTATTAAGG-TATA
CATGTTTTTGTTGTGTGTTATGCTTTAAAATGTCTTAAAATACCTCTAATGTGTTGTCAA
TGGGAGTAAACT--ATGTTGTATATCCTTTTTAATTGAAATCCAGGGTAATATAGT--TA
C---TTCATAGATAAGTAATTCACTTAGTTTATTCAATACTATGTAAATAAAGACAACGT
AGATATATAA-CAGTATCGTTTAATTTTAATGCCATAATCATTTTCTATTAATTAACGTG
TCTTATAATTTTTTTTTTTACGATAAAATAGTAATTTGTGACATTCTAAGTTTGGAAGAC
TAAAAAATTGATTTATTATTTATCATATTTAACATATTATGATACTGTTTTCATTATGCT
AAGTTTTTAGCTAAGTGAAATTGCGGTTAAAACATGTTTAAGATAATTTATTTAAATTGT
AAGTTTGTAGCGACTTTATAGGTATTAAACCTTTAAATGTATTGCTATTTAATTTTTTAA
AATTAAGTTAAAGTCTTATTAATTTCGCACCGAATTAATTTATAATGTTAAATGTATATT
ACTTTTTATTTATAAATATTTACTTATATTTTGTTTTTAAATATATGTGAAATAAAAGCA
TACAAAGCTAACTTCTAATTGTAGAATAAATAGTAACAATTAAGAGGATTCTAAGTATTT
CAGTAGAGTTTAAGTTTAATAATATAGTATTGGATCGGAATTGGATTGAAGACTGTATCT
ATTCAACTTCTTGGAGTTTTTTGATGTA-TGTT-GGTTTTTGGAAAAATTCTATATGTTA
TTAGAAGAGTTAGTTATTATTAGCCAATCCTTGATTTTACTGTTTAATTTTATATTTAAA
TAAAACTAATTAAATTATTCCTAAACAACGATAACAAAGCGAGCCCTTATCATACATTAA
AATTTAATTTTTAGAACATTTAATTGAAAATACTTAGTACAATTGATTATCATGAATCAT
TTAATGTACCCTTTCTCAAAAGACTAATAGTCATTTACCTTAAGTTGAAATTTCAGATAT
ACAATCATATCGTCTTTTAATATATTTCAAAAAATCATTTAAGTCATAATTGAAACTTCT
ATTATGAATGATAATCAATGCTAGTCAATAATGATTATAAAAAATGTCAAACCCGAACTT
TTAAATTTTAACTGATAGTTCAAACAGCGATTTGGTCCTATCGATATAGC---AATTAGT
TTATTGT-AAAAACTATATTTATTAAATCTTTCATCTATTGAA-CC-CCAGAGGTAGTTT
CATATTACCTAATTAGATTCTTGAATAATTAATATCGGATGTAAACTAGTATTAATGAAA
GT-CATTTGATACTT------------CTTGTCGACCGTCGTTCTTAAATAATATAGTTA
GTTTAGAG-----ATTAATTAAGGTGCTTTTAAAATAACTAACAATAGTCGAAAGAGTGT
GGTATTTGAAAAATCTATTTGGGAATAATGCATTTTAAAAAACACAAATGAACAAAAGAT
AATTA--TTGATTTGCTTTTCTCTCAGTAGTTTTCTTTTAGTGATTTTATGTTACTTATA
TAATTAAAAAAGTAAACTAGTTATTGATAATTAATGAAGTATATTTTGTTAATCTCATTG
ATGATTAAACATCTGAAATAACTCAATCTTGCATATGAGACCATTGTAACTAATTGTTTA
TTCATTATACATATA---CATTTGTCTAAAGCATTTTTTGATTTCTGATCGATTAGACCC
GTTATTGTTATAGGAGATTTGTTCAAAGTTCGATTCATACTAATTTAATTAATATGTTAT
TATAATTAGATTTTTTACTAATTATCGGTAATATTTATTTTATAAATTAAACGGTTTGAT
ATAATAATTTTTATTAATTATCGTC--AATTTTTGATTCAGAGGTTTTCTACATATTTGT
TAGCTAATTATGTACTTATTCTTT--TGTAGT--GGT--TTGA------CAATAATCTTT
ATTGAATCTCAAATTACAAAATAGATGGAAGTATGGGGTTATTACATAAATTTATT---A
T--AAGTTTTG---TGAA------T-TCTA--TTAT--T--T----GAAGATTGAACCCT
-----ATATTCATAATGTGTTGTTTTTTCATCTATGTTTTAAAGTTATGACTGTGTCAAT
GATATGAATATTATT--------A-----ACATGATATTATATTCATTTTGATTTTTTGA
AATATCCTACAGAAGAACCTCATTATAA---TGCGACTTATAATAATGTTTGG--TGTAC
ATCGTTTAGATTAAACAAAAGTTGAGATAAGCGAATAAAC--TAAACAAGAAATTACTAT
TTTCTGTGAATACTCTTATTTTTGTTGATCTTTAGTGACCTCATCAAATCATTATTTAAT
ATTATTTGACATTGCCGTTGGATGCGTATTTTTTTATTATATGATGCCTTATTATTGTAA
TTTAGTA?????????????????????????????????????????????????????
????????????????????????????????????????????????????????????
????????????????????????????????????????????????????????????
????????????????????????????????????????????????????????????
??????TAAGA-------TTTGACGGAGCATCGCCATGCTT---TATTGTTATCTGCTTT
ATGA--AGTACGAAACACTAAAA---------------ATTTAT-TTAAAA--CATG--A
A--AGTACTTTAAATACTCAAAGT-ACTT--ACAA------AG--TG----AATACGTTT
TAGTTTGTAACATTTACTTAA----A--AAAA--TAAAAGT--TACATTCATTCAGTGTT
TATCTTTGTT--TCCCAAA-TCATAATGCTACCTCTTAAATCATAATTATTTCACTATAT
TTATTAGGTAATCCTATTGTTTT--AGCAGA--GTTTCAATCCTCT--T---CA--AATG
TCGTTAATATCAAATTTTTTGAACCGTGTCCTGCTTAGTATAGATAA--TGTTAA--TTT
A-AC--TGTTCACTTAATGAAGACTTCCAGCAATTAATAAGTTGTGAAATATGCACAGTA
GAATC--TACTATTGATCGTA-GACTTTGGATTAATTTTACTTAGTACTTCTTCTTGCTC
ACCTGCTTGACCGACTGCATCAGATTGGTGATAAATTATAGGCC--AAGTTAGTAATTGT
CGCACTCGAAAGCTGCTTAG--TGCTTTAATTCAAGATTCTTTTA--CCATACTACTCCC
GTTAATAGTTGT-TCTTCTTTGTCTGTTTTTGTAGATCCCTAAGTGCAACGCTGTTACTC
AGCATTTAAATTCCGGATGTTGTGCCTCTTCTTTGATTTCTAAGTTTCATGTGTTTGTCT
CGTCCTGTTTCGAGCAAAACTCGGTGCCCACTGAATCTCTGTTCTCTTCAGCGCTATTAC
ACAAGTGGGATGGACTGTTTTTTCCTCAGAGTCTATCACAAATTCGAACAACGTAACTTA
TCCATATTTCCTTTCTTATGGGATCTC--ATCTC--ATTAT-----AATCGTTGTCTG--
--TTTCTCACATTTTTCTCCGGCTCGTGTAATTATGGATTTCTCTGATTTCCCCATTCTT
ACTATTTTAGGTTTCAGTTTTGTTTTTTTACCCAAAAGCGTACTCCCGTT----TGTCCT
TTGGGAACGTGTCGATACAATAATTATTTTTGCCTCTCTCTAATAGCATCTCATTTTTTC
CCTGGTTTGGCAATTCTTTCCAGTGTGCATTCGACAGATGCAACCTAATTTGGCGCCTTT
AGTCGTAGTCGGATATAATTAGTTACATAACCGTCTCTTTTCTGTGTATCCCCTAAGCCA
TAAG-----------CCCCTTCTTCTCCATCCCCCCCGTTATCTATTCAAGATTTATTCT
TGTTTGATTCTCACGTAGTTCACCTGATGATTTGTTCGACAAGACGTTCATTTATCTATG
CTCGTTTTGTGCGCAATGAACGTACAACTTCTCCCTGTTCTGGTCCTCGTTGATATTGGG
GACGTATTTCTGTTCGTTCTAAATATTATTTCGGAAATCCATGAAGGCCTGCAACTATGT
CTGTTCCCTCGTCTACTTCTCAACTTTTTTAAAATTGCTTTTCCTTCTTCTTTCCTTCCT
GAGCAATCCAACGTACTGACGTATGTGAATTCTTTTTTATACTTTACGCTGTATTGTCTT
TACTTTTTTTTGGCTACGGAGCTAGCTAATCGTCTTTTTCTTCGCTTTTTCAAGAA-TAG
GACTATGT-TATTTCCATTTAATATATATTATAAATAGTATTATAGGTGTAGTCTACTTT
CGTTCCTCGTCCGCTCGAGATTATTTTCTAGGATGTTTCAATTTTTTTGATATTCTATTT
CTGGGAAGTACCCATTTACCCGCTTTTCGTTGTGTACCAACTTATAATTAACACTTTATC
TATGTTTCACTATCTTCTACGTCACAGACAAGCGTTTCGTTTATGCAGTTGTATATTCAC
ACTTCCGTTTTGCTATTAGCCCCTGAGATAAGTCACCTCATGTTCTGTGCTCATGTAGCT
TATTCAGTTGCCTTTTTGCGGAGTGTTATAATGGTCTTTCATTCTTGGTCTCCTCTCGTG
GTTCATTTTTGTTCGAAATTTCATTTCTTTCTGTTTCCTATTCTTGATTAGAATT--ATC
ACA--TTACACGCGATTTCTGTTTCTTGTGTACATTTCTCTAGTACTTCAAATTAACTTT
GTATTCTGTAGTTCGGATTGCTTGTATTTACTATATTCTCATTAAGATAGATTCTTTTCT
CCCACCTGTCTTCCTAGAGACCGTAACATTTATTAAACGTTCTTCTTTCTTTGTGTTTTC
CCCAACGGTGCTCGTTTTTTCTTTCTATCTAATAGATTAAATGCGCTAAATCTATGATTA
CTCCTTTTTTCCTGTCTTTAGAAATCAAAGATGTTCATATTACCTTGTTCGCATTATATT
GATTGTCCATTTGTGTCGCTCCACGAACTTCAGTGATGTTTGTTGTAGTTGGTATGATTA
TCAATTAAAATAC---TTCCTGCTTTTTGCTCACCATCTATGTCACTAGCCCTCCTTACC
CTTCCGTTTTCGTTCTTTTCCATTATTCCTGTTCTTTGCCTCTCAAATAGGTCACCTCAT
GATTTCTGTGCTGCCTTATTCACACACTTTTGCGCTTACTACTTGACCAAAAATTTTGGT
CAATCTCACCTTTGCTCTGGTCCTCGTGCAAATTGAGGTA--CC-T--AGTTCATCCGTC
CTATTGTATTCTAGATGTATACAGGC-AC-ATTACTCTGGAG--CGAACACAGG---TCT
------CA-TAAA--TCT--T--CAAAA------------AGT---GAACA----G-T--
AT-TACAAACCTTCAACAACTTTCTTTTTTTCTTTGTTGTAT-------A--GGGTATAT
TCGGTCTC---A--ACTTAGCAAATTTAATTAATTTCTGTCCTGTGTCTTTAGCTACTTC
ATT---TTATT--TAAG--TAGATTAATAACTAAGCAAGGATATTACATTCTGTGGTGAT
CATTAAATTAGTCAGTGTCGTTTGAGTGTTGAGGTCTATTTATCTTCT-TTTTTATCACT
AATTTTTTGCTTTTGGTGTTTTCACTACCTCTGTTTTCTCTTATCTACATTCCCATTTAT
GCTATTTTTCTTTTAC--CAACAACATGCTGAGTCCTTGCCTTTCTTCCTCACCGAGTTG
CCGCAATTAAAT-TAATAATGTATCCATTTCTATTCTTTTTCTTGCTCTCGATCTCTCGA
ATTTTATGCAACCTAGTTGTTTCTAGAATTAGACTTGATAGGTAATCAAGCTTAATCATC
GGAATCCTTCACTCTACCAATAATATCAGCGATGTTTTATGGTCCATTGTGCTTCATGCA
CCTTATTGAGATTAATTACCCGTGTTAAATGTGGTCCATCAGGTAAGTATGAATTCGTTA
AAATTCGACTTTAGTAGTGTTGGAACTAGGTCGCTTGCCGTAGATGATAAAAGAAATAGA
TAGAAAGACTCGATTGTGATGACTATTAACTAGTCGGCAAGTATGGT-AGCAAC--AGAA
TCAGTTGAACCCATATCAAATATGTACCAGATGTATTGAAGTTCGGGATGCCGTTATATT
CATTAGTATCATTCTTGGTATTTGATAGTTCTTCGTTAAGAACTGCCGATGAGTTTCTCA
CAGTCTCTAACAAACTTCAGTGGGTATATAAGTCGATGTGTGCTATCTTAGGTAGATAAA
ATTAAGTATGTGTTGGAGTAAGCCAGTCTCAAAATCCAAGAATAAAATCTGGTCTCTTGA
ACTACTTACCAAATCAGTTAAATTAGCTGTACGGTACTATACAAGACTCTTTATAGAAAT
GCAGTAATCCGGTTGGTAATCGTAAATAACAATGTATTTCGAACGTCCTTGTGGGCATAA
GACAATTGTCAAAACGTAGTTTCAGGTGGCTGAAATCCATAATAACTTCAGGTGTTTCAA
CAATAAAAAA--ACTACACTTATTATCTTAAC--CCACTTCCCCAATCAGCGTCGTGCTT
AGCGGGTTATCCTTGCGTATAGAGTTCGCGCGACATTTCCGCTCTATCCCTTGTAAATCA
CAATTCTGCGCTCGGTTGCACAGCTGGTAATTCTATATCGGCCACACTTACTCATGAATC
GATTAAGTG--CAAAAGGTCCAAATTTAAGCATTAAGACTA----GTAAATCGCTATATT
-TT----TATTGGTCTCACACTTCAACAAACGACCGGTTGCAGATCAACTATATCACTTC
ACTTACTTGTCAATATAATTCAGAAGGTATGCTTTTCAGTATCCCAGTCCATAAATGATC
TAGAGCAAAATTTTGCTCGAAAGATTTCTTCCACCCAAATATTAACTATGGAGGGGATAC
AGAAGAACTAACCCCGCTGATTGAAAGGAATCTTACT-A--GGATTATTCCGCATTTCAG
ACTATAACTCGACATGGTGAGACATTTAACTGTAGTTTTTCCTTTCATTTTTAAAATAAT
ATAATATTGATAAGTAAGTATACTCAATCGAATCCATATTAGTGGTCTCGTTTATCCGTC
TCTAAGCCTCACTCCTAATTCACATGGTTGCTAGGCCGTTTTTTTTATTGTATCGGTAAC
GATCGTCGTTTCTTCCCTGTCGACTCGAATGAGCTATTCGTCACTCTTGCCTTATTGGGC
GTGACCTCGTAGTACTTTCTTCCTTTTTATTTTGAAGTCGCTTGTCAACATGACTTGCAT
CAGTGAAAAGACCGCAATTATTCTTTTGCTCGATGTCTTACCTTGACCACTCCCTATTCA
GATTCTTATTGCTCAATTGTTTTTCTCCGTTCTCTTAATAATAACTGGCTCCCTTTTGCT
TCTGTGTGCCTCTAACTCTGTTTTATCTTGTTTGTTCTCTCGTTTCCATAAGGGAATATT
TCTCGATGTTTCCTCTCTTTTTGTGATATTTATTGTCGCCTTTTTCTCTCTTTGGGGGTT
TTGCCACATATTTAGACTACCTATGCACGATCGCTCAGCACCCGTGATACACAATAGACG
ATAATCGATTGCATGATCTTTTGTGGTATAGCGTCAAACGTGACCATGCGCATTGCTTGA
ATTAGATGGGTGGTATCCGTTATGGCCGTCGATATAGCCTGCTTTCCTTTTCGGTAAAAC
CCATCGTAATACTTAAATCGTTGTGCTCGCGAATATCTCTAATTACGTA-CAATCTCAAT
TTAGATTCATACGTAAGCCCTTCTAGCAACATTCTGGGTACTCGGTGTGACCAAATCTCT
TTTTCGATAACAGGTGAGTAATTACAAGCTCGAGAAGTAATTCCCGACATCTATCTTGCT
CTTTCAATACTCCACATCCAAGCATCTTCAATGTGGTTTTGCCCACCTTTTGAAACCCGA
AATTAGTTGAGACTTCATAGTGTTTGTAGTGTATAAACTGCTGGCAATTCACCTATACTT
CAGTAACACTCCGTCCCGCCCCCGTCG--GGGATTCTGGATCTTCTCTGCCATTTAATAC
TCTATCTTTTTAGTTTCGGCGTTCAACATGTGTCGAGCGGGGCGATCCGAATTTGTTGTA
ACTCTTTTATGGATACATGGCTGAAGTTCATCGGATCAGCTCTAGGTGATTGCACCATTA
CAGCCTCCAGTTTTGCATTGCTGTTTTTGGGGAGAATTACTTGCAAATATCCCCACGCTG
TTAGGCTGTCAATTGGTCCCGCTTTCGTTCTGTCTGTCG-----TGAGTCAACCCGGTGT
GTCCCAATATAAATCAAGTAAATTCCATGATCTTTTGCCGATTATCGAGATATGTAACTA
TGCTCACTGACATGACCTACTCGGGCCGCTATCACGTAAGGACTGTGGAAATACGCTTTT
TTCCTCTTCGGTATACAGACGTCGTAACACGTAAATCGTTGTGCTCGCGATTATCTCG-C
GGAATGGGATTATCCACAGTGCTTCGAGATACAACACGAATTACCAGCGCCTTCTTGGTA
CACAGTGTCATCAAATCTCTTTTTCGATAGCATGTGAGTAATTACACCCGGGTGGGAAGT
AACTAACTATATGTCTCCTGTTCCTTCAATACTCCACTTCAATCCACCTACAAAATCGTT
TCGCTCAGCTTTTGAAACCAAAAATTCGTTAAAACTTCATGGCGTTTGTACTGTATAAAT
TTCTGCCAAATTTACTTCAGTACCAGACCAGTATTTCCCGGCCTACGGATGTCGGTACTA
AAGACTTTCTGCGATTTAACTCTGTACCCTTTTAGCTACGGCATTCAAAATGAGTCGAGC
GGGGCGATCCGACTATCTTGTTACTGGTCTAGAGAATCTGAGATCATAACCCATTGGTGA
ATGTACCATTAGAACTGTAGTCTGCGTTTTGATTGCCGTTTTTCGGGAGAATTACTCGCA
AGCCTCATTGGGAACTCTCTTACGTTGTCATCTGATTCACCTTTCCCCGATGTCACTATA
ACGTGGCAGTGCGCCATTATTCGAGGACAATCCCCGCAAGTGGAGGACCGCCATTGTGTA
TGCACCGGTCTCATCATGTCCTTTCTTGTTTCCTCTTTTTTATAAAATTTAATACATCTC
CTTGCTGTTCTCGTTTATAGTTCACTCTCTTTCCTTAAGAGCGTGGGTGAGTCGCAAGTA
TGGTGTTTTCCTTCCCCTTTTCTTCCCCTATAGTGACTCGCTTAGAATTCGCTTCCCCCT
GTATACTGACCCTAAGTAAGGCAATTTTATTTGTCGATGGAGATGTGTGTGCGTCTCACC
CTCCCCCTTTTACTGAGGTCAGTCTGTCGCTATTTTTACAAATTTACTATTGTCGTTGGC
TTGCTAGCTTCCGTTGACCAAACCAAGAGTGAAAACAATTCCAGATGGTTTAACGTAACG
CTATTTCCGCTTGTGTCCTGTGCTCTATAGTATAACTTAGAGGTTACGCATTAGCATGTA
TTAAGACAATCTATCTTATCCTAGTGTCGAGTACTTTAACGGTTCTATTACCTTCGGCGC
TCTAATCTTACCACTTACTGGAGTTTTCTTCGTGTCACGGGGATCGGCTCACGTGGAAGT
CCCATTTCGTGTTCCTGAGTAGATATTGAAGCGACCTATCATTGTATTTCGTCGTGTGCT
ATCGTTGCGTGTCACAGTCGATACTACCGGTAGTACTTCGGTCCAATCCGCTGTTCGTTA
TGTGCCAGTAAGTGTGATACTTCGGTCCTTTCCTTTCGCTGAGCCCCCTATTGCCGAAGA
AGATAAATCGGTGCGTCAATGTCACGCATCAATCTAAATGAACCAGGTTGCGCTAAGAGT
CTGGTGACTTGAAAGGATTTGGTCCTTACTCTTTTAAAGTTGCATCTGGCACAAGTAATG
TCTATAGGATAGTGACACCCTAAACGGCATGATTATAGCCTACAGTTGGGCGGGTCTGAC
CTCTTTTTGATGAGCGCTTGATTCGTACATACATATGCTAATGACCCAGACTTACTACTG
GTAATACTTAGCTCTCGGAAAGCGTCGGCGACGTTATCGATTGCATCACGTTTTGCGCTA
TTATCATTCAACTAAAGTTTTCATCCTGGGTGCGGATTACTCATTCGTTATTCCCTTGTG
GTAACTTGCACTAACTCTTGATGAAGAATCCTTGTATTTTGTGCTTTTTACTATGGTAAC
GCCGGGATGATCATCTGCGTTTGATTACCTGGAGGTTGTAATAATTGGATGTGCTGTTGG
TGATTCACTCGCGGCTTGCGACATCAGTGCTCTTGTTCGGTTGTAACCACGATAGCCGCA
CCACACTCTTTGAAGTGCATGCCAGCCGTGAATTGCCCGATTTGGACTGTGATGCCGTAC
TGGCAGTATGGTAAATACGAAGGCCAATCACCTGCTACTGGTCCATACTAATCCGGGTCC
CATTTGTTTTTGATGACGGCGCCCCGTAAGTAGATACTTTTCCTATCTCTGGTCAAAAAT
TATTAAGTGGAGTTTTGGCGTTTTCGCATCTGGGTCGCCTTCCGACAGTCGCATAGGATT
CCCTCCCCAGTCACTTTTGGCACAGATCGGGATGGTGCTTCTAGCTCTTGTTTGATATCG
CTATGCAACTCTCGCTCTTTCTTTTACTGACGGTTCCGTGTCCTTGTTTTTAGTAAGCTA
CTATTGTCGTTGCCTTGCTAGCCTAACTTAAGAGCACTGCTACCACAACACTTCCAGTGC
ATTGTCTCAAGGTATTTTTTCTCGTGTGCTGTTGTCTATGCAATTCAATGCCAACATACT
ACAATTTAAGTGCGTCCAAACAAATTTCAATTCGGACTTCGGCGAGCTCATTCGTGAGTT
AGTCTCCTTTCGGTTTGCGTCAATTGGCGCAAATCAGGAGTCTTCGGTACTAATAATGGC
TTCTAGCACTTCTGGTCTAGTCTCCTCTTGCTCCTATTAGTCCACTAAGCGCG--CAGCC
TGATTACTACAAGATCCGGGCCCTTGTCTCTTCTTTGTTTATAACCTTTAGTCGATTCTA
TTTACTTTTTTCTTTTGTTCAACGGACGGAATCACCGGTCTGTTGCTCGTTTTGTTGTTT
AGCACGTGCCTTTAT--TGTTGTGTACTTACGG--CTTCATCACACTTACTTATTCTTCT
TTTTTCTTGACCTGTGTCACACAAAATATAGCGTAGGTTTTTTTCTTTCAATTATATATT
CTTCCCTTTTTCCCTTTTTATACTGAAATACGCTTCTTTCGTTTGTCGACTACCTGACCA
ATGACTAAAGATACTTACTTTTCCTGTTTTCTTTGACCATCCATTCTCTATCTTCTTCCC
CTTTTGTCTTTCCCAGGCGAAATTTCGCCTGTGTTTTTCTTACTTC--------------
----------------------------------------TCCACACACATGTACGTAAA
ATCAACCAAACAACATTCCTGTCCACGTCCAACGCCTCCACCCGCGCCTGCAGTCGTAGA
AGGGAATACTCGAAAAATCATCACTATTAAGCTCATTCCTTGATTGT-ACTGCTGTAATG
TCCCACACTAGCCAGTACAGAATAAAGGCTTGGCTACATGTCCAAAGGCGAAGTGGGTAT
CAAAAATACACTTGGGAGTTTGCACTAACACACGATAGAATACCCCCCAATTAGCTTCGA
TGTCTTTAAATCGGTCCACGTCTAGGAAGTTTATAGCTACTTAGAAAAGTATGTTCACTG
TCGGAATACGCTTGATAGAGATCTGTTATTGAAATAAAGGGGTTTCAAGTCTCGTTCTCC
GGTATGATCCTCATTGAACTTATGGGCTGACGGACCGCTCAGTCTACGTACGAAGGATCG
AGAATTGCCCAGGCATCCCGATGACTATA-TACTAATAA-----AAGGTTCGATATTGAT
GCCGCGCGTAAGACAGGGCAGAAATG-CCGGAATGCATCGACGAAAAAGACAGTGAGGCA
TTGTGAACGCAATGAAGGTGAAGAAGATAGGCAACACACTCAGACTTAATACAACAGGGG
ACAATACCAATATG-CCCTAAGCAGAGAAAGACAGGGCACCTCAAGTCCACAGATGAAGA
AGTGCACAATATCACTGGGGAATATCCAGGAAGGAATTGAGGCATAGAGCCT-AGACTGA
TACAAGTACGAGGCTGAGGGGGGACAGAGGATGATATCTGGGCTATCATTGAGGCGGACG
GACAATGAGGTATTCGACCGGAGGGAACGGCCCGGGGGAGCAGAAACGACTGTCGCGAAA
AAAAATAGATACCCCAAAAGACGTAGCACCAAACTCGTGTAGGCTACACAAACCAAAATT
TTTCGAGAAAATTCCTTAAAAAGGACGACATG--ATTATACACTAACTT-CACAACTCA-
--GATAAAGCTAATGAAAAG-ATGTAGCAGAGCACGCTTGGAAAAC--ATACTCGTTCAT
ATGTTGGAAGACAAGT---------AGGGTTAAAGGGAAAAAAAAGACCGCGCATCAAAA
ATCAAGGCAG??????????????????????????????????????????????????
???????????????????????????????????-----------------AATAAAGT
TAGGAGTT-TGATAGAGAG---------GAGAGTTGTAATGCAA--GAAATAGATATAAC
AACTAACATTGTAATTCTTAAC--------------------------------------
------------AACAGAAAAAAATAAATAT-AGTAAGACTTCTGCTACTCTCAGCGGAT
GAGTCAATCAGACGAGAATAATACAAAAATGAGTCGTACAGGGGGTACGAATATACAGTA
ATACGTATGTATG--AG--CACGAGGCAAC-CTTGCGAAAACTAGAAAACAGTTAGTGAG
AGCGTC-GAG------------------------------ACT-----AG---TGT-ATA
AGGTTACGAAGATAA---CA-------TAGGG-AG-AGACTTGATAAGATACAGGCCCGT
CATAATCC-TTCTCG---AG--GGAT--TGGGA---------AACGGGGGAATA-GAAGA
TA-ACGTACACTGGTTATAAAGTAGGTGATCGAAAA------GAGCAAGTCTTGGATCTG
GCTAAGAGGTTGTCATTGATTGCGGTACAA--AAAACACAGTAGAACTAATCGATAAAGA
TAAGAACATCACGATTCTATGCGGATGTAGAAATGTGGAAATGAGAAGAATGCGAAACAA
TACGCTTGAGTACAGACGAGCTCGATTTT--G--AGAA---GCAAAATAGAGCTGTCAAT
TT---AGGAGCA-----GAGTT-GTTTGT-TCAGTTGATTAAATGCGAAGCCAAACACAC
GATCGAATTTCAGATGGGGCTAGAATGAGAC--GGAACTAAACACTGGGCTCGCTATGCT
CTGAGGCAAATGGAT--CAATACACCATGATA--T----TAAATGTTTGCCCTTCCTGCA
ACTGCGGCGCATATTGCAGCAACAGAACACGACCATTGCATCAGATGGAAGGCAGTTGAT
GCAGC-TGTAGACTTAAT-GAT---AA-AAGCAGTTTCAAGGTTAAGGGATTGTACGACG
GGGGCGCTCCGTCAAGTGCACCAAATCTCTTTAGGTCACTAGCAGGACGTAATAACCCGG
CCTCTGATAGGAGCGGCAGGGTGTTCAGGCCGAGCTAGACAACTTAAG---A-A------
-----GA--ACTGATCGTAAAATACCACCGCGGATGAAGCATGGGGGAGGGGCGTGAAAT
G--GTACTGGTATGGGGCAAGCCATGGATATTTACATGAAATAAAC-G---CGAAAAGAC
CCGACTCCATGAAGAGATGTTGGAGGACGGATACA---GGGCTCGGA---TTGGGCGA-G
TTAAAGATCATCAGGAGCGAGGATAGAAGTAG------TTG------AGTGTATCACCAA
GGGAGGGACGAAGAATAATTACGACTTCAGACGGAGTACTGGCTCAAGGCATGTTCGTGG
GCCAACTCAACTGGATGCGGTAACGTTGTTGGAACAAACTGTGCGTCGAAAATGGAAGAC
TGCCACGGATTACATACCGGGAACGCTAGCTACGACCCCAGAGACGGCCGGGAGGTGCGG
TGGGCATCGACATATGCAAGCAGATAAACAGGAGCACGG--GTCGATCGCGCGCCTTGCG
CATT--CGTGAATCACAAGGAAGCTACCACCAGCGTCCCAAGTGAAACCAGGAAG-GGGA
[truncated: 2,317,696 more chars]
