# Supplementary material for: Organelle Phylogenomics and Extensive Conflicting Phylogenetic Signals in the Monocot Order Poales
Source: Front Plant Sci. 2022 Jan 31;12:824672. doi: 10.3389/fpls.2021.824672 (PMC8841755; doi:10.3389/fpls.2021.824672)
Supplement: Supplementary file 6 [file Data_Sheet_1.ZIP › 15-28MG-no.fas]

>Aegilops_speltoides_var__ligustica_NC_022666
ATGCAAACAGGCTTAAAAGCAGTGGATAGCCTGGTTCCTATAGGCCGTGGTCAACGAGAACTTATAATCGGGGACAGACAAACTGGAAAAACTGCAATAGCTATCGATACTATATTAAACCAAAAGCAAATGAACTCAGAGAGTGAGACATTGTATTGTGTCTATGTTGCGATTGGACAAAAACGCTCGACTGTGGCACAATTAGTTCAAATTCTTTCAGAAGCGAATGCTTTGGAATATTCCATTCTTGTAGCAGCCACCGCTTCGGATCCTGCTCCTCTGCAATTTCTGGCCCCATATTCAGGGTGTGCCATGGGGGAATATTTCCGCGATAATGGAATGCACGCATTAATTATATATGATGATCTAAGTAAACAGGCGGTGGCATATCGACAAATGTCATTATTGTTACGCCGACCACCAGGCCGTGAGGCTTTCCCAGGGGATGTTTTCTATTTACATTCCCGTCTCTTAGAAAGAGCCGCTAAACGATCGGACCAGACAGGTGCAGGTAGCTCGACTGCGTTACCCGTGATTGAAACACAAGCTGGAGACGTATCGGCCTATATCCCCACCAATGTGATCTCCATTACAGATGGACAAATCTGTTTGGAAACAGAGCTCTTTTATCGCGGAATTAGACCAGCTATTAACGTTGGCTTATCCGTCAGTCGCGTCGGGTCTGCCGCTCAGTTGAAAGCTATGAAACAAGTCTGCGGTAGTTCAAAACTGGAATTGGCACAATATCGCGAAGTGGCCGCCTTCGCTCAATTTGGGTCAGACCTTGATGCTGCGACTCAGGCATTACTCAATAGAGGTGCAAGGCTTACAGAAGTGCCCAAACAACCACAATATGAACCACTTCCAATTGAAAAACAAATTGTTGTGATTTATGCTTTGCAGCAATTCTTCAATCCTAACGAAGTAATTCCGGAGGAATCCAATGAACAACAACGATTACTTAGGATCAGCTTGCGAATTTGCGTAGTAGAATCATTACCAACGGCACGCTGTGCGCCTAAGTGCGAAAAGACAGTGCAAGCTTTGTTATGCCGAAACCTAAATGTAAAGTCAGCAACACTTCTAAATGCCACTTCTTCCCGCCGCATCCGTCTTCAGGACGATATAGTCACAGGTTTTCACTTTTCAGTGAGTGAAAGATTTGTATCCCTAATTCGAGAAGGCTTGATAGTCGTGGGCAACTTTTATTTTACATTTACAAATGCAGTCTTGTATATGCTGCTCACTGTCGTTTTGGTCGTTTTTCTTTTTTTTGTTGTTACGAAAAAGGGAGGTGGAAAGTCAGTGCCAAATGCATGGCAATCCTTGGTCGAGCTTATTTATGATTTCGTGCTGAACCTGGTAAACGAACAAATAGGTGTGAAACAAAAGTTTTTCCCTCGCATCTCGGTCACTTTTACTTTTTCGTTATTTCGTAATCCCCAGGGTATGATACCCTTTAGCTTCACAGTGACAAGTCATTTTCTCATTACTTTGGCTCTTTCATTTTCCATTTTTATAGGCATTACGATCGTTGGATTTCAAAGACATGGGCTTCATTTTTTTAGCTTCTTATTACCTGCGGGAGTCCCACTGCCGTTAGCACCTTTCTTAGTACTCCTTGAGCTAATCTCTTATTGTTTTCGTGCATTAAGCTTAGGAATACGTTTATTTGCTAATATGATGGCCGGTCATAGTTTAGTAAAGATTTTAAGTGGGTTTGCTTGGACTATGCTATTTCTGAATAATATTTTCTATTTCATAGGAGATCTTGGTCCCTTATTTATAGTTCTAGCATTAACCGGTCTGGAATTAGGTGTAGCTATATCACAAGCTCATGTTTCTACGATCTCAATTTGTATTTACTTGAATGATGCTACAAATCTCCATATGCCTCAACTTGATAAATTAACTTATTTCTCACAATTCTTCTGGTTATGTCTTCTCCTCTTTACTTTTTATATTCTCTTATTTAATAATAATAATGGAATACTTGGAATTAGTAGAATTCTCAAACTACGGAACCAACACCGGGGGGGCGAGATCCGGAGCAAGGAAGATATCTCGAGAAAAACCGGTCTCTCATATATGTACTCCAGTTTATCCGAAGTATCCCAATGGGACTATTTGGGAAAAAGGATCACTCTGATCTCTGATTTCGGAGAAATAAGTGGCTCACGAGGAATGGAGAGACAGATTCTCTATTTGATCTGTTGGAAAAACATAATGCTCACACATGTTCCACACGGGCAAGGAAGCTTAGCCGGAGCTGCTGTCGGTATTGGAAACGTCCTCAGTTCTTTGATTCATTCCGTGGCGCGAAATCCATCATTGGCTAAACAATCATTTGGTTATGCCATTTTGGGCTTTGCTCTCACCGAAGCTATTGCATTGTTTGCCCTTGAACAATTTCATAAGGATCTTCCCCTCACCAATCACGAGTTTTTTATTCCTCTCGTATATCGTCGTCACGCCCTTAATGATAGGTTTTGAAAAAGATTTTTCATGTCATTCCCATTTAGGTTCGATTCGGATCCCTCTGTTGTTTCCCTTTCCTCCCGAACCTTTTCCTCGAAATGATAAAGAATCTGGTACACTCGAATTGTATTATTTAAGTGCTTATTGCTTGCCAAAAATCCTACTTCTACAATTGGTAGGTCACCGGGTTATTCAAATAAGTCGTGTTTTCTGTGCTTTTCCCATGTTACAACTTCCGTACCAATTCGATCGATCCGGAATGGATCGGTTAAACATTCTATTAGGGAGCCCGGTCTTGACTCTTCTGTGTGGTATTCATTCTCGTTCGGCTCTTGGAATTTGGAACAGCTCGCAAAATCCAACCACTTCACCTACTTTATTGCCCCCAACCGTTTCCCGTACCTCTATAGAAGAAGGGTTTCATGTTCTTTCATCGATTGGGTATTCCTCTCCTTTTGTATGTGGGGTACCTTTCGGGTGTGGGATGCTCGTTTAACTTCTGTATTCATCTTGTTCCTTATTTACCTGGGTGCACTGCGTTTTCAAAAGCTTCCTGTCGAACCGGCTCCTATTTCAATCCGTGCTGGACCGATCGATATACCAATAATAAAGTCTCCAGTCAACTGGTGGAATACATCGCATCAACCTGGGAGCATTAGCCGATCTGGTACATCAATACATGTTCCTATGCCCATTCCAATCTTGTCTAACTTTGCTAACTTCCCCTTCTCTACCCGTATCTTGTTCGTTCTGGAAACACGTCTTCCTATTCCATCTTTTCCCGAATCTCCCTTAACGGAAGAAATACATTTGATAGATTATCCAACCCCGAGCAATCTTAGTTATTGGTGGGGGTTCGGTTCGTTAGCAGGTATTTGTTTAGTCATTCAGATAGTGACTGGCGTTTTTTTAGCTATGCATCACACACCTCATGTGGATCTAGCTTTCAACAGCGTAGAACACATTATGAGAGATGTTGAAGGGGGCTGGTTGCTCCGTTATATGCATGCTAATGGGGCAAGTATGTTTCTCATTGTGGTTCACCTTCATATTTTTCGTGGTCTATATCATGCGAGTTATAGCAGTCCTAGGGAATTTGTTCGGTGTCTCGGAGTTGTCATATTCCTATTAATGATTGTGACAGCTTTTATAGGATACGTACCACCTTGGGGTCAGATGAGCTTTTGGGGAGCAACAGTAATTACAAGCTTAGCTAGCGCCATACCAGTAGTAGGAGATACCATAGTGACTTGGCTTTGGGGTGGTTTCTCCGTGGACAATGCCACCTTAAATCGTTTTTTTAGTCTCCATCATTTACTCCCCCTTATTTTAGTAGGCGCCAGTCTTCTTCATCTGGCCGCATTGCATCAATATGGATCAAATAATCCATTGGGTGTACATTCTGAGATGGATAAAATTGCTTCTTACCCTTATTTTTATGTAAAGGATCTTGTAGGTCGGGTAGCTTCTGCTATCTTTTTTTCCATTTGGATTTTTTTTGCTCCTAATGTTTTGGGGCATCCCGACAATTATATACCTGCTAATCCGATGCCCACCCCGCCTCATATTGTGCCGGAATGGTATTTCCTACCGATCCATGCCATTCTTCGCAGTATACCTGACAAAGCGGGAGGTGTAGCCGCAATAGCACCAGTTTTTATATCTCTCTTGGCTTTACCTTTTTTTAAAGAAATGTATGTGCGTAGTTCAAGTTTTCGACCGATTCACCAAGGAATATTTTGGTTGCTTTTGGCGGATTGCTTACTACTAGGTTGGATCGGATGTCAAGCAGTTGATTTAGCAATTTTTAGTCTTCATCTATCAGGTATTTCATCAATTTTAGGTATAACAACTATCTTCAACATGCGTGGACCTGGAATGACTATGCATAGATTACCACTTTTTGTGTGGTCCGTTCTAGTGACAGCATTCCTACTTTTATTATCACTTCCGGTACTGGCGGGGGCAATTACAATGTTATTAACCGATCGAAACTTTAATACAACCTTTTTTGATCCTGCAGGAGGGGGAGACCCAATATTATACCAGCATCTCTTTTGGTTCTTCGGTCATCCAGAGGTGTATATTCTCATTCTGCCTGGATTTGGTATTATTAGTCATATCGTATCGACCTTTTCAAGAAAACCGGTCTTCGGGTATCTAGGCATGGTTTATGCCATGATAAGTATAGGTGTTCTTGGATTTCTAGTTTGGGCTCATCATATGTTTACTGTGGGCTTAGACGTTGATACGCGTGCCTACTTCACCGCAGCTACCATGATCATAGCTGTGCCCACAGGAATCAAAATCTTTAGTTGGATCGCTACCATGTGGGGAGGTTCGATACAATACAAAACACCCATGTTATTTGCTGTAGGGTTCATCTTTTTGTTCACCATAGGAGGGCTCACTGGAATAGTTCTAGCAAACTCTGGGCTAGACATTGCTCTACATGATACTTATTATGTGGTTGCACATTTCCATTATGTACTTTCTATGGGAGCCGTTTTTGCTTTTTACTATTGGGTGGAAACTTTAGGCCAATTGGTTCGCGCTTTATGGCATTTCAACGAGCAAACTAATCCAATCCCACAAAGGATTGTTCATGGAACTACTATCGAAATTATTCGGACCATATTTCCAAGTGTCATTCTTTTGTTCATTGCTATACCATCGTTTGCTCTGTTATACTCAATGGACGGGGTATTAGTAGATCCAGCCATTACTATCAAAGCTATTGGACATCAATGGTATCGGTATGAGTATTCGGACTATAACAGTTCCGATGAACAGTCACTCACTTTTGACAGTTATACGATTCCAGAAGATGATCCAGAATTGGGTCAATCACGTTTATTAGAAGTTGACAATAGAGTGGTTGTACCAGCCAAAACTCATCTACGTATGATTGTAACACCCGCTGATGTACCTCATAGTTGGGCTGTACCTTCCTCAGGTGTCAAATGTGATGCTGTACCTGGTCGTTCAAATCTTACCTCCATCTCGGTACAACGAGAAGGAGTTTACTATGGTCAGTGCAGTGAGATTCGTGGAACTAATCATGCCTTTACGATCGTCGTAGAAGCAGTGACTTTGAAAGATTATGCGGATTGGGTATCCAATCAATTAATCCTCCAAATGCACTCATTTCAAGGGGGTGCAACACTTCTCAGTTTGGGCCTAATATTTATCCTTTATACCATGTTCGTATGGTGGCGGGATGTTCTACGTGAATCCACGTTGGAAGGGCATCATACAAAAGCTGTACAATTAGGACCTCGATATGGTTCTATTCTCTTCATAGTCTCGGAGGTTATGTTCCTTTTTGCTTTTTTTTGGGCTTCTTCTCATTCTTCTTTGGCACCTACGGTAGAGATCGGAGGTATTTGGCCCCCAAAAGGGATTGGGGTTTTAGATCCTTGGGAAATCCCTCTTCTTAATACCCCTATTCTCCCTTCATCCGGAGCTGCCGTAACTTGGGCTCATCATGCTATACTCGCGGGGAAGGAAAAACGAGCAGTTTACGCTTTAGTAGCAACCGTTTCACTGGCTCTAGTATCCACTGGCTTTCAAGGAATGGAATATTACCAAGCACCCTCCACTATTTCGGATAGTATTTATGGTTCTACCTTTTTCTTAGCAACTGGCTTTCATGGTTTTCATGTGATTATAGGTACTCTTTTCTTGATCGTATGTGGTATTCGCCAATATCTTGGTCATCTGACCAAGAAGCATCCCACAAGCACCCCCAGGCGAAGGGGAGACCAGAAAACGCCTTTCGTTTTCTTCCTTAACAAGCCCTCGAGCCTCCTTTGCGCCGCCTTCCTCATAGAAGCCGCTGCCATGAGAGACCTTCTTAAGTATTGCAAACTGCTGATAGAGCTGGGCGGGGAGGCGATATTAATAAGGATTTGTTACGCGCGATATGCCGACGACTTACTACTGGGAATCGTGGGTGCCGTATTTCTTCTCATAGAAATACAAAAACGTATCACCCACTTCCTACAATCCGGTCTTTGGGTAGGCTCCGCAGGATCAACAACCATAGCTGCACGGAGTACGGTAGAATTCCCCGGTACGGTCATTCGGGAAGTCCCCCCGAGGACGACTCCCATACAATTCTTGCGAGAGCTGGAGAAGCGTCTACGGGTAAAGCACCGTATCCATATAACTGCCTGCCACCTACGCTCCGCCATCCATTCCAAGTTTAGGGACCTAGGTTATAGTATCCCTATCAAAGAGATGAGCGGAAGAGGTCGTCTACTGGACGCGCTAGCGGAGACTCTTGGAAAAAGTCCCCAAGTTAGCGTATTATGGGTCAAGCACATCCGGCAAAGATCGAGGGGGATCTCGTTGTTGCATAGCTCAGGTCAGAGCGTTCAACAGGCATCGGGCATGAGTGTCAAGGCGGCGGGGGAAGGAAGGGCGGGATCTTTCAGCAGCGAATTCCCCATACAGATAGAGGCGCCTATCAAAAAGATACTCCGAAGGCTTCGGGATCGAGGTCTCATTAGCCGAAGAAGACCCAGGCCAATCCACGTGGCCTCTTTGACCAACGTCAGCGACAGAGACATAGTAAATTGGTCCGCGGGCATCGCGATAAGTCCTCTGTCCTACTACAGGTGCTGCGACAACCTTTACCAAGTCCGAACGATTGTCAACTACCAGATCCGCTGGTCCGCTATATTCACCCTAGCCCACAAGCACAAATCTTCGGCGCGGAATATAATCCTAAAGTACCCCAAAGACTCAAATATAGTCAATCAAGAAGGTGGTAAGACCCTTGCTGAGTTCCCAAACAGCATAGAGCTTGGGAAGTCGTATTTTGTTTGTACACAATCAACGGAGGCCCCCCCGACATATGTTGCAACGTCTTCAATAGCATGCTCTTACTTCGTCTTTCCCTTAATAAGTCATCAAATTTGGTGCTTTTCGATCCCCAGTTGCTATGGGGAACAAAGGCAGAAATACAATAGAATCCTCCATTTAAGTGGTTCTCGCTTCTCCTTGTTCCTGCTCCTAACTCCTCCCCGGGTAGTTCCCAATGTTTGGCACTTTCCATACTTCGTGGGTTCAACAAATTCGCTCATGATCAAGTTACAACCTAAGATCTATGACTATATTATGTTAACTGTTCGTATTTTGTTCATTCCATCGGTATGCTCCCAGGTACCTGTAATTGTGATCTGTTTGCCAGAAACCTTCACGAGCAATCGTCGTTTTTTGATGGTTTTTCCGCTTTTCACAGCTGCTCTTTCCACACCCCCGGATATCTGGTGCCAAACCGTCGCCCCTTTCCTTATATATTCGATAATCGAGTTTGCTATCTTTGTGGCATTGATTGTACAAGTTCGTATGTCGGAATTTGCACCTATTTGTATCTATTTAGTGATCAGTCCGCTAGTTTCTTTGATTCCACTCGGTGTTCCTTTTCCATTTGCTTCCAATAGTTCGACCTATCCAGAAAAATTGTCGGCCTACGAATGTGGTTCCGATCCCTCCGGTGATGCCAGAAGTCGTTTCGATATACGATTTTATCTGGTTCCTATTTTATTTATTATCCCTGATCCGGAAGTCACCTTTTCTTTTCCTTGGGCAGTACCTCCTAACAAGATTGATCTGTTTGGATCTTGGTCCATGTTTTTATTGATTTTGACGATTGGATCTGCTTCGGATCGGGAGATGATCATCTCTATTTTAGGTATTCGGGGAATCCTCCTTAATAGACGAAATATTCTTATTATGTCAATGCCAATTGAATCAATGTTATTAGCTGTCAATTTGAACTTTTTGGTATTTTCCGTTTCTTTGGATGATATGATGGGTCAATCATTTGCTTCATTAGTTCCAACAGTGGCAGCTGCGGAATCTGCTATTGGATTAGCCATTTTCGTTATTACTTTTCGAGTCCGAGGGACTATTGCTGTCGAATCTATAAATTGCATTCAAGGTCTGACCGTAGTGATGTTAATTGTGGTTACATTCATAAGTAGCTTGGTCCATCTTTATTCCATTTCATATATGTCTGAGGATCCGCATAGCCCTCGATTTATGTGTTATTTATCCATTTTTACTTTTTTTATGCTAATGTTGGTGACTGGAGATAACTTTCTTCAATTATTCCTGGGATGGGAGGGAGTAGGTCTTGCTTCATATTTGTTAATTCATTTCTGGTTTACACGACTTCAGGCGGATAAAGCTGCTATAAAAGCTATGCTTGTCAATCGAGTAGGTGATTTTGGATTAGCTCTTGGGATTTTTGGTTGTTTTACTCTCTTTCAAACAGTAGACTTTTCAACCATTTTTGCTTGTGCTAGTGCTCCCAGAAATGAATGGATTTTTTGCAATATGAGATTGAATGCCATAACTCTGATTTGTATTTTACTTTTTATTGGTGCTGTTGGGAAATCTGCACAGATAGGATTGCATACTTGGTTACCCGATGCAATGGAGGGTCCCACTCCAGTATCTGCTTTGATTCATGCAGCTACTATGGTCACTGCTGGCGTTTTCATGATAGCAAGGTGCTCCCCTTTATTTGAATACTCACCTACGGCTTTGATTGTTATTACTTTTGCAGGAGCTATGACGTCATTCCTTGCGGCAACCACTGGAATATTACAGAACGATCTAAAGAGGGTCATAGCTTATTCAACTTGCAGTCAATTAGGCTATATGATCTTTGCTTGCGGCATCTCTAACTATTCGGTTAGCGTCTTTCACTTAATGAATCACGCGTTTTTCAAAGCATTACTCTTCCTGAGTGCGGGTTCGGTGATTCATGCCATGTCGGATGAGCAAGATATGCGGAAGATGGGGGGGCTTGCCTCCTCCTTTCCTTTGACCTATGCCATGATGCTCATGGGCAGCTTATCTCTTATTGGATTTCCTTTTCTAACAGGATTTTATTCTAAAGATGTGATCTTAGAGCTCGCTTACACAAAGTATACCATCAGTGGGAACTTTGCTTTCTGGTTGGGAAGTGTCTCTGTCCTTTTCACTTCTTATTACTCCTTTCGTTTACTATTTCTAACATTTCTAGTACCAACTAATTCATTCGGGCGAGACAGATTACGATGTCATGATGCGCCCATTCCTATGGCCATTCCTTTAATACTTTTGGCTCTCGGGAGTCTCTTTGTAGGATACTTGGCCAAATTGCGCTATTTACCAGTGAGTGGTATTATTGGACTGATCTTTTGGTGGGAAATGTTCTTCATTTTAGATAATGAAACCATTCCATTACTACCAACGACCTCTCTGAGATATACGGTTTATGCCGGAAAGGTACGAAGTTGGACTAATTTGGAAACATTGGGCAATTTACTTTATACCTACTATTCCGTCTGGTTTATTTTATTAGTTTATGTTTCTACGATGGCCCAAGAACACGCTCATTCTTCAGCCGTAGAGAGACTTTTGAATTGTGAGGTACCATTACGAGCTCAATATATAAGAGTGTTATTCTGTGAAATAACTCGAATTTCAAATCATTCACTTGCTTCAACTACTCATGCTATGGATGTGGGAGCATCAACTCCGTTCCTTTGGGCTTTTGAGGAGCGGGAGAAATTGTTGGAATTCTATGAAAGAGTCCCGGGAGCCAGGATGCATGCCAGTTTCATACGACCTGGTGGAGTGGCACAAGATCTGCCTCTTGGCTTATGTCGAGATATTGATTCCTCCACACAACAATTTGCTTCTCGTATCGACGAATTAGAAGAGATGTCAACCGGCAACCGTATCTGGAAACAACGATTAGTGGATATTGGTACTGTCACTGCACAGCAAGCAAAGGATTGGGGATTCAGTGGTGTAATGTTAAGAGGTCCTGGGGTATGCTGGGATTCGCGAAGAGCAGCACCTTACGATGTTCATGACCAATCGGATCTTGACGTACCAGTAGGTACCAGAGGAGATCGCTATGATCGTTACTGTATCCGTATTGAAGAGATGCGACAAAGTGTTCGGATCATTGTGCAATGTCCTAATCAAATGCCTAGTGGCATGATCAAAGCCGATGATCGTAAGCTATGTCCTCCATCACGATCTCGAATGAAACTATCCATGGAACACCATTTCGAACTTTATACAGAAGGTTTTTCCGTACCAGCTCCTTCTACCTATACCGCAGTTGAAGCACCTAAAGGTGAATTTGGTGTCTTTCTTGTCAGTAATGGGAGTAATCGTCCCTACCGTTGTAAAATAAGAGCACCTGGCTTTGCCCATTCACAAGGACTCGATTCTATGTCCAAACATCACATGCCAGCAGATGTAGTCACCATCATAGGTACTCAAGATATTGTGTTTGGAGAGGTAGATAGATAGTTGTTGTGCTTTCTAAAATGGCATACCTATACAAGGGTTCAAGTTTCGATCGATATTTGCGGAGTGGATCATCCCTCTCGAAAACGAAGATTTGAAGTTGTCCATAATTTACTGAGTACTCGGTATAACTCACGCATTCGTGTACAAACAAGTGCAGACGAAGTAACACGAATATCTCCGGTAGTCAGTCTATTTCCATCAGCCGGCCGGTGGGAGCGAGAAGTATGGGATATGTCTGGTGTTTCTTCCATCAATCATCCGGATTTACGCCGTATATCAACAGATTATGGTTTCGAGGGTCATCCATTACGAAAAGACTTTCCTCTGAGTGGATATGTGGAAGTACGCTATGATGATCCAGAGAAACGTGTGGTTTCTGAACCCTTTGCTAGTCCTCTCCATTTTCATTACGAAGATGTATTACGTCAGGATCTGTTGCTCAAACTGAATCACGCCAATGTTATGGAAGGATTGTTTGAAATAAGATTAGTACCATTCAGAATCCAATTTGGAAAATTGGCTATGGAGATTTTGTGCGGTCAGAGAAGGGGCCCCTATTTTCAAGCAACTGGATATGTCTTTGCACGACAAAGCGTTCTCCGAGGGCATGGAATGTACTTGGTCAGAATCTTTACAGTAATGTCTTTGGATTCTCCGGTCGAAATACGGGAAAACTCCATCAAATTCTTTATGGAAACGGAATTCTCCCCGGAACTGGAAGATCATTTCGAGATCTTCGAGCATATTCGAGGGTTCAATGTGACTATTGTCACTTCGGCCAATACAAAAGATGAGACTTTACTACTGTGGAGCGGCTTTATGTTCTTGGTGGATGCAGGCCCTGGTACCCCCAAAATTTGTATGCAAGATGAGCTTACAGGACTGCCAATCAAGCGAGCCACCAGGTTTGAGAATAAGGTGGGAGTAGTGGCTGGTGAATCACTGATCAAAAAGCGGATTTTTGAGAGATTCTTCATCGATCTAGTGGCCGGTGAATCACTGATCAAAGAGCGAGCAGCCGCCAGGTTTAATGGATCCCTGGATGTAGCGGCTGGCGAACCGCTTCTTCTTCCACAAAGATTCAGACAAAACCGAGCTTGGATAGAACTGAAGAAGATTTGGCGAACGAAGAAAAAGGTCAAAGGGTTTATTATAAAAAAAATCAAAGGAGGTTATTCAGTAGCCATCGCGGGTTTCACTACTTTTCTTCCATTCAAAAAAAGGATAATTGATAGCATTAACCCTTTGATTCGTCATGGTAGAGAAGAAAAACGGCGCACGGACCGTACTCGAGCTTCGGATCAATGTCCCCAGAAGCAAGGAGTATGCCTGCGTGTTTCGACGAGAACACCGAAAAAACCTAATTCAGCTCTACGTAAGATAGCAAAAGTACGGTTGAGCAATCGACATGATATATTTGCTCACATTCCAGGCGAAGGTCATAATTCGCAGGAACATTCTATAGTCTTAGTCAGAGGAGGTAGAGTGAAAGATTCGCCAGGTGTGAAATCCCATCGTATTCGAGGAGTCAAGGATTTGCTGGGAATTCCGGATCGTAGAAAGGGAAGATCTAAATATGGTGCAGAAAGACCTATGAATGAGTTAACTAAGTATCAGATCGACCAAATTGAACAAATGATAGCTCAAGATCATGTTTCATTGGGAATTGAAGAGGGGAGAACGAGCAGACATCGAACGATTAATTTCTATTTCTCGTTATCGTGGAATTCGTCATCAAGATGGATCGCCCTT?????????????????????????????????????????????????????????????????????????????????????????????????????????????????????????????????TGCAACGTTATGGATACCATGACCGATCACCATCGAGAAAGAATAAATCACTTCTCAAGCGGCACGCCGGGGTTGTAACCTCCTTGAATTATTCGGTCATGCAATACTTTTTTAATACTAAGAATAAAATGCATTTCGACCCCGTCCTAGTTCTCAATCATTTCGTGGCACCGGGTGTGGCTGAACGGGGAGCGAAGGGAGGAAGCTTAGATAAGAGAATACGCTCTCGCATCGCTTTTTTTTTAGAAAGCTCTACCAGCGAGAAAAAGTGTTTGGCCCGAGTCCACTTCATTCGCCAAGCGAATGATCTTCGCTTCGCGGGAACAACCACCATATCGCTCTTTCCTTTCTCTACCTTCTTTTTTCCAAGGGGGGTTGGGGTGTATAATAACCCTTTTTTTGAGTGGAAACAACTGGGTAAGGATATGGAATTGATAGAGAAATTCATAGACCTAGGTAGGATAGGAAAATTACTGAGAAAGAACTCTTATTTGAACGAAGTGCAAAAAATGCGATCTTTTTTGTCTAATAGAACAAACACTAATACCTTAATTGAGTCGGTAAAGATCAAATCTGTTTATCAAAGTGCTTCTCTGATTGCTCAAGACATCTCTTTTCAACTGAGGAACAATCCAATCTCATTTCGTTCCATTTTTAGTAAAATAGTGAGCATTAAGATTTAAAACGTGTCGTCTACTTCCAGGAAATGTTCGGAACAGAGAACTTTCTCTAATCCAACGCCGTATTCTCCGAAGATTGAGGAACAAGAGGAGATCCATTAAAAGAAATCTTTCTCGGAGAGAAAATCGAAACAGTAACATCAAATCACAAACTACACGAAAGTTGTCTCTTTATTATGGGGATTTACCCATAAGGGAGGGAAGAGAACGAACTTCATATCCTTTTTTACTCAATCAAGAAACAAGATCGGACGTGATTCCGGTTCGTCTCCATTTTAGTGACACTCTTCCTCAAGCAAGGCAGCCGATAAGTCATCGAAGGGTTTGTTTGAATAATGGACTGGTAACCATTACTCATTTGAAAGTTTCCCACGGTGATCTAATATCTTTTAAAGAAGGTTTTGAAATAAGGAGATCTTTCTATATCGACATAGTTGGAAAAATCATAGGCAAATTCCTACCGGCCAGAATCTGGAGAAGAACAAAAAAAGAATGGTTCCGCTTACTCACAACTCAGAGGGGATGCCGCTTACTACTCAAATCCAAGGAATTGCAAAAGTTGCGTCAAGAAGAAGACAAAGTATGCTTAGGCAGTTCCTTCGCTGAGCACAACAGAATGAAGAGGAATTTGTTTCATTTCTTTGTAGAAAAGTCTTCTTTATATAGTTGCTCCGGATCCAGAATCAAAAGGATCGAACTACCTACTCATTATTCGGAGGTGAATCATAGAACACTAAAAGCTGTGGTATCTTATGGACCTAACATAGGTCACATCCCTCACGACATAAGATTGAAAGATCCAAACCTTCCTCTTCGGAGCACTTTTCACCGCCTAGCTCGAACTGAACGCGATGTAATAAAACTTATGGTTGACGCCGTAGATAATATAAAGCCAATATGCGAAGTGGTCAAAGTAGGAGTCGCAGGTACTATTTATGATGTTCCTGGGATTGTAGCCAGGGATCGTCAACAAACCTTAGCTATTCGTTGGATCCTTGGAGCAGCTTTCAAACGACGTATAAGCTACAGGATAAGCTTAGAGAAATGTTCATTTGCTGAGATACTGGATGCTTACCGAAAGAGGGGAATTTCACGTAAGAGAAGGGAGAATCTTCATGGACTGGCTTCCACCAATCGGAGTTTCGCGCATTTCAGATGGTGG
>Allium_cepa_NC_030100
ATGCAAACAGGGTTAAAAGCAGTAGATAGCCTGGTTCCTATAGGCCGTGGTCAACGCGAACTTATAATCGGGGACAGACAAACTGGAAAAACAGCTATTGCTATCGATACTATATTAAACCAAAAGCAAATGAACGAAGAGAGTGAGACATTGTATTGTGTCTATGTAGCGATTGGACAGAAACGATCGACTGTGGCACAATTCGTTCAAATTCTAATTGAAGCGAATGCTTTGGAATATTCCATTCTTGTAGCAGCCACCGCTTCGGATCCTGCTCCTCTGCAATTTCTGGCCCCATATTCTGGGTGTGCCATGGGGGAATATTTCCGCGATAATTCCATGCATGCATTAATAATATATGATGATCTTAGTAAACAGGCGGTGGCATATCGACAAATGTCATTATTGTTACGCCGACCACCAGGCCGTGAGGCTTTCCCTGGGGATGTTTTCTATTTACATTCCCGTCTCTTAGAAAGAGCCGCTAAACGATCGGACCAGACAGGTGCAGGTAGCTTGACTGCGTTACCCGTCATTGAAACACAAGCTGGAGACGTATCGGCCTATATCCCCACCAATGTGATCCCCATTACTGATGGACAAATCTGTTCGGAAACAGAGCTCTTTTATCGCGGAATTAGACCTGCAATTAACGTTGGCTTATCTGTCAGTCGCGTCGGGTCTGCCGCTCAGTTGAAAACTATGAAACAAGTCCGCGGTAGTTCAAAACTGGAATTGGCACAATATCGCGAAGTGGCCGCCTTCGCTCAATTTGGCTCAGACCTTGATGCAGCGACTCAGGCATTACCCAATAGAGGTGCAAGGCTTACAGAAGTGCCCAAACAACCACAATATTCACCACTTCCAATTGAAAAACAAATTGTAGTGATTTATGCATTGCAGCAATTCTCCAATCCTAACGAAGTCATTCCTCCGGAATCCAATGAACAACAACGATTACTTAGGACCAGCTTGCGAATTTTCGTAGTAGAATCATTACCAACTATTAATCTATCGCCTAAGTGCGAAAAGACAGTGCAAGCTTTGTTATGCCGAAACCTAAATGTAAAGTCAGCAACACTTCTAAATGCCACTTCTTCCCGTCGCATCCGTCTTCAGGACGATATAGTCACAGGTTTTCACAACTCAGTGAGTGAAAGATTTGTCCCCCTAATTCGAGAGGGCTTAGTAGTCCTGGGGAAGTTTTATTTTTCATTCACAAATCCATCCTTGTCTATGCTGCTCACTCTCGGTTTGGTCCTACTGATGATTTTTTTTGTTACGAAAAAGGGAGGGGGAAAGTCAGTGCCAAATGCTTGGCAATCCTTGGTAGAGCTTATTCATGATTTCGTGCCGAACCCGGTAAACGAACAAATAGGTGTGAAACAAAAGTTTTCCCCTCGCATCTTGGTCACTTTTACTTTTTCGTTATTTTGTAATCCCCAGGGTATGATACCATTTAGCTTCACAGTGACAAGTCATTTTCTCATTACTTTGGCTCTCTCATTTTCCATTTTGATAGGCATTACGATCGTTGGATTTCAAAGACATGGGCTTCATTTTTTTAGCTTCTCATTACCCGCAGGAGTCCCACTGCCATTAGCACCTTTTTTAGTACTCCTTGAGCTAATCCCTCATTGTTTTCGTGCATTAAGCTCAGGAATACGTTTATTTGCTAATATGATGGCTGGTCATAGTTCAGTAAAGATTTTAAGTGGGTTTGCTTGGACTATGCTATTGTTGAATAATCTTCTTTTTTTCATAGGAGATCTTGGTCCTTTATTTATAGTTCTAGCATTAACCGGTCTGGAATTAGGTGTAGCTATATCACAAGCTCATGTTTCTACGATCTCAATCTGTATTTACTTGAATGATGCTACAAATCTCCATATGCCGCAACTAGAGAAATTCACGTATTTTTCACAATTCTTTTGGTTATGTCTTCTACTTTCTTCTTTTTATGTTGCTATATGTAATGATGGGGATGGCATACTTGGAATCAGCAGAATTCTCAAGCTGCGCAGCCTACAGCGGGAGAACCCAATTCCTAGTAAGGAAGATATCTCAACCAAAACAGGTCTCTCGTATATGAAAAACACTTTCTTCGAAGTCGGACAATGGGACCTCTTGGGAAAAAGGATCACTTTGAGCTCTTCTTTCGGAGAAATAAGTTCCTCAGGAGAAATAGAGAAAAAGCTTCTCTATTTGATTTGTGTGAATGAAATCATGCTCATCCATCTCCTACACGGACACATTAGCTCAGCGGGAGCGGCTGTCGGTATTGGAAACGTGTTCAGTTCTTTGATTCATTCCGTGGCTAGAAATCCCTCATTGGCAAAACAATCATTTGGTTATGCCATTTTGGGCTTTGCTCTAACCGAAGCTATTGCATTGTTTGCCCTTGAACTATTTCATAAGGATCTTCCCCTCATCAATCACGAGTTTTTTATTCCTATCGTATATTGTCGTAACACCCTTAATGCTAGGTTTTGAAAAAGACTTTTCATGTCATTCCCATTTAGGTCCGATTCGGATTCCTCCGTTGTTTCCTTTTCCTTCCGCACCTTTTCCTCGAAATGAGAAAGAAGATGGTACACTCGAATTGTATTATTTAAGTGCTTATTGTTTGCCAAAGATCCTACTTCTACAATTGGTAGGTCACCGGGTTATTCAAATAAGTTGTGTTTTCCGTGGTTTTCCCATGTTACAACTTCCGTACCAATTCGATCGATCCGGAATGGATCGGTTAAACATTCTATTAGGGAGCCTGGTCTTGACTCTTCTGTGTGGTATTCATTCTCGTTCGGCTCTTGGAATTTGGAACAGCTCGAAAAATCCAACCACTTCACCTACTTCATTGCCCCCAACCCTTTCTCGTACCTCTATTGAAGAATGGTTTCATGTTCTTTCATCGATTGGTTATTCCTCTCCGTTCGTATGTGGGGTACCTTTCGGGTGTGGGATGCTCGTTTCACTTCTGTATTCATCTTGTTCCTTATTTACCTGGGTGCACTGCGTTTTCAAAAGCTTCCTGTCGAACCGGCTCCTATTTCAATCCGTGCTGGACCGATCGATATACCAATAATTAAGTATCCAGTCAACTGGTGGAATACATCGCATCAACCTGGGAGCATTAGCCGATCTGGTACATCCATACATGTTTCTATGCTCATTCCAATCTTGTCCAACTTTGCTAACTCCCCCTTCTCCACCCGTATATTGTTCGTTTTTGAAACACGTCTTCTTCTTCCATCTTTTCTCGAATCTCCCTTAACGGAGGAAATACATTTGATAGATTATCCAACCCCGAGCAATCTTAGTTATTGGTGGGGGTTCGGTTCGTTAGCTGGTATTTGTTTAGTCATTCAGATAGTGACTGGCGTTTTTTTAGCTATGCATTACACACCTCATGTAGATCTAGCTTTCAACAGCGTAGAACACGTTATGAGAGATGTTGAAGGGGGCTGGTTGCTCCGTTATATGCATGCTAATGGGGCAAGTATGTTTCTCATTGTGGTTCACCTTCATATTTTTCGTGGTCTATATCATGCGAGTTATAGCAGTCCTAGGGAATTAGTTTGGTGTCTCGGAGTTGTCATATTCCTATTAATGATTGTGACAGCTTTTATAGGATACGTACCACCTTGGGGTCAGATGAGCTTTTGGGGAGCTACAGTAATTACAAGCTTAGCTAGCGCCATACCTGTAGTAGGAGATACCATAGTGACTTGGCTTTGGGGTGGTTTCTCCGTGGACAATGCCACCTTAAATCGTTTTTTTAGTCTCCATCATTTACTCCCCCTTATTTTAGTAGGCGCCAGTCTTCTTCATCTGGCCGCATTGCATCAATATGGATCAAATAATCCATTGGGTGTACATTCAGAGATGGAAAAAATGGCTTCTTACCCTTATTTTTATGTAAAGGATCTAGTAGGTCGGGTAGCTTCTGCTATCTTTTTTTCCATTTGGATTTTTTATGCTCCTAATGTTTTGGGGCATCCCGACAATTATATACCTGCTAATCCGATGCCCACCCCGCCTCATATTGTGCCGGAATGGTATTTCCTACCGATCCATGCCATTCTTCGCAGTATACCTGACAAATCGGGAGGTGTAGCCGCAATAGCACCAGTTTCTATATCTCTGTTGGCTTTACCCTTTTTTAAAAATATGTATGTGCGTAGTTCAAGTTTTCGCCCGATGAACCAAGGAATATTTTGGTTGCTTTTGGCGGATTGCTTACTACTGGGTTGGATCGGATGTCAA????????????????????????????????????????????????????????????????????????????????????????????????????????????????????????????????????????????????????????????????????????????????????????????????????????????????????????????????????????????????????????????????????????????????????????????????????????????????????????????????????????????????????????????????????????????????????????????????????????????????????????????????????????????????????????????????????????????????????????????????????????????????????????????????????????????????????????????????????????????????????????????????????????????????????????????????????????????????????????????????????????????????????????????????????????????????????????????????????????????????????????????????????????????????????TTGGTTCGAGCTTTGTGGCATTTCCACGAGCAAACTAATCCAATCCCGCAAAGGATTGTTCATGGAACTACTATAGAGATTATTCGGACCATCTTTCCAAGTATCATCCCGATGTTCATTGCTATACCATCGTTTGCTCTGTTATACTCAATGGACGAGGTAGTAGTAGATCCAGCCATTACTATAAAAGCTATTGGACATCAATGGTATCGGTATGAGTATTCAGACTATAACAGTTCCGATGACCAGTCACTCACTTTTGACAGTTATACGATTCCAGAGGATGATCCAGAATTGGGTCAATCACGTTTATTAGAAGTGGACAATAGAGTGGTTGTACCAGCCAAAACTCATCTACGTATGATTGTAACACCCGCTGATGTACCTCATAGTTGGGCTGTACCTTCTTCAGGTGTCAAATGTGATGCTGTACCTGGTCGTTTAAATCAGACCTCCATTTCGGTACAACGAGAAGGAGTTTACTATGGTCAGTGCAGTGAGATTCGTGGAACTAATCATGCCTTTACGATCGTCGTAGAAGCTGTTTCTTTGAAAGATTATGGTTCTCGGGTATCCAATCAATTCATCCTCCAAATGCACCCATTTCAAGGGGGTGCAACACTTCTCAGTTTGGGCCTCATATTTATCCTATATACCATGTTCGTATGGTGGCGCGATGTTCTACGTGAATCCACTTTGGAAGGATATCATACAAAAGCTGTACAATTAGGACCTCGATATGGTTCTATTCTGTTTATAGTCTCGGAGGTTATGTTCCTTTTTGCTTTTTTTTGGGCTTCTTCTCATTCTTCTTTGGCACCGACGGTAGAGATCGGAGGTATTTGGCCCCCAAAAGGGATTGGGGTTTTAGATCCTTGGGAAATCCCTTTTCTTAATACCCCTATTCTCCCTTCATCCGGAGCTGCCGTAACTTGGGCTCATCATGCTATACTGGCGGGGAAGGAAAAACGAGCTGTTTACGCTTTAGTAGCTACCGTTTCACTGGCTCTAGTATCCACTGGCTTTCAAGGAATGGAATATTACCAAGCACCCTCCACAATTTCGGATAGTATTTATGGTTCTACCTTTTTCTTAGCAACAGGCTTTCATGGTTTTCATGTGATTATTGGTACTCTTTTCTTGATCATATGTGGTATTCGCCAATATCTTGGTCATCTGACCAAGGAGCATCCCACAAGCACCCCCCGGCGAAGGGGGGACCAGAAAAAGCCTTTCGTTTTCTTCCTTAACAAGCCCTCGAGCCTCCTTTGCGCCGCCTTCCTCATAGAAGCCGCCGCCATGAGAGACCTTATTAAGTATTGCAAACTGCTGATAGAGCTGGGCGGGGAGGTGATATTAATAAGGATTTGTTACGCGCGATATGCCGACGACTTACTACTAGGAATCGTGGGTGCCGTAGAGCTTCTCATAGAAATACAAAAACGTATCACTCACTTCCTACAATCCGGCCTTTTGGTAGGCTCCGCAGGATCAACAACCATAGCTGCACGGAGTACGGTAGAATTCCCCGGTACGGTCATTCGGGAAGTCCCAATTAATACGACTCCCATACAATTCTTGCGAGAGCTGGAGAAGCGTCTACGGGTAAAGCACCGTATCCATATAACTGCTTGCCACCTACGCTCCGCCATCCATTCCAAGTTTCGGGACCTAGGTCATAGTATCCCGATCAAACTGATGAGCGGAAGAGGTCGTCTACTGGACGCGCTAGCAGAGACTCTTGGAACAAGTCCCCAAGTTAGCGTATTATGGGTCAATCACATCCGGCAAGGATCAAGGGAGATCTCGTTGTTGCATAGCTCAGGTCGGAGCGTTCAACAGGCATCGGGCATGAGTATCAAGGCGGCGGGGGAAAGAGGGGCGGGATCTTTTAGCAGCGAATTTCCCATACAGATAGAGGCGCCTATCAAAAAGATACTCCGAAGGCTTCGGGATCGAGGTCTCATTAGCCGAAGAAGACCCAGGCCAATCCACGTGGCCTCTTTGACGAACGTCAGCGACGGAGACATAGTAAATCGGTCCGCGGGCATCGCTATAAGTCCTCTGTCCTACTACAGGTGCCGCGACAACCTTTACCAAGTTCGAACGATTGTCGACCACCAGATCCGCTGGTCTGCTATATTCACCCTATCCCACAAGCATAAATCTTCGGCGCGGAATATAATCCCAAAGTACCCAAAAGACTCAAATCTAGTAAATAAAGAAGGTGGTAAGACCCTTGCAGAGTTCCCAAACAGCATAGAGCTTGGGAAGTCGTATTTTGTTCGTACACAATCAACGGAAGCCTCCCCGACATATGTTGCAACGTCTCCAATAGCATGCTCTTACTTCGTCTTTCCCTTAATAAGTCATCAAATTTGGTGCTTTTCGATCCCCAGTTGCTATGTGGAACAAAGGACGAAATACAATCGATTCCTCCATTTAAGTGGTTCTCGCTTCTCCTTGTTCCTGTTCCTAACTCCTCCCCGGGTAGTTCCCCATGTTTGGCACTTTCCATACTTCGTGGGTTCAACTAATTCGCTCATGATCAAGTTACAACCTAAGATCTATGACCATATTATGTTAACTGTTCGTATTTCGTTCATTCCATCGGTATGCTCCCAGGTACCTCACATTGTGATCCGTTTGCTAGAAACCTCCACGAGCAATCGTCGTTTTTTGATGGTTTTTCCGCTTCTCACAGCAGCTCTTTCCACACCTCCGGATATCTGGTGCCAAATCGTCGCCCGTTTCCTTATTTCTTTGATAATAGAGTTGGCTATCTCTGTGGCATTGTACAAGTTCGTGAGCATGTCGGAATTTTCACCTATTTTTATCTATTTAGTGATGAGTCCGCTAGTTTCTTTGATCCCACTCGGTCTTCCTTTTCCATTTGCTTCCAATAGTTCGACCTATCCAGAAAAATTGTCGGCCCACGAATGTGGTTCCGATCCCTCCGGTGATGCCAGGAGTCGTTTCGATATACGATTTTATCTGGTTCCTATTTTATTTATTATCCCTGATCCGGAAGTCACCTTTTCTTCTCCTTGGGCAGTACCTCCCAACAAGATTGATCCGTTTGGATCTTGGTCCATGTTTTTATTGATTTTGACGATTGGATCTGCTTCGGATCGGGAGATGATCATCTCTATTTTAGGTATTCGGGGAATCCTCCTTAATAGACGAAATATTCCTATTATGTCAATGCCAATTGAATCAATGTTATTAGCTGTCAATTCGAACTTTTTGGTCTTTTCCGTTTCTTTGGATGATATGATGGGTCAATCATTTGCTTCATTAGTTCCAACCGTGGCAGCTGCGGAATCCGCTATTGGATCAGCCATTTTCGTTATAACTTTTCGAGTCCGAGGTACTATTGCTGTCGAATCTATAAATTGTATTCAAGGTCCGACCGTAGTGATGTTAATTGTGGTTACATCCATAAGTAGCTTGGTCCATCTTTATTCAATTTCATATATGTCTGAGGATCCGCATCGCCCTCGATTTATGTGTTATTTATCCATTCCTACTTTTTTTATGCCAATGTTGGTGACTGGAGATAACTCTCTGCAATTATTCCTGGGATGGGAGGGAGTAGGTCTTGCTTCATATTTGTTAATTCATTTCTGGTTCACACGACTTCAGGCAGATAAAGCAGCTACAAAAGCTATGCCTGTCAATCGAGTAGGTGATTTTGGATTAGCTCTTGGGATTTCGGGTCGTTTTACCCTCTTTCAAACAGTAGACTTTTCCACCATTTTTGCTCGTGCGTTTGCCCCCGGAAATTCATGGATTTCTCGCAATATGAGATTCAATGCCATAACTCTGATTTGTATTTTACTTCTTATTGGTGCTGCTGGGAAATCTGCACAGATAGGATCGCATACTCGGTCACCCGATGCAATGGAGGGTCCCACTCCAGTATCTGCTTCGATTCATGCAGCTACTATGGTCACAGCTGGCGTTTTCATGATAGCAAGGTGCTCTCCTTTATTTGAATACCCACCTACGGCTTTGATTGTTATTACTTCTGCAGGAGCTATGACGTCATTCCTTGCGGCAACCACTGGAATATTACAGAACGATCTAAAGAGGGTCATAGCTTATTCAACTTGCAGTCAATTAGGCTATATGATCTTTGCTTGCGGCATTTCTAACTATTCGGTTAGCGTCTTTCACTTAATGAATCACGCCTTTTTCAAAGCATTACTCTTCCTGAGTGCGGGTTCGGTGATTCATGCCATGTCGGATGAGCAAGATATGCGGAAGATGGGGGGGCTTGCCTCCTCGTTTCCTTTAACCTATGCCATGATGCTCATGGGCAGCTTATCTCTTATTGGATTTCCTTTTCCAACTGGATTTTATTCCAAAGATGTGATCTTAGAGCTCGCTTACACTAAGTATACCATCAGTGGGAACTTTGCTTTCTGGTTGGGAAGTGTCTCTGTCCTTTTCACTTCTTATTACTCTTTTCGTTTACTATTTCTAACATTTCTAGTACCAACTAATTCATTCGGGCGAGACAGGTTACGATGTCATGATGCGCCCATTCCTATGGCCATTCCTTCAATACTTCTGGCTCTCGGGAGTCTCTTTGTAGGATACTTGGCCAAATTGCGCTATTTACCAGTGAGTGGTATTATTGGACTGATCCTTTGGTGGGAAATGTTCTTCATTTTAGATAATGAAACCATTCCATTACTACCAACGACCTCTCTGAGATATACGGTTTATGCCGGAAAGGTACGAAGTTGGACGAATTTGGAAACATTAGGCAATTTACTTTATACCTACTATTCCGTCTGGTTTATTTTATTAGTATATGTTTCTACGATGGCCCAAGAACACGCTCATTCTTCAGCCGTAGAGAGACTTTTGAATTGTGAGGTACCATTACGAGCTCAATATATACGAGTGTTATTCCGTGAAATAACTCGAATTTCAAATCATTCACTTGCTTCAACTACTCATGCTATGGATGTGGGAGCATCAACTCCGTTCCTTTGGGCTTTTGAGGAGCGGGAGAAATTGTTGGAATTCTATGAAAGAGTCTCGGGAGCCAGGATGCATGCCAGTTTCATACGACCTGGTGGAGTGGCACAAGATCTGCCTCTTGGCTTATGTCGAGATATTGATTCCTCCACACAACAATTTGCTTCTCGTATCGACGAATTAGAAGAGATGTCAACCGGCAACCGTATCTGGAAACAACGATTAGTGGATATCGGTACTGTCACTGCACAGCAAGCAAAGGATTGGGGATTCAGTGGTGTAATGTTAAGAGGTCCTGGGGTATGCTGGGATTCGCGAAGAGCAGCACCTTACGATGTTCATGACCAATCGGATCCTGACGTACCAGTAGGTACCAGAGGAGATCGCTATGATCGTTACTGTATCCGTATCGAAGAGATGCGACAAAGTGTTCGGATCATTGTGCAATGTCCTAATCAAATGCCTAGTGGCATGATCAAAGCCGATGATCGTAAGCTATGTCCTCCATCACGATGTCGAATGAAACTATCCATGGAACACCATTTCGAACCTTATACAGAAGGTTTTTCCGTACCAGCTCCTTCTACCTATACCGCAGTTGAAGCACCTAAAGGAGAATTTGGTGTCTTTCTTGTCAGTAATGGAAGCAATCGTCCCTACCGTCGTAAAATAAGAGCACCTGGCTCTGCCCATTCACAAGGACTCGATTCTATGTCCAAACATCACATGCCAGCAGATGTAGTCACCATCATAGGTACTCAAGATATTGTGTCTGGAGAGGTAGATAGATAGGTGTTGTGCTTTCTAAAATTGCATACCTATACACGGGTTCAAGTTTCGATCGATATTTGCGGAGTTGATCATCCCTCTCGAAAACGAAGATTTGAAGTTGTCCATAATTTACTGAGTACTCGGTATAACTCACGCATTCGTGTACAAACAAGTGCAGACGAAGTAACACGAATATCTCCGGTAGTCAGTCTATTTCCATCAGCCGGCCGGTGGGAGCGAGAAGTATGGGATATGTTTGGTGTTTCTTCCATCAATCATCCGGATTTACGCCGTATATCAACAGATCATGGTTTCGAGGGTCATCCATTACGCAAAGACTTTCCTCTGAGTGGATATGTGGAAGTACGCTATGATGATCCAGAGAAACGTGTGGTTTCTGAACCCTCTGCTAGTCCT?????????????????????????????????????????????????????????????????????????????????????????????????????????????????????????????????????????????????????????????????????????????????????????????????????????????????????????????????????????????????????????????????????????????????????????????????????????????????????????????????????????????????????????????????????????????????????????????????????????????????????????????????????????????????????????????????????????????????????????????????????????????????????????????????????????????????????????????????????????????????????????????????????????????????????????????????????????????????????????????????????????????????????????????????????????????????????????????????????????????????????????????????????????????????????????????????????????????????????????????????????????????????????????????????????????????????TTGATTCGTCATGGTAGAGAAGAAAAACGGCGCACGGACCGTACTCGAGCTTCGGATCAATGTCCCCAGAAGCAAGGAGTATGCCCGCGTGTTCTGACTATCACACCGAAAAAACCTAATTCAGCTCTACGTAAGATAGCCAAAGTACGGTTGACCAATCGACATGATATATTTGCTCACATTCCGGGCGAAGGTCATAATTCGCAGGAACATCCTATAGTCTTAGTCAGAGGAGGTAGAGTGAAAGATTCGCCAGGTGTGAAATCCCATTGTATTCGAGGAGTCAAGGATTTGCTGGGAATTCCGGATCGAAGAAGAGGCAGATCTAAATATGGTGCGGAAAAACCA??????????????????????????????????????????????????????????????????????????????????????????????????????????????????????????????????????????????????????????????????????????????????????????????????????????????????????????????????????????????????????????????????????????????????????????????????????????????????????????????????????????????????????????????????????????????????????????????????????????????????????????????????????????????????????????????????????????????????????????????????????????????????????????????????????????????????????????????????????????????????????????????????????????????????????????????????????????????????????????????????????????????????????????????????????????????????????????????????????????????????????????????????????????????????????????????????????????????????????????????????????????????????????????????????????????????????????????????????????????????????????????????????????????????????????????????????????????????????????????????????????????????????????????????????????????????????????????????????????????????????????????????????????????????????????????????????????????????????????????????????????????????????????????????????????????????????????????????????????????????????????????????????????????????????????????????????????????????????????????????????????????????????????????????????????????????????????????????????????????????????????????????????????????????????????????????????????????????????????????????????????????????????????????????????????????????????????????????????????????????????????????????????????????????????????????????????????????????????????????????????????????????????????????????????????????????????????????????????????????????????????????????????????????????????????????????????????????????????????????????????????????????????????????????????????????????????????????????????????????????????????????????????????????????????????????????????????????????????????????????????????????????????????????????????????????????????????????????????????????????????????????????????????????????????????????????????????????????????????????????????????????????????????????????????????????????????
>Anarthria_humilis
ATGCAAACAGGCTTAAAAGCAGTGGATAGCCTGGTTCCTATAGGCCGTGGTCAACGAGAACTTATAATCGGGGACAGACAAACAGGAAAAACTGCAATAGCTATCGATACTATATTAAACCAAAAGCTTTTGAACTCAGAGAGTGAGACATTGTATTGTGTCTATGTTGCGATTGGACAAAAACGCTCGACTGTGGCACAATTAGTTAAAATTCTTTCAGAAGCGAATGCTTTGGAATATTCCATTCTTGTAGCAGCCACCGCTTCGGATCCTGCTCCTCTGCAATTTCTGGCCCCATATTCTGGGTGTGCCATGGGCGAATATTTCCGCGATAATGGAATGCACGCATTAATTATTTATGATGATCTAAGTAAACAGGCGGTGGCATATCGACAAATGTCATTATTGTTACGCCGACCACCAGGCCGTGAGGCTTTCCCAGGGGATGTTTTCTATTTACATTCCCGTCTCTTAGAAAGAGCCGCTAAACGATCGGACCAGACAGGTGCAGGTAGCTCGACTGCCTTACCCGTCATTGAAACACAAGCTGGAGACGTATCGGCCTATATCCCCACCAATGTGATCTCCATTACTGATGGACAAATCTGTTTGGAAACAGAGCTCTTTTATCGCGGAATTAGACCAGCTATTAACGTTGGCTTATCTGTCAGTCGCGTCGGGTCTGCCGCTCAGTTGAAAGCTATGAAAGAAGTCTGCGGTAGTTCAAAACTGGAATTGGCACAATATCGCGAAGTGGCAGCCTTCGCTCAATTTGGCTCAGACCTTGATGCTGCGACTCAGGCATTACTCAATAGAGGTGCAAGGCTGACTGAAGTGCCCAAACAACCACAATATGAACCACTTCCAATTGAAAAACAAATTGTAGTGATTTATGCA?????????????????????????????????????????????????????????????????????????????????????????????????????????????????????????????????????????????????????????????????????????????????????????????????????????????????????????????????????????????????????????????????????????????????????????????????????????ATAGGCAACTATTATTTCTCATTCACAAATCCATCCTTGTCTATGCTGCTCACTCTCGGTTTGGTCCTACTTCTGATTTTTTTTGTTACGAAAAAGGGAGGGGGAAAGTCAGTGCCAAATGCTTGGCAATCCTTGGTAGAGCTTATTCATGATTTCGTGCCGAACCTGGTAAACGAACAAATAGGCGTTAAACAAAAGTTTTTCCCTTGCATCTCGGTCACTTTTACTTTTTCGTTATTTCGTAATCCCCAGGGTATGATACCCTTTAGCTTCACAGTGACAAGTCATTTTCTCATTACTTTGGCTCTTTCATTTTCGATTTTTATAGGCATTACGATCGTAGGATTTCAAAGACATGGGCTTCATTTTTTTAGCTTCTCATTACCTGCAGGAGTCCCACTGCCGTTAGCACCTTTTTTAGTACTCCTTGAGCTAATCCCTCATTGTTTTCGTGCATTAAGCTCAGGAATACGTTTATTTGCTAATATGATGGCCGGTCATAGTTCAGTAAAGATTTTAAGTGGGTTTGCTTGGACTATGCTATTTTTGAATAATATTTTCTATTTCATAGGAGATCTTGGTCCCTTATTTATAGTTCTAGCATTAACCGGTCTGGAATTAGGTGTAGCTATATCACAAGCTCATGTTTCTACGATCTCAATTTGTATTTACTTGAATGATGCTACAAATCTCCATATGCCTCAACTGGATAAATTGACTTATTTTTCACAATTCTTCTGGTTATGTCTCCTCCTCTTTACTTTTTATATTCTTCTTTCTAATAATGAAAATGGAATAGTAGCGATCAGCAGAATTCTCAAACTACGGAAGCAACACCGAGGGAACAAGATCCTGAGCAAGGAAGATATCTCGAGAAAAACCGGTGTCTCCTATATGTACTCTAGTTTATTCGAAGTATCCCAATGGGACTATTTGGGAAAATGGATCAGTCTGATCTCTTCTTTCGGGGAAATAAGTGGCTCACGAGGAATTGAAAGCAAGATTCTCTATTTGATCTGTAGGAATGACATAATGCTGATCCATGTTCCACGCGGCCAAGGAAGCTTGGCGGGAGCAGCCATTGGAATTGGGAACGTCTTCAGTTCTTTGATTCATTCCGTTGCGCGAAATCCATCATTGGCTAAAGATTTATTTGGTTATGCCATTTTAGGCTTTGCTCTCACCGAAGCAATTGCCTTGTTCGCTCTTGAACTATTTCATAAGGATCTTCCCCTCACCAATCACGACTTTTTTATTCCTCTCGTATATCGTCGTCACGCCCTTAATGATAGGTTTTGAAAAAGATTTTTCATGTCATTCCCATTTAGGTTTGATTCGGATCCCTCTGTTGTTTCCCTTTCCTCCCGAACCTTTTCCTCGAAATGAAAAAGAATCTGGTAGACTCGAATTGTATTATTTAAGTGCTTATTGCTTGCCAAAAATCCTACTTCTACAATTGGTAGGTCACCGGGTTATTCAAATAAGTCGTGTTTTCTGTGCTTTTCCCATGTTACAACTTCCGTACCAATTCGATCGATCCGGAATGGATCGGTTAAACATTCTATTAGGGAGCCCGGTCTTGACTCTTCTGTGTGGTATTCATTCTCGTTCGGCTCTTGGAATTTGGAACAGCTCGCAAAATCCAACCACTTCACCTACTTCATTGCCCCCAACCCTTTCCCGTACCTCTATAGAAGAAGAGTTTCATGTTCTTTCATCGATTGGGTATTCCTCTCCTTTTGTATGTGGGGTACCTTTCGGGTGTGGGATGCTCGTTTAACTTCTGTATTCATCTTGTTCCTTATTTACCTGGGTGCACTGCGTTTTCAAAAGCTTCCTGTCGAACCGGCTCCTATTTCAATCCGTGCTGGACCGATCGATATACCAATAATAAAGTCTCCAGTCAACTGGTGGAATACATCGCATCAACCTGGGAGCATTAGCCGATCTGGTACATCAATACATGTTCCTATGCCCATTCCAATCTTGTCTAACTTTGCCAACTTCCCCTTCTCCACCCCTATCTTCTTCGTTCTGGAAACACGTCTTCCTATTCCATCTTTTCTCGAATCTCCTTTAACGGATGAAAGACATTTGATAGATTATCCAACCCCGAGCAATCTTAGTTATTGGTGGGGGTTCGGTTCGTTAGCTGGTATTTGTTTAGTCATTCAGATAGTGACTGGCGTTTTTTTAGCTATGCATTACACACCTCATGTGGATCTAGCTTTCAACAGCGTAGAACACATTATGAGAGATGTTGAAGGGGGCTGGTTGCTCCGTTATATGCATGCTAATGGGGCAAGTATGTTTTTCATTGTGGTTTACCTTCATATTTTTCGTGGTCTATATTATGCGAGTTATAGCAGTCCTAGGGAATTTGTTTGGTGTCTCGGAGTTGTCATATTCCTATTAATGATTGTGACAGCTTTTATAGGATACGTACTACCTTGGGGTCAGATGAGCTTTTGGGGAGCGACAGTAATTACAAGCTTAGCTAGCGCCATACCTGTAGTAGGAGATACCATAGTGACTTGGCTTTGGGGTGGTTTCTCCGTGGACAATGCCACCTTAAATCGTTTTTTTAGTCTTCATTATTTACTCCCCTTTATTTTAGTAGGCGCCAGTGTTCTTCATCTGGCCGCATTGCATCAATATGGATCAAATAATCCATTGGGTGTACATTCAGAGATGGATAAAATCGCTTTTTACCCTTATTTTTATGTAAAGGATCTTGTAGGTTGGGTAGCTTTTGCTATCTTTTTTTCCATTTGGATTTTTTATGCTCCTAATGTTTTGGGGCATCCCGATAATTATATACCTGCTAATCCGATGTCCACCCCGCCTCATATTGTGCCGGAATGGTATTTCCTACCGATCTATGCCATTCTTCGCAGTATACCTGACAAATCGGGAGGTGTAGCCGCAATAGCACTAGTTTTTATATCTCTCTTGGCTTTACCTTTTTTTAAAGAAATGTATGTCCGTAGTTCAAGTTTTCGCCCGATTTACCAAGGAATATTTTGGTTGCTTTTGGCAGATTGCTTACTACTAGGTTGGATCGGATGTCAAGCAGTTGATTTAGCCATTTTTAGTCTTCATCTATCAGGTGTTTCATCAATTTTAGGTATAACAACTATTTTCAACATGCGTGGACCTGGGATGACTATGCATAGATTACCCCTTTTTGTGTGGTCCGTTCTAGTGACAGCATTCCTACTTTTATTATCACTTCCGGTACTGGCAGGGGCAATTACAATGTTATTAACCGATCGAAACTTTAATACAACCTTTTTTGATCCTGCTGGAGGGGGAGACCCCATATTATACCAGCATCTCTTTTGGTTCTTCGGTCATCCAGAGGTGTATATTCTAATTCTGCCTGGATTCGGTATTATTAGTCATATCGTATCGACCTTTTCAAGAAAACCGGTCTTCGGGTATCTAGGCATGGTTTATGCCATGATCAGTATAGGTGTTCTTGGATTTCTAGTTTGGGCTCATCATATGTTTACTGTGGGCTTAGACGTTGATACGCGTGCCTACTTCACCGCAGCTACCATGATCATAGCTGTCCCCACTGGAATCAAAATCTTTAGTTGGATCGCTACCATGTGGGGAGGTTCGATACAATACAAAACACCCATGTTATTTGCTGTAGGGTTCATCTTTTTGTTCACCATAGGAGGGCTCACTGGAATAGTTCTAGCAAACTCTGGGCTAGACATTGCTCTACATGATACTTATTATGTGGTTGCACATTTCCATTATGTACTTTCTATGGGAGCCGTTTTTGCTTTTTACTATTGGGTGGAAACTTTAGGCCAA??????????????????????????????????????????????????????????????????????????????????????????????????????????????????????????????????????????????????????????????????????????????????????????????????????????????????????????????????????????????????????????????????????????????????????????????????????????????????????????????????????????????????????????????????????????????????????????????????????????????????????????????????????????????????????????????????????????????????????????????????????????????????????????????????????????????????????????????????????????????????????????????????????????????????ATGCACCCATTTCAAGGGGGTGCAACACTTCTCAGTTTGGGCCTAATATTTATCCTTTATACCATGTTCGTATGGTGGCGCGATGTTCTACGTGAATCCACGTTGGAAGGACATCATACAAAAGCTGTACAATTAGGACCTCGATATGGTTCTATTCTGTTCATAGTCTCGGAGGTTATGTTCTTTTTTGCTTTTTTTTGGGCTTCTTCTCATTCTTCTTTGGCACCTACGGTAGAGATCGGGGGTATTTGGCCCCCAAAAGGGATTGGGGTTTTAGATCCTTGGGAAATCCCTTTTCTTAATACCCCTATTCTCCCTTCATCCGGAGCTGCCGTAACTTGGGCTCATCATGCTATACTCGCGGGGAAGGAAAAACGAGCAGTTTACGCTTTAGTAGCTACCGTTTCACTGGCTCTAGTATCCACTGGCTTTCAAGGAATGGAATATTACCAAGCACCCTCCACTATTTCGGATAGTATTTATGGTTCTACCTTTTTCTTAGCAACTGGCTTTCATGGTTTTCATGTGATTATAGGTACTCTTTTCTTGATCATATGTGGTATTCGCCAATATCTTGGTCATCTGACCAAGGAGCAT???????????????????????????????????????????????????????????????????????????????????????????????????????????????????????????????????????????????????????????????????????????????????????????????????????????????????????????????????????????????????????????????????????????????????????????????????????????????????????????????????????????????????????????????????????????????????????????????????????????????????????????????????????????????????????????????????????????????????????????????????????????????????????????????????????????????????????????????????????????????????????????????????????????????????????????????????????????????????????????????????????????????????????????????????????????????????????????????????????????????????????????????????????????????????????????????????????????????????????????????????????????????????????????????????????????????????????????????????????????????????????????????????????????????????????????????????????????????????????????????????????????????????????????????????????????????????????????????????????????????????????????????????????????????????????????TCATATTTTGTTCGTACACAATCAACGGAGGCCTCCCCGACATATGTTGCAACGTCTTCAATAGCATGCTCTTACTTCGTCTTTCCCTTAATAAGTCATCAAATTTGGTGCTTTTCGATCCCCAGTTGCTATGGGGAACAAAGGACGAAATACAATCGATTCCTCCATTTAAGTGGTTCTCGCTTCTCCTTGTTCCTGTTCCTAACTCCTCCCCGGGTAGTTCCCAATGTTTGGCACTTTCCATACTTCGTGGGTTCAACAAATTCGCTCATGATCAAGTTACAACCTAAGATCTATGACCATATTATGTTAACTGTTCGTATTTTGTTCATTCCATCGGTATGTTCCCAGGTACCTGTAATTGTGATCTGTTTGCCAGAAACCTTCACGAGCAATCGTCGTTTTTTGATGGTTTTTCCGCTTATCACAGCTGCTCTTTCCACACCTCCGGATATCTGGTGCCAAATCGTCGCCCCTTTCCTTATATATTCGATAATCGAGTTTGCTATCTTTGTGGCATTGATTGTACAAGTTCGTATGTCGGAATTTGCACCTATTTGTATCTATTTAGTGATCAGTCCGCTAGTTTCTTTGATCCCACTCGGTCTTCCTTTTCCATTTGCTTCCAATAGTTCGACCTATCCAGAAAAATTGTCGGCCTACGAATGTGGTTCCGATCCTTCCGGTGATGCCAGAAGTCGTTTCGATATACGATTTTATCCGGTTTCTATTTTATTTATTATCCCTGATCCGGAAGTCACCTTTTCTTTTCCTTGGGCAGTACCTCCCAACAAGATTGATCTGTTTGGATCTTGGTCCATGTTTTTATTGATTTTGACGATTGGATCTGCTTCGGATCGGGAGATGATCATCTCTATTTTAGGTATTCGGGGAATCCTCCTTAATAGACGAAATATTCCTATTATGTCAATGCCAATTGAATCAATGTTATTAGCTGTCAATTCGAACTTTTTGGTATTTTCCGTTTCTTTGGATGATATGATGGGTCAATCATTTGCTTCATTAGTTCCAACAGTGGCAGCTGCGGAATCTGCTATTGGATCAGCCATTTTCGTTATTACTTTTCGAGTCCGAGGGACTATTGCTGTCGAATTTATAAATTGCATTCAAGGTCTGACCGTAGTGATGTTAATTGTGGTTACATTCATAAGTAGCTTGGTCCATCTTTATTCCATTTCATATATGTCTGAGGATCCGCATAGCCCTCGATTTATGTGTTATTTATCCATTTTTACTTTTTTCATGCTAATGTTGGTGACTGGAGATAACTTTCTTCAATTATTCCTGGGATGGGAGGGAGTAGGTCTTGCTTCATATTTGTTAATTCATTTCTGGTTTACACGACTTCAGGCAGATAAAGCAGCTATCAAAGCTATGCTTGTCAATCGAGTAGGTGATTTTGGATTAGCTCTTGGGATTTTTGGTTGTTTTACTCTCTTTCAAACAGTAGACTTTTCCACCATTTTTGCTTGTGCTAGTGCCCCCAGAAATTCATGGATTTTTTGCAATATGAGATTGAATGCCATAACTCTGATTTGTATTTTACTTTTTATTGGTGCTGTTGGGAAATCTGCACAGATAGGATTGCATACTTGGTTACCCGATGCAATGGAGGGTCCCACTCCTGTATCTGCTTTGATTCATGCAGCTACTATGGTCACAGCTGGCGTTTTCATGATAGCAAGGTGCTCCCCTTTATTTGAATACTCACCTACGGCTTTGATTGTTATTACTTTTGCAGGAGCTATGACGTCATTCCTTGCGGCAACCACTGGAATATTACAGAACGACCTAAAGAGGGTCATAGCTTATTCAACTTGCAGTCAATTAGGCTATATGATCTTTGCTTGCGGCATCTCTAACTATTCGGTTAGCGTCTTTCACTTAATGAATCACGCCTTTTTCAAAGCATTACTCTTCCTGAGTGCGGGTTCGGTGATTCATGCCATGTCGGATGAGCAAGATATGCGGAAGATGGGGGGGCTTGCCTCCTCCTTTCCTTTGACCTATGCCATGATGCTCATGGGCAGCTTATCTCTTATTGGATTTCCTTTTCTAACTGGATTTTATTCAAAAGATGTGATCTTAGAGCTCGCTTACACAAAGTATACCATCAGTGGGAACTTTGCTTTCTGGTTGGGAAGTGTCTCTGTCCTTTTCACTTCTTATTACTCCTTTCGTTTACTATTTCTAACATTTTTAGTACCAACTAATTCATTCGGGCGAGACAGATTACGATGTCATGATGCGCCCATTCCTATGGCCATTCCTTTAATACTTTTGGCTCTCGGGAGTCTCTTTGTAGGATACTTGGCCAAATTGCGCTATTTACCAGTGAGTGGTATTATTGGACTGATCCTTTGGTGGGAAATGTTCTTCATTTTAGATAATGAAACCATTCCATTACTACCAACGACCTCTCTGAGATATACGGTTCATGCCGGAAAGGTACGAAGTTGGACTAATTTGGAAACTTTGGGCAATTTACTTTATACCTACTATTCCGTCTGGTTTATTTTATTAGTA???????????????????????????????????????????????????????????????????????????????????????????????????????????????????????????????????????????????????????????????????????????????????????????????????????????????????????????????????????????????????????????????????????????????????????????????????????????????????????????????????????????????????????????????????????????????????????????????????????????????????????????????????????????????????????????????????????????????????????????????????????????????????????????????????????????????????????????????????????????????????????????????????????????????????????????????????????????????????????????????????????????????????????????????????????????????????????????????????????????????????????????????????????????????????????????????????????????????????????????????????????????????????????????????????????????????????????????????????????????????????????????????????????????????????????????????????????????????????????????????????TTGTTGTGCTTTCTAAAATGGCATACCTATACAAGGGTTCAAGTTTCGATCGATATTTGCGGAGTTGATCATCCCTCTCGAAAACGAAGATTTGAAGTTGTCCATAATTTACTGAGTACTCGGTATAACTCACGCATTCGTGTACAAACAAGTGCAGACGAAGTAACACGAATATCCCCGGTAGTCAGTCCATTTCCATCAGCCGGCCGGTGGGAGCGAGAAGTATGGGATATGTCTGGTGTTTCTTCCATCAATCATCCGGATTTACGCCGTATATCAACAGATTATGGTTTCGAGGGTCATCCATTACGAAAAGACTTTCCTCTGAGTGGATATGTGGAAGTACGCTATGATGATCCAGAGAAACGTGTGGTTTCTGAACCCTCTGCTAGTCCTCTCCATTTTCATTACGAAGATGTATCACGTCAGGATCCGTTGCTCAAACCGAATCACGCCAATGTTATGGAAGGATTGTTTGAAATAAGATTAGTACCATTCAGAATCCAATTAGGAAAATTGGCTATGGAGATTCCGCGCGGTCAGAGAAGGGGCCCTTATTTCAAAGCAACTGGATATGTCTTTGCACGACAAAGCGCTCTCCGAGGGCATGGAATGTCATTGGTCAGAATCTCGACAGTAATGTCTTTAGATTCTCCGGTCGAAATACGGGAAAACCCCATCAAATTCTTTATGGAAACGGAATTCTCCCCGGAACTGGAAGATCATTTCGAGATCTTCGAGCATATTCGAGGGTTCAATGTGACTATTGTCACTTCGGCCAACACAAAAGATGAGACTTTACCACCGTGGAGCGGCTTTATGTTCTTGGTGGATGCAGGCCTTGGTACCCCAAAAATGTGTATGCAAGATGAGCTTACAGGAGTGCCAATCCAGCGAGCCAGCAGGTTTGAGAATAAGGTGGGAGTAGTGGCTGGTGAATCACTGATCAAAAAGCGGATTAAAGAGAGATTCTTCATCGATCTAGTGGCCGGTGAATCACTGATCAAAGAGCGAGCAGCCGCCAGGGTTAATGGATCCCTGGATGTAGCGGCTGGTGAACCGCTTCTTCTTCCACGAAGATTCAGACAAAACCGAGCTTGGATAGAACTGAAGAAGATTTGGCGAACGAATAAAAAGGTAAAAGGGTTTATATTTAACAAAGTCAGAGGAGGTTATTCAGTAGCCATCGCAGGTTTCATTACTTTGATTCAAATCAAAAAAAGGAAAATTGAAAGCATTAACCCTTTGATTCGTCATGGTAGAGAAGAAAAAGGGCGCACGGACCGTACTCGAGCTTCGGATCAATGTCCCCAGAAGCAAGGAGTATGCCTGCGTGTTTCGACGAGAACACCGAAAAAACCTAATTCAGCTCTACGTAAGATAGCCAAAGTACGGTTGAGCAATCGACATGATATATTTGCTCACATTCCAGGCGAAGGTCATAATTCACAGGAGCATTCTATAGTCTTAGTCAGAGGAGGAAGAGTGAAAGATTCGCCAGGTGTGAAATCCCATCGTATTCGAGGAGTCAAGGATTTGCTGGGAATTCCAGATCGCAGAAGGGGAAGATCTAAATATGGTGCAGAAAGACCCATGAATGAGTTAACTAAGTATCAGATCGACCAAATTGAACAAATGATAGGTCAAGATCATGTTTCATTGGGAATTGAAGAGGGGAGAACGAGCAGACATCGAACGATTAATTTCTATTTCTCGTTATCGTGGAATTCGTCATCAAGATGGATCGCCCTT?????????????????????????????????????????????????????????????????????????????????????????????????????????????????????????????????TGCAACGCTATGGATACCATGACCGATCACCATCGAGAAAGACTAAATCACTTCTCAAGCATCACGCCGGGGTTGTAACCTCCTTGAATTATTTGGTCATGCAATACTTATTGAATACAAAGAAGAAAATGCATTTCGACCCCGTCGTAGTTCTCAATCATTTCGTGGCACCGGGTGTGGCTGAACGGGGAGCGAAGGAAGGAAGCGACGATAAGAGAATACGCTCTCGCATCGCTTTTTTTGTAGAAAGCTCGACCAGCGAGAAAAAGTCTTTGGCCCAAGTCCACTTCATTCGCCAAGCGAATGATCTTCGCTTCGCGGGAACAACCACCATCTCGCTCTTTCCTTTCTCTACCTTTTTCTTTCCAAGGGGGGTTGGGGTGTATAATAACCTATTTTTTGAGTGGGAACAACTGGGTAAGGATATGGAATTGATAGACAAATTCATAGACCTAGGTAGGATAGGAGAATTACTGAGAAAGAACTCTTATTTGAACGAAGTGCAAAAAATGCGATCTTTTTTGTCTAATAGAACAAACACTAATACCTTAATTGAGTCGGTAAAGATCAAATCTGTTTATCAAAGTGCTTCTCTGATTGCTCAAGACATCTCTTTTCAACTGAGGAACAATCCAATCTCATTTCGTTCCATTTTTAGTAAAATAGTGAGGATTAAGATTTAAAACGTGTCGTCTACTTCCAGGAAATGTTCGGAACAGAGAACTTTCTCTAATCCAACGCCGCATTCTCCGTCGATTGAGGAACAAGAGGAGATCCATTAAAATCAATCTTTCTCTGAGAGAAAATCTAAACAGTAACATCAAATCACAAACTACACGAAAGTTGTCCCTTTTTTATGGGGATTTAGCCATAAGGGGGGGAAGAGAAGGCACTTCATATCCTTATATAGTCAATCAAGAAACAAGATCGGACGTGATTCCGGTTCGTCTCCATTTTAGTGACACTCTTCCTCAAGCAAGGCAGCCGATAAGTCATCGAAGGGTTTCTTTGAATAATGGACTGGTAAGCATTACTCATTTGAAAGTTTCCCACGGTGATCTAATATCTTTTCAAGAAATAGAAGAAATAAGGAGATCTTTCTATATCGACATAGTTGGAAAAATCATAGGCAAATTCCTACCGGTCAGAATGTGGAGAAGAACAAAAACAGAATGGTTCCGCTTACTCAAAACTCAGAGGGGGTGCCGCTTACTACTCAAATCCCGGTTTTTGCAAGAGTTGCGTCAAGAAGAAGACAAAGTATGCTTAGGCAGTTCCGTAGCTGAGCACAACAGAATGAAGAGGAATTTCTTTCATTTCTTTGTTGACAAGTCTGCTTTTTATAGTTGCTCCGGATCCAGAATCAAAAGGATCGAACTACCTACTCATTATTCGGAGGTGAATCATAGAACACCAAAAGCTGTGGTATCTTATGGACCTAACATAGGTCACATCCCTCACGACATAAGATTGAAAGATCCAAACCTTCCTCTTCGGAGC??????????????????????????????????????????????????????????????????????????????????????????????????????????????????????????????????????????????????????????????????????????????????????????????????????????????????????????????????????????????????????????????????????????????????????????????????????????????????????????????????????????????????????
>Bolboschoenus_planiculmis
ATGCAAACCGGGTTAAAAGCAGTAGATAGCTTGGTCCCTATTGGCCGTGGTCAACGTGAATTAATCATTGGGGACAGACAAACAGGAAAAACAGCTATAGCTATTGATACTATATTAAACCAAAAAGAATTGAACTCAGAGAATGAGAAATTATATTGTGTTTATGTTGCAATTGGGCAAAAACGCTCGACGGTAGCACAATTAGTTCAAATTCTATCAGAAGCAAATGCTTTGGAGTATTCCATTCTAGTAGCAGCCACCGCTTCAGATCCGGCTCCTCTGCAATTTCTTGCCCCATATTCTGGGTGTGCTATGGGAGAATTTTTCCGCGATAATGGCATGCACGCATTAATTATCTATGATGATCTGAGTAAACAGGCAGTGGCATATCGACAAATGTCATTATTGCTACGCCGCCCACCAGGCCGTGAGGCTTTCCCTGGGGATGTTTTCTATTTACATTCCCGTCTCTTAGAAAGAGCCGCTAAGCGATCAGACCAAACAGGTGCAGGTAGCTTAACAGCCTTACCCGTCATTGAAACACAAGCTGGGGACGTTTCGGCCTATATTCCTACAAATGTAATTTCTATTACCGATGGACAAATCTGTTTGGAAACAGAGCTCTTTTATCGAGGAATTCGCCCAGCTATTAACGTCGGCTTATCTGTGAGTCGTGTAGGGTCCGCCGCTCAGTTAAAAACTATGAAGCAAGTCTGTGGAAGCTTAAAACTAGAATTAGCCCAATATAGAGAAGTAGCTGCCTTCGCTCAATTTGGGTCAGACCTTGATGCTGCCACTCAGGCATTACTTAATCGAGGTGCAAGACTGACAGAAGTGCTCAAACAACCACAATATGAGCCCCTTCCTATTGAAAAACAAATTGTAGTCATATATGCATTGCAGCAATTCTTCAATCCTAACGAGGTCATTCTTTTGGAATCCAATGAAAAACAACGAAACCTTAGGATAAGCTTGCAAATTTGCGTAGTAGAATCATTACCAACGGCGCGTTGTGCGCCTAAGTGCGAAAAGACAGTGCAAGCTTTGTTATGCCGAAACCTCAATGTCAAGTTAGCAACACTTCTCAATGCCATTTCTTCCCGTCGCATCCGTCTTCAGGACGATATTGTCACGGGTTTTAACTTCTCAGTGAGTGAAAGATTTTTACCCCTAATTCAAGAGGGCTTGGTAGTAATAGGAGACTTCTTTTTCTCATTCACAAATTCATCCTTGTTTATGCTGCTTACTCTCGGTTTGGTCCTACTTATGATTTTGCTTGTAACGAAAAAGGGAGGGGGAAAGTTAGTGCCAAATGCTTGGCAATCCGTGGTAGAGCTTATTTATGATTTCGTGCTGAACCTGGTAAACGAACAAATAGGTGTGAAACAAAAGTTTTTCCCTTGCATCCTGGTCACTTTTACTTTTTTGTTATTTTGTAATCTTCAGGGTATGATACCCTTTAGCTTCACAGTGACAAGTCATTTTCTCATTACTTTGGCTCTCTCCTTTTCTCTTTTTATAGGCATTACTATAGTGGGATTTCAAAGACATGGGCTTCATTTTTTTAGCTTCTTATTACCTGCAGGAGTCCCACTGCCGTTAGCACCTTTTTTAGTACTCCTAGAGCTAATCTCTCATTGTTTTCGTGCATTAAGCTCAGGAATACGTCTATTTGCTAATATGATGGCCGGTCATAGTTTAGTAAAGATTTTAAGTGGGTTTGCTTGGACTATGCTCTTTATGAATAATATTTTTTATTTCATAGGAGATCTTGGTCCTTTATTTATAGTTCTTGCATTAACCGGTCTGGAATTAGGTGTAGCTATATTACAAGCTTATGTTTTTACGATCTTAATCTGTATTTACTTGAATGATGCTATAAATCTCCATATGCCTCAACTTGATAAATTTACTTATTTTTCACAATTCTTCTGGTTATGTCTTTTCTTCTTTACTTTTTATATTGCGATATGCAATAATGGAGATGGACTACTCGGGATTAGCAGAATTCTTAAACTAAGGAACCAAAACCAGGGGAACAAGATCCAGAGCAAGGAATATATTTTGATAAAAACCGGTGTCTCCTATATGTACTCAATTTTATTCGAAGTATCCCAATGGGACTATTTGAGTCAAAGTTTAACTCTGATCTCTTGTTTCGGGGAAATAAGTGGCTTACGAGGAATAGACAAAAACATTCTCTATTTGATCTTGAGGAATGAAATAATGCTAATCCATGTTTTACACGGCCAAAGAAGCTTAGCGGGAGCTGCTATCGGGATTGGAAACGTCTTCAGTTCCCTAATTAATTCCGTGGCGCGAAATCCTTCATTGGCTAAGCAATTATTTGGTTATGCCATTTTGGGCTTTGCTCTAACCGAAGCAATTGCCCTGTTTGCTCTTTCACTATTTCATAAGGATCTTCTCCTCACCAATCACGAGTTTTTTATTCCTCTTGTATATCGTCGTTACGCCCTTAATGATAGGTTTTGAAAAAGACTTTTCATGTCATTACCATTTAGGTTTGATTTGGATCCCTCCGTTGTTTCCCTTTCCTCCCGAACCTTTTCCTCGAAATGATAAAGAATCTGGTACACTTGAATTATATTATTTCAGTGCTTCTTGCTTGCCTAAGATCCTACTTTTACAATTGTTAGGTCACTGGGTTATTCAAATAAGTTGTGTTTTCTTTGCTTTTCCCATGTTACAACTTATGTACCAATTCGATCGATCCGGAATGGATCGGTTAAACATTCTATTAGGGAGCCTGGTTTTGACTCTTTTGTGTGGTATTCATTCTTGTTTGGCTCTTGGAATTTGGAACAGCTCGCAAAATTTCACCACTTTACCTACTTTATTGCCCCTAACTCTTTCCTGTACCTCCATTGAAGAAGGCTTTCATGTTCTTTTATCAATAGGTTATTCCTCCCTTTTTGTATGTGGGGTACCTTTTGGGTGTGGGATGCTCGTTTAACTTCTGTATTAATCTTGTTTTTTATTTACCTGGGTGCATTGTGTTTTCAAAAGCTTTCTGTCGAACTGGCTTCTATTTTAATCTGTGTTGGACTGATCGATATACCAATAATAAAGTTTTCAGTCAACTGGTGGAATACATTGCATCAACCTGGGAGCATTAGCCGATCTGGTACATCCATACATCTTTCTATGCTCATTCCCATCTTGTCTAACTTTGCTAACTTCCTCTTATTCACCTGTATATTTTTCGTTCTGGAAACACGTCTTCTTATTCTATCTTTTCTCGAATCTTCCTTAACGGAAGAAATACATTTGATAGATTATCCAACCCCGAGCAATCTGAGTTATTGGTGGGGTTTCGGTTCGTTAGCTGGTATTTGTTTAGTCATTCAGATAGCGACTGGCGTTTTTTTAGCTATGCATTACACACCCCATGTTGATCTAGCTTTCAACAGCGTCGAACACATTATGAGAGATGTTGAAGGGGGCTGGTTGCTACGTTATATGCATGCTAATGGGGCAAGTATGTTTTTCATTGTGGTTTACCTTCATATTTTTCGTGGTCTATATTATGCGAGTTATAGCAGTCCTAGGGAATTTGTTTGGTGTATCGGAGTTGTCATATTCCTCTTAATGATTGTAACAGCTTTTATAGGATACGTACTACCTTGGGGTCAGATGAGCTTTTGGGGAGCTACAGTAATTACAAGCTTAGCTAGCGCCATACCTGTAGTAGGAGATACCATAGTGACTTGGCTTTGGGGTGGTTTCTCCGTGGACAATGCCACCTTAAATCGGTTTTTTAGTCTTCATTATTTACTACCCTTTATTTTAGCAGGCGCCAGTCTTCTTCATCTAGCCGCATTGCATCAATATGGATCAAATAATCCATTGGGTGTACATTCAGAGATGGATAAAATTTCTTTTTACCCTTATTTTTATGTAAAAGATCTAGTAGGTTGGGTAGCTTTTGCTATCTTTTTTTCCATTTTCATTTTTTATGCTCCTAATGTTTTGGGGCATCCCGACAATTATATACCTGCTAATCCGATGTCCACCCCGCCTCATATTGTGCCGGAATGGTATTTCCTACCGATCTATGCCATTCTTCGCAGTATACCTGACAAAGCGGGAGGTGTAGCCGCAATAGCACTAGTTTTTATATCTCTCTTGGCTTTACCTTTTTTTAAAAATATGTATGTGCGTAGTTCAAGTTTTCGACCCATTTACCAAGGAATATTTTGGTTGCTTTTGGCAGATTGCTTACTACTAGGTTGGATCGGATGTCAAGCGGTGGATTTAGCCATTTTTAGTCTGCATCTATCAGGTATCTCATCCATTTTGGGTATAACAACTATCTTCAACATGCGTGGACCAGGAATGACTATGCATAGATTACCCCTTTTCGTGTGGTCCGTTCTAGTGACAGCATTCCTACTTTTATTATCACTTCCGGTACTGGCAGGGGCAATTACAATGTTATTAACCGATCGAAACTTTAATACAACCTTTTTTGATCCTGCTGGAGGAGGAGACCCCATCTTATACCAGCATCTCTTTTGGTTCTTCGGTCACCCAGAGGTTTATATTCTCATTCTGCCTGGATTTGGTATTATTAGTCATATCGTCTCTACCTTTTCGAGAAAACCCGTCTTTGGCTATCTAGGAATGGTTTATGCCATGATCAGTATAGGTGTTCTTGGTTTTCTTGTTTGGGCTCATCATATGTTTACTGTGGGCTTAGACGTGGATACGCGTGCCTACTTCACCGCAGCTACCATGATCATAGCTGTACCCACTGGAATTAAAATCTTTAGTTGGATTGCTACCATGTGGGGGGGTTCGATACACTTCAAAACACCTATGTTATTTGCTGTAGGGTTCATCTTTTTGTTCACCATAGGAGGACTCACTGGAATAGTTCTAGCAAATTCTGGACTAGACATTGCTCTACATGATACTTATTATGTGGTTGCACATTTCCATTATGTACTTTCTATGGGAGCCGTCTTTGCTTTTTACTATTGGGTGGAAACTTTAGGCCAATTGGTTCGGGCTTTATGGCATTTCAACGAAAAAACTAATCCAATCCCGCAAAGGATTGTACATGGAACTACTATCGAGATAATTTGGACCATCTTTCCAAGTATCATCCTGATGTTCATTGCTATACCATCCTTTGCTCTCTTATACTCAATGGACGAGGTAGTAGTAGATCCAGCCGTTACTATAAAAGCTATTGGACATCAATGGTATTGGTATGAGTATTCGGACTATAACAGTTCCGATGAACAGTCACTCACTTTTGACAGTTATATGATTCCGGAAGATGATTTAGAATTGGGTCAATTACGTTTATTAGAAGTTGACAATAGAGTGGTTGTACCAGCTCAAACTCATCTACGTATGATTATTACATCTGCTGATGTACTTCATAGTTGGGCTGTACCTTCCTTAGGTGTAAAATGTGATGCTGTACCTGGTCGTTTAAATCAGACCTCTATTTTGATACAACGAGAAGGAGTTTACTATGGTCAGTGCAGTGAAATTTGTGGAACTAATCATGCCTTTATGATTGTTGTAGAAGCTGTTTCTTTAAAAGATTATGGTTCTTGGGTTTCCAATCAATTAAGCCAACAAATGCACTCATTTCAAGGGGGTGCAACACTTCTAAGTTTGGGTCTCATCTTTATCCTATATACCATGTTTGTATGGTGGCGCGATGTTCTACGTGAGTCCACATTGGAAGGACATCATACAAAAGCTGTACAATTAGGACTTCGATATGGTTTTATTCTGTTCATAGTCTCGGAGGTGATGTTCTTTTTTGCTTTTTTTTGGGCTTTTTTTCATTCTTCTTTGGCACCTACGGTAGAGATCGGAGGTATTTGGCCCCCAAAAGGGATTGGGGTTTTAGATCCTTGGGAAATACCTTTTCTTAATACCCTGATTCTCCTTTCATCCGGAGCTGCCGTAACTTGGGCTCATCATGCTATACTCGCGGGGAAGGAAAAACGAGCAGTTTACGCTTTAGTAGCTACCGTTTTACTGGCTCTAGTATTCACTGGCTTTCAAGGAATGGAATATTACCAAGCACCCTTCACTATTTCAGATAGTATTTATGGTTCGACCTTTTTCTTAGCAACTGGATTTCATGGGTTTCATGTGATTATAGGTACTATTTTCTTGCTCATATGTGGTATTCGCCAATATCTTGGTCATCTGACCAAGGAGCATCCCACAAGCCCCCTCCGGCGAAGGGGAGACCAGAAAATGTCTTCCTGCTTATTCCTGAACAAGCCCTCGAGCCTCCTTTGCACCGCCTTACTCATAGAAGCCGCTGCCATGAGAGACCTTCTGCAGTATTGCAAACTGCTGATAGAGCTGGGCGGGGAGGCGATATTTATAAGGATTTTTTACGCGCGATATGCCGACGACTTACTACTAGGAATTGTGGGTGCCGTATTTTTTCTCATAGAAATACAAAAACGTCTAACCCACTTCCTACAATCCGGCCTTTGGGTGGGCTCCGCAGGATCAACAACCATAGCTGCACGGAGTAAGGTAGAATTCCTCGGTACGGTCATTCGGGAAGTCCCTCCGAGGACGACTCCCATAAAATTCTTGCGAGAGCTGGAGAAACGTCTACGGGTAAAGCACCGTATCCATATAACTGCTTGCCACCTACGCTCCGCCATCCATTCCAAGTTTAGGGACCTAGGAACTAGTATCCCGATCAAAGAGATTAGCGGACGAGGTCGTTTACTGGATGCGCTAGCGGATACTCTTGGAAAAAGTGCCCAAGTGAACGTATTCTGGGTCAAGCACATCCGGCAAGGAGCAAGGGCGATCTCGTTGTTGCATAGCTCAGGTCGAAGCAAAAGGCAGTCGAAGGCTATGAATGTCAAGGCGGCGGGGAAAGGAAGGGCGGGATCTTTCAGCAGCGAATTCCCCATACAGATAGAGGCGCCTATCAAAAAGATACTCCGAAGGCTTCGAGATCGAGGTCTCCTTAGCCGAAAAAGACCCAGGCCAATCCACGTGGCCTCTTTGACCAACGTCAGCGACGGAGACATAGTAAATCGGTCCGCGGGCATCGCGATAAGTCCTTTGTCCTACTACAGGTGCTGCGACAACCTTTACCAAGTCCGAACGATTGTCGACTACCAGATCCGCTGGTCCGCTATATTCACCCTAGCCCACAAGCACAAATCTTCGGCGCGTCATATAATCCCAAAGTACTCCAAAGACTTAAATATAGTTAATCAAAAAGGTTGTAAGACCCTTGCGGAGTTCCCAAACAGCATAGAGCTTGGGAAGTCGTATTTTGTTTGTACACAATTAACGGAGGCCTTCTCTACATATCTTGCAACGTCTTCAATAGCATGCTCTTACTTCATCTTTCCCTTCATCAGTTATCAAATTTGGTGCTTTTCGATACCCAGTTGCTATGGGGAAAAAAGGAGGAAATACAATCGATTCCTCTATTTCAGTCTTTCTAGCTTCTCCTTATTCCTGTTCCTAACTCTTTCCTGGGTAGTTCCCAATGTTTGGCACTTTCCATACTTCATGGGTTCAACAAATTCGCTAATGATAAAGTTACAACCTAAGATCTATGACTATATTATGTTCACTCTTCGTATTTTGTTCATTCCATCGGTATGCTCCCAGGTACCTGTCATTGTGATCTGTTTGCCAGAAATGCTCACGAGCAATCGTCGTTTTTTGATGGTTTTTTCACTGATCACAGCTGCTCTTTCCACACCTCCGGATATCTGGTGCCAAATTGTCGCCTCTTTACTTATTTATTTTATCATAGAGCTTGCAATCTTTGTGGCATTGATTATACAAGTTCGTATGTCGGAATTCGCACCTATTTTGATCTATTTAGGTTTCAGTCTGCTAGTTTCTTTGATCTTAGTGGGTCTTCCTTTTCTATTTTCTTCCAATAGTTCGACCTATCCAGAAAAATTGTCGGCTTACGAATGTGGTTTCGATCCCTTCGGTGATGCCAGAAGTCGTTTCGATATACGGTTTTATCTGGTTTCTATTTTATTTATTATCTTTGATCTGGAAGTCACCTTTTTTTTCCCTTGGGCAGTATCTCTAAACAAGATTGATCTCTTTGGATTTTGGTCCATGTTTTTATTGATTTTAACGATAGGATTTGCTTTGGATTGGGAGATGATCATCTTTATCTTAGGTATTCGGGGAATCCTCCTTAATAGACGCAACATTCTTATTATGTTAATGTCAATTGAATTAATGTTATTAGCTGTAAATTTGAACTTTTTGGTATTTTCCGTTTCTTTGGATGATATGATGGGTCAAGTATTTGCTTTATTAGTTCTAACAGTGGCAGCTGCGGAATCTGCTATTGGATTAGCCATTTTTGTTATTACTTTTAGAGTCCGAGGGACTATTGCTGTCGAATTTATAAATTGCATTCAAGGT??????????????????????????????????????????????????????????????????????????????????????????????????????????????????????????????????????????????????????????????????????????????????????????????????????????????????????????????????????????????????????????????????????????????????????????????????????????????????????????????????????????????????????????????????????????????????????????????????????????????????????????????????????????????????????????????????????????????????????????????????????????????????????????????????????????????????????????????????????????????????????????????????????????????????????????????????????????????????????????????????????????????????????????????????????????????????????????????????????????????????????????????????????????????????????????????????????????????????????????????????????????????????????????????????????????????????????????????????????????????????????????????????????????????????????????????????????????????????????????????????????????????????????????????????????????????????????????????????????????????????????????????????????????????????????????????????????????????????????????????????????????????????????????????????????????????????????????????????????????????????????TTGCGCTATTTACCAGTGAGTGGTATTATTGGACTGATCTTTTGGTGGGAAATGTTCTTCATTTTAGATAATGAAACCATTCCATTACTACCAACGACCTCTCTGAGATATATGGTTTATGCCGAAAAGGTACAAAGTTGGACTAATTTGGAAACATTGGGCAATTTACTATATACCCACTATTTCGTCTGGTTTATTTTATTAGTA???????????????????????????????????????????????????????????????????????????????????????????????????????????????????????????????????????????????????????????????????????????????????????????????????????????????????????????????????????????????????????????????????????????????????????????????????????????????????????????????????????????????????????????????????????????????????????????????????????????????????????????????????????????????????????????????????????????????????????????????????????????????????????????????????????????????????????????????????????????????????????????????????????????????????????????????????????????????????????????????????????????????????????????????????????????????????????????????????????????????????????????????????????????????????????????????????????????????????????????????????????????????????????????????????????????????????????????????????????????????????????????????????????????????????????????????????????????????????????????????????TTGTTGTGCTTTCTCAAATGGCATACCGCAACAAGGGTTCAAGTTTTGATCGATATTTGCGGAGTAGATTATCCCTCTAGAAAACGCAGATTTGAAGTTGTCTATAATTTACTGAGTAGTCGGTATAACTCACGCATTCGTGTACAAACAAGTGCAGACGAAGTAACACGAATATCTTCGGTAGTCAGTCTATTTCCATCAGCCGGCTGGTGGGAGCGAGAAATCTGGGATATGTTTGGTCTTTCTTTCATCAATCATCCGGATTTACGCCGTATATTAACAGATTATGGTTTCGAGGGTCATCCATTACGAAAAGACTTTCCTCTTAGTGGATATGTGGAAGTACGCTATGATGATCCAGAGAAACGTGTGGTTTCTGAACCCTTTGCTAGTCCTCTCCATTTTCATTACGAAGATATATTACGTCAGGATCTCTTGCTCAAACTGAATTACGCCAATGTTATGGAAGGATCCTTTGAAATAAGATTAGTACCCTTCAGAATCCCATTTGGGAAATTGGCTACGGAGATTTTGTGCGGTCAGAAAAGGGGCCTTGATTTCAAAGCAACTGGATCTGTCTTTTCACGACAAAGCGTTGTCCGAGGGCATGGAATGTTCTTGGTCAGAATCTTGACAGTAATTTCTTTAGATTATCCGGTCGAAATACGGGAGAATTCCATTAAATTCTCTATGGAAACGGAATTCTCCCCAGAACTTGAAGATCATTTCGAGATATTCGAGCATATTCGAGGGTTCAATGTGACTATTTTCACTTCGGCCAACACAAAAGATGAGACTTTACTACTGTGGAGCGGCTTT??????????????????????????????????????????????????????????????????????????????????????????????????????????????????????????????????????????????????????????????????????????????????????????????????????????????????????????????????????????????????????????????????????????????????????????????????????????????????????????????????????????????????????????????????????????????????????????????????????????????????????????????????????????TTGATTCGGCATGGTAGAGAAGAAAAACGGCGCACGGACCGTACTCGAGCTTTGAATAAATGTCCCCAGAAGCAAGGAGTATGCCTGCGTGTTTCGACGAGAAAACCGAAAAAACCAAATTCAGCTCTACGTAAGATAGCCAAAGTACGGTTGAGCAATCGACATGATATATTTGCTTACATTCCAGGCGAAGGTCATAATTTGCAGGAGCACTCTATAGTATTAGTCAGAGGAGGTAGAGTGAAAGATTTGCCAGGTGTGAAATTCCATTGTATTCGGGGAGTCAGGGATTTGCTGGGAATTCCGGATCGCAGAAGGGGAAGATCTAAATATGGTGCAGAAAGACCAATGAATGAGTTAACTAAGTATCAGATCGACCAAATTTCAAAAATGATAAGTCAAGATCATGTTTCATTGGGAATTGAAGAGGGGAGAACGAGCAGACATCGCACGATTAATTTCTATTTCTCGTTATCGTGGAATTCGTCATAAAGAGAAATTGCCCTTGAAAGTCTGATGAGCAGGAACATTTGGTCACGTAGATCTTCTATTTCGCCGGAATTCGTAGATTGCTCCGTACTCATTTACAATGGAAAAACTCCTGTTCGTTGTAAGATTACTGAAGGTCATAAATTTTGCAACGCTATGGATACCATGACCGATCACCATCGATAACGACTAAATCACTTCTCGAGCATCACGCCGGGCTTGTCACCTCCTTTAATTATTTGGTCATGCAATATTTATTGAATACAAAGAAAAAAATGCATTTTGACCCCGTCCACGTTCTCAATCATTTCGTGGCATCGGATGTAGCTGAACGAGGAGCGAAGGAAGAAAGCTTAGAAAAGAGAATACGCTCTCGCATCGCTTTTTTTGTAGAAAGCTCAACCAGCGAGAAAAAGTGTTTGGCTCAAGTCCACTTCATTCGCTTGGCGAATGATCTTCGCTTCGCGGGAACAACAGGCATCTCGCTCTTCCCTTTCTCTACCTTTTTCTTTCTAAGGGGGGTTAGGGTGTATAAGAAAATCTTTTTGAAGTAGGTAGAACTGGGTAAGAATATGGAATTGATAGAAAAATTCATAGACCTAGGTAGGAAAGGAGTCTTACTGAGAAAGAACTCTTATTTGGACGAAGTTAAAAAAATGCGATCTTTTTTGTCTAATAGAACAAAAACCAATACCTGTCTTGAGTCGGTCAAGATCAAATCTGTTTATCAAAGTGCTTCTCTGATTGCTCAAGACATATCTTTTCAACCGAGGAACAATCAAATCTCATTTCGTTCCATTTTTAGTAAAATAGTAAGCATTAAGATTTAAAACGTGTCGTCTACTTCCAGGAAATGTTTGGAACAGAGAACTCTCTCTAATACAACGCCGCATTCTCCGAAGATTGAGGAAAAAGAGGAAATCCATTAAAAGAAATCTTTCTATGAGAGAAAATCTAAACAGTAACATTAAATTACAAACTACACGCAAGTTGTCCCTTTTTTATGGGGGTTTACCCATAAGGGAGGGAAGAGAACTAACTTCATATCCTTTTTTACTCAATCAAGAAACAAGATTGGACGTGATTCTGGTTCGTCTCCATTTTAGTAACACTCTTCCTCAAGCAAGGCAGCTGATAAGTCATCGAAAGGTTTGTGTGAATAATGGACTGGTCAGCATTACTCATTGGAAAGTATCCCATGGTGATCTCATATCTTTTCCAGAAAGTGAAGAAATAAGGAGATCTTTCTATATCGACATAGTTGGAAAAATAATAGGAAAATCCCGTTCGGTCAGATGGTGGAGAAGAACCCAAATATCATGGTTCCGCTTACTAAAAACAAAAAGGGAGTGTCGCCTACTACTAAAATCCCGCTTTTTGCAAAAGTTGCGTCAAAAAGAAGACAAAGTATGCTTAGGAAGTTCCTTCGCTGAGTACAACAGAATGAAGAGGAATTTTTTGCATTTATTTTTTTACAAGTCTTCTTTTTATAAGCGCTATGGATCCAGAATAAAAAGGATCGAACTACCTACTCATTATTCGGAGGTGAATCATAGAACACTAAAAGCTGTGGTATCTTATGGACCTAACATAGGTCACATCCCTCACGACATAAGATTGAAAGATCTAAACCTTCTTCTTTGGAGCACTTTTCATCGCCTAGCTCGAAATGAACTCGATGTAATCAAACTGATGAGTGAGGCCGTAGATAATATTAAGCCCATATGCGAAGTGGTCAAAGTAGGAGTCGCAGGTACTATTTATGATGTCCCTGGGATTGTAGCCCGGAATCGTCAACAAACCTTAGCTATTCGTTGGATCATGTTCGCAGCTTTCAAACGACGCATAAGCTACAGGATAAGCTTAGAGAAATGTTTATTTGCTGAGATACTGGATGCTTACAACAAGAAGGGAATTGCACATAAGAGAAGGGATAATCTTCATGGACTGGCTTCCACCAATCGAAGTTTCGCCCATTTCAGATGGTGG
>Carex_gibba
ATGCAAACAGGGTTAAAAGCAGTAGATAGCTTGGTCCCTATTGGCCGTGGTCAACGTGAATTAATCATTGGGGACAGACAAACGGGAAAAACAGCTATAGCCATTGATACTATACTAAATCAAAAGGAATTGAACTCAGAGAATGAGAAATTATATTGTGTTTATGTTGCAGTAGGTCAAAAACGCTCAACGGTAGCACAATTAGTGAAAATCCTGTCAGAAGCAAATGCTTTGGAGTACACTATTTTAGTAGCAGCCACCGCTTCAGATCCGGCTCCTCTGCAATTTCTGGCCCCATATTCTGGGTGTGCCATGGGAGAATTTTTCCGCGATAATGGCATGCACGCTTTAATTATCTATGATGATCTCAGTAAACAGGCAGTGGCATATCGACAAATGTCATTATTGCTACGCCGCCCACCAGGCCGTGAGGCTTTCCCCGGGGATGTTTTCTATTTGCATTCCCGTCTCTTAGAAAGAGCCGCTAAGCGTTCAGATCAAACAGGTGCAGGTAGCTTAACAGCCTTACCCGTCATTGAAACACAAGCTGGGGACGTCTCGGCCTATATTCCTACAAATGTAATTTCTATTACAGATGGACAAATCTGTTTGGAAACAGAGCTCTTTTATCGAGGGATTCGACCAGCTATTAACGTCGGCTTATCCGTGAGTCGTGTAGGGTCCGCCGCTCAGTTAAAAACTATGAAGCAAGTATGTGGAAGCTTAAAACTAGAATTAGCCCAATATAGAGAAGTAGCTGCCTTCGCTCAATTTGGGTCAGACCTGGATGCTGCCACTCAGGCATTACTGAATCGAGGTGCAAGGCTTACAGAAGTGCTAAAACAACCACAATATGAGCCAATTCCTATTGAAAAACAAATTGTAGTCATTTATGCATTGCTTCAACTCTTCAATCCTACCGAGGTCCTCCTTTTGGAATCCAATAAAAAACAAGTCTACCTTTTTGGTAGCTTGCTCGTTTGCGTAGTAGAATCATTACCAACGGCGCGTTGTGCCCCTAAGTGCGAAAAGACAGTGCAAGCTTTGTTATGCCACAACCTAATTGTTAAGTTAGGAACACTTATCAATGAAATATCTTCCCGTCGCATCCGTCTTCAGGACGATATAGTCACGAGTTTTCACTTCTCGGTGAGTGAAAGATTTTTAACTCTCATTCGAGGGGCCCTTGTAGACATGGGAGACTTCTTTTTCTCATTCACTAATTCCTCCTTTTTTATGCTGCTTACTCTCGGTTTGGTCCTACTTATGATTTTGCTTGTCACGAAAAAGGGAGGGGGCAAGTTAGTGCCAAATGCTTGGCAATCCGTGGTAGAGCTTATTTATGATTTCGTGCTTAACCTGGTAAACGAACAAATAGGTGTGAAACAAAAGTTTTTCCCTTGCATCCTGGTCACTTTTACTTTTTTGTTATTTTGTAATCTTCAGGGTATGATACCCTTTAGCTTCACAGTGACAAGTCATTTTCTCATTACTTTGGCTCTCTCCTTTTCTCTTTTTATAGGCATTACTATAGTGGGATTTCAAAGACATGGGCTTCATTTTTTTAGCTTCTTATTACCCGCGGGAGTCCCACTGCCGTTAGCACCTTTTTTAGTACTCCTAGAGCTAATTTCTCATTGTTTTCGTGCATTAAGCTCAGGAATACGTCTATTTGCTAATATGATGGCCGGTCATAGTTTAGTCAAGATTTTAAGTGGGTTTGCTTGGACTATGCTCTTTATGAATAATATTTTTTATTTCATAGGAGATCTGGGTCCTTTATTTATAGTTCTTGCATTAACCGGTCTGGAATTAGGTGTAGCTATATTACAAGCTTATGTTTTTACGATCTTAATCTGTATTTACTTGAATGATGCTATAAATCTCCAT?????????????????????????????????????????????????????????????????????????????????????????????????????????????????????????????????????????????????????????????????????????????????????????????????????????????????????????????????????????????????????????????????????????????????????????????????????????????????????????????????????????????????????????????????????????????????TTAGCGGGAGCTGCTGTAGGGATTGGAAACGTCTTCAGTTCCCTAATTAATGCCGTGGCACGAAATCCATCATTGGCTAAACAATTATTTGGTTATGCCATTTTGGGCTTTGCTCTAACCGAAGCAATCGCCTTGTTTGCACTTTCACTATTTCATAAGGATCTTTCCTTCACCAATCACGAGTTTTTTATTCCTCTTGTATATCGTCGTCACGCCCTTAATTATAGGTTTTGAAAAAGACTTTTCATGTCATTACCATTTAGGTTTGATTTGGATCTCTCCGTTGTTTCCCTTTCCTCCCGAACCTTTTCCTCGAAATGATAAAGAATCTGGTACACTTGAATTATATTATTTCAGTGCTTCTTGCTTGCCTAAGATCCTACTTTTACAATTGTTAGGTCACTGGGTTATTCAAATAAGTTGTGTTTTCTTTGCTTTTCCCATGTTACAACTTATGTACCAATTCGATCGATCCGGAATGGATCGGTTAAACATTCTATTAGGGAGCCTGGTTTTGACTCTTTTGTGTGGTATTCATTCTTGTTTGGCTCTTGGAATTTGGAACAGCTCGCAAAATTTCACCACTTTACCTACTTTATTGCCCCTAACTCTTTCCTGTACCTCCATGGAAGAAGGCTTTCATGTTCTTTTATCAATAGGTTATTCCTCCCTTTTTGTATGTGGGGTACCTTTTGGGTGTGGGATGCTCGTTTAACTTCTGTATTAATCTTGTTTTTTATTTACCTGGGTGCATTGTGTTTTCAAAAGCTTTCTGTCGAACTGGCTTCTATTTTAATCTGTGTTGGACTGATCGATATACCCATAATAAAGTTTTCAGTCAACTGGTGGAATACATTGCATCAACCTGGGAGCATTAGCCGATCTGGTACATCCATACATGTTTCTATGCTCATTCCCATCTTGTCTAACTTTGCTAACTTCCTCTTATTCACCTTGATTTTTTTCGTTCTGGAAACACGTCTTCTTATTCTATCTTTTCTCGAATCTTCCTTAACGGAAGAAATACATTTGATAGATTATCCAACCCCGAGCAATCTGAGTTATTGGTGGGGTTTCGGTTCGTTAGCTGGTCTTTGTTTAGTCATTCAGATAGCGACTGGCGTTTTTTTAGCTATGCATTACACACCCCATGTTGATCTAGCTTTCAACAGCGTCGAACACATTATGAGAGATGTGGAAGGGGGCTGGTTGCTACGTTATATGCATGCTAATGGGGCAAGTATGTTTTTCATTGTGGTTTACCTTCATATTTTTCGTGGTCTATATTATGCGAGTTATAGCAGTCCTAGGGAATTGGTTTGGTGTATCGGAGTTGTCATATTCCTCTTAATGATTGTGACAGCTTTTATAGGATACGTACTACCTTGGGGTCAGATGAGCTTTTGGGGAGCTACAGTAATTACAAGCTTAGCTAGCGCCATACCTGTAGTTGGAGATACCATAGTGACTTGGCTTTGGGGTGGGTTCTCCGTGGACAATGCCACCTTAAATCGTTTTTTTAGTCTTCATTATTTACTCCCCTTTATTTTAGCAGGCGCCAGTCTTCTTCATCTAGCCGCATTGCATCAATATGGATCCAATAATCCATTGGGTGTACATTCAGACATGGATAAAATTTCTTTTTACCCTTATTTGTATGTCAAGGATCTAGTAGGTTGGGTAGCTTTTGCTATCTTTTTTTCCATTTTCATTTTTTATGCTCCTAATGTTTTGGGGCATCCCGACAATTATATACCTGCTAATCCGATGTCCACCCCGCCTCATATTGTGCCGGAATGGTATTTCCTACCGATCTATGCCATTCTTCGCAGTATACCTGACAAAGCGGGAGGTGTAGCCGCAATAGCACTAGTTTTTATATCTCTCTTGGCTTTACCTTTTTTTCAAAATATGTATGTACGTAGTTCAAGTTTTCGACCCATTTACCAAGGAATATTTTGGTTGCTTTTGGCAGATTGCTTACTACTAGGTTGGATCGGATGTCAAGCGGTGGATTTAGCCATTTTTAGTCTTCATCTATCAGGTGTGTCATCCATTTTAGGTATAACAACTATCTTCAACATGCGTGGACCAGGAATGACTATGCATAGATTACCCCTTTTTGTGTGGTCCGTTCTAGTGACAGCATTCCTACTTTTATTATCACTTCCGGTACTGGCAGGGGCAATTACAATGTTATTAACCGATCGAAACTTTAATACAACCTTTTTTGATCCTGCTGGAGGAGGAGACCCCATCTTATACCAGCATCTCTTTTGGTTCTTCGGTCACCCAGAGGTTTATATTCTCATTCTGCCTGGATTTGGTATTATTAGTCATATCGTCTCTACCTTTTCGAGAAAACCCGTCTTTGGCTATCTAGGAATGGTTTATGCCATGATCAGTATAGGTGTTCTTGGATTTCTGGTTTGGGCTCATCATATGTTTACTGTGGGCTTAGACGTTGATACGCGTGCCTACTTCACCGCAGCTACCATGATCATAGCTGTACCCACTGGAATTAAAATCTTTAGTTGGATTGCTACCATGTGGGGGGGTTCGATACACTTCAAAACACCTATGTTATTTGCTGTAGGGTTCATCTTTTTGTTCACCATAGGAGGACTCACTGGAATAGTTCTAGCAAATTCTGGACTAGACATTGCTCTACATGATACTTATTATGTGGTTGCACATTTCCATTATGTACTTTCTATGGGAGCCGTCTTTGCTTTTTATTATTGGGTAGAAACTTTAGGCCAATTGGTTCGGGCTTTATGGCATTTCCACGAAAAAACGAATCCAATCCCGCAAAGGATTGTACATGGAACTACTATTGAGATAATTTGGACCATCTTTCCAAGTATCATCCTGATGTTCATTGCTATACCCTCCTTTGCTCTCTTATACTCAATGGACGAGGTAGTAGTAGATCCAGCCGTTACTATAAAAGCTATTGGGCATCAATGGTATTGGTATGAGTATTCGGACTATAACAGTTCTGATGAACAGTCACTCACTTTTGACAGTTATATGATTCCAGAAGATGATTTAGAATTGGGTCAATTACGTTTATTAGAAGTTGACAATAGAGTGGTTGTACCAGCTCAAACTCATCTACGTATGATTATAACCTCTGCTGATGTACTTCATAGTTGGGCTGTACCTTCCTTAGGTGTCAAATGTGATGCTGTACCTGGTCGTTTAAATCAGACCTCCATTTTGATACAACGAGAAGGAGTTTACTATGGTCAGTGCAGTGAGATTTGTGGAACTAATCATGCCTTTATGATCGTTGTAGAAGCTGTTTCTTTAAAGGATTATGGTTCTTGGGTGTCAAATCAATTAAGCCAACAAATGCACTCATTTCAAGGGGGTGCAACACTTCTAAGTTTGGGTCTCATCTTTCTCCTATATACCATGTTTGTATGGTGGCGCGATGTTCTACGTGAGTCCACTTTGGAAGGACATCATACAAAAGCTGTACAATTAGGACTTCGATATGGTTTTATTCTGTTCATAGTCTCGGAGGTGATGTTCTTTTTTGCTTTTTTTTGGGCTTTTTTTCATTCTTCTTTGGCACCTACGGTAGAGATCGGGGGTATTTGGCCCCCAAAAGGGATTGGAGTTTTAGATCCTTGGGAAATACCTTTTCTTAATACCCTGATTCTCCTTTCATCCGGAGCTGCCGTAACTTGGGCTCATCATGCTATACTCGCGGGGAAGGAAAAACGAGCAGTTTACGCTTTAGTAGCTACCGTTTTACTGGCTCTAGTATTCACTGGCTTTCAAGGAATGGAATATTACCAAGCACCCTTCACTATTTCAGATAGTATTTATGGTTCGACCTTTTTCTTAGCAACTGGCTTTCATGGTTTTCATGTTATTATAGGTACTATTTTCTTGAATATATGTGGTATTCGCCAATATCCCCCCGCCGTGATCGAACGAGAACCCACAAGCCCCCTCCGGCGAAGGGGAGACCAGAAAATGCCTTCCTTTTTATTCCTGAACAAGCCCTCGAGCCTCCTTTGCACCGCCTTCCTCATAGAAGCCGCTGCCATGAGAGACCTTGTGCAGTATTGCAAACTGCTGATAGAGCTGGGCGGGGAGGCGATATTTATAAGGATTTTTTACGCGCGATATGCCGACGACTTACTACTAGGAATCGTGGGTGCCGTATTTTTGCTCATAGAAATACAAAAACGTATAACCCACTTCCTACAATCCGGCCTTTGGGTGGGCTCCGCAGGATCAACAACCCTAGCTGCGCGGAGTAAGGTAGAATTCCTCGGTACGGTCATTCGGGAAGTCCCTCCGAGGACGACTGCCATCAAATTCTTGCGAGAGCTGGAGAAGCGTCTACGGGTAAAGCACCGTATCCGTATAACTGCTTGCCACCTACGCTCCGCCATCCATTCCAAGTTTAGGGACCTAGGAACTAGTATCCCGATCAAAGAGATGAGCGGAAGAGGTCGTTTACTGGATGCGCTAGCGGATACTCTTGGAAAAAGTGCCCAAGTGAGCGTATTTTGGGTCAAGCACATCCGGCAAGGAGCAAAGGCGATCTCGTTGTTGCATAGCTCAGGTCGAAGCAAAAGGCAGTTGAAGGCTATGAGTTTCAAGGCGGCGGAGAAAGGAAGGGCGGGATCTTTCAGCAGCGAATTCACCATACAGATAGAGGCGCCTATCAAAAAGATACTCCGAAGGCTTCGCGATCGAGGTATCATTAGCCGAAAAAGACCCAGGCCAATCCACGTGGCCTCTTTGACCAACGTAAGCGACGGAGACATTGTAAATCGGTACGCGGGCATCGCGATAAGTCTTTTTTCCTACTACAGGTGCTGCGACAACCTTTACCAAGTCCGAACGATTGTCGACTACCAGATCCGCTGGTCCGCTATATTCACCCTAGCCCACAAGCACAAATCTTCGGCGCGTCATATAATCCCAAAGTACCCCAAAGACTTAAATATAGTGAATCAAAAAGGTAGGAAAACCCTTGCGGAGTTCCCAAAAAGCATAGAGCTTGGGAAGTCTTATTTTGTGTGTACCCAATTAACAGAGGCCTTCTCCACATATCTTGCAACGTCTTCAATAGCATGCTCTTACTTCGTCTTTCCCTTCATAAGTTATCAAATTTGGTGCTTTTCGATACCCAGTTGCTATGGGGAAAAAAGGAGGAAATACAATCGATTCCTCTATTTCAGTGTTTTTGGCTTCTCCTTATTTCTGTTCATAACTCTTTCCTGGGTAGTTCCCAATGTTTGGCACTTTCCATACTTCATGGGTTCCACAAATTCGCTCATGATAAAGTTACAACCTAAGATCTATGACTATAATATGTTCACTCTTCGTATTTTGTGCATTCCATCGGTATGCTCCCAGGTACCTGTCATTGTGATCTGTTTGCCAGAAATGCTCACGAGCCATCGTCGTTTTTTGATGGTTTTTTCACTGATCACAGCTGCTCTTTCCACACCTCCGGATATCTGGTGCCAAATTGTCGCCTCTTTACTTATTTGTTCTATCATAGAGCTTGCTATCTTTGTGGCATTGATTATACAAGTTCGTATGTCGGAATTCGCACCTATTTTGATCTATTTAGGTTTCAGTCTGCTAGTTTCTTTGATCTTAGTGGGTCTTCCTTTTCTATTTTCTTCCAATAGTTCGACCTATCCAGAGAAATTGTCGGCTTACGAATGTGGTTTCGATCCCTTCGGTGATGCCAGAAGTCGTTTCGATATACGATTTTATCTGGTTTCTATTTTATTTATTATCTTTGATCTGGAAGTCACCTTTTTTTTCCCTTGGGCAGTATCTCTAAACAAGATTGATCTCTTTGGATTTTGGTCCATGTTTTTATTGATTTTAACGATAGGATTTGCTTTGGATTGGGAG????????????????????????????????????????????????????????????????????????????????????????????????????????????????????????????????????????????????????????????????????????????????????????????????????????????????????????????????????????????????????????????????????????????????????????????????????????????????????????????????????????????????????????????????????????????????????????????????????????????????????????????????????????????????????????????????????????????????????????????????????????????????????????????????????????????????????????????????????????????????????????????????????????????????????????????????????????????????????????????????????????????????????????????????????????????????????????????????????????????????????????????????????????????????????????????????????????????????????????????????????????????????????????????????????????????????????????????????????????????????????????????????????????????????????????????????????????????????????????????????????????????????????????????????????????????????????????????????????????????????????????????????????????????????????????????????????????????????????????????????????????????????????????????????????????????????????????????????????????????????????????????????????????????????????????????????????????????????????????????????????????????????????????????????????????????????????????????????????????????????????????????????????????????????????????????????????????????????????????????????????????????????????????????????????TTGCGCTATTTACCAGTGAGTGGTATTATTGGACTGATCTTTTGGTGGGAAATGTTCTTCATTTTAGATAATGAAAGCATTCCATTACTACCAACAACCTCTCTGAGATATATGGTTTATGCCGAAAAGGTACAAAGTTGGACTAATTTGGAAACATTGGGCAATTTACTTTATACCCACTATTTCGTCTGGTTTATTTTATTAGTATATGTTTCTATGATGGCCCAAGAACATGCTTATTCTTTAGCCGTAGAGAAACTTTTGAATTGCGAGGTACCTTTACGAGCTCAATATATACGAGTGTTATTTTGTGAAATAACTCGAATTTTAAATCATTTACTTGCTTTAACTACTCATGCTATGGATGTGGGAGCATTAACTCCCTTCCTTTGGGCTTTTGAGGAGCGAGAGAAATTGATGGAATTCTATGAAAGAGTCTCGGGAGCCAGGATGCATGCCAGTTTCATACGACCTGGTGGAGTGGCACAAGATCTGCCTCTTGGCTTATGTCAAGATATTGATTCCTTCACACAACAATTTGCTTCTCGTATCGACGAATTAGAAGAGATGTTAACCGGCAACCGTATCTGGAAACAACGATTAGTGGATATTGGTACTGTCACTGCACAGCAAGCAAAGGATTGGGGATTCAGTGGTGTAATGTTAAGAGGTTCTGGGGTATGCTGGGATTTGCGAAGAGCAGCACCTTACGATGTGTATGACCAATTGGATTTTGACGTACCAGTAGGTACCAGAGGGGATTGCTATGATCGTTACTGTATCCGTATTGAAGAGATGCGACAAAGTGTTCGGATCATTGTGCAATGTCTTAATCAAATGCCTAGTGGCATGATCAAAGCCGATGATCGTAAGCTATGTCCTCCATCACGATCTCGAATGAAACTATCTATGGAACACCATTTCGAACTTTATACAGAAGGTTTTTCTGTACCAGCTTCTTCTACCTATACCGCAGTAGAAGCTCCTAAAGGAGAATTTGGTGTCTTTCTTGTCAGTAATGGAAGCAATCGTCCTTACCGTTGTAAAATAAGATCACCTGGCTTTGCCCATTTACAAGGACTCGATTCTATGTCCAAACATCACATGCTAGCAGATGTAGTCACCATCATAGGTACTCAAGATATTGTTTTTGGAGAGGTAGATAGATAGTTGTTGTGCTTTCTCAAATGGCATACCCCTACAAGGGTTCAAGTTTTGATCGATATTTGCGGAGTAGATTATCCCTCCAGAAAACGCAGATTTGAAGTTGTCTATAATTTACTGAGTACTCGGTATAACTCACGCATTCGTGTACAAACAAGTGCAGACGAAGTAACACGAATATCTTCGGTAGTCAGTCTATTTCCATCAGCCGGCTGGTGGGAGCGAGAAATATGGGATATGTTTGGTCTTTCTTTCATCAATCATCCGGATTTACGCCGTATATTAACAGATTATGGTTTCGAGGGTCATCCATTACGAAAAGACTTTCCTCTTAGTGGATATGTGGAAGTACGCTATGATGATCCAGAGAAACGTGTGGTTTCTGAACCCTTTGCTAGTCCTCTCCATTTTCATTACGAAGATATATTACGTCAGGATCTCTTGCTCAAACTGAATTACGCCAATGTTATGGAAGGATTCAGTGAAATAAAAATAGTACCATTCAGAATCCTATGTGGTAAATTGGCTACGGAGATTTTGTGCGGTCAGAAAAGGGGCCTTGATTTCAAAACAACTGGATATGTATTTTCACGAGAAAGCGTTGTCCGAGGAAATGGAATGTTCTTGGTCAGAATCTTGAAAGTAATTTCTTTAGATTATCCGGTCGAAATACGGGAAAATTCCATTAAAATCTATATGGAAACGGAATTCTTCCCAGAACTGGAAGAGCATTTCGAGATATTCGAGCCTATTCAACGGTTCCGTGTGACTATTTTCACTTCGGCCAACACAAAAGAAGAGACTTTACTACTTTGGAGCGGCTTT??????????????????????????????????????????????????????????????????????????????????????????????????????????????????????????????????????????????????????????????????????????????????????????????????????????????????????????????????????????????????????????????????????????????????????????????????????????????????????????????????????????????????????????????????????????????????????????????????????????????????????????????????????????TTGATTCGGCAGGGTAGAGAAGAAAAACGGCGCACGGACCGTACTCGAGCTTTGGATAAATGTCCCCAGAAGCAAGGAGTATGCCTGCGTGTTTCGACGAGAAAACCGAAAAAACCAAATTCAGCTCTACGTAAGATAGCCAAAGTACGGTTGAGCAATCGACATGATATATTTGCTTACATTCCAGGCGAAGGTCATAATTTGCAGGAGCATTCTATAGTATTAGTCAGAGGAGGTAGAGTGAAAGATTTGCCAGGTGTGAAATTCCACTGTATTAGGGGAGTCAGGGATTTGCTGGGAATTCCGGATCGCAGAAAGGGAAGATCTAAATATGGTGCAGAAAGACCAATAAAAGAATTAACTAAGTATCAGATCGACCAAATGGCCCAAATGATAAGTTACTCTCATGTGTCATTGGGAATTGAGGAGGGGAGAACGAGCAGACATCGAACGATTAATTTCTATTTCTCGTTATCGTGGAATTCGTCATAAAAAAGGATTGCCCTTGAAAGTCTGATGAGCAGGAAAATTTGGTCACGTAGATCTTCTATTTCGCCGGAATTCGTTGATTGCTCCGTACTCATTTACAATGGAAAAAGTCCTGTTCGTTGTCAGATTACTGAAGGTCATAAATTTTGCAACGCTATGGATACCATGACCGATCATCATCGATAACGACTAAATCACTTCTCAAGCATCACGCCGGGGTTTTCACCTCCTTGAATTATTTGGTAATGCAATATTTATTGAATACAAAGACAAAAATGCATTTTGACCCCGTCCACGTTCTCAATCATTTCGTGGCATCGGGTGTAGCTGAACGAGGAGCGAAGGAAGAAAGCTTAGATAAGAGAATACGCTCTCGCATCGCTTTTTTTGTAGAAAGCTCAACCAGCGAGAAAAAGTGTTTGGCTCAAGTCCACTTCATTCGCTTGGCGAATGATCTTCGCTTCGCGGGAACAACAGGCATCTCGCTCTTTCCTTTCTCTACCTTTTTCTTTCCAAGGGGGCTTGGGGGGAATTCTATCCTCCTTTTAGAGGGGGAACAACAGGGTCAGAATATGGATTTGAGAAAGAAATTAATAGACCTAGGTAGGATAGGAGTCTTACTGAGAAAGAACTTTTATTGGGACCTCGTTCATAAAATGCGATCTTTTTTGTCTAATAGAACAAACACAAATACCTTAATTGGGACGGTCATGATCAAATCTGTTTATAAAAGTGCTTCTCTGATTGCTCAAGACATATCTTTCCAACCGAGGAACACTAAAATCTCATTTCGTTCCATTTTTAGTAGAATAGTCAGCTTTAAGATTTAAAACGTGTCGTCTACTTTCAGGAAATGTTTGGAAAAGAAAACTTTCTAAAATACAACGCCGCATTCTCCAAAGATTGAGGAGAAGGGGGAAATCCATAAAAAGAAATCTTTCTATGAGAGAAAATAGAAACAGTAACATCAAATTACAAACTACACGAAAGTTGTCCCTTTTTTATGGGGGTTTACCCATAAGGGAGGGAAGAGAACGAACTTCATATCCTTTTTTACTCAATCAAGAAACAAGATTGGACGTGATTCTGGTTCGTCTCCATTTTAGTAAAACTCTTCCTCAAGCGAGGCAGCTGATAAGTCATCGAAAGGTTTGTGTGAATAATGGACTGGTAAGCATTACTCATTGGAAAGTTTCCCATGGTGATCTCATATCTTTTCCTGAAAGTAAAAAAATAAGGAGATCTTTCTATATCGACATATTCAAAAAAATCATAAATACCTTTCAGCTCGTCAGAAGGCGGAGAAGAATCAAAAAAGCATGGTTCCGCTTACTAAAAAGAAAAAGAAAAAGAAAACTACTACTAAACAATTCTAAACTAGAAGGGTTGCGTAAAAAAAAAGACAAAGTATGCTTAGGAAGTTCCTTCGCTGAGCACAACAGAATGAAGAGGAATTTGTTTCATTTCTTTTTTTACAAGTCTTCCTTATATAAGTGCTATGGATCCAGAATCAAAAGGATCGAACTACCTACTCATTATTCGGAGGTGAATCATAGAACACTAAAGGCTGTGGTATCTTATGGACCTAACATAGGTCACATCCCTCACGACATAAGATTGAACTCGGTGACCTTACTACTTGAAACCACTTTTCATCACCTAGCTCGAAATGAACTCGATGTAATCAAACTGATGGTTGAAGCCGTAGATAATATTAAGCCCATATGCGAAGTGATCAAAGTAGGAGTCGCAGGTACTTTTTATGATGTCCCTGGGATTGTAGCCCGGAATCGTCAACAAACCTTAGCTATTCGTTGGATCATGTTCGCAGCTGTCAAACGACGTATAAGCTACAGGATAAGCTTAGAGAAATGTTTATTTGCTGAGATACTGGATGCTTACAACAAGAAGGGAATTGCACATAAGAGAAGGGATAATCTTCATGGACTGGCTTCCACCAATCGAAATTTCGCCCATTTCAGATGGTGG
>Centrolepis_aristata
???????????????????????????????????????????????????????????????????????????????????????????????????????????????????????????????????????????????????????????????????????????????????????????????????????????????????????????????????????????????????????????????????????????????????????????????????????????????????????????????????????????????????????????????????????????????????????????????????????????????????????????????????????????????????????????????????????????????????????????????????????????????????????????????????????????????????????????????????????????????????????????????????????????????????????????????????????????????????????????????????????????????????????????????????????????????????????????????????????????????????????????????????????????????????????????????????????????????????????????????????????????????????????????????????????????????????????????????????????????????????????????????????????????????????????????????????????????????????????????????????????????????????????????????????????????????????????????????????????????????????????????????????????????????????????????????????????????????????????????????????????????????????????????????????????????????????????????????????????????????????????????????????????????????????????????????????????????????????????????????????????????????????????????????????????????????????????????????????????????????????????????????????????????????????????????????????????????????????????????????????????????????????????????????????????????????????????????????????????????????????????????????????????????????????????????????????????????????????????????????????????????????????????????????????????????????????????????????????????????????????????????????????????????????????????????????????????????????????????????????????????????????????????????????????????????????????????????????????????????????????????????????????????????????????????????????????????????????????????????????????????????????????????????????????????????????????????????????????????????????????????????????????????????????????????????????????????????????????????????????????????????????????????????????????????????????????????????????????????????????????????????????????????????????????????????????????????????????????????????????????????????????????TTAGCAGGAGCTGCCGTAGGCATTGGAAACGTCTTTGCTTCACTCATTCATGCCGCAGCCAGAAACCCCTCCCTAGCCAAACAGCTTTTTGGTTATGCAATCTTAGGATTCGCCTTGACTGAAGCAATTGCTTTGTTTGCC?????????????????????????????????????????????????????????????????????????????????????????????????????????????????????????????????????????????????????????????????????????????????????????????????????????????????????????????????????????????????????????????????????????????????????????????????????????????????????????????????????????????????????????????????????????????????????????????????????????????????????????????????????????????????????????????????????????????????????????????????????????????????????????????????????????????????????????????????????????????????????????????????????????????????????????????????????????????????????????????????????????????????????????????????????????????????????????????????????????????????????????????????????????????????????????????????????????????????????????????????????????????????????????????????????????????????????????????????????????????????????CATTTAATAGATTATCCGACGCCTAGCAATCTTAATTATTTTTGGAGTTTTGGCTTGTTAGCCGGTCTTTGTTTAATTATTCAGATATTAACTGGGATTTTCTTAGCTATGCATTACACACCGCATGTAGATCTCGCTTTCACCAGCGTAGAACACATTATGAGAGATGTTGAGGGCGGATGGTTGCTGCGTTATATGCATGCTAACGGGGCGAGTATGTTCTTCATTGTTGTATATCTTCATCTTTTTAGAGGCTTATATTACGGGAGTTATAGCAGTCCAAGAGAATTAGTTTGGTGTCTGGGTGTAATTATCTTCTTATTAATGATTCTAACAGCTTTTTTAGGTTACGTCCTCCCTTGGGGTCAGATGAGTTTTTGGGCGGCGACAGTAATTACGAGCTTAGCCAGCGCCGTACCTATAATAGGCGATACCATAGTGAGTTGGCTTTGGGGGGGCTTCTCTGTGGACAATGCCACCTTAAATCGCTTTTTTAGTCTTCATTATTTACTACCCTTTGTTATCGCTGGACTGAGTTTTCTTCATATAGCGGCATTGCATCAATATGGATCAAATAACCCCTTGGGCATCAATTCAGAAATGGATAAAGCTCCCTTTTATCCTTATTTTTATGTAGAGCATCTTGTAGGCTGTGTAGCCTCTGCTATCTTCCTCTCGATATTAATTTTTTTTGCACCTAATTTTTTAGGACATCCAGATAATTATATTCCAGCAAATCCGATGTCTACCCCGGCCCATATTGTGCCAGAATGGTATTTCCTACCAGTTTATGCCATTCTGAGGAGTATACCAGACAAAGCCGGAGGCGTAGCCGCAATCGCTTTGGTTTTTGTATCTCTCCTTTCTTTACCCTTTTTTAAAAACATCTACGTACGAAGTTCAACTTTTAGACCCTTTTACCAAGGAATCTTTTGGTTGTTCTTGGCGGATTGCTTACTACTAGGCTGGATCGGATGTCAA????????????????????????????????????????????????????????????????????????????????????????????????????????????????????????????????????????????????????????????????????????????????????????????????????????????????????????????????????????????????????????????????????????????????????????????????????????????????????????????????????????????????????????????????????????????????????????????????????????????????????????????????????????????????????????????????????????????????????????????????????????????????????????????????????????????????????????????????????????????????????????????????????????????????????????????????????????????????????????????????????????????????????????????????????????????????????????????????????????????????????????????????????????????????????TTGGTGCGCGCTTCTTATCGCTTCAGAGAGGAAGCTAATCCAATACCAGAAAGAATAGTTCATGGTACATTTCTAGAAATAGTTTGGACTATCTTTCCTAGTGTAGTACTTTTATTTATAGCTATCCCATCCTTTGCCCTTTTATACTCAATGGATGAGGTTGATGTGGATCCTGCTATGACTCTTAAAGCTATTGGTCACCAATGGTACTGGTATGAATATTCCGATTATTGCAATTCGGATGACCAAGCACTGACCTTTGATAGTTATATGCTAGCGGACGATGATTTGGAGCTCGGACAATTACGATTGTTAGAGGTCGACAATAGGGTCATTGTCCCAGTCAAAACCCATTTACGTATGATTCTAACATCCGCTGACGTCCTTCATAGTTGGGCCGTCCCTTCTTTGGGAGTAAAATGTGATGCTGTACCTGGTCGTTTAAACCAGACACCTATCTTTCTTCAACGGGAAGGTGTTTTCTATGGTCAGTGTAGTGAGATTTGCGGAACTAATCATGCTTTCATGATAGTCGTTGAAGGAGTAGATTTACCAAAATATACCAATGCAGTTAGCCAGCCCCTTATATCATCGATGCACGCATTTGAAGAAGGCGAAACCCTTCTCAGTTTAGGCCTCATCTTTCTGCTTTATACAATGTTTGTATGGTGGCGTGATGTTGTACGTGAATCTACCTTGGAAGGACATCATACAAAAGCGGTCCAATTTGGCCATCGCTATGGTGTTCTTCTATTTATAGTCTCTGAAGTTATGTTCTTTTTTGCCTTTTTTTGGGCATTTTTTCATTCTTCTTTAGCGCCTACGGTGGAGATCGGAGCTATTTGGCCGCCAAAAGGGATTGGTGTTTTAGATCCTTGGGACATCCCCTTTTTGAATACGGTCATTCTACTTTCATCGGGAGCTGCCGTAACTTGGGCTCACCATGCTCTACTCGCGGGAAAGGAAAAGAAGGCTGTTTACGCTTTAGTACTCACTGTTTTCCTTGCTATAGTATTCACTACCTTTCAAGCCTTGGAATACTACGAAGCACCTTTTACTATTTCCGATAGTATTTATGGTTCTACCTTTTTCTTAGCAACGGGCTTTCATGGCTTTCATGTTATTATAGGTACTCTTTTCTTGATCATATGTGGTGTTCGCATATATCGTGGTCATCTCACCAAGAAACAT???????????????????????????????????????????????????????????????????????????????????????????????????????????????????????????????????????????????????????????????????????????????????????????????????????????????????????????????????????????????????????????????????????????????????????????????????????????????????????????????????????????????????????????????????????????????????????????????????????????????????????????????????????????????????????????????????????????????????????????????????????????????????????????????????????????????????????????????????????????????????????????????????????????????????????????????????????????????????????????????????????????????????????????????????????????????????????????????????????????????????????????????????????????????????????????????????????????????????????????????????????????????????????????????????????????????????????????????????????????????????????????????????????????????????????????????????????????????????????????????????????????????????????????????????????????????????????????????????????????????????????????????????????????????????????????TCGCATTTTGTTTGTACACAATTAACGGAAGCCTTCTCGACATATCTTCTAACATCTTCAATAGCATGCTTTTACTTTCTTTTTCCCTTCATTTGTCATCAAATTTGGTGCTTTGTTATACCGGGTTGCTATGGAGAGCAAAGGGATAAATACAAACGATTGCTCTATTTAGGCGCTGCTTTCTTCTCTTTCTTCCTCTGGCTAACTTTTTACTTCGTCATTCCCAATCTTTGGCACTTTCTATACTGCGCGGGTTCAACTAATTTACTCAGTCTTAAGTTACACGCTAAGATCTATGACTATATTATGCTAACTCTGCACATTTTGTGCATAACATCGGCATCTTCCCTGCTCCCTATAATTTTAATCTATTTGCTAGAAACCTTCACGAGTCATCGGCGCTTTTTTATACTTTTTTCACTAATGACAGCAGCTCTTTGCACACCTCCGGATATCTGGTACCAAATTCTCGCCTTTCTTCTTATATATTCGATCATCGAGTTTGCTATCTTTGTGACATTTCTAGTAGCAATTGTTATGTCGGAATTTACACCTATTTTTTTCTATTTAGCGATCGGTCTGCTAGTTTCTTTGCTCTTACTTGGTCTTCCTTTTCTCTTAGCTTCAAATAGTTCGAGCTATCCGGAGAAGTTGTCGGCCTATGAATGTGGTTTCGACCCCTTCGGTGATGCCAGAAGTCGTTTTGATATAAGATTTTATTTGGTTTCTATTTTATTTATAATCTTTGATCTGGAGGTAACCTTTTTTTTTCCTTGGGCGGTCTCTCTTAACAAGATTGATCTCTTTGGATCTTGGTCTATGTTTTTATTGATTTTGACGATTGGATTTGCTTTGGATTGGGAGATGATTATTTTTCTTTTAGGTATTTGGGGAATCCTCCTTAATAGACGAAATCTTCTTATTATGTTAATGCCAATTGAATTGATGTTATTAGCTGTCAATCTCAACTTTTTGGTTTTTTCTGTTTCTTTGGATGATATGATGGGTCAAATATTTGCTTTATTCGTTCTAACAGTCGCAGCTGCAGAATCAGCTATTGGATTAGCCATTTTTGTTATTACTTTTCGAGTACGCGGCACTATTGCTGTAGAATTTCTAAATTGCATTCAAGGTCTGACCGCAGTGATGTTAATTGTGGTTACATTCATAAGTAGCTTGGTCCATCTTTATTCAATTTCGTATATGTCTGATGATCCGCATCTGCCTCGATTTATGTCTTATTTATCAATTTTTACTTTTTTTATGCTAATGTTGGTGACTGGCGATAACTTTCTTCAATTATTCCTTGGATGGGAGGGAGTCGGTCTTGCTTCCTATTTGTTAATAAATTTCTGGTTTACACGACTTCAGGCGGATAAGGCTGCTATAAAAGCAATGCTTGTCAATCGGGTGGGTGATTTTGGATTAGCTCTGGGTATTTTTGCTTCTTTTACTCTCTTTCAAACAGTGGATTTTTCCACGATTTTTGCTTGTGCAAGTGTGCCTACAAATTCGTGGATCTTTTGCAATATGAGATTTGATGCCATCAGTCTGATTTGTATTTTACTTTTTATTGGTGCTGTTGGCAAATCTGCACAGATAGGATTACATACTTGGTTACCCGATGCAATGGAGGGTCCTACCCCTGTCTCTGCTTTGATTCATGCGGCTACTATGGTTACTGCTGGCGTTTTCATGATAGCGAGGTGCTCTCCTTTATTTGAATACTCACCAACGGCTTTGATTTTGATTACTTTTGTAGGAGCTATGACGTCATTCCTTGCCGCAACCACGGGAATCCTGCAGAACGATCTCAAAAGGGTCATTGCTTATTCAACTTGCAGTCAATTAGGCTATATGATCTTTGCTTGCGGCATTTCGAACTATTCGGTCTCTGTCTTTCACTTAATGAATCACGCCTTTTTCAAAGCATTACTCTTCCTGAGTGCGGGTTCCATTATTCATGCTATGTCCGATGAACAAGATATGCGGAAGATGGGCGGACTTGCCTCCTCCTTTCCTTTCACCTATGCCATGATGCTCATAGGAAGCTTATCCCTTATTGGATTTCCTTTTCTAACTGGATTTTATTCCAAAGATGTCATCTTAGAGCTCGCTTACACAAAGTATACTATCAGCGGGAACTTTGCTTTCTGGTTGGGAAGTGTCTCCGTACTCTTCACTTCTTATTACTCCTTTCGTTTACTATATCAAACATTTCTACTACCAACTAATTCATTCGGGCGAGACAGATTACGATCTCATGATGCGCCCATTCCCATGGCCATTCCATTAATACTTTTGGCTATCGGCAGTCTCTTTGTAGGATACTTGGCCAAATTGCGCTATTTGCCGGTTAGCGGTCTTATTGGACTGATCCTTTGGTGGGAAATGTTCTTCATTTTAGATAATGAAACCGTTCCCTTACTACCAATGACCTCTCTGAAATATACGGTTCATGCTGCAAAGGTCGAAAATTGGACGAATTTGGAAGCATTGGGGAATTTACTTTATACCCACTATTTTCTTTGGTTTATTTTATTAGTGTATGTTTCTATGATGGCCCAAGAACACGCCTATTCTTTAGCTGTAGAGAGACTTTTGAATTGTGAGGTACCATTACGAGCTCAATATATACGAGTCTTATTCTGTGAAATAACTCGAATTCTAAATCATTTACTTGCTTTAACTACTCATGCTATGGATGTGGGAGCATCAACTCCGTTCCTTTGGGCTTTTGAGGAGCGGGAGAAATTATTAGAATTCTATGAAAGAGTCTCGGGAGCCAGGATGCATGCCAGTTTCATACGACCTGGTGGAGTGGCCCAAGATCTTCCTCTTGGTTTATGTCTAGATATTGATTCCTCCACACAACAATTTGCTTCTCGTATAGACGAATTAGAAGAAATGCTAACCGGAAACCGTATCTGGAAACAACGATTAGTGGATATTGGGACTGTCACTGCACAGCAAGCAAAGGATTGGGGATTCAGTGGCGTAATGTTAAGAGGTTCTGGGATATGCTGGGATTTGCGAAGAGCAGCACCCTATGATGTTTATGACCAATTTGATTTTGACGTACCCGTAGGTACCAGAGGAGATTGCTATGATCGTTACTGTATACGTATAGAAGAGATGCGACAAAGTCTTCGTATTATTCTGCAATGTCTTTCTCAAATGCCTAGTGGGATGATCAAAGCCGATGATCGTAAGCTATGTCCTCCATCACGATCTCAAATGAAACTATCCATGGAACACCATTTTGAACTTTATACAGAAGGCTTTTCCGTACCACCTTCTTCTACCTATACCGCAGTTGAAGCACCTAAAGGAGAATTTGGTGTCTTTCTTGTAAGTAATGGAAGTAATAGGCCTTACCGTTGTAAAATAAGAGCACCTGGCTTTGCCCATTTACAAGGACTCGACTTTATGTCCAAACATCACATGCTAGCAGATGTAGTCACTATTATAGGTACTCAAGATATTGTCTTTGGAGAGATAGATAGATAGTTGTTGTCTTTTCTCAAATGGCATACGTATACAAGGGTTCAAGTTTTGATCGATATTTGCGGAGTTGATCATCCTTCTCGAAAAGAGAGATTTGAAGTTGTCTATAATTTACTGAGTACTCGGTATAATTCGCGCATTTGTGTACAAACAAGTGTCGACGAAGTCACACGAATCTCTTCGGTAGTCAGTCTCTTTCCAGCAGCGGGCTGGTGGGAGCGTGAAGTTTGGGATATGTTTGGGGTTTCTTCTATCAATCATCCCGATTTACGCCGTATATTAACAGATTATGGTTTTGAGGGTCATCCATTACGAAAAGACTTTCCTCTGAGTGGATATGTGGAAGTACGCTACGACGATCCAGAAAAACGTGTGGTTTCGGAACCCTTTGCCAGTCCT???????????????????????????????????????????????????????????????????????????????????????????????????????????????????????????????????????????????????????????????????????????????????????????????????????????????????????????????????????????????????????????????????????????????????????????????????????????????????????????????????????????????????????????????????????????????????????????????????????????????????????????????????????????????????????????????????????????????????????????????????????????????????????????????????????????????????????????????????????????????????????????????????????????????????????????????????????????????????????????????????????????????????????????????????????????????????????????????????????????????????????????????????????????????????????????????????????????????????????????????????????????????????????????????????????????????????????????????????????????????????????????????????????????????????????????????????????????????????????????????????????????????????????????????????????????????????????????????????????????????????????????????????????????????????????????????????????????????????????????????????????????????????????????????????????????????????????????????????????????????????????????????????????????????????????????????????????????????????????????????????????????????????????????????????????????????????????????????????????????????????????????????????????????????????????????????????????????????????????????????????????????????????????????????????????????????????????????????????????????????????????????????????????????????????????????????????????????????????????????????????????????????????????????????????????????????????????????????????????????????????????????????????????????????????????????????????????????????????????????????????????????????????????????????????????????????????????????????????????????????????????????????????????????????????????????????????????????????????????????????????????????????????????????????????????????????????????????????????????????????????????????????????????????????????????????????????????????????????????????????????????????????????????????????????????????????????????????????????????????????????????????????????????????????????????????????????????????????????????????????????????????????????????????????????????????????????????????????????????????????????????????????????????????????????????????????????????????????????????????????????????????????????????????????????????????????????????????????????????????????????????????????????????????????????????????????????????????????????????????????????????????????????????????????????????????????????????????????????????????????????????????????????????????????????????????????????????????????????????????????????????????????????????????????????????????????????????????????????????????????????????????????????????????????????????????????????????????????????????????????????????????????????????????????????????????????????????????????????????????????????????????????????????????????????????????????????????????????????????????????????????????????????????????????????????????????????????????????????????????????????????????????????????????????????????????????????????????????????????????????????????????????????????????????????????????????????????????????????????????????????????????????????????????????????????????????
>Cocos_nucifera_NC_031696
ATGCAAACAGGGTTAAAAGCAGTGGATAGCCTGGTTCCTATAGGCCGTGGTCAACGAGAACTTATAATCGGGGACAGACAAACTGGAAAAACTGCTATAGCTATCGATACTATATTAAACCAAAAGCAAATGAACTCAGAAAGTGAGACATTGTATTGTGTCTATGTAGCGATTGGACAGAAACGCTCGACTGTGGCACAATTAGTTCAAATTCTTCCAGAAGCGAATGCTTTGGAATATTCCATTCTTGTAGCAGCCACCGCTTCGGATCCTGCTCCTCTGCAATTTCTGGCCCCATATTCTGGGTGTGCCATGGGGGAATATTTCCGCGATAATGGAATGCACGCATTAATTATATATGATGATCTTAGTAAACAGGCGGTGGCATATCGACAAATGTCATTATTGTTACGCCGACCACCAGGCCGTGAGGCTTTCCCAGGGGATGTTTTCTATTTACATTCCCGTCTCTTAGAAAGAGCCGCTAAACGATCGGACCAGACAGGTGCAGGTAGCTCGACTGCGTTACCCGTCATTGAAACACAAGCTGGAGACGTATCGGCCTATATCCCCACCAATGTGATCCCCATTACAGATGGACAAATCTGTTCGGAAACAGAGCTCTTTTATCGCGGAATTAGACCAGCTATTAACGTTGGCTTATCTGTCAGTCGCGTCGGGTCTGCCGCTCAGTTGAGAGCTATGAAACAAGTCCGCGGTAGTTCAAAACTGGAATTGGCACAATATCGCGAAGTGGCCGCCTTCGCTCAATTTGGGTCAGACCTTGATGCTGCGACTCAGGCATTACTCAATAGAGGTGCAAGGCTTACAGAAGTGCCCAAACAACCACAATATGAACCACTTCCAATTGAAAAACAAATTGTAGTGATTTATGCATCGCAGCAATTCTCCAATCCTAACGAAGTCATTCCTCCGGAATCCAATGAACAACAACGATTACTTAGGATCAGCTTGCGAATTTGCGTAGTAGAATCATTACCAACGGCACGCTGTGCGCCTAAGTGCGAAAAGACAGTGCAAGCTTTGTTATGCCGAAACCTAAATGTAAAGTCAGCAACACTTCTAAATGCCACTTCTTCCCGTCGCATCCGTCTTCAGGACGATATAGTCACAGGTTTTCACTTCTCAGTGAGTGAAAGATTTGTCCCCCTAATTCGAGAGGGCTTGGTAGTCATAGGCAACTTTTATTTCTCATTCACAAATCCATCCTTGTCTATGCTGCTCACTCTCGGTTTGGTCCTACTTCTGATTTTTTTTGTTACGAAAAAGGGAGGGGGAAAGTCAGTGCCAAATGCTTGGCAATCCTTGGTAGAGCTTATTCATGATTTCGTGCCGAACCCGGTAAACGAACAAATAGGTGTTAAACAAAAGTTTTCCCCTCGCATCTCGGTCACTTTTACTTTTTCGTTATTTCGTAATCCCCAGGGTATGATACCCTTTAGCTTCACAGTGACAAGTCATTTTCTCATTACTTTGGCTCTCTCATTTTCTATTTTTATAGGCATTACGATCGTTGGATTTCAAAGACATGGGCTTCATTTTTTGAGCTTCTCATTACCTGCAGGAGTCCCACTGCCGTTAGCACCTTTTTTAGTACTCCTTGAGCTAATCCCTCATTGTTTTCGTGCATTAAGCTCAGGAATACGTTTATTTGCTAATATGATGGCCGGTCATAGTTCAGTAAAGATTTTAAGTGGGTCTGCTTGGACTATGCTATTTTTGAATAACTTTTTTTATTTAATAGGAGATCCTGGTCCTTTATTTATAGTTCTAGCATTAACCGGTCCGGAATTAGGTGTAGCTATATCACAAGCTCATGTTTCTACGATCTCAATCTGTATTTACTTGAATGATGCTACAAATCTCCATATGCCTCAACTGGATAAATTCACATATTTTACACAATTCTTCTGGTCATGCCTTATCCTCTTTACTTTTTATATTCCTATATGCAATGATGGAGATGGAGTACTTGGAATCAGCAGAATTCTCAAACTACGGAACCAACACCGAGGGAACAAGATCGGGAGCAACGAAGATATCTCGAGAAAAACCGGTGTTTCCTATATGTACTCCAGTTTATTCGAAGTATCCCAATGGGACTATTTGGGAAAAAGGATCACTTGTATCTCTTGTTTCGGAGAAATAAGTGGCTCACGAGGAATGGAAAGAAACATTCTCTATTTGATCTGTAGGAATGACATAATGCTCATCCATGTTCCACACGGCCAAGGAAGCTCAGCCGGAGCTGCTGTCGGTATTGGAAACGTCCTCAGTTCCTCGATTCATTCCGTGGCGCGAAATCCATCATTGGCTAAACAATCATTTGGTTATGCCATTTTGGGCTTTGCTCTCACCGAAGCTATTGCATCGTTTGCCCTTGAAATATTTTATAAGGATCTTCCCATCACCAATCACGAGTTTTTCATTTCTTTTTTATATCGTCGTCACGCCCTTAATGATAGGTTTTGAAAAAGACTTTTCATGTCATTCCCATTTAGGTCCGATTCGGATCCCTCTGTTGTTTTCCTTTCCTCCCGAACCTTTTCCTCGAAATGAGAAAGAATCTGGAAAACTCGAATTGTATTATTTAAGTGCTTATTGCTTGCCAAAGATCCTACTTCTACAATTGGTAGGTCACCGGGTTATTCAAATAAGTCGTGTTTTCCGTAGTTTTCCCATGTTAAAACTTCCGTACCAATTCGATCGATCCGGAATGGATCGGTTAAACATTCTATTAGGGAGCCCGGCCTTGACTCTTCTGTGTGGTATTCATTCTCGTTTGTCTCTTGGAAATTGGAACAGCTCGCAAAATCCAAGCACTTCACCTACTTCATTGCCCCTAACCGTTTCCCGTACCTCTATTGAAGAATGGTTTCATGTTCTTTCATCGATGGGTTATTTCTCTCCGTTCGTATGTGGGGTACCTTTCGGGTGTGGGATGCTCGTTTAACTTCTGTATTCATCTTGTTCCTTATTTACCTGGGTGCACTGCGTTTTCAAAAGCTTCCTGTCGAACCGGCTCCTATTTCAATCCGTGCTGGACCGATCGATATACCAATAATAAAGTCTCCAGTCAACTGGTGGAATACATCGCATCAACCTGGGAGCATTAGCCGATCTGGTACATCAATACATGTTCCTATGCCCATTCCAATCTTGTCTAACTTTGCTAACTTCCCCTTCTCCACCCGTATCTTGTTCGTTCTGGAAACACGTCTTCCTATTCCATCTTTTCCCGAATCTCCCTTAACGGAAGAAATACATTTGATAGATTATCCAACCCCGAGCAATCTTAGTTATTGGTGGGGGTTCGGTCCGTTAGCTGGTATTTGTTTAGTCATTCAGATAGTGACTGGCGTTTTTTTAGCTATGCATCACACACCTCATGTGGATCTAGCTTTCAACAGCGTAGAACACGTTATGAGAGATGTTGAAGGGGGCTGGTTGCTCCGTTATATGCATGCTAATGGGGCAAGTATGTTTCTCATTGTGGTTCACCTTCATATTTTTCGTGGTCTATATCATGCGAGTTATAGCAGTCCTAGGGAATTTGTTCGGTGTCTCGGAGTTGTCATATTCCTATTAATGATTGTGACAGCTTTTATAGGATACGTACCACCTTGGGGTCAGATGAGCTTTTGGGGAGCTACAGTAATTACAAGCTTAGCTAGCGCCATACCTGTAGTAGGAGATACCATAGTGACTTGGCTTTGGGGTGGTTTCTCCGTGGACAATGCCACCTTAAATCGTTTTTTTAGTCTCCATCATTTACTCCCCCTTATTTTAGTAGGCGCCAGTCTTCTTCATCTGGCCGCATTGCATCAATATGGATCAAATAATCCATTGGGTGTACATTCAGAGATGGAAAAAATTGCTTCTTACCCTTATTTTTATGTAAAGGATCTAGTAGGTCGGGTAGCTTCTGCTATCTTTTCTTCCATTTGGATTTTTTATGCTCCTAATGTTTTGGGGCATCCCGACAATTATATACCTGCTAATCCGATGCCCACCCCGCCTCATATTGTGCCGGAATGGTATTTCCTACCGATCCATGCCATTCTTCGCAGTATACCTGACAAATCGGGAGGTGTAGCCGCAATAGCACCAGTTTTTATATCTCTCTTGGCTTTACCTTTTTTTAAAAGTATGTATGTGCGTAGTTCAAGTTTTCGCCCGATTCACCAAGGAATATTTTGGTTGCTTTTGGCGGATCGCTTACTACTAGGTTGGATCGGATGTCAAGCAGTTGATTCAGCAATTTCTAGTCCTCATCTATCAGGTGTTTCATCCATTTTAGGTATAACAACTATCTCCAACATGCGTGGACCTGGAATGACTATGCATAGATCACCCCTTTTTGTGTGGTCCGTTCTAGTGACAGCATTCCTACTTTTATTATCACTTCCGGTACTGGCAGGGGCAATTACTATGTTATTAACCGATCGAAACTTTAATACAACCTTTTCTGATCCTGCTGGAGGGGGAGACCCCATATTATACCAGCATCTCTTTCGGTTCTTCGGTCATCCAGAGGTGTATATTCCCATTCTGCCTGGATCCGGTATTATTAGTCATATCGTATCGACCTTTTCGGGAAAACCGGTCTTCGGGTATTTAGGCATGGTTTATGCCATGATCAGTATAGGTGTTCCTGGATCTCTTGTTCGGGCTCATCATATGTTTACTGTGGGCTTAGACGTTGATACGCGTGCCTACTTCACCGCAGCTACCATGATCATAGCTGTCCCCACTGGAATCAAAATCTTTAGTTGGATCGCTACCATGTGGGGAGGTTCGATACAATACAAAACACCCATGTTATTTGCTGTAGGGTCCATCTTTTTGTTCACCATAGGAGGGCTCACTGGAATAGTTCTAGCAAATTCTGGGCTAGACATTGCTCTACATGATACTTATTATGTGGTTGCACATTTCCATTATGTACTTTCTATGGGAGCCGTTTTTGCTTTTTACTATTGGGTGGAAACTTTAGGCCAATTGGTTCGCGCTTTATGGCATTTCCACGAGCAAAAAAATCCAATCCCGCAAAGGATTGTTCATGGAACGACTATCGAGATTATTCGGACCATATTTCCAAGTATCATCCCGATGTTCATTGCTATACCATCGTTTGCTCTGTTATACTCAATGGACGAGGTAGTAGTAGATCCAGCCATTACTATAAAAGCTATTGGACATCAATGGTATCGGTATGAGTATTCGGACTATAACAGTTCCGATGAACAGTCACTCACTTTTGACAGTTATACGATTCCAGAAGATGATCCAGAATTGGGTCAATTACGTTTATTAGAAGTTGACAATAGAGTGGTTGTACCAGCCAAAACTCATCTACGTATGATTGTAACACCTGCTGATGTACCTCATAGTTGGGCTGTACCTTCCTCAGGTGTCAAATGTGATGCTGTACCTGGTCGTTCAAATCAGACCTCCATTTTGGTACAACGAGAAGGAGTTTACTATGGTCAGTGCAGTGAGATTCGTGGAACTAATCATGCCTTTACGCTCTGGCTCAGCCGCACCACCCGGGGTCGGGGTGCGAGCCACCCGAGAAGCAAGCTATTACAGCGAATGCACCCATTTCAAGGGGGTGCAACACTTCTCAGTTTGGGCCTAATATTTATCCTATATACCATGTTCGTATGGTGGCGCGATGTTCTACGTGAATCCACGTTGGAAGGACATCATACAAAAGCTGTACAATTAGGACCTCGATATGGTTCTATTCTGTTCATAGTATCGGAGGTTATGTTCCTTTTTGCTTTTTTTTGGGCTTCTTCTCATTCTTCTTTGGCACCTACGGTAGAGATCGGAGGTATTTGGCCCCCAAAAGGGATTGGGGTTTTAGATCCTCGGGAAATCCCTTTTCTTAATACCCCTATTCTCCCTTCATCCGGAGCTGCCGTAACTTGGGCTCATCATGCTATACTCGCGGGGAAGGAAAAACGAGCAGTTTACGCTTTAGTAGCTACCGTTTCACTGGCTCTAGTATCCACTGGCTTTCAAGGAATGGAATATTACCAAGCACCCTCCACTATTTCGGATAGTATTTATGGTTCTACCTTTTTCTCAGCAACTGGCTTTCATGGTTTTCATGTGATTATAGGTACTCTTTTCTTGATCATATGTGGTATTCGCCAATATCTTGGTCATCTGACCAAGGAGCATCCCACAAGCACCCCCCGGCGAAGGGGAGACCAGAAAACGCCTTTCGTTTTCTTCCTTAACAAGCCCTCGAGCCTCCTTTGCGCCGCCTTCCTCATGGAAGCCGCTGCCATGAGAGACCTTATTAAGTATTGCAAACTGCTGATAGAGCTGGGCGGGGAGGCGATATTAATAAGGATTTGTTACGCGCGATATGCCGACGACTTACTACTGGGAATCGTGGGTGCCGTAGAGCTTCTCATAGAAATACAAAAACGTATCACCCACTTCAATCAATCCGGCCTTTGGGTAGGCTCCGCAGGATCAACAACCATAGCTGCACGGAGTACGGTAGAATTCCCCGGTACGGTCATTCGGGAAGTCCCTCCGAGGACGACTCCCATACAATTCTTGCGAGAGCTGGAGAAGCGTCTACGGGTAAAGCACCGTATCCATATAACTGCTTGCCACCTACGCTCCGCCATCCATTCCAAGTTGAGGGACCTAGGTTATAGTATCCCGATCAAACAGATGAGCGGAAGAGGTCGTCTACTGGACGCGCTAGCGGAGACTCTTGGAACAAGTCCCCAAGTTAGCGTATTATGGGTCAAGCACATCCGGCAAGGATCAAGGGAGATCTCGTTGTTGCATAGCTCAGGTCGGAGCGTTCAACAGGCATCGGGCATGAGTGTCAAGGCGGCGGGGGAAGGAGGGGCGGGATCTTTCAGCAGCGAATTCCCCATACAGATAGAGGCGCCTATCAAAAAGATACTCCGAAGGCTTCGGGATCGAGGTCTCATTAGCCGAAGAAGACCCAGGCCAATCCACGTGGCCTCTTTGACGAACGTCAGCGACGGAGACATAGTAAATCGGTCCGCGGGCATCGCAATAAGTCCTCTGTCCTACTACAGGTGCCGCGACAACCTTTACCAAGTCCGAACGATTGTCGACCACCAGATCCGCTGGTCCGCTATATTCACCCCAGCCCACAAGCACAAATCTTCGGCGCGGAATATAATCCCAAAGTACCCCAAAGACTCAAATATAGTCAATCAAGAAGGTGGTAAGACCCTTGTAGAGTTCCCAAACAGCATAGAGCTTGGGAAGTCGTATTTTGTTCGTACACAATCAACGGAGGCCTCCCCGACATATGTTGCAACGTCTTCAATAGCATGCTCTTACTTCGTCTTTCCCTTAATAAGTTATCAAATTTGGTGCTTTTCGATCCCCAGTTGCTATGGGGAAAATAGGACGAAATACAATCGATTCCTCCATTTAAGTGGTTCTCGCTTCTCCTTGTTCCTGTTCCTAACTCCTCCCCGGGTAGTTCCCAATGTTTGGCACTTTCCATACTTCGTGGGTTCAACAAATTCGCTCATGATCAAGTTACAACCTAAGATCTATGACCATATTATGTTAACTGTTCGTATTTTGTTCATTCCATCGGTATGCTCCCAGGTACCTGTAATTGTGATCTGTTTGCCAGAAACCTCCACGAGCAATCGTCGTTTTTTGATGGTTTTTCCGCTTATCACAGCTGCTCTTTCCACACCTCCGGATATCTGGTGCCAAATCGTCGCCCGTTTCCCTATTTCTTCGATAATAGAGTTGGCTATCTCTGTGGCATTGATTGTACAAGTTCGTATGTCGGAATTTTCACCTATTTGTATCTATTTAGTGATCAGTCCGCTAGTTTCTTTGATCCCACTCGGCGTTCCTTTTCCATTTGCTTCCAATAGTTCGACCTATCCAGAAAAATTGTCGGCCCACGAATGTGGTTCCGATCCCTCCGGTGATGCCAGAAGTCGTTTCGATATACGATTTTATCCGGTTCCTATTTTATTTATTATCCCTGATCCGGAAGTCACCTTTTCTTCTCCTTGGGCAGTACCTCCCAACAAGATTGATCCGTTTGGATCTTGGTCCATGTTTTTATTGATTTTGACGATTGGATCTGCTTCGGATCGGGAGATGATCATCTCTATTTTAGGTATTCGGGGAATCCTCCTTAATAGACGAAATATTCCTATTATGTCAATGCCAATTGAATCAATGTTATTAGCTGTCAATTCGAACTTTTTGGTATTTTCCGTTTCTTTGGATGATATGATGGGTCAATTATTTGCTTTATTAGTTCTAACAGTGGCAGCTGCGGAATCTGCTATTGGATCAGCCATTTTCGTTAACACTTTTCGAGTCCGAGGGACTATTGCAGTCGAATCCATAAATTGCATTCAAGGTCCGACCGTAGTTATGTTAATTGTGGTTACATCCATAAGTAGCTTGGTCCATCTTTATTCCATTTCATATATGTCTGAGGATCCGCATAGCCCTCGATTTATGTGTTATTTATCCATTCCTACCTTTTTTATGCCAATGTTGGTGACTGGAGATAACTCTCTTCAATTATTCCTGGGATGGGAGGGAGTAGGTCTTGCTTCATATTTGTTAATTCATTTCTGGTTCACACGACTTCAGGCAGATAAAGCAGCTACAAAAGCTATGCCTGTCAATCGAGTAGGTGATTTTGGATTAGCTCCTGGGATTTCGGGTCGTTTTACTATCTTTCAAACAGTAGACTTTTCAACCATTTTTGCTCGTGCTAGTGCCCCCAGAAATTCATGGATTTTTTGCAATATGAGATTGAATGCCATAACTCTGATTTGTATTTTACTTTTTATTGGTGCTGTTGGGAAATCTGCACAGATAGGATCGCATACTCGGTCACCCGATGCAATGGAGGGTCCCACTCCAGTATCTGCTTCGATTCATGCAGCTACTATGGTCACAGCTGGCGTTTTCATGATAGCAAGGTGCTCCCCTTTATTTGAATACCCACCTACGGCTTTGATTGTTATTACTTCTGCAGGAGCTATGACGTCATTCCTTGCGGCAACCACTGGAATATTACAGAACGATCTAAAGAGGGTCATAGCTTATTCAACTTGCAGTCAATTAGGCTATATGATCTTTGCTTGCGGCATCTCTAACTATTCGGTTAGCGTCTTTCACTTAATGAATCACGCGTTTTTCAAAGCATTACTCTTCCTGAGTGCAGGTTCGGTGATTCATGCCATGTCGGATGAGCAAGATATGCGAAAGATGGGGGGGCTTGCCTCCTCGTTTCCTTTGACCTATGCCATGATGCTCATGGGCAGCTTATCTCTAATTGGATTTCCTTTTCCAACTGGATTTTATTCCAAAGATGTGATCTTAGAGCTCGCTTACACTAAGTATACCATCAGTGGGAACTTTGCTTTCTGGTTGGGAAGTCTCTCTGTCCTTTTCACTTCTTATTACTCTTTTCGTTTACTATTTCTAACATTTCTAGTACCAACTAATTCATTCGGGCGAGACAGATTACGATGTCATGATGCGCCCATTCCTATGGCCATTCCTTCAATACTTCTGGCTCTCGGGAGTCTCTTTGTAATAAGCCGCCGGCGCTTGCGCTATTTACCAGTGAGTGGTATTATTGGACTGATCCTTTGGTGGGAAATGTTCTTCATTTTAGATAATGAAACCATTCCATTACTACCAACGACCTCTCTGAGATATACGGTTCATGCCGGAAAGGTACGAAGTTGGACTAATTTGGAAACATTGGGCAATTTACTTTATACCTACTATTCCGTCTGGTTTATTTTATTAGTATATGTTTCTACGATGGCCCAAGAACACGCTCATTCTTCAGCCGTAGAGAGACTTTTGAATTTCGAGGTACCATTACGAGCTCAATATATACGAGTGTTATTCCGTGAAATAACTCGAATTTCAAATCATTCACTTGCTTCAACTACTCATGCTATGGATGTGGGAGCATCAACTCCGTTCCTTTGGGCTTTTGAGGAGCGGGAGAAATTGTTGGAATTCTATGAAAGAGTCCCGGGAGCCAGGATGCATGCCAGTTTCATACGACCTGGTGGAGTGGCACAAGATCTGCCTCTTGGCTTATGTCGAGATATTGATTCCTCCACACAACAATTTGCTTCTCGTATCGACGAATTAGAAGAGATGTCAACCGGCAACCGTATCTGGAAACAACGATTAGTGGATATTGGTACTGTCACTGCACAGCAAGCAAAGGATTGGGGATTCAGTGGTGTAATGTTAAGAGGTCCTGGGGTATGCTGGGATTCGCGAAGAGCAGCACCTTACGATGTTCATGACCAATCGGATCCTGACGTACCAGTAGGTACCAGAGGAGATCGCTATGATCGTTACTGTATCCGTATCGAAGAGATGCGACAAAGTGTTCGGATCATTGTGCAATGTCCTAATCAAATGCCTAGTGGCATGATCAAAGCCGATGATCGTAAGCTATGTCCTCCATCACGATGTCGAATGAAACTATCCATGGAACACCATTTCGAACCTTATACAGAAGGTTTTTCCGTACCAGCTCCTTCTACCTATACCGCAGTTGAAGCACCTAAAGGAGAATTTGGTGTCTTTCTTGTCAGTAATGGAAGCAATCGTCCCTACCGTCGTAAAATAAGAGCACCTGGCTCTGCCCATTCACAAGGACTCGATTCTATGTCCAAACATCACATGCCAGCAGATGTAGTCACCATCATAGGTACTCAAGATATTGTGTCTGGAGAGGTAGATAGATAGTTGTTGTGCTTTCTAAAATGGCATACCTATACAAGGGTTCAAGTTTCGATCGATATTTGCGGAGTTGATCATCCCTCTCGAAAACGAAGATTTGAAGTTGTCCATAATTTACTGAGTACTCGGTATAACTCACGCATTCGTGTACAAACAAGTGCAGACGAAGTAACACGAATATCTCCAGTAGTCAGTCCATTTCCATCAGCCGGCCGGTGGGAGCGAGAAGTATTGGATATGTCTGGTGTTTCTTCCATCAATCATCCGGATTTACGCCGTATATCAACAGATTATGGTTTCGAGGGTCATCCATTACGAAAAGACTTTCCTCTGAGTGGATATGTGGAAGTACGCTATGATGATCCAGAGAAACGTGTGGTTTCTGAACCCTCTGCTAGTCCTCTCCATTTTCATTACGAAGATGTATCACGTCAGGATCCGTTGCTCAAACCGAATCACGCCAACGTTATGGAAGGATCGTTTGAAATAAGATTAGTACCATTCAGAATAAAATATGGAAAATTGGCTATGGAGATTCCGCGCGGTCAGAGAAGGGGCCCTTATTTCCAAGCAACAGGATATGTCTTTGCACGACAAAGCGCTCTCCGAGGGCATGGAATGTCTTTGGTCAGAATCTCGACAGTAATGTCTTTAGATTCTCCGGTCGAAATACGGGAAAACCCCATGAAATTTTCGATGGAAACGGAATTCTCCCCGGAACTGGAAGATCATTTCGAGATCTTCGAGCATATTCGAGGGTTCAATGTGACTATTGTCACTTCGGCAAACACAAAAGATGAGACTTTACCACCGTGGAGCGGCTTTATGTTCTTGGTGGATGCAGGACCTGGTACCCCCAAAATTTGTATGCAAGATGAGCCTACAGGAGTGCCAATCAACCGAGCCACCAGGTTTGAGAATAAGGTGGGAGTAGTGGCTGGGGAATCACTGATCAAAAAGCGGATTTTTGAGAGATTCTTCATCGATCTAGTGGCCGGTGAATCACTGATCAAAGAGCGAGCAGCCGCCAGGTTTAATGGATCCCTGGATGTAGCGGCTGGTGAACCGCTTCTTCTTCCACGAAGATTCAGACAAAACCGAGCTTGGATGGAACTGAAGAAGATTTGGCGAACGAAGAAAAAGGTCAAAGGGTTTATTATTGACAAAGTAAAAGGAGGTTATTCAGTAGCCATCGCAGGTTTCATTACTTTTCTTCCATTCACTCAAAGGATAATTGAGAGCATTAACCCCTTGATTCGTCATGGTAGAGAAGAAAAACGGCGCACGGACCGTACTCGAGCTTCGGATCAATGTCCCCAGAAGCAAGGAGTATGCCTGCGTGTTCCGACGAGAACACCGAAAAAACCAAATTCAGCTCTACGTAAGATAGCCAAAGTACGGTTGAGCAATCGACATGATATATTTGCTCACATTCCAGGCGAAGGTCATAATTCGCAGGAACATCCTATAGTCTTAGTCAGAGGAGGTAGAGTGAAAGATTCGCCAGGTGTGAAATCCCATCGTATTCGAGGAGTCAAGGATTTGCTGGGAATTCCGGATCGCAGAAGGGGCAGATCTAAATATGGTGCAGAAAGACCAATGAATGAGTTAACTAAGTATCAGATCGACCAAATTGAACAAATGATAGATCAAGATCATGTTTCATTGGGAATTGAAGAGGGGAGAACGAGCAGACATCGAACGATTAATTTCTATTTCTCGTTATCGTGGAATTCGTCATCAAGATGGATCGCCCTTGATCTTCTTTTGAGCAGGAAAATTTGGTCACGTAGATCTTCTATTTCGCCGGAATTCGTTGATTGCTCCGTACTCATTTACAATGGAAAAACTCCTGTTCGTTGTAAGATCACTGAAGGTCATAAATTT?????????????????????????????????????????????????????????????????????????????????????????????????????????????????????????????????????????????????????????????????????????????????????????????????????????????????????????????????????????????????????????????????????????????????????????????????????????????????????????????????????????????????????????????????????????????????????????????????????????????????????????????????????????????????????????????????????????????????????????????????????????????????????????????????????????????????????????????????????????????????????????????????????????????????????????????????????????????????????????????????????????????????????????????GCATTAAGATTTAAAACGTGTCGTCTACTTCCAGGAAATGTTCGGAACAGAGAACTTTCTCTAATACAACGCCGCATTCTCCGAAGATTGAGGAACAAGAGGAGATCCATTAAAAGAAATCTTTCTCTGAGAGAAAATCTAAACAGTAACATCAAATCACAAACTACACGAAAGTTGCCCCTTTATTATTGGGATTTACCCATAAGGGAGGGAAGAGAACGAACTTCATATCCTTTTCTACTCAATCAAGAAACAAGATCGGACGTGATTCCGGTTCGTCTCCATTTTAGTGACACTCTTCCTCAAGCAAGGCAGCCGATAAGTCATCGAAGGGTTTGTGTGAATAATAGAGTGGTAAGCATTACTCATTTGAAAGTTTCCCACGGTGATCTAATATCTTTTCAAGAAGGTGAAGAAATAAGGAGATCTTTCTATATCGACATAGTTGGAAAAATCATAGGCAAATTCCTGCCGGTCAGAATGTGGAGAAGAACCAAAACAGAATGGTTCCGCCTACTCAAAACTCAGAGGGGGTGCCGCCTACTACTAAAATCCCGGTTTTTGCAAGAGTTGCGTCAAGAAGAAGACAAAGTATGCTTAGGCAGTTACTTCGCTGAGCACAACAGAATGAAGAGGAATTTGTTTCATTTCTTTGTTTACAAGTCTTCTTTATATAGTTGCTCCGGATCCAGAATCAAAAGGATCGAACTACCTACTCATTATTCGGAGGTGAATCATAGAACACCAAAAGCTGTGGTATCTTATGGACCTAACATAGGTCACATCCCTCACGACATAAGATTGAAAGATCCAAACCTTCCTCTTCGAAGCACTGTTCATCGCCCAGCTCGAACTGAACGCGATGTAATAAAACTTATGGTTGACGCCGTAGAAAATATAAAGCCCATATGCGAAGTGGTAAAAGTAGGAGTCGCAGGTACTATTTATGATGTCCCTGGGATTGTTGCCAGGGATCGTCAACAAACCTTAGCTATTCGTTGGATCCTTGGAGCAGCTTTCAAACGACGTATAAGCTACAGGATAAGCTTAGAGAAATGTTCATTTGCTGAGATACTGGATGCTTACCGAAAGAGGGGAATTGCACGTAAGAGAAGGGAGAATCTTCATGGACTGGCTTCCACCAATCGAAGTTTCGCGCATTTCAGATGGTGG
>Cryptanthus_acaulis
ATGCAAACAGGGTTAAAAGCAGTGGATAGCCTGGTTCCTATAGGCCGTGGTCAACGAGAACTTATAATCGGGGACAGACAAACTGGAAAAACTGCTATAGCTATCGATACTATATTAAACCAAAAGCAAATGAACTCAGAGAGTGAGACATTGTATTGTGTCTATGTAGCGATTGGACAAAAACGCTCGACTGTGGCACAATTAGTTCAAATTCTTCCAGAAGCGAATGCTTTTGAATATTCCATTCTTGTAGCAGCCACCGCTTCGGATCCTGCTCCTCTGCAATTTCTGGCCCCATATTCTGGGTGTGCCATGGGGGAATATTTCCGCGATAATGGAATGCACGCATTAATTATATATGATGATCTAAGTAAACAGGCGGTGGCATATCGACAAATGTCATTATTGTTACGCCGACCACCAGGCCGTGAGGCTTTCCCAGGGGATGTTTTCTATTTACATTCCCGTCTCTTAGAAAGAGCCGCTAAACGATCGGACCAGACAGGTGCAGGTAGCTCGACTGCGTTACCCGTCATTGAAACACAAGCTGGAGACGTATCGGCCTATATCCCCACCAATGTGATCCCCATTACTGATGGACAAATCTGTTCGGAAACAGAGCTCTTTTATCGCGGAATTAGACCTGCTATTAACGTTGGCTTATCTGTCAGTCGCGTCGGGTCTGCCGCTCAGTTGAAAGCTATGAAACAAGTCCGCGGTAGTTCAAAACTGGAATTGGCACAATATCGCGAAGTGGCCGCCTTCGCTCAATTTGGGTCAGACCTTGATGCTGCGACTCAGGCATTACTCAATAGAGGTGCTAGGCTTACAGAAGTGCCCAAACAACCACAATATTCACCACTTCCTATTGAAAAACAAATTGTAGTGATTTATGCATCGCAGCAATTCTCCAATCCTAACGAAGTCATTCCTCCGGAATCCAATGAACAACAACGATTACTTAGGATCAGCTTGCGAATTTGCGTAGTAGAATCATTACCAACGGCACGCTGTGCGCCTAAGTGCGAAAAGACAGTGAAAGCTTTGTTATGCCGAAACCTAAATGTCAAGTCAGCAACACTTCACAATGCCACTTCTTCCCGTCGCATCCGCCTTCAGGACGATATAGTCACAGGTTTTCACTTCTCAGTGAGTGAAAGATTTGTACCCCTAATTCGAGAGGGCTTGGTAGTCATAGGCAACTTTGATTTCTCATTCACAAATCCATCCTTGTCTATGCTGCTAACTCTCGGTTTGGTCCTACTTCTTATTTTTGTTGTTACGAAAAAGGGAGGGGGAAAGTCAGTGCCAAATGCTTGGCAATCCTTGGTAGAGCTTATTCATGATTTCGTGCCGAACCTGGTAAACGAACAAATAGGTGTTAAACAAAAGTTTTCCCCTCGCATCTCGGTCACTTTTACTTTTTTGTTATTTCGTAATCCCCAGGGTATGATACCCTTTAGCTTCACAGTGACAAGTCATTTTCTCATTACTTTGGCTCTCTCATTTTCTATTTTTATAGGCATTACGATCGTTGGATTTCAAAGACATGGGCTTCATTTTTTTAGCTTCTCATTACCTGCAGGAGTCCCACTGCCGTTAGCACCTTTTTTAGTACTCCTTGAGCTAATCCCTCATTGTTTTCGTGCATTAAGCTCAGGAATACGTTTATTTGCTAATATGATGGCCGGTCATAGTTCAGTAAAGATTTTAAGTGGGTCTGCTTGGACTATGCTATTGTTGAATAATATTTTTTATTTCATAGGGGATCCTGGTCCTTTATTTATAGTTCTTGCATTAACCGGTCTGGAATTAGGTGTAGCTATATCACAAGCTCATGTTTCTACGATCTTAATCTGTATTTACTTGAATGATGCTATAAATCTCCAT?????????????????????????????????????????????????????????????????????????????????????????????????????????????????????????????????????????????????????????????????????????????????????????????????????????????????????????????????????????????????????????????????????????????????????????????????????????????????????????????????????????????????????????????????????????????????TCAGCGGGAGCTGCTGTCGGTATTGGAAACGTCCTCAGTTCCTCGATTCATTCCGTAGCGCGAAATCCATCATTGGCTAAACAATCATTTGGTTATGCCATTTTGGGCTTTGCTCTCACCGAAGCTATTGCATCGTTTGCCCTTGAACTATTTCATAAGGATCTTCCCCTCACCAATCACGAGTTTTTTATTCCTTTCGTATATCGTCGTCACGCCCTTAATGATAGGTTTTGAAAAAGACTTTTCATGTCATTCCCATTTAGGTTCGATTCGGATCCCTCCGTTGTTTCCCTTTCCTCCCGAACCTTTTCCTCGAAATGATAAGGAATCTGGTACACTCGAATTGTATTATTTAAGTGCTTATTGCTTGCCAAAGATCCTACTTCTACAATTGGTAGGTCACCGGGTTATTCAAATAAGTCGTGTTTTCCGTGCTTTTCCCATGTTACAACTTCCGTACCAATTCGATCGATCCGGAATGGATCGGTTAAACATTCTATTAGGGAGCCCGGTCTTGACTCTTCTGTGTGGTATTCATTCTCGTTCGGCTCTTGGAATTTGGAACAGCTCGCAAAATCCAACCACTTCACCTACTTCATTGCCCCCAACCCTTTCCCGTACCTCTATTGAAGAATGGTTTCATGTTCTTTCATCGATTGGTTATTCCTCTCCCTTTGT????????????????????????????????????????????????????????????????????????????????????????????????????????????????????????????????????????????????????????????????????????????????????????????????????????????????????????????????????????????????????????????????????????????????????????????????????????????????????????????????????????????????????????????CATTTGATAGATTATCCAACCCCGAGCAATCTTAGTTATTGGTGGGGGTTCGGTCCGTTAGCTGGTATTTGTTTAGTCATTCAGATAGTGACTGGCGTTTTTTTAGCTATGCATCACACACCTCATGTGGATCTAGCTTTCAACAGCGTAGAACACATTATGAGAGATGTTGAAGGGGGCTGGTTGCTCCGTTATATGCATGCTAATGGGGCAAGTATGTTTCTCATTGTGGTTCACCTTCATATTTTTCGTGGTCTATATCATGCGAGTTATAGCAGTCCTAGGGAATTTGTTCGGTGTCTCGGAGTTGTCATATTCCTATTAATGATTGTGACAGCTTTTATAGGATACGTACCACCTTGGGGTCAGATGAGCTTTTGGGGAGCTACAGTAATTACAAGCTTAGCTAGCGCCATACCAGTAGTAGGAGATACCATAGTGACTTGGCTTTGGGGTGGTTTCTCCGTGGACAATGCCACCTTAAATCGTTTTTTTAGTCTCCATCATTTACTCCCCCTTATTTTAGTAGGCGCCAGTCTTCTTCATCTGGCCGCATTGCATCAATATGGATCAAATAATCCATTGGGTGTACATTCAGAGATGGATAAAATTGCTTCTTACCCTTATTTTTATGTAAAGGATCTAGTAGGTCGGGTAGCTTCTGCTATCTTTTCTTCCATTTGGATTTTTTATGCTCCTAATGTTTTGGGGCATCCCGACAATTATATACCTGCTAATCCGATGCCCACCCCGCCTCATATTGTGCCGGAATGGTATTTCCTACCGATCCATGCCATTCTTCGCAGTATACCTGACAAATCGGGAGGTGTAGCCGCAATAGCACCAGTTTTTATATCTCTCTTGGCTTTACCTTTTTTTAACTTTATGTATGTGCGTAGTTCAAGTTTTCGCCCGATTCACCAAGGAATATTTTGGTTGCTTTTGGCGGATCGCTTACTACTAGGTTGGATCGGATGTCAAGCAGTTGATTTAGCAATTTTTAGTCTTCATCTATCAGGTGTTTCATCAATTTTAGGTATAACAACTATCTTCAACATGCGTGGACCTGGAATGACTATGCATAGATTACCCCTTTTTGTGTGGTCCGTTCTAGTGACAGCATTCCTACTTTTATTATCACTTCCGGTACTGGCAGGGGCAATTACAATGTTATTAACCGATCGAAACTTTAATACAACCTTTTTTGATCCTGCTGGAGGGGGAGACCCCATATTATACCAGCATCTCTTTTGGTTCTTCGGTCATCCAGAGGTGTATATTCTCATTCTGCCTGGATTCGGTATTATTAGTCATATCGTATCGACCTTTTCGAGAAAACCGGTCTTCGGGTACCTAGGCATGGTTTATGCCATGATCAGTATAGGTGTTCTTGGATTTCTTGTTTGGGCTCATCATATGTTTACTGTGGGCTTAGACGTTGATACGCGTGCCTACTTCACCGCAGCTACCATGATCATAGCTGTCCCCACTGGAATCAAAATCTTTAGTTGGATCGCCACCATGTGGGGAGGTTCGATACAATACAAAACACCCATGTTATTTGCTGTAGGGTTCATCTTTTTGTTCACCATAGGAGGGCTCACTGGAATAGTTCTAGCAAATTCTGGGCTAGACATTGCTCTACATGATACTTATTATGTGGTTGCACATTTCCATTATGTACTTTCAATGGGAGCCGTTTTTGCTTTTTACTATTGGGTGGAAACTTTAGGCCAA???????????????????????????????????????????????????????????????????????????????????????????????????????????????????????????????????????????????????????????????????????????????????????????????????????????????????????????????????????????????????????????????????????????????????????????????????????????????????????????????????????????????????????????????????????????????????????????????????????????????????????????????????????????????????????????????????????????????????????????????????????????????????????????????????????????????????????????????????????????????????????????????????????????????????????????????????????????????????????????????????????????????????????????????????????????????????????????????????????????????????????????????????????????????????????????????????????????????????????????????????????????????????????????????????????????????????????????????????????????????????????????????????????????????????????????????????????????????????????????????????????????????????????????????????????????????????????????????????????????????????????????????????????????????????????????????????????????????????????????????????????????????????????????????????????????????????????????????????????CCCACAAGCACCCCCCGGCGAAGGGGAGACCAGAAAAGGCCTTTCGTTTTCTTCCTTAACAAGCCCTCGAGCCTCCTTTGCGCCGCCTTCCTCATAGAAGCCGCTGCCATGAGAGACCTTATTAAGTATTGCAAACTGCTTATAGAGCTGGGCGGGGAGGCGATATTAATCAGAATTTGTTACGCGCGATATGCCGACGACTTACTACTGGGAATCGTGGGTGCCGTCTTTCTTCTCATAGAAATACAAAAACGTATCACCCACTTCCTACAATCCGGCCTTTGGGTAGGCTCCGCAGGATCAACAACCATAGCTGCACGGAGTACGGTAGAATTCCCCGGTACGGTCATTCGGGAAGTCCCTCCGAGGACGACTCCCATACAATTCTTGCGAGAGCTGGAAAAGCGTCTACGGGTAAAGCACCGTATCCATATAACTGCTTGCCACCTACGCTCCGCCATCCATTCCAAGTTTAGGGACCTAGGTTCTAGTATCCCGATCAAAGAGATGAGCAGAAGAGGTCGTCTACTGGACGCGCTAGCGGAGACTCTTGGAAAAAGTCCCCAAGTTAGCGTATTATGGGTCAAGCACATCCGGCAAGGATCAAGGGAGATCTCGTTGTTGCATAGCTCAGGTCGGAGCGTTCAACAGACATCGGGCATGAGTGTCAAGGCGGCGGGGGAAGGAGGGGCGGGATCTTTCAGCAGCGAATTCCCCATACAGATAGAGGCGCCTATAAAAAAGATACTCCGAAGGCTTCGGGATCGAGGTCTCATTAGCCGAAGAAGACCCAGGCCAATCCACGTGGCCTCTTTGACCAACGTCAGCGACGGAGACATAGTAAATCGGTCCGCGGGCATCGCGATAAGTCCTCTGTCCTACTACAGGTGCTGCGACAACCTTTACCAAGTCCGAACGATTGTCGACTACCAGATCCGCTGGTCCGCTATATTCACCCTAGCCCACAAGCACAAATCTTCGGCGCGGAATATAATCCCAAAGTACCCCAAAGACTCAAAAATAGTCAATCAAGAAGGTGGTAAGACCCTTGCAGAGTTCCCAAACAGCATAGAGCTTGGGAAGTCGTATTTTGTTCGTACACAATCAACGGAGGCCTCCCCGACATATGTTGCAACGTCTTCAATAGCATGCTTTTACTTCGTCTTTCCCTTAATAAGTCATCAAATTTGGTGCTTTTCGATCCCCAGTTGCTATGGGGAACAAAGGACGAAATACAATCGATTCCTCCATTTAAGTGGTTCTCGCTTCTCCTTGTTCCTGTTCCTAACTCCTCCCCGGGTAGTTCCCAATGTTTGGCACTTTCCATACTTCGTGGGTTCAACAAATTCGCTCATGATCAAGTTACAACCTAAGATCTATGATCATATTATGTTAACTGTTCGTATTTTGTTCATTCCATCGGTATGCTCCCAGGTACCTGTAATTGTGATCCGTTTGCCAGAAACCTCCACGAGCAATCGTCGTTTTTTGATGGTTTTTCCGCTTATCACAGCTGCTCTTTCCACACCTCCGGATATCTGGTGCCAAATCGTCGCCCCTTTCCTTATTTATTCGATAATAGAGTTTGCTATCTCTGTGGCATTGATTGTACAAGTTCGTATGTCGGAATTTGCACCTATTTGTATCTATTTAGTGATCAGTCCGCTAGTTTCTTTGATCCCACTCGGTCTTCCTTTTCCATTTGCTGAACATAGTTCGACCTATCCAGAAAAATTGTCGGCCCACGAATGTGGTTCCGATCCCTCCGGTGATGCCAGAAGTCGTTTCGATATACGATTTTATCCGGTTCCCATTTTATTTATTATCCCTGATCCGGAAGTCACCTTTTCTTCTCCTTGGGCAGTACCTCCCAACAAGATTGATCTGTTTGGATCTTGGTCCATGTTTTTATTGATTTTGACGATTGGATCTGCTTCGGATCGGGAGATGATTATCTCTATTTTAGGTATTCGGGGAATCCTCCTTAATAGACGAAATATTCCTATTATGTCAATGCCAATTGAATCAATGTTATTAGCTGTCAATTCGAACTTTTTGGTATTTTCCGTTTCTTTGGATGATATGATGGGTCAATCATTTGCTTCATTAGTTCCAACAGTGGCAGCTGCGGAATCTGCTATTGGATCAGCCATTTTCGTTATTACTTTTCGAGTCCGAGGGACTATTGCTGTCGAATCTATAAATTGCATTCAAGGT????????????????????????????????????????????????????????????????????????????????????????????????????????????????????????????????????????????????????????????????????????????????????????????????????????????????????????????????????????????????????????????????????????????????????????????????????????????????????????????????????????????????????????????????????????????????????????????????????????????????????????????????????????????????????????????????????????????????????????????????????????????????????????????????????????????????????????????????????????????????????????????????????????????????????????????????????????????????????????????????????????????????????????????????????????????????????????????????????????????????????????????????????????????????????????????????????????????????????????????????????????????????????????????????????????????????????????????????????????????????????????????????????????????????????????????????????????????????????????????????????????????????????????????????????????????????????????????????????????????????????????????????????????????????????????????????????????????????????????????????????????????????????????????????????????????????????????????????????????????????????????????????????????????????????????????????????????????????????????????????????????????????????????????????????????????????????????????????????????????????????????????????????????????????????????????????????????????????????????????????????????????????????????????????????????????????????????????????????????????????????????????????????????????????????????????????????????????????????????????????????????????????????????????????????????????????????????????????????????????????????????????????????????????????????????????????????????????????????????????????????????????????????????????????????????????????????????????????????????????????????????????????????????????????????????????????????????????????????????????????????????????????????????????????????????????????????????????????????????????????????????????????????????????????????????????????????????????????????????????????????????????????????????????????????????????????????????????????????????????????????????????????????????????????????????????????????????????????????????????????????????????????????????????????????????????????????????????????????????????????????????????????????????????????????????????????????????TTGTTGTGCTTTCTAAAATGGCATACCTATACTAGGGTTCAAGTATCGATCGATATTTGCGGAGTTGATCATCCCTCTCGAAAACGAAGATTTGAAGTTGTCCATAATTTACTGAGTACTCGGTATAACTCACGCTTTCGTGTACAAACAAGTGCAGACGAAGTAACACGAATATCTCCGGTAGTCAGTCCATTTCCATCAGCCGGCCGGTGGGAGCGAGAAGTATGGGATATGTCTGGTGTTTCTTTCATCAATCATCCGGATTTACGCCGTATATCAACAGATTATGGTTTCGAGGGTCATCCATTACGAAAAGACTTTCCTCTGAGTGGATATGTGGAAGTACGCTATGATGATCCAGAGAAACGTGTGGTTTCTGAACCCTCTGCTAGTCCT???????????????????????????????????????????????????????????????????????????????????????????????????????????????????????????????????????????????????????????????????????????????????????????????????????????????????????????????????????????????????????????????????????????????????????????????????????????????????????????????????????????????????????????????????????????????????????????????????????????????????????????????????????ATGTTTTTGGTGGATGCAGGACCTGGTACCAAAAAAATTTGTATGCAAGATGAGCCTACAGGAGTGCCAATCAACCGAGCCACCAGGTTTGAGAATAAGGTGGGAGTAGTGGCTGGTGAATCACTGATCAAAAAGCGGATTGTTGAGAGATTCTTCATCGATCTAGTGGCCGGTGAATCACTGATCAAAGAGCGAGCAGCCGCCAGGTTTAATGGATCCCTGGATGTAGCGGCTGGTGAACCGCTTCTTCTTCCACGAAGATTCAGACAAAACCGAGCTTGGATAGAACTGAAGAAGATTTGGCGAACGAAGAAAAAGGTAAAAGGGTTTATTATTAACAAAGTCAAAGGAGGTTATTCAGTAGCCATCGCTGGTTTCATTACTTTTCTTCCATTCAAAAAAAGGATAATTGAGAGCATTAACCCCTTGATTCGTCATGGTAGAGAAGAAAAACGGCGCACGGACCGTACTCGAGCTTCGGATCAATGTCCCCAGAAGCAAGGAGTATGCCTGCGTGTTCCGACGAGAACACCGAAAAAACCAAATTCTGCTCTACGTAAGATAGCCAAAGTACGGTTGAGCAATCGACATGATATATTTGCTCACATTCCAGGCGAAGGTCATAATTCGCAGGAACATTCTATAGTTTTAGTCAGAGGAGGTAGAGTGAAAGATTCGCCAGGTGTGAAATCCCATTGTATTCGAGGAGTCAAGGATTTGCTGGGAATTCCGGATCGCAGAAGGGGAAGATCTAAATATGGTGCGGAAAGACCAATGAATGAGTTAACTAAGTATCAGATCGACCAAATTGAACAAATGATAGGTCAAGATCATCTTTCATTGGGAATTGAAGAGGGGAGAACGAGCAGACATCGAACGATTAATTTCTATTTCTCGTTATCGTGGAATTCGTCATCAAGATGGATCGCCCTT??????????????????????????????????????????????????????????????????????????????????????????????????????????????????????????????????????????????????????????????????????????????????????????????????????????????????????????????????????????????????????????????????????????????????????????????????????????????????????????????????????????????????????????????????????????????????????????????????????????????????????????????????????????????????????????????????????????????????????????????????????????????????????????????????????????????????????????????????????????????????????????????????????????????????????????????????????????????????????????????????????????????????????????????????????????????????????????????????????????????????????????????????????????????????????????????????????????????????????????????GCATTAAGATTTAAAACGTGTCGTCTACTTCCAGGAAATGTTCGGAACAGAGAACTTTCTATAATACAACGCCGCATTCTCCGAAGATTGAGGAACAAGAGGAGATCCATTAAAAGAAATCTTTCGGAAAGAGAAAATCTAAACAGTAACATCAAATCACAAACTACACGAAAGTTGTCCCTTTATTATGGGGATTTACCCATAAGGGAGGGAAGAGAAGGAACTGAATATCCTTTTTTACTCAATCAAGAAACAAGATCGGACGTGATTCCGGTTCGTCTCCATTTTAGTGACACTCTTCCTCAAGCAAGGCAGCCGATAAGTCATCGAAGGGTTTGTTTGAATAATGGACTGGTAAGCATTACTCATTTGAAAGTTTCCCACGGTGATCTAATATCTTTTCAAGAAGGTGAAGAAATAAGGAGATCTTTCTATATCGACATAGTTGGAAAAATCATAGGCAAATTCCTGCCGGTCAGAATGTGGAGAAGAACCAAAACAGAATGGTTCCGCTTACTCAAAACTCAGAGGGGGTGCCGCCTACTACTCAAATCCCGGTTTTTGCAAGAGTTGCGTCAAGAAGAAGACAAAGTATGCTTAGGCAGTTCCTTCGCTGAGCACAACAGAATGAAGAGGAATTTGTTTCATTTCTTTGTTTACAAGTCTTCTTTATATAGTTGCTCCGGATCCAGAATCAAAAGGATCGAACTACCTACTCATTATTCGGAGGTGAATCATAGAACACCAAAAGCTGTGGTATCTTATGGACCTAACATAGGTCACATCCCTCACGACATAAGATTGAAAGATCCAAACCTTCCTCTTCTCCGCACTTTTCATCGCCCAGCTCGAACTGAACGCGATGTAATCAAACTTATGGTTGACGCCGTAGATAATATAAAGCCCATATGCGAAGTGGTCAAAGTTGGAGTCGCAGGTACTATTTATGATGTCCCTGGGATTGTAGCCAGGGATCGTCAACAAACCTTAGCTATTCGTTGGATCCTTGGAGCAGCTTTCAAACGACGTATAAGCTACAGGATAAGCTTAGAGAAATGTTCATTTGCTGAGATACTGGATGCTTACCGAAAGAGGGGAATTGCACGTAAGAGAAGGGAGAATCTTCATGGACTGGCTTCCACCAATCGAAGTTTCGCGCATTTCAGATGGTGG
>Cyperus_difformis
ATGCAAACCGGGTTAAAAGCAGTAGATAGCTTGGTCCCTATTGGCCGTGGTCAACGTGAATTAATCATTGGGGACAGACAAACAGGAAAAACAGCTATAGCTATAGATACTATATTAAACCAAAAAGAATTGAACTCAGAGAATGAGAAATTATATTGTGTTTATGTTGCAATTGGGCAAAAACGCTCGACGGTAGCACAATTAGTTCAAATTCTATCAGAAGCAAATGCTTTGGAGTATTCCATTCTAGTAGCAGCCACCGCTTCAGATCCGGCTCCTCTGCAATTTCTGGCCCCATATTCTGGATGTGCTATGGGAGAATTTTTCCGCGATAATGGCATGCACGCATTAATAATCTATGATGATCTCAGTAAACAGGCAGTGGCTTATCGACAAATGTCATTATTGCTACGCCGCCCACCAGGCCGTGAGGCTTTCCCTGGGGATGTTTTCTATTTACATTCCCGTCTCTTAGAAAGAGCTGCTAAGCGATCAGACCAAACAGGTGCAGGCAGCTTAACTGCCTTACCCGTCATTGAAACACAAGCTGGGGACGTCTCGGCCTATATACCAACCAATGTCATCTCAATTACAGATGGACAAATCTGTTTGGAAACAGAACTCTTTTATCGAGGAATTCGACCTGCTATTAACGTTGGCTTATCTGTGAGTCGCGTCGGGTCCGCCGCTCAGTTGAAAACTATGAAACAAGTCTGCGGAAGTTTAAAACTAGAATTAGCCCAATATCGAGAAGTTGCTGCCTTCGCTCAATTTGGCTCAGACCTTGATGCTGCCACTCAGGCTTTACTTAATCGAGGTGCAAGACTTACAGAAGTTCTCAAACAACCACAATTTGAGCCCCTTCCTATTGAAAAACAAATTGTAGTCATTTATGCATTGCAGCAATTCTTCAATCCTAACGAGGTCATTCTTTTGGAATCCAATGAAAAACAACGAAACCTTAGGATAAGCTTGCAAATTTGCGTAGTAGAATCTTTACCAACGGCGCGTTGTGCGCCTAAGTGCGAAAAGACAGTGCAAGCTTTGTTATGCCGAAACCTCAATGTAAAGTTAGCAACACTTCTCAATGCCATTTCTTCCCGTCGCATCCGTCTTCAGGACGATATTGTCACGGGTTTTAACTTCTCAGTGAGTGAAAGATTCTTACCCCTAATTCGAGAGGGCTTGGTAGTA????????????????????????????????????????????????????????????????????????????????????????????????????????????????????????????????????????????????????????????????????????????????????????????????????????????????????????????????????????????????????????????????????????????????????????????????????????????????????????????????????????????????????????????????????????????????????????????????????????????????????????????????????????????????????????????????????????????????????????????????????????????????????????????????????????????????????????????????????????????????????????????????????????????????????????????????????????????????????????????????????????????????????????????????????????????????????????ATGCCTCAACTGGATAAATTTACATATTTTTCACAATTCTTCTGGTTATGTCTTTTCTTCTTTACTTTTTATATTGCGATATGCAATAATGGAGATGGACTACTCGGGATTAGCAGAATTCTGAAACTAAGGAACCAAAACCAGGGGAACAAGATCCAGAGCAAGGAAGATATTTTGATAAAAACCGGTGTCTCCTATATGTACTCAATTTTATTCGAAGTATCCCAATGGGACTATTTGGGGAAAAGTTTAACTCTGATCTCTTGTTTCGGGGAAATAAGTGGCTTACGAGGAATAGACAAAAACATTCTCTATTTGATCTTGAGGAATGACATAATGCTAAACCATGTTTTACATGGCCAAAGAAGCTTAGCGGGAGCTGCTGTAGGGATTGGAAACGTCTTCAGTTCCCTAATTCATTCCGTGGCGCGAAATCCATCATTGGCTAAACAATTATTTGGTTACGCCATTTTGGGCTTTGCTCTAACCGAAGCTATTGCCTTGTTTGCTCTTTCACTATTTCATAAGGATCTTCTCCTCACCAATCACGAGTTTTTTATTCCTCTTGTATATCGTCGTCACGCCCTTAATGATAGGTTTTGAAAAAGACTTTTTATGTCATTACCATTTAGGTTTGATTTGGATCCCTCCGTTGTTTTCCTTTCCTCCCGAACCTTTTCCTCGAAATGATAAAGAATCTGGTACACTAGAATTATATTATTTCAGTGCTTCTTGCTTGCCTAAGATCCTACTTTTACAATTGTTAGGTCACTGGGTTATTCAAATAAGTTGTGTTTTCTTTGCTTTTCCCATGTTACAACTTATGTACCAATTCGATCGATCCGGAATGGATCGGTTAAACATTCTATTAGGGAGCCTGGTTTTGACTCTTTTGTGTGGTATTCATTCTTGTTTGGCTCTTGGAATTTGGAACAGCTCGCAAAATCTCACCACTTTACCTACTTTATTGCCCCTAACTCTTTTCTGTACCTCCATTGAAGAAGGCTTTCATGTTCTTTTATTGATTGGTTATTCCTCCATTTTTGTATGTGGGGTACCTTTTGGGTGTGGGATGCTCGTTTAACTTCTGTATTAATCTTGTTTTTTATTTACCTGGGTGCATTGTGTTTTCAAAAGCTTTCTGTCGAACTGGCTTCTATTTTAATCTGTGTTGGACTGATTGATATACCAATAATAAAGTTTTCAGTCAACTGGTGGAATACATTGCATCAACCTGGGAGCATTAGCCGATCTGGTACATCCATACATGTGTCTATGCTCATTCCCATCTTGTCTAACTTTGCAAACTTCCTCTTATTCACCTGTATTTTTTTCGTTCTGGAAACACGTCTTCTTATTCTATCTTTTCTCGAATCTTCCTTAACGGAAGAAATACATTTGATAGATTATCCAACCCCGAGCAATCTGAGTTATTGGTGGGGGTTCGGTTCGTTAGCTGGTATTTGTTTAGTCATTCAGATAGCTACTGGCGTTTTTTTAGCTATGCATTACACGCCCCATGTGGATTTAGCTTTCAACAGCGTAGAACACATAATGAGAGATGTTGAAGGGGGCTGGTTGCTGCGTTATATGCATGCTAATGGGGCAAGTATGTTTTTCATTGTGGTTTACCTTCATATTTTTCGTGGTCTATATTATGCGAGTTATAGCAGTCCTAGGGAATTTGTTTGGTGTATTGGAGTTGTCATATTCCTCTTAATGATTGTAACAGCTTTTATAGGATACGTACTACCTTGGGGTCAGATGAGCTTTTGGGGAGCTACTGTAATTACAAGCTTAGCTAGCGCTATACCTGTAGTAGGAGATACCATAGTTACTTGGCTTTGGGGTGGTTTCTCCGTAGACAATGCTACCTTAAATCGTTTTTTTAGTCTTCATTATTTACTACCCTTTATTTTAGCAGGCGCTAGTCTTCTTCATCTAGCCGCATTGCATCAATATGGCTCAAATAATCCATTAGGAGTACATTCAGAGATGGATAAAATTTCTTTTTACCCTTATTTTTATGTAAAAGATCTAGTAGGTTGGGTAGCTTTTGCTATCTTTTTTTCCATTTTCATTTTTTATGCTCCTAATGTTTTGGGGCATCCCGACAATTATATACCTGCTAATCCGATGTCCACCCCCCCTCATATTGTGCCGGAATGGTATTTCCTACCGATCTATGCCATTCTTCGCAGTATACCTGACAAAGCGGGAGGTGTAGCCGCAATAGCACTAGTTTTTATATCTCTCTTGGCTTTACCTTTTTTTAAAAATATGTATGTGCGTAGTTCAAGTTTTCGACCCATTTACCAAGGAATATTTTGGTTGCTTTTGGCAGATTGCTTACTACTAGGTTGGATCGGATGTCAAGCGGTGGATTTAGCCATTTTTAGTCTTCATCTATCAGGTGTTTCATCCATTTTAGGTATAACAACTATCTTCAACATGCGTGGACCAGGAATGACTATGCATAGATTACCCCTTTTTGTGTGGTCCGTTCTAGTGACAGCATTCCTACTTTTATTATCACTTCCGGTACTGGCAGGGGCAATTACAATGTTATTAACCGATCGAAACTTTAATACAACCTTTTTTGATCCTGCTGGAGGAGGAGACCCCATCTTATACCAGCATCTCTTTTGGTTCTTCGGTCACCCAGAGGTTTATATTCTCATTCTGCCAGGATTTGGTATTATTAGTCATATCGTCTCTACCTTTTCGAGAAAACCCGTCTTTGGCTATCTAGGAATGGTTTATGCCATGATCAGTATAGGAGTTCTTGGATTTCTTGTTTGGGCTCATCATATGTTTACTGTGGGCTTAGACGTTGATACGCGTGCCTACTTCACCGCAGCTACCATGATCATTGCTGTACCCACTGGAATTAAAATCTTTAGTTGGATTGCTACCATGTGGGGGGGTTCGATACACTTTCAAACACCTATGTTATTTGCTGTAGGCTTCATCTTTTTGTTCACCATAGGAGGACTCACTGGAATAGTTCTAGCAAATTCTGGACTAGACATTGCTCTACATGATACTTATTATGTGGTTGCACATTTCCATTATGTACTCTCTATGGGAGCCGTCTTTGCTTTTTACTATTGGGTAGAAACTTTAGGCCAATTGGTTCGAGCTTTATGGCATTTCCACGAAAAAACTAATCCAATCCCGCAAAGGATTGTACATGGTACTACTATCGAGATAATTTGGACCATCTTTCCAAGTATCATCCTTATGTTCATTGCTATACCTTCCTTCGCTCTCTTATACTCCATGGACGAGGTAGTAGTAGATCCAGCCGTTACTATCAAAGCTATAGGACATCAATGGTATTGGTATGAGTATTCGGACTATAACAGTTCCGATGAACAGTCACTCACTTTTGACAGTTATATGATTCCAGAAGATGATTTAGAATTGGGTCAATTACGTTTATTAGAAGTTGACAATAGAGTGGTTGTACCAGCTCAAACTCATCTACGTATGATTATTACATCTGCTGATGTACTTCATAGTTGGGCTGTACCTTCCTTAGGTGTCAAATGTGATGCTGTACCTGGTCGTTTAAATCAAACCTCAATTTTGATACAACGAGAAGGTGTTTACTATGGTCAGTGCAGTGAAATTTGTGGAACTAATCATGCCTTTATGATCGTTGTAGAAGCTGTTTCATTAAAAGATTATGGTTCTTGGGTTTCCAATCAAATCAGCCAACAAATGCACTCTTTTCAAGGGGGTGCAACACTTCTAAGTTTGGGTCTCATCTTTCTCCTATATACCATGTATGTATGGTGGCGCGATGTTCTACGTGAGTCCACATTGGAAGGACATCATACAAAAGCTGTACAATTAGGACTTCGATATGGTTTTATTCTGTTCATAGTCTCGGAGGTGATGTTCTTTTTTGCTTTTTTTTGGGCTTTTTTTCATTCTTCTTTGGCACCTACGGTAGAGATCGGAGGTATTTGGCCCCCAAAAGGGATTGGGGTTTTAGATCCTTGGGAAATACCTTTTCTTAATACCCTGATTCTCCTTTCATCCGGAGCTGCCGTAACTTGGGCTCATCATGCTATACTCGCGGGGAAGGAAAAACGAGCAGTTTACGCTTTAGTAGCTACCGTTTTACTGGCTCTAGTATTCACTGGCTTTCAAGGAATGGAATATTACCAAGCACCCTTCACCATTTCAGATAGTATTTATGGTTCGACCTTTTTCTTAGCAACTGGCTTTCATGGTTTTCATGTGATTATAGGTACTATTTTCTTGATCATATGTGGTATTCGCCAGTATCTTGGTCATCTGACCAAGGAGCATCCCACAAGCTCCCTCCGGCGAAGGGGAGACCAGAAAAAGCCTGCCTTTTTATTCCTGAACAAGCCCTCGAGCCTCCTTTGCACCGCCTTCCTAATAGAAGCCGCTGCCATGAGAGACCTTCTGCAGTATTGCAAACTGTTGATAGAGCTAAGCGGGGAGGCGAAATTTATAAGGATTTTTTACGCGCGATATGCCGACGACTTACTACTAGGAATCGTGGGTGCCGTATTTTTTCTCATAGAAATACAAAAACGTCTAACCCACTTCCTAAAAACCGGCCTTTGGAAGGGCTCCGCAGGATCAACAACCATAGCTGCACGGAGTAAGGTAGAATTCCTCGGTACGGTCATTCGGGAAGTACCCCCGAGGACGACTCCCATCAAATTCTTGCGAGAGCTGGAGAAGCGTCTACGGGTAAAGCACCGTATCCAGATAACTGCTTGCCACCTACGCTCTGCCATCCATTCCAAGTTTAGGGACCTAGGAACTAGTATCCCGATCAAAGAGATGAGCGGAAGAGGTCGTTTACTGGATGCGCTAGCCGATACTCTTGAAAAAAGTGCCCAAGTGAACGTATTCTGGCTCAAACACATCCGGCAAGGAGCAAGGGCGATCTCTTTGTTGCATAGCTCAGGTCGAAGCAAAAGCCAGTCGAAGGCTATGAGTTTCAAGGCGGCGGGGAAAGGAAGGGCGGGATCTTTAAGCAGCGAATTTCCCATACAGATAGAGGCGCCTATCAAAAAGATACTCCGAAGGCTTCGAGATCGAGGTATCATTAGCCGAAAAAGACCCAGGCCAATCCACGTGGCCTCTTTGACCAACGTAAGCGACGGAGACATAGTAAATCGGTTCGCGGGCATCGCGATAAGTCTTTTGTCCTACTACAGGTGCTGCGACAACCTTTACCAAGTCCGAACGATTGTCGACTACCAGATCCGCTGGTCCGCTATATTCACCCTAGCCCACAAGCACAAATCTTCGGCGCGTCATATAATCCCAAAGTACCCCAAAGACTTAAAAATAGTTAATCAAAAAGGTTGTAAGACCCTTGCGGAGTTCCCAAACAGCATAGAGCTTGGGAAGTCGTATTTTGTTTGTACACAATTAACGGAGGCCTTCTCTACATATCTTGCAACGTCTTCAATAGCATGCTCTTACTTCGTCTTTCCCTTCATCAGTTATCAAATTTGGTGCTTCTCGATACCCAGTTGCTATGGGGAAAAAAGGAGGAAATACAATCGATTCCTCTCTTTCAGTGTTTCTTGCTTCTCCTTATTCCTGTTCCTTACTCTTTCCTGGGTAATTCCCAATGTTTGGCACTTTCTATACTTCATGGGTTCAACAAATTCGCTAATGATAAAGTTACAACCTAAGATCTATGACTATATTATGTTCACTCTTCGTATTTTGTTCATTCCATCGGTATGCTCCCAGGTACCTGTCATTGTGATCTGTTTGCTAGAAATGCTCACGAGCAATCGTCGTTTTTTGATGGTTTTTTCACTGATCACTGCTGCTCTTTCCACACCTCCGGATATCTGGTGCCAAATTGTCGCCTCTTTACTTATTTATTCAATCATAGAGCTTGCTATCTTTGTGGCATTGATTATAAAAGTTCGTATGTCGGAATTCGCACCTATTTTGATCTATTTAGGTTTCAGTCTGCTAGTTTCTTTGATCTTAGTTGGTCTTCCTTTTCTATTTTCTTCCAATAGTTCGATCTATCCAGAAAAATTGTCGGCTTACGAATGTGGTTTCGATCCCTTCGGTGATGCCAGAAGTCGTTTCGATATACGATTTTATCTGGTTTCTATTTTATTTATTATCTTTGATCTGGAAGTTACCTTTTTTTTCCCTTGGGCAGTATCTCTAAACAAGATTGATCTCTTTGGATTTTGGTCCATGTTTTTATTGATTTTAACGATAGGATTTGCTTTGGATTGGGAGATGATCATCTTTATCTTGGGTATTCGGGGGATCCTCCTTAATAGGCGCAACATTCTTATAATGTTAATGTCAATTGAATTAATGTTATTAGCTGTCAATTTGAACTTTTTGGTATTTTCCGTTTCTTTGGATGATATGATGGGTCAAGTATTTGCTTTATTAGTTCTAACAGTGGCAGCTGCGGAATCTGCTATTGGATTAGCCATTTTTGTTATTACTTTTAGAGTACGAGGGACTATTGCAGTCGAATTTCTAAATTGCATTCAAGGT??????????????????????????????????????????????????????????????????????????????????????????????????????????????????????????????????????????????????????????????????????????????????????????????????????????????????????????????????????????????????????????????????????????????????????????????????????????????????????????????????????????????????????????????????????????????????????????????????????????????????????????????????????????????????????????????????????????????????????????????????????????????????????????????????????????????????????????????????????????????????????????????????????????????????????????????????????????????????????????????????????????????????????????????????????????????????????????????????????????????????????????????????????????????????????????????????????????????????????????????????????????????????????????????????????????????????????????????????????????????????????????????????????????????????????????????????????????????????????????????????????????????????????????????????????????????????????????????????????????????????????????????????????????????????????????????????????????????????????????????????????????????????????????????????????????????????????????????????????????????????????TTGCGCTATTTACCAGTGAGTGGTATTATTGGACTGATCTTTTGGTGGGAAATGTTCTTTATTTTAGATAATGAAACCATCCCATTACTACCAACGACCTCTCTGAGATATATGGTTTATGCCGAAAAGGTACAAAGTTGGACTAATTTGGAAACATTGGGCAATTTACTATATACCCACTATTTCGTCTGGTTTATTTTATTAGTATATGTTTCTATGATGGCCCAAGAACATGCTTATTCTTTAGCCGTAGAGAAACTTTTGAATTGCGAGGTACCATTACGAGCTCAATATATACGAGTGTTATTTTGTGAAATAACTAGAATTTTAAATCATTTACTTGCTTTAACTACTCATGCTATGGATGTGGGAGCATTAACTCCCTTTCTTTGGGCTTTTGAGGAGCGAGAAAAATTGATGGAATTCTATGAAAGAGTCTCGGGAGCCAGGATGCATGCCAGTTTCATACGACCTGGTGGAGTAGCACAAGATCTGCCTCTTGGCTTATGTCAAGATATTGATTCCTTCACACAACAATTTGCTTCTCGTATCGACGAATTAGAAGAGATGTTAACCGGCAACCGTATCTGGAAACAACGATTAGTGGATATTGGTACTGTCACTGCACAGCAAGCAAAGGATTGGGGATTCAGTGGTGTAATGTTAAGAGGTTCTGGGGTATGCTGGGATTTGCGAAGAGCAGCACCTTACGATGTGTATGACCAATTGGATTTTGACGTACCAGTAGGTACCAGAGGAGATTGCTATGATCGTTACTGTATCCGTATCGAAGAGATGCGACAAAGTGTTCGGATCATTGTGCAATGTCTTAATCAAATGCCTAGTGGCATGATCAAAGCCGATGATCGTAAGCTATGTCCTCCATCACGATCTCGAATGAAACTATCTATGGAACACCATTTCGAACTTTATACAGAAGGTTTTTCTGTACCAGCTTCTTCTACCTATACCGCAGTAGAAGCACCTAAAGGAGAATTTGGGGTATTTCTTGTCAGTAATGGAAGCAATCGTCCTTACCGTTGTAAAATAAGATCACCTGGCTTTGCCCATTTACAAGGACTCGATTCTATGTCCAAACATCACATGCTAGCAGATGTAGTCACCATCATAGGTACTCAAGATATTGTGTTTGGAGAGGTAGATAGATAGTTGTTGTGCTTTCTCAAATGGCATACCTATACTAGGGTTCAAGTTTTGATCGATATTTGCGGAGTAGATTATCCCTCTAGAAAACGCAGATTTGAAGTTGTCTATAATTTACTGAGTACTCGGTATAACTCACGCATTCGTGTACAAACAAGTGCAGACGAAGTAACACGAATATCTTCGGTAGTCAGTCTATTTCCATCAGCTGGCTGGTGGGAGCGAGAAATCTGGGATATGTTTGGTCTTTCTTTCATAAATCATCCGGATTTACGCCGTATATTAACAGATTATGGTTTCGAGGGTCATCCATTACGAAAAGACTTTCCTCTTAGTGGATATGTGGAAGTACGCTATGATGATCCAGAAAAACGTGTGGTTTCTGAACCCTTTGCTAGTCCTCTCCATTTTCATTACGAAGATATATTACGTCAGGATCTCTTGCTCAAACTGAATTACGCCAATGTTATGGAAGGATCCTTTGAAATAAGATTAGTACCATTCAGAATCCTTTTTGGGAAATTGGCTACGGAGATTTTGTGCGGTCAGAAAAGGGGCCTTGATTTCAAAGCAACTGGATCTGTCTTTTCACGACAAAGCGTTGTCCGAGGGCATGGAATGTTCTTGGTCAGAATCTTGAAAATAATTTATTTAGATTATCCGGTCGAAATACGGGAAAATTCCATTAAATTCTCTATGGAAACGGAATTCTACCCAGAACTGGAAGATCATTTCGAGATATTCGAGCATATTCGAGGGTTCAATGTGACTATTTTCACTTCGGCCAACACGAAAGATGAGACTTTACTACTGTGGAGCGGCTTTAAGTTCTTAGTGGATACAGGACTTGGTACCCCAAAAATTTGTATGAAAGATGAGCTGACTAAAGTTCCACAAAACCGACGAACCAGGTTCGAGAATAAGGTGGGAGTAATGGCTGGTGAATCCACGATCAAAAAGCGGATTTATGAGAGAATCTTCAAGGATCTAGTGACCGGTGAATCACTGATCAAAGAGCGAACAGCCGCCAGCTTGAATGGATCCTTGGATGTAGCGGCGGGTGAACCCCTTGTTCTTCCACGAAGATTCAGACAAAATCGAGCTTGGATAGAACTGCAGAAGATTTGGCGAACGAATAAAAAGGCCAAAGGCTTTATTATTAATAAAGTCAAAAGAGGTTATTCAGTAGCCATCGCGGGTTTCATTACTTTTCTTCCATTAAAAAAGAAGGGGGTCAACCGCCCTTCGTTGTTGATTCGGCAAGGTAGAGAAGAAAAACGGCGCACGGACCGTACTCGAGCTTTGGATAAATGTCCCCAGAAGCAAGGAGTATGCCTGCGTGTTTCGACGAGAAAACCGAAAAAACCAAATTCAGCTCTACGTAAGATAGCCAAAGTACGGTTGAGCAATCGACATGATATATTTGCTTACATTCCAGGCGAAGGTCATAATTTGCAGGAGCACTCTATAGTATTAGTCAGAGGAGGTAGAGTGAAAGATTTGCCAGGTGTGAAATTCCATTGTATTCGGGGCGTCAGGGATTTGCTAGGAATTCCGGATCGCAGAAGGGGAAGATCTAAATATGGTGCAGAAAGACCAATAAATGAGTTAACTAAGTATCAAATCCACCAAATTTCAAAAATGATAAGTCAAGATCATGTTTCATTGGGAATTGAAGAGGGGAGAACGAGCAGACATCGAACGATTAATTTCTATTTCTTGCTATCGTGGAATTCGTCATAAAGATAGATTGCCCTTGAAAGTCTGATGAGCAGGAAAATTTGGTCACGTAGATCTTCTATTTCGCCGGAATTCGTTGATTGCTCTGTACTCATTTACAATGGAAAAACTCTTGTTCGTTGTAAGATTACTGAAGGTCATAAATTTTGCAACGCTATGGATACCATGACCAATCATCATCGATAACGATAGATTCCCTGCTCGGGCTATACGGCAAGGTTTTTGCCTCCATTAATTATTTGGTCATGCTATATTTATTGCATACAAAGAAAAAAATGCATTTTGACCCCGTCCACGTTCTCAATCATTTCGTGGCATCGGGTGTAGCTGAACGAGGAGCAAAGGAAGAAAGCTTAGATAATAGAATACGCTCTCGCATCGCTTTTTTTGTAGAAAGCTCAACCAGCGAGAAAAAGTTGTTGGCTCAAGTCCACTTCATTCGCTTGGCGAATGATCTTCGCTTCGCGGGAACAACAGGCATCTCGTTTTTCCCTTTCTCTACCTTGTTATTTCTAAAAGGGGGGCCTGTTAATGTTATGAAATTAGAGAAGCACGATGATTGAAGGAAGGATAAAAAGTTTAGAAAAAATTTCATAGACCAAGGTAGGAAAGGGGCCTTAAAGAGTAGAGTCTCTTATTTTCACGAAGTTGAAAAAATGCGATCTATTGTGTCTAAAAGAACAAACACTTGTACCTTAATTGAGTCGGTCAAGATCAAATCTGTTTATCAAAGTGCTTCTCTGATTGCTCAAGACATATCTTTTCAACCGAGGAACAATCAAATATCATTTCGTTCCATATTTAGTAAAATAGTAAGCATTAAGATTTAAAACATGTCGTCTACTTCCAGGAAATGTTTGGAACAGAGAACTTTCTATAATACAACGCCGCATTCTCCGAAGATTGAGGAAAAAGAGGAAATCCATTAAAAGAAATCTTTCTATGAGAGAAAATCTAAACAGTAACATCAAATTACAAACTACACGAAAGTTGTCCCTTTTTTATGGGGGTTTACCCATAAGGGAGGGAAGAGAACGAACTTCATATCCTTTTTTACTCAATCAAGAAACAAGATTAGACGTGATTTTAGTTCGTCTCCATTTTAGTAACACTCTTCCTCAAGCAAGGCAGCTGATAAGTCATCGAAAGGTTTGTGTGAATAATAGACTGGTAAGCATTACTCATTGGAAAGTTTCCCATGGTGATCTCATATCTTTTCAAGAAAGTGAAGAAATAAGGAGATCTTTCTATATTGACATAGTTGGAAAAATAATAAGAAAATCCCGTCCGGTCAGATGGTGGAGAAGAACCAAAATAGGATGGTTCCGCTTACTAAAAAAAAAAAGGAAGTGTCGGCTACTACTAAAATCCCGCTTTTTGAAAGAGTTGCGTAAAAAAGAAGACAAAGTATGCTTAGGAAGTTACTTCGCTGAGCACAATAGAATTCTAAGGAATTTGTTTCATTTATTTAGAAGAAGAAGTCCTTTTTCTTCTTGCTATGGATCCAGAATAAAAAGGATCGAACTACCTACTCATTATTCGGAGGTGAATCATAGAACACTAAAAGCTGTGGTATTTTATGGACCTAACATCGGTCACATCCCTCACGACATAAAATTGAAAGATATCAACCTTCTTCTTTGGAGCACTTTTCATCGTCTAGCTCGAAATGAACTCGATGTAATCAAACTGATGGTTGAGGCCGTAGATAATATTAAGCCCATATGCGAAGTGATCCATGTTGGAGTCGCAGGTACTATGTATGATGTCCCTGGAATTGTAGCCCGGAATCGTCAACAAACCTTAGCTATTCGTTGGATAATGTTCGCAGCTTTTAAACGACGCATAAGCTACAGGATAAGCTTAGAGAAATGTTTATTTGCTGAGATACTGGATGCTTACAACAAGAAGGGAATTGCACATAAGAGAAGGCAGAATCTTCATGGACTGGCTTCCACCAATCGAAGTGTCGCCCATTTCAGATGGTGG
>Cyperus_glomeratus
ATGCAAACCGGGTTAAAAGCAGTAGATAGCTTGGTCCCTATTGGCCGTGGTCAACGTGAATTAATCATTGGGGACAGACAAACAGGAAAAACAGCTATAGCTATAGATACAATATTAAACCAAAAAGAATTGAACTCCGAGAATGAGAAATTATATTGTGTTTATGTCGCGGTTGGGCAAAAACGTTCGACAGTAGCACAATTAGTTCAAATTCTATCAGAAGCAAATGCTTTGGAGTATTCCATTCTGGTAGCAGCCACCGCTTCAGATCCAGCTCCTCTGCAATTTATGGCCCCATATTCAGGGTGCGCCATGGGGGAGTTTTTCCGCGATAATGGAATGCACGCATTAATTATCTATGATGATCTCAGTAAACAGGCAGTGGCTTATCGACAAATGTCATTATTGCTACGCCGCCCACCAGGCCGTGAGGCTTTCCCTGGGGATGTTTTCTATTTACATTCTCGTCTCTTAGAAAGAGCTGCTAAACGATCAGACCAAACAGGTGCAGGTAGCTTAACTGCCTTACCCGTCATTGAAACACAAGCTGGGGACGTCTCGGCCTATATACCTACCAATGTCATCTCAATTACAGATGGGCAAATCTGTTTGGAAACAGAGCTCTTTTATAGAGGAATTCGACCAGCTATTAACGTTGGCTTATCTGTGAGTCGCGTCGGGTCCGCCGCTCAGTTGAAAACTATGAAACAAGTCTGCGGAAGTTTAAAACTAGAATTAGCGCAATATCGAGAAGTAGCTGCCTTCGCACAATTTGGGTCAGACCTTGATGCTGCCACTCAGGCATTACTTAATCGAGGTGCAAGACTTACAGAAGTGCTCAAACAACCACAATTTGAGCCCCTTCCTATTGAAAAACAAATTGTAGTCATTTATGCATTGCAGCAATTCTTCAATCCTAACGAGGTTATTCTTTTGGAATCCAATGAAAAACAACGAAACCTTAGGATAAGCTTGCAAATTTGCGTAGTAGAATCCTTACCAACGGCGCGTTGCGCGCCTAAGTGCGAAAAGACAGTGCAAGCTCTGTTATGCCGAAACCTCAATGTCAAGTTAGCAACACTTCTCAATGCCATTTCTTCCCGTCGCATCCGTCTTCAGGACGATATTGTCACGGGTTTTAACTTCTCAGTGAGTGAAAGATTCTTACCCCTAATTCGAGAGGGCTTGGTAGTAATAGGAGACTTCTTTTTCTCATTCACAAATTCATCCTTGTTTATGCTGCTTACTCTCGGTTTGGTCCTACTTCTGATTTTGCTTGTAACGAAAAAGGGAGGGGGAAAGTTAGTGCCAAATGCTTGGCAATCCGTGGTAGAGCTTATTTATGATTTCGTGCTGAACCTGGTAAACGAACAAATAGGTGTGAAACAAAAGTTTTTCCCTTGCATCCTGGTTACTTTTACTTTTTTGTTATTTTGTAATCTTCAGGGTATGATACCCTTTAGCTTCACAGTGACAAGTCATTTTCTCATTACTTTGGCTCTCTCCTTTTCTCTTTTTATAGGCATTACTATAGTGGGATTTCAAAGACATGGGCTTCATTTTTTTAGCTTCTTATTACCTGCAGGAGTCCCACTGCCGTTAGCACCTTTTTTAGTACTCCTAGAGCTAATCTCTCATTGTTTTCGTGCATTAAGCTCAGGAATACGTCTATTTGCTAATATGATGGCCGGTCATAGTTTAGTAAAGATTTTAAGTGGGTTTGCTTGGACTATGCTCTTTATGAATAATATTTTTTATTTCATAGGAGATCTTGGTCCTTTATTTATAGTTCTTGCATTAACGGGTCTGGAATTAGGTGTAGCTATATTACAAGCTTATGTTTTTACGATCTTAATCTGTATTTACTTGAATGATGCTATAAATCTCCAT?????????????????????????????????????????????????????????????????????????????????????????????????????????????????????????????????????????????????????????????????????????????????????????????????????????????????????????????????????????????????????????????????????????????????????????????????????????????????????????????????????????????????????????????????????????????????TTAGCGGGAGCTGCAATAGGGATTGGAAACGTCTTCAGTTCCCTAATTCATTCCGTGGCGCGAAATCCATCATTGGCTAAACAATTATTTGGTTACGCCATTTTGGGCTTTGCTCTAACCGAAGCTATTGCCTTGTTTGCTCTTTCACTATTTCATAAGGATCTTCTCCTCACCAATCACGAGTTTTTTATTCCTCTTGTATATCGTCGTCACGCCCTTAATGATAGGTTTTGAAAAAGACTTTTTATGTCATTACCATTTAGGTTTGATTTGGATCCCTCCGTTGTTTCCCTTTCCTCCCGAACCTTTTCTTCGAAATGATAAAGAATCTGGTACACTAGAATTATATTATTTCAGTGCTTCTTGCTTGCCTAAGATCCTACTTTTACAATTGTTAGGTCACTGGGTTATTCAAATAAGTTGTGTTTTCTTTGCTTTTCCCATGTTACAACTTATGTACCAATTCGATCGATCCGGAATGGATCGGTTAAACATTCTATTAGGGAGCCTGGTTTTGACTCTTTTGTGTGGTATTCATTCTTGTTTGGCTCTTGGAATTTGGAACAGCTCGCAAAATCTCACCACTTTACCTACTTTATTGCCCCTAACTCTTTTCTGTACCTCCATTGAAGAAGGCTTTCATGTTTTTTTATCAATAGGTTATTCCTCCATTTTTGTATGTGGGGTACCTTTTGGGTGTGGGATGCTCGTTTAACTTCTGTATTAATCTTGTTTTTTATTTACCTGGGTGCATTGTGTTTTCAAAAGCTTTCTGTCGAACTGGCTTCTATTTTAATCTGTGTTGGACTGATCGATATACCAATAATAAAGTTTTCAGTCAACTGGTGGAATACATTGCATCAACCTGGGAGCATTAGCCGATCTGGTACATCCATACATGTGTCTATGCTCATTCCCATCTTGTCTAACTTTGCAAACTTCCTCTTATTCACCTGTATTTTTTTCGTTCTGGAAACACGTCTTCTTATTCTATCTTTTCTCGAATCTTCCTTAACGGAAGAAATACATTTGATAGATTATCCAACCCCGAGCAATCTGAGTTATTGGTGGGGGTTCGGTTCGTTAGCTGGTATTTGTTTAGTCATTCAGATAGCGACTGGCGTTTTTTTAGCTATGCATTACACGCCCCATGTGGATTTAGCTTTTAACAGCGTAGAACACATAATGAGAGATGTTGAAGGGGGCTGGTTGCTACGTTATATGCATGCTAATGGGGCAAGTATGTTTTTCATTGTGGTTTACCTTCATATGTTTCGTGGTCTATATTATGCGAGTTATAGCAGTCCTAGGGAATTTGTTTGGTGTATTGGAGTTGTCATATTCCTCTTAATGATTGTAACAGCTTTTATAGGATACGTACTACCTTGGGGGCAGATGAGCTTTTGGGGTGCTACTGTAATTACAAGCTTAGCTAGCGCCATACCTGTAGTAGGAGATACCATAGTTACTTGGCTTTGGGGTGGTTTCTCCGTAGACAATGCTACCTTAAATCGTTTTTTTAGTCTTCATTATTTACTACCCTTTATTTTAGCAGGCGCCAGTCTTCTTCATCTAGCCGCATTGCATCAATATGGATCAAATAATCCATTAGGTGTACATTCAGAGATGGATAAAATTTCTTTTTACCCTTATTTTTATGTCAAAGATCTAGTAGGTTGGGTAGCTTTTGCTATCTTTTTTTCCATTTTCATTTTTTATGCTCCTAATGTTTTGGGGCATCCCGACAATTATATACCTGCTAATCCGATGTCCACCCCGCCTCATATTGTGCCGGAATGGTATTTCCTACCGATCTATGCCATTCTTCGCAGTATACCTGACAAAGCGGGAGGTGTAGCGGCAATAGCACTAGTTTTTATATCTCTCTTGGCTTTACCTTTTTTTAAAAATATGTATGTGCGTAGTTCAAGTTTTCGACCCATTTACCAAGGAATATTTTGGTTGCTTTTGGCAGATTGCTTACTACTAGGTTGGATCGGATGTCAAGCGGTGGATTTAGCCATTTTTAGTCTTCATCTATCAGGTGTTTCATCCATTTTAGGTATAACAACTATCTTCAACATGCGTGGACCAGGAATGACTATGCATAGATTACCCCTTTTTGTGTGGTCCGTTCTAGTGACAGCATTCCTACTTTTATTATCACTTCCGGTACTGGCAGGGGCAATTACAATGTTATTAACCGATCGAAACTTTAATACAACCTTTTTTGATCCTGCTGGAGGAGGAGACCCCATCTTATACCAGCATCTCTTTTGGTTCTTCGGTCACCCAGAGGTTTATATTCTCATTCTGCCTGGATTTGGTATTATTAGTCATATCGTCTCTACCTTTTCGAGAAAACCCGTCTTTGGCTATCTAGGAATGGTTTATGCCATGATCAGTATAGGTGTTCTTGGATTTCTTGTTTGGGCTCATCATATGTTTACTGTGGGCTTAGACGTTGATACGCGTGCCTACTTCACCGCAGCTACCATGATCATTGCTGTACCCACTGGAATTAAAATCTTTAGTTGGATTGCTACCATGTGGGGGGGTTCGATACACTTTAAAACACCTATGTTATTTGCTGTAGGCTTCATCTTTTTGTTCACCATAGGAGGACTCACTGGAATAGTTCTAGCAAATTCTGGACTAGACATTGCTCTACATGATACTTATTATGTGGTTGCACATTTCCATTATGTACTCTCTATGGGAGCCGTCTTTGCTTTTTACTATTGGGTAGAAACTTTAGGCCAATTGGTTCGAGCTTTATGGCATTTCAACGAAAAAACTAATCCAATCCCGCAAAGGATTGTACATGGAACTACTATCGAGATAATTTGGACCATCTTTCCAAGTATCATCTTGATGTTCATTGCTATACCATCCTTCGCTCTCTTATACTCAATGGACGAGGTAGTAGTCGATCCAGCCGTTACTATCAAAGCTATAGGACATCAATGGTATTGGTATGAGTATTCGGACTATAACAGTTCCGATGAACAGTCACTCACTTTTGACAGTTATATGATTCCAGAAGATGATTTAGAATTGGGTCAATTACGTTTATTAGAAGTTGACAATAGAGTGGTTGTACCAGCTCAAACTCATCTACGTATGATTATTACATCTGCTGATGTACTTCATAGTTGGGCTGTACCTTCCTTAGGTGTCAAATGTGATGCTGTACCTGGTCGTTTAAATCAAACCTCAATTTTGATACAACGAGAAGGAGTTTACTATGGTCAGTGCAGTGAAATTTGTGGAACTAATCATGCCTTTATGATCGTTGTAGAAGCTGTTTCATTAAAAGATTATGGTTCTTGGGTTTCCAATCAATTAAGCCAACAAATGCACTCATTTCAAGGGGGTGCAACACTTCTAAGTTTGGGTCTCATCTTTCTCCTATATACCATGTATGTATGGTGGCGCGATGTTCTACGTGAGTCCACATTGGAAGGACATCATACAAAAGCTGTACAATTAGGACTTCGATATGGTTTTATTCTGTTCATAGTCTCGGAGGTGATGTTCTTTTTTGCTTTTTTTTGGGCTTTTTTTCATTCTTCTTTGGCACCTACGGTAGAGATCGGAGGTATTTGGCCCCCAAAAGGGATTGGGGTTTTAGATCCTTGGGAAATACCTTTTCTTAATACCCTGATTCTCCTTTCATCCGGAGCTGCCGTAACTTGGGCTCATCATGCTATACTCGCGGGGAAGGAAAAACGAGCAGTTTACGCTTTAGTAGCTACCGTTTTACTGGCTCTAGTATTCACTGGCTTTCAAGGAATGGAATATTACCAAGCACCCTTCACCATTTCAGATAGTATTTATGGTTCGACCTTTTTCTTAGCAACTGGCTTTCATGGTTTTCATGTGATTATAGGGACTATTTTCTTGATCATATGTGGTATTCGCCAGTATCTTGGTCATCTTACCAAGGAGCATCCCACAAGCTCCCTCCGGCGAAGGGGAGACCAGAAAAAGCCTTCCTTTTTATTCCTGAACAAGCCCTCGAGCCTCCTTTGCACCGCCTTCCTAATAGAAGCCGCTGCCATGAGAGACCTTCTGCAGTATTGCAAACTGTTGATAGAGCTGGGCGGGGAGGCGCAATTTATAAGGATTTTTTACGCGCGATATGCCGACGACTTACTACTAGGAATCGTGGGTGCCGTATTTTTTCTCATAGAAATACAAAAACGTCTAACCCACTTCCTAAAAACCGGCCTTTGGGTGGGCTCCGCAGGATCAACAACCATAGCTGCGCGGAGTAAGGTAGAATTCCTCGGTACGGTCATTCGGGAAGTACCTCCGAGGACGACTCCCATCAAATTCTTGCGAGAGCTGGAGAAGCGTCTACGGGTAAAGCACCGTATCCAGATAACTGCTTGCCACCTACGCTCTGCCATCCATTCCAAGTTTAGGGACCTAGGAACTAGTATCCCGATCAAAGAGATGAGCGGAAGAGGTCGTTTACTGGATGCGCTAGCCGATACTCTTGAAAAAAGTGCCCAAGTGAACGTATTCTGGCTCAAACACATCCGGCAAGGAGCAAGGGCGATCTCTTTGTTGCATAGCTCAGGTCGAAGCAAAAGGCAGTCGAAGGCTATGAGTTTCAAGGCGGCGGGGAAAGGAAGGGCGGGATCGTTAAGCAGCGAATTCCCCATACAGATAGAGGCGCCTCTAAAAAAGATACTCCGAAGGCTTCGAGATCGAGGTATCATTAGCCGAAAAAGACCCAGGCCAATCCACGTGGCCTCTTTGACCAACGTAAGCGACGGAGACATAGTAAATCGGTTCGCGGGCATCGCGATAAGTCTTTTGTCTTACTACAGGTGCTGCGACAACCTTTACCAAGTCCGAACGATTGTCGACTACCAGATCCGCTGGTCCGCTATATTCACCCTAGCCCACAAGCACAAATCTTCGGCGCGTCATATAATCCCAAAGTACCCCAAAGACTTAAAAATAGTTAATAAAAAAGGTTGTAAGACTCTTGCGGAGTTCCCAAACAACATAGAGCTTGGGAAGTCGTATTTTGTTTGTACACAATTAACGGAGGCCTTCTCTACTTATCTTGCAACGTCTTCAATAGCATGCTCTTACTTCGTCTTTCCCTTCATCAGTTATCAAATTTGGTGCTTCTCGATACCCAGTTGCTATGGGGAAAAAAGGAGGAAATACAATCGATTCCTCTATTTCAGTGTTTCTTGCTTTTCCTTATTCCTGTTCCTAACTCTTTCCTGGGTAATTCCCAATGTTTGGCACTTTCTATACTTCATGGGTTCAACAAATTCGCTAATGATAAAGTTACAACCTAAGATCTATGACTATATTATGTTCACTCTTCGTATTTTGTTCATTCCATCGGTATGCTCCCAGGTACCTGTCATTGTGATCTGTTTGCCAGAAATGCTCACGAGCAATCGTCGTTTTTTGATGGTTTTTTCACTGATCACAGCTGCTCTTTCCACACCTCCGGATATCTGGTGCCAAATTGTCGCCTCTTTACTTATTTATTCAATCATAGAGCTTGCTATCTTTGTGGCATTGATTATAAAAGTTCGTATGTCGGAATTCGCACCTATTTTGATCTATTTAGGTTTAAGTCTGCTAGTTTCTTTGATCTTAGTTGGTCTTCCTTTTCTATTTTCTTCCAATAGTTCGACCTATCCAGAAAAATTGTCGGCTTACGAATGTGGTTTCGATCCCTTCGGTGATGCCAGAAGTCGTTTCGATATACGATTTTATCTGGTTTCTATTTTATTTATTATCTTTGATCTGGAAGTTACCTTTTTTTTCCCTTGGGCAGTATCTCTAAACAAGATTGATCTCTTTGGATTTTGGTCCATGTTTTTATTGATTTTAACGATAGGATTTGCTTTGGATTGGGAGATGATCATCTTTATCTTAGGTATTCGGGGGATCCTCCTTAATAGGCGCAACATTCTTATAATGTTAATGTCAATTGAATTAATGTTATTAGCTGTCAATTTGAACTTTTTGGTATTTTCCGTTTCTTTGGATGATATGATGGGTCAAGTATTTGCTTTATTAGTTCTAACAGTGGCAGCTGCGGAATCTGCTATTGGATTAGCCATTTTTGTTATTACTTTTAGAGTACGAGGGACTATTGCTGTCGAATTTATAAATTGCATTCAAGGTCTGACCGTAGTAATGTTAATTGTGGTTACATTCATAAGTAGCTTGGTCCATCTTTATTCCATTTCATATATGTCTGAGGATCCGCATAGCCCTCGATTTATGTGTTATTTATCCATTTTTACTTTTTTTATGCTAATGTTGGTGACTGGAGATAACTTTATTCAATTATTCCTGGGATGGGAGGGAGTAGGTCTTGCTTCATATTTGTTAATTCATTTCTGGTTCACACGACTTCAGGCGGATAAAGCAGCTATCAAAGCTATGCTTGTCAATCGAGTAGGTGATTTTGGATTAGCTCTTGGTATTTTTGGTTGTTTTACTCTCTTTCAAACAGTAGACTTTTCAACCATTTTTGCTTGTGCTAGTGCCCCCAATAATTCATGGATTTTTTGCAATATGAGATTGAATGCCATCACTCTGATTTGTATTTTACTTTTTATTGGTGCTGTTGGTAAATCTGCACAGATAGGATTGCATACTTGGTTACCCGATGCAATGGAGGGTCCCACTCCAGTATCTGCTTTGATTCATGCAGCTACTATGGTCACAGCTGGCGTTTTCATGATAGCAAGGTGCTCCCCTTTATTTGAATACTCACCTACGGCTTTGATTGTTATTACTTTTGCAGGAGCTATGACGTCCTTCCTTGCGGCAACCACTGGAATCTTACAGAATGATCTCAAGAGGGTCATAGCTTATTCAACTTGCAGTCAATTAGGCTATATGATCTTTGCTTGCGGCATCTCTAACTATTCGGTTAGCGTCTTTCACTTAATGAATCACGCCTTTTTCAAAGCTTTACTCTTCCTCAGTGCTGGTTCGGTCATTCATGCCATGTCGGATGAGCAAGATATGCGCAAGATGGGGGGGCTTGTTTCCTCCTTGCCTTTGACTTATGCCATGATGCTCATAGGCAGCTTAGCTCTTATTGGATTTCCTTTTCTTACTGGATTTTATTCAAAAGATGTGATCTTAGAGCTCGCTTACACTAAGTATACCATCAGTGGGAACTTTGCTTTCTGGTTGGGAAGTGTTTCTGTCCTTTTCACTTCTTATTACTCTTTTCGTTTACTCTTTTTAACATTTTTAGTACCAACTAATTCATTCGGGCGAGACAGATTACGATGTCATGATGCGCCCATTCCTATGGCCATTCCTTTAATTCTTTTGGCTATCGGGAGTCTCTTTGTAGGATACTTGGCCAAATTGCGCTATTTACCAGTGAGTGGTATTATTGGACTGATCTTTTGGTGGGAAATGTTCTTTATTTTAGATAATGAAACCATCCCATTACTACCAACGACCTCTCTGAGATATATGGTTTATGCCGAAAAGGTACAAAGTTGGACTAATTTGGAAACATTGGGCAATTTACTATATACCCACTATTTCGTCTGGTTTATTTTATTAGTATATGTTTCTATGATGGCCCAAGAACATGCTTATTCTTTAGCCGTAGAGAAACTTTTGAATTGCGAGGTACCATTACGAGCTCAATATATACGAGTGTTATTTTGTGAAATAACTCGAATTTTAAATCATTTACTTGCTTTAACTACTCATGCTATGGATGTGGGAGCATTAACTCCCTTTCTTTGGGCTTTTGAGGAGCGAGAAAAATTGATGGAATTCTATGAAAGAGTCTCGGGAGCCAGGATGCATGCCAGTTTCATACGACCTGGTGGAGTGGCACAAGATCTGCCTCTTGGCTTATGTCAAGATATTGATTCCTTCACACAACAATTTGCTTCTCGTATCGACGAATTAGAAGAGATGTTAACCGGCAACCGTATCTGGAAACAACGATTAGTGGATATTGGTACTGTCACTGCACAGCAAGCAAAGGATTGGGGATTCAGTGGTGTAATGTTAAGAGGTTCTGGGGTATGCTGGGATTTGCGAAGAGCAGCACCTTACGATGTGTATGACCAATTGGATTTTGACGTACCAGTAGGTACTAGAGGAGATTGCTATGATCGTTACTGTATCCGTATCGAAGAGATGCGACAAAGTGTTCGGATCATTGTGCAATGTCTTAATCAAATGCCTAGTGGCATGATCAAAGCCGATGATCGTAAGCTATGTCCTCCATCACGATCTCGAATGAAACTATCTATGGAACACCATTTCGAACTTTATACAGAAGGTTTTTCTGTACCAGCTTCTTCTACCTATACCGCAGTAGAAGCACCCAAAGGAGAATTTGGGGTATTTCTTGTCAGTAATGGAAGCAATCGTCCTTACCGTTGTAAAATAAGATCACCTGGCTTTGCCCATTTACAAGGACTCGATTCTATGTCCAAACATCACATGCTAGCAGATGTAGTCACCATCATAGGTACTCAAGATATTGTGTTTGGAGAGGTAGATAGATAGTTATTGTGCTTTCTCAAATGGCATACCTATACAAGGGTTCAAGTTTTGATCGATATTTGCGGAGTAGATTATCCCTCTAGAAAACGCAGATTTGAAGTTGTCTATAATTTACTGAGTACTCGGTATAACTCACGCATTCGTGTACAAACAAGTGCAGACGAAGTAACACGAATATCTTCGGTAGTCAGTCTATTTCCATCAGCTGGCTGGTGGGAGCGAGAAATCTGGGATATGTTTGGTCTTTCTTTCATAAATCATCCGGATTTACGCCGTATATTAACAGATTATGGTTTCGAGGGTCATCCATTACGAAAAGACTTTCCTCTTAGTGGATATGTGGAAGTACGCTATGATGATCCAGAAAAACGTGTGGTTTCTGAACCCTTTGCTAGTCCTCTCCATTTTCATTACGAAGATATATTACGTCAGGATCTCTTGCTCAAACTGAATTACGCCAATGTTATGGAAGGATCCTTTGAAATAAGATTAGTACCATTCAGAATCCTTTTTGGGAAATTGGCTACGGAGATTTTGTGCGGTCAGAAAAGGGGCCTTGATTTCAAAGCAACTGGATCTGTCTTTTCACGACAAAGCGTTGTCCGAGGGCATGGAATGTTCTTGGTCAGAATCTTGAAAATAATTTATTTAGATTATCCGGTCGAAATACGGGAAAATTCCATTAAATTCTCTATGGAAACGGAATTCTACCCAGAACTGGAAGATCATTTCGAGATATTCGAGCATATTCGAGGGTTCAATGTGACTATTTTCACTTCGGCCAACACAAAAGATGAGACTTTACTACTGTGGAGCGGCTTTAAGTTCTTAGTGGATACAGGACTTGGTACCCCAAAAATTTGTATGAAAGATGAGCTGACTAAAGTTCCACAAAACCGACGAACCAGGTTCGAGAATAAGGTGGGAGTAATGGCTGGTGAATCAACGATCAAAAAGCGGAATTATGAGAGAATCTTCAAGGATCTAGTGACCGGTGAATCACTGATCAAAGAGCGAACAGCCGCCAGCTTGAATGGATCCTTGGATGTAGCGGCGGGTGAACCCCTTGTTCTTCCACGAAGATTCAGACAAAACCGAGCTTGGATAGAACTGCAGAAGATTTGGCGAACGAATAAAAAGGCCAAAGGCTTTATTATTAATAAAGTCAAAAGAGGTTATTCAGTAGCCATCGTGGGTTTCATTACTTTTCTTCCATTAAAAAAGAAGGGAGTCAACCGCCCTTCGTTGTTGATTCGGCATGGTAGAGAAGAAAAACGGCGCACGGACCGTACTCGAGCTTTGGATAAATGTCCCCAGAAGCAAGGAGTATGCCTGCGTGTTTCGACGAGAAAACCGAAAAAACCAAATTCAGCTCTACGTAAGATAGCCAAAGTACGGTTGAGCAATCGACATGATATATTTGCTTACATTCCAGGCGAAGGTCATAATTTGCAGGAGCACTCTATAGTATTAGTCAGAGGAGGTAGAGTGAAAGATTTGCCAGGTGTTAAATTCCATTGTATTCGGGGTGTCAGGGATTTGCTGGGAATTCCGGATCGCAGAAGGGGAAGATCTAAATATGGTGCTGAAAGACCAATAAATGAGTTAACTAAGTATCAAATCCACCAAATTTCAAAAATGATAAGTCAAGATCATGTTTCATTGGGAATTGAAGAGGGGAGAACGAGCAGACATCGAACGATTAATTTCTATTTCTTGCTATCGTGGAATTCGTCATAAAGATAGATTGCCCTT??????????????????????????????????????????????????????????????????????????????????????????????????????????????????????????????????????????????????????????????????????????????????????????????????????????????????????????????????????????????????????????????????????????????????????????????????????????????????????????????????????????????????????????????????????????????????????????????????????????????????????????????????????????????????????????????????????????????????????????????????????????????????????????????????????????????????????????????????????????????????????????????????????????????????????????????????????????????????????????????????????????????????????????????????????????????????????????????????????????????????????????????????????????????????????????????????????????????????????????????GCATTAAGATTTAAAACGTGTCGTCTACTTCCAGGAAATGTTTGGAACAGAGAACTTTCTATAATACAACGCCGCATTCTCCGAAGATTGAGGAAAAAGAGGAAATCCATTAAAAGAAATCTTTCTATGAGAGAAAATATAAACAGTAACATCAAATTACAAACTACACGAAAGTTGTCCCTTTTTTATGGGGGTTTACCCATAAGGGAGGGAAGAGAACGAACTTCATATCCTTTTTTACTCAATCAAGAAACAAGATTAGACGTGATTTTAGTTCGTCTCCATTTTAGTAAAACTCTTCCTCAAGCAAGGCAGCTGATAAGTCATCGAAAGGTTTGTGTGAATAATAGACTGGTAAGCATTACTCATTGGAAAGTTTCCCATGGTGATCTCATATCTTTTCAAGAAAGTGAAGAAATAAGGAGATCTTTCTATATTGACATAGTTGGAAAAATAATAAGAAAATCCCGTCCGGTCAGATGGTGGAGAAGAACCAAAATAGGATGGTTCCGCTTACTAAAAAAAAAAAGGAAGTGTCGGCTACTACTAAAATCCCGCTTTTTGAAAGAGTTGCGCAAAAAAGAAGACAAAGTATGCTTAGGAAGTTACTTCGCTGAGCACAATAGAATTATAAGGAATTTTTTTCATTTATTTATAAGAAGAAGTACTTTTTCTTCTTGCTATGGATCCAGAATAAAAAGGATCCAACTACCTACTCATTATTCGGAGGTGAATCATAGAACACTAAAAGCTGTGGTATTTTATGGACCTAACATCGGTCACATCCCTCACGACATAAAATTCAAAGATATCAACCTTCTTCTTTGGAGCACTTTTCATCGCCTAGCTCGAAATGAACTCGATGTAATCAAACTGATGGTTGAGGCCGTAGATAATATTAAGCCCATATGCGAAGTGATCAAAGTAGGAGTCGCAGGTACTATTTATGATGTCCCTGGAATTGTAGCTCGGAATCGTCAACAAACCTTAGCTATTCGTTGGATAATGTTCGCAGCTTTTAAACGACGCATAAGCTACAGGATAAGCTTAGAGAAATGTTTATTTGCTGAGATACTGGATGCTTACAACAAGAAGGGAATTGCACATAAGAGAAGGCAGAATCTTCATGGACTGGCTTCCACCAATCGAAGTGTCGCCCATTTCAGATGGTGG
>Cyperus_michelianus
ATGCAAACCGGGTTAAAAGCAGTAGATAGCTTGGTCCCTATTGGCCGTGGTCAACGTGAATTAATCATTGGGGACAGACAAACAGGAAAAACAGCTATAGCTATAGATACAATATTAAACCAAAAAGAATTGAACTCCGAGAATGAGAAATTATATTGTGTTTATGTCGCGGTTGGGCAAAAACGTTCGACAGTAGCACAATTAGTTCAAATTCTATCAGAAGCAAATGCTTTGGAGTATTCCATTCTGGTAGCAGCCACCGCTTCAGATCCAGCTCCTCTGCAATTTATGGCCCCATATTCAGGGTGCGCCATGGGGGAGTTTTTCCGCGATAATGGAATGCACGCATTAATTATCTATGATGATCTCAGTAAACAGGCAGTGGCTTATCGACAAATGTCATTATTGCTACGCCGCCCACCAGGCCGTGAGGCTTTCCCTGGGGATGTTTTCTATTTACATTCTCGTCTCTTAGAAAGAGCTGCTAAACGATCAGACCAAACAGGTGCAGGTAGCTTAACTGCCTTACCCGTCATTGAAACACAAGCTGGGGACGTCTCGGCCTATATACCTACCAATGTCATCTCAATTACAGATGGGCAAATCTGTTTGGAAACAGAGCTCTTTTATAGAGGAATTCGACCAGCTATTAACGTTGGCTTATCTGTGAGTCGCGTCGGGTCCGCCGCTCAGTTGAAAACTATGAAACAAGTCTGCGGAAGTTTAAAACTAGAATTAGCGCAATATCGAGAAGTAGCTGCCTTCGCACAATTTGGGTCAGACCTTGATGCTGCCACTCAGGCATTACTTAATCGAGGTGCAAGACTTACAGAAGTGCTCAAACAACCACAATTTGAGCCCCTTCCTATTGAAAAACAAATTGTAGTCATTTATGCATTGCAGCAATTCTTCAATCCTAACGAGGTTATTCTTTTGGAATCCAATGAAAAACAACGAAACCTTAGGATAAGCTTGCAAATTTGCGTAGTAGAATCCTTACCAACGGCGCGTTGCGCGCCTAAGTGCGAAAAGACAGTGCAAGCTCTGTTATGCCGAAACCTCAATGTCAAGTTAGCAACACTTCTCAATGCCATTTCTTCCCGTCGCATCCGTCTTCAGGACGATATTGTCACGGGTTTTAACTTCTCAGTGAGTGAAAGATTCTTACCCCTAATTCGAGAGGGCTTGGTAGTA?????????????????????????????????????????????????????????????????????????????????????????????????????????????????????????????????????????????????????????????????????????????????????????????????????????????????????????????????????????????????????????????????????????????????????????????????????????????????????????????????????????????????????????????????????????????????????????????????????????????????????????????????????????????????????????????????????????????????????????????????????????????????????????????????????????????????????????????????????????????????????????????????????????????????????????????????????????????????????????????????????????????????????????????????????????????????????????????????????????????????????????????????????????????????????????????????????????????????????????????????????????????????????????????????????????????????????????????????????????????????????????????????????????????????????????????????????????????????????????????????????????????????????????????????????????????????????????????????????????????????????????????????????????TTAGCGGGAGCTGCAATAGGGATTGGAAACGTCTTCAGTTCCCTAATTCATTCCGTGGCGCGAAATCCATCATTGGCTAAACAATTATTTGGTTACGCCATTTTGGGCTTTGCTCTAACCGAAGCTATTGCCTTGTTTGCTCTTTCACTATTTCATAAGGATCTTCTCCTCACCAATCACGAGTTTTTTATTCCTCTTGTATATCGTCGTCACGCCCTTAATGATAGGTTTTGAAAAAGACTTTTTATGTCATTACCATTTAGGTTTGATTTGGATCCCTCCGTTGTTTCCCTTTCCTCCCGAACCTTTTCTTCGAAATGATAAAGAATCTGGTACACTAGAATTATATTATTTCAGTGCTTCTTGCTTGCCTAAGATCCTACTTTTACAATTGTTAGGTCACTGGGTTATTCAAATAAGTTGTGTTTTCTTTGCTTTTCCCATGTTACAACTTATGTACCAATTCGATCGATCCGGAATGGATCGGTTAAACATTCTATTAGGGAGCCTGGTTTTGACTCTTTTGTGTGGTATTCATTCTTGTTTGGCTCTTGGAATTTGGAACAGCTCGCAAAATCTCACCACTTTACCTACTTTATTGCCCCTAACTCTTTTCTGTACCTCCATTGAAGAAGGCTTTCATGTTTTTTTATCAATAGGTTATTCCTCCATTTTTGTATGTGGGGTACCTTTTGGGTGTGGGATGCTCGTTTAACTTCTGTATTAATCTTGTTTTTTATTTACCTGGGTGCATTGTGTTTTCAAAAGCTTTCTGTCGAACTGGCTTCTATTTTAATCTGTGTTGGACTGATCGATATACCAATAATAAAGTTTTCAGTCAACTGGTGGAATACATTGCATCAACCTGGGAGCATTAGCCGATCTGGTACATCCATACATGTGTCTATGCTCATTCCCATCTTGTCTAACTTTGCAAACTTCCTCTTATTCACCTGTATTTTTTTCGTTCTGGAAACACGTCTTCTTATTCTATCTTTTCTCGAATCTTCCTTAACGGAAGAAATACATTTGATAGATTATCCAACCCCGAGCAATCTGAGTTATTGGTGGGGGTTCGGTTCGTTAGCTGGTATTTGTTTAGTCATTCAGATAGCGACTGGCGTTTTTTTAGCTATGCATTACACGCCCCATGTGGATTTAGCTTTTAACAGCGTAGAACACATAATGAGAGATGTTGAAGGGGGCTGGTTGCTACGTTATATGCATGCTAATGGGGCAAGTATGTTTTTCATTGTGGTTTACCTTCATATGTTTCGTGGTCTATATTATGCGAGTTATAGCAGTCCTAGGGAATTTGTTTGGTGTATTGGAGTTGTCATATTCCTCTTAATGATTGTAACAGCTTTTATAGGATACGTACTACCTTGGGGGCAGATGAGCTTTTGGGGTGCTACTGTAATTACAAGCTTAGCTAGCGCCATACCTGTAGTAGGAGATACCATAGTTACTTGGCTTTGGGGTGGTTTCTCCGTAGACAATGCTACCTTAAATCGTTTTTTTAGTCTTCATTATTTACTACCCTTTATTTTAGCAGGCGCCAGTCTTCTTCATCTAGCCGCATTGCATCAATATGGATCAAATAATCCATTAGGTGTACATTCAGAGATGGATAAAATTTCTTTTTACCCTTATTTTTATGTCAAAGATCTAGTAGGTTGGGTAGCTTTTGCTATCTTTTTTTCCATTTTCATTTTTTATGCTCCTAATGTTTTGGGGCATCCCGACAATTATATACCTGCTAATCCGATGTCCACCCCGCCTCATATTGTGCCGGAATGGTATTTCCTACCGATCTATGCCATTCTTCGCAGTATACCTGACAAAGCGGGAGGTGTAGCGGCAATAGCACTAGTTTTTATATCTCTCTTGGCTTTACCTTTTTTTAAAAATATGTATGTGCGTAGTTCAAGTTTTCGACCCATTTACCAAGGAATATTTTGGTTGCTTTTGGCAGATTGCTTACTACTAGGTTGGATCGGATGTCAAGCGGTGGATTTAGCCATTTTTAGTCTTCATCTATCAGGTGTTTCATCCATTTTAGGTATAACAACTATCTTCAACATGCGTGGACCAGGAATGACTATGCATAGATTACCCCTTTTTGTGTGGTCCGTTCTAGTGACAGCATTCCTACTTTTATTATCACTTCCGGTACTGGCAGGGGCAATTACAATGTTATTAACCGATCGAAACTTTAATACAACCTTTTTTGATCCTGCTGGAGGAGGAGACCCCATCTTATACCAGCATCTCTTTTGGTTCTTCGGTCACCCAGAGGTTTATATTCTCATTCTGCCTGGATTTGGTATTATTAGTCATATCGTCTCTACCTTTTCGAGAAAACCCGTCTTTGGCTATCTAGGAATGGTTTATGCCATGATCAGTATAGGTGTTCTTGGATTTCTTGTTTGGGCTCATCATATGTTTACTGTGGGCTTAGACGTTGATACGCGTGCCTACTTCACCGCAGCTACCATGATCATTGCTGTACCCACTGGAATTAAAATCTTTAGTTGGATTGCTACCATGTGGGGGGGTTCGATACACTTTAAAACACCTATGTTATTTGCTGTAGGCTTCATCTTTTTGTTCACCATAGGAGGACTCACTGGAATAGTTCTAGCAAATTCTGGACTAGACATTGCTCTACATGATACTTATTATGTGGTTGCACATTTCCATTATGTACTCTCTATGGGAGCCGTCTTTGCTTTTTACTATTGGGTAGAAACTTTAGGCCAATTGGTTCGAGCTTTATGGCATTTCAACGAAAAAACTAATCCAATCCCGCAAAGGATTGTACATGGAACTACTATCGAGATAATTTGGACCATCTTTCCAAGTATCATCTTGATGTTCATTGCTATACCATCCTTCGCTCTCTTATACTCAATGGACGAGGTAGTAGTCGATCCAGCCGTTACTATCAAAGCTATAGGACATCAATGGTATTGGTATGAGTATTCGGACTATAACAGTTCCGATGAACAGTCACTCACTTTTGACAGTTATATGATTCCAGAAGATGATTTAGAATTGGGTCAATTACGTTTATTAGAAGTTGACAATAGAGTGGTTGTACCAGCTCAAACTCATCTACGTATGATTATTACATCTGCTGATGTACTTCATAGTTGGGCTGTACCTTCCTTAGGTGTCAAATGTGATGCTGTACCTGGTCGTTTAAATCAAACCTCAATTTTGATACAACGAGAAGGAGTTTACTATGGTCAGTGCAGTGAAATTTGTGGAACTAATCATGCCTTTATGATCGTTGTAGAAGCTGTTTCATTAAAAGATTATGGTTCTTGGGTTTCCAATCAATTAAGCCAACAAATGCACTCATTTCAAGGGGGTGCAACACTTCTAAGTTTGGGTCTCATCTTTCTCCTATATACCATGTATGTATGGTGGCGCGATGTTCTACGTGAGTCCACATTGGAAGGACATCATACAAAAGCTGTACAATTAGGACTTCGATATGGTTTTATTCTGTTCATAGTCTCGGAGGTGATGTTCTTTTTTGCTTTTTTTTGGGCTTTTTTTCATTCTTCTTTGGCACCTACGGTAGAGATCGGAGGTATTTGGCCCCCAAAAGGGATTGGGGTTTTAGATCCTTGGGAAATACCTTTTCTTAATACCCTGATTCTCCTTTCATCCGGAGCTGCCGTAACTTGGGCTCATCATGCTATACTCGCGGGGAAGGAAAAACGAGCAGTTTACGCTTTAGTAGCTACCGTTTTACTGGCTCTAGTATTCACTGGCTTTCAAGGAATGGAATATTACCAAGCACCCTTCACCATTTCAGATAGTATTTATGGTTCGACCTTTTTCTTAGCAACTGGCTTTCATGGTTTTCATGTGATTATAGGGACTATTTTCTTGATCATATGTGGTATTCGCCAGTATCTTGGTCATCTTACCAAGGAGCATCCCACAAGCTCCCTCCGGCGAAGGGGAGACCAGAAAAAGCCTTCCTTTTTATTCCTGAACAAGCCCTCGAGCCTCCTTTGCACCGCCTTCCTAATAGAAGCCGCTGCCATGAGAGACCTTCTGCAGTATTGCAAACTGTTGATAGAGCTGGGCGGGGAGGCGCAATTTATAAGGATTTTTTACGCGCGATATGCCGACGACTTACTACTAGGAATCGTGGGTGCCGTATTTTTTCTCATAGAAATACAAAAACGTCTAACCCACTTCCTAAAAACCGGCCTTTGGGTGGGCTCCGCAGGATCAACAACCATAGCTGCGCGGAGTAAGGTAGAATTCCTCGGTACGGTCATTCGGGAAGTACCTCCGAGGACGACTCCCATCAAATTCTTGCGAGAGCTGGAGAAGCGTCTACGGGTAAAGCACCGTATCCAGATAACTGCTTGCCACCTACGCTCTGCCATCCATTCCAAGTTTAGGGACCTAGGAACTAGTATCCCGATCAAAGAGATGAGCGGAAGAGGTCGTTTACTGGATGCGCTAGCCGATACTCTTGAAAAAAGTGCCCAAGTGAACGTATTCTGGCTCAAACACATCCGGCAAGGAGCAAGGGCGATCTCTTTGTTGCATAGCTCAGGTCGAAGCAAAAGGCAGTCGAAGGCTATGAGTTTCAAGGCGGCGGGGAAAGGAAGGGCGGGATCGTTAAGCAGCGAATTCCCCATACAGATAGAGGCGCCTCTAAAAAAGATACTCCGAAGGCTTCGAGATCGAGGTATCATTAGCCGAAAAAGACCCAGGCCAATCCACGTGGCCTCTTTGACCAACGTAAGCGACGGAGACATAGTAAATCGGTTCGCGGGCATCGCGATAAGTCTTTTGTCTTACTACAGGTGCTGCGACAACCTTTACCAAGTCCGAACGATTGTCGACTACCAGATCCGCTGGTCCGCTATATTCACCCTAGCCCACAAGCACAAATCTTCGGCGCGTCATATAATCCCAAAGTACCCCAAAGACTTAAAAATAGTTAATAAAAAAGGTTGTAAGACTCTTGCGGAGTTCCCAAACAACATAGAGCTTGGGAAGTCGTATTTTGTTTGTACACAATTAACGGAGGCCTTCTCTACTTATCTTGCAACGTCTTCAATAGCATGCTCTTACTTCGTCTTTCCCTTCATCAGTTATCAAATTTGGTGCTTCTCGATACCCAGTTGCTATGGGGAAAAAAGGAGGAAATACAATCGATTCCTCTATTTCAGTGTTTCTTGCTTTTCCTTATTCCTGTTCCTAACTCTTTCCTGGGTAATTCCCAATGTTTGGCACTTTCTATACTTCATGGGTTCAACAAATTCGCTAATGATAAAGTTACAACCTAAGATCTATGACTATATTATGTTCACTCTTCGTATTTTGTTCATTCCATCGGTATGCTCCCAGGTACCTGTCATTGTGATCTGTTTGCCAGAAATGCTCACGAGCAATCGTCGTTTTTTGATGGTTTTTTCACTGATCACAGCTGCTCTTTCCACACCTCCGGATATCTGGTGCCAAATTGTCGCCTCTTTACTTATTTATTCAATCATAGAGCTTGCTATCTTTGTGGCATTGATTATAAAAGTTCGTATGTCGGAATTCGCACCTATTTTGATCTATTTAGGTTTAAGTCTGCTAGTTTCTTTGATCTTAGTTGGTCTTCCTTTTCTATTTTCTTCCAATAGTTCGACCTATCCAGAAAAATTGTCGGCTTACGAATGTGGTTTCGATCCCTTCGGTGATGCCAGAAGTCGTTTCGATATACGATTTTATCTGGTTTCTATTTTATTTATTATCTTTGATCTGGAAGTTACCTTTTTTTTCCCTTGGGCAGTATCTCTAAACAAGATTGATCTCTTTGGATTTTGGTCCATGTTTTTATTGATTTTAACGATAGGATTTGCTTTGGATTGGGAGATGATCATCTTTATCTTAGGTATTCGGGGGATCCTCCTTAATAGGCGCAACATTCTTATAATGTTAATGTCAATTGAATTAATGTTATTAGCTGTCAATTTGAACTTTTTGGTATTTTCCGTTTCTTTGGATGATATGATGGGTCAAGTATTTGCTTTATTAGTTCTAACAGTGGCAGCTGCGGAATCTGCTATTGGATTAGCCATTTTTGTTATTACTTTTAGAGTACGAGGGACTATTGCTGTCGAATTTATAAATTGCATTCAAGGT?????????????????????????????????????????????????????????????????????????????????????????????????????????????????????????????????????????????????????????????????????????????????????????????????????????????????????????????????????????????????????????????????????????????????????????????????????????????????????????????????????????????????????????????????????????????????????????????????????????????????????????????????????????????????????????????????????????????????????????????????????????????????????????????????????????????????????????????????????????????????????????????????????????????????????????????????????????????????????????????????????????????????????????????????????????????????????????????????????????????????????????????????????????????????????????????????????????????????????????????????????????????????????????????????????????????????????????????????????????????????????????????????????????????????????????????????????????????????????????????????????????????????????????????????????????????????????????????????????????????????????????????????????????????????????????????????????????????????????????????????????????????????????????????????????????????????????????????????????????????????????????????????????????????????????????????????????????????????????????????????????????????????????????????????????????????????????????????????????????????????????????????????????????????????????????????????????TATGTTTCTATGATGGCCCAAGAACATGCTTATTCTTTAGCCGTAGAGAAACTTTTGAATTGCGAGGTACCATTACGAGCTCAATATATACGAGTGTTATTTTGTGAAATAACTCGAATTTTAAATCATTTACTTGCTTTAACTACTCATGCTATGGATGTGGGAGCATTAACTCCCTTTCTTTGGGCTTTTGAGGAGCGAGAAAAATTGATGGAATTCTATGAAAGAGTCTCGGGAGCCAGGATGCATGCCAGTTTCATACGACCTGGTGGAGTGGCACAAGATCTGCCTCTTGGCTTATGTCAAGATATTGATTCCTTCACACAACAATTTGCTTCTCGTATCGACGAATTAGAAGAGATGTTAACCGGCAACCGTATCTGGAAACAACGATTAGTGGATATTGGTACTGTCACTGCACAGCAAGCAAAGGATTGGGGATTCAGTGGTGTAATGTTAAGAGGTTCTGGGGTATGCTGGGATTTGCGAAGAGCAGCACCTTACGATGTGTATGACCAATTGGATTTTGACGTACCAGTAGGTACTAGAGGAGATTGCTATGATCGTTACTGTATCCGTATCGAAGAGATGCGACAAAGTGTTCGGATCATTGTGCAATGTCTTAATCAAATGCCTAGTGGCATGATCAAAGCCGATGATCGTAAGCTATGTCCTCCATCACGATCTCGAATGAAACTATCTATGGAACACCATTTCGAACTTTATACAGAAGGTTTTTCTGTACCAGCTTCTTCTACCTATACCGCAGTAGAAGCACCCAAAGGAGAATTTGGGGTATTTCTTGTCAGTAATGGAAGCAATCGTCCTTACCGTTGTAAAATAAGATCACCTGGCTTTGCCCATTTACAAGGACTCGATTCTATGTCCAAACATCACATGCTAGCAGATGTAGTCACCATCATAGGTACTCAAGATATTGTGTTTGGAGAGGTAGATAGATAGTTATTGTGCTTTCTCAAATGGCATACCTATACAAGGGTTCAAGTTTTGATCGATATTTGCGGAGTAGATTATCCCTCTAGAAAACGCAGATTTGAAGTTGTCTATAATTTACTGAGTACTCGGTATAACTCACGCATTCGTGTACAAACAAGTGCAGACGAAGTAACACGAATATCTTCGGTAGTCAGTCTATTTCCATCAGCTGGCTGGTGGGAGCGAGAAATCTGGGATATGTTTGGTCTTTCTTTCATAAATCATCCGGATTTACGCCGTATATTAACAGATTATGGTTTCGAGGGTCATCCATTACGAAAAGACTTTCCTCTTAGTGGATATGTGGAAGTACGCTATGATGATCCAGAAAAACGTGTGGTTTCTGAACCCTTTGCTAGTCCTCTCCATTTTCATTACGAAGATATATTACGTCAGGATCTCTTGCTCAAACTGAATTACGCCAATGTTATGGAAGGATCCTTTGAAATAAGATTAGTACCATTCAGAATCCTTTTTGGGAAATTGGCTACGGAGATTTTGTGCGGTCAGAAAAGGGGCCTTGATTTCAAAGCAACTGGATCTGTCTTTTCACGACAAAGCGTTGTCCGAGGGCATGGAATGTTCTTGGTCAGAATCTTGAAAATAATTTATTTAGATTATCCGGTCGAAATACGGGAAAATTCCATTAAATTCTCTATGGAAACGGAATTCTACCCAGAACTGGAAGATCATTTCGAGATATTCGAGCATATTCGAGGGTTCAATGTGACTATTTTCACTTCGGCCAACACAAAAGATGAGACTTTACTACTGTGGAGCGGCTTT??????????????????????????????????????????????????????????????????????????????????????????????????????????????????????????????????????????????????????????????????????????????????????????????????????????????????????????????????????????????????????????????????????????????????????????????????????????????????????????????????????????????????????????????????????????????????????????????????????????????????????????????????????????TTGATTCGGCATGGTAGAGAAGAAAAACGGCGCACGGACCGTACTCGAGCTTTGGATAAATGTCCCCAGAAGCAAGGAGTATGCCTGCGTGTTTCGACGAGAAAACCGAAAAAACCAAATTCAGCTCTACGTAAGATAGCCAAAGTACGGTTGAGCAATCGACATGATATATTTGCTTACATTCCAGGCGAAGGTCATAATTTGCAGGAGCACTCTATAGTATTAGTCAGAGGAGGTAGAGTGAAAGATTTGCCAGGTGTTAAATTCCATTGTATTCGGGGTGTCAGGGATTTGCTGGGAATTCCGGATCGCAGAAGGGGAAGATCTAAATATGGTGCTGAAAGACCAATAAATGAGTTAACTAAGTATCAAATCCACCAAATTTCAAAAATGATAAGTCAAGATCATGTTTCATTGGGAATTGAAGAGGGGAGAACGAGCAGACATCGAACGATTAATTTCTATTTCTTGCTATCGTGGAATTCGTCATAAAGATAGATTGCCCTTGAAAATCTGATGAGCAGGAGAATTTGGTCACGTAGATCTTCTATTTCGCCGGAATTCGTTGATTGCTCCGTACTCATTTACAATGGAAAAACTCCTGTTCGTTGTAAGATTACTGAAGGTCATAAATTTTGCAACGCTATGGATACCATGACCGATCATCATCGATAACGATAGATTCCCTCCTCGGGCTATACGGCAAGGTTTTTGCCTCCTTTAATTATTTGGTCATGCTATATTTATTGCATACAAAGAAAAAAATTCATTTTGACCCCGTCCACGTTCTCAATCATTTCGTGGCATCGGGTGTAGCTGAACGAGGAGCGAAGGAAGAAAGCTTAGATAATAGAATACGCTCTCGCATCGCTTTTTTTGTAGAAAGCTCAACCAGCGAGAAAAAGTTTTTGGCTCAAGTCCACTTCATTCGCTTGGCGAATGATTTTCGCTTCGCGGGAACAACAGGCATCTCGCTTTTCCCTTTCTCTACCTTGTTATTTCTAAAAGGGGGGGCTTTGAATTTTATTAAATTAGAGAAGCACGATGAATGAAGGAAGGATAATAAGTTTAGAAAAAAATTTATAGACCAAGGTAGGAAAGTAGCCTTAAAGAGTAGAGACTCTTTTTTTCACGAAGTTGAAAAAATGCGATCTATTTTGTCTAAAAGAACAAACACTTGTACCTTAATTGAGTCGGTCAAGATAAAATCTGTTTATCAAAGTGCTTCTCTGATTGCTCAAGACATCTCTTTTCAACCGAGGAACAATCAAATATCATTTCGTTCCATATTTAGTAAAATAGTAAGCATTAAGATTTAAAACGTGTCGTCTACTTCCAGGAAATGTTTGGAACAGAGAACTTTCTATAATACAACGCCGCATTCTCCGAAGATTGAGGAAAAAGAGGAAATCCATTAAAAGAAATCTTTCTATGAGAGAAAATATAAACAGTAACATCAAATTACAAACTACACGAAAGTTGTCCCTTTTTTATGGGGGTTTACCCATAAGGGAGGGAAGAGAACGAACTTCATATCCTTTTTTACTCAATCAAGAAACAAGATTAGACGTGATTTTAGTTCGTCTCCATTTTAGTAAAACTCTTCCTCAAGCAAGGCAGCTGATAAGTCATCGAAAGGTTTGTGTGAATAATAGACTGGTAAGCATTACTCATTGGAAAGTTTCCCATGGTGATCTCATATCTTTTCAAGAAAGTGAAGAAATAAGGAGATCTTTCTATATTGACATAGTTGGAAAAATAATAAGAAAATCCCGTCCGGTCAGATGGTGGAGAAGAACCAAAATAGGATGGTTCCGCTTACTAAAAAAAAAAAGGAAGTGTCGGCTACTACTAAAATCCCGCTTTTTGAAAGAGTTGCGCAAAAAAGAAGACAAAGTATGCTTAGGAAGTTACTTCGCTGAGCACAATAGAATTATAAGGAATTTTTTTCATTTATTTATAAGAAGAAGTACTTTTTCTTCTTGCTATGGATCCAGAATAAAAAGGATCCAACTACCTACTCATTATTCGGAGGTGAATCATAGAACACTAAAAGCTGTGGTATTTTATGGACCTAACATCGGTCACATCCCTCACGACATAAAATTCAAAGATATCAACCTTCTTCTTTGGAGCACTTTTCATCGCCTAGCTCGAAATGAACTCGATGTAATCAAACTGATGGTTGAGGCCGTAGATAATATTAAGCCCATATGCGAAGTGATCAAAGTAGGAGTCGCAGGTACTATTTATGATGTCCCTGGAATTGTAGCTCGGAATCGTCAACAAACCTTAGCTATTCGTTGGATAATGTTCGCAGCTTTTAAACGACGCATAAGCTACAGGATAAGCTTAGAGAAATGTTTATTTGCTGAGATACTGGATGCTTACAACAAGAAGGGAATTGCACATAAGAGAAGGCAGAATCTTCATGGACTGGCTTCCACCAATCGAAGTGTCGCCCATTTCAGATGGTGG
>Cyperus_rotundus
ATGCAAACCGGGTTAAAAGCAGTAGATAGCTTGGTCCCTATTGGCCGTGGTCAACGTGAATTAATAATTGGAGACAGACAAACAGGAAAAACAGCTATAGCTATAGATACAATATTAAACCAAAAAGAATTGAACTCCGAGAATGAGAAATTATATTGTGTTTATGTCGCGGTTGGGCAAAAACGTTCGACAGTAGCACAATTAGTTCAAATTCTATCAGAAGCAAATGCTTTGGAGTATTCCATTCTGGTAGCAGCCACCGCTTCAGATCCAGCTCCTCTGCAATTTCTGGCCCCATATTCAGGGTGCGCCATGGGGGAGTTTTTCCGCGATAATGGAATGCACGCATTAATTATCTATGATGATCTCAGTAAACAGGCAGTGGCTTATCGACAAATGTCATTATTGCTACGCCGCCCTCCAGGCCGTGAGGCTTTCCCTGGGGATGTTTTCTATTTACATTCTCGTCTCTTAGAAAGAGCTGCTAAACGATCAGACCAAACAGGTGCAGGTAGCTTAACTGCCTTACCCGTCATTGAAACACAAGCTGGGGACGTCTCGGCCTATATACCTACCAATGTAATCTCAATTACAGATGGGCAAATCTGTTTGGAAACAGAGCTCTTTTATAGAGGAATTCGACCAGCTATTAACGTTGGCTTATCTGTTAGTCGCGTCGGGTCCGCCGCTCAGTTGAAAACTATGAAACAAGTCTGCGGAAGTCTAAAACTAGAATTAGCGCAATATCGAGAAGTAGCTGCCTTCGCTCAATTTGGGTCAGACCTTGATGCTGCCACTCAGGCATTACTTAATCGGGGTGCAAGACTTACAGAAGTGCTCAAACAACCACAATTTGAGCCCCTTCCTATTGAAAAACAAATTGTAGTAATTTATGCATTGCAACAATTCTTCAATCCTAACGAGGTTATTCTTTTGGAATCCAATGAAAAACAACGAAACCTTAGGCTAAGCTTGCAAATTTGCGTAGTAGAATCCTTACCAACGGCGCGTTGCGCGCCTAAGTGCGAAAAGACAGTACAAGCTCTGTTATGCCGAAACCTCAATGTAAAGTTAGCAACACTTCTCAATGCCATTTCTTCCCGTCGCATCCGTCTTCAGGACGATATTGTCACGGGTTTTAACTTCTCAGTGAGTGAAAGATTCTTACCCCTAATTCGAGAGGGCTTGGTAGTAATAGGAGACTTCTTTTTCTCATTCACTAATTCATCCTTGTTTATGCTGCTTACTCTCGGTTTGGTCCTACTTCTGATTTTGCTTGTAACGAAAAAGGGAGGGGGAAAGTTAGTGCCTAATGCTTGGCAATCCGTGGTAGAGCTTATTTATGATTTCGTGCTGAACCTGGTAAACGAACAAATAGCTGTGAAACAAAAGTTTTTCCCTTGCATCCTGGTTACTTTTACTTTTTTGTTATTTTGTAATCTTCAGGGTATGATACCTTTTAGCTTCACAGTGACAAGTCATTTTCTCATTACTTTGGCTCTCTCCTTTTCTCTTTTTATAGGCATTACTATAGTGGGATTTCAAAGACATGGGCTTCATTTTTTTAGCTTCTTATTACCTGCAGGAGTCCCACTGCCGTTAGCACCTTTTTTAGTACTCCTAGAGCTAATCTCTCATTGTTTTCGTGCATTAAGCTCAGGAATACGTCTATTTGCTAATATGATGGCCGGTCATAGTTTAGTAAAGATTTTAAGTGGGTTTGCTTGGACTATGCTCTTTATGAATAATATTTTTTATTTCATAGGAGATCTTGGTCCTTTATTTATAGTTCTTGCATTAACGGGTCTGGAATTAGGTGTCGCTATATTACAAGCTTATGTTTTTACGATCTTAATCTGTATTTACTTGAATGATGCTATAAATCTCCAT?????????????????????????????????????????????????????????????????????????????????????????????????????????????????????????????????????????????????????????????????????????????????????????????????????????????????????????????????????????????????????????????????????????????????????????????????????????????????????????????????????????????????????????????????????????????????TTAGCGGGAGCTGCAATAGGGATTGGAAACGTCTTCAGTTCCCTAATTCATTCCGTGGCGCGAAATCCATCATTGGCTAAACAATTATTTGGTTACGCCATTTTGGGCTTTGCTCTAACCGAAGCTATTGCCTTGTTTGCTCTTTCACTATTTCATAAGGATCTTCTCCTCACCAATCACGAGTTTTTTATTCCTCTTGTATATCGTCGTCACGCCCTTAATGATAGGTTTTGAAAAAGACTTTTTATGTCATTACCATTTAGGTTTGATTTGGATCCCTCCGTTGTTTCCCTTTCCTCCCGAACCTTTTCTTCGAAATGATAAAGAATCTGGTACACTAGAATTATATTATTTCAGTGCTTCTTGCTTGCCTAAGATCCTACTTTTACAATTGTTAGGTCACTGGGTTATTCAAATAAGTTGTGTTTTCTTTGCTTTTCCCATGTTACAACTTATGTACCAATTCGATCGATCCGGAATGGATCGGTTAAACATTCTATTAGGGAGCCTGGTTTTGACTCTTTTGTGTGGTATTCATTCTTGTTTGGCTCTTGGAATTTGGAACAGCTCGCAAAATCTCACCACTTTACCTACTTTATTGCCCCTAACTCTTTTCTGTACCTCCATTGAAGAAGGCTTTCATGTTTTTTTATCAATAGGTTATTCCTCCATTTTTGTATGTGGGGTACCTTTTGGGTGTGGGATGCTCGTTTAACTTCTGTATTAATCTTGTTTTTTATTTACCTGGGTGCATTGTGTTTTCAAAAGCTTTCTGTCGAACTGGCTTCTATTTTAATCTGTGTTGGACTGATCGATATACCAATAATAAAGTTTTCAGTCAACTGGTGGAATACATTGCATCAACCTGGGAGCATTAGCCGATCTGGTACATCCATACATGTGTCTATGCTCATTCCCATCTTGTCTAACTTTGCAAACTTCCTCTTATTCACCTGTATTTTTTTCGTTCTGGAAACACGTCTTCTTATTCTATCTTTTCTCGAATCTTCCTTAACGGAAGAAATACATTTGATAGATTATCCAACCCCGAGCAATCTGAGTTATTGGTGGGGGTTCGGTTCGTTAGCTGGTATTTGTTTAGTCATTCAGATAGCGACTGGCGTTTTTTTAGCTATGCATTACACGCCCCATGTGGATTTAGCTTTCAACAGCGTAGAACACATAATGAGAGATGTTGAAGGGGGCTGGTTGCTACGTTATATGCATGCTAATGGGGCAAGTATGTTTTTCATTGTGGTTTACCTTCATATTTTTCGTGGTCTATATTATGCGAGTTATAGCAGTCCTAGGGAATTTGTTTGGTGTATTGGAGTTGTCATATTCCTCTTAATGATTGTAACAGCTTTTATAGGATACGTACTACCTTGGGGGCAGATGAGCTTTTGGGGTGCTACTGTAATTACAAGCTTAGCTAGCGCCATACCTGTAGTAGGGGATACCATAGTTACTTGGCTTTGGGGTGGTTTCTCCGTAGACAATGCTACCTTAAATCGTTTTTTTAGTCTTCATTATTTACTACCCTTTATTTTAGCAGGCGCCAGTCTTCTTCATCTAGCCGCATTGCATCAATATGGATCAAATAATCCATTAGGTGTACATTCAGAGATGGATAAAATTTCTTTTTACCCTTATTTTTATGTCAAAGATCTAGTAGGTTGGGTAGCTTTTGCTATCTTTTTTTCCATTTTCATTTTTTATGCTCCTAATGTTTTGGGGCATCCCGACAATTATATACCTGCTAATCCGATGTCCACCCCGCCTCATATTGTGCCGGAATGGTATTTCCTACCGATCTATGCCATTCTTCGCAGTATACCTGACAAAGCGGGAGGTGTAGCGGCAATAGCACTAGTTTTTATATCTCTCTTGGCTTTACCTTTTTTTAAAAATATGTATGTGCGTAGTTCAAGTTTTCGACCCATTTACCAAGGAATATTTTGGTTGCTTTTGGCTGATTGCTTACTACTAGGTTGGATCGGATGTCAAGCGGTGGATTTAGCCATTTTTAGTCTTCATCTATCAGGTGTTTCATCCATTTTAGGTATAACAACTATCTTCAACATGCGTGGACCAGGAATGACTATGCATAGATTACCCCTTTTTGTGTGGTCCGTTCTAGTGACAGCATTCCTACTTTTATTATCACTTCCGGTACTGGCAGGGGCAATTACAATGTTATTAACCGATCGAAACTTTAATACAACCTTTTTTGATCCTGCTGGAGGAGGAGACCCCATCTTATACCAGCATCTCTTTTGGTTCTTCGGTCACCCAGAGGTTTATATTCTCATTCTGCCTGGATTTGGTATTATTAGTCATATCGTCTCTACCTTTTCGAGAAAACCCGTCTTTGGCTATCTAGGAATGGTTTATGCCATGATCAGTATAGGTGTTCTTGGATTTCTTGTTTGGGCTCATCATATGTTTACTGTGGGCTTAGACGTTGATACGCGTGCCTACTTCACCGCAGCTACCATGATCATTGCTGTACCCACTGGAATTAAAATCTTTAGTTGGATTGCTACCATGTGGGGGGGTTCGATACACTTTAAAACACCTATGTTATTTGCTGTAGGCTTCATCTTTTTGTTCACCATAGGAGGACTCACTGGAATAGTTCTAGCAAATTCTGGACTAGACATTGCTCTACATGATACTTATTATGTGGTTGCACATTTCCATTATGTACTCTCTATGGGAGCCGTCTTTGCTTTTTACTATTGGGTAGAAACTTTAGGCCAATTGGTTCGAGCTTTATGGCATTTCAACGAAAAAACTAATCCAATCCCACAAAGGATTGTACATGGAACTACTATCGAGATCATTTGGACCATCTTTCCAAGTATCATCTTGATGTTCATTGCTATACCATCCTTCGCTCTCTTATACTCAATGGACGAGGTAGTAGTCGATCCAGCCGTTACTATCAAAGCTATAGGACATCAATGGTATTGGTATGAGTATTCGGACTATAACAGTTCCGATGAACAGTCACTCACTTTTGACAGTTATATGATTCCAGAAGATGATTTAGAATTGGGTCAATTACGTTTATTAGAAGTTGACAATAGAGTGGTTGTACCAGCTCAAACTCATCTACGTATGATTATTACATCTGCTGATGTACTTCATAGTTGGGCTGTACCTTCCTTAGGTGTCAAATGTGATGCTGTACCTGGTCGTTTAAATCAAACCTCAATTTTGATACAACGAGAAGGAGTTTACTATGGTCAGTGCAGTGAAATTTGTGGAACTAATCATGCCTTTATGATCGTTGTAGAAGCTGTTTCATTAAAAGATTATGGTTCTTGGGTGTCCAATCAATTAAGCCAACATATGCACTCATTTCAAGGGGGTGCAACACTTCTAAGTTTGGGTCTCATCTTTCTCCTATATACCATGTATGTATGGTGGCGCGATGTTCTACGTGAGTCCACATTGGAAGGACATCATACAAAAGCTGTACAATTAGGACTTCGATATGGTTTTATTCTGTTCATAGTCTCGGAGGTGATGTTCTTTTTTGCTTTTTTTTGGGCTTTTTTTCATTCTTCTTTGGCACCTACGGTAGAGATCGGAGGTATTTGGCCCCCAAAAGGGATTGGGGTTTTAGATCCTTGGGAAATACCTTTTCTTAATACCCTGATTCTCCTTTCATCCGGAGCTGCCGTAACTTGGGCTCATCATGCTATACTCGCGGGGAAGGAAAAACGAGCAGTTTACGCTTTAGTAGCTACCGTTTTACTGGCTCTAGTATTCACTGGCTTTCAAGGAATGGAATATTACCAAGCACCCTTCACCATTTCAGATAGTATTTATGGTTCGACCTTTTTCTTAGCAACTGGCTTTCATGGTTTTCATGTGATTATAGGTACTATTTTCTTGATCATATGTGGTATTCGCCAGTATCTTGGTCATCTGACCAAGGAGCATCCCACAAGCTCCCTCCGGCGAAGGGGAGACCAGAAAAAGCCTTCCTTTTTATTCCTGAACAAGCCCTCGAGCCTCCTTTGCACCGCCTTCCTAATAGAAGCCGCTGCCATGAGAGACCTTCTGCAGTATTGCAAACTGTTGATAGAGCTGGGCGGGGAGGCGCAATTTATAAGGATTTTTTACGCGCGATATGCCGACGACTTACTACTAGGAATCGTGGGTGCCGTATTTTTTCTCATAGAAATACAAAAACGTCTAACCCACTTCCTAAAAACCGGCCTTTGGGTGGGCTCCGCAGGATCAACAACCATAGCTGCGCGGAGTAAGGTAGAATTCCTCGGTACGGTCATTCGGGAAGTACCTCCGAGGACGACTCCCATCAAATTCTTGCGAGAGCTGGAGAAGCGTCTACGGGTAAAGCACCGTATCCAGATAACTGCTTGCCACCTACGCTCTGCCATCCATTCCAAGTTTAGGGACCTAGGAACTAGTATCCCGATCAAAGAGATGAGCGGAAGAGGTCGTTTACTGGATGCGCTAGCCGATACTCTTGAAAAAAGTGCCCAAGTGAACGTATTCTGGCTCAAACACATCCGGCAAGGAGCAAGGGCGATCTCTTTGTTGCATAGCTCAGGTCGAAGCAAAAGGCAGTCGAAGGCTATGAGTTTCAAGGCGGCGGGGAAAGGAAGGGCGGGATCGTTAAGCAGCGAATTCCCCATACAGATAGAGGCGCCTATAAAAAAGATACTCCGAAGGCTTCGAGATCGAGGTATCATTAGCCGAAAAAGACCCAGGCCAATCCACGTGGCCTCTTTGACCAACGTAAGCGACGGAGACATAGTAAATCGGTTCGCGGGCATCGCGATAAGTCTTTTGTCTTACTACAGGTGCTGCGACAACCTTTACCAAGTCCGAACGATTGTCGACTACCAGATCCGCTGGTCCGCTATATTCACCCTAGCCCACAAGCACAAATCTTCGGCGCGTCATATAATCCCAAAGTACCCCAAAGACTTAAAAATAGTTAATAAAAAAGGTTGTAAGACTCTTGCGGAGTTCCCAAACAACATAGAGCTTGGGAAGTCGTATTTTGTTTGTACACAATTAACGGAGGCCTTCTCTACTTATCTTGCAACGTCTTCAATAGCATGCTCTTACTTCGTCTTTCCCTTCATCAGTTATCAAATTTGGTGCTTCTCGATACCCAGTTGCTATGGGGAAAAAAGGAGGAAATACAATCGATTCCTCTATTTCAGTGTTTCTTGCTTTTCCTTATTCCTGTTCCTAACTCTTTCCTGGGTAATTCCCAATGTTTGGCACTTTCTATACTTCATGGGTTCAACAAATTCGCTAATGATAAAGTTACAACCTAAGATCTATGACTATATTATGTTCACTCTTCGTATTTTGTTCATTCCATCGGTATGCTCCCAGGTACCTGTCATTGTGATCTGTTTGCCAGAAATGCTCACGAGCAATCGTCGTTTTTTGATGGTTTTTTCACTGATCACAGCTGCTCTTTCCACACCTCCGGATATCTGGTGCCAAATTGTCGCCTCTTTACTTATTTATTCAATCATAGAGCTTGCTATCTTTGTGGCATTGATTATAAAAGTTCGTATGTCGGAATTCGCACCTATTTTGATCTATTTAGGTTTAAGTCTGCTAGTTTCTTTGATCTTAGTTGGTCTTCCTTTTCTATTTTCTTCCAATAGTTCGACCTATCCAGAAAAATTGTCGGCTTACGAATGTGGTTTCGATCCCTTCGGTGATGCCAGAAGTCGTTTCGATATACGATTTTATCTGGTTTCTATTTTATTTATTATCTTTGATCTGGAAGTTACCTTTTTTTTCCCTTGGGCAGTCTCTCTAAACAAGATTGATCTCTTTGGATTTTGGTCCATGTTTTTATTGATTTTAACGATAGGATTTGCTTTGGATTGGGAGATGATCATCTTTATCTTAGGTATTCGGGGGATCCTCCTTAATAGGCGCAACATTCTTATAATGTTAATGTCAATTGAATTAATGTTATTAGCTGTCAATTTGAACTTTTTGGTATTTTCCGTTTCTTTGGATGATATGATGGGTCAAGTATTTGCTTTATTAGTTCTAACAGTGGCAGCTGCGGAATCTGCTATTGGATTAGCCATTTTTGTTATTACTTTTAGAGTACGAGGGACTATTGCTGTCGAATTTATAAATTGCATTCAAGGT??????????????????????????????????????????????????????????????????????????????????????????????????????????????????????????????????????????????????????????????????????????????????????????????????????????????????????????????????????????????????????????????????????????????????????????????????????????????????????????????????????????????????????????????????????????????????????????????????????????????????????????????????????????????????????????????????????????????????????????????????????????????????????????????????????????????????????????????????????????????????????????????????????????????????????????????????????????????????????????????????????????????????????????????????????????????????????????????????????????????????????????????????????????????????????????????????????????????????????????????????????????????????????????????????????????????????????????????????????????????????????????????????????????????????????????????????????????????????????????????????????????????????????????????????????????????????????????????????????????????????????????????????????????????????????????????????????????????????????????????????????????????????????????????????????????????????????????????????????????????????????TTGCGCTATTTACCAGTGAGTGGTATTATTGGACTGATCTTTTGGTGGGAAATGTTCTTTATTTTAGATAATGAAACCATCCCATTACTACCAACGACCTCTCTGAGATATATGGTTTATGCCGAAAAGGTACAAAGTTGGACTAATTTGGAAACATTGGGCAATTTACTATATACCCACTATTTCGTCTGGTTTATTTTATTAGTATATGTTTCTATGATGGCCCAAGAACATGCTTATTCTTTAGCCGTAGAGAAACTTTTGAATTGCGAGGTACCATTACGAGCTCAATATATACGAGTGTTATTTTGTGAAATAACTCGAATTTTAAATCATTTACTTGCTTTAACTACTCATGCTATGGATGTGGGAGCATTAACTCCCTTTCTTTGGGCTTTTGAGGAGCGAGAAAAATTGATGGAATTCTATGAAAGAGTCTCGGGAGCCAGGATGCATGCCAGTTTCATACGACCTGGTGGAGTGGCACAAGATCTGCCTCTTGGCTTATGTCAAGATATTGATTCCTTCACACAACAATTTGCTTCTCGTATCGACGAATTAGAAGAGATGTTAACCGGCAACCGTATCTGGAAACAACGATTAGTGGATATTGGTACTGTCACTGCACAGCAAGCAAAGGATTGGGGATTCAGTGGTGTAATGTTAAGAGGTTCTGGGGTATGCTGGGATTTGCGAAGAGCAGCACCTTACGATGTGTATGACCAATTGGATTTTGACGTACCAGTAGGTACTAGAGGAGATTGCTATGATCGTTACTGTATCCGTATCGAAGAGATGCGACAAAGTGTTCGGATCATTGTGCAATGTCTTAATCAAATGCCTAGTGGCATGATCAAAGCCGATGATCGTAAGCTATGTCCTCCATCACGATCTCGAATGAAACTTTCTATGGAACACCATTTCGAACTTTATACAGAAGGTTTTTCTGTACCAGCTTCTTCTACCTATACCGCAGTAGAAGCACCTAAAGGAGAATTTGGGGTATTTCTTGTCAGTAATGGAAGCAATCGTCCTTACCGTTGTAAAATAAGATCACCCGGCTTTGCCCATTTACAAGGACTCGATTCTATGTCCAAACATCACATGCTAGCAGATGTAGTCACCATCATAGGTACTCAAGATATTGTGTTTGGAGAGGTAGATAGATAGTTATTGTGCTTTCTCAAATGGCATACCTATACAAGGGTTCAAGTTTTGATCGATATTTGCGGAGTAGATTATCCCTCTAGAAAACGCAGATTTGAAGTTGTCTATAATTTACTGAGTACTCGGTATAACTCACGCATTCGTGTACAAACAAGTGCAGACGAAGTAACACGAATATCTTCGGTAGTCAGTCTATTTCCATCAGCTGGCTGGTGGGAGCGAGAAATCTGGGATATGTTTGGTCTTTCTTTCATAAATCATCCGGATTTACGCCGTATATTAACAGATTATGGTTTCGAGGGTCATCCATTACGAAAAGACTTTCCTCTTAGTGGATATGTGGAAGTACGCTATGATGATCCAGAAAAACGTGTGGTTTCTGAACCCTTTGCTAGTCCTCTCCATTTTCATTACGAAGATATATTACGTCAGGATCTCTTGCTCAAACTGAATTACGCCAATGTTATGGAAGGATCCTTTGAAATAAGATTAGTACCATTCAGAATCCTTTTTGGGAAATTGGCTACGGAGATTTTGTGCGGTCAGAAAAGGGGCCTTGATTTCAAAGCAACTGGATCTGTCTTTTCACGACAAAGCGTTGTCCGAGGGCATGGAATGTTCTTGGTCAGAATCTTGAAAATAATTTATTTAGATTATCCGGTCGAAATACGGGAAAATTCCATGAAATTCTCTATGGAAACGGAATTCTACCCAGAACTGGAAGATCATTTCGAGATATTCGAGCATATTCGAGGGTTCAATGTGACTATTTTCACTTCGGCCAACACAAAAGATGAGACTTTACTACTGTGGAGCGGCTTTAAGTTCTTAGTGGATACAGGACTTGGTACCCCAAAAATTTGTATGAAAGATGAGCTTACTAAAATTCCACAAAACCGACGAACCAGGTTCGAGAATAAGGTGGGAGTAATGGCTGGTGAATCAACGATCAAAAAGCGGAATTATGAGAGAATCTTCAAGGATCTAGTGACCGGTGAATCACTGATCAAAGAGCGAACAGCCGCCAGCTTGAATGGACCCTTGGATGTAGCGGCGGGTGAACCCCTTGTTCTTCCACGAAGATTCAGACAAAACCGAGCTTGGATAGAACTGCAGAAGATTTGGCGAACGAATAAAAAGGCCAAAGGCTTTATTATTAATAAAGTCAAAAGAGGTTATTCAATAGCCATCGTGGGTTTCATTACTTTTCTTCCATTAAAAAAGAAGGGAGTCAACCGCCCTTCGTTGTTGATTCGGCATGGTAGAGAAGAAAAACGGCGCACGGACCGTACTCGAGCTTTGGATAAATGTCCCCAGAAGCAAGGAGTATGCCTGCGTGTTTCGACGAGAAAACCGAAAAAACCAAATTCAGCTCTACGTAAGATAGCCAAAGTACGGTTGAGCAATCGACATGATATATTTGCTTACATTCCAGGCGAAGGTCATAATTTGCAGGAGCACTCTATAGTATTAGTAAGAGGAGGTAGAGTGAAAGATTTGCCAGGTGTGAAATTCCATTGTATTCGGGGAGTCAGGGATTTGCTGGGAATTCCGGATCGCAGAAGGGGAAGATCTAAATATGGTGCTGAAAGACCAATAAATGAGTTAACTAAGTATCAAATCCACCAAATTTCAAAAATGATAAGTCAAGATCATGTTTCATTGGGAATTGAAGAGGGGAGAACGAGCAGACATCGAACGATTAATTTCTATTTCTTGCTATCGTGGAATTCGTCATAAAGATAGATTGCCCTTGAAAATCTGATGAGCAGGAGAATTTGGTCACGTAGATCTTCTATTTCGCCGGAATTCGTTGATTGCTCCGTACTCATTTACAATGGAAAAACTCCTGTTCGTTGTAAGATTACTGAAGGTCATAAATTTTGCAACGCTATGGATACCATGACCGATCATCATCGATAACGATAGATTCCCTCCTCGGGCTATACGGCAAGGTTTTTGCCTCCTTTAATTATTTGGTCATGCTATATTTATTGCATACAAAGAAAAAAATTCATTTTGACCCCGTCCACGTTCTCAATCATTTCGTGGCATCGGGTGTAGCTGAACGAGGAGCGAAGGAAGAAAGCTTAGATAATAGAATACGCTCTCGCATCGCTTTTTTTGTAGAAAGCTCAACCAGCGAGAAAAAGTTTTTGACTCAAGTCCACTTCATTCGCTTGGCGAATGATTTTCGCTTCGCGGGAACAACAGGCATCTCGCTTTTCCCTTTCTCTACCTTGTTATTTCTAAAAGGGGGGGCTTTGAATTTGATTAAATTAGAGAAGCACGATGAATGAAGGAAGGATAATAAGTTTAGAAAAAAATTTATAGACCAAGGTAGGAAAGGAGCCTTAAAGAGTAGAGACTCTTTTTTTCACGAAGTTGAAAAAATGCGATCTATTTTGTCTAAAAGAACAAACACTTGTACCTTAATTGAGTCGGTCAAGATAAAATCTGTTTATCAAAGTGCTTCTCTGATTGCTCAAGACATCTCTTTTCAACCGAGGAACAATCAAATATCATTTCGTTCCATATTTAGTAAAATAGTAAGCATTAAGATTTAAAACGTGTCGTCTACTTCCAGGAAATGTTTGGAAAAGAGAACTTTCTATAATACAACGCCGCATTCTCCGAAGATTGAGGAAAAAGAGGAAATCCATTAAAAGAAATCTTTCTATGAGAGAAAATCTAAACAGTAACATCAAATTACAAACTACACGAAAGTTGTCCCTTTTTTATGGGGGTTTACCCATAAGGGAGGGAAGAGAACGAACTTCATATCCTTTTTTACTCAATCAAGAAACAAGATTAGACGTGATTTTAGTTCGTCTCCATTTTAGTAAAACTCTTCCTCAAGCAAGGCAGCTGATAAGTCATCGAAAGGTTTGTGTTAATAATAGACTGGTAAGCATTACTCATTGGAAAGTTTCCCATGGTGATCTCATATCTTTTCAAGAAAGTGAAGAAATAAGGAGATCTTTCTATATTGACATAGTTGGAAAAATAATAAGAAAATCCCATCCGGTCAGATGGTGGAGAAGAACCAAAATAGGATGGTTCCGCTTACTAAAAAAAAAAAGGAAGTGTCGGCTACTACTAAAATCCCGCTTTTTGAAAGAGTTGCGCAAAAAAGAAGACAAAGTATGCTTAGGAAGTTACTTCGCTGAGCACAATAGAATTCTAAGGAATTTTTTTCATTTCTTTAGAAGAAGAAGTCCTTTTTCTTCTTGCTATGGATCCAGAATAAAAAGGATCCAACTACCTACTCATTATTCGGAGGTGAATCATAGAACACTAAAAGCTGTGGTATTTTATGGACCTAACATCGGTCACATCCCTCACGACATAAAATTCAAAGATATCAACCTTCTTCTTTGGAGCACTTTTCATCGCCTAGCTCGAAATGAACTCGATGTAATCAAACTGATGGTTGAGGCCGTAGATAATATTAAGCCCATATGCGAAGTGATCAAAGTAGGAGTCGCAGGTACTATTTATGATGTCCCTGGAATTGTAGCTCGGAATCGTCAACAAACCTTAGCTATTCGTTGGATAATGTTCGCAGCTTTTAAACGACGCATAAGCTACAGGATAAGCTTAGAGAAATGTTTATTTGCTGAGATACTGGATGCTTACAACAAGAAGGGAATTGCACATAAGAGAAGGCAGAATCTTCATGGACTGGCTTCCACCAATCGAAGTGTCGCCCATTTCAGATGGTGG
>DQ916707_Flagellaria_indica
?????????????????????????????????????????????????????????????????????????????????????????????????????????????????????????????????????????????????????????????????????????????????????????????????????????????????????????????????????????????????????????????????????????????????????????????????????????????????????????????????????????????????????????????????????????????????????????????????????????????????????????????????????????????????????????????????????????????????????????????????????????????????????????????????????????????????????????????????????????????????????????????????????????????????????????????????????????????????????????????????????????????????????????????????????????????????????????????????????????????????????????????????????????????????????????????????????????????????????????????????????????????????????????????????????????????????????????????????????????????????????????????????????????????????????????????????????????????????????????????????????????????????????????????????????????????????????????????????????????????????????????????????????????????????????????????????????????????????????????????????????????????????????????????????????????????????????????????????????????????????????????????????????????????????????????????????????????????????????????????????????????????????????????????????????????????????????????????????????????????????????????????????????????????????????????????????????????????????????????????????????????????????????????????????????????????????????????????????????????????????????????????????????????????????????????????????????????????????????????????????????????????????????????????????????????????????????????????????????????????????????????????????????????????????????????????????????????????????????????????????????????????????????????????????????????????????????????????????????????????????????????????????????????????????????????????????????????????????????????????????????????????????????????????????????????????????????????????????????????????????????????????????????????????????????????????????????????????????????????????????????????????????????????????????????????????????????????????????????????????????????????????????????????????????????????????????????????????????????????????????????????????????????????????????????????????????????????????????????????????????????????????????????????????????????????????????????????????????????????????????????????????????????????????????????????????????????????????????????????????????????????????????????????????????????????????????????????????????????????????????????????????????????????????????????????????????????????????????????????????????????????????????????????????????????????????????????????????????????????????????????????????????????????????????????????????????????????????????????????????????????????????????????????????????????????????????????????????????????????????????????????????????????????????????????????????????????????????????????????????????????????????????????????????????????????????????????????????????????????????????????????????????????????????????????????????????????????????????????????????????????????????????????????????????????????????????????????????????????????????????????????????????????????????????????????????????????????????????????????????????????CATTTGATAGATKATCCAACCCCGAGCAATCTTAGTTATTGGTGGGGGTTCGGTTCTTCCGCTGGTATTTGTTTAGTCATTCAGATAGTGACTGGCGTTTTTTTAGCTATGCATTACACACCTCATGTGGATCTAGCTTTCAACAGCGTAGAACACATTATGAGAGATGTTGAAGGGGGCTGGTTGCTCCGTTATATGCATGCTAATGGGGCAAGTATGTTTCTCATTGTGGTTCACCTTCATATTTTTCGTGGTCTATATCATGCGAGTTATAGCAGTCCTAGGGAATTTGTTCGGTGTCTCGGAGTTGTCATATTCCTATTAATGATTGTGACAGCTTTTATAGGATACGTACTACCTTGGGGTCAGATGAGCTTTTGGGGAGCTACAGTAATTACAAGCTTAGCTAGCGCCATACCTGTAGTAGGAGATACCATAGTGACTTGGCTTTGGGGTGGTTTCTCCGTGGACAATGCCACCTTAAATCGTTTTTTTAGTCTCCATCATTTACTCCCCTTTATTTTAGTCGGCGCCAGTCTTCTTCATCTGGCCGCATTGCATCAATATGGATCAWACAATCCATTGGGTGTACATTCTGAGATGGATAAAATTGCTCCTTACCCTTATTTTTATGTAAAGGATCTTGTAGGTCGGGTAGCTTCTGCTATCTTTTCTTCCATTTGGATTTTTTATGCTCCGGAGGTTTTGGGGCATCCCGACAATTATATACCAGCTAATCCGATGCCCACCCCGCCTCATATTGTGCCGGAATGGTATTTCCTACCGATCTATGCCATTCTTCGCAGCATACCAGACAAATCGGGAGGTGTAGCCGCAATAGCACCAGTTTTTCTATCTCTCTTGGCTTTACCTTTTTTTAAAGAGATTTATGTGCGTAGTTCAAGTTTTCGACCGATTCACCAAGGAATATTTTGGTTGCTTTTGGCAGATTGCTTACTACTAGGTTGGATCGGATGTCAA???????????????????????????????????????????????????????????????????????????????????????????????????????????????????????????????????????????????????????????????????????????????????????????????????????????????????????????????????????????????????????????????????????????????????????????????????????????????????????????????????????????????????????????????????????????????????????????????????????????????????????????????????????????????????????????????????????????????????????????????????????????????????????????????????????????????????????????????????????????????????????????????????????????????????????????????????????????????????????????????????????????????????????????????????????????????????????????????????????????????????????????????????????????????????????????????????????????????????????????????????????????????????????????????????????????????????????????????????????????????????????????????????????????????????????????????????????????????????????????????????????????????????????????????????????????????????????????????????????????????????????????????????????????????????????????????????????????????????????????????????????????????????????????????????????????????????????????????????????????????????????????????????????????????????????????????????????????????????????????????????????????????????????????????????????????????????????????????????????????????????????????????????????????????????????????????????????????????????????????????????????????????????????????????????????????????????????????????????????????????????????????????????????????????????????????????????????????????????????????????????????????????????????????????????????????????????????????????????????????????????????????????????????????????????????????????????????????????????????????????????????????????????????????????????????????????????????????????????????????????????????????????????????????????????????????????????????????????????????????????????????????????????????????????????????????????????????????????????????????????????????????????????????????????????????????????????????????????????????????????????????????????????????????????????????????????????????????????????????????????????????????????????????????????????????????????????????????????????????????????????????????????????????????????????????????????????????????????????????????????????????????????????????????????????????????????????????????????????????????????????????????????????????????????????????????????????????????????????????????????????????????????????????????????????????????????????????????????????????????????????????????????????????????????????????????????????????????????????????????????????????????????????????????????????????????????????????????????????????????????????????????????????????????????????????????????????????????????????????????????????????????????????????????????????????????????????????????????????????????????????????????????????????????????????????????????????????????????????????????????????????????????????????????????????????????????????????????????????????????????????????????????????????????????????????????????????????????????????????????????????????????????????????????????????????????????????????????????????????????????????????????????????????????????????????????????????????????????????????????????????????????????????????????????????????????????????????????????????????????????????????????????????????????????????????????????????????????????????????????????????????????????????????????????????????????????????????????????????????????????????????????????????????????????????????????????????????????????????????????????????????????????????????????????????????????????????????????????????????????????????????????????????????????????????????????????????????????????????????????????????????????????????????????????????????????????????????????????????????????????????????????????????????????????????????????????????????????????????????????????????????????????????????????????????????????????????????????????????????????????????????????????????????????????????????????????????????????????????????????????????????????????????????????????????????????????????????????????????????????????????????????????????????????????????????????????????????????????????????????????????????????????????????????????????????????????????????????????????????????????????????????????????????????????????????????????????????????????????????????????????????????????????????????????????????????????????????????????????????????????????????????????????????????????????????????????????????????????????????????????????????????????????????????????????????????????????????????????????????????????????????????????????????????????????????????????????????????????????????????????????????????????????????????????????????????????????????????????????????????????????????????????????????????????????????????????????????????????????????????????????????????????????????????????????????????????????????????????????????????????????????????????????????????????????????????????????????????????????????????????????????????????????????????????????????????????????????????????????????????????????????????????????????????????????????????????????????????????????????????????????????????????????????????????????????????????????????????????????????????????????????????????????????????????????????????????????????????????????????????????????????????????????????????????????????????????????????????????????????????????????????????????????????????????????????????????????????????????????????????????????????????????????????????????????????????????????????????????????????????????????????????????????????????????????????????????????????????????????????????????????????????????????????????????????????????????????????????????????????????????????????????????????????????????????????????????????????????????????????????????????????????????????????????????????????????????????????????????????????????????????????????????????????????????????????????????????????????????????????????????????????????????????????????????????????????????????????????????????????????????????????????????????????????????????????????????????????????????????????????????????????????????????????????????????????????????????????????????????????????????????????????????????????????????????????????????????????????????????????????????????????????????????????????????????????????????????????????????????????????????????????????????????????????????????????????????????????????????????????????????????????????????????????????????????????????????????????????????????????????????????????????????????????????????????????????????????????????????????????????????????????????????????????????????????????????????????????????????????????????????????????????????????????????????????????????????????????????????????????????????????????????????????????????????????????????????????????????????????????????????????????????????????????????????????????????????????????????????????????????????????????????????????????????????????????????????????????????????????????????????????????????????????????????????????????????????????????????????????????????????????????????????????????????????????????????????????????????????????????????????????????????????????????????????????????????????????????????????????????????????????????????????????????????????????????????????????????????????????????????????????????????????????????????????????????????????????????????????????????????????????????????????????????????????????????????????????????????????????????????????????????????????????????????????????????????????????????????????????????????????????????????????????????????????????????????????????????????????????????????????????????????????????????????????????????????????????????????????????????????????????????????????????????????????????????????????????????????????????????????????????????????????????????????????????????????????????????????????????????????????????????????????????????????????????????????????????????????????????????????????????????????????????????????????????????????????????????????????????????????????????????????????????????????????????????????????????????????????????????????????????????????????????????????????????????????????????????????????????????????????????????????????????????????????????????????????????????????????????????????????????????????????????????????????????????????????????????????????????????????????????????????????????????????????????????????????????????????????????????????????????????????????????????????????????????????????????????????????????????????????????????????????????????????????????????????????????????????????????????????????????????????????????????????????????????????????????????????????????????????????????????????????????????????????????????????????????????????????????????????????????????????????????????????????????????????????????????????????????????????????????????????????????????????????????????????????????????????????????????????????????????????????????????????????????????????????????????????????????????????????????????????????????????????????????????????????????????????????????????????????????????????????????????????????????????????????????????????????????????????????????????????????????????????????????????????????????????????????????????????????????????????????????????????????????????????????????????????????????????????????????????????????????????????????????????????????????????????????????????????????????????????????????????????????????????????????????????????????????????????????????????????????????????????????????????????????????????????????????????????????????????????????????????????????????????????????????????????????????????????????????????????????????????????????????????????????????????????????????????????????????????????????????????????????????????????????????????????????????????????????????????????????????????????????????????????????????????????????????????????????????????????????????????????????????????????????????????????????????????????????????????????????????????????????????????????????????????????????????????????????????????????????????????????????????????????????????????????????????????????????????????????????????????????????????????????????????????????????????????????????????????????????????????
>DQ916708_Joinvillea_ascendens
?????????????????????????????????????????????????????????????????????????????????????????????????????????????????????????????????????????????????????????????????????????????????????????????????????????????????????????????????????????????????????????????????????????????????????????????????????????????????????????????????????????????????????????????????????????????????????????????????????????????????????????????????????????????????????????????????????????????????????????????????????????????????????????????????????????????????????????????????????????????????????????????????????????????????????????????????????????????????????????????????????????????????????????????????????????????????????????????????????????????????????????????????????????????????????????????????????????????????????????????????????????????????????????????????????????????????????????????????????????????????????????????????????????????????????????????????????????????????????????????????????????????????????????????????????????????????????????????????????????????????????????????????????????????????????????????????????????????????????????????????????????????????????????????????????????????????????????????????????????????????????????????????????????????????????????????????????????????????????????????????????????????????????????????????????????????????????????????????????????????????????????????????????????????????????????????????????????????????????????????????????????????????????????????????????????????????????????????????????????????????????????????????????????????????????????????????????????????????????????????????????????????????????????????????????????????????????????????????????????????????????????????????????????????????????????????????????????????????????????????????????????????????????????????????????????????????????????????????????????????????????????????????????????????????????????????????????????????????????????????????????????????????????????????????????????????????????????????????????????????????????????????????????????????????????????????????????????????????????????????????????????????????????????????????????????????????????????????????????????????????????????????????????????????????????????????????????????????????????????????????????????????????????????????????????????????????????????????????????????????????????????????????????????????????????????????????????????????????????????????????????????????????????????????????????????????????????????????????????????????????????????????????????????????????????????????????????????????????????????????????????????????????????????????????????????????????????????????????????????????????????????????????????????????????????????????????????????????????????????????????????????????????????????????????????????????????????????????????????????????????????????????????????????????????????????????????????????????????????????????????????????????????????????????????????????????????????????????????????????????????????????????????????????????????????????????????????????????????????????????????????????????????????????????????????????????????????????????????????????????????????????????????????????????????????????????????????????????????????????????????????????????????????????????????????????????????????????????????????????????????????CATTTGATAGATTATCCAACCCCGAGCAATCTTAGTTATTGGTGGGGGTTCGGTCCGTTAGCTGGTATTTGTTTAGTCATTCAGATAGTGACTGGCGTTTTTTTAGCTATGCATCACACACCTCATGTGGATCTAGCTTTCAACAGCGTAGAACACATTATGAGAGATGTTGAAGGGGGCTGGTTGCTCCGTTATATGCATGCTAATGGGGCAAGTATGTTTCTCATTGTGGTTCACCTTCATATTTTTCGTGGTCTATATCATGCGAGTTATAGCAGTCCTAGGGAATTTGTTCGGTGTCTCGGAGTTGTCATATTCCTATTAATGATTGTGACAGCTTTTATAGGATACGTACCACCTTGGGGTCAGATGAGCTTTTGGGGAGCAACAGTAATTACAAGCTTAGCTAGCGCCATACCTGTAGTAGGAGATACCATAGTGACTTGGCTTTGGGGTGGTTTCTCCGTGGACAATGCCACCTTAAATCGTTTTTTTAGTCTCCATCATTTACTCCCCCTTATTTTAGTAGGCGCCAGTCTTCTTCATCTGGCCGCATTGCATCAATATGGATCAAATAATCCATTGGGTGTACATTCAGAGATGGATAAAATTGCTTCTTACCCTTATTTTTATGTAAAGGATCTTGTAGGTCGGGTAGCTTCTGCTATCTTTTCTTCCATKTGGATTTTYTATGCTCCTAATGTTTTGGGGCATCCCGACARTTATATACCTGCTAATCYGATGCCCACCCCGCYTCATATTGTGCCGGAATGGTATTTCCTACCGATCCATGCCATTCTTCGCAGTATACCTGACAAATCGGGAGGTGTAGCCGCAATAGCACCAGTTTTTATATCTCTCTTGGCTTTACCTTTTTTTAAAGAAATGTATGTGCGTAGTTCAAGTTTTCGACCGATTCACAAAGGAATATTTTGGTTGCTTTTGGCAGATTGCTTACTACTAGGTTGGATCGGATGTCAA???????????????????????????????????????????????????????????????????????????????????????????????????????????????????????????????????????????????????????????????????????????????????????????????????????????????????????????????????????????????????????????????????????????????????????????????????????????????????????????????????????????????????????????????????????????????????????????????????????????????????????????????????????????????????????????????????????????????????????????????????????????????????????????????????????????????????????????????????????????????????????????????????????????????????????????????????????????????????????????????????????????????????????????????????????????????????????????????????????????????????????????????????????????????????????????????????????????????????????????????????????????????????????????????????????????????????????????????????????????????????????????????????????????????????????????????????????????????????????????????????????????????????????????????????????????????????????????????????????????????????????????????????????????????????????????????????????????????????????????????????????????????????????????????????????????????????????????????????????????????????????????????????????????????????????????????????????????????????????????????????????????????????????????????????????????????????????????????????????????????????????????????????????????????????????????????????????????????????????????????????????????????????????????????????????????????????????????????????????????????????????????????????????????????????????????????????????????????????????????????????????????????????????????????????????????????????????????????????????????????????????????????????????????????????????????????????????????????????????????????????????????????????????????????????????????????????????????????????????????????????????????????????????????????????????????????????????????????????????????????????????????????????????????????????????????????????????????????????????????????????????????????????????????????????????????????????????????????????????????????????????????????????????????????????????????????????????????????????????????????????????????????????????????????????????????????????????????????????????????????????????????????????????????????????????????????????????????????????????????????????????????????????????????????????????????????????????????????????????????????????????????????????????????????????????????????????????????????????????????????????????????????????????????????????????????????????????????????????????????????????????????????????????????????????????????????????????????????????????????????????????????????????????????????????????????????????????????????????????????????????????????????????????????????????????????????????????????????????????????????????????????????????????????????????????????????????????????????????????????????????????????????????????????????????????????????????????????????????????????????????????????????????????????????????????????????????????????????????????????????????????????????????????????????????????????????????????????????????????????????????????????????????????????????????????????????????????????????????????????????????????????????????????????????????????????????????????????????????????????????????????????????????????????????????????????????????????????????????????????????????????????????????????????????????????????????????????????????????????????????????????????????????????????????????????????????????????????????????????????????????????????????????????????????????????????????????????????????????????????????????????????????????????????????????????????????????????????????????????????????????????????????????????????????????????????????????????????????????????????????????????????????????????????????????????????????????????????????????????????????????????????????????????????????????????????????????????????????????????????????????????????????????????????????????????????????????????????????????????????????????????????????????????????????????????????????????????????????????????????????????????????????????????????????????????????????????????????????????????????????????????????????????????????????????????????????????????????????????????????????????????????????????????????????????????????????????????????????????????????????????????????????????????????????????????????????????????????????????????????????????????????????????????????????????????????????????????????????????????????????????????????????????????????????????????????????????????????????????????????????????????????????????????????????????????????????????????????????????????????????????????????????????????????????????????????????????????????????????????????????????????????????????????????????????????????????????????????????????????????????????????????????????????????????????????????????????????????????????????????????????????????????????????????????????????????????????????????????????????????????????????????????????????????????????????????????????????????????????????????????????????????????????????????????????????????????????????????????????????????????????????????????????????????????????????????????????????????????????????????????????????????????????????????????????????????????????????????????????????????????????????????????????????????????????????????????????????????????????????????????????????????????????????????????????????????????????????????????????????????????????????????????????????????????????????????????????????????????????????????????????????????????????????????????????????????????????????????????????????????????????????????????????????????????????????????????????????????????????????????????????????????????????????????????????????????????????????????????????????????????????????????????????????????????????????????????????????????????????????????????????????????????????????????????????????????????????????????????????????????????????????????????????????????????????????????????????????????????????????????????????????????????????????????????????????????????????????????????????????????????????????????????????????????????????????????????????????????????????????????????????????????????????????????????????????????????????????????????????????????????????????????????????????????????????????????????????????????????????????????????????????????????????????????????????????????????????????????????????????????????????????????????????????????????????????????????????????????????????????????????????????????????????????????????????????????????????????????????????????????????????????????????????????????????????????????????????????????????????????????????????????????????????????????????????????????????????????????????????????????????????????????????????????????????????????????????????????????????????????????????????????????????????????????????????????????????????????????????????????????????????????????????????????????????????????????????????????????????????????????????????????????????????????????????????????????????????????????????????????????????????????????????????????????????????????????????????????????????????????????????????????????????????????????????????????????????????????????????????????????????????????????????????????????????????????????????????????????????????????????????????????????????????????????????????????????????????????????????????????????????????????????????????????????????????????????????????????????????????????????????????????????????????????????????????????????????????????????????????????????????????????????????????????????????????????????????????????????????????????????????????????????????????????????????????????????????????????????????????????????????????????????????????????????????????????????????????????????????????????????????????????????????????????????????????????????????????????????????????????????????????????????????????????????????????????????????????????????????????????????????????????????????????????????????????????????????????????????????????????????????????????????????????????????????????????????????????????????????????????????????????????????????????????????????????????????????????????????????????????????????????????????????????????????????????????????????????????????????????????????????????????????????????????????????????????????????????????????????????????????????????????????????????????????????????????????????????????????????????????????????????????????????????????????????????????????????????????????????????????????????????????????????????????????????????????????????????????????????????????????????????????????????????????????????????????????????????????????????????????????????????????????????????????????????????????????????????????????????????????????????????????????????????????????????????????????????????????????????????????????????????????????????????????????????????????????????????????????????????????????????????????????????????????????????????????????????????????????????????????????????????????????????????????????????????????????????????????????????????????????????????????????????????????????????????????????????????????????????????????????????????????????????????????????????????????????????????????????????????????????????????????????????????????????????????????????????????????????????????????????????????????????????????????????????????????????????????????????????????????????????????????????????????????????????????????????????????????????????????????????????????????????????????????????????????????????????????????????????????????????????????????????????????????????????????????????????????????????????????????????????????????????????????????????????????????????????????????????????????????????????????????????????????????????????????????????????????????????????????????????????????????????????????????????????????????????????????????????????????????????????????????????????????????????????????????????????????????????????????????????????????????????????????????????????????????????????????????????????????????????????????????????????????????????????????????????????????????????????????????????????????????????????????????????????????????????????????????????????????????????????????????????????????????????????????????????????????????????????????????????????????????????????????????
>DQ916715_Epidryos_allenii
?????????????????????????????????????????????????????????????????????????????????????????????????????????????????????????????????????????????????????????????????????????????????????????????????????????????????????????????????????????????????????????????????????????????????????????????????????????????????????????????????????????????????????????????????????????????????????????????????????????????????????????????????????????????????????????????????????????????????????????????????????????????????????????????????????????????????????????????????????????????????????????????????????????????????????????????????????????????????????????????????????????????????????????????????????????????????????????????????????????????????????????????????????????????????????????????????????????????????????????????????????????????????????????????????????????????????????????????????????????????????????????????????????????????????????????????????????????????????????????????????????????????????????????????????????????????????????????????????????????????????????????????????????????????????????????????????????????????????????????????????????????????????????????????????????????????????????????????????????????????????????????????????????????????????????????????????????????????????????????????????????????????????????????????????????????????????????????????????????????????????????????????????????????????????????????????????????????????????????????????????????????????????????????????????????????????????????????????????????????????????????????????????????????????????????????????????????????????????????????????????????????????????????????????????????????????????????????????????????????????????????????????????????????????????????????????????????????????????????????????????????????????????????????????????????????????????????????????????????????????????????????????????????????????????????????????????????????????????????????????????????????????????????????????????????????????????????????????????????????????????????????????????????????????????????????????????????????????????????????????????????????????????????????????????????????????????????????????????????????????????????????????????????????????????????????????????????????????????????????????????????????????????????????????????????????????????????????????????????????????????????????????????????????????????????????????????????????????????????????????????????????????????????????????????????????????????????????????????????????????????????????????????????????????????????????????????????????????????????????????????????????????????????????????????????????????????????????????????????????????????????????????????????????????????????????????????????????????????????????????????????????????????????????????????????????????????????????????????????????????????????????????????????????????????????????????????????????????????????????????????????????????????????????????????????????????????????????????????????????????????????????????????????????????????????????????????????????????????????????????????????????????????????????????????????????????????????????????????????????????????????????????????????????????????????????????????????????????????????????????????????????????????????????????????????????????????????????????????????????????????????CATTTGATAGATTATCCAACCCCGAGCAATCTTAGTTATTGGTGGGGGTTCGGTCCGTTAGCTGGTATTTGTTTAGTCATTCAGATAGTGACTGGCGTTTTTTTAGCTATGCATCACACACCTCATGTGGATCTAGCTTTCAACAGCGTAGAACACATTATGAGAGATGTTGAAGGGGGCTGGTTGCTCCGTTATATGCATGCTAATGGGGCAAGTATGTTTCTCATTGTGGTTCACCTTCATATTTTTCGTGGTCTATATCATGCGAGTTATAGCAGTCCTAGGGAATTTGTTCGGTGTCTCGGAGTTGTCATATTCCTATTAATGATTGTGACAGCTTTTATAGGATACGTACCACCTTGGGGTCAGATGAGCTTTTGGGGAGCTACAGTAATTACAAGCTTAGCTAGCGCCATACCTGTAGTAGGAGATACCATAGTGACTTGGCTTTGGGGTGGTTTCTCCGTGGACAATGCCACCTTAAATCRTTTTTTTAGTCTCCATCATTTACTCCCCCTTATTTTAGTAGGCGCCAGTCTTCTTCATCTGGCCGCATTGCATCAATATGGATCAAATAATCCATTGGGTGTACATTCAGAGATGGATAAAATCGCTCCTTACCCTTATTTTTATGTAAAGGATCTAGTAGGTCGGGTAGCTTCTGCTATCTTTTCTTCCATTTGGATTTTTTATGCTCCTAATGTTTTGGGGCATCCCGACAATTATATACCTGCTAATCCGATGCCCACCCCGCCTCATATTGTGCCGGAATGGTATTTCCTACCGATCCATGCCATTCTTCGCAGTATACCTGACAAATCGGGAGGTGTAGCCGCAATAGCACCAGTTTTTATATCTCTCTTGGCTTTACCTTTTTTTAACTTTATGTATGTGCGTAGTTCAAGTTTTCGCCCGATTCACCAAGGAATATTTTGGTTGCTTTTGGCAGATTGCTTACTACTAGGTTGGATCGGATGTCAA???????????????????????????????????????????????????????????????????????????????????????????????????????????????????????????????????????????????????????????????????????????????????????????????????????????????????????????????????????????????????????????????????????????????????????????????????????????????????????????????????????????????????????????????????????????????????????????????????????????????????????????????????????????????????????????????????????????????????????????????????????????????????????????????????????????????????????????????????????????????????????????????????????????????????????????????????????????????????????????????????????????????????????????????????????????????????????????????????????????????????????????????????????????????????????????????????????????????????????????????????????????????????????????????????????????????????????????????????????????????????????????????????????????????????????????????????????????????????????????????????????????????????????????????????????????????????????????????????????????????????????????????????????????????????????????????????????????????????????????????????????????????????????????????????????????????????????????????????????????????????????????????????????????????????????????????????????????????????????????????????????????????????????????????????????????????????????????????????????????????????????????????????????????????????????????????????????????????????????????????????????????????????????????????????????????????????????????????????????????????????????????????????????????????????????????????????????????????????????????????????????????????????????????????????????????????????????????????????????????????????????????????????????????????????????????????????????????????????????????????????????????????????????????????????????????????????????????????????????????????????????????????????????????????????????????????????????????????????????????????????????????????????????????????????????????????????????????????????????????????????????????????????????????????????????????????????????????????????????????????????????????????????????????????????????????????????????????????????????????????????????????????????????????????????????????????????????????????????????????????????????????????????????????????????????????????????????????????????????????????????????????????????????????????????????????????????????????????????????????????????????????????????????????????????????????????????????????????????????????????????????????????????????????????????????????????????????????????????????????????????????????????????????????????????????????????????????????????????????????????????????????????????????????????????????????????????????????????????????????????????????????????????????????????????????????????????????????????????????????????????????????????????????????????????????????????????????????????????????????????????????????????????????????????????????????????????????????????????????????????????????????????????????????????????????????????????????????????????????????????????????????????????????????????????????????????????????????????????????????????????????????????????????????????????????????????????????????????????????????????????????????????????????????????????????????????????????????????????????????????????????????????????????????????????????????????????????????????????????????????????????????????????????????????????????????????????????????????????????????????????????????????????????????????????????????????????????????????????????????????????????????????????????????????????????????????????????????????????????????????????????????????????????????????????????????????????????????????????????????????????????????????????????????????????????????????????????????????????????????????????????????????????????????????????????????????????????????????????????????????????????????????????????????????????????????????????????????????????????????????????????????????????????????????????????????????????????????????????????????????????????????????????????????????????????????????????????????????????????????????????????????????????????????????????????????????????????????????????????????????????????????????????????????????????????????????????????????????????????????????????????????????????????????????????????????????????????????????????????????????????????????????????????????????????????????????????????????????????????????????????????????????????????????????????????????????????????????????????????????????????????????????????????????????????????????????????????????????????????????????????????????????????????????????????????????????????????????????????????????????????????????????????????????????????????????????????????????????????????????????????????????????????????????????????????????????????????????????????????????????????????????????????????????????????????????????????????????????????????????????????????????????????????????????????????????????????????????????????????????????????????????????????????????????????????????????????????????????????????????????????????????????????????????????????????????????????????????????????????????????????????????????????????????????????????????????????????????????????????????????????????????????????????????????????????????????????????????????????????????????????????????????????????????????????????????????????????????????????????????????????????????????????????????????????????????????????????????????????????????????????????????????????????????????????????????????????????????????????????????????????????????????????????????????????????????????????????????????????????????????????????????????????????????????????????????????????????????????????????????????????????????????????????????????????????????????????????????????????????????????????????????????????????????????????????????????????????????????????????????????????????????????????????????????????????????????????????????????????????????????????????????????????????????????????????????????????????????????????????????????????????????????????????????????????????????????????????????????????????????????????????????????????????????????????????????????????????????????????????????????????????????????????????????????????????????????????????????????????????????????????????????????????????????????????????????????????????????????????????????????????????????????????????????????????????????????????????????????????????????????????????????????????????????????????????????????????????????????????????????????????????????????????????????????????????????????????????????????????????????????????????????????????????????????????????????????????????????????????????????????????????????????????????????????????????????????????????????????????????????????????????????????????????????????????????????????????????????????????????????????????????????????????????????????????????????????????????????????????????????????????????????????????????????????????????????????????????????????????????????????????????????????????????????????????????????????????????????????????????????????????????????????????????????????????????????????????????????????????????????????????????????????????????????????????????????????????????????????????????????????????????????????????????????????????????????????????????????????????????????????????????????????????????????????????????????????????????????????????????????????????????????????????????????????????????????????????????????????????????????????????????????????????????????????????????????????????????????????????????????????????????????????????????????????????????????????????????????????????????????????????????????????????????????????????????????????????????????????????????????????????????????????????????????????????????????????????????????????????????????????????????????????????????????????????????????????????????????????????????????????????????????????????????????????????????????????????????????????????????????????????????????????????????????????????????????????????????????????????????????????????????????????????????????????????????????????????????????????????????????????????????????????????????????????????????????????????????????????????????????????????????????????????????????????????????????????????????????????????????????????????????????????????????????????????????????????????????????????????????????????????????????????????????????????????????????????????????????????????????????????????????????????????????????????????????????????????????????????????????????????????????????????????????????????????????????????????????????????????????????????????????????????????????????????????????????????????????????????????????????????????????????????????????????????????????????????????????????????????????????????????????????????????????????????????????????????????????????????????????????????????????????????????????????????????????????????????????????????????????????????????????????????????????????????????????????????????????????????????????????????????????????????????????????????????????????????????????????????????????????????????????????????????????????????????????????????????????????????????????????????????????????????????????????????????????????????????????????????????????????????????????????????????????????????????????????????????????????????????????????????????????????????????????????????????????????????????????????????????????????????????????????????????????????????????????????????????????????????????????????????????????????????????????????????????????????????????????????????????????????????????????????????????????????????????????????????????????????????????????????????????????????????????????????????????????????????????????????????????????????????????????????????????????????????????????????????????????????????????????????????????????????????????????????????????????????????????????????????????????????????????????????????????????????????????????????????????????????????????????????????????????????????????????????????????????????????????????????????????????????????????????????????????????????????????????????????????????????????????????????????????????????????????????????????????????????????????????????????????????????????????????????????????????????????????????????????????????????????????????????????????????????????????????
>DQ916716_Rapatea_xiphoides
?????????????????????????????????????????????????????????????????????????????????????????????????????????????????????????????????????????????????????????????????????????????????????????????????????????????????????????????????????????????????????????????????????????????????????????????????????????????????????????????????????????????????????????????????????????????????????????????????????????????????????????????????????????????????????????????????????????????????????????????????????????????????????????????????????????????????????????????????????????????????????????????????????????????????????????????????????????????????????????????????????????????????????????????????????????????????????????????????????????????????????????????????????????????????????????????????????????????????????????????????????????????????????????????????????????????????????????????????????????????????????????????????????????????????????????????????????????????????????????????????????????????????????????????????????????????????????????????????????????????????????????????????????????????????????????????????????????????????????????????????????????????????????????????????????????????????????????????????????????????????????????????????????????????????????????????????????????????????????????????????????????????????????????????????????????????????????????????????????????????????????????????????????????????????????????????????????????????????????????????????????????????????????????????????????????????????????????????????????????????????????????????????????????????????????????????????????????????????????????????????????????????????????????????????????????????????????????????????????????????????????????????????????????????????????????????????????????????????????????????????????????????????????????????????????????????????????????????????????????????????????????????????????????????????????????????????????????????????????????????????????????????????????????????????????????????????????????????????????????????????????????????????????????????????????????????????????????????????????????????????????????????????????????????????????????????????????????????????????????????????????????????????????????????????????????????????????????????????????????????????????????????????????????????????????????????????????????????????????????????????????????????????????????????????????????????????????????????????????????????????????????????????????????????????????????????????????????????????????????????????????????????????????????????????????????????????????????????????????????????????????????????????????????????????????????????????????????????????????????????????????????????????????????????????????????????????????????????????????????????????????????????????????????????????????????????????????????????????????????????????????????????????????????????????????????????????????????????????????????????????????????????????????????????????????????????????????????????????????????????????????????????????????????????????????????????????????????????????????????????????????????????????????????????????????????????????????????????????????????????????????????????????????????????????????????????????????????????????????????????????????????????????????????????????????????????????????????????????????????????????????CATTTGATAGATTATCCAACCCCGAGCAATCTTAGTTATTGGTGGGGGTTCGGTCCGTTAGCTGGTATTTGTTTAGTCATTCAGATAGTGACTGGCGTTTTTTTAGCTATGCATCACACACCTCATGTGGATCTAGCTTTCAACAGCGTAGAACACATTATGAGAGATGTTGAAGGGGGCTGGTTGCTCCGTTATATGCATGCTAATGGGGCAAGTATGTTTCTCATTGTGGTTCACCTTCATATTTTTCGTGGTCTATATCATGCGAGTTATAGCAGTCCTAGGGAATTTGTTCGGTGTCTCGGAGTTGTCATATTCCTATTAATGATTGTGACAGCTTTTATAGGATACGTACCACCTTGGGGTCAGATGAGCTTTTGGGGAGCTACAGTAATTACAAGCTTAGCTAGCGCCATACCTGTAGTAGGAGATAGCATAGTGACTTGGCTTTGGGGTGGTTTCTCCGTGGACAATGCCACCTTAAATCGTTTTTTTAGTCTCCATCATTTACTCCCCCTTATTTTAGTAGGCGCCAGTCTTCTTCATCTGGCCGCATTGCATCAATATGGATCAAATAATCCATTGGGTGTACATTCAGAGATGGATAAAATAGCTTCTTACCCTTATTTTTATGTAAAGGATCTAGTAGGTCGGGTAGCTTCTGCTATCTTTTCTTCCATTTGGATTTTTTATGCTCCTAATGTTTTGGGGCATCCCGACAATTATATACCTGCTAATCCGATGCCCACCCCGCSTCATATTGTGCCGGAATGGTATTTCCTACCGATCCATGCCATTCTTCGCAGTATACCTGACAAATCGGGAGGTGTAGCCGCAATAGCACCAGTTTTTATATCTCTCTTGGCTTTACCTTTTTTTAACTTTATGTATGTGCGTAGTTCAAGTTTTCGCCCGATTCACCAAGGAATATTTTGGTTGCTTTTGGCAGATTGCCTACTACTAGGTTGGATCGGATGTCAA???????????????????????????????????????????????????????????????????????????????????????????????????????????????????????????????????????????????????????????????????????????????????????????????????????????????????????????????????????????????????????????????????????????????????????????????????????????????????????????????????????????????????????????????????????????????????????????????????????????????????????????????????????????????????????????????????????????????????????????????????????????????????????????????????????????????????????????????????????????????????????????????????????????????????????????????????????????????????????????????????????????????????????????????????????????????????????????????????????????????????????????????????????????????????????????????????????????????????????????????????????????????????????????????????????????????????????????????????????????????????????????????????????????????????????????????????????????????????????????????????????????????????????????????????????????????????????????????????????????????????????????????????????????????????????????????????????????????????????????????????????????????????????????????????????????????????????????????????????????????????????????????????????????????????????????????????????????????????????????????????????????????????????????????????????????????????????????????????????????????????????????????????????????????????????????????????????????????????????????????????????????????????????????????????????????????????????????????????????????????????????????????????????????????????????????????????????????????????????????????????????????????????????????????????????????????????????????????????????????????????????????????????????????????????????????????????????????????????????????????????????????????????????????????????????????????????????????????????????????????????????????????????????????????????????????????????????????????????????????????????????????????????????????????????????????????????????????????????????????????????????????????????????????????????????????????????????????????????????????????????????????????????????????????????????????????????????????????????????????????????????????????????????????????????????????????????????????????????????????????????????????????????????????????????????????????????????????????????????????????????????????????????????????????????????????????????????????????????????????????????????????????????????????????????????????????????????????????????????????????????????????????????????????????????????????????????????????????????????????????????????????????????????????????????????????????????????????????????????????????????????????????????????????????????????????????????????????????????????????????????????????????????????????????????????????????????????????????????????????????????????????????????????????????????????????????????????????????????????????????????????????????????????????????????????????????????????????????????????????????????????????????????????????????????????????????????????????????????????????????????????????????????????????????????????????????????????????????????????????????????????????????????????????????????????????????????????????????????????????????????????????????????????????????????????????????????????????????????????????????????????????????????????????????????????????????????????????????????????????????????????????????????????????????????????????????????????????????????????????????????????????????????????????????????????????????????????????????????????????????????????????????????????????????????????????????????????????????????????????????????????????????????????????????????????????????????????????????????????????????????????????????????????????????????????????????????????????????????????????????????????????????????????????????????????????????????????????????????????????????????????????????????????????????????????????????????????????????????????????????????????????????????????????????????????????????????????????????????????????????????????????????????????????????????????????????????????????????????????????????????????????????????????????????????????????????????????????????????????????????????????????????????????????????????????????????????????????????????????????????????????????????????????????????????????????????????????????????????????????????????????????????????????????????????????????????????????????????????????????????????????????????????????????????????????????????????????????????????????????????????????????????????????????????????????????????????????????????????????????????????????????????????????????????????????????????????????????????????????????????????????????????????????????????????????????????????????????????????????????????????????????????????????????????????????????????????????????????????????????????????????????????????????????????????????????????????????????????????????????????????????????????????????????????????????????????????????????????????????????????????????????????????????????????????????????????????????????????????????????????????????????????????????????????????????????????????????????????????????????????????????????????????????????????????????????????????????????????????????????????????????????????????????????????????????????????????????????????????????????????????????????????????????????????????????????????????????????????????????????????????????????????????????????????????????????????????????????????????????????????????????????????????????????????????????????????????????????????????????????????????????????????????????????????????????????????????????????????????????????????????????????????????????????????????????????????????????????????????????????????????????????????????????????????????????????????????????????????????????????????????????????????????????????????????????????????????????????????????????????????????????????????????????????????????????????????????????????????????????????????????????????????????????????????????????????????????????????????????????????????????????????????????????????????????????????????????????????????????????????????????????????????????????????????????????????????????????????????????????????????????????????????????????????????????????????????????????????????????????????????????????????????????????????????????????????????????????????????????????????????????????????????????????????????????????????????????????????????????????????????????????????????????????????????????????????????????????????????????????????????????????????????????????????????????????????????????????????????????????????????????????????????????????????????????????????????????????????????????????????????????????????????????????????????????????????????????????????????????????????????????????????????????????????????????????????????????????????????????????????????????????????????????????????????????????????????????????????????????????????????????????????????????????????????????????????????????????????????????????????????????????????????????????????????????????????????????????????????????????????????????????????????????????????????????????????????????????????????????????????????????????????????????????????????????????????????????????????????????????????????????????????????????????????????????????????????????????????????????????????????????????????????????????????????????????????????????????????????????????????????????????????????????????????????????????????????????????????????????????????????????????????????????????????????????????????????????????????????????????????????????????????????????????????????????????????????????????????????????????????????????????????????????????????????????????????????????????????????????????????????????????????????????????????????????????????????????????????????????????????????????????????????????????????????????????????????????????????????????????????????????????????????????????????????????????????????????????????????????????????????????????????????????????????????????????????????????????????????????????????????????????????????????????????????????????????????????????????????????????????????????????????????????????????????????????????????????????????????????????????????????????????????????????????????????????????????????????????????????????????????????????????????????????????????????????????????????????????????????????????????????????????????????????????????????????????????????????????????????????????????????????????????????????????????????????????????????????????????????????????????????????????????????????????????????????????????????????????????????????????????????????????????????????????????????????????????????????????????????????????????????????????????????????????????????????????????????????????????????????????????????????????????????????????????????????????????????????????????????????????????????????????????????????????????????????????????????????????????????????????????????????????????????????????????????????????????????????????????????????????????????????????????????????????????????????????????????????????????????????????????????????????????????????????????????????????????????????????????????????????????????????????????????????????????????????????????????????????????????????????????????????????????????????????????????????????????????????????????????????????????????????????????????????????????????????????????????????????????????????????????????????????????????????????????????????????????????????????????????????????????????????????????????????????????????????????????????????????????????????????????????????????????????????????????????????????????????????????????????????????????????????????????????????????????????????????????????????????????????????????????????????????????????????????????????????????????????????????????????????????????????????????????????????????????????????????????????????????????????????????????????????????????????????????????????????????????????????????????????????????????????????????????????????????????????????????????????????????????????????????????????????????????????????????????????????????????????????????????????????????????????????????????????????????????????????????????????????????????????????????????????????????????????????????????????????????????????????????????????????????????????????????????????????
>DQ916717_Stegolepis_parvipetala
?????????????????????????????????????????????????????????????????????????????????????????????????????????????????????????????????????????????????????????????????????????????????????????????????????????????????????????????????????????????????????????????????????????????????????????????????????????????????????????????????????????????????????????????????????????????????????????????????????????????????????????????????????????????????????????????????????????????????????????????????????????????????????????????????????????????????????????????????????????????????????????????????????????????????????????????????????????????????????????????????????????????????????????????????????????????????????????????????????????????????????????????????????????????????????????????????????????????????????????????????????????????????????????????????????????????????????????????????????????????????????????????????????????????????????????????????????????????????????????????????????????????????????????????????????????????????????????????????????????????????????????????????????????????????????????????????????????????????????????????????????????????????????????????????????????????????????????????????????????????????????????????????????????????????????????????????????????????????????????????????????????????????????????????????????????????????????????????????????????????????????????????????????????????????????????????????????????????????????????????????????????????????????????????????????????????????????????????????????????????????????????????????????????????????????????????????????????????????????????????????????????????????????????????????????????????????????????????????????????????????????????????????????????????????????????????????????????????????????????????????????????????????????????????????????????????????????????????????????????????????????????????????????????????????????????????????????????????????????????????????????????????????????????????????????????????????????????????????????????????????????????????????????????????????????????????????????????????????????????????????????????????????????????????????????????????????????????????????????????????????????????????????????????????????????????????????????????????????????????????????????????????????????????????????????????????????????????????????????????????????????????????????????????????????????????????????????????????????????????????????????????????????????????????????????????????????????????????????????????????????????????????????????????????????????????????????????????????????????????????????????????????????????????????????????????????????????????????????????????????????????????????????????????????????????????????????????????????????????????????????????????????????????????????????????????????????????????????????????????????????????????????????????????????????????????????????????????????????????????????????????????????????????????????????????????????????????????????????????????????????????????????????????????????????????????????????????????????????????????????????????????????????????????????????????????????????????????????????????????????????????????????????????????????????????????????????????????????????????????????????????????????????????????????????????????????????????????????????????????????????????CATTTGATAGATTATCCAACCCCGAGCAATCTTAGTTATTGGTGGGGGTTCGGTCCGTTAGCTGGTATTTGTTTAGTCATTCAGATAGTGACTGGCGTTTTTTTAGCTATGCATCACACACCTCATGTGGATCTAGCTTTCAACAGCGTAGAACACATTATGAGAGATGTTGAAGGGGGCTGGTTGCTCCGTTATATGCATGCTAATGGGGCAAGTATGTTTCTCATTGTGGTTCACCTTCATATTTTTCGTGGTCTATATCATGCGAGTTATAGCAGTCCTAGGGAATTTGTTCGGTGTCTCGGAGTTGTCATATTCCTATTAATGATTGTGACAGCTTTTATAGGATACGTACCACCTTGGGGTCAGATGAGCTTTTGGGGAGCTACAGTAATTACAAGCTTAGCTAGCGCCATACCTGTAGTAGGAGATACCATAGTGACTTGGCTTTGGGGTGGTTTCTCCGTGGACAATGCCACCTTAAATCGTTTTTTTAGTCTCCATCATTTACTCCCCCTTATTTTAGTAGGCGCCAGTCTTCTTCATCTGGCCGCATTGCATCAATATGGATCAAATAATCCATTGGGTGTACATTCAGAGATGGATAAAATCGCTCCTTACCCTTATTTTTATGTAAAGGATCTAGTAGGTCGGGTAGCTTCTGCTATCTTTTCTTCCATTTGGATTTTTTATGCTCCTAATGTTTTGGGGCATCCCGACAATTATATACCTGCTAATCCGATGCCCACCCCGCCTCATATTGTGCCGGAATGGTATTTCCTACCGATCCATGCCATTCTTCGCAGTATACCTGACAAATCGGGAGGTGTAGCCGCAATAGCACCAGTTTTTATATCTCTCTTGGCTTTACCTTTTTTTAACTTTATGTATGTGCGTAGTTCAAGTTTTCGCCCGATTCACCAAGGAATATTTTGGTTGCTTTTGGCAGATTGCTTACTACTAGGTTGGATCGGATGTCAA???????????????????????????????????????????????????????????????????????????????????????????????????????????????????????????????????????????????????????????????????????????????????????????????????????????????????????????????????????????????????????????????????????????????????????????????????????????????????????????????????????????????????????????????????????????????????????????????????????????????????????????????????????????????????????????????????????????????????????????????????????????????????????????????????????????????????????????????????????????????????????????????????????????????????????????????????????????????????????????????????????????????????????????????????????????????????????????????????????????????????????????????????????????????????????????????????????????????????????????????????????????????????????????????????????????????????????????????????????????????????????????????????????????????????????????????????????????????????????????????????????????????????????????????????????????????????????????????????????????????????????????????????????????????????????????????????????????????????????????????????????????????????????????????????????????????????????????????????????????????????????????????????????????????????????????????????????????????????????????????????????????????????????????????????????????????????????????????????????????????????????????????????????????????????????????????????????????????????????????????????????????????????????????????????????????????????????????????????????????????????????????????????????????????????????????????????????????????????????????????????????????????????????????????????????????????????????????????????????????????????????????????????????????????????????????????????????????????????????????????????????????????????????????????????????????????????????????????????????????????????????????????????????????????????????????????????????????????????????????????????????????????????????????????????????????????????????????????????????????????????????????????????????????????????????????????????????????????????????????????????????????????????????????????????????????????????????????????????????????????????????????????????????????????????????????????????????????????????????????????????????????????????????????????????????????????????????????????????????????????????????????????????????????????????????????????????????????????????????????????????????????????????????????????????????????????????????????????????????????????????????????????????????????????????????????????????????????????????????????????????????????????????????????????????????????????????????????????????????????????????????????????????????????????????????????????????????????????????????????????????????????????????????????????????????????????????????????????????????????????????????????????????????????????????????????????????????????????????????????????????????????????????????????????????????????????????????????????????????????????????????????????????????????????????????????????????????????????????????????????????????????????????????????????????????????????????????????????????????????????????????????????????????????????????????????????????????????????????????????????????????????????????????????????????????????????????????????????????????????????????????????????????????????????????????????????????????????????????????????????????????????????????????????????????????????????????????????????????????????????????????????????????????????????????????????????????????????????????????????????????????????????????????????????????????????????????????????????????????????????????????????????????????????????????????????????????????????????????????????????????????????????????????????????????????????????????????????????????????????????????????????????????????????????????????????????????????????????????????????????????????????????????????????????????????????????????????????????????????????????????????????????????????????????????????????????????????????????????????????????????????????????????????????????????????????????????????????????????????????????????????????????????????????????????????????????????????????????????????????????????????????????????????????????????????????????????????????????????????????????????????????????????????????????????????????????????????????????????????????????????????????????????????????????????????????????????????????????????????????????????????????????????????????????????????????????????????????????????????????????????????????????????????????????????????????????????????????????????????????????????????????????????????????????????????????????????????????????????????????????????????????????????????????????????????????????????????????????????????????????????????????????????????????????????????????????????????????????????????????????????????????????????????????????????????????????????????????????????????????????????????????????????????????????????????????????????????????????????????????????????????????????????????????????????????????????????????????????????????????????????????????????????????????????????????????????????????????????????????????????????????????????????????????????????????????????????????????????????????????????????????????????????????????????????????????????????????????????????????????????????????????????????????????????????????????????????????????????????????????????????????????????????????????????????????????????????????????????????????????????????????????????????????????????????????????????????????????????????????????????????????????????????????????????????????????????????????????????????????????????????????????????????????????????????????????????????????????????????????????????????????????????????????????????????????????????????????????????????????????????????????????????????????????????????????????????????????????????????????????????????????????????????????????????????????????????????????????????????????????????????????????????????????????????????????????????????????????????????????????????????????????????????????????????????????????????????????????????????????????????????????????????????????????????????????????????????????????????????????????????????????????????????????????????????????????????????????????????????????????????????????????????????????????????????????????????????????????????????????????????????????????????????????????????????????????????????????????????????????????????????????????????????????????????????????????????????????????????????????????????????????????????????????????????????????????????????????????????????????????????????????????????????????????????????????????????????????????????????????????????????????????????????????????????????????????????????????????????????????????????????????????????????????????????????????????????????????????????????????????????????????????????????????????????????????????????????????????????????????????????????????????????????????????????????????????????????????????????????????????????????????????????????????????????????????????????????????????????????????????????????????????????????????????????????????????????????????????????????????????????????????????????????????????????????????????????????????????????????????????????????????????????????????????????????????????????????????????????????????????????????????????????????????????????????????????????????????????????????????????????????????????????????????????????????????????????????????????????????????????????????????????????????????????????????????????????????????????????????????????????????????????????????????????????????????????????????????????????????????????????????????????????????????????????????????????????????????????????????????????????????????????????????????????????????????????????????????????????????????????????????????????????????????????????????????????????????????????????????????????????????????????????????????????????????????????????????????????????????????????????????????????????????????????????????????????????????????????????????????????????????????????????????????????????????????????????????????????????????????????????????????????????????????????????????????????????????????????????????????????????????????????????????????????????????????????????????????????????????????????????????????????????????????????????????????????????????????????????????????????????????????????????????????????????????????????????????????????????????????????????????????????????????????????????????????????????????????????????????????????????????????????????????????????????????????????????????????????????????????????????????????????????????????????????????????????????????????????????????????????????????????????????????????????????????????????????????????????????????????????????????????????????????????????????????????????????????????????????????????????????????????????????????????????????????????????????????????????????????????????????????????????????????????????????????????????????????????????????????????????????????????????????????????????????????????????????????????????????????????????????????????????????????????????????????????????????????????????????????????????????????????????????????????????????????????????????????????????????????????????????????????????????????????????????????????????????????????????????????????????????????????????????????????????????????????????????????????????????????????????????????????????????????????????????????????????????????????????????????????????????????????????????????????????????????????????????????????????????????????????????????????????????????????????????????????????????????????????????????????????????????????????????????????????????????????????????????????????????????????????????????????????????????????????????????????????????????????????????????????????????????????????????????????????????????????????????????????????????????????????????????????????????????????????????????????????????????????????????????????????????????????????????????????????????????????????????????????????????????????????????????????????????????????????????????????????????????????????????????????????????????????????????????????????????????????????????????????????????????????????????????????????????????????????????????????????????????????????????????????????????????????????????????????
>DQ916718_Baloskion_tetraphyllum
?????????????????????????????????????????????????????????????????????????????????????????????????????????????????????????????????????????????????????????????????????????????????????????????????????????????????????????????????????????????????????????????????????????????????????????????????????????????????????????????????????????????????????????????????????????????????????????????????????????????????????????????????????????????????????????????????????????????????????????????????????????????????????????????????????????????????????????????????????????????????????????????????????????????????????????????????????????????????????????????????????????????????????????????????????????????????????????????????????????????????????????????????????????????????????????????????????????????????????????????????????????????????????????????????????????????????????????????????????????????????????????????????????????????????????????????????????????????????????????????????????????????????????????????????????????????????????????????????????????????????????????????????????????????????????????????????????????????????????????????????????????????????????????????????????????????????????????????????????????????????????????????????????????????????????????????????????????????????????????????????????????????????????????????????????????????????????????????????????????????????????????????????????????????????????????????????????????????????????????????????????????????????????????????????????????????????????????????????????????????????????????????????????????????????????????????????????????????????????????????????????????????????????????????????????????????????????????????????????????????????????????????????????????????????????????????????????????????????????????????????????????????????????????????????????????????????????????????????????????????????????????????????????????????????????????????????????????????????????????????????????????????????????????????????????????????????????????????????????????????????????????????????????????????????????????????????????????????????????????????????????????????????????????????????????????????????????????????????????????????????????????????????????????????????????????????????????????????????????????????????????????????????????????????????????????????????????????????????????????????????????????????????????????????????????????????????????????????????????????????????????????????????????????????????????????????????????????????????????????????????????????????????????????????????????????????????????????????????????????????????????????????????????????????????????????????????????????????????????????????????????????????????????????????????????????????????????????????????????????????????????????????????????????????????????????????????????????????????????????????????????????????????????????????????????????????????????????????????????????????????????????????????????????????????????????????????????????????????????????????????????????????????????????????????????????????????????????????????????????????????????????????????????????????????????????????????????????????????????????????????????????????????????????????????????????????????????????????????????????????????????????????????????????????????????????????????????????????????????????????????????CATTTAGTAGATTACCCTACCCCGAGCAATCTGAATTATTTTTGGGGGTTCGGTTTGTTAGCTGGAATTTGTTTAGTCATTCAGATACTGACTGGGGTTTTTTTAGCTATGCATTACACACCTCATGTGGATCTAGCTTTCAACAGCGTAGAACATATTATGAGAGATGTTGAAGGGGGCTGGTTGCTCCGTTATATGCATGCTAATGGGGCTAGTATGTTTTTCATAGTGGTATACCTTCATATTTTTCGTGGTCTATATTATGCGAGTTATAGCAGCCCTAGGGAATTTGTTTGGTGTCTCGGAGTTGTCATATTCCTATTAATGATTCTTACAGCTTTCTTAGGATACGTACTACCTTGGGGTCAGATGAGCTTTTGGGCAGCGACAGTAATTACAAGCTTAGCTAGCGCCATACCCGTAGTAGGAGATAGCATAGTGACTTGGCTTTGGGGTGGTTTCTCCGTAGACAATGCCACCTTAAATCGTTTTTTTAGTCTTCATTATTTACTACCCTTTATTATAGCAGGCGTCAGTCTTCTTCATGTGGCCGCATTGCATCAATATGGATCAAATAATCCATTGGGTGTACATTCAGAGATGGATAAGATGACTTTTTATCCATATTTTTATGTAGAGCATCTTGTAGGTTGCGTAGCTTTTGCTATCTTCTTTTCCATTTTAATCTTTTATGCTCCTAATGCTTTGGGGCATCCTGACAATTATATACCTGCTAATCCGATGTCCACCCCGGCTCATATTGTGCCGGAATGGTATTTCCTACCCATCTATGCCATTCTTCGCAGTATACCAGACAAAGCGGGAGGTGTAGCCGCAATAGCACTAGTGTTTATATCCCTCTTGGCTTTACCTTTCTTTAAGGATATGTATGTTCGTAGTTCAAGTTTTCGACCTATTTACCAAGCTATATTTTGGTTACTCTTGGCGGATTGCTTACTACTAGGTTGGATCGGATGTCAA???????????????????????????????????????????????????????????????????????????????????????????????????????????????????????????????????????????????????????????????????????????????????????????????????????????????????????????????????????????????????????????????????????????????????????????????????????????????????????????????????????????????????????????????????????????????????????????????????????????????????????????????????????????????????????????????????????????????????????????????????????????????????????????????????????????????????????????????????????????????????????????????????????????????????????????????????????????????????????????????????????????????????????????????????????????????????????????????????????????????????????????????????????????????????????????????????????????????????????????????????????????????????????????????????????????????????????????????????????????????????????????????????????????????????????????????????????????????????????????????????????????????????????????????????????????????????????????????????????????????????????????????????????????????????????????????????????????????????????????????????????????????????????????????????????????????????????????????????????????????????????????????????????????????????????????????????????????????????????????????????????????????????????????????????????????????????????????????????????????????????????????????????????????????????????????????????????????????????????????????????????????????????????????????????????????????????????????????????????????????????????????????????????????????????????????????????????????????????????????????????????????????????????????????????????????????????????????????????????????????????????????????????????????????????????????????????????????????????????????????????????????????????????????????????????????????????????????????????????????????????????????????????????????????????????????????????????????????????????????????????????????????????????????????????????????????????????????????????????????????????????????????????????????????????????????????????????????????????????????????????????????????????????????????????????????????????????????????????????????????????????????????????????????????????????????????????????????????????????????????????????????????????????????????????????????????????????????????????????????????????????????????????????????????????????????????????????????????????????????????????????????????????????????????????????????????????????????????????????????????????????????????????????????????????????????????????????????????????????????????????????????????????????????????????????????????????????????????????????????????????????????????????????????????????????????????????????????????????????????????????????????????????????????????????????????????????????????????????????????????????????????????????????????????????????????????????????????????????????????????????????????????????????????????????????????????????????????????????????????????????????????????????????????????????????????????????????????????????????????????????????????????????????????????????????????????????????????????????????????????????????????????????????????????????????????????????????????????????????????????????????????????????????????????????????????????????????????????????????????????????????????????????????????????????????????????????????????????????????????????????????????????????????????????????????????????????????????????????????????????????????????????????????????????????????????????????????????????????????????????????????????????????????????????????????????????????????????????????????????????????????????????????????????????????????????????????????????????????????????????????????????????????????????????????????????????????????????????????????????????????????????????????????????????????????????????????????????????????????????????????????????????????????????????????????????????????????????????????????????????????????????????????????????????????????????????????????????????????????????????????????????????????????????????????????????????????????????????????????????????????????????????????????????????????????????????????????????????????????????????????????????????????????????????????????????????????????????????????????????????????????????????????????????????????????????????????????????????????????????????????????????????????????????????????????????????????????????????????????????????????????????????????????????????????????????????????????????????????????????????????????????????????????????????????????????????????????????????????????????????????????????????????????????????????????????????????????????????????????????????????????????????????????????????????????????????????????????????????????????????????????????????????????????????????????????????????????????????????????????????????????????????????????????????????????????????????????????????????????????????????????????????????????????????????????????????????????????????????????????????????????????????????????????????????????????????????????????????????????????????????????????????????????????????????????????????????????????????????????????????????????????????????????????????????????????????????????????????????????????????????????????????????????????????????????????????????????????????????????????????????????????????????????????????????????????????????????????????????????????????????????????????????????????????????????????????????????????????????????????????????????????????????????????????????????????????????????????????????????????????????????????????????????????????????????????????????????????????????????????????????????????????????????????????????????????????????????????????????????????????????????????????????????????????????????????????????????????????????????????????????????????????????????????????????????????????????????????????????????????????????????????????????????????????????????????????????????????????????????????????????????????????????????????????????????????????????????????????????????????????????????????????????????????????????????????????????????????????????????????????????????????????????????????????????????????????????????????????????????????????????????????????????????????????????????????????????????????????????????????????????????????????????????????????????????????????????????????????????????????????????????????????????????????????????????????????????????????????????????????????????????????????????????????????????????????????????????????????????????????????????????????????????????????????????????????????????????????????????????????????????????????????????????????????????????????????????????????????????????????????????????????????????????????????????????????????????????????????????????????????????????????????????????????????????????????????????????????????????????????????????????????????????????????????????????????????????????????????????????????????????????????????????????????????????????????????????????????????????????????????????????????????????????????????????????????????????????????????????????????????????????????????????????????????????????????????????????????????????????????????????????????????????????????????????????????????????????????????????????????????????????????????????????????????????????????????????????????????????????????????????????????????????????????????????????????????????????????????????????????????????????????????????????????????????????????????????????????????????????????????????????????????????????????????????????????????????????????????????????????????????????????????????????????????????????????????????????????????????????????????????????????????????????????????????????????????????????????????????????????????????????????????????????????????????????????????????????????????????????????????????????????????????????????????????????????????????????????????????????????????????????????????????????????????????????????????????????????????????????????????????????????????????????????????????????????????????????????????????????????????????????????????????????????????????????????????????????????????????????????????????????????????????????????????????????????????????????????????????????????????????????????????????????????????????????????????????????????????????????????????????????????????????????????????????????????????????????????????????????????????????????????????????????????????????????????????????????????????????????????????????????????????????????????????????????????????????????????????????????????????????????????????????????????????????????????????????????????????????????????????????????????????????????????????????????????????????????????????????????????????????????????????????????????????????????????????????????????????????????????????????????????????????????????????????????????????????????????????????????????????????????????????????????????????????????????????????????????????????????????????????????????????????????????????????????????????????????????????????????????????????????????????????????????????????????????????????????????????????????????????????????????????????????????????????????????????????????????????????????????????????????????????????????????????????????????????????????????????????????????????????????????????????????????????????????????????????????????????????????????????????????????????????????????????????????????????????????????????????????????????????????????????????????????????????????????????????????????????????????????????????????????????????????????????????????????????????????????????????????????????????????????????????????????????????????????????????????????????????????????????????????????????????????????????????????????????????????????????????????????????????????????????????????????????????????????????????????????????????????????????????????????????????????????????????????????????????????????????????????????????????????????????????????????????????????????????????????????????????????????????????????????????????????????????????????????????????????????????????????????????????????????????????????????????????????????????????????????????????????????????????????????????????????????????????????????????????????????????????????????????????????????????????????????????????????????????????????????????????????????????????????????????????????
>DQ916719_Thamnochortus_cinereus
?????????????????????????????????????????????????????????????????????????????????????????????????????????????????????????????????????????????????????????????????????????????????????????????????????????????????????????????????????????????????????????????????????????????????????????????????????????????????????????????????????????????????????????????????????????????????????????????????????????????????????????????????????????????????????????????????????????????????????????????????????????????????????????????????????????????????????????????????????????????????????????????????????????????????????????????????????????????????????????????????????????????????????????????????????????????????????????????????????????????????????????????????????????????????????????????????????????????????????????????????????????????????????????????????????????????????????????????????????????????????????????????????????????????????????????????????????????????????????????????????????????????????????????????????????????????????????????????????????????????????????????????????????????????????????????????????????????????????????????????????????????????????????????????????????????????????????????????????????????????????????????????????????????????????????????????????????????????????????????????????????????????????????????????????????????????????????????????????????????????????????????????????????????????????????????????????????????????????????????????????????????????????????????????????????????????????????????????????????????????????????????????????????????????????????????????????????????????????????????????????????????????????????????????????????????????????????????????????????????????????????????????????????????????????????????????????????????????????????????????????????????????????????????????????????????????????????????????????????????????????????????????????????????????????????????????????????????????????????????????????????????????????????????????????????????????????????????????????????????????????????????????????????????????????????????????????????????????????????????????????????????????????????????????????????????????????????????????????????????????????????????????????????????????????????????????????????????????????????????????????????????????????????????????????????????????????????????????????????????????????????????????????????????????????????????????????????????????????????????????????????????????????????????????????????????????????????????????????????????????????????????????????????????????????????????????????????????????????????????????????????????????????????????????????????????????????????????????????????????????????????????????????????????????????????????????????????????????????????????????????????????????????????????????????????????????????????????????????????????????????????????????????????????????????????????????????????????????????????????????????????????????????????????????????????????????????????????????????????????????????????????????????????????????????????????????????????????????????????????????????????????????????????????????????????????????????????????????????????????????????????????????????????????????????????????????????????????????????????????????????????????????????????????????????????????????????????????????????????????????????????CATTTGATAGATTATCCAACCCCGAGCAATCTTAGTTATTGGTGGGGGTTCGGTTCGTTAGCTGGTATTTGTTTAGTCATTCAGATAGTGACTGGCGTTTTTTTAGCTATGCATTACACACCTCATGTGGATCTAGCTTTCAACAGCGTAGAACACATTATGAGAGATGTTGAAGGGGGCTGGTTGCTCCGTTATATGCATGCTAATGGGGCAAGTATGTTTCTCATTGTGGTTCACCTTCATATTTTTCGTGGTCTATATCATGCGAGTTATAGCAGTCCTAGGGAATTTGTTCGGTGTCTCGGAGTTGTCATATTCCTATTAATGATTGTGACAGCTTTTATAGGATACGTACCACCTTGGGGTCAGATGAGCTTTTGGGGAGCGACAGTAATTACAAGCTTAGCTAGCGCCATACCTGTAGTAGGAGATACCATAGTGACTTGGCTTTGGGGTGGTTTCTCCGTGGACAATGCCACCTTAAATCGTTTTTTTAGTCTTCATCATTTACTCCCCCTTATTTTAGTAGGCGCCAGTCTTCTTCATCTGGCCGCATTGCATCAATATGGATCAAATAATCCATTGGGTGTACATTCAGAGATGGATAAAATTGCTTCTTACCCATATTTTTATGTAAAGGATCTTGTAGGTTGGGTAGCTTCTGCTATCTTTTCTTCCATTTGGATTTTTTWTGCTCCTAATGTTTTGGGGCATCCCGACAATTATATACCTGSTAATCCGATGTCCACCCCGCCTCATATTGTGCCGGAATGGTATTTCCTACCGATCCATGCCATTCTTCGCAGTATACCAGATAAAGCGGGAGGTGTAGCCGCAATAGCACCAGTTTTTATATCTCTCTTGGCTTTACCTTTTTTTAAAGACATGTATGTGCGTAGTTCAAGTTTTCGACCAATTTACCAAGCAATATTTTGGTTGCTTTTGGCGGATTGCTTACTACTAGGTTNGATCGGATGTCAA???????????????????????????????????????????????????????????????????????????????????????????????????????????????????????????????????????????????????????????????????????????????????????????????????????????????????????????????????????????????????????????????????????????????????????????????????????????????????????????????????????????????????????????????????????????????????????????????????????????????????????????????????????????????????????????????????????????????????????????????????????????????????????????????????????????????????????????????????????????????????????????????????????????????????????????????????????????????????????????????????????????????????????????????????????????????????????????????????????????????????????????????????????????????????????????????????????????????????????????????????????????????????????????????????????????????????????????????????????????????????????????????????????????????????????????????????????????????????????????????????????????????????????????????????????????????????????????????????????????????????????????????????????????????????????????????????????????????????????????????????????????????????????????????????????????????????????????????????????????????????????????????????????????????????????????????????????????????????????????????????????????????????????????????????????????????????????????????????????????????????????????????????????????????????????????????????????????????????????????????????????????????????????????????????????????????????????????????????????????????????????????????????????????????????????????????????????????????????????????????????????????????????????????????????????????????????????????????????????????????????????????????????????????????????????????????????????????????????????????????????????????????????????????????????????????????????????????????????????????????????????????????????????????????????????????????????????????????????????????????????????????????????????????????????????????????????????????????????????????????????????????????????????????????????????????????????????????????????????????????????????????????????????????????????????????????????????????????????????????????????????????????????????????????????????????????????????????????????????????????????????????????????????????????????????????????????????????????????????????????????????????????????????????????????????????????????????????????????????????????????????????????????????????????????????????????????????????????????????????????????????????????????????????????????????????????????????????????????????????????????????????????????????????????????????????????????????????????????????????????????????????????????????????????????????????????????????????????????????????????????????????????????????????????????????????????????????????????????????????????????????????????????????????????????????????????????????????????????????????????????????????????????????????????????????????????????????????????????????????????????????????????????????????????????????????????????????????????????????????????????????????????????????????????????????????????????????????????????????????????????????????????????????????????????????????????????????????????????????????????????????????????????????????????????????????????????????????????????????????????????????????????????????????????????????????????????????????????????????????????????????????????????????????????????????????????????????????????????????????????????????????????????????????????????????????????????????????????????????????????????????????????????????????????????????????????????????????????????????????????????????????????????????????????????????????????????????????????????????????????????????????????????????????????????????????????????????????????????????????????????????????????????????????????????????????????????????????????????????????????????????????????????????????????????????????????????????????????????????????????????????????????????????????????????????????????????????????????????????????????????????????????????????????????????????????????????????????????????????????????????????????????????????????????????????????????????????????????????????????????????????????????????????????????????????????????????????????????????????????????????????????????????????????????????????????????????????????????????????????????????????????????????????????????????????????????????????????????????????????????????????????????????????????????????????????????????????????????????????????????????????????????????????????????????????????????????????????????????????????????????????????????????????????????????????????????????????????????????????????????????????????????????????????????????????????????????????????????????????????????????????????????????????????????????????????????????????????????????????????????????????????????????????????????????????????????????????????????????????????????????????????????????????????????????????????????????????????????????????????????????????????????????????????????????????????????????????????????????????????????????????????????????????????????????????????????????????????????????????????????????????????????????????????????????????????????????????????????????????????????????????????????????????????????????????????????????????????????????????????????????????????????????????????????????????????????????????????????????????????????????????????????????????????????????????????????????????????????????????????????????????????????????????????????????????????????????????????????????????????????????????????????????????????????????????????????????????????????????????????????????????????????????????????????????????????????????????????????????????????????????????????????????????????????????????????????????????????????????????????????????????????????????????????????????????????????????????????????????????????????????????????????????????????????????????????????????????????????????????????????????????????????????????????????????????????????????????????????????????????????????????????????????????????????????????????????????????????????????????????????????????????????????????????????????????????????????????????????????????????????????????????????????????????????????????????????????????????????????????????????????????????????????????????????????????????????????????????????????????????????????????????????????????????????????????????????????????????????????????????????????????????????????????????????????????????????????????????????????????????????????????????????????????????????????????????????????????????????????????????????????????????????????????????????????????????????????????????????????????????????????????????????????????????????????????????????????????????????????????????????????????????????????????????????????????????????????????????????????????????????????????????????????????????????????????????????????????????????????????????????????????????????????????????????????????????????????????????????????????????????????????????????????????????????????????????????????????????????????????????????????????????????????????????????????????????????????????????????????????????????????????????????????????????????????????????????????????????????????????????????????????????????????????????????????????????????????????????????????????????????????????????????????????????????????????????????????????????????????????????????????????????????????????????????????????????????????????????????????????????????????????????????????????????????????????????????????????????????????????????????????????????????????????????????????????????????????????????????????????????????????????????????????????????????????????????????????????????????????????????????????????????????????????????????????????????????????????????????????????????????????????????????????????????????????????????????????????????????????????????????????????????????????????????????????????????????????????????????????????????????????????????????????????????????????????????????????????????????????????????????????????????????????????????????????????????????????????????????????????????????????????????????????????????????????????????????????????????????????????????????????????????????????????????????????????????????????????????????????????????????????????????????????????????????????????????????????????????????????????????????????????????????????????????????????????????????????????????????????????????????????????????????????????????????????????????????????????????????????????????????????????????????????????????????????????????????????????????????????????????????????????????????????????????????????????????????????????????????????????????????????????????????????????????????????????????????????????????????????????????????????????????????????????????????????????????????????????????????????????????????????????????????????????????????????????????????????????????????????????????????????????????????????????????????????????????????????????????????????????????????????????????????????????????????????????????????????????????????????????????????????????????????????????????????????????????????????????????????????????????????????????????????????????????????????????????????????????????????????????????????????????????????????????????????????????????????????????????????????????????????????????????????????????????????????????????????????????????????????????????????????????????????????????????????????????????????????????????????????????????????????????????????????????????????????????????????????????????????????????????????????????????????????????????????????????????????????????????????????????????????????????????????????????????????????????????????????????????????????????????????????????????????????????????????????????????????????????????????????????????????????????????????????????????????????????????????????????????????????????????????????????????????????????????????????????????????????????????????????????????????????????????????????????????????????????????????????????????????????????????????????????????????????????????????????????????????????????????????????????????????????????????????????????????????????????????????????????????????????????????????????????????????????????????????????????????????????????????????????????????????????????????????????????
>Dapsilanthus_disjunctus
ATGCAAACAGGTTTAAAAGCAGTGGATAGCCTGGTTCCTATAGGCCGTGGTCAACGAGAACTTATAATCGGGGACAGACAAACTGGAAAAACAGCAATAGCTATCGATACTATATTAAACCAAAAGCAAATGAACTCAGAGAGTGATACATTGTATTGTGTCTATGTTGCGATTGGACAAAAACGCTCGACTGTGGCACAATTAGTTCAAATTCTTTCAGAAGCAAATGCTTTGGAATATTCCATTCTTGTAGCAGCCACCGCTTCGGATCCTGCTCCTCTGCAATTTCTGGCCCCATATTCTGGCTGTGCCATGGGGGAATATTTCCGCGATAATGGAATGCACGCATTAATTATATATGATGATCTAAGTAAACAGGCGGTGGCATATCGACAAATGTCATTATTGTTACGCCGACCACCAGGCCGTGAGGCTTTCCCGGGAGATGTTTTCTATTTACATTCCCGGCTCTTAGAAAGAGCCGCTAAACGATCGGACCAGACAGGTGCAGGTAGCTTGACTGCCTTACCCGTCATTGAAACACAAGCTGGAGACGTATCGGCCTATATCCCCACCAATGTAATCTCCATTACAGATGGACAAATCTGTTTGGAAACTGAGCTCTTTTATCGCGGAATTAGACCAGCTATTAACGTTGGCTTATCTGTTAGTCGCGTCGGGTCTGCCGCTCAGTTGAAAACTATGAAACAAGTCTGTGGTAGTTTAAAACTGGAATTGGCACAATATCGCGAAGTGGCTGCCTTCGCTCAATTTGGCTCAGACCTTGATGCTGCGACTCAGGCATTACTCAATAGAGGTGCAAGGCTGACTGAAGTGCTCAAACAACCACAATATTCACCACTTCCAATTGAAAAACAAATAGTAGTGATTTATGCATTGCAGCAATTCTTCAATCCTAACGAAGTCATTCTTCCGGAATCCAATGAACAACAACGATTATTTAGGATCAGCTTGCGAATTTGCGTAGTAGAATCATTACCAAGGGCACGCAGTGAGCCGGCGTGCGAAAAGACAGTGCAAGCTTTGTTATGCCGAAACCTAAATGTAAAGTCAGCAACACTTCTAAATGCCACTTCTTCCCGTCGCATCCGTCTTCAGGACGATATAGTCACAGGTTTTAACTTTTCCGTGAGTGAAAGATTTCGACCCATTCGTCGAGAGGGTTTGGTAGTCATTAATAACTATTATTTCTCATTCACAAATCCATCCTTGTCTATGCTGCTCACTCTCGGTTTGGTCCTACTTCTTCTTTTTGTTGTTACGAAAAAGGGAGGTGGAAAGTCAGTGCCAAATGCTTGGCAATCCTCGGTAGAGCTTATTCATGATTTCGTGCCGAACCTGGTAAACGAACAAATAGGTGTGAAACAAAAGTTTTTCCCTTGCATCTCGGTCACTTTTACTTTTTTGTTATTTCGTAATCCCCAGGGTATGATACCCTATAGCTTCACAGTGACAAGTCATTTTCTCATTACTTTGGCTCTTTCATTTTCTATTTTTATAGGCATTACGATCGTTGGATTTCAAAGACATGGGCTTCATTTTTTTAGCTTCTTATTACCTGCAGGAGTCCCACTGCCGTTAGCACCTTTTTTAGTACTCCTTGAGCTAATCTCTTATTGTTTTCGTGCATTAAGCTTAGGAATACGTTTATTTGCTAATATGATGGCCGGTCATAGTTTAGTAAAGATTTTAAGTGGGTTTGCTTGGACTATGCTATTTTTGAATAATATTTTCTATTTCATAGGAGATCTTGGTCCCTTATTTATAGTTCTAGCATTAACCGGTCTGGAATTAGGTGTAGCTATATTACAAGCTTATGTTTTTACGATCTTAATTTGTATTTACTTGAATGATGCTATAAATCTCCATATGCCTCAACTAGATAAATTGACTTATTTCTCACAATTCTTCTGGTTATGTCTGCTCCTTTTTACTTTTTATATTCTTCTTTCTAATAATTCCAATGGAATAGTTGGGATCAGCAGAATTCTCAAACTACGGAACCAACACCGGGGGAACAAGATGCTTAGCAAGGAAGATATCTCGAGAAAAACCGGTGTCTCCTACATGTACTCAAGTTTATTCGAAGTATCCCAATGGAACTATTTTGGAAAAAGGATCAGTCTGATCTCTTCTTTCGGAGAAATAAGTGGCTCACGAGCAATTGATAGAAAGATTCTCTATTTGATCTGTAGGCATGACATAATGCTGATCCATGTTCCACGCGGCCAAGGAAGCTTGGCGGGAGCCGCAGTCGGTATTGGAAACGTCTTCAGTTCTTTGATTCATTCCGTGGCGCGAAATCCATCCTTAGCTAAACAATTATTCGGTTATGCCATCTTGGGCTTTGCACTAACAGAGGCTATTGCACTGTTTGCACTTGAACTATTTCATAAGGATCTTCCCCTCACCAATCACGAGTTTTTTATTCCTCTCGTATATCGTCGTCACGCCCTTAATGATAGGTTTTGAAAAACATTTTTCATGTCATTCCCATTTAGGTTTGATTCGGATCCCTCTGTTGTTTCCCTTTCCTCCCGAACCTTTTCCCCGAAATGATAAGGAATCTGGTACACTCGAATTGTATTATTTAAGTGCTTATTGCTTGCCAAAAATCCTACTTCTACAATTGGTAGGTCACCGGGTTATTCAAATAAGTTGTGTTTTCTGTGCTTTTCCCATGTTACAACTTCCGTACCAATTCGATCGATCCGGAATGGATCGGTTAAACATTCTATTAGGGAGCCCGGTCTTGACTCTTCTGTGTGGTATTCATTCTTGTTCGGCTCTTGGAATTTGGAACAGCTCGCAAAATCCAACCACTTCACCTACTTCATTGCCCCCAACCCTTTCCCGTACCTCTATAGAAGAAGGGTTTCATGTTCTTTCATCGATTGGGTATTCCTCTCCTTTTGTATGTGGGGTACCTTTTGGGTGTGGGATGCTCGTTTAACTTCTGTATTCATCTTGTTTTTTATTTACCTGGGTGCATTGTTTTTTCAAAAGCTTTCTGTCGAACTGGCTTCTATTTTAATCTGTGTTGGACTGATCGATATACCAATAATAAAGTTTTCAGTCAACTGGTGGAATACATTGCATCAACCTGAGAGCATTAGCCCATCTGCTACATCAATACATGTTTCTATGCTCATTCCAATCTTGTCTAACTTTGCTAACTTACTCTTCTATACTTGTATTTTGTTCGTTCTGGAAACACGTCTTCTTATTCTATCTTCTCTCCAATCAGCCTTAACGGAAGAAATACATTTAGTAGATTACCCTACCCCGAGCAATCTTAATTATTTTTGGGGGTTCGGTTTGTTAGCTGGAATTTGTTTAGTCATTCAGATACTGACTGGGGTTTTTTTAGCTATGCATTACACACCTCATGTGGATCTAGCTTTCAACAGCGTAGAACATATTATGAGAGATGTTGAAGGGGGCTGGTTGCTCCGTTATATGCATGCTAATGGGGCAAGTATGTTTCTCATAGTGGTATACCTTCATATTTTTCGTGGTCTATATCATGCGAGTTATAGCAGCCCTAGGGAATTTGTTCGGTGTCTCGGAGTTGTCATATTCCTATTAATGATTCTTACAGCTTTCTTAGGATACGTACTACCTTGGGGTCAGATGAGCTTTTGGGCAGCGACAGTAATTACAAGCTTAGCTAGCGCCATACCCGTAGTAGGAGATAGCATAGTGACTTGGCTTTGGGGTGGTTTCTCCGTAGACAATGCCACCTTAAATCGTTTTTTTAGTCTTCATTATTTACTACCCTTTATTATAGCAGGCGTCAGTCTTCTTCATATAGCCGCATTGCATCAATATGGATCAAATAATCCATTGGGTGTACATTCAGAGATGGATAAGATGACTTTTTATCCATATTTTTATGTAGAGCATCTTGTAGGTTGCGTAGCTTTTGCTATCTTCTTTTCCATTTTCATCTTTTATGCTCCTAATGCTTTGGGGCATCCTGACAATTATATACCTGCTAATCCGATGTCCACCCCGGCTCATATTGTGCCGGAATGGTATTTCCTACCCATCTATGCCATTCTTCGCAGTATACCAGACAAAGCGGGAGGTGTAGCCGCAATAGCACTAGTGTTTATATCCCTCTTGGCTTTACCTTTCTTTAAGGATATGTATGTTCGTAGTTCAAGTTTTCGACCTATTTACCAAGCTATATTTTGGTTACTCTTGGCGGATTGCTTACTACTAGGTTGGATCGGATGTCAAGCAGTTGATTTAGCTATTTTTAGTCTTCATCTATCAGGTATTTCATCAATTTTAGGTATAACAACTATCTTCAACATGCGTGGACCTGGAATGACTATGCATAGATTACCCCTTTTTGTGTGGTCCGTTCTAGTGACAGCATTCCTACTTTTATTATCACTTCCGGTACTGGCAGGGGCAATTACAATGTTATTAACCGATCGAAACTTTAATACAACCTTTTTTGACCCTGCTGGAGGGGGAGACCCCATATTATACCAGCATCTCTTTTGGTTCTTCGGTCATCCAGAGGTGTATATTCTCATTCTGCCTGGATTCGGTATTATTAGTCATATCGTATCGACCTTTTCAAGAAAACCGGTCTTCGGGTATCTAGGCATGGTTTATGCCATGATCAGTATAGGTGTTCTTGGATTTCTAGTTTGGGCTCATCATATGTTTACTGTGGGCTTAGACGTTGATACGCGTGCTTACTTCACCGCAGCTACCATGATCATAGCTGTTCCCACTGGAATCAAAATCTTTAGTTGGATCGCTACCATGTGGGGAGGTTCGATACAATACAAAACACCCATGTTATTTGCTGTAGGGTTCATCTTTTTGTTCACCATAGGAGGGCTCACTGGAATAGTTCTAGCAAACTCTGGGCTAGACATTGCTCTACATGATACTTATTATGTGGTTGCACATTTCCATTATGTACTTTCTATGGGAGCCGTTTTTGCTTTTTACTATTGGGTGGAAACTTTAGGCCAATTGGTTCGCGCTTTATGGCATTTCAACGAGCAAACTAATCCAATCCCGCAAAGGATTGTTCATGGAACTACTATCGAAATTATTTGGACCATATTTCCAAGTATCATCCTGATGTTCATTGCTATACCATCGTTTGCTCTGTTATACTCAATGGACGAGGTAGTAGTAGATCCAGCCATTACTATCAAAGCTATTGGACATCAATGGTATTGGTATGAGTATTCAGACTATAACAGTTCCGATGAACAGTCACTCACTTTTGACAGTTATATGATTCCAGAAGATGATTTAGAATTGGGTCAATTACGTTTATTAGAAGTTGACAATAGAGTGGTTGTACCAGCCAAAACTCACTTACGTATGATTATAACATCCGCTGATGTACTTCATAGTTGGGCTGTACCTTCCTTAGGTGTCAAATGTGATGCTGTACCTGGTCGTTTAAATCAGACCTCCATTTTGGTACAACGAGAAGGAGTTTACTATGGTCAGTGCAGTGAGATTTGTGGAACTAATCATGCCTTTATGATCGTCGTAGAAGCTGTTCCTTTGAAAGATTATGGGTCTCGGGTATCCAATCAATTTCTCCTCCAAATGCACTCATTTCAAGGGGGTGCAACACTTCTAAGTTTGGGCCTAATATTTATCCTTTATACCATGTTTGTATGGTGGCGCGATGTTCTACGTGAATCCACGTTGGAAGGACATCATACAAAAGCTGTACAATTAGGACTTCGATATGGTTTTATTCTGTTTATAGTCTCGGAGGTTATGTTCTTTTTTGCTTTTTTTTGGGCTTTTTTTCATTCTTCTTTGGCACCTACGGTAGAGATCGGAGGTATTTGGCCCCCAAAAGGGATTGGGGTTTTAGATCCTTGGGAAATCCCTTTTCTTAATACCCTTATTCTCCTTTCATCCGGAGCTGCCGTAACTTGGGCTCATCATGCTATACTCGCGGGGAAGGAAAAACGAGCAGTTTACGCTTTAGTAGCTACCGTTTTACTGGCTCTAGTATTCACTGGCTTTCAAGGAATGGAATATTACCAAGCACCCTTCACTATTTCGGATAGTATTTATGGTTCTACCTTTTTCTTAGCAACCGGCTTTCATGGTTTTCATGTGATTATAGGTACTCTTTTCTTGATCATATGTGGTATTCGCCAATATCTTGGTCATCTGACCAAGGAGCATCCCACAAGCACCCCCAAGCGAAGGGGAGACCAGAAAACGCCTTTCGTTTTCTTCCTTAACAAGCCCTCGAGCCTCCTTTGCGCCGCCTTCCTCATAGAAGCCGCTGCCATGAGAGACCTTCTTAAGTATTGCAAACTGCTGATAGAGCTGGGCAGGGAGGCGATATTAATAAGGATTTGTTACGCACGATATGCCGACGACTTACTACTGGGAATCGTGGGTGCCGTATTTCTTCTCATAGAAATACAAAAACGTATCACCCACTTCCTACAATCCGGCCTTTGGGTAGGCCCCGCAGGATCAACAACCATAGCTGCACGGAGTACGGTAGAATTCCCCGGTACGGTCATTCGGGAAGTCCCTACGAGAACGACTCCCATACAATTCTTGCGAGAGCTGGAGAAGCGTCTACGGGTAAAGCACCGTATCCATATAACTGCTTGCCACCTACGCTCCGCCATCCATTCCAAGTTTAGAGACCTAGGTTATAGTATCCCGATCAAAGAGATGAGCAGAAGAGGTCGTCTACTGGACGCGCTAGCGGAGACTCTTGGAAAAAGTCCCCAAGTTAGCGTATTATGGGTCAAGCACATCCGGCAACGATCAAGGGAGATCTCGTTGTTGCATAGCTCAGGTCGGAGCGTTCAACAGGCATCGGGCATGAGTGTCAAGGCTGCGGGGGAAGGAAGGGCGGGATCTTTCAGCAGCGAATTCCCCATACAAATAGAGGCGCCTATCAAAAAGATACTCCGAAGGCTTCGGGATCGAGGTCTCATTAGCCGAAGAAGACCCAGGCCAATCCACGTGGCCTCTTTGACCAACGTCAGCGACGGAGACATAGTAAATTGGTCCGCGGGCATCGCGATAAGTCCTCTGTCCTACTACAGGTGCTGCGACAACCTTTACCAAGTCCGAACGATTGTCAACTACCAGATCCGCTGGTCCGCTATATTCACCCTAGCCCACAAGCACAAATCTTCGGCGCGGAATATAATCCCAAAGTACCCCAAAGACTCAAATATAGTCAATCAAGAAGGTGGTAAGACCCTTGCAGAGTTCCCAAACAGCATAGAGCTTGGGAAGTCGTATTTTGTTCGTACACAATCAACGGAGGCCTCCCCGACATATGTTGCAACGTCTTCAATAGCATGCTCTTACTTCGTCTTTCCCTTAATTTGTCATCAAATTTGGTGCTTTTCGATCCCCAGTTGCTATGGGGAACAAAGGACGAAATACAATCGATTCCTCTATTTAAGTGGTTCTCGCTTCTCCTTGTTCCTGTTCCTAACTCCTCCCCGGGTAGTTCCCAATGTTTGGCACTTTCCATACTTCGTGGGTTCAACAAATTCGCTCATGATCAAGTTACAACCTAAGATCTATGACCATATTATGTTAACTGTTCGTATTTTGTTCATTCCATCGGTATGCTCCCAGGTACCTGTAATTGTGATCTGTTTGCCAGAAACCTTCACGAGTAATCGTCGTTTTTTGATGGTTTTTCCGCTTATGACAGCTGCTCTTTCCACACCTCCGGATATCTGGTGCCAAATCGTCGCCCCTTTCCTTATATATTCGATAATCGAGTTTGCTATCTCTGTGGCATTGATTGTACAAGTGAATATGTCGGAATTTTCACCTATTTTTTTCTATTTAGTGATCAGTCCGCTAGTTTCTTTGATCCCACTCGGTGTTCCTTTTCCATTTGCTTCCAATAGTTCGACCTATCCAGAAAAATTGTCGGCCTACGAATGTGGTTCCGATCCCTCCGGTGATGCCAGAAGTCGTTTCGATATACGATTTTATCCGGTTTCTATTTTATTTATTATCTTTGATCCGGAAGTCACCTTTTCTTTTCCTTGGGCAGTACCTCCCAACAAGATTGATCTGTTTGGATCTTGGTCCATGTTTTTATTGATTTTGACGATTGGATCTGCTTCGGATCGGGAGATGATCATCTCTATTTTAGGTATTCGGGGAATCCTCCTTAATAGACGAAATATTCCTATTATGTCAATGCCAATTGAATCAATGTTATTAGCTGTCAATTTGAACTTTTTGGTATTTTCCGTTTCTTTGGATGACATGATGGGTCAATCATTTGCTTCATTAGTTCCAACAGTGGCAGCTGCGGAATCTGCTATTGGATTAGCCATTTTCGTTATTACTTTTCGAGTCCGGGGGACTATTGCTGTCGAATTTCTAAATTGCATTCAAGGTCTGACCGTAGTGATGTTAATTGTGGTTACATTCATAAGTAGCTTGGTCCATCTTTATTCCATTTCATATATGTCTGAGGATCCGCATAGCCCTCGATTTATGTGTTATTTATCAATTTTTACTTTTTTTATGCTAATATTGGTGACTGGAGATAACTTTCTTCAATTATTCCTGGGATGGGAGGGAGTAGGTCTTGCTTCATATTTGTTAATTCATTTCTGGTTTACACGACTTCAGGCAGATAAAGCAGCTATAAAAGCTATGCTTGTCAATCGAGTAGGTGATTTTGGATTAGCTCTTGGGATTTTTGGTTGTTTTACTCTCTTTCAAACAGTAGACTTTTCAACCATTTTTGCTTGTGCTAGTGCCCCCAGAAATTCATGGATTTTTTGCAATATGAGATTGAATGCCATAACTCTGATTTGTATTTTACTTTTTATTGGTGCTGTTGGGAAATCTGCACAGATAGGATTGCATACTTGGTTACCCGATGCAATGGAGGGTCCCACTCCAGTATCCGCTTTGATTCATGCAGCTACTATGGTCACAGCTGGCGTTTTCATGATAGCAAGGTGCTCCCCTTTATTTGAATACTCACCTACGGCTTTGATTGTTATTACTTTTGCAGGAGCTATGACGTCATTCCTTGCGGCAACCACTGGAATATTACAGAACGATCTAAAGAGGGTCATAGCTTATTCAACTTGCAGTCAATTAGGCTATATGATCTTTGCTTGCGGCATCTCTAACTATTCGGTTAGCGTCTTTCACTTAATGAATCACGCGTTTTTCAAAGCATTACTCTTCCTAAGTGCGGGTTCGGTGATTCATGCCATGTCGGATGAGCAAGATATGCGGAAGATGGGGGGGCTTGCCTCCTCCTTTCCTTTAACCTATGCCATGATGCTCATGGGCAGCTTATCTCTTATTGGATTTCCTTTTCTAACTGGATTTTATTCAAAAGATGTGATCTTAGAGCTCGCTTACACAAAGTATACCATCAGTGGGAACTTTGCTTTCTGGTTGGGAAGTGTCTCTGTCCTTTTCACTTCTTATTACTCCTTTCGTTTACTATTTCTAACATTTCTAGTACCAACTAATTCATTCGGGCGAGACAGATTACGATGTCATGATGCGCCCATTCCTATGGCCATTCCTTTAATACTTTTGGCTCTCGGGAGTCTCTTTGTAGGATACTTGGCCAAATTGCGCTATTTACCAGTGAGTGGTATTATTGGACTGATCCTTTGGTGGGAAATGTTCTTCATTTTAGATAATGAAACCATTCCATTACTACCAACGACCTCTCTGAGATATACGGTTCATGCCGGAAAGGTACGAAGTTGGACTAATTTAGAAACATTGGGCAATTTACTTTATACCTACTATTCCGTCTGGTTTATTTTATTAGTA???????????????????????????????????????????????????????????????????????????????????????????????????????????????????????????????????????????????????????????????????????????????????????????????????????????????????????????????????????????????????????????????????????????????????????????????????????????????????????????????????????????????????????????????????????????????????????????????????????????????????????????????????????????????????????????????????????????????????????????????????????????????????????????????????????????????????????????????????????????????????????????????????????????????????????????????????????????????????????????????????????????????????????????????????????????????????????????????????????????????????????????????????????????????????????????????????????????????????????????????????????????????????????????????????????????????????????????????????????????????????????????????????????????????????????????????????????????????????????????????????TTGTTGTGCTTTCTAAAATGGCATACCTATACAAGGGTTCAAGTTTTGATCGATATTTGCGGAGTTGATCATCCCTCTCGAAAACGAAGATTTGAAGTTGTCCATAATTTACTGAGTACTCGGTATAACTCGCGCATTCGTGTACAAACAAGTGCAGACGAAGTAACACGAATATCTCCGGTAGTCAGTCCATTTCCATCAGCCGGCTGGTGGGAGCGAGAAGTATGGGATATGTCTGGTGTTTCTTCTATCAATCATCCGGATTTACGCCGTATATTAACAGATCATGGTTTCGAGGGTCATCCATTACGAAAAGACTTTCCTCTGAGTGGATATGTGGAAGTACGCTATGATGATCCAGAGAAACGTGTGGTTTCTGAACCCTTTGCTAGTCCTCTCCATTTTCATTACGAAGATGTATCACGTCAGGATCTGTTGCTCAAACCGAATCACACCAATGTTATGGAAGGATTGTATGAAATAAGATTAGTACCATTCAGAATCCAATTTGGAAAATTGGCTATGGAGATTCCGCGCGGTCAGAGAAGGGGCCCTTATTTCAAAGCAACTGGATATGTCTTTGCACGACAAAGCGCTCTCCGAGGGCATGGAATGTCCTTGGTCAGAATCTCGACAGTAATGTCTTTAGATTCTCCGGTCGAAATACGGGAAAACGCCATCAAATTCTTTATGGAAACGGAATTCTCCCCGGAACTGGAAGATCATTTCGAGATCTTCGAGCATATTCGAGGGTTCAATGTGACTATTGTCACTTCGGCCAACACAAAAGATGAGACTTTACTATCGTGGAGCGGCTTTATGTTCTTGGTGGATGCAGGCCTTGGTACGCCAAAAATTTGTATGCAAGATGAGCTTACAGGAGTGCCAATCAAGCGAGCCACCAGGTTTGAGAATAAGGTGGGAGTAGTAGCTGGTGAATCACTGATCAAAAAGCAGATTGAAGAGACATTCTTCATCGATCTACTGGCCGGTGAATCACTGATCAAAGAGCGAGCAGCCGCCAGCGTTAATGGATCCCTGCATGTAGCGGCTGGTGAACCGCTTCTTCTTCCACAAAGATTCAGACAAAACCAAGCTTGGATAGAACTGAAGAAGATTTGGCGAACGGAGAAAAAGGTCAAAGGGGTTTTTATTAACAAAGTCAAAGGAGGTTATTTAGTAGCCATCGCAGGTTTCATTACTTTTCAAGAATTCAAAAAAAGGATAATTGAACGCATTAACCCT????????????????????????????????????????????????????????????????????????????????????????????????????????????????????????????????????????????????????????????????????????????????????????????????????????????????????????????????????????????????????????????????????????????????????????????????????????????????????????????????????????????????????????????ATGAATGAGTTAACTAAGTATCAGATCGACCAAATTGAACAAATGATAAGTCAAGATCATGTTTCATTGGGAATTGAAGAGGGGAGAACGAGCAGACATTGAACGATTAATTTCTATTTCTCGTTATCGTGGAATTCGTCATCAAGATGGATCGCCCTT?????????????????????????????????????????????????????????????????????????????????????????????????????????????????????????????????AGCAAGGCTATGGATACCATGACCGATCACCATCGACAAAGACTAAATCACTTCTCAAGCATCACGCGGGGGTTGTAACCTCCTTGAATTATTCGGTCATGCAATACTTATTGAATACAAAGAACAAAATGCATTTCGACCCCGTCGTAGTTCTCAATCATTTCGTGGCACCGGGTGTGGCTGAACGGGGAACGAAGGAAGGAAGCTTAGATAAGAGAATACGCTCTCGCATCGCTTTTTTTGTAGAAAGCTCGACCAGCGAGAAAAAGTGTTTGGCCCAAGTCCACTTCATTCGCCAAGCGAATGATCTTCGCTTCGCGGGAACAACCACCATCTCGCTTTTTCCTTTCTCTACCTTTTTCTTTCCAAGGGGGGTTGGGGTGTATAATAACCTATTTATTGAGTGGGAACTACTGGGTAAGGCCCTGGAATTGATAGAGAAATTCATAGACCTAGGTAGGATAGGAGAATTACTGAGAAAGAACTCTTATTTGAACGAAGTGCAAAAAATGCGATCTTTTTTGTCTAATAGAACAAACACTAATACCTTAATTGAGTCGGTAAAGATCAAATCTGTTTATCAAAGTGCTTCTCTGATTGCTCAAGACATCTCTTTTCAACTGAGGAACAAGAAAATCGAATTTCGTTCCATTTTGAGTCAAATAGTTT?????????????????????????????????????????????????????????????????????????????????????????????????????????????????????????????????????????????????????????????????????????????????????????????????????????????????????????????????????????????????????????????????????????????????????????????????????????????????????????????????????????????????????????????????????????????????????????????????????????????????????????????????????????????????????????????????????????????????????????????????????????????????????????????????????????????????????????????????????????????????????????????????????????????????????????????????????????????????????????????????????????????????????????????????????????????????????????????????????????????????????????????????????????????????????????????????????????????????????????????????????????????????????????????????????????????????????????????????????????????????????????????????????????????????????????????????????????????????????????????????????????????????????????????????????????????????????????????????????????????????????????????????????????????????????????????????????????????????????????????????????????????????????????????????????????????????????
>Dapsilanthus_disjunctuscy
ATGCAAACAGGTTTAAAAGCAGTGGATAGCCTGGTTCCTATAGGCCGTGGTCAACGAGAACTTATAATCGGGGACAGACAAACTGGAAAAACAGCAATAGCTATCGATACTATATTAAACCAAAAGCAAATGAACTCAGAGAGTGATACATTGTATTGTGTCTATGTTGCGATTGGACAAAAACGCTCGACTGTGGCACAATTAGTTCAAATTCTTTCAGAAGCAAATGCTTTGGAATATTCCATTCTTGTAGCAGCCACCGCTTCGGATCCTGCTCCTCTGCAATTTCTGGCCCCATATTCTGGCTGTGCCATGGGGGAATATTTCCGCGATAATGGAATGCACGCATTAATTATATATGATGATCTAAGTAAACAGGCGGTGGCATATCGACAAATGTCATTATTGTTACGCCGACCACCAGGCCGTGAGGCTTTCCCGGGAGATGTTTTCTATTTACATTCCCGGCTCTTAGAAAGAGCCGCTAAACGATCGGACCAGACAGGTGCAGGTAGCTTGACTGCCTTACCCGTCATTGAAACACAAGCTGGAGACGTATCGGCCTATATCCCCACCAATGTAATCTCCATTACAGATGGACAAATCTGTTTGGAAACTGAGCTCTTTTATCGCGGAATTAGACCAGCTATTAACGTTGGCTTATCTGTTAGTCGCGTCGGGTCTGCCGCTCAGTTGAAAACTATGAAACAAGTCTGTGGTAGTTTAAAACTGGAATTGGCACAATATCGCGAAGTGGCTGCCTTCGCTCAATTTGGCTCAGACCTTGATGCTGCGACTCAGGCATTACTCAATAGAGGTGCAAGGCTGACTGAAGTGCTCAAACAACCACAATATTCACCACTTCCAATTGAAAAACAAATAGTAGTGATTTATGCATTGCAGCAATTCTTCAATCCTAACGAAGTCATTCTTCCGGAATCCAATGAACAACAACGATTATTTAGGATCAGCTTGCGAATTTGCGTAGTAGAATCATTACCAAGGGCACGCAGTGAGCCGGCGTGCGAAAAGACAGTGCAAGCTTTGTTATGCCGAAACCTAAATGTAAAGTCAGCAACACTTCTAAATGCCACTTCTTCCCGTCGCATCCGTCTTCAGGACGATATAGTCACAGGTTTTAACTTTTCCGTGAGTGAAAGATTTCGACCCATTCGTCGAGAGGGTTTGGTAGTCATTAATAACTATTATTTCTCATTCACAAATCCATCCTTGTCTATGCTGCTCACTCTCGGTTTGGTCCTACTTCTTCTTTTTGTTGTTACGAAAAAGGGAGGTGGAAAGTCAGTGCCAAATGCTTGGCAATCCTCGGTAGAGCTTATTCATGATTTCGTGCCGAACCTGGTAAACGAACAAATAGGTGTGAAACAAAAGTTTTTCCCTTGCATCTCGGTCACTTTTACTTTTTTGTTATTTCGTAATCCCCAGGGTATGATACCCTATAGCTTCACAGTGACAAGTCATTTTCTCATTACTTTGGCTCTTTCATTTTCTATTTTTATAGGCATTACGATCGTTGGATTTCAAAGACATGGGCTTCATTTTTTTAGCTTCTTATTACCTGCAGGAGTCCCACTGCCGTTAGCACCTTTTTTAGTACTCCTTGAGCTAATCTCTTATTGTTTTCGTGCATTAAGCTTAGGAATACGTTTATTTGCTAATATGATGGCCGGTCATAGTTTAGTAAAGATTTTAAGTGGGTTTGCTTGGACTATGCTATTTTTGAATAATATTTTCTATTTCATAGGAGATCTTGGTCCCTTATTTATAGTTCTAGCATTAACCGGTCTGGAATTAGGTGTAGCTATATTACAAGCTTATGTTTTTACGATCTTAATTTGTATTTACTTGAATGATGCTATAAATCTCCAT?????????????????????????????????????????????????????????????????????????????????????????????????????????????????????????????????????????????????????????????????????????????????????????????????????????????????????????????????????????????????????????????????????????????????????????????????????????????????????????????????????????????????????????????????????????????????TTGGCGGGAGCCGCAGTCGGTATTGGAAACGTCTTCAGTTCTTTGATTCATTCCGTGGCGCGAAATCCATCCTTAGCTAAACAATTATTCGGTTATGCCATCTTGGGCTTTGCACTAACAGAGGCTATTGCACTGTTTGCACTTGAACTATTTCATAAGGATCTTCCCCTCACCAATCACGAGTTTTTTATTCCTCTCGTATATCGTCGTCACGCCCTTAATGATAGGTTTTGAAAAACATTTTTCATGTCATTCCCATTTAGGTTTGATTCGGATCCCTCTGTTGTTTCCCTTTCCTCCCGAACCTTTTCCCCGAAATGATAAGGAATCTGGTACACTCGAATTGTATTATTTAAGTGCTTATTGCTTGCCAAAAATCCTACTTCTACAATTGGTAGGTCACCGGGTTATTCAAATAAGTTGTGTTTTCTGTGCTTTTCCCATGTTACAACTTCCGTACCAATTCGATCGATCCGGAATGGATCGGTTAAACATTCTATTAGGGAGCCCGGTCTTGACTCTTCTGTGTGGTATTCATTCTTGTTCGGCTCTTGGAATTTGGAACAGCTCGCAAAATCCAACCACTTCACCTACTTCATTGCCCCCAACCCTTTCCCGTACCTCTATAGAAGAAGGGTTTCATGTTCTTTCATCGATTGGGTATTCCTCTCCTTTTGTATGTGGGGTACCTTTTGGGTGTGGGATGCTCGTTTAACTTCTGTATTCATCTTGTTTTTTATTTACCTGGGTGCATTGTTTTTTCAAAAGCTTTCTGTCGAACTGGCTTCTATTTTAATCTGTGTTGGACTGATCGATATACCAATAATAAAGTTTTCAGTCAACTGGTGGAATACATTGCATCAACCTGAGAGCATTAGCCCATCTGCTACATCAATACATGTTTCTATGCTCATTCCAATCTTGTCTAACTTTGCTAACTTACTCTTCTATACTTGTATTTTGTTCGTTCTGGAAACACGTCTTCTTATTCTATCTTCTCTCCAATCAGCCTTAACGGAAGAAATACATTTAGTAGATTACCCTACCCCGAGCAATCTTAATTATTTTTGGGGGTTCGGTTTGTTAGCTGGAATTTGTTTAGTCATTCAGATACTGACTGGGGTTTTTTTAGCTATGCATTACACACCTCATGTGGATCTAGCTTTCAACAGCGTAGAACATATTATGAGAGATGTTGAAGGGGGCTGGTTGCTCCGTTATATGCATGCTAATGGGGCAAGTATGTTTCTCATAGTGGTATACCTTCATATTTTTCGTGGTCTATATCATGCGAGTTATAGCAGCCCTAGGGAATTTGTTCGGTGTCTCGGAGTTGTCATATTCCTATTAATGATTCTTACAGCTTTCTTAGGATACGTACTACCTTGGGGTCAGATGAGCTTTTGGGCAGCGACAGTAATTACAAGCTTAGCTAGCGCCATACCCGTAGTAGGAGATAGCATAGTGACTTGGCTTTGGGGTGGTTTCTCCGTAGACAATGCCACCTTAAATCGTTTTTTTAGTCTTCATTATTTACTACCCTTTATTATAGCAGGCGTCAGTCTTCTTCATATAGCCGCATTGCATCAATATGGATCAAATAATCCATTGGGTGTACATTCAGAGATGGATAAGATGACTTTTTATCCATATTTTTATGTAGAGCATCTTGTAGGTTGCGTAGCTTTTGCTATCTTCTTTTCCATTTTCATCTTTTATGCTCCTAATGCTTTGGGGCATCCTGACAATTATATACCTGCTAATCCGATGTCCACCCCGGCTCATATTGTGCCGGAATGGTATTTCCTACCCATCTATGCCATTCTTCGCAGTATACCAGACAAAGCGGGAGGTGTAGCCGCAATAGCACTAGTGTTTATATCCCTCTTGGCTTTACCTTTCTTTAAGGATATGTATGTTCGTAGTTCAAGTTTTCGACCTATTTACCAAGCTATATTTTGGTTACTCTTGGCGGATTGCTTACTACTAGGTTGGATCGGATGTCAAGCAGTTGATTTAGCTATTTTTAGTCTTCATCTATCAGGTATTTCATCAATTTTAGGTATAACAACTATCTTCAACATGCGTGGACCTGGAATGACTATGCATAGATTACCCCTTTTTGTGTGGTCCGTTCTAGTGACAGCATTCCTACTTTTATTATCACTTCCGGTACTGGCAGGGGCAATTACAATGTTATTAACCGATCGAAACTTTAATACAACCTTTTTTGACCCTGCTGGAGGGGGAGACCCCATATTATACCAGCATCTCTTTTGGTTCTTCGGTCATCCAGAGGTGTATATTCTCATTCTGCCTGGATTCGGTATTATTAGTCATATCGTATCGACCTTTTCAAGAAAACCGGTCTTCGGGTATCTAGGCATGGTTTATGCCATGATCAGTATAGGTGTTCTTGGATTTCTAGTTTGGGCTCATCATATGTTTACTGTGGGCTTAGACGTTGATACGCGTGCTTACTTCACCGCAGCTACCATGATCATAGCTGTTCCCACTGGAATCAAAATCTTTAGTTGGATCGCTACCATGTGGGGAGGTTCGATACAATACAAAACACCCATGTTATTTGCTGTAGGGTTCATCTTTTTGTTCACCATAGGAGGGCTCACTGGAATAGTTCTAGCAAACTCTGGGCTAGACATTGCTCTACATGATACTTATTATGTGGTTGCACATTTCCATTATGTACTTTCTATGGGAGCCGTTTTTGCTTTTTACTATTGGGTGGAAACTTTAGGCCAATTGGTTCGCGCTTTATGGCATTTCAACGAGCAAACTAATCCAATCCCGCAAAGGATTGTTCATGGAACTACTATCGAAATTATTTGGACCATATTTCCAAGTATCATCCTGATGTTCATTGCTATACCATCGTTTGCTCTGTTATACTCAATGGACGAGGTAGTAGTAGATCCAGCCATTACTATCAAAGCTATTGGACATCAATGGTATTGGTATGAGTATTCAGACTATAACAGTTCCGATGAACAGTCACTCACTTTTGACAGTTATATGATTCCAGAAGATGATTTAGAATTGGGTCAATTACGTTTATTAGAAGTTGACAATAGAGTGGTTGTACCAGCCAAAACTCACTTACGTATGATTATAACATCCGCTGATGTACTTCATAGTTGGGCTGTACCTTCCTTAGGTGTCAAATGTGATGCTGTACCTGGTCGTTTAAATCAGACCTCCATTTTGGTACAACGAGAAGGAGTTTACTATGGTCAGTGCAGTGAGATTTGTGGAACTAATCATGCCTTTATGATCGTCGTAGAAGCTGTTCCTTTGAAAGATTATGGGTCTCGGGTATCCAATCAATTTCTCCTCCAAATGCACTCATTTCAAGGGGGTGCAACACTTCTAAGTTTGGGCCTAATATTTATCCTTTATACCATGTTTGTATGGTGGCGCGATGTTCTACGTGAATCCACGTTGGAAGGACATCATACAAAAGCTGTACAATTAGGACTTCGATATGGTTTTATTCTGTTTATAGTCTCGGAGGTTATGTTCTTTTTTGCTTTTTTTTGGGCTTTTTTTCATTCTTCTTTGGCACCTACGGTAGAGATCGGAGGTATTTGGCCCCCAAAAGGGATTGGGGTTTTAGATCCTTGGGAAATCCCTTTTCTTAATACCCTTATTCTCCTTTCATCCGGAGCTGCCGTAACTTGGGCTCATCATGCTATACTCGCGGGGAAGGAAAAACGAGCAGTTTACGCTTTAGTAGCTACCGTTTTACTGGCTCTAGTATTCACTGGCTTTCAAGGAATGGAATATTACCAAGCACCCTTCACTATTTCGGATAGTATTTATGGTTCTACCTTTTTCTTAGCAACCGGCTTTCATGGTTTTCATGTGATTATAGGTACTCTTTTCTTGATCATATGTGGTATTCGCCAATATCTTGGTCATCTGACCAAGGAGCATCCCACAAGCACCCCCAAGCGAAGGGGAGACCAGAAAACGCCTTTCGTTTTCTTCCTTAACAAGCCCTCGAGCCTCCTTTGCGCCGCCTTCCTCATAGAAGCCGCTGCCATGAGAGACCTTCTTAAGTATTGCAAACTGCTGATAGAGCTGGGCAGGGAGGCGATATTAATAAGGATTTGTTACGCACGATATGCCGACGACTTACTACTGGGAATCGTGGGTGCCGTATTTCTTCTCATAGAAATACAAAAACGTATCACCCACTTCCTACAATCCGGCCTTTGGGTAGGCCCCGCAGGATCAACAACCATAGCTGCACGGAGTACGGTAGAATTCCCCGGTACGGTCATTCGGGAAGTCCCTACGAGAACGACTCCCATACAATTCTTGCGAGAGCTGGAGAAGCGTCTACGGGTAAAGCACCGTATCCATATAACTGCTTGCCACCTACGCTCCGCCATCCATTCCAAGTTTAGAGACCTAGGTTATAGTATCCCGATCAAAGAGATGAGCAGAAGAGGTCGTCTACTGGACGCGCTAGCGGAGACTCTTGGAAAAAGTCCCCAAGTTAGCGTATTATGGGTCAAGCACATCCGGCAACGATCAAGGGAGATCTCGTTGTTGCATAGCTCAGGTCGGAGCGTTCAACAGGCATCGGGCATGAGTGTCAAGGCTGCGGGGGAAGGAAGGGCGGGATCTTTCAGCAGCGAATTCCCCATACAAATAGAGGCGCCTATCAAAAAGATACTCCGAAGGCTTCGGGATCGAGGTCTCATTAGCCGAAGAAGACCCAGGCCAATCCACGTGGCCTCTTTGACCAACGTCAGCGACGGAGACATAGTAAATTGGTCCGCGGGCATCGCGATAAGTCCTCTGTCCTACTACAGGTGCTGCGACAACCTTTACCAAGTCCGAACGATTGTCAACTACCAGATCCGCTGGTCCGCTATATTCACCCTAGCCCACAAGCACAAATCTTCGGCGCGGAATATAATCCCAAAGTACCCCAAAGACTCAAATATAGTCAATCAAGAAGGTGGTAAGACCCTTGCAGAGTTCCCAAACAGCATAGAGCTTGGGAAGTCGTATTTTGTTCGTACACAATCAACGGAGGCCTCCCCGACATATGTTGCAACGTCTTCAATAGCATGCTCTTACTTCGTCTTTCCCTTAATTTGTCATCAAATTTGGTGCTTTTCGATCCCCAGTTGCTATGGGGAACAAAGGACGAAATACAATCGATTCCTCTATTTAAGTGGTTCTCGCTTCTCCTTGTTCCTGTTCCTAACTCCTCCCCGGGTAGTTCCCAATGTTTGGCACTTTCCATACTTCGTGGGTTCAACAAATTCGCTCATGATCAAGTTACAACCTAAGATCTATGACCATATTATGTTAACTGTTCGTATTTTGTTCATTCCATCGGTATGCTCCCAGGTACCTGTAATTGTGATCTGTTTGCCAGAAACCTTCACGAGTAATCGTCGTTTTTTGATGGTTTTTCCGCTTATGACAGCTGCTCTTTCCACACCTCCGGATATCTGGTGCCAAATCGTCGCCCCTTTCCTTATATATTCGATAATCGAGTTTGCTATCTCTGTGGCATTGATTGTACAAGTGAATATGTCGGAATTTTCACCTATTTTTTTCTATTTAGTGATCAGTCCGCTAGTTTCTTTGATCCCACTCGGTGTTCCTTTTCCATTTGCTTCCAATAGTTCGACCTATCCAGAAAAATTGTCGGCCTACGAATGTGGTTCCGATCCCTCCGGTGATGCCAGAAGTCGTTTCGATATACGATTTTATCCGGTTTCTATTTTATTTATTATCTTTGATCCGGAAGTCACCTTTTCTTTTCCTTGGGCAGTACCTCCCAACAAGATTGATCTGTTTGGATCTTGGTCCATGTTTTTATTGATTTTGACGATTGGATCTGCTTCGGATCGGGAGATGATCATCTCTATTTTAGGTATTCGGGGAATCCTCCTTAATAGACGAAATATTCCTATTATGTCAATGCCAATTGAATCAATGTTATTAGCTGTCAATTTGAACTTTTTGGTATTTTCCGTTTCTTTGGATGACATGATGGGTCAATCATTTGCTTCATTAGTTCCAACAGTGGCAGCTGCGGAATCTGCTATTGGATTAGCCATTTTCGTTATTACTTTTCGAGTCCGGGGGACTATTGCTGTCGAATTTCTAAATTGCATTCAAGGTCTGACCGTAGTGATGTTAATTGTGGTTACATTCATAAGTAGCTTGGTCCATCTTTATTCCATTTCATATATGTCTGAGGATCCGCATAGCCCTCGATTTATGTGTTATTTATCAATTTTTACTTTTTTTATGCTAATATTGGTGACTGGAGATAACTTTCTTCAATTATTCCTGGGATGGGAGGGAGTAGGTCTTGCTTCATATTTGTTAATTCATTTCTGGTTTACACGACTTCAGGCAGATAAAGCAGCTATAAAAGCTATGCTTGTCAATCGAGTAGGTGATTTTGGATTAGCTCTTGGGATTTTTGGTTGTTTTACTCTCTTTCAAACAGTAGACTTTTCAACCATTTTTGCTTGTGCTAGTGCCCCCAGAAATTCATGGATTTTTTGCAATATGAGATTGAATGCCATAACTCTGATTTGTATTTTACTTTTTATTGGTGCTGTTGGGAAATCTGCACAGATAGGATTGCATACTTGGTTACCCGATGCAATGGAGGGTCCCACTCCAGTATCCGCTTTGATTCATGCAGCTACTATGGTCACAGCTGGCGTTTTCATGATAGCAAGGTGCTCCCCTTTATTTGAATACTCACCTACGGCTTTGATTGTTATTACTTTTGCAGGAGCTATGACGTCATTCCTTGCGGCAACCACTGGAATATTACAGAACGATCTAAAGAGGGTCATAGCTTATTCAACTTGCAGTCAATTAGGCTATATGATCTTTGCTTGCGGCATCTCTAACTATTCGGTTAGCGTCTTTCACTTAATGAATCACGCGTTTTTCAAAGCATTACTCTTCCTAAGTGCGGGTTCGGTGATTCATGCCATGTCGGATGAGCAAGATATGCGGAAGATGGGGGGGCTTGCCTCCTCCTTTCCTTTAACCTATGCCATGATGCTCATGGGCAGCTTATCTCTTATTGGATTTCCTTTTCTAACTGGATTTTATTCAAAAGATGTGATCTTAGAGCTCGCTTACACAAAGTATACCATCAGTGGGAACTTTGCTTTCTGGTTGGGAAGTGTCTCTGTCCTTTTCACTTCTTATTACTCCTTTCGTTTACTATTTCTAACATTTCTAGTACCAACTAATTCATTCGGGCGAGACAGATTACGATGTCATGATGCGCCCATTCCTATGGCCATTCCTTTAATACTTTTGGCTCTCGGGAGTCTCTTTGTAGGATACTTGGCCAAATTGCGCTATTTACCAGTGAGTGGTATTATTGGACTGATCCTTTGGTGGGAAATGTTCTTCATTTTAGATAATGAAACCATTCCATTACTACCAACGACCTCTCTGAGATATACGGTTCATGCCGGAAAGGTACGAAGTTGGACTAATTTAGAAACATTGGGCAATTTACTTTATACCTACTATTCCGTCTGGTTTATTTTATTAGTA???????????????????????????????????????????????????????????????????????????????????????????????????????????????????????????????????????????????????????????????????????????????????????????????????????????????????????????????????????????????????????????????????????????????????????????????????????????????????????????????????????????????????????????????????????????????????????????????????????????????????????????????????????????????????????????????????????????????????????????????????????????????????????????????????????????????????????????????????????????????????????????????????????????????????????????????????????????????????????????????????????????????????????????????????????????????????????????????????????????????????????????????????????????????????????????????????????????????????????????????????????????????????????????????????????????????????????????????????????????????????????????????????????????????????????????????????????????????????????????????????TTGTTGTGCTTTCTAAAATGGCATACCTATACAAGGGTTCAAGTTTTGATCGATATTTGCGGAGTTGATCATCCCTCTCGAAAACGAAGATTTGAAGTTGTCCATAATTTACTGAGTACTCGGTATAACTCGCGCATTCGTGTACAAACAAGTGCAGACGAAGTAACACGAATATCTCCGGTAGTCAGTCCATTTCCATCAGCCGGCTGGTGGGAGCGAGAAGTATGGGATATGTCTGGTGTTTCTTCTATCAATCATCCGGATTTACGCCGTATATTAACAGATCATGGTTTCGAGGGTCATCCATTACGAAAAGACTTTCCTCTGAGTGGATATGTGGAAGTACGCTATGATGATCCAGAGAAACGTGTGGTTTCTGAACCCTTTGCTAGTCCTCTCCATTTTCATTACGAAGATGTATCACGTCAGGATCTGTTGCTCAAACCGAATCACACCAATGTTATGGAAGGATTGTATGAAATAAGATTAGTACCATTCAGAATCCAATTTGGAAAATTGGCTATGGAGATTCCGCGCGGTCAGAGAAGGGGCCCTTATTTCAAAGCAACTGGATATGTCTTTGCACGACAAAGCGCTCTCCGAGGGCATGGAATGTCCTTGGTCAGAATCTCGACAGTAATGTCTTTAGATTCTCCGGTCGAAATACGGGAAAACGCCATCAAATTCTTTATGGAAACGGAATTCTCCCCGGAACTGGAAGATCATTTCGAGATCTTCGAGCATATTCGAGGGTTCAATGTGACTATTGTCACTTCGGCCAACACAAAAGATGAGACTTTACTATCGTGGAGCGGCTTTATGTTCTTGGTGGATGCAGGCCTTGGTACGCCAAAAATTTGTATGCAAGATGAGCTTACAGGAGTGCCAATCAAGCGAGCCACCAGGTTTGAGAATAAGGTGGGAGTAGTAGCTGGTGAATCACTGATCAAAAAGCAGATTGAAGAGACATTCTTCATCGATCTACTGGCCGGTGAATCACTGATCAAAGAGCGAGCAGCCGCCAGCGTTAATGGATCCCTGCATGTAGCGGCTGGTGAACCGCTTCTTCTTCCACAAAGATTCAGACAAAACCAAGCTTGGATAGAACTGAAGAAGATTTGGCGAACGGAGAAAAAGGTCAAAGGGGTTTTTATTAACAAAGTCAAAGGAGGTTATTTAGTAGCCATCGCAGGTTTCATTACTTTTCAAGAATTCAAAAAAAGGATAATTGAACGCATTAACCCT????????????????????????????????????????????????????????????????????????????????????????????????????????????????????????????????????????????????????????????????????????????????????????????????????????????????????????????????????????????????????????????????????????????????????????????????????????????????????????????????????????????????????????????ATGAATGAGTTAACTAAGTATCAGATCGACCAAATTGAACAAATGATAAGTCAAGATCATGTTTCATTGGGAATTGAAGAGGGGAGAACGAGCAGACATTGAACGATTAATTTCTATTTCTCGTTATCGTGGAATTCGTCATCAAGATGGATCGCCCTT?????????????????????????????????????????????????????????????????????????????????????????????????????????????????????????????????AGCAAGGCTATGGATACCATGACCGATCACCATCGACAAAGACTAAATCACTTCTCAAGCATCACGCGGGGGTTGTAACCTCCTTGAATTATTCGGTCATGCAATACTTATTGAATACAAAGAACAAAATGCATTTCGACCCCGTCGTAGTTCTCAATCATTTCGTGGCACCGGGTGTGGCTGAACGGGGAACGAAGGAAGGAAGCTTAGATAAGAGAATACGCTCTCGCATCGCTTTTTTTGTAGAAAGCTCGACCAGCGAGAAAAAGTGTTTGGCCCAAGTCCACTTCATTCGCCAAGCGAATGATCTTCGCTTCGCGGGAACAACCACCATCTCGCTTTTTCCTTTCTCTACCTTTTTCTTTCCAAGGGGGGTTGGGGTGTATAATAACCTATTTATTGAGTGGGAACTACTGGGTAAGGCCCTGGAATTGATAGAGAAATTCATAGACCTAGGTAGGATAGGAGAATTACTGAGAAAGAACTCTTATTTGAACGAAGTGCAAAAAATGCGATCTTTTTTGTCTAATAGAACAAACACTAATACCTTAATTGAGTCGGTAAAGATCAAATCTGTTTATCAAAGTGCTTCTCTGATTGCTCAAGACATCTCTTTTCAACTGAGGAACAAGAAAATCGAATTTCGTTCCATTTTGAGTCAAATAGTTT?????????????????????????????????????????????????????????????????????????????????????????????????????????????????????????????????????????????????????????????????????????????????????????????????????????????????????????????????????????????????????????????????????????????????????????????????????????????????????????????????????????????????????????????????????????????????????????????????????????????????????????????????????????????????????????????????????????????????????????????????????????????????????????????????????????????????????????????????????????????????????????????????????????????????????????????????????????????????????????????????????????????????????????????????????????????????????????????????????????????????????????????????????????????????????????????????????????????????????????????????????????????????????????????????????????????????????????????????????????????????????????????????????????????????????????????????????????????????????????????????????????????????????????????????????????????????????????????????????????????????????????????????????????????????????????????????????????????????????????????????????????????????????????????????????????????????????
>Ecdeiocolea_monostachya
ATGCAAACTGGCTTAAAAGCAGTGGATAGCCTGGTTCCTATAGGCCGTGGTCAACGAGAACTTATAATCGGAGACAGACAAACTGGAAAAACTGCAATTGCTATCGATACTATATTAAACCAAAAGCAAATGAACTCTGAGAGTGAGACATTGTATTGTGTCTATGTTGCGATTGGACAAAAACGCTCGACTGTGGCACAATTAGTGCAAATTCTTGCAGAAGCGAATGCGATGGAATATTCCATTCTTGTAGCTGCCACCGCTTCGGATCCAGCTCCTCTGCAATTTCTTGCCCCATATTCAGGCTGTGCCATGGGGGAATATTTCCGCGATAATGGAATGCACGCATTAATCATATATGATGATCTAAGTAAACAGGCGGTGGCATATCGACAAATGTCATTATTGTTACGCCGACCACCAGGCCGTGAGGCTTTCCCAGGGGATGTTTTCTATTTACATTCCCGTCTATTAGAAAGAGCCGCTAAACGATCGGACCAGACAGGTGCAGGTAGCTCGACTGCCTTACCCGTGATTGAAACACAAGCAGGAGACGTATCGGCCTATATCCCCACCAATGTGATCTCCATTACAGATGGACAAATCTGTTTGGAAACTGAGCTCTTTTATCGCGGAATTAGACCTGCTATTAACGTTGGATTATCTGTCAGTCGCGTCGGGTCTGCCGCTCAGTTGAAAGCTATGAAACAAGTCTGCGGTAGTTCAAAACTGGAATTGGCACAATATCGCGAAGTGGCCGCCTTCGCGCAATTTGGCTCTGACCTTGATGCTGCCACTCAGGCATTACTCAATAGAGGTGCAAGGCTGACAGAAGTGCTCAAACAACCACAATATAATCCACTCTCAATCGAATTACAAATATTAGTCATTTATGCATTGCAGCAATTCTCCAATCCTAACGAAGTCATTCCTCCGGAATCCAATGAACAACAACGATTACTTAGGATCAGCTTGCGAATTTGCATAGTCGAATCATTACCAACGGCACGCTGTGCGCCTAAGTGTGAAAAGACCGTGCAAGCTTTGTTATGCCGAAACCTAAATGTCAAGTCAGCAACACTTCTAAATGCCACTTCTTCCCGTCGCATACGTCTTCAGGACGATATTGTCACAGGGTTTCACTTTTCAGTGAGTGCAAGATTTGCCAAACTAATTCGAGAGGGCTTGGTAGTCATAGGGAACTATTATTTCTCATTCACAAATCCATCCTTGTCTATGCTGCTCACTCTCGGTTTGGTCCTACTTCTGATTTATGTTGTTACGAAAAAGGGAGGGGGAAAGTCAGTGCCAAATGCATGGCAATCCTTGGTAGAGCTTATTCATGATTTCGTGCCGAACCTGGTAAACGAACAAATAGGTGTGAAACAAAAGTTTTTCCCTTGCATCTCGGTCACTTTGACTTTTTTGTTATTTCGTAATCCCCAGGGTATGATACCCTTTAGCTTCACAGTGACAAGTCATTTTCTCATTACTTTGGCTCTTTCATTTTCGATTTTTATAGGCATTACGATCGTAGGATTTCAAAGACATGGGCTTCATTTTTTTAGCTTCTTATTACCTGCAGGAGTCCCACTGCCGTTAGCACCTTTTTTAGTACTCCTTGAGCTAATCCCTCATTGTTTTCGTGCATTAAGCTCAGGAATACGTTTATTTGCTAATATGATGGCCGGTCATAGTTCAGTAAAGATTTTAAGTGGGTTTGCATGGACTATGCTCTTTCTGAATAATCTTTTCTATTTCATAGGAGATCTTGGTCCCTTTTTGATAGTTCTTGCATTAACCGGTCTTGAATTAGGTGTAGCTATATCACAAGCTCATGTTTCTACGATCTCAATTTGTATTTACTTGAATGATGCTATAAATCTCCATATGCCGCAGCTTGATAAGTTTACATATCTCACACAATTTGTGTGGTTATGCGTTCTCTTCTTTACTTTTTATATTCTCTTTTTGAATAATTCCAATGGAATAGTAGCGATCAGCAGAATTCTCAAACTACGGAAGCAACACCGGGGGAACAAGATCCGGAGCAAGCAGGATCTCTCGAGAAAGACTGGTGTCTCCTATATGTACGCAAGTTTCAACGAAGTATCCCAATGGGACTATTCGGGAAAAAGGATCACATTTCTCTCTTCTTTCGGCGAAATAAGTGGCTCTAGAGGAATTGGTTGCTTCATTCTCTATTTGATCTTACAGAATCAGTTAATGCTCATCCATGTTCCACACGGGCAAGGAAGCTTAATGGGTGCAGCAGTCGGTATTGGAAACGTCTTCAGTGCCTTGATTCATGCAGTGGCCAGAAATCCTTCCTTAGCCAAACAATTATTTGGATATGCCATTTTGGGATTTGCCTTGACGGAAGCAATTGCTTTGTTTGCACTTTCACTATTTCATAAGGATCTTCCCCGGACCAATCACGAGTTTTTTATTCCTATCGTATATCGTCGTCACGCCCTTAATGATAGGTTTTGAAAAAGATTTTTCATGTCATTCCCATTTAGGTTCGATTCGGATCCCTCTGTTGTTTCCCTTTCCTCCCGAACCTTTTCCTCGAAATGATAAAGAATCTGGTACACTCGAATTGTATTATTTCAGTGCTTCTTGCTTGCCTAAAATCCTACTGATACAATTGGTAGGTCACCGGGTTATTCAAATAAGTCGTGTTTTCTGTGCTTTTCCCATGTTACAACTTCCGTACCAATTCGATCGATCCGGAATGGATCGGTTAAACATTCTATTAGGGAGCCCGGTCTTGACTCTTCTGTGTGGTATTCATTCTCGTTCGGCTCTTGGAATTTGGAACAGCTCGCAAAATCCAACCACTTCACCTACTTTATTGCCCCCAACCCTTTCCCGTACCTCTATAGAAGAAGGCTTTCATGTTCTTTCATCGATTGGGTATTCCTCTCCTTTTGTATGTGGGGTACCTTTCGGGTGTGGGATGCTCGTTTAACTTCTGTATTCATCTTGTTCCTTATTTACCTGGGTGCACTGCGTTTTCAAAAGCTTCCTGTCGAACCGGCTCCTATTTCAATCCGTGCTGGACTGATCGATATACCAATAATCAAGTCTCCAGTCAACTGGTGGAATACATCGCATCAACCTGGGAGCATTAGCCGATCTGGTACATCAATACATGTTCCTATGCCCATTCCAATCTTGTCTAACTTTGCTAACTTCCCCTTCTCTACCCGTATCTTGTTCGTTCTGGAAACACGTCTTCCTATTCCATCTTTTCCCGAATCCCCCTTAACGGAAGAAATACATTTGATAGATTATCCAACCCCGAGCAATCTTAGTTATTGGTGGGGGTTCGGTTCGTTAGCTGGTATTTGTTTAGTCATTCAGATAGTGACAGGCCTTTTTTTAGCTATGCATTACACACCTCATGTGGATCTAGCTTTCAACAGCGTAGAACACATTATGAGAGATGTTGAAGGGGGCTGGTTGCTCCGTTATATGCATGCTAATGGGGCAAGTATGTTTCTCATTGTGGTTCACCTTCATCTTTTTCGTGGTCTATATCATGCGAGTTATAGCAGTCCTAGGGAATTTGTTCGGTGTCTCGGAGTTGTCATATTCCTCTTAATGATTGTGACAGCTTTTATAGGATACGTACCACCTTGGGGTCAGATGAGCTTTTGGGGAGCAACAGTAATTACAAGCTTAGCTAGCGCCATACCTGTAGTTGGAGATAGCATAGTGACTTGGCTTTGGGGTGGTTTCTCCGTGGACAATGCCACCTTAAATCGTTTTTTTAGTCTCCATCATTTACTCCCCCTTATTTTAGTAGGCGCCAGTCTTCTTCATCTGGCCGCATTGCATCAATATGGATCAAATAATCCATTGGGTGTACATTCTGAGATGGATAAAATAGCTTCTTACCCTTATTTTTATGTAAAGGATCTTGTAGGTCGGGTAGCTTCTGCTATCTTTTCTTCCATTTGGATTTTTTTTGCTCCTAATGTTTTGGGGCATCCCGACAATTATATACCTGCAAATCCGATGCCCACCCCGCCTCATATTGTGCCGGAATGGTATTTCCTACCGATCCATGCCATTCTTCGCAGTATACCTGACAAAGCGGGAGGTGTAGCCGCAATAGCACCAGTTTTTATATCTCTCTTGGCTTTACCTTTTTTTAAAGAAATGTATGTGCGTAGTTCAAGTTTTCGACCGATTCACCAAGGAATATTTTGGTTGCTTTTGGCAGATTGCTTACTACTAGGTTGGATCGGATGTCAAGCAGTGGATTTAGCCATTTTTAGTCTTCATCTATCAGGTGTTTCATCAATTTTAGGTCTAACTACTATCTTCAACATGCGTGGACCTGGAATGACTATGCATAGATTACCACTTTTTGTGTGGTCCGTTCTAGTGACTGCATTCCTACTTTTATTATCACTTCCGGTACTGGCTGGGGCAATTACAATGTTATTAACCGATCGAAACTTTAATACAACCTTTTTTGATCCTGCTGGAGGGGGAGACCCTATATTATACCAGCATCTCTTTTGGTTCTTCGGTCATCCGGAGGTGTATATTCTCATTCTGCCAGGATTCGGTATTATTAGTCATATCGTATCGACTTTTTCAAGAAAACCGGTCTTCGGGTATCTAGGCATGGTTTATGCCATGATCAGTATAGGTGTTCTTGGATTTCTAGTTTGGGCTCATCATATGTTTACTGTGGGCTTAGACGTTGATACGCGTGCCTACTTCACCGCAGCTACCATGATCATAGCTGTGCCCACAGGAATCAAAATCTTTAGTTGGATCGCTACCATGTGGGGAGGTTCGATACAATACAAAACACCCATGTTATTTGCAGTAGGGTTCATCTTTTTGTTCACCATAGGAGGGCTCACTGGAATAGTTCTAGCTAACTCTGGGCTAGACATTGCTCTACATGATACTTATTATGTGGTTGCACATTTCCATTATGTACTTTCTATGGGAGCCGTTTTTGCTTTTTACTATTGGGTGGAAACTTTAGGACAA??????????????????????????????????????????????????????????????????????????????????????????????????????????????????????????????????????????????????????????????????????????????????????????????????????????????????????????????????????????????????????????????????????????????????????????????????????????????????????????????????????????????????????????????????????????????????????????????????????????????????????????????????????????????????????????????????????????????????????????????????????????????????????????????????????????????????????????????????????????????????????????????????????????????????ATGCACTCATTTCAAGGGGGTGCAACACTTCTCAGTTTGGGCCTCATATTTCTCCTTTATACCATGTTCGTATGGTGGCGGGATGTTCTACGTGAATCCACGTTGGAAGGGCATCATACAAAAGCAGTACAATTAGGACCTCGATATGGTTTTATTCTCTTCATAGTCTCGGAGGTTATGTTCCTTTTTGCTTTTTTTTGGGCTTCTTCTCATTCTTCTTTGGCACCTACGGTAGAGATCGGAGGTATTTGGCCACCCAAAGGGATTGGGGTTTTAGATCCTCGGGAAATCCCTTTTCTTAATACCCCTATTCTCCCTTCATCCGGAGCTGCCGTAACTTGGGCTCATCATGCTATACTCGCGGGGAAGGAAAAAGGTGCAGTTTACGCTTTAGTAGCTACCGTTTCACTGGCTCTAGTATCCACTGGCTTTCAAGGAATGGAATATTACCAAGCACCCTCCGCTATTTCGGATAGTATTTATGGTTCGACCTTTTTCTTAGCAACTGGCTTTCATGGTTTTCATGTGATTATAGGTAGTCTTTTCTTGATCATCAGTGGTATTCGACAATATCTTGGTCATCTGACCAAGGAGCATCCCACAAGCACCCCCAGGCGAAGGGGGGACCAGAAAACGCCTTTCGTTTTCTTCCTTAACAAGCCCTCGAGCCTCCTTTGCGCCGCCTTCCTCATAGAAGCCGCAGCCACTCAAGACCTTTATCAGTATTGCAAACTGCTGATAGAGCAGGGCGGCGAGGCTATATTAATAAGGATTTGTTACGCGCGATATGCCGACGACTTACTACTGGGAATCGTGGGTGCCGTATTTCTTCTCATAGAAATACAAAAACGTATCACCCACTTCCTACAATCCGGCCTAAGGGTAGGCGGAGCAGGATCAACAACCATAGCTGCACGGAGTACGGTAGAATTCCCCGGTACGGTCATTCGGGAAGTCCCTCCGAGGACGACTCCCATACAATTCTTGCGAGAGCTGGAGAAGCGTCTACGGGTAAAGCACCGTATCCAGTTAACGGCTTGCCACCTACGCTCCGCCATCCATTCCAAGTTTAGGGACCTAGGTTATAGTATCCCTATCAAAGAGATGAGCTCCAGAGGTCGTCTACTGGACGCGCTGGCTCCGACTCTTGGAAGAAGTCCCCAAGTTAGCGTATTATGGGTCAAGCACATCCGGCAAAGATCAAGGGGGATCTCGTTGTTGCATAGCTCAGGTCGGAGCGTTCAACAGGCATCGGGCATGAGTGTCAAGGCGGCGGGGGAAGGAAGGGCGGGATCTTTCAGCAGCGAATTCCCCATACAGATAGAGGCGCCTATCAAAAAGATACTCCTTCGGCTTCGGGATCGAGGTCTCATTAGCCGAAGAAGACCCAGGCCAATCCACGTGGCCTCTTTGACCAACGTCAGCGACAGAGACATAGTAAATTGGTCCGCGGGCATCGCGATAAGTCCTCTGTCCTACTACAGGTGCTGCGACAACCTTTACCAAGTCCGAACGATTGTCAACTACCAGATCCGCTGGTCCGCTATATTCACCCTAGCCCACAAGCACAAATCTTCGGCGCGGAATATAATCCCAAAGTACCCCAAAGACTCAAATATAGTCAATCAAGAAGGTGGTAAGACCCTTGCAGAGTTCCCAAACAGCATAGAGCTTGGGAAGTCGTATTTTGTTCGTACACAATCAACGGAGGCCTCCCCGACATATGTTGCAACGTCTTCAATAGCATGCTCTTACTTCGTCTGTCCCTTAATAAGTCATCAAATTTGGTGCTTTTCGATCCCCAGTTGCTATGGGGAGCAAAGGACGAAATACAAAAGAATCCTCCATTTAAGTGGTTCTTGCTTCTCCTTATTCCTGTTCCTAACTCTTGAATGGGTAATTCCCAATGTTTGGCACTTTCTATACTTCGTGGGTTCAACAAATTCGCTCATGATCAAGTTACAACCTAAGATCTATGACTATATTATGTTAACTGTTCGTATTTTGTTCATTCCATCGGTATGCTCCCAGGTACCTGTAATTGTGATCTGTTTGCCAGAAACCTTCACGAGCAATCGTCGTTTTTTTATGGTTTTTCCGCTTATCACAGCAGCTCTTTCCACACCTCCGGATATCTGGTGCCAAATCGTCGCCCCTTTCCTTATATATTCGATAATCGAGTTTGCTATCTTTGTGGCATTGATTGTACAAGTTCGTATGTCGGAATTTGCACCTATTTTGATCTATTTAGTGATCAGTCCGCTAGTTTCTTTGATCCCACTCGGTGTTCCTTTTCCATTTGCTTCCAATAGTTCGACCTATCCAGAGAAATTGTCGGCCTACGAATGCGGTTCCGATCCCTCCGGTGATGCCAGAAGTCGTTTCGATATACGATTTTATCCGGTTCCTATTTTATTTATTATCCCTGATCCGGAAGTCACCTTTTCTTTTCCTTGGGCAGTACCTCCTAACAAGATTGATCTGTTTGGATCTTGGTCCATGTTTTTATTGATTTTGACGATTGGATCTGCTTCGGATCGGGAGATGATCATCTCTATTTTAGGTATTCGGGGAATCCTCCTTAATAGACGAAATATTCTTATTATGTCAATGCCAATTGAATCAATGTTATTAGCAGTCAATTTGAACTTTTTGGTATTTTCCGTTTCTTTGGATGATATGATGGGTCAATCATTTGCTTCATTAGTTCCAACAGTGGCAGCAGCGGAATCCGCTATTGGATTAGCCATTTTCGTTATTACTTTTCGAGTCCGAGGGACGATTGCTGTCGAATCTATAAATTGCATTCAAGGTCTGACCGTAGTGATGTTAATTGTGGTTACATTCATAAGTAGCTTGGTCCATCTTTATTCCATTTCTTATATGTCGTCGGATCCGCATTGCCCTCGATTTATGTGTTATTTATCAATTTTTACTTTTTTTATGCTAATGTTGGTGACTGGAGATAACTTTCTTCAATTATTCCTGGGATGGGAGGGAGTAGGTCTTGCTTCATATTTGTTAATTCAATTCTGGTTTACACGACTTCAGGCAGATAAAGCAGCTATCAAAGCTATGCTTGTCAATCGAGTAGGTGATTTTGGATTAGCTCTTGGGATTTTTGGTTGTTTTACTCTCTTTCAAACAGTAGACTTTTCTACCATTTTGGCTTGTGCTAGTGCTCCCAGAAATGAATGGATTTTTTGCAATATGAGATTGAATGCCATAACTCTGATTTGTATTTTACTTTTTATTGGTGCTGTTGGGAAATCTGCACAGATAGGATTGCATACTTGGTTACCCGATGCAATGGAGGGTCCCACTCCAGTATCTGCTTTGATTCATGCAGCTACTATGGTCACTGCTGGCGTTTTCATGATAGCAAGGTGCTCCCCTTTATTTGAATACTCACCTACGGCTTTGATTGTTATTACTTTTGCAGGAGCTATGACGTCATTCCTTGCGGCAACCACTGGAATATTACAGAACGATCTAAAGAGGGTCATAGCTTATTCAACTTGCAGTCAATTAGGCTATATGATCTTTGCTTGCGGCATCTCTAACTATTCGGTTAGCGTCTTTCACTTAATGAATCACGCGTTTTTCAAAGCATTACTCTTCCTGAGTGCGGGTTCGGTGATTCATGCCATGTCGGATGAGCAAGATATGCGGAAGATGGGGGGGCTTGCCTCCTCCTTTCCTTTGACCTATGCCATGATGCTCATGGGCAGCTTATCTCTTATTGGATTTCCTTTTCTAACAGGATTTTATTCAAAAGATGTGATCTTAGAGCTCGCTTACACAAAGTATACCATCAGTGGGAACTTTGCTTTCTGGTTGGGGAGTGTCTCTGTCCTTTTCACTTCTTATTACTCCTTTCGTTTACTATTGATCACATTTCTAGTACCAACTAATTCATTCGGGCGAGACAGATTACGATGTCATGATGCGCCCATTCCTATGGCTATTCCTTTAATACTTTTGGCTCTCGGGAGTCTCTTTGTTGGATACTTGGCCAAATTGCGCTATTTACCAGTGAGTGGTATTATTGGACTGATCTTTTGGTGGGAAATGTTCTTCATTTTAGATAATGAAACCATTCCATTACTACCAACGACCTCTCTGAGATATACGGTTTATGCCTCCAAGGTACGAAGTTGGACTAATTTGGAAACATTGGGCAATTTACTTTATACCTACTATTCCGTATGGTTTATTTTATTAGTA???????????????????????????????????????????????????????????????????????????????????????????????????????????????????????????????????????????????????????????????????????????????????????????????????????????????????????????????????????????????????????????????????????????????????????????????????????????????????????????????????????????????????????????????????????????????????????????????????????????????????????????????????????????????????????????????????????????????????????????????????????????????????????????????????????????????????????????????????????????????????????????????????????????????????????????????????????????????????????????????????????????????????????????????????????????????????????????????????????????????????????????????????????????????????????????????????????????????????????????????????????????????????????????????????????????????????????????????????????????????????????????????????????????????????????????????????????????????????????????????????TTGTTGTGCTTTCTAAAATGGCATACCTATACAAGGGTTCAAGTTTCGATCGAGATTTGCGGAGTTGATCATCCCTCTCGAAAACGCAGATTTGAAGTTGTCCATAATTTACTGAGTACTCGGTATAACTCACGCATTCGTGTACAAACAAGTGCAGACGAAGTAACACGAATATCCCCGGTAGTCAGTCCATTTCCATCAGCCGGCCGGTGGGAGCGAGAAGTATGGGATATGTCTGGTGTTTCTTCCATCAATCATCCGGATTTGCGCCGTATATTAACTGATTATGGTTTCGAGGGTCATCCATTACGAAAAGACTTTCCTCTGAGTGGATATGTGGAAGTACGCTATGATGATCCAGAGAAACGTGTGGTTTCTGAACCCTTTGCTAGTCCTCTCCATTTTCATTACGAAGATGTATCACGTCAGGATCCGTTGCTCAAACCGAATCACGCCAATGTGTTGGAAGGATGGAAATCAATAAGATTAGTACCATTCAGAATCCCATTTGGAAAATTGGCTATGGAGATTCCGCGCGGTCAGAGAAGGGGCCCTTATTTCAAAGCAACAGGATATGTCTTTGCACGACAAAGCGCTCTCCGAGGGCATGGAATGTCCCTGGTCAGAATCTCGACAGTAATGTCTTTAGATTCTCCGGTCGAAATACGGGAAAACCCCATCAAATTCTTTATGGAAACGGAATTCTCCCCGGAACTGGAAGATCATTTCGAGATCTTCGAGCATATTCGAGGGTTCAATGTGACTATTGTCACTTCGGCCAACACAAAAGATGAGACTTTACCACCGTGGAGCGGCTTTAGATTCTTGGTCGATGCTGGCATTGGTACCCCCAAAATAGCTATGCAAGATGAGCTTACAGGACGGCCAATCAAGCGAGCCACCAGGTTTGAGAAAAAGGTGGGAGTTGTGGCTGGTCAATCACTGATCAAAAAGGGCATTTTGGAGAGATTATTCATCCATCTAGTGACCGGTGATTCAAAGAGAAAAGAGCGAGCTGCCGCCAGGTTTCATGGATCCACAGATGTTGCGGATGGTGAACCACTTATGAATCCACAAAGATTCAGACAAAAGCGAGCCTGGAAGGAACTGATAAAGATTTGGCGAACGAAGAAAAAGGTCAAAGGACGAATTCTGGCTAAAAAAAGAGGTGGTTATGCAGTAGCCATCGCAGGTTTCATTACTTTGATTCCATTCAAAAAAAGGTTCATTTATAGCATTAACCCTTTGATTCGTCATGGTAGAGAATCAAAACGGCGCACGGACCGTACTCGAGCTTCGGATCAATGTCCCCAGAAGCAAGGAGTATGCCTGCGTGTTTCGACGAGAACACCGAAAAAACCTAATTCAGCTCTACGTAAGATAGCAAAAGTACGGTTGAGCAATCGACATGATATATTTGCTCACATTCCTGGCGAAGGTCATAATTCGCAGGAACATTCTATAGTCTTAGTCAGAGGAGGTAGAGTGAAAGATTCGCCAGGTGTGAAATCCCATCGTATTCGAGGAGTCAAGGATTTGCTGGGAATTCCAGATCGCAGAAAGGGAAGATCTAAATATGGTGCAGAAAGACCCATGAATGAGTTAACTAAGTCTCAGATCGACCAAATTGAACAAATGATAGCTCAAGATCATCTTTCATTGGGAAAATCAGAGGGGAGAACGAGCAGACATCGAACGATTAATTTCCATTTCTCCTTATCGTGGATTTCGTCATCAAGATGGATCGCCCTT?????????????????????????????????????????????????????????????????????????????????????????????????????????????????????????????????AGAGCGGTTATGGATACCATGACCGATCACCATCGAGAAAGACTAAATCACTTCTCAAGCATCACGCCGGGGTTGTAACCTCCTTGAATTATTCGGTCATGCAAGACTTTTTGAATACAAAGAAGAAAATGCATTTCGACCCCGTCTCCGTTCTCAATCATTTCGTGGCACCGGGTGTGGCTGAACGGGGAGCGAAGGAAGGAAGCATAGAAAAGAGAATACGCTCTCGCATCGCTTTTTTTGTAGAAAGCTCGACCAGCGAGAAAAAGTGTTTGGCCCGAGTCCACTTCATTCGCCAAGCGAATTATCTGAGCTTCGCGGGAACAACCACTATCTCGCTCTTTCCTTTCTCTACCTTTTTTTTTCCAAGGGGGGTTGGGGTGTATAAGAACCCTTTTTTTGAGTGGGAACAACTGGGTAAGGATATGGAATTGATAGAGAAATTCATAGACCTAGGTAGGATAGGCAAATTACTGAGAAAGAACTCTGATTTTCACGAAGTGCCAAAAATGCGAGATTTTTTGTCTAATAGAACACACACTAAGACCTTAATTGAGTCGGTAAAGATCAAATCCGTTTATCAAAGTGCTTCTCTGATTGCTCAAGACATCTCTTTGAAACTGAGGAACAAGAAAATCTCATTTCGAACCATTTTTAGTCAAATAGTGAAGTTTTCAATTTAAAACGTGTCGTCTACTTCCCGGAAATGTTCGGCACAGGGAACTTTCTCTAATCCAACGCCGCATTCTCCGAAGATTGAGGAACAAGAGGAGATCCATTCAAAGAAATCTTTCTCAGAGAGAAAATCGAAACAGTAACATCAAATCACAAACTACACGAAAGTTGTCCCTTTATTATGGGAATTTACCCATAAGGGAGGGAAGAGAACGAACTTCATATCCTGTTTTACTCAATCAAGAAACAAGATCGGACGTGATTCCGGTTCGTCTCCATTTTAGTGACACTCTTCCTCAAGCAAGGCAGCCGATAAGTCATCGAAGGGTTTGTTTGAATAATGGACTGGTAACCATTACTCATTGGAAAGTTTCCCACGGTGATCTAATCTCTTTTCCAGAAGGTGAAGAAATAAGGAGAGATTTCTATATCGACATAGTTGGCAAAATCATAGGCAAATTCTTACCGGTCAGAATCTGGAGAAGAACAAAAACGGAATGGTTCCGCTTACTCACAACTCTGAGGGGGTGCCGCTTACTACTCAAATCCCGGTTTTTGCAAGGGTTGCGTCAAGAAGAAGACAAAGTCTGCTTAGGCAGTTCCTTCGCTGAGCACAACAGAATGAAGAGGAATTTCTTTCATTTCTTTGTTTACAAGTCTTCTTTATATAGTTGCTCCGGATCCAGAATCAAAAGGATCGAACTACCTACTCATTATTCGGAGGTGAATCATAGAACACCAAAAGCAGTGGTATCTTATGGACCTAACATAGGTCACATACCTCACGACATAAGATTGAAAGATCCAAACCTTCCACTTCGGAGT??????????????????????????????????????????????????????????????????????????????????????????????????????????????????????????????????????????????????????????????????????????????????????????????????????????????????????????????????????????????????????????????????????????????????????????????????????????????????????????????????????????????????????
>Eleusine_indica_NC_040989
ATGCAAACAGGCTTAAAAGCAGTGGATAGCCTGGTTCCTATAGGCCGTGGTCAACGAGAACTTATAATCGGGGACAGACAAACTGGAAAAACAGCAATAGCTATCGATACTATATTAAATCAAAAGCAAATGAACTCAGAGAGTGAGACATTGTATTGTGTCTATGTTGCGATTGGACAAAAACGCTCGACTGTGGCACAATTAGTTCAAATTCTTTCAGAAGCGAATGCTTTGGAATATTCCATTCTTGTAGCAGCCACCGCTTCGGATCCTGCTCCTCTGCAATTTCTGGCCCCATATTCAGGGTGTGCCATGGGGGAATATTTCCGCGATAATGGAATGCACGCATTAATTATATATGATGATCTAAGTAAACAGGCGGTAGCATATCGACAAATGTCATTATTGTTACGCCGACCACCAGGCCGGGAGGCTTTCCCAGGGGATGTTTTCTATTTACATTCCCGTCTCTTAGAAAGAGCCGCTAAACGATCGGACCAGACAGGTGCAGGTAGCTTGACTGCGTTACCCGTGATTGAAACACAAGCTGGAGACGTATCGGCCTATATTCCTACTAATGTGATCTCCATTACAGATGGACAAATCTGTTTGGAAACAGAGCTCTTTTATCGAGGAATTAGACCAGCTATTAACGTTGGCTTATCCGTCAGTCGCGTCGGGTCTGCCGCTCAGTTAAAAACTATGAAACAAGTCTGCGGGAGTTCAAAACTTGAATTGGCACAATATCGCGAAGTAGCCGCCTTCGCTCAATTTGGGTCAGACCTTGATGCTGCGACTCAGGCATTACTCAATAGAGGTGCAAGGCTTACAGAAGTGCCCAAACAACCACAATTTGAGCCACTTCCAATTGAAAAACAAATTGTTGTGATTTATGCTTTGCAGCAATTCTTCAATCCTAACGAAGTCATTCCGGAAGAATCCAATGAACAACAACGATTACTTAGGATCAGCTTGCGAATTTGCGTAGTAGAATCATTACCAACGGCACGCTGTGCGCCTAAGTGCGAAAAGACAGTGCAAGCTTTGTTATGCCGAAACCTAAATGTAAAGTCAGCAACACTTCTAAATGCCACTTCTTCCCGTCGCATCCGTCTTCAGGACGATATAGTCACAGGTTTTCACTTTTCAGTGAGTGAAAGATTTGTATCCCTAATTCGAGAAGGCTTGATAGTCATGGGCAACTATTATTTCTCATTCACAAATCCGTCCTTGTCTATGCTGCTCACTCTCGGTTTGGTCTTACTTCTTGTTTTTGTTGTTACGAAAAAGGGAGGGGGCAAGTCAGTGCCAAATGCATGGCAATCCTTGGTAGAGCTTATTTATGATTTCGTGCCGAACCTGGTAAACGAACAAATAGGTGTAAAACAAAAGTTTTTCCCTTGCATCTCGGTCACTTTTACTTTTTTGTTATTTTGTAATCTCCAGGGTATGATACCCTTTAGCTTCACAGTGACAAGTCATTTTCTCATTACTTTGGCTCTTTCATTTTCCATTTTTATAGGCATTACGATCGTTGGATTTCAAAGACATGGGCTTCATTTTTTTAGCTTCTTATTACCTGCGGGAGTCCCACTGCCGTTAGCACCTTTTTTAGTACTCCTTGAGCTAATCTCTCATTGTTTTCGTGCATTAAGCTCAGGAATACGTTTATTTGCTAATATGATGGCCGGTCATAGTTCAGTAAAGATTTTAAGTGGGTTTGCTTGGACTATGCTATTTCTGAATAATATTTTTTATTTCATAGGAGATCTTGGTCCCTTATTTATAGTTCTAGCATTAACCGGTCTGGAATTAGGTGTAGCTATATCACAAGCTCATGTTTCTACGATCTCAATTTGTATTTACTTGAATGATGCTACAAATCTCCATATGCCTCAACTTGATAAATTGACTTATTTCTCACAATTCTTCTGGTTATGCCTTCTCCTCTTTACTTTTTATATTCTATTTTTTAATAATAATAATGGAATACTTGGAATTAGCAGAATTCTCAAACTACGGAACCAACACCGGGGGAACAAGATCCAGAGCGAGGAAGATATCTCGAGAAAAACCGGTCTCTCATATATGTACTCCAGTTTATCTGAGGTATCCCAATGGGACTATTTGGGAAAAAGGATCACTCTGATCTCAGATTTCGGAGAAATAAGTGGCTCACGAGGAATGGAGAGACAGATTCCCTATTTGATCTGTTGGAAAAATATAATGCTCACACATGTTCCACACGGGCAAGGAAGCTTAGCCGGAGCTGCTGTCGGAATTGGAAACGTCCTCAGTTCTTCGATTCATTCCGTGGCTAGAAATCCTTCATTGGCTAAACAATCATTTGGTTATGCCATTTTGGGCTTTGCTCTCACCGAAGCTATTGCATCGTTTGCCCTTGAACAATTTCATAAGGATCTTCCCCTCACCAATCACGAGTTTTTTATTCCTCTCGTATATCGTCGTCACGCCCTTAATGATAGGTTTTGAAAAAGATTTTTCATGTCATTCCCATTTAGGTTCGATTCGGATCCCTCTGTTGTTTCCCTTTCCTCCCGAACCTTTTCCTCGAAATGATAAAGAATCTGGTACACTCGAATTGTATTATTTAAGTGCTTATTGCTTGCCAAAAATCCTACTTCTACAATTGGTAGGTCACCGGGTTATTCAAATAAGTCGTGTTTTCTGTGCTTTTCCCATGTTACAACTTCCGTACCAATTCGATCGATCCGGAATGGATCGGTTAAACATTCTATTAGGGAGCCTGGTCTTGACTCTTCTGTGTGGTATTCATTCTCGTTCGGCTCTTGGAGTTTGGAACAGCTCGCAAAATCCAACCACTTCACCTACTTTATTGCCCCCAACCGTTTCCCGTACCTCTATAGAAGAAGGGTTTCATGTTCTTTCATCGATTGGGTATTCCTCTCTTTTTGTATGTGGGGTACCTTTCGGGTGTGGGATGCTCGTTTAACTTCTGTATTCATCTTGTTCCTTATTTACCTGGGTGCACTGCGTTTTCAAAAGCTTCCTGTCGAACCGGCTCCTATTTCAATCCGTGCTGGACCGATCGATATACCAATAATAAAGTCTCCAGTCAACTGGTGGAATACATCGCATCAACCTGGGAGCATTAGCCGATCTGGTACATCAATACATGTTCCTATGCCCATTCCAATCTTGTCTAACTTTGCTAACTTCCCCTTCTCTACCCGTATCTTGTTCGTTCTGGAAACACGTCTTCCTATTCCATCTTTTCCCGAATCTCCCTTAACGGAAGAAATACATTTGATAGATTATCCAACCCCGAGCAATCTTAGTTATTGGTGGGGGTTCGGTTCGTTAGCTGGTATTTGTTTAGTCATTCAGATAGTGACTGGCGTTTTTTTAGCTATGCATCACACACCTCATGTGGATCTAGCTTTCAACAGCGTAGAACACATTATGAGAGATGTTGAAGGGGGCTGGTTGCTCCGTTATATGCATGCTAATGGGGCAAGTATGTTTCTCATTGTGGTTCACCTTCATATTTTTCGTGGTCTATATTATGCGAGTTATAGCAGTCCTAGGGAATTTGTTCGGTGTCTCGGAGTTGTCATATTCCTATTAATGATTGTGACAGCTTTTATAGGATACGTACCACCTTGGGGTCAGATGAGCTTTTGGGGAGCAACAGTAATTACAAGCTTAGCTAGCGCCATACCAGTAGTAGGAGATACCATAGTGACTTGGCTTTGGGGTGGTTTCTCCGTGGACAATGCCACCTTAAATCGTTTTTTTAGTCTCCATCATTTACTCCCCTTTATTTTAGCAGGCGCCAGTCTTCTTCATTTGGCTGCATTGCATCAATATGGATCAAATAATCCATTGGGTGTACATTCTGAGATGGATAAAATTGCTTCTTACCCTTATTTTTATGTAAAGGATCTTGTAGGTCGGGTAGCTTCTGCTATCTTTTTTTCCATTTGGATTTTTTTTGCTCCAAATGTTTTGGGGCATCCCGACAATTATATACCTGCTAATCCGATGCCCACCCCGCCTCATATTGTGCCGGAATGGTATTTCCTACCGATCCATGCCATTCTTCGCAGTATACCTGACAAAGCGGGAGGTGTAGCCGCAATAGCACCAGTTTTTATATCTCTCTTGGCTTTACCTTTTTTTAAAGAAATGTATGTGCGTAGTTCAAGTTTTCGACCGATTCACCAAGGAATATTTTGGTTGCTTTTGGCGGATTGCTTACTACTAGGTTGGATCGGATGTCAAGCAGTTGATTTAGCAATTTTTAGTCTTCATCTATCAGGTGTTTCATCAATTTTAGGTATAACTACTATCTTCAACATGCGTGGACCTGGAATGACTATGCATAGATTACCACTTTTTGTGTGGTCCGTTCTAGTGACAGCATTCCTACTTTTATTATCACTTCCGGTACTGGCAGGGGCAATTACAATGTTATTAACCGATCGAAACTTTAATACAACCTTTTTTGATCCTGCAGGAGGGGGAGACCCAATATTATACCAGCATCTCTTTTGGTTCTTCGGTCATCCAGAGGTGTATATTCTCATTCTGCCTGGATTCGGTATTATTAGTCATATCGTATCGACCTTTTCAAGAAAACCGGTCTTCGGGTATCTAGGCATGGTTTATGCCATGATAAGTATAGGTGTTCTTGGATTTCTAGTTTGGGCTCATCATATGTTTACTGTGGGCTTAGACGTTGATACGCGTGCCTACTTCACCGCAGCTACCATGATCATAGCTGTGCCCACTGGAATAAAAATATTTAGTTGGATCGCTACCATGTGGGGAGGTTCGATACAATACAAAACACCCATGTTATTTGCTGTAGGGTTCATCTTTTTGTTCACCATAGGAGGGCTAACTGGAATAGTTCTAGCAAACTCTGGGCTAGACATTGCTCTACATGATACTTATTATGTGGTTGCACATTTCCATTATGTACTTTCTATGGGAGCCGTTTTTGCTTTTTACTATTGGGTGGAAACTTTAGGCCAATTGGTTCGCGCTTTATGGCATTTCAACGAGCAAACGAATCCAATCCCGCAAAGGATTGTTCATGGAACTACTATCGAAATTATTCGGACCATTTTTCCTAGTGTCATTCTATTGTTCATTGCTATACCATCGTTTGCTCTGTTATACTCAATGGACGGGGTATTAGTAGATCCAGCCATTACTATCAAAGCTATTGGACATCAATGGTATCGGTATGAGTATTCGGACTATAACAGTTCCGATGAACAGTCACTCACTTTTGACAGTTATATGATTCCAGAAGATGATCCAGAATTGGGTCAATCACGTTTATTAGAAGTTGACAATAGAGTGGTTGTACCAGCCAAAACTCATCTACGTATGATTGTAACACCCGCTGATGTACCTCATAGTTGGGCTGTACCTTCCTCAGGTGTCAAATGTGATGCTGTACCTGGTCGTTCAAATCTTACCTCCATCTCGGTACAACGAGAAGGAGTTTACTATGGTCAGTGCAGTGAGATTTGTGGAACTAATCATGCCTTTACGATCGTCGTAGAAGCAGTGACTTTGAAAGATTATGCGGATTGGGTATCCAATCAATTAATCCTCCAAATGCACTCATTTCAAGGGGGTGCAACACTTCTCAGTTTGGGCCTAATATTTCTCCTTTATACCATGTTCGTATGGTGGCGGGATGTTCTACGTGAATCCACGTTGGAAGGGCATCATACAAAAGCTGTACAATTAGGACCTCGATATGGTTCTATTCTCTTCATAGTCTCGGAGGTTATGTTCCTTTTTGCTTTTTTTTGGGCTTCTTCTCATTCTTCTTTGGCACCTACGGTAGAGATCGGAGGTATTTGGCCCCCAAAAGGGATTGGGGTTTTAGATCCTTGGGAAATCCCTCTTCTTAATACCCCTATTCTCCCTTCATCCGGAGCTGCCGTAACTTGGGCTCATCATGCTATACTCGCGGGGAAGGAAAAACGAGCAGTTTACGCTTTAGTAGCAACCGTTTCACTGGCTCTAGTATCCACAGGCTTTCAAGGAATGGAATATTACCAAGCACCCTCCACTATTTCGGATAGTATTTATGGTTCTACCTTTTTCTTAGCAACTGGCTTTCATGGTTTTCATGTGATTATAGGTACTCTTTTCTTGATCGTATGTGGTATTCGCCAATATCTTGGTCATCTGACCAAGAAGCATCCCACAAGCACCCCCAGGCGAAGGGGAGACCAGAAAACGCCTTTCGTTTTCTTCCTTAACAAGCCCTCGAGCCTCCTTTGCGCCGCCTTCCTCATAGAAGCCGCTGCCATGAGAGACCTTCTTAAGTATTGCAAACTGCTGATAGAGCTGGGCGGGGAGGCGATATTAATAAGGATTTGTTACGCGCGATATGCCGACGACTTACTACTGGGAATCGTGGGTGCCGTATTTCTTCTCATAGAAATACAAAAACGTATCACCCACTTCCTACAATCCGGCCTTTGGGTAGGCTCCGCAGGATCAACAACCATAGCTGCACGGAGTACGGTAGAATTCCCCGGTACGGTCATTCGGGAAGTCCCCCCGAGGACGACTCCCATACAATTCTTGCGAGAGCTGGAGAAGCGTCTACGGGTAAAGCACCGTATCCATATAACTGCCTGCCACCTACGCTCCGCCATCCATTCCAAGTTTAGGGACCTAGGTTATAGTATCCCTATCAAAGAGATGAGCGGAAGAGGTCGTCTACTGGACGCGCTAGCGGAGACTCTTGGAAAAAGTCCCCAAGTTAGCGTATTATGGGTCAAGCACATCCGGCAAAGATCAAGGGGGGTCTCGTTGTTGCATAGCTCAGGTCAGAGCGTTCAACAGGCATCGGGCATGAGTGTCAAGGTGGCGGGGGAAGGAAGGGCGGGATCTTTCAGCAGCGAATTCCCCATACAGATAGAGGCGCCTATCAAAAAGATACTCCGAAGGCTTCGGGATCGAGGTCTCATTAGCCGAAGAAGACCCAGGCCAATCCACGTGGCCTCTTTGACCAACGTCAGCGACAGAGACATAGTAAATTGGTCCGCGGGCATCGCGATAAGTCCTCTGTCCTACTACAGGTGCTGCGACAACCTTTACCAAGTCCGAACGATTGTCAACTACCAGATCCGCTGGTCCGCTATATTCACCCTAGCCCACAAGCACAAATCTTCGGCGCGGAATATAATCCCAAAGTACCCCAAAGACTCAAATATAGTCAATCAAGAAGGTGGTAAGACCCTTGCAGAGTTCCCAAACAGCATAGAGCTTGGGAAGTCGTATTTTGTTCGTACACAATCAACGGAGGCCCCCCCGACATATGTTGCAACGTCTTCAATAGCATGCTCTTACTTCGTCTTTCCCTTAATAAGTCATCAAATTTGGTGCTTTTCGATCCCCAGTTGCTATGGGGAACAAAGGCAGAAATACAATAGATTCCTCCATTTAAGTGGTTCTCGCTTCTCCTTGTTCCTGTTCCTAACTCCTCCCCGGGTAGTTCCCAATGTTTGGCACTTTCCATACTTCGTGGGTTCAACAAATTCGCTCATGATCAAGTTACAACCTAAGATCTATGACTATATTATGTTAACTGTTCGTATTTTGTTCATTCCATCGGTATGCTCCCAGGTACCTGTAATTGTGATCTGTTTGCCAGAAACCTTCACGAGCAATCGTCGTTTTTTGATGGTTTTTCCGCTTATCACAGCAGCTCTTTCCACACCTCCGGATATCTGGTGCCAAATCGTCGCCCCTTTCCTTATATATTCTATAATCGAGTTTGCTATCTTTGTGGCATTGATTGTACAAGTTCGTATGTCGGAATTTGCACCTATTTGTATCTATTTAGTGATCAGTCCGCTAGTTTCTTTGATTCCACTCGGTGTTCCTTTTCCATTTGCTTCCAATAGTTCGACCTATCCAGAAAAATTGTCGGCCTACGAATGTGGTTTCGATCCCTCCGGTGATGCCAGAAGTCGTTTCGATATACGATTTTATCCGGTTCCTATTTTATTTATTATCCCTGATCCGGAAGTCACCTTTTCTTTTCCTTGGGCAGTACCTCCTAACAAGATTGATCTGTTTGGATCTTGGTCCATGTTTTTATTGATTTTGACGATTGGATCTGCTTCGGATCGGGAGATGATCATCTCTATTTTAGGTATTTGGGGAATCCTCCTTAATAGACGAAATATTCTTATTATGTCAATGCCAATTGAATCAATGTTATTAGCTGTCAATTTGAACTTTTTGGTATTTTCCGTTTCTTTGGATGATATGATGGGTCAATCATTTGCTTCATTAGTTCCAACAGTGGCAGCTGCGGAATCTGCTATTGGATTAGCCATTTTCGTTATTACTTTTCGAGTCCGAGGGACTATTGCTGTCGAATTTATAAATTGCATTCAAGGTCTGACCGTAGTGATGTTAATTGTGGTTACATTCATAAGTAGCTTGGTCCATCTTTATTCCATTTCATATATGTCTGAGGATCCGCATAGCCCTCGATTTATGTGTTATTTATCCATTTTTACTTTTTTTATGCTAATGTTGGTGACTGGAGATAACTTTCTTCAATTATTCCTGGGATGGGAGGGAGTAGGTCTTGCTTCATATTTGTTAATTCATTTCTGGTTTACACGACTTCAGGCGGATAAAGCAGCTATAAAAGCTATGCTTGTCAATCGAGTAGGTGATTTTGGATTAGCTCTTGGGATTTTTGGTTGTTTTACTCTCTTTCAAACAGTAGACTTTTCAACCATTTTTGCTTGTGCTAGTGCTCCCAGAAATGAATGGATTTTTTGCAATATGAGATTGAATGCCATAACTCTGATTTGTATTTTACTTTTTATTGGTGCTGTTGGTAAATCTGCACAGATAGGATTGCATACTTGGTTACCCGATGCAATGGAGGGTCCCACTCCAGTATCTGCTTTGATTCATGCAGCTACTATGGTCACTGCTGGCGTTTTCATGATAGCAAGGTGCTCCCCTTTATTTGAATACTCACCCACGGCTTTGATTGTTATTACTTTTGCAGGAGCTATGACGTCATTCCTTGCGGCAACCACTGGAATATTACAGAACGATCTAAAGAGGGTCATAGCTTATTCAACTTGCAGTCAATTAGGCTATATGATCTTTGCTTGCGGCATCTCTAACTATTCGGTTAGCGTCTTTCACTTAATGAATCACGCGTTTTTCAAAGCATTACTCTTCCTGAGTGCGGGTTCGGTGATTCATGCCATGTCGGATGAGCAAGATATGCGGAAGATGGGGGGGCTTGCCTCCTCCTTTCCTTTGACCTATGCCATGATGCTCATGGGCAGCTTATCTCTTATTGGATTTCCATTTCTAACTGGATTTTATTCCAAAGATGTGATCTTAGAGCTCGCTTACACAAAGTATACCATCAGTGGGAACTTTGCTTTCTGGTTGGGAAGTGTCTCTGTCCTTTTCACTTCTTATTACTCCTTTCGTTTACTATTTCTAACATTTCTAGTACCAACTAATTCATTCGGGCGAGACAGATTACGATGTCATGATGCGCCCATTCCTATGGCCATTCCTTTAATACTTTTGGCTCTCGGGAGTCTCTTTGTAGGATACTTGGCCAAATTGCGCTATTTACCAGTGAGTGGTATTATTGGACTGATCTTTTGGTGGGAAATGTTCTTCATTTTAGATAATGAAACCATTCCATTACTACCAACGACCTCCCTGGGATATATGGTTTATGCCGGAAAGGTACGAAGTTGGACTAATTTGGAAACATTGGGCAATTTACTTTATACCTACTATTCCGTCTGGTTTATTTTATTAGTATATGTTTCTATGATGGCCCAAGAACACGCTCATTCTTCAGCCGTAGAGAGACTTTTGAATTGTGAGGTACCATTACGAGCTCAATATATACGAGTGTTATTCTGTGAAATAACTCGAATTTCAAATCATTCACTTGCTTCAACTACTCATGCTATGGATGTGGGAGCATCAACTCCGTTCCTTTGGGCTTTTGAGGAGCGGGAGAAATTGTTGGAATTCTATGAAAGAGTCCCGGGAGCCAGGATGCATGCCAGTTTCATACGACCTGGTGGAGTGGCACAAGATCTGCCTCTTGGCTTATGTCGAGATATTGATTCCTCCACACAACAATTTGCTTCTCGTATCGACGAATTAGAAGAGATGTCAACCGGCAACCGTATCTGGAAACAACGATTAGTGGATATTGGTACTGTCACTGCACAGCAAGCAAAGGATTGGGGATTCAGTGGTGTAATGTTAAGAGGTCCTGGGGTATGCTGGGATTCGCGAAGAGCAGCACCTTACGATGTTCATGACCAATCGGATCTTGACGTACCAGTAGGTACCAGAGGAGATCGCTATGATCGTTACTGTATTCGTATCGAAGAGATGCGACAAAGTGTTCGGATCATTGTGCAATGTCTTAATCAAATGCCTAGTGGCATGATCAAAGCCGATGATCGTAAGCTATGTCCTCCATCACGATCTCGAATGAAACTATCCATGGAACACCATTTCGAACTTTATACAGAAGGTTTTTCCGTACCAGCTCCTTCTACCTATACCGCAGTTGAAGCACCTAAAGGTGAATTTGGTGTCTTTCTTGTCAGTAATGGGAGTAATCGTCCCTACCGTTGTAAAATAAGAGCACCTGGCTTTGCCCATTCACAAGGACTCGATTCTATGTCCAAACATCACATGCCAGCAGATGTAGTCACCATCATAGGTACTCAAGATATTGTGTTTGGAGAGGTAGATAGATAGTTGTTGTGCTTTCTAAAATGGCATACCTATACAAGGGTTCAAGTTTCGATCGATATTTGCGGAGTGGATCATCCCTCTCGAAAACGAAGATTTGAAGTTGTCCATAATTTACTGAGTACTCGGTATAACTCACGCATTCGTGTACAAACAAGTGCAGACGAAGTAACACGAATATCTCCGGTAGTCAGTCCATTTCCATCAGCTGGCCGGTGGGAGCGAGAAGTATGGGATATGTCTGGTGTTTCTTCCATCAATCATCCGGATTTACGCCGTATATCAACTGATTATGGTTTCGAGGGTCATCCATTACGAAAAGACTTTCCTCTGAGTGGATATGTGGAAGTACGCTATGATGATCCAGAGAAACGTGTGGTTTCTGAACCCTTTGCTAGTCCT???????????????????????????????????????????????????????????????????????????????????????????????????????????????????????????????????????????????????????????????????????????????????????????????????????????????????????????????????????????????????????????????????????????????????????????????????????????????????????????????????????????????????????????????????????????????????????????????????????????????????????????????????????ATGTTCTTGGTGGATGCAGGCCTTGGTACCCCCATAATTTGTATGCAAGATGAGCTTACAGGACTGCCAATCAAGCGAGCCACCAGGTTTGAGAATAAGGTGGGAGTAGTGGCTGGTGAATCACTGATCAAAAAGCGGATTTTTGAGAGATTCTTCATCGATCTAGTGGCCGGTGAATCACTAATCAAAGAGCGAGCAGCCGCCAGGTTTAATGGATCCCTGGATGTAGCGGCTGGCGAACCGCTTCTTCTTCCACAAAGATTCAGACAAAACCGAGCTTGGATAGAACTGAAGAAGATTTGGCGAACGAAGAAAAAGGTAAAAGGGTTTAAAATTAATAAAATCAAAGGAGGTTATTCAGTAGCCATCGCAGGTTTCATTACTTTTCTTCCATTCAAAAAAAAAGCGATTGATAGCTTTATCCCTTTAATTCGTCATGGTAGAGAAGAAAAACGGCGCACGGACCGTACTCGAGCTTCGGATCAATGTCCCCAGAAGCAAGGAGTATGCCTGCGTGTTTCGACGAGAACACCGAAAAAACCTAATTCAGCTCTACGTAAGATAGCAAAAGTACGGTTGAGCAATCGACATGATATATTTGCTCACATTCCAGGCGAAGGTCATAATTCGCAGGAACATTCTATAGTCTTAGTCAGAGGAGGTAGAGTGAAAGATTCGCCAGGTGTGAAATCCCATCGTATTCGAGGAGTCAAGGATTTGCTGGGAATTCCGGATCGTAGAAAGGGAAGATCTAAATATGGTGCAGAAAGACCAATGAATGAGTTAACTAAGTATCAGATCGACCAAATTGAACAAATGATAGCTCAAGATCATGTTTCATTGGGAATTGAAGAGGGGAGAACGAGCAGACATCGAACGATTAATTTCTATTTCTCGTTATCGTGGAATTCGTCATCAAGATGGATCGCCATTGAAAGTCTGATGAGCAGGAAAATTTGGTCACGTAGATCTTCTATTTCGCCGGAATTCGTTGATTGCTCCGTACTCATTTACAATGGAAAAACTCCTGTTCGTTGTAAGATCACTGAAGGTCATAAATTTTGCAACGTTATGGATACCATGACCGATCACCATCGAGAAAGACTAAATCAATTCTCAAGCATCACGCCGGGGTTGTAACCTCCTTGAATTATTCGGTCATGCAATACTTTTTTAATACAAAGAACAAAATGCATTTCGACCCCGTCGTAGTTCTCAATCATTTCGTGGCACCGGGTGTGGCTGAACGGGGAGCGAAGGGAGGAAGCTTAGATAAGAGAATACGCTCTCGCATCGCTTTTTTTGTAGAAAGCTCGACCAGCGAGAAAAAGTGTTTGGCCCGAGTCCACTTCATTCGCCAAGCGAATGATCTTCGCTTCGCGGGAACAACCACCATCTCGCTCTTTCCTTTCTCTACCTTTTTTTTTCCAAGGGGGGTTGGGGTGTATAATAACCCTTTTTTTGAGTGGGAACAACTGGGTAAGGATATGGAATTGATAGAGAAATTCATAGACCTAGGTAGGATAGGCAAATTACTGAGAAAGAACTCTTATTTGAACGAAGTGCAAAAAATGCGATCTTTTTTGTCTAATAGAACAAACACTAATACCTTAATTGAGTCGGTAAAGATAAAATCAGTTTATCAAAGTGCTTCTCTGATTGCTCAAGACATCTCTTTTCAACTGAGGAACAATCCAATCTCATTTCGTTCCATTTTTAGTCAAATAGTGAGCATTAAGATTTAAAACGTGTCGTCTACTTCCAGGAAATGTTCGGAACAGAGAACTTTCTCTAATCCAACGCCGCATTCTCCGAAGATTGAGGAACAAGAGGAGATCCATTAAAAGAAATCTTTCTCAGAGAGAAAATCTAAACAGTAACATCAAATCACAAACTACACGAAAGTTGTCCCTTTATTATGGGGATTTACCCATAAGGGAGGGAAGAGAACGAACTTCATATCCTTTTTTACTCAATCAAGAAACAAGATCGGACGTGATTCCGGTTCGTCTCCGTTTTAGTGACACTCTTCCCCAAGCAAGGCAGCCGATAAGTCATCGAAGGGTTTGTTTGAATAATGGACTGGTAACCATTACTCATTTGAAAGTTTCCCACGGTGATCTAATATCTTTTAAAGAAGGTGAAGAAATAAGGAGATCTTTCTATATCGACATAGTTGGAAAAATCATAGGCAAATTCCTACCGGTCAGAATCTGGAGAAGAACAAAAACTGAATGGTTCCGCTTACTCACAACTCAGAGGGGATGCCGCTTACTACTCAAATCCGGGTTTTTGCAAGAGTTGCGTCAAGAAGAAGACAAAGTATGCTTAGGCAGTTCCTTCGCCGAGCACAACAGAATGAAGAGGAATTTGTTTCATTTCTTTGTTTACAAGTCTTCTTTATATAGATGCTCCGGATCCAGAATCAAAAGGATCAAACTACCTACTCATTATTCGGAGGTGAATCATAGAACACTAAAAGCTGTGGTATCTTATGGACCTAACATAGGTCACATCCCTCACGACATAAGATTGAAAGATCCAAACCTTCCTCTTCGGAGCACTTTTCACCGCCTAGCTCGAACTGAACGCGATGTAATCAAACTTATGGTTGACGCCGTAGATAATATAAAGCCAATATGCGAAGTGGTCAAAGTAGGAGTCGCAGGTACTATTTATGATGTTCCTGGGATTGTAGCCAGGGATCGTCAACAAACCTTAGCTATTCGTTGGATCCTTGGAGCAGCTTTCAAACGACGTATAAGCTACAGGATAAGCTTAGAGAAATGTTCATTTGCTGAGATACTGGATGCTTACCGAAAGAGGGGAATTTCACGTAAGAGAAGGGAGAATCTTCATGGACTGGCTTCCACCAATCGGAGTTTCGCGCATTTCAGATGGTGG
>Eriocaulon_alpestre
ATGCAAACAGGTTTAAAAGCGGTAGATAGCCTGGTTCCTATAGGCCGTGGTCAACGAGAACTGATCATCGGGGACAGACAAACTGGAAAAACTGCAATAGCTATCGATACTATATTAAACCAAAAACAAATGAACTCAGAGAGTGAGACATTGTATTGTGTCTATGTTGCGATTGGACAAAAACGCTCGACTGTGGCACAATTAGTTCAAATTCTGGAAGAAGCGATGGCAATGGAATATTCCATTCTTGTAGCAGCCACCGCTTCGGATCCTGCTCCTCTACAATTTCTGGCCCCATATTCTGGGTGTGCTATGGGGGAAGATTTCCGCGATAATAGAATGCACGCATTAATTATATATGATGATCTAAGTAAACAGGCGGTGGCATATCGACAAATGTCATTATTGTTACGCCGACCGCCAGGCCGTGAGGCTTTCCCAGGGGATGTTTTCTATTTACATTCCCGTCTCTTAGAAAGAGCCGCTAAACGATCGGACCAGACAGGTGCAGGTAGCTCGACTGCGTTACCCGTCATTGAAACACAAGCTGGAGACGTATCGGCCTATATCCCCACCAATGTGATCTCCATTACAGATGGACAAATCTGTTTGGAAACAGAGCTCTTTTATCGCGGAATTAGACCAGCTATTAACGTTGGCTTATCTGTCAGTCGCGTCGGGTCTGCCGCTCAGTTGAAAGCTATGAAACAAGTCCGCGGTAGTTCAAAACTGGAATTGGCACAATATCGCGAAGTGGCCGCCTTCGCTCAATTTGGGTCAGACCTTGATGCTGCGACTCAGGCATTACTCAATAGAGGTGCAAGGCTGACTGAAGTGCCCAAACAACCACAATATTCACCACTTCCAATTGAAAAACAAATTGTAGTTATTTATGCATTGCAGCAATTCTTCAATCCTAACGAAGTCCTTCCTCCGGAATCCAATGAACAACAACGATTACTTAGGATCAGCTTGCGAATTTGTGTAGTAGAATCCTTACCAACGGAACGCCGTGCGCCTAAGTGCGAAAAGACAGTGCAAGCTTTGTTATGCCGAAACCTAAATGGAAAGTCAGTAACACTTCTAAACGCCACTTCTTCCCGTCGCATCCGTCTTCAGGACGATATAGTCACAGGGTTTCACTTTTCAGTGAGTGAAATCTTTTTACCCCTCATTCGAGAGGGCTTGGTAGTTATGGGCAATTTTGATTTCTCATTCACAAATCCATCCTTGTTTATGCTGCTCACTCTCGGTTTGGTCTTAATTATTCTTTTTGTTGTTACGAAAAAGGGAGGAGGAAAATCAGTGCCAAATGCTTGGCAATCCTCGGTAGAGCTTATTCATGATTTCGTGCCGAACCTGGTAAACGAACAAATAGGTGTGAAACAAAAGTTTTTCCCTTGCATCTTGGTCACTTTTACTTTTTCGTTATTTTGTAATCCCCAGGGTATGATACCCTTTAGCTTTACAGTGACAAGTCATTTTATCATTACTTTGGCTCTTTCATTTTCTATTTTTATAGGCATTACGATCGTTGGATTTCAAAGACATGGGCTTTCTTTTTTTAGCTTCTTCTTACCTGCAGGAGTCCCACTACCGTTAGCACCTTTTTTAGTACTCCTTGAGCTAATCTCTCATTGTTTTCGTGCATTAAGCTCAGGAATACGTTTATTTGCTAATATGATGGCCGGTCATAGTTTAGTCAAGATTTTAAGTGGGTTTGCTTGGACTATGCTATTTATGAATAATATTTTTTATTTCATAGGAGATCTTGGTCCTTTATTTATTGTTCTAGCATTAACCGGTCTGGAATTAGGTGTAGCTATATTACAAGCTCATGTTTCTACGATCTCAATCTGTATTTACTTAAATGATGCTATAAATCTCCAT?????????????????????????????????????????????????????????????????????????????????????????????????????????????????????????????????????????????????????????????????????????????????????????????????????????????????????????????????????????????????????????????????????????????????????????????????????????????????????????????????????????????????????????????????????????????????TTAGCCGGAGCTGCTGTTGGTATAGGAAACGTGTTTAGTTCTTTAATCCATTCCGTTGCCCGAAATCCATCATTGGCCAAACAATTATTTGGTTATGCAATCTTGGGCTTCGCTCTAACCGAAGCCATTGCTTTGTTTGCTCTTGAACTATTTCATAAAGATCTTCCCTTCACCAATCACGAGTTTTTTATTCCTCTCGTATATCGTTGTTACGCCCTTAATTATCAGTTTTGAAAAAGATTTTTCATGTAATTCCCATTTAGGTTCGATTTGGATCCCTCTGTTGTTTCCCTTTCCTCCTGAACCTTTTCCTCGAAATGATAAAGAATCTGGTACACTCGAATTGTATTATTTAAGTGCTTCTTGCTCGCAAAAAATCCTACTTCTACAATTGGTAGGTCACCGGGTTATTCAAATAAGTCGTGTTTTCTGCGCTTTTCCCATGTTACAACTTCCGTACCAATTCGATCGATCCGGAATGGATCGGTTAAACATTCTATTAGGGAGCCTGGTCTTGACTCTTCTGTGTGGTATTCATTCTCGTTTGGCTCTTGGAATTTGGAACAGCTCGCAAAATCCAACCACTTCACCTACTTCATTGCCCCCAACCGTTTCCCGTACCTCTATAGAAGAAGGGTTTCACGTTCTTTCATCGATTGGGTATTCCTCTCCTTTTGTATGTGGGGTACCTTTCGGGTGTGGGATGCTCGTTTAACTTCTGTATTCATCTTGTTCCTTATTTACCTGGGTGCACTGCGTTTTCAAAAGCTTCCTGTCGAACCGGCTCCTATTTCAATCCGTGCTGGACCGATCGATATACCAATAATAAAGTATTCAGTCAACTGGTGGAATACATTGCATCAACCTGGGAGCATTAGCCGATCTGGTACATCAATACATGTTCCTATGCCCATTCCAATCTTGTCTAACTTTGCTAACTTCCCCTTCTCCACCCGTATCTTGTTCGTTCTGGAAACACGTATTCTTATTCCATATTTTCTCGAATCTTCCTTAACGGAAGAAAGACATTTGATAGATTATCCAACCCCGAGCAATCTTAGTTATTGGTGGGGGTTCGGTCCGTTAGCTGGTCTATGTTTAGTCATTCAGATAGTTACTGGCGTTTTTTTAGCTATGCATCACACACCTCATGTGGATCTAGCTTTCAACAGCGTAGAACACATTATGAGAGATGTTGAAGGGGGCTGGTTGCTCCGTTATATGCATGCTAATGGGGCAAGTATGTTTCTCATTGTGGTTCACCTTCATATTTTTCGTGGTCTATATCACGCGAGTTATAGCAGTCCTAGGGAATTCGTTCGGTGTCTCGGAGTTGTCATCTTCCTATTAATGATTGTTACAGCTTTTATAGGATACGTACTACCTTGGGGTCAGATGAGCTTTTGGGGAGCTACAGTAATTACAAGCTTAGCTAGCGCCATACCTGTAGTAGGAGATACCATAGTTACTTGGCTTTGGGGTGGGTTCTCCGTGGACAATGCCACCTTAAATCGTTTTTTTAGTCTTCATCATTTACTCCCCTTTATTTTAGTAGGCGCCAGTCTTCTTCATCTGGCCGCATTGCATCAATATGGATCAAATAATCCATTGGGTGTACATTCAGAGATGGATAAAATTTCTTTTTACCCTTATTTTTATGTAAAGGATCTTGTAGGTTGGGTAGCTTTTGCTATATTGTTTTCCATTTTTATTTTTTATGCTCCTAATGTTTTGGGGCATCCCGACAATTATATACCTGCTAATCCGATGTCCACCCCGCCTCATATTGTGCCGGAATGGTATTTTCTACCGATCTATGCCATTCTTCGCAGTATACCTGACAAATCGGGAGGTGTAGCCGCAATAGCACCAGTTTTTATATCTCTCTTAGCTTTACCTTTTTTTAACTTTATGTATGTGCGTAGTTCAAGTTTTCGCCCGATTTACCAAGGAATCTTTTGGTTGCTTTTGGCAGATTGCTTACTACTAGGTTGGATCGGATGTCAAGCAGTTGATTTAGCCATTTTTAGTCTTCATCTATCAGGTGTTTCATCCATTTTAGGTATAACAACTATCTTCAACATGCGTGGACCTGGAATGACTATGCATAGATTACCCCTCTTTGTGTGGTCTGTTCTAGTGACAGCATTCCTACTTTTATTATCACTTCCGGTACTGGCAGGGGCAATTACAATGTTATTAACCGATCGAAACTTTAATACAACCTTTTTTGATCCTGCTGGAGGGGGAGACCCTATATTATACCAGCATCTCTTTTGGTTCTTCGGTCACCCAGAAGTTTATATTCTCATTCTGCCTGGATTTGGTATTATTAGTCATATCGTATCGACCTTTTCGAGAAAACCGGTCTTCGGGTATCTAGGCATGGTTTATGCCATGATAAGTATAGGTGTTCTTGGATTTCTTGTTTGGGCTCATCATATGTTTACTGTGGGCTTAGACGTTGATACGCGTGCCTACTTCACCGCAGCTACCATGATCATAGCTGTCCCCACAGGAATCAAAATATTTAGTTGGATCGCTACCATGTGGGGAGGTTCGATACAATACAAAACACCCATGTTATTTGCAGTAGGGTTTATCTTTTTGTTCACCATAGGAGGGCTAACTGGAATAGTTCTAGCAAACTCTGGGCTAGACATTGCTCTACATGATACTTATTATGTGGTTGCACATTTTCATTATGTACTTTCTATGGGAGCCGTTTTTGCTTTTTACTATTGGGTGGAAACTTTAGGCCAA??????????????????????????????????????????????????????????????????????????????????????????????????????????????????????????????????????????????????????????????????????????????????????????????????????????????????????????????????????????????????????????????????????????????????????????????????????????????????????????????????????????????????????????????????????????????????????????????????????????????????????????????????????????????????????????????????????????????????????????????????????????????????????????????????????????????????????????????????????????????????????????????????????????????????ATGCACCCATTTCAAGGAGGTGCAACACTTCTCAGTTTGGGCTTAATCTTTATCCTATATACCATGTTCGTATGGTGGCGCGATGTTCTACGTGAATCCACGTTGGAAGGACATCATACAAAAGCTGTACAATTAGGACCTCGATATGGTTCTATTCTTTTTATAGTATCGGAGGTTATGTTCCTTTTTGCTTTTTTTTGGGCTTCTTCTCATTCTTCTTTGGCACCTACGGTAGAGATCGGAGGTATTTGGCCCCCAAAAGGCATTGGGGTTTTAGATCCTCGGGAAATCCCTTTTCTTAACACCCCTATTCTCCTTTCATCCGGAGCTGCCGTAACTTGGGCTCATCATGCTATACTCGCGGGGAAGGAAAAACGAGCAGTTTACGCTTTAGTAGCTACCGTTTTACTGGCTCTAGTATCCACTGGCTTTCAAGGAATGGAATATTACCAAGCACCCTCCACTATTTCGGATAGTATTTATGGTTCTACCTTTTTCTTAGCAACTGGCTTTCATGGTTTTCATGTGATTATAGGTACTATTTTCTTGATCATATGTGGTCTTCGTCAATATCTTGGTCATCTGACAAAAGAGCATCCCACAAGCACCCCCCGGCGAAGGGGAGACCAGAAAACGCCTTTCGTTTTCTTCCTTAACAAGCCCTCGAGCCTCCTTTGCACCGCCTTCCTAATAGAAGCCGCTGCCATAAGAGTTATTCTTAAGTATTGCAAACTGCTGATAGAGCTGGGCGGGGAGGCGATAATAATAAGGATTTGTTACGCGCGATATGCCGACGACTTACTACTGGGAATCGTGGGTGCCGTCTTTCTTCTCATAGAAATACAAAAACGTATCACCCACTTCCTACAATCGGGCCTTTTGGTAGGCTCCGCAGGATCAACAACCATAGCTACACGGAGTACGGTAGAATTCCCCGGTACGGTCATTCGGGAAGTCCCTCCGAGGACGACTCCTATCAAATTCTTGCGAGAGCTGGAGAAGCGTCTACGGGTAAAGCACCGTATCCATATAACTGCTTGCCACCTACGCTCCGCCATCCATTCCAAGTTTAGGGACCTAGGTGATAGTATCCCGATCAAAGAAATGAGCTCCAGAGGTCGTCTACTGGACACGCTAGCAGAGACTCTTGGAAAAAGTCCCCAAGTTAGCGTATTATGGGTCAAGCACATCCGGCAAGGATCAAGGGAGATCTCGTTGTTGCATAGCTCAGGTCGGAGCGTTCAACAGGCATCGGGCATCAGTGTCTCGGCGGCGGGGGAAGGAAGGGCGGGATCTTTCAGCAGCGAATTATCCATACAGATAGAGGCGCCTATCAAAAAGATATTCCGAAGGCTTCGGGATCGGGGTCTCATTAGCCGAAGAAGACCCAGGCCAATCCACGCGGCCTCTTTGACCAACGTAAGCGACGGAGACATAGTAAATTGGTCCGCGGGCATCGCGATAAGTATTATTTCCTACTACAGGTGCTGCGACAACCTTTACCAAGTCCGAACGATTGTCAACTACCAGATCCGCTGGTCCGCTATATTCACCCTAGCCCATAAGCACAAATCCTCGGCGCGGAATATAATCCTAAAGTACCCCAAAGACTCAAATATAGTCAATCAAGAAGGTGGTAAGACCCTTGCAGAGTTCCCAAACAGCATAGAGCTTGGGAAGTCGCATTTTGTTCGTACACAATCAACGGAGGCCTCCCCGACATATGTTGCAACGTCTTCCATAGCATGCTCTTACTTCGTCTTTCCCTTAATAAGTCATCAAATTTGGTGCTTTTTTATCCCCAGTTGCTATGGGGAACAAAGGACAAAATACAATAGATTCCTCCATTTTAGTGGTTCTCGCTTCTCCTTGTTCCTGTTCCTAACTCCTCCCTGGGTCATTCCCAATGTTTGGCACTTTCCATACTTTGTGGGTGCAACAAATTCGCTCATGATTCAGTTACAACCTAAGATCTATGACCATATTATGTTAACTGTTCGTATTTTGTTTATTCCATCAGTATGCTCCCAGGTACCTGTCATTTTCATCTGTTTGCCAGAAGCCTTCACGAGCAATCGTCGTTTTTTTATGGTTTTTCCGCTTATAATAGCTGCTTTTTCCACACCTCCGGATATCTGGTGCCAAATCGTCGCCCCTTTCCTTATATATTCGATAATAGAGTTTGCTATCTTTGTGGCATTGATTGTACAAGTTCGTATGTCGGAATTTGCACCTATTTTTATCTATTTAGTGATCAGTCCGCTAGTTTCTTTGATCCCACTCGGTGTTCCTTTTCCATTTGCTTCCAATAGTTCGACCTATCCAGAAAAATTGTCGGCCTACGAATGTGGTTCCGATCCCTCCGGTGATGCCAGAAGTCGTTTCGATATACGATTTTATCTGGTTTCTATTTTATTTATTATCCCTGATCCGGAAGTCACCTTTTCTTTTCCTTGGGCAGTACCTCCCAACAAGATGGATCTGTTTGGATTTTGGTCCATGTTTTTATTTATTTTGACGATTGGATTTGCTTTGGATTGGGAAATGATCATCTTTATTTTAGGTATTTGGGGAATCCTCCTTAATAGACGAAATATTCCTATTATGTCAATGCCAATTGAATTAATGTTATTAGCTGTCAATTTGAACTTTTTGGTATTTTCCGTTTCTTTGGATGATATGATGGGTCAATCATTTGCTTTATTAGTTCCAACAGTAGCAGCTGCGGAATCAGCTATTGGATTAGCCATTTTTGTTATTACTTTTCGAGTCCGAGGGACTATTGCTGTCGAATCTATAAATTGCATTCAAGGT??????????????????????????????????????????????????????????????????????????????????????????????????????????????????????????????????????????????????????????????????????????????????????????????????????????????????????????????????????????????????????????????????????????????????????????????????????????????????????????????????????????????????????????????????????????????????????????????????????????????????????????????????????????????????????????????????????????????????????????????????????????????????????????????????????????????????????????????????????????????????????????????????????????????????????????????????????????????????????????????????????????????????????????????????????????????????????????????????????????????????????????????????????????????????????????????????????????????????????????????????????????????????????????????????????????????????????????????????????????????????????????????????????????????????????????????????????????????????????????????????????????????????????????????????????????????????????????????????????????????????????????????????????????????????????????????????????????????????????????????????????????????????????????????????????????????????????????????????????????????????????TTGCGCTATTTACCAGTGAGTGGTATTATTGGACTGATCCTTTGGTGGGAAATGTTCTTCATTTTAGATAATGAAACCATTCCATTACTACCAACGACCTCTCTTAAATATACGGTTTATGCCGGAAAGGTACGAAATTTGACTAATTTGGAAACATTGGGCAATTTACTTTATACCTACTATTCCGTCTGGTTTATTTTATTAGTA???????????????????????????????????????????????????????????????????????????????????????????????????????????????????????????????????????????????????????????????????????????????????????????????????????????????????????????????????????????????????????????????????????????????????????????????????????????????????????????????????????????????????????????????????????????????????????????????????????????????????????????????????????????????????????????????????????????????????????????????????????????????????????????????????????????????????????????????????????????????????????????????????????????????????????????????????????????????????????????????????????????????????????????????????????????????????????????????????????????????????????????????????????????????????????????????????????????????????????????????????????????????????????????????????????????????????????????????????????????????????????????????????????????????????????????????????????????????????????????????????TTGTTGTGCTTTCTAAAATGGCATACCTATACAAGGGTTCAAGTATTGACCGATATTTGCGGAGTTGATCATCCTTCTCGAAAACGAAGATTTGAAGTTGTCCATAATTTACTGAGTACTCGGTATAACTCACGCATTCGTGTACAAACAAGTGCAGACGAAGTAACACGAATATCTCCGGTAGTCAGTCCATTTCCATCAGCCGGCCGGTGGGAGCGAGAAGTATGGGATATGTCTGGTGTTTCTTCCATCAATCATCCGGATTTACGCCGTATATCAACAGATCATGGTTTCGAGGGTCATCCATTACGAAAAGACTTTCCTCTGAGTGGATATGTGGAAGTACGCTATGATGATCCAGAGAAACGTGTGGTTTCTGAACCCTTTGCTAGTCCT???????????????????????????????????????????????????????????????????????????????????????????????????????????????????????????????????????????????????????????????????????????????????????????????????????????????????????????????????????????????????????????????????????????????????????????????????????????????????????????????????????????????????????????????????????????????????????????????????????????????????????????????????????????????????????????????????????????????????????????????????????????????????????????????????????????????????????????????????????????????????????????????????????????????????????????????????????????????????????????????????????????????????????????????????????????????????????????????????????????????????????????????????????????????????????????????????????????????????????????????????????????????????????????????????????????????????????????????????????????????????????????????????????????????????????????????????????????????????????????????????????????????????????????????????????????????????????????????????????????????????????????????????????????????????????????????????????????????????????????????????????????????????????????????????????????????????????????????????????????????????????????????????????????????????????????????????????????????????????????????????????????????????????????????????????????????????????????????????????????????????????????????????????????????????????????????????????????????????????????????????????????????????????????????????????????????????????????????????????????????????????????????????????????????????????????????????????????????????????????????????????????????????????????????????????????????????????????????????????????????????????????????????????????????????????????????????????????????????????????????????????????????????????????????????????????????????????????????????????????????????????????????????????????????????????????????????????????????????????????????????????????????????????????????????????????????????????????????????????????????????????????????????????????????????????????????????????????????????????????????????????????????????????????????????????????????????????????????????????????????????????????????????????????????????????????????????????????????????????????????????????????????????????????????????????????????????????????????????????????????????????????????????????????????????????????????????????????????????????????????????????????????????????????????????????????????????????????????????????????????????????????????????????????????????????????????????????????????????????????????????????????????????????????????????????????????????????????????????????????????????????????????????????????????????????????????????????????????????????????????????????????????????????????????????????????????????????????????????????????????????????????????????????????????????????????????????????????????????????????????????????????????????????????????????????????????????????????????????????????????????????????????????????????????????????????????????????????????????????????????????????????????????????????????????????????????????????????????????????????????????????????????????????????????????????????????????????????????????????????????????????????????????????????????????????????????????????????????????????????????????????????????????????????????????????????????
>Eriocaulon_australe
ATGCAAACAGGTTTAAAAGCGGTAGATAGCCTGGTTCCTATAGGCCGTGGTCAACGAGAACTGATCATCGGGGACAGACAAACTGGAAAAACTGCAATAGCTATCGATACTATATTAAACCAAAAACAAATGAACTCAGAGAGTGAGACATTGTATTGTGTCTATGTTGCGATTGGACAAAAACGCTCGACTGTGGCACAATTAGTTCAAATTCTGGAAGAAGCGATGGCAATGGAATATTCCATTCTTGTAGCAGCCACCGCTTCGGATCCTGCTCCTCTACAATTTCTGGCCCCATATTCTGGGTGTGCTATGGGGGAAGATTTCCGCGATAATAGAATGCACGCATTAATTATATATGATGATCTAAGTAAACAGGCGGTGGCATATCGACAAATGTCATTATTGTTACGCCGACCGCCAGGCCGTGAGGCTTTCCCAGGGGATGTTTTCTATTTACATTCCCGTCTCTTAGAAAGAGCCGCTAAACGATCGGACCAGACAGGTGCAGGTAGCTCGACTGCGTTACCCGTCATTGAAACACAAGCTGGAGACGTATCGGCCTATATCCCCACCAATGTGATCTCCATTACAGATGGACAAATCTGTTTGGAAACAGAGCTCTTTTATCGCGGAATTAGACCAGCTATTAACGTTGGCTTATCTGTCAGTCGCGTCGGGTCTGCCGCTCAGTTGAAAGCTATGAAACAAGTCCGCGGTAGTTCAAAACTGGAATTGGCACAATATCGCGAAGTGGCCGCCTTCGCTCAATTTGGGTCAGACCTTGATGCTGCGACTCAGGCATTACTCAATAGAGGTGCAAGGCTGACTGAAGTGCCCAAACAACCACAATATTCACCACTTCCAATTGAAAAACAAATTGTAGTTATTTATGCATTGCAGCAATTCTTCAATCCTAACGAAGTCCTTCCTCCGGAATCCAATGAACAACAACGATTACTTAGGATCAGCTTGCGAATTTGTGTAGTAGAATCCTTACCAACGGAACGCCGTGCGCCTAAGTGCGAAAAGACAGTGCAAGCTTTGTTATGCCGAAACCTAAATGGAAAGTCAGTAACACTTCTAAACGCCACTTCTTCCCGTCGCATCCGTCTTCAGGACGATATAGTCACAGGGTTTCACTTTTCAGTGAGTGAAATCTTTTTACCCCTCATTCGAGAGGGCTTGGTAGTTATGGGCAATTTTGATTTCTCATTCACAAATCCATCCTTGTTTATGCTGCTCACTCTCGGTTTGGTCTTAATTATTCTTTTTGTTGTTACGAAAAAGGGAGGAGGAAAATCAGTGCCAAATGCTTGGCAATCCTCGGTAGAGCTTATTCATGATTTCGTGCCGAACCTGGTAAACGAACAAATAGGTGTGAAACAAAAGTTTTTCCCTTGCATCTTGGTCACTTTTACTTTTTCGTTATTTTGTAATCCCCAGGGTATGATACCCTTTAGCTTTACAGTGACAAGTCATTTTATCATTACTTTGGCTCTTTCATTTTCTATTTTTATAGGCATTACGATCGTTGGATTTCAAAGACATGGGCTTTCTTTTTTTAGCTTCTTCTTACCTGCAGGAGTCCCACTACCGTTAGCACCTTTTTTAGTACTCCTTGAGCTAATCTCTCATTGTTTTCGTGCATTAAGCTCAGGAATACGTTTATTTGCTAATATGATGGCCGGTCATAGTTTAGTCAAGATTTTAAGTGGGTTTGCTTGGACTATGCTATTTATGAATAATATTTTTTATTTCATAGGAGATCTTGGTCCTTTATTTATTGTTCTAGCATTAACCGGTCTGGAATTAGGTGTAGCTATATTACAAGCTCATGTTTCTACGATCTCAATCTGTATTTACTTAAATGATGCTATAAATCTCCAT?????????????????????????????????????????????????????????????????????????????????????????????????????????????????????????????????????????????????????????????????????????????????????????????????????????????????????????????????????????????????????????????????????????????????????????????????????????????????????????????????????????????????????????????????????????????????TTAGCCGGAGCTGCTGTTGGTATAGGAAACGTGTTTAGTTCTTTAATCCATTCCGTTGCCCGAAATCCATCATTGGCCAAACAATTATTTGGTTATGCAATCTTGGGCTTCGCTCTAACCGAAGCCATTGCTTTGTTTGCTCTTGAACTATTTCATAAAGATCTTCCCTTCACCAATCACGAGTTTTTTATTCCTCTCGTATATCGTTGTTACGCCCTTAATTATCAGTTTTGAAAAAGATTTTTCATGTAATTCCCATTTAGGTTCGATTTGGATCCCTCTGTTGTTTCCCTTTCCTCCTGAACCTTTTCCTCGAAATGATAAAGAATCTGGTACACTCGAATTGTATTATTTAAGTGCTTCTTGCTCGCAAAAAATCCTACTTCTACAATTGGTAGGTCACCGGGTTATTCAAATAAGTCGTGTTTTCTGCGCTTTTCCCATGTTACAACTTCCGTACCAATTCGATCGATCCGGAATGGATCGGTTAAACATTCTATTAGGGAGCCTGGTCTTGACTCTTCTGTGTGGTATTCATTCTCGTTTGGCTCTTGGAATTTGGAACAGCTCGCAAAATCCAACCACTTCACCTACTTCATTGCCCCCAACCGTTTCCCGTACCTCTATAGAAGAAGGGTTTCACGTTCTTTCATCGATTGGGTATTCCTCTCCTTTTGTATGTGGGGTACCTTTCGGGTGTGGGATGCTCGTTTAACTTCTGTATTCATCTTGTTCCTTATTTACCTGGGTGCACTGCGTTTTCAAAAGCTTCCTGTCGAACCGGCTCCTATTTCAATCCGTGCTGGACCGATCGATATACCAATAATAAAGTATTCAGTCAACTGGTGGAATACATTGCATCAACCTGGGAGCATTAGCCGATCTGGTACATCAATACATGTTCCTATGCCCATTCCAATCTTGTCTAACTTTGCTAACTTCCCCTTCTCCACCCGTATCTTGTTCGTTCTGGAAACACGTATTCTTATTCCATATTTTCTCGAATCTTCCTTAACGGAAGAAAGA?????????????????????????????????????????????????????????????????????????????????????????????????????????????????????????????????????????????????????????????????????????????????????????????????????????????????????????????????????????????????????????????????????????????????????????????????????????????????????????????????????????????????????????????????????????????????????????????????????????????????????????????????????????????????????????????????????????????????????????????????????????????????????????????????????????????????????????????????????????????????????????????????????????????????????????????????????????????????????????????????????????????????????????????????????????????????????????????????????????????????????????????????????????????????????????????????????????????????????????????????????????????????????????????????????????????????????????????????????????????????????????????????????????????????????????????????????????????????????????????????????????????????????GCAGTTGATTTAGCCATTTTTAGTCTTCATCTATCAGGTGTTTCATCCATTTTAGGTATAACAACTATCTTCAACATGCGTGGACCTGGAATGACTATGCATAGATTACCCCTCTTTGTGTGGTCTGTTCTAGTGACAGCATTCCTACTTTTATTATCACTTCCGGTACTGGCAGGGGCAATTACAATGTTATTAACCGATCGAAACTTTAATACAACCTTTTTTGATCCTGCTGGAGGGGGAGACCCTATATTATACCAGCATCTCTTTTGGTTCTTCGGTCACCCAGAAGTTTATATTCTCATTCTGCCTGGATTTGGTATTATTAGTCATATCGTATCGACCTTTTCGAGAAAACCGGTCTTCGGGTATCTAGGCATGGTTTATGCCATGATAAGTATAGGTGTTCTTGGATTTCTTGTTTGGGCTCATCATATGTTTACTGTGGGCTTAGACGTTGATACGCGTGCCTACTTCACCGCAGCTACCATGATCATAGCTGTCCCCACAGGAATCAAAATATTTAGTTGGATCGCTACCATGTGGGGAGGTTCGATACAATACAAAACACCCATGTTATTTGCAGTAGGGTTTATCTTTTTGTTCACCATAGGAGGGCTAACTGGAATAGTTCTAGCAAACTCTGGGCTAGACATTGCTCTACATGATACTTATTATGTGGTTGCACATTTTCATTATGTACTTTCTATGGGAGCCGTTTTTGCTTTTTACTATTGGGTGGAAACTTTAGGCCAA??????????????????????????????????????????????????????????????????????????????????????????????????????????????????????????????????????????????????????????????????????????????????????????????????????????????????????????????????????????????????????????????????????????????????????????????????????????????????????????????????????????????????????????????????????????????????????????????????????????????????????????????????????????????????????????????????????????????????????????????????????????????????????????????????????????????????????????????????????????????????????????????????????????????????ATGCACCCATTTCAAGGAGGTGCAACACTTCTCAGTTTGGGCTTAATCTTTATCCTATATACCATGTTCGTATGGTGGCGCGATGTTCTACGTGAATCCACGTTGGAAGGACATCATACAAAAGCTGTACAATTAGGACCTCGATATGGTTCTATTCTTTTTATAGTATCGGAGGTTATGTTCCTTTTTGCTTTTTTTTGGGCTTCTTCTCATTCTTCTTTGGCACCTACGGTAGAGATCGGAGGTATTTGGCCCCCAAAAGGCATTGGGGTTTTAGATCCTCGGGAAATCCCTTTTCTTAACACCCCTATTCTCCTTTCATCCGGAGCTGCCGTAACTTGGGCTCATCATGCTATACTCGCGGGGAAGGAAAAACGAGCAGTTTACGCTTTAGTAGCTACCGTTTTACTGGCTCTAGTATCCACTGGCTTTCAAGGAATGGAATATTACCAAGCACCCTCCACTATTTCGGATAGTATTTATGGTTCTACCTTTTTCTTAGCAACTGGCTTTCATGGTTTTCATGTGATTATAGGTACTATTTTCTTGATCATATGTGGTCTTCGTCAATATCTTGGTCATCTGACAAAAGAGCATCCCACAAGCACCCCCCGGCGAAGGGGAGACCAGAAAACGCCTTTCGTTTTCTTCCTTAACAAGCCCTCGAGCCTCCTTTGCACCGCCTTCCTAATAGAAGCCGCTGCCATAAGAGTTATTCTTAAGTATTGCAAACTGCTGATAGAGCTGGGCGGGGAGGCGATAATAATAAGGATTTGTTACGCGCGATATGCCGACGACTTACTACTGGGAATCGTGGGTGCCGTCTTTCTTCTCATAGAAATACAAAAACGTATCACCCACTTCCTACAATCGGGCCTTTTGGTAGGCTCCGCAGGATCAACAACCATAGCTACACGGAGTACGGTAGAATTCCCCGGTACGGTCATTCGGGAAGTCCCTCCGAGGACGACTCCTATCAAATTCTTGCGAGAGCTGGAGAAGCGTCTACGGGTAAAGCACCGTATCCATATAACTGCTTGCCACCTACGCTCCGCCATCCATTCCAAGTTTAGGGACCTAGGTGATAGTATCCCGATCAAAGAAATGAGCTCCAGAGGTCGTCTACTGGACACGCTAGCAGAGACTCTTGGAAAAAGTCCCCAAGTTAGCGTATTATGGGTCAAGCACATCCGGCAAGGATCAAGGGAGATCTCATTGTTGCATAGCTCAGGTCGGAGCGTTCAACAGGCATCGGGCATCAGTGTCTCGGCGGCGGGGGAAGGAAGGGCGGGATCTTTCAGCAGCGAATTATCCATACAGATAGAGGCGCCTATCAAAAAGATATTCCGAAGGCTTCGGGATCGGGGTCTCATTAGCCGAAGAAGACCCAGGCCAATCCACGCGGCCTCTTTGACCAACGTAAGCGACGGAGACATAGTAAATTGGTCCGCGGGCATCGCGATAAGTATTATTTCCTACTACAGGTGCTGCGACAACCTTTACCAAGTCCGAACGATTGTCAACTACCAGATCCGCTGGTCCGCTATATTCACCCTAGCCCATAAGCACAAATCCTCGGCGCGGAATATAATCCTAAAGTACCCCAAAGACTCAAATATAGTCAATCAAGAAGGTGGTAAGACCCTTGCAGAGTTCCCAAACAGCATAGAGCTTGGGAAGTCGCATTTTGTTCGTACACAATCAACGGAGGCCTCCCCGACATATGTTGCAACGTCTTCCATAGCATGCTCTTACTTCGTCTTTCCCTTAATAAGTCATCAAATTTGGTGCTTTTTTATCCCCAGTTGCTATGGGGAACAAAGGACAAAATACAATAGATTCCTCCATTTTAGTGGTTCTCGCTTCTCCTTGTTCCTGTTCCTAACTCCTCCCTGGGTCATTCCCAATGTTTGGCACTTTCCATACTTTGTGGGTGCAACAAATTCGCTCATGATTCAGTTACAACCTAAGATCTATGACCATATTATGTTAACTGTTCGTATTTTGTTTATTCCATCAGTATGCTCCCAGGTACCTGTCATTTTCATCTGTTTGCCAGAAGCCTTCACGAGCAATCGTCGTTTTTTTATGGTTTTTCCGCTTATAATAGCTGCTTTTTCCACACCTCCGGATATCTGGTGCCAAATCGTCGCCCCTTTCCTTATATATTCGATAATAGAGTTTGCTATCTTTGTGGCATTGATTGTACAAGTTCGTATGTCGGAATTTGCACCTATTTTTATCTATTTAGTGATCAGTCCGCTAGTTTCTTTGATCCCACTCGGTGTTCCTTTTCCATTTGCTTCCAATAGTTCGACCTATCCAGAAAAATTGTCGGCCTACGAATGTGGTTCCGATCCCTCCGGTGATGCCAGAAGTCGTTTCGATATACGATTTTATCTGGTTTCTATTTTATTTATTATCCCTGATCCGGAAGTCACCTTTTCTTTTCCTTGGGCAGTACCTCCCAACAAGATGGATCTGTTTGGATTTTGGTCCATGTTTTTATTTATTTTGACGATTGGATTTGCTTTGGATTGGGAAATGATCATCTTTATTTTAGGTATTTGGGGAATCCTCCTTAATAGACGAAATATTCCTATTATGTCAATGCCAATTGAATTAATGTTATTAGCTGTCAATTTGAACTTTTTGGTATTTTCCGTTTCTTTGGATGATATGATGGGTCAATCATTTGCTTTATTAGTTCCAACAGTAGCAGCTGCGGAATCAGCTATTGGATTAGCCATTTTTGTTATTACTTTTCGAGTCCGAGGGACTATTGCTGTCGAATCTATAAATTGCATTCAAGGT??????????????????????????????????????????????????????????????????????????????????????????????????????????????????????????????????????????????????????????????????????????????????????????????????????????????????????????????????????????????????????????????????????????????????????????????????????????????????????????????????????????????????????????????????????????????????????????????????????????????????????????????????????????????????????????????????????????????????????????????????????????????????????????????????????????????????????????????????????????????????????????????????????????????????????????????????????????????????????????????????????????????????????????????????????????????????????????????????????????????????????????????????????????????????????????????????????????????????????????????????????????????????????????????????????????????????????????????????????????????????????????????????????????????????????????????????????????????????????????????????????????????????????????????????????????????????????????????????????????????????????????????????????????????????????????????????????????????????????????????????????????????????????????????????????????????????????????????????????????????????????TTGCGCTATTTACCAGTGAGTGGTATTATTGGACTGATCCTTTGGTGGGAAATGTTCTTCATTTTAGATAATGAAACCATTCCATTACTACCAACGACCTCTCTTAAATATACGGTTTATGCCGGAAAGGTACGAAATTTGACTAATTTGGAAACATTGGGCAATTTACTTTATACCTACTATTCCGTCTGGTTTATTTTATTAGTA???????????????????????????????????????????????????????????????????????????????????????????????????????????????????????????????????????????????????????????????????????????????????????????????????????????????????????????????????????????????????????????????????????????????????????????????????????????????????????????????????????????????????????????????????????????????????????????????????????????????????????????????????????????????????????????????????????????????????????????????????????????????????????????????????????????????????????????????????????????????????????????????????????????????????????????????????????????????????????????????????????????????????????????????????????????????????????????????????????????????????????????????????????????????????????????????????????????????????????????????????????????????????????????????????????????????????????????????????????????????????????????????????????????????????????????????????????????????????????????????????TTGTTGTGCTTTCTAAAATGGCATACCTATACAAGGGTTCAAGTATTGACCGATATTTGCGGAGTTGATCATCCTTCTCGAAAACGAAGATTTGAAGTTGTTCATAATTTACTGAGTACTCGGTATAACTCACGCATTCGTGTACAAACAAGTGCAGACGAAGTAACACGAATATCTCCGGTAGTCAGTCCATTTCCATCAGCCGGCCGGTGGGAGCGAGAAGTATGGGATATGTCTGGTGTTTCTTCCATCAATCATCCGGATTTACGCCGTATATCAACAGATCATGGTTTCGAGGGTCATCCATTACGAAAAGACTTTCCTCTGAGTGGATATGTGGAAGTACGCTATGATGATCCAGAGAAACGTGTGGTTTCTGAACCCTTTGCTAGTCCT???????????????????????????????????????????????????????????????????????????????????????????????????????????????????????????????????????????????????????????????????????????????????????????????????????????????????????????????????????????????????????????????????????????????????????????????????????????????????????????????????????????????????????????????????????????????????????????????????????????????????????????????????????????????????????????????????????????????????????????????????????????????????????????????????????????????????????????????????????????????????????????????????????????????????????????????????????????????????????????????????????????????????????????????????????????????????????????????????????????????????????????????????????????????????????????????????????????????????????????????????????????????????????????????????????????????????????????????????????????????????????????????????????????????????????????????????????????????????????????????????????????????????????????????????????????????????????????????????????????????????????????????????????????????????????????????????????????????????????????????????????????????????????????????????????????????????????????????????????????????????????????????????????????????????????????????????????????????????????????????????????????????????????????????????????????????????????????????????????????????????????????????????????????????????????????????????????????????????????????????????????????????????????????????????????????????????????????????????????????????????????????????????????????????????????????????????????????????????????????????????????????????????????????????????????????????????????????????????????????????????????????????????????????????????????????????????????????????????????????????????????????????????????????????????????????????????????????????????????????????????????????????????????????????????????????????????????????????????????????????????????????????????????????????????????????????????????????????????????????????????????????????????????????????????????????????????????????????????????????????????????????????????????????????????????????????????????????????????????????????????????????????????????????????????????????????????????????????????????????????????????????????????????????????????????????????????????????????????????????????????????????????????????????????????????????????????????????????????????????????????????????????????????????????????????????????????????????????????????????????????????????????????????????????????????????????????????????????????????????????????????????????????????????????????????????????????????????????????????????????????????????????????????????????????????????????????????????????????????????????????????????????????????????????????????????????????????????????????????????????????????????????????????????????????????????????????????????????????????????????????????????????????????????????????????????????????????????????????????????????????????????????????????????????????????????????????????????????????????????????????????????????????????????????????????????????????????????????????????????????????????????????????????????????????????????????????????????????????????????????????????????????????????????????????????????????????????????????????????????????????????????????????????????????????????????????
>Eriocaulon_brownianum
ATGCAAACAGGATTAAAAGCAGTAGATAGCCTGGTTCCTATAGGCCGTGGTCAACGAGAACTGATCATCGGGGACAGACAAACTGGAAAAACTGCAATAGCTATCGATACTATATTAAACCAAAAACAAATGAACTCAGAGAGTGAGACATTGTATTGTGTCTATGTTGCGATTGGACAAAAACGCTCGACTGTGGCACAATTAGTTCAAATTCTGGAAGAAGCGATGGCAATGGAATATTCCATTCTTGTAGCAGCCACCGCTTCGGATCCTGCTCCTCTGCAATTTCTGGCCCCATATTCTGGGTGTGCCATGGGGGAAGATTTCCGCGATAATAGAATGCACGCATTAATTATATATGATGATCTAAGTAAACAGGCGGTGGCATATCGACAAATGTCATTATTGTTACGCCGACCGCCAGGCCGTGAGGCTTTCCCAGGGGATGTTTTCTATTTACATTCCCGTCTCTTAGAAAGAGCCGCTAAACGATCGGACCAGACAGGTGCAGGTAGCTCGACTGCGTTACCCGTCATTGAAACACAAGCTGGAGACGTATCGGCCTATATCCCCACCAATGTGATCTCCATTACAGATGGACAAATCTGTTTGGAAACAGAGCTCTTTTATCGCGGAATTAGACCAGCTATTAACGTTGGCTTATCTGTCAGTCGCGTCGGGTCTGCCGCTCAGTTGAAAGCTATGAAACAAGTCCGCGGTAGTTCAAAACTGGAATTGGCACAATATCGCGAAGTGGCCGCCTTCGCTCAATTTGGGTCAGACCTTGATGCTGCGACTCAGGCATTACTCAATAGAGGTGCAAGGCTGACTGAAGTGCCCAAACAACCACAATATTCACCACTTCCAATTGAAAAACAAATTGTAGTTATTTATGCATTGCTGCAATTCTTCAATCCTAACGAAGTCCTTCCTCCGGAATCCAATGAACAACAACGATTACTTAGGATCAGCTTGCAAATTTGTGTAGTAGAATCCTTACCAACGGAACGCCGTGCGCCTAAGTGCGAAAAGACAGTGCAAGCTTTGTTATGCCGAAACCTAAATGGAAAGTCAGTAACACTTCTAAACGCCACTTCTTCCCGTCGCATCCGTCTTCAGGACGATATAGTCAAAGGGTTTCACTTTTCAGTGAGTGAACTATTTTTACCCCTCATTCGAGAGGGCTTGGTAGTTATGGGCAATTTTGATTTCTCATTCACAAATCCATCCTTGTTTATGCTGCTCACTCTCGGTTTGGTCTTAATTATTCTTTTTGTTGTTACGAAAAAGGGAGGAGGAAAATCAGTGCCAAATGCTTGGCAATCCTCGGTAGAGCTTATTCATGATTTCGTGCCGAACCTGGTAAACGAACAAATAGGTGTGAAACAAAAGTTTTTCCCTTGCATCTCGGTCACTTTTACTTTTTCGTTATTTTGTAATCCCCAGGGTATGATACCCTTTAGCTTTACAGTGACAAGTCATTTTATCATTACTTTGGCTCTTTCATTTTCTATTTTTATAGGCATTACGATCGTTGGATTTCAAAGACATGGGCTTTATTTTTTTAGCTTCTTATTACCTGCAGGAGTCCCACTACCGTTAGCACCTTTTTTAGTACTCCTTGAGCTAATCTCTCATTGTTTTCGTGCATTAAGCTCAGGAATACGTTTATTTGCTAATATGATGGCCGGTCATAGTTTAGTCAAGATTTTAAGTGGGTTTGCTTGGACTATGCTATTTATGAATAATATTTTTTATTTCATAGGAGATCTTGGTCCTTTATTTATTGTTCTAGCATTAACCGGTCTGGAATTAGGTGTAGCTATATTACAAGCTCATGTTTCTACGATCTCAATCTGTATTTACTTAAATGATGCTATAAATCTCCAT?????????????????????????????????????????????????????????????????????????????????????????????????????????????????????????????????????????????????????????????????????????????????????????????????????????????????????????????????????????????????????????????????????????????????????????????????????????????????????????????????????????????????????????????????????????????????TTAGCCGGAGCTGCTGTTGGTATAGGAAACGTGTTTAGTTCTTTAATCCATTCCGTTGCCCGAAATCCATCATTGGCCAAACAATTATTTGGTTATGCAATCTTGGGCTTCGCTCTAACCGAAGCCATTGCTTTGTTTGCTCTTTAACTATTTAATAAAGATCTTCCCTTCACCAATCACGAGTTTTTTATTCCTCTCGTATATCGTTGTTACGCCCTTAATTATCAGTTTTGACAAAGATTTTTCATGTAATTCCCATTTAGGTTCGATTTGGATCCCTCTGTTGTTTCCCTTTCCTCCTGAACCTTTTCCTCGAAATGATAAAGAATCTGGTACACTCGAATTGTATTATTTAAGTGCTTCTTGCTCGCAAAAAATCCTACTTCTACAATTGGTAGGTCACCGGGTTATTCAAATCAGTCGTGTTTTCTGCGCTTTTCCCATGTTACAACTTCCGTACCAATTCGATCGATCCGGAATGGATCGGTTAAACATTCTATTAGGGAGCCTGGTCTTGACTCTTCTGTGTGGTATTCATTCTCGTTTGGCTCTTGGAATTTGGAACAGCTCGCAAAATCCAACCACTTCACCTACTTCATTGCCCCCAACCGTTTCCCGTACCTCTATAGAAGAAGGGTTTCACGTTCTTTCATCGATTGGGTATTCCTCTCCTTTTGTATGTGGGGTACCTTTCGGGTGTGGGATGCTCGTTTAACTTCTGTATTCATCTTGTTCCTTATTTACCTGGGTGCACTGCGTTTTCAAAAGCTTCCTGTCGAACCGGCTCCTATTTCAATCCGTGCTGGACCGATCGATATACCAATAATAAAGTATTCAGTCAACTGGTGGAATACATTGCATCAACCTGGGAGCATTAGCCGATCTGGTACATCAATACATGTTCCTATGCCCATTCCAATCTTGTCTAACTTTGCTAACTTCCCCTTCTCCACCCGTATCTTGTTCGTTCTGGAAACACGTATTCTTATTCCATCTTTTCTCGAATCTTCCTTAACGGAAGAAAGACATTTGATAGATTATCCAACCCCGAGCAATCTTAGTTATTGGTGGGGGTTCGGTCCGTTAGCTGGTCTATGTTTAGTAATTCAGATAGTGACTGGCGTTTTTTTAGCTATGCATCACACACCTCATGTGGATCTAGCTTTCAACAGCGTAGAACACATTATGAGAGATGTTGAAGGGGGCTGGTTGCTCCGTTATATGCATGCTAATGGGGCAAGTATGTTTCTCATTGTGGTTCACCTTCATATTTTTCGTGGTCTATATTACGCGAGTTATAGCAGTCCTAGGGAATTCGTTCGGTGTCTCGGAGTTGTCATCTTCCTATTAATGATTGTTACAGCTTTTATAGGATACGTACTACCTTGGGGTCAGATGAGCTTTTGGGGAGCTACAGTAATTACAAGCTTAGCTAGCGCCATACCTGTAGTAGGAGATACCATAGTGACTTGGCTTTGGGGTGGGTTCTCCGTGGACAATGCCACCTTAAATCGTTTTTTTAGTCTTCATCATTTACTCCCCTTTATTTTAGTAGGCGCCAGTCTTATTCATCTGGCCGCATTGCATCAATACGGATCCAATAATCCATTGGGTGTACATTCAGAGATGGATAAAATTTCTTTTTACCCTTATTTTTATGTAAAGGATCTTGTAGGTTGGGTAGCTTTTGCTATATTTTTTTCCATTGTGATTTTTTATGCTCCTAATGTTTTGGGGCATCCCGACAATTATATACCTGCTAATCCGATGTCCACCCCGCCTCATATTGTGCCGGAATGGTATTTCCTACCGATCTATGCCATTCTTCGCAGTATACCTGACAAATCGGGAGGTGTAGCCGCAATAGCACCAGTTTTTATATCTCTCTTGGCTTTACCTTTTTTTAACTTTATGTATGTGCGTAGTTCAAGTTTTCGCCCGATTTACCAAGGAATCTTTTGGTTGCTTTTGGCAGATTGCTTACTACTAGGTTGGATCGGATGTCAAGCAGTTGATTTAGCAATTTTTAGTCTTCATCTATCAGGTGTTTCATCCATTTTAGGTATAACAACTATCTTTAACATGCGTGGACCTGGAATGACTATGCATAGATTACCCCTCTTTGTGTGGTCTGTTCTAGTGACAGCATTCCTACTTTTATTATCACTTCCGGTACTGGCAGGGGCAATTACCATGTTATTAACCGATAGAAACTTTAATACAACCTTTTTTGATCCTGCTGGAGGGGGAGACCCTATATTATACCAGCATCTCTTTTGGTTCTTCGGTCACCCAGAAGTTTATATTCTCATTCTGCCTGGATTTGGTATTATTAGTCATATCGTATCGACCTTTTCGAGAAAACCGGTCTTCGGGTATCTAGGCATGGTTTATGCCATGATCAGTATAGGTGTTCTTGGATTTCTTGTTTGGGCTCATCATATGTTTACTGTGGGCTTAGACGTTGATACGCGTGCCTACTTCACCGCAGCTACCATGATCATAGCTGTCCCCACAGGAATAAAAATCTTTAGTTGGATCGCTACCATGTGGGGAGGTTCGATACAATACAAAACACCCATGTTATTTGCAGTAGGGTTTATCTTTTTGTTCACCATAGGAGGGCTAACTGGAATAGTTCTAGCAAACTCTGGGCTAGACATTGCTCTACATGATACTTATTATGTGGTTGCACATTTTCATTATGTACTTTCTATGGGAGCCGTTTTTGCTTTTTACTATTGGGTGGAAACTTTAGGCCAA??????????????????????????????????????????????????????????????????????????????????????????????????????????????????????????????????????????????????????????????????????????????????????????????????????????????????????????????????????????????????????????????????????????????????????????????????????????????????????????????????????????????????????????????????????????????????????????????????????????????????????????????????????????????????????????????????????????????????????????????????????????????????????????????????????????????????????????????????????????????????????????????????????????????????ATGCACCCATTTAAAGGGGGTGCAACACTTCTCAGTTTGGGCTTCATCTTTATCCTATATACCATGTTCGTATGGTGGCGCGATGTTCTACGTGAATCCACGTTGGAAGGACATCATACAAAAGCTGTACAATTAGGACCTCGATATGGTTCTATTCTGTTTATAGTATCGGAGGTTATGTTCCTTTTTGCTTTTTTTTGGGCTTCTTCTCATTCTTCTTTGGCACCTACGGTAGAGATCGGAGGTATTTGGCCCCCAAAAGGCATTGGGGTTTTAGATCCTCGGGAAATCCCTTTTCTTAACACCCCTATTCTCCTTTCATCCGGAGCTGCCGTAACTTGGGCTCATCATGCTATACTCGCGGGGAAGGAAAAACGAGCAGTTTACGCTTTAGTAGCTACCGTTTTACTGGCTCTAGTATCCACTGGCTTTCAAGGAATGGAATATTACCAAGCACCCTCCACTATTTCGGATAGTATTTATGGTTCTACCTTTTTCTTAGCAACTGGCTTTCATGGTTTTCATGTGATTATAGGTACTATTTTCTTGATCATATGTGGTCTTCGTCAATATCTTGGTCATCTGACAAAAGAGCATCCCACAAGCACCCCCCGGCGAAGGGGAGACCAGAAAACGCCTTTCGTTGTCTTCCTTAACAAGCCCTCGAGCCTCCTTTGCACCGCCTTCCTAATAGAAGCCGCTGCCATAAGAGTGATTCTTAAGTATTGCAAACTGCTGATAGAGCTGGGCGGGGAGGCGATACTAATAAGGATTTGTTACGCGCGATATGCCGACGACTTACTACTGGGAATCGTGGGTGCCGTCTTTCTTCTCATAGAAATACAAAAACGTATCACCCACTTCCTACAATCGGGCCTTTGGGTAGGCTCCGCAGGATCAACAACCATAGCTACACGGAGTACGGTAGAATTCCCCGGTACGGTCATTCGGGAAGTCCCTCCGAGGACGACTCCTATCCAATTATTGCGAGAGCTGGAGAAGCGTCTACGGGTAAAGCACCGTATCCATATAACTGCTTGCCACCTACGCTCCGCCATCCATTCCAAGTTGAGGGACCTAGGTGATAGTATCCCGATCCAAGAGATGAGCTCCAGAGGTCGTCTACTGGACACGCTAGCAGAGACTCTTGGAAAAAGTCCCCAAGTTAGCGTATTATGGGTCAAGCACATCCGGCAAGGATCAAGGGAGATCTCGTTGTTGCATAGCTCAGGTCGGAGCGTTCAACAGGCATCGGGCATCAGTGTCTCGGCGGCGGGGGAAGGAAGGGCGGGATCTTTCAGCAGCGAATTATCCATACAGATAGAGGCGCCTATCAAAAAGATATTCCGAAGGCTTCGGGATCGGGGTCTCATTAGCCGAAGAAGACCCAGGCCAATCCACGCGGCCTCTTTGACCAACGTCAGCGACGGAGACATAGTCAATTGGTCCGCGGGCATCGCGATCAGTATTCTTTCCTACTACAGGTGCTGCGACAACCTTTACCAAGTCCGAACGATTGTCAACTACCAGATCCGCTGGTCCGCTATATTCACCCTAGCCCATAAGCACAAATCCTCGGCGCGGAATATAATCCTAAAGTACCCCAAAGACTCAAATATAGTCAATCAAGAAGGTGGTAAGACCCTTGCAGAGTTCCCAAACAGCATAGAGCTTGGGAAGTCGCATTTTGTTCGTACACAATCAACGGAGGCCTCCCCGACATATGTTGCAACGTCTTCAATAGCATGCTCTTACTTCGTCTTTCCCTTAATAAGTCATCAAATTTGGTGCTTTTTTATCCCCAGTTGCTATGGGGAACAAAGGAAAAAATACAATAGATTCCTCCATTTTAGTGGTTCTCGCTTCTCCTTGTTCCTGTTCCTAACTCCTCCCCGGGTCATTCCCAATGTTTGGCACTTTCCATACTTTGTGGGTGCAACAAATTCGCTCATGATTAAGTTACAACCTAAGATCTATGACCATATTATGTTAACTGTTCGTATTTTGTTTATTCCATCAGTATGCTCCCAGGTACCTGTCATTTTCATCTGTTTGCCAGAAGCCTTCACGAGCAATCGTCGTTTTTTGATGGTTTTTCCGCTTATCATAGCTGCTTTTTCCACACCTCCGGATATCTGGTGCCAAATCGTCGCCCCTTTCCTTATATATTTGATAATAGAGTTTGCTATCTTTGTGGCATTGATTGTACAAGTTCGTATGTCGGAATTTGCACCTATTTTTATCTATTTAGTGATCAGTCCGCTAGTTTCTTTGATCCCACTCGGTGTTCCTTTTCCATTTGCTTCCAATAGTTCGACCTATCCAGAAAAATTGTCGGCCTACGAATGTGGTTCCGATCCCTCCGGTGATGCCAGAAGTCGTTTCGATATACGATTTTATCTGGTTTCTATTTTATTTATTATCCCTGATCCGGAAGTCACCTTTTCTTTTCCTTGGGCAGTACCTCCCAACAAGATGGATCTGTTTGGATTTTGGTCCATGTTTTTATTTATTTTGACGATTGGATTTGCTTTGGATCGGGAAATGATCATCTTTATTTTAGGTATTTGGGGAATCCTCCTTAATAGACGAAATATTCCTATTATGTCAATGCCAATTGAATTAATGTTATTAGCTGTCAATTTGAACTTTTTGGTATTTTCCGTTTCTTTGGATGATATGATGGGTCAATCATTTGCTTTATTAGTTCCAACAGTAGCAGCTGCGGAATCAGCTATTGGATTAGCCATTTTTGTTATTACTTTTCGAGTCCGAGGGACTATTGCTGTCGAATCTATAAATTGCATTCAAGGT??????????????????????????????????????????????????????????????????????????????????????????????????????????????????????????????????????????????????????????????????????????????????????????????????????????????????????????????????????????????????????????????????????????????????????????????????????????????????????????????????????????????????????????????????????????????????????????????????????????????????????????????????????????????????????????????????????????????????????????????????????????????????????????????????????????????????????????????????????????????????????????????????????????????????????????????????????????????????????????????????????????????????????????????????????????????????????????????????????????????????????????????????????????????????????????????????????????????????????????????????????????????????????????????????????????????????????????????????????????????????????????????????????????????????????????????????????????????????????????????????????????????????????????????????????????????????????????????????????????????????????????????????????????????????????????????????????????????????????????????????????????????????????????????????????????????????????????????????????????????????????TTGCGCTATTTACCAGTGAGTGGTATTATTGGACTGATCCTTTGGTGGGAAATGTTCTTCATTTTAGATAATGAAACCATTCCATTACTACCAACGACCTCTCTTAGATATACGGTTTATGCCGGAAAGGTACGAAATTTGACTAATTTGGAAACATTGGGCAATTTACTTTATACCTACTATTCCGTCTGGTTTATTTTATTAGTA???????????????????????????????????????????????????????????????????????????????????????????????????????????????????????????????????????????????????????????????????????????????????????????????????????????????????????????????????????????????????????????????????????????????????????????????????????????????????????????????????????????????????????????????????????????????????????????????????????????????????????????????????????????????????????????????????????????????????????????????????????????????????????????????????????????????????????????????????????????????????????????????????????????????????????????????????????????????????????????????????????????????????????????????????????????????????????????????????????????????????????????????????????????????????????????????????????????????????????????????????????????????????????????????????????????????????????????????????????????????????????????????????????????????????????????????????????????????????????????????????TTGTTGTGCTTTCTAAAATGGCATACCTATACAAGGGTTCAAGTATTGACCGATATTTGCGGAGTTGATCATCCTTCTCGAAAACGAAGATTTGAAGTTGTCCATAATTTACTGAGTACTCGGTATAACTCACGCATTCGTGTACAAACAAGTGCAGACGAAGTAACACGAATATCTCCGGTAGTCAGTCCATTTCCATCAGCCGGCCGGTGGGAGCGAGAAGTATGGGATATGTCTGGTGTTTCTTCCATCAATCATCCGGATTTACGCCGTATATCAACAGATCATGGTTTCGAGGGTCATCCATTACGAAAAGACTTTCCTCTGAGTGGATATGTGGAAGTACGCTATGATGATCCAGAGAAACGTGTGGTTTCTGAACCCTTTGCTAGTCCT???????????????????????????????????????????????????????????????????????????????????????????????????????????????????????????????????????????????????????????????????????????????????????????????????????????????????????????????????????????????????????????????????????????????????????????????????????????????????????????????????????????????????????????????????????????????????????????????????????????????????????????????????????????????????????????????????????????????????????????????????????????????????????????????????????????????????????????????????????????????????????????????????????????????????????????????????????????????????????????????????????????????????????????????????????????????????????????????????????????????????????????????????????????????????????????????????????????????????????????????????????????????????????????????????????????????????????????????????????????????????????????????????????????????????????????????????????????????????????????????????????????????????????????????????????????????????????????????????????????????????????????????????????????????????????????????????????????????????????????????????????????????????????????????????????????????????????????????????????????????????????????????????????????????????????????????????????????????????????????????????????????????????????????????????????????????????????????????????????????????????????????????????????????????????????????????????????????????????????????????????????????????????????????????????????????????????????????????????????????????????????????????????????????????????????????????????????????????????????????????????????????????????????????????????????????????????????????????????????????????????????????????????????????????????????????????????????????????????????????????????????????????????????????????????????????????????????????????????????????????????????????????????????????????????????????????????????????????????????????????????????????????????????????????????????????????????????????????????????????????????????????????????????????????????????????????????????????????????????????????????????????????????????????????????????????????????????????????????????????????????????????????????????????????????????????????????????????????????????????????????????????????????????????????????????????????????????????????????????????????????????????????????????????????????????????????????????????????????????????????????????????????????????????????????????????????????????????????????????????????????????????????????????????????????????????????????????????????????????????????????????????????????????????????????????????????????????????????????????????????????????????????????????????????????????????????????????????????????????????????????????????????????????????????????????????????????????????????????????????????????????????????????????????????????????????????????????????????????????????????????????????????????????????????????????????????????????????????????????????????????????????????????????????????????????????????????????????????????????????????????????????????????????????????????????????????????????????????????????????????????????????????????????????????????????????????????????????????????????????????????????????????????????????????????????????????????????????????????????????????????????????????????????????????????????????????
>Eriocaulon_buergerianum
ATGCAAACAGGATTAAAAGCAGTAGATAGCCTGGTTCCTATAGGCCGTGGTCAACGAGAACTGATCATCGGGGACAGACAAACTGGAAAAACTGCAATAGCTATCGATACTATATTAAACCAAAAACAAATGAACTCAGAGAGTGAGACATTGTATTGTGTCTATGTTGCGATTGGACAAAAACGCTCGACTGTGGCACAATTAGTTCAAATTCTGGAAGAAGCGATGGCAATGGAATATTCCATTCTTGTAGCAGCCACCGCTTCGGATCCTGCTCCTCTGCAATTTCTGGCCCCATATTCTGGGTGTGCCATGGGGGAAGATTTCCGCGATAATAGAATGCACGCATTAATTATATATGATGATCTAAGTAAACAGGCGGTGGCATATCGACAAATGTCATTATTGTTACGCCGACCGCCAGGCCGTGAGGCTTTCCCAGGGGATGTTTTCTATTTACATTCCCGTCTCTTAGAAAGAGCCGCTAAACGATCGGACCAGACAGGTGCAGGTAGCTCGACTGCGTTACCCGTCATTGAAACACAAGCTGGAGACGTATCGGCCTATATCCCCACCAATGTGATCTCCATTACAGATGGACAAATCTGTTTGGAAACAGAGCTGTTTTATCGCGGAATTAGACCAGCTATTAACGTTGGCTTATCTGTCAGTCGCGTCGGGTCTGCCGCTCAGTTGAAAGCTATGAAACAAGTCCGCGGTAGTTCAAAACTTGAATTGGCACAATATCGCGAAGTGGCCGCCTTCGCTCAATTTGGGTCAGACCTTGATGCTGCGACTCAGGCATTACTCAATAGAGGTGCAAGGCTGACTGAAGTGCCCAAACAACCACAATATTCACCACTTCCAATTGAAAAACAAATTGTAGTTATTTATGCATTGCAGCAATTCTTCAATCCTAACGAAGTCCTTCCTCCGGAATCCAATGAACAACAACGATTACTTAGGATCAGCTTGCGAATTTGTGTAGTAGAATCCTTACCAACGGAACGCCGCGCGCCTAAGTGCGAAAAGACAGTGCAAGCTTTGTTATGCCGAAACCTAAATGGAAAGTCAGTAACACTTCTAAACGCCACTTCTTCCCGTCGCATCCGTCTTCAGGACGATATAGTCACAGGGTTTCACTTTTCAGTGAGTGAAATCTTTTTACCCCTCATTCGAGAGGGCTTGGTAGTTATGGGCAATTTTGATTTCTCATTCACAAATCCATCCTTGTTTATGCTGCTCACTCTCGGTTTGGTCTTAATTCTTCTTTTTGTTGTTACGAAAAAGGGAGGAGGAAAATCAGTGCCAAATGCTTGGCAATCCTCGGTAGAGCTTATTCATGATTTCGTGCCGAACCTGGTAAACGAACAAATAGGTGTGAAACAAAAGTTTTTCCCTTGCATCTCGGTCACTTTTACTTTTTCGTTATTTTGTAATCCCCAGGGTATGATACCCTTTAGCTTTACAGTGACAAGTCATTTTATCATTACTTTGGCTCTTTCATTTTCTATTTTTATAGGCATTACGATCGTTGGATTTCAAAGACATGGGCTTTATTTTTTTAGCTTCTTATTACCTGCAGGAGTCCCACTACCGTTAGCACCTTTTTTAGTACTCCTTGAGCTAATCTCTCATTGTTTTCGTGCATTAAGCTCAGGAATACGTTTATTTGCTAATATGATGGCCGGTCATAGTTTAGTCAAGATTTTAAGTGGGTTTGCTTGGACTATGCTATTTATGAATAATATTTTTTATTTCATAGGAGATCTTGGTCCTTTATTTATTGTTCTAGCATTAACCGGTCTGGAATTAGGTGTAGCTATATTACAAGCTCATGTTTCTACGATCTCAATCTGTATTTACTTAAATGATGCTATAAATCTCCAT?????????????????????????????????????????????????????????????????????????????????????????????????????????????????????????????????????????????????????????????????????????????????????????????????????????????????????????????????????????????????????????????????????????????????????????????????????????????????????????????????????????????????????????????????????????????????TTAGCCGGAGCTGCTGTTGGTATAGGAAACGTGTTTAGTTCTTTAATCCATTCCGTTGCCCGAAATCCATCATTGGCCAAACAATTATTTGGTTATGCAATCTTGGGCTTCGCTCTAACCGAAGCCATTGCTTTGTTTGCTCTTGAACTATTTCATAAAGATCTTCCCTTCACCAATCACGAGTTTTTTATTCCTCTCGTATATCGTTGTTACGCCCTTAATTATCAGTTTTGAAAAAGATTTTTCATGTAATTCCCATTTAGGTTCGATTTGGATCCCTCTGTTGTTTCCCTTTCCTCCTGAACCTTTTCCTCGAAATGATAAAGAATCTGGTACACTCGAATTGTATTATTTAAGTGCTTCTTGCTCGCAAAAAATCCTACTTCTACAATTGGTAGGTCACCGGGTTATTCAAATAAGTCGTGTTTTCTGCGCTTTTCCCATGTTACAACTTCCGTACCAATTCGATCGATCCGGAATGGATCGGTTAAACATTCTATTAGGGAGCCTGGTCTTGACTCTTCTGTGTGGTATTCATTCTCGTTTGGCTCTTGGAATTTGGAACAGCTCGCAAAATCCAACCACTTCACCTACTTCATTGCCCCCAACCGTTTCCCGTACCTCTATAGAAGAAGGGTTTCACGTTCTTTCATCGATTGGGTATTCCTCTCCTTTTGTATGTGGGGTACCTTTCGGGTGTGGGATGCTCGTTTAACTTCTGTATTCATCTTGTTCCTTATTTACCTGGGTGCACTGCGTTTTCAAAAGCTTCCTGTCGAACCGGCTCCTATTTCAATCCGTGCTGGACCGATCGATATACCAATAATAAAGTATTCAGTCAACTGGTGGAATACATTGCATCAACCTGGGAGCATTAGCCGATCTGGTACATCAATACATGTTCCTATGCCCATTCCAATCTTGTCTAACTTTGCTAACTTCCCCTTCTCCACCCGTATCTTGTTCGTTCTGGAAACACGTATTCTTATTCCATCTTTTCTCGAATCTTCCTTAACGGAAGAAAGACATTTGATAGATTATCCAACCCCGAGCAATCTTAGTTATTGGTGGGGGTTCGGTCCGTTAGCTGGTCTATGTTTAGTCATTCAGATAGTTACTGGCGTTTTTTTAGCTATGCATCACACACCTCATGTGGATCTAGCTTTCAACAGCGTAGAACACATTATGAGAGATGTTGAAGGGGGCTGGTTGCTCCGTTATATGCATGCTAATGGGGCAAGTATGTTTCTCATTTTGGTTCACCTTCATATTTTTCGTGGTCTATATCACGCGAGTTATAGCAGTCCTAGGGAATTCGTTTGGTGTCTCGGAGTTGTCATCTTCCTATTAATGATTGTTACAGCTTTTATAGGATACGTACTACCTTGGGGTCAGATGAGCTTTTGGGGAGCTACAGTAATTACAAGCTTAGCTAGCGCCATACCTGTAGTAGGAGATACCATAGTGACTTGGCTTTGGGGTGGGTTCTCCGTGGACAATGCCACCTTAAATCGTTTTTTTAGTCTTCATCATTTACTCCCCTTTATTTTAGTAGGCGCCAGTCTTCTTCATCTGGCCGCATTGCATCAATATGGATCAAATAATCCATTGGGTGTACATTCAGAGATGGATAAAATTTCTTTTTACCCTTATTTTTATGTAAAGGATCTTGTAGGTTGGGTAGCTTTTGCTATATTTTTTTCCATTTTTATTTTTTATGCTCCTAATGTTTTGGGGCATCCCGACAATTATATACCTGCTAATCCGATGTCCACCCCGCCTCATATTGTGCCGGAATGGTATTTCCTACCGATCTATGCCATTCTTCGCAGTATACCTGACAAATCGGGAGGTGTAGCCGCAATAGCACCAGTTTTTATATCTCTCTTGGCTTTACCTTTTTTTAACTTTATGTATGTGCGTAGTTCAAGTTTTCGCCCGATTTACCAAGGAATCTTTTGGTTGCTTTTGGCAGATTGCTTACTACTAGGTTGGATCGGATGTCAAGCAGTTGATTTAGCAATTTTTAGTCTTCATCTATCAGGTGTTTCATCCATTTTAGGTATAACAACTATCTTTAACATGCGTGGACCTGGAATGACTATGCATAGATTACCCCTCTTTGTGTGGTCTGTTCTAGTGACAGCATTCCTACTTTTATTATCACTTCCGGTACTGGCAGGGGCAATTACAATGTTATTAACCGATAGAAACTTTAATACAACCTTTTTTGATCCTGCTGGAGGGGGAGACCCTATATTATACCAGCATCTCTTTTGGTTCTTCGGTCACCCAGAAGTTTATATTCTCATTCTGCCTGGATTTGGTATTATTAGTCATATCGTATCGACCTTTTCGAGAAAACCGGTCTTCGGGTATCTAGGCATGGTTTATGCCATGATCAGTATAGGTGTTCTTGGATTTCTTGTTTGGGCTCATCATATGTTTACTGTAGGCTTAGACGTTGATACGCGTGCCTACTTCACCGCAGCTACCATGATAATAGCTGTCCCCACAGGAATCAAAATCTTTAGTTGGATCGCTACCATGTGGGGAGGTTCGATACAATACAAAACACCCATGTTATTTGCAGTAGGGTTTATCTTTTTGTTCACCATAGGAGGGCTAACTGGAATAGTTCTAGCAAACTCTGGGCTAGACATTGCTCTACATGATACTTATTATGTGGTTGCACATTTTCATTATGTACTTTCTATGGGAGCCGTTTTTGCTTTTTACTATTGGGTGGAAACTTTAGGCCAA??????????????????????????????????????????????????????????????????????????????????????????????????????????????????????????????????????????????????????????????????????????????????????????????????????????????????????????????????????????????????????????????????????????????????????????????????????????????????????????????????????????????????????????????????????????????????????????????????????????????????????????????????????????????????????????????????????????????????????????????????????????????????????????????????????????????????????????????????????????????????????????????????????????????????ATGCACCCATTTCAAGGGGGTGCAACACTTCTCAGTTTGGGCTTCCTCTTTATCCTATATACCATGTTCGTATGGTGGCGCGATGTTCTACGTGAATCCACGTTGGAAGGACATCATACAAAAGCTGTACAATTAGGACCTCGATATGGTTCTATTCTGTTTATAGTATCGGAGGTTATGTTCCTTTTTGCTTTTTTTTGGGCTTCTTCTCATTCTTCTTTGGCACCTACGGTAGAGATCGGAGGTATTTGGCCCCCAAAAGGCATTGGGGTTTTAGATCCTCGGGAAATCCCTTTTCTTAACACCCCTATTCTCCTTTCATCCGGAGCTGCCGTAACTTGGGCTCATCATGCTATACTCGCGGGGAAGGAAAAACGAGCAGTTTACGCTTTAGTAGCTACCGTTTTACTGGCTCTAGTATTCACTGGCTTTCAAGGAATGGAATATTACCAAGCACCCTCCACTATTTCGGATAGTATTTATGGTTCTACCTTTTTCTTAGCAACTGGCTTTCATGGTTTTCATGTTATTATAGGTACTCTTTTCTTGATCATATGTGGTCTTCGTCAATATCTTGGTCATCTGACAAAAGAGCATCCCACAAGCACCCCCCGGCGAAGGGGAGACCAGAAAACGCCTTTCGTTTTCTTCCTTAACAAGCCCTCGAGCCTCCTTTGCACCGCCTTCCTAATAGAAGCCGCTGCCATAAGAGTGATTCTTAAGTATTGCAAACTGCTGATAGAGCTGGGCGGGGAGGCGATACTAATAAGGATTTGTTACGCGCGATATGCCGACGACTTACTACTGGGAATCGTGGGTGCCGTCTTTCTTCTCATAGAAATACAAAAACGTATCACCCACTTCCTACAATCGGGCCTGTGGGTAGGCTCCGCAGGATCAACAACCATAGCTACATGGAGTACGGTAGAATTCCCCGGTACGGTCATTCGGGAAGTCCCTCCGAGGACGACTCCTATCCAATTCTTGCGAGAACTGGAGAAGCGTCTACGGGTAAAGCACCGTATCCATATAACTGCTTGCCACCTACGCTCCGCCATCAATTCCAAGTTGAGGGACCTAGGTGATAGTATCCCGATCCAAGAGATGAGCTCCAGAGGTCGTCTACTGGACACGCTAGCAGAGACTCTTGGAAAAAGTCCCCAAGTTAGCGTATTATGGGTCAAGCACATCCGGCAAGGATCAAGGGAGATCTCGTTGTTGCATAGCTCAGGTCGGAGCGTTCAACAGGCATCGGGCATCAGTGTCTCAGCGGCGGGGAAAGGAAGGGCGGGATCTTTCAACAGCGAATTATCCATACAGATAGAGGCGCCTATCAAAAAGATATTCCGAAGGCTTCGGGATCGGGGTCTCATTAGCCGAAGAAGACCCAGGCCAATCCACGCGGCCTCTTTGACCAACGTAAGCGACGGAGACATAGTCAATTGGTCCGCGGGCATCGCGATAAGTATTCTTTCCTACTACAGGTGCTGCGACAACCTTTACCAAGTCCGAACGATTGTCAACTACCAGATCCGCTGGTCCGCTATATTCACCCTAGCCCATAAGCACAAATCCTCGGCGCGGAATATAATCCTAAAGTACCCCAAAGACTCAAATATAGTCAATCAAGAAGGTGGTAAGACCCTTGCAGAGTTCCCAAACAGCATAGAGCTTGGGAAGTCGCATTTTGTTCGTACACAATCAACGGAGGCCTCCCCGACATATGTGGCAACGTCTTCAATAGCATGCTCTTACTTTGTCTTTCCCTTAATAAGTCATCAAATTTGGTGCTTTTTTATCCCCAGTTGCTATGGGGAACAAAGGAAAAAATACAATAGATTCCTCCATTTTAGTGGTTCTCGCTTCTCCTTGTTCCTGTTCCTAACTCCTCCCTGGGTCATTCCCAATGTTTGGCACTTTCCATACTGTGTGGGTGCAACAAATTCGCTCATGATTAAGTTACAACCTAAGATCTATGACCATATTATGTTAACTGTTCGTATTTTGTTTATTCCATCAGTATGCTCCCAGGTACCTGTCATTTTCATTTGTTTGCCAGAAGCCTTCACGAGCAATCGTCGTTTTTTGATGGTTTTTCCGCTTATCATAGCTGCTTTTTCCACACCTCCGGATATCTGGTGCCAAATCGTCGCCCCTTTCCTTATATATTCGATAATAGAGTTTGCTATCTTTGTGGCATTGATTGTACAAGTTCGTATGTCGGAATTTGCACCTATTTTTATCTATTTAGTGATCAGTCCGCTAGTTTCTTTGATCCCACTCGGTGTTCCTTTTCCATTTGCTTCCAATAGTTCGACCTATCCAGAAAAATTGTCGGCCTACGAATGTGGTTCCGATCCCTCCGGTGATGCCAGAAGTCGTTTCGATATACGATTTTATCTGGTTTCTATTTTATTTATTATCCCTGATCCGGAAGTCACCTTTTCTTTTCCTTGGGCAGTACCTCCCAACAAGATGGATCTGTTTGGATTTTGGTCCATGTTTTTATTTATTTTGACGATTGGATTTGCTTTGGATCGGGAAATGATCATCTCTATTTTAGGTATTTGGGGAATCCTCCTTAATAGACGAAATATTCCTATTATGTCAATGCCAATTGAATTAATGTTATTAGCTGTCAATTTGAACTTTTTGGTATTTTCCGTTTCTTTGGATGATATGATGGGTCAATCATTTGCTTTATTAGTTCCAACAGTAGCAGCTGCGGAATCAGCTATTGGATTAGCCATTTTTGTTATTACTTTTCGAGTCCGAGGGACTATTGCTGTCGAATCTATAAATTGCATTCAAGGTCTGACCGTAGTGATGTTAATTGTGGTTACATTCATAAGTAGCTTGGTCCATATTTATTCCATTTCATATATGTCTGAGGATCCGCATAGCCCTCGATTTATGTGTTATTTATCCATTTTTACTTTTTTTATGCTAATGTTGGTGACTGGAGATAACTTTCTTCAATTATTCCTTGGATGGGAGGGAGTAGGTCTTGCTTCATATTTGTTAATTCATTTCTGGTTTACACGACTTCAGGCAGATAAAGCAGCTATCAAAGCTATGCTTGTCAATCGAGTAGGTGATTTTGGATTAGCTCTTGGTATTTTTGGTTGTTTTACTCTCTTTCAAACAGTAGACTTTTCCACTATTTTTTCTTGTGCTAGTGCCCCCATCCATTCCTTGATTTTTTTCAATATGAGATGGAATGCCATAACTATTATTTGTATTTTACTTTTTATTGGTGCTGTTGGGAAATCTGCACAGATAGGATTGCATACTTGGTTACCCGATGCAATGGAGGGTCCCACTCCAGTATCTGCTTTGATTCATGCAGCTACTATGGTCACAGCTGGCGTTTTCATGATAGCAAGGTGCTCCCCTTTATTTGAATACTCACCTACGGCTTTGATTGTTATTACTTTTGCAGGAGCTATGACGTCATTCCTTGCGGCAACCACTGGAATCTTACAGAACGATCTAAAGAGGGTCATAGCTTATTCCACTTGCAGTCAATTAGGCTATATGATCTTTGCTTGCGGCATCTCTAACTATTCGGTTAGCGTCTTTCACTTAATGAATCACGCGTTTTTCAAAGCATTACTCTTCCTTAGTGCGGGTTCGGTGATTCATGCTATGTCGGATGAGCAAGATATGCGGAAGATGGGGGGGCTTGCCTCCTCCTTTCCTTTGACCTATGCCATGATGCTCATGGGCAGCTTATCTCTTATTGGATTTCCTTTTCTAACTGGATTTTATTCCAAAGATGTGATTTTAGAGCTCGCTTACACTAAGTATACCATCAGTGGGAACTTTGCTTTCTGGTTGGGAAGTGTCTCTGTCCTTTTCACTTCTTATTACTCCTTTCGTTTACTATTTCTAACATTTATAGTACCAACTAATTCATTTGGGCGAGACAGATTACGATGTCATGATGCGCCCATTCCTATGGCCATTCCTTTAATACTTTTGGCTCTCGGGAGTCTATTTGTAGGATACTTGGCTAAATTGCGCTATTTACCAGTGAGTGGTATTATTGGACTGATCCTTTGGTGGGAAATGTTCTTCATTTTAGATAATGAAACCATTCCCTTACTACCAACGACCTCTCTTAGATATACGGTTTATGCCGGAAAGGTACGAAATTGGACTAATTTGGAAACATTGGGCAATTTACTTTATACCTACTATTCCGTTTGGTTTATTTTATTAGTA???????????????????????????????????????????????????????????????????????????????????????????????????????????????????????????????????????????????????????????????????????????????????????????????????????????????????????????????????????????????????????????????????????????????????????????????????????????????????????????????????????????????????????????????????????????????????????????????????????????????????????????????????????????????????????????????????????????????????????????????????????????????????????????????????????????????????????????????????????????????????????????????????????????????????????????????????????????????????????????????????????????????????????????????????????????????????????????????????????????????????????????????????????????????????????????????????????????????????????????????????????????????????????????????????????????????????????????????????????????????????????????????????????????????????????????????????????????????????????????????????TTGTTGTGCTTTCTAAAATGGCATACCTATACAAGGGTTCAAGTATTGACCGATATTTGCGGAGTGGATCATCCTTCTCGAAAACGAAGATTTGAAGTTGTCCATAATTTACTGAGTACTCGGTATAACTCACGCATTCGTGTACAAACAAGTGCAGACGAAGTAACACGAATATCTCCGGTAGTTAGTCCATTTCCATCAGCCGGCCGGTGGGAGCGAGAAGTATGGGATATGTCTGGTGTTTCTTCCATCAATCATCCGGATTTACGCCGTATATCAACAGATCATGGTTTCGAGGGTCATCCATTACGAAAAGACTTTCCTTTGAGTGGATATGTGGAAGTACGCTATGATGATCCAGAGAAACGTGTGGTTTCTGAACCCTTTGCTAGTCCT???????????????????????????????????????????????????????????????????????????????????????????????????????????????????????????????????????????????????????????????????????????????????????????????????????????????????????????????????????????????????????????????????????????????????????????????????????????????????????????????????????????????????????????????????????????????????????????????????????????????????????????????????????????????????????????????????????????????????????????????????????????????????????????????????????????????????????????????????????????????????????????????????????????????????????????????????????????????????????????????????????????????????????????????????????????????????????????????????????????????????????????????????????????????????????????????????????????????????????????????????????????????????????????????????????????????????????????????????????????????????????????????????????????????????????????????????????????????????????????????????????????????????????????????????????????????????????????????????????????????????????????????????????????????????????????????????????????????????????????????????????????????????????????????????????????????????????????????????????????????????????????????????????????????????????????????????????????????????????????????????????????????????????????????????????????????????????????????????????????????????????????????????????????????????????????????????????????????????????????????????????????????????????????????????????????????????????????????????????????????????????????????????????????????????????????????????????????????????????????????????????????????????????????????????????????????????????????????????????????????????????????????????????????????????????????????????????????????????????????????????????????????????????????????????????????????????????????????????????????????????????????????????????????????????????????????????????????????????????????????????????????????????????????????????????????????????????????????????????????????????????????????????????????????????????????????????????????????????????????????????????????????????????????????????????????????????????????????????????????????????????????????????????????????????????????????????????????????????????????????????????????????????????????????????????????????????????????????????????????????????????????????????????????????????????????????????????????????????????????????????????????????????????????????????????????????????????????????????????????????????????????????????????????????????????????????????????????????????????????????????????????????????????????????????????????????????????????????????????????????????????????????????????????????????????????????????????????????????????????????????????????????????????????????????????????????????????????????????????????????????????????????????????????????????????????????????????????????????????????????????????????????????????????????????????????????????????????????????????????????????????????????????????????????????????????????????????????????????????????????????????????????????????????????????????????????????????????????????????????????????????????????????????????????????????????????????????????????????????????????????????????????????????????????????????????????????????????????????????????????????????????????????????????????????????????????
>Eriocaulon_cinereum
[truncated: 698,518 more chars]
