# Supplementary material for: Organelle Phylogenomics and Extensive Conflicting Phylogenetic Signals in the Monocot Order Poales
Source: Front Plant Sci. 2022 Jan 31;12:824672. doi: 10.3389/fpls.2021.824672 (PMC8841755; doi:10.3389/fpls.2021.824672)
Supplement: Supplementary file 6 [file Data_Sheet_1.ZIP › 2-114PG-all.fas]

>Aeluropus_lagopoides
TAAGGTAGCGGCGAGACGAGCCGTTTA----AATAGGTGTCAAGTGGAAGTGCAGTGATGTATGCAGC--TGAGGCATCCTAACGAA-CGAACGATTTGAAC????????????????????????????????????????????????????????????????????????????????????????????????????????????????????????????????????????????????????????????????????????????????????????????????????????????????????????????????????????????????????????????????????????????????????????????????????????????????????????????????????????????????????????????????????????????????????????????????????????????????????????????????????????????????????????????????????????????????????????????????????????????????????????????????????????????????????????????????????????????????????????????????????????????????????????????????????????????????????????????????????????????????????????????????????????????????????????????????????????????????????????????????????????????????????????????????????????????????????????CGAGTCGACGAAATTCATAAAATTCTCCGCGAACGTATTGAACAATATAATAGGAAAGTAGGAATTGAGAATATCGGTCGCGTAGTTCAAGTGGGGGATGGGATTGCTCGTATTATAGGTCTTGGTGAAATAATGTCAGGTGAATTAGTCGAATTTGCAGAAGGGACTAGAGGTATTGCTCTGAATTTGGAATCCAAAAATGTTGGGATTGTATTAATGGGCGATGGGTTGATGATACAAGAGGGAAGTTTTGTAAAAGCAACAGGGAGAATTGCTCAGATACCCGTGAGCGAGGCTTACTTGGGTCGTGTTATAAATGCTCTCGCTAAACCTATTGATGGGAGAGGCGAAATTGTCGCTTCGGAATCTCGCTTAATTGAATCTCCTGCTCCGGGTATAATTTCCAGGCGTTCCGTGTATGAACCCCTTCAAACAGGGCTTATTGCTATCGATTCGATGATCCCCATAGGGCGCGGTCAGCGAGAGTTAATTATTGGGGACAGACAGACTGGCAAAACAGCAGTAGCCACAGATACAATTCTTAACCAAAAAGGGCAAGATGTAATATGTGTTTATGTAGCTATCGGTCAAAGAGCATCCTCCGTGGCTCAAGTAGTAACTACTTTCCAAGAAGAGGGGGCCATGGAATACACTATTGTAGTAGCTGAAATGGCGGATTCACCCGCTACATTACAATATCTCGCTCCTTATACGGGAGCAGCCCTGGCTGAGTATTTTATGTACCGCGAACGGCATACTTTAATAATTTATGATGATCTCTCCAAACAGGCACAAGCTTATCGCCAAATGTCCCTTCTATTAAGAAGACCCCCCGGCCGCGAAGCTTATCCAGGGGATGTTTTTTATTTGCATTCACGCCTTTTAGAAAGAGCCGCTAAATTAAATTCTCTTTTAGGCGAAGGGAGTATGACCGCTTTACCAATAGTGGAGACTCAATCTGGAGACGTTTCTGCCTATATTCCTACTAATGTAATCTCCATTACAGATGGACAAATATTCTTATCCGCGGATCTATTCAATGCCGGAATTCGACCTGCTATTAATGTGGGTATTTCTGTTTCCAGAGTAGGATCCGCAGCTCAAATTAAAGCCATGAAACAAGTAGCTGGCAAATCAAAATTGGAACTAGCTCAATTCGCAGAGTTACAAGCCTTTGCACAATTCGCCTCTGCTCTCGATAAAACAAGTCAGAATCAATTGGCAAGGGGTCGACGATTACGGGAATTGCTTAAACAATCCCAATCAAACCCTCTACCAGTGGAAGAGCAGGTAGCTACTATTTATACCGGAACGAGAGGATATCTTGATTCGTTAGAAATTGAACAGGTAAAGAATTTTCTGGATGAGTTACGTAAACACCTAAAAGATACTAAACCTCAATTCCAAGAAATTATATCTTCTAGCAAAACATTCACCGAGCAAGCGGAAATCCTTTTGAAGGAAGCTATTCAGGAACAGCTTGAACGTTTTTCCCTTGGGCGTATTGATCAAATTATTGGACCCGTGCTGGATATTACTTTTCCCCCGGGCAAGTTGCCTTATATTTATAACGCTTTGATAGTCAAGAGTCGG---GACACTGCCGAT---AAGCAAATTAATGTGACTTGTGAGGTACAACAATTATTAGGAAATAATCGAGTTAGAGCTGTAGCTATGAGTGCTACAGACGGATTGATGAGAGGAATGGAAGTGATTGACACAGGAGCTCCTCTTAGTGTTCCGGTCGGTGGAGCTACTCTCGGAAGAATTTTTAACGTTCTTGGGGAGCCTATTGACAATTTGGGTCCTGTAGAGACTAGTGCAACATTCCCTATTCATAGATCCGCGCCTGCCTTTATTGAGTTAGATACGAAATTATCTATCTTTGAAACAGGTATTAAGGTGGTCGATCTTTTAGCTCCTTATCGGCGTGGAGGAAAAATCGGACTATTTGGAGGGGCAGGAGTAGGTAAAACAGTACTCATCATGGAATTAATCAATAACATTGCTAAAGCTCATGGAGGCGTATCCGTATTTGGCGGAGTAGGGGAACGGACTCGTGAAGGAAATGATCTTTATATGGAAATGAAGGAATCCGGAGTAATTAATGAAAAAAATATTGAGGAATCAAAGGTAGCTCTAGTCTATGGACAAATGAATGAACCGCCGGGAGCTCGTATGAGAGTTGGTTTAACTGCCCTAACTATGGCAGAATATTTCCGAGATGTTAATAAGCAAGACGTGCTTTTATTCATCGATAATATCTTTCGTTTTGTTCAAGCAGGATCGGAGGTATCCGCCTTATTAGGGAGAATGCCCTCTGCAGTGGGTTATCAACCTACCCTTAGTACAGAAATGGGTTCTTTACAAGAAAGAATTGCTTCTACCAACAAGGGATCGATAACTTCGATCCAAGCTGTTTATGTACCTGCGGACGATTTGACCGACCCTGCTCCTGCCACAACATTTGCACATTTGGACGCTACTACCGTACTTTCCAGAGGATTAGCTTCCAAGGGTATTTATCCCGCAGTAGATCCTTTAGATTCAACCTCAACTATGTTACAGCCTCGGATCGTTGGCAAGGACCATTATGAAACTGCGCAAAGAGTTAAAGAAACTTTACAGCGTTATAAGGAACTTCAGGACATTATTGCAATTCTTGGGTTGGATGAATTATCGGAGGAGGATCGTTTAACTGTAGCAAGAGCACGAAAAATTGAGCGGTTCTTATCACAACCGTTCTTTGTGGCAGAAGTTTTTACCGGTTCTCCAGGAAAGTATGTTAGTCTTGCAGAAACAATTAGGGGGTTTCAACTAATCCTTTCCGGAGAATTAGATGGCCTACCCGAACAGGCTTTTTATTTGGTGGGGAACATCGATGAAGCTAGCACGAAAGCTATAAACTTATTAAATCTTTATGTACTGACTCCTAAACGAATTATTTGGGAT---TGTGAAGTGAAAGAAATCATTTTATCTACTAATAGCGGCCAAATTGGTGTATTACCAAACCACGCCCCCATTAACACAGCTGTAGATATGGGTCCTTTGAGAATA---CGCCTCCCCAACGATCAATGGTTAACGGCGGTTCTGTGGAGTGGTTTTGCGAGAATAGTTAATAATGAGATCATCATTTTAGGAAATGATGCAGAACTGGGTAGTGACATTGATCCAGAAGAAGCTCAACAGGCACTTGAAATAGCCGAAGCTAACTTGAGTAGAGCTGAGGGTACGAAAGAATTGGTTGAAGCAAAACTAGCTCTCAAACGGGCTAGGATACGAGTCGAGGCT---ATCAATTGGATTCCCATGAAAAATGTAACCCATTCTTTTGTTTTTTTAGCTCACTGGCCATTCGCTGGGAGTTTCGGGCTTAATACCGATATTTTAGCAACAAATCTAATAAATCTAACTGTAGTGGTTGGCGTATTGATTTTTTTTGGAAAGGGAGTGTTAAAAGATTTATTAGATAATCGAAAACAGAGGATCTTAAGTACTATTCGCAATTCGGAAGAATTGCGTAGAGGGACCCTTGAACAACTCGAAAAAGCTCGGCTTCGATTACAGAAAGTCGAACTAGAAGCAGATGAGTATCGGATGAATGGATACTCTGAGATAGAACGAGAAAAAGCAAATTTGATTAATGCTACTTCTATGAGTTTGGAACAATTAGAAAAGTCTAAAAATGAAACCCTTTATTTTGAAAAACAAAGAGCGATGAATCAGGTCCGACAACGGGTTTTCCGACAAGCCGTACAAGGAGCTCTAGGAACTCTGAATAGTTGTTTG------AATACCGAGTTACATTTCCGTACGATTCGTGCTAATATTGGCATTCTAGGGGCCATAATGAATCCACTAATTGCTGCTGCTTCCGTTATTGCTGCTGGATTGGCTGTAGGGCTTGCTTCTATTGGGCCTGGAGTTGGTCAAGGTACTGCTGCAGGACAAGCTGTAGAGGGTATTGCGAGACAGCCAGAAGCAGAAGGGAAAATACGAGGTACTTTATTGCTTAGTCTAGCTTTTATGGAAGCTTTAACAATTTATGGACTGGTTGTGGCACTAGCGCTTTTATTTGCGAACCCTTTTGTTATGAATATTACACCATGTTCC------ACACTCAAGGGGTTGTATGATATATCAGGCGTAGAAGTAGGCCAACACTTCTATTGGCAAATAGGAGGTTTCCAAATTCATGCCCAAGTACTCATCACTTCTTGGGTCGTAATTACTATCTTGCTGGGTTCAGTTATCATAGCTGTTCGGAATCCACAAACCATCCCAACCGACGGTCAGAATTTCTTCGAATATGTCCTTGAGTTTATTCGAGATTTGAGCAAAACTCAGATTGGAGAAGAATATGGTCCCTGGGTTCCCTTTATTGGAACTATGTTCCTTTTTATTTTTGTTTCGAATTGGTCGGGTGCTCTTTTACCTTGGAAAATTATAGAGTTACCCCATGGGGAATTAGCTGCGCCCACGAATGATATAAATACTACTGTTGCTTTAGCTTTACTCACATCAGCGGCATATTTTTATGCGGGTCTTAGCAAAAAAGGATTGAGTTATTTCGAGAAATATATTAAACCAACCCCAATCCTTTTACCAATTAACATCCTAGAAGATTTCACAAAACCATTATCGCTTAGTTTTCGACTTTTTGGAAATATATTGGCGGATGAATTAGTCGTTGTTGTTCTTGTTTCTTTAGTCCCCTTAGTAGTCCCTATACCGGTCATGTTTCTTGGATTATTTACAAGCGGTATTCAAGCTCTTATTTTTGCAACGTTAGCCGCAGCCTATATAGGTGAATCCATGGAAGGTCATCATATGCTATTTGCAACTTTAGAACATATACTAACTCATATCTCTTTCTCGACTATTTCAATTGTGATTACGATTCATTTGATAACC------TTATTAGTTCGTGAACTTAGGGGATTACGTGATTCGTCAGAAAAAGGAATGATAGCTACTTTTTTCTCTATAACAGGATTCTTAGTTTCTCGTTGGGTTTCTTCGGGACATTTTCCATTAAGTAATTTATATGAGTCATTGATCTTCCTTTCATGGGCTCTGTATATTCTT------CATACTATTCCTAAGATA------CAGAACTCT------AAAAATGATTTAAGCGCAATAACTACGCCAAGTACTATTTTAACGCAAGGATTTGCCACATCAGGT------CTTTTAACTGAAATGCATCAATCTACAATACTAGTACCTGCTCTCCAATCTCAGTGGTTAATGATGCATGTCAGTATGATGTTACTAAGCTATGCAACTCTTTTGTGCGGATCCTTATTATCCGCTGCTCTTCTAATCATTAGATTT------CGAAAGAATTTTGATTTCTTTTCTAAGAAAAAAAAA------AAATTA------CTT---AAAACATTTTTA------TTTARTAAA------ATT------GAA---TTCTATGCAAAAAGAAGTGCCTTAAAAAACACCTCTTTT---TCATTTCCAAATTATTACAAATATCAATTAACTGAGCGTTTGGATTCTTGGAGTTATCGTGTTATTAGTCTAGGGTTTACCCTTTTAACCATAGGTATTCTTTGTGGAGCAGTATGGGCTAATGAGGCGTGGGGATCCTATTGGAATTGGGATCCTAAGGAAACTTGGGCATTTATTACCTGGACCATATTTGCAATTTATTTACATAGTAGA------ACAAATCCAAATTGGAAGGGTACGAATTCTGCATTTGTAGCTTCGATAGGATTTCTTATAATTTGGATCTGCTATTTTGGTATCAATCTTTTAGGAATAGGTTTACATAGTTATGGTTCATTTACAATGAAAAAAAAGAAAGCATTGCCTTCTTTCCTATATCTTGTATTTATCGTACTTTTGCCCTGGGGAGTCTCTTTCTCTTTTAACAAATGTCTGGAACTTTGGATTAAGAATTGGTGG------AATACCAGGCAACCTGAAACTCTCTTAACGGATATTCAAGAGAAAAGGATTCTAGAAGGATTCATAGAATTAGAAGAGCTTTCTCTCTTGGACGAAATGATAAAAGAGAAACCGAAGACACATGTACAAAAACCT------CCTATAGGAATACACAAGGAAATAATACAATTAGCCAAAATAGATAATGAGGACCATCTCCATATCATTTTGAATTTATCAACAAATATAATCTGTTTGGCTATTCTAAGTGGTTCTTTTTTTCTAGGTAAAGAGGAACTTGTCATTTTGAATTCTTGGATTCAGGAATTCTTTTATAACTTAAATGACTCAATAAAAGCTTTTTTTATTCTTTTAGTTACGGATTTTTTTGTTGGATTTCACTCCACCCGCGGTTGGGAACTACTAATTCGTTGGGTCTACAACGATCTTGGATGGGCTCCTAACGAGCTAATTTTCACTATTTTTGTTTGCAGTTTTCCTGTGATTCTAGACACGTGTTTGAAATTTTGGGTCTTTTTTTGTTTAAACCGTCTATCTCCTTCGCTTGTAGTCATTTATCATTCAATTAGTGAAATGCCCATTGGTGTTCCAAAAGTACCTTACCGGATTCCCGGAGATGAAGAAGCGACTTGGGTTGACTACAATGTTATGTATCGAGAAAGGACACTTTTTTTAGGTCAAGAGATTCGTTGCGAGATCACGAATCATATTACAGGTCTCATGGTATATCTCATTAGCGATATTTTTTTGTTTATAAACTCTCCCGGCGGGTGGTTAATCTCAGGAATGGCGATTTTTGATACGATGCAAACGGTGACACCAGATATATATACAATATGCCTCGGAATAGCCGCGTCCATGGCCTCCTTCATTCTGCTTGGAGGAGAACCCACTAAACGTATAGCATTCCCTCACGCTAGAATTATGCTTCACCAACCGGCTAGT---GCTTATTATCGGGCAAGGACAGAATTTTTACTAGAAGTGGAAGAGTTACACAAAGTTCGCGAAATGATCACAAGGGTTTATGCACTAAGAACAGGCAAGCCTTTTTGGGTTGTATCCGAAGACATGGAAAGAGATGTTTTTATGTCAGCAGATGAAGCCAAAGCTTATGGACTTGTCGATCCGAGAGAAGCAAAAGTTACTTTCGAAGGTTTAGTTACGGAAGCCCTACCCAACGGAATGTTCCGAGTTCGCTTAGAGAATACCATCATCCTGGGCTATATTTCAGGAAAAATCCGGTCCAGTTCTATACGAATACTG------ATGGGGGATAGGGTAAAAATTGAAGTAAGTCGTTATGATTCAAGCAAGGGGCGTATAATTTATAGACTT---CCCCATAAGGATGAAAAA------CAGAAATCTCGT------CAACAA------TACTTTGTTTACCCACTTCTCTTTCAGGAATATATTTATGCATTTGCCCATGATTATGTATTA---AATGGTTCC---------GAACCTGTGGAAATT------TTTGGTAATAACAAGAAATTTAGTTCACTACTTGTGAAACGTTTAATTATTCGAATGTATCAGCAGAATTTTTGGATTAATTCGGTT---AATCATCCT------AACCAAGATCGA------TTGTTGGATCACAGCAATCAT------TTTTTTTCGGAATTTTATTCTCAGATTCTATCTGAGGGGTTTGCAATCGTTGTAGAAATCCCATTTTCGCTAGGACAACTA------TCTTATCCGGAAGAAAAAGAA---ATACCAAAGTTTCAAAATTTACGATCTATTCATTCCATATTTCCCTTTTTAGAAGACAAATTTTTGCATTTACATTATCTATCACATATAGAAATACCCTATCCTATCCATTTTGAAATCTTAGTTCAACTCCTTGAATACCGGATCCAAGATGTTCCATCTTTGCATTTATTGCGATTCTTTCTCAAC------TATTATTCGAATTGGAAT------AGTCTTATTACTTCAATGAAATCT------ATTTTTCTA------TTTTCAAAA------GAAAATAAAAGACTATCTCGATTCCTATATAATTCTTATGTATCAGAATATGAATTTTTCTTGTTGTTTCTTCGTAAACAATCTTCTTGCTTACGATTAACATCTTCTGGAACCTTTCTGGAACGAATCCACTTTTCTAGTAAGATGCAACAT------TTTGGGGTAATGTACCCA------GGTTTTTTTCGG---AAAACC------ATATGGTTTTTTATGGATCCTCTTATGCATTATGTTCGATATCAAGGAAAGGTAATTCTTGCATCAAAAGGAACTCTTCTTTTGAAAAAGAAATGGAAATCTTATCTTGTGAATTTCTCGCAATATTTTTTCTCTTTTTGGACTCAACCCCAAAGGATTCGTTTAAACCAATTAACA------AACTCTTGCTTCGATTTTCTGGGGTACCGTTCAAGTGTACCA---ATAAATACTTTCTTAGTAAGAAATCAAATGCTGGAGAATTTTTTTCTAATAGATATTCGAATGAAAAAATTCGATACCACAGCCCCTGCTACTCCCCTCATTGGATCCTTATCAAAAGCTCAATTCTGTACTGGATCGGGGCATCCTATTAGTAAACCCATTTGGACTGATTTATCAGATTGGGATATTCTTGATCGCTTTGGTCGGATATGTAGAAATCTTTTTCATTATCATAGTGGATCTTCG------AAAAAACGGACTTTGTATCGACTAAAATATATACTTCGACTTTCATGTGCTAGAACTTTAGCTCGTAAACATAAAAGTACGGTACGAACTTTTATGCAACGA------TTAGGTTCGGTATTTTTAGAAGAATTTTTTACGGAAGAAGAGCAAGCTTTTTCTTTGATGATAATAGAT------AGGGTAGAGGTAGAAACTATCAATTCTTTTTCGAAATCGGAATTATTAAAAGAAGTCTATGGACTGATATGGATT---CTACCTATTTTGACTCTCCTACTGGGAATCACAATAGAAGTACTTGTAATTGTGTGGTTAGAAAGAGAAATATCCGCATCGATACAACAACGTATTGGTCCTGAATATGCCGGCCCCCTAGGACTGCTTCAAGCTATAGCAGATGGAACTAAGCTGATTTTTAAAGAGGATATCCTCCCATCCCGAGGAGAAATTCCTTTATTTAGCATTGGACCCTCTATAGCAGTCATATCCGTTTTATTAAGTTTTTTAGTTATCCCTTTTGGATATCATTTTGTTTTAGCTGATCTTAGTATTGGTGTTTTTTTATGGATTGCCATTTCAAGTGTTGCTCCTATTGGTCTTCTTATGGCAGGATATAGCTCAAATAATAAATATTCTTTTTCAGGTGGTCTACGAGCAGCTGCTCAATCTATTAGTTATGAAATACCATTAACTTTTTGTGTGCTAGCAATATCTCTATTATCTAACAGTTCAAGTACRGTTGATATAGTTGAAGCACAGTCAAAATATGGTTTTTTTGGATGGAATCTTTGGCGTCAGCCTATAGGTTTTCTAGTTTTTCTAATTTCTTCTTTGGCAGAATGTGAAAGATTACCCTTTGATTTACCAGAAGCAGAGGAAGAATTAGTAGCGGGTTATCAAACCGAATATTCCGGTATTAAATATGGTTTATTTTATCTTGCTTCTTAYCTAAATTTATTAGTTTCCTCTTTATTTGTAACTGTTCTCTACTTAGGCGGGTGGAATTTTTCTATTCCC------TATATATCCTTTTTT------GGATTTTTCCAAATGAATAAAATTGTGGGAATTTTTGAAATGATAATGGGTATCCTTATTACATTAACTAAAGCTTTTTTATTTCTCTTCATTTCTATCACAATAAGATGGACTTTACCCCGGATGAGAATGGATCARTTATTAAATCTTGGATGGAAATTTCTTTTACCTATTTCTCTGGGCAATCTCTTATTAACAACTTCTTCCCAACTAGTTTCACTAATGAAAGCGTTTCATTTGCTTCTCTTCAATGGAAGTTTCATTTTCCCAGAATGTATCCTAATTTTTGGCCTAATTCTTCTTCTGATGATCGATTTAACCTCTGATCAAAAAGATAGACCTTGGTTCTATTTCATCTCTTCAACAAGTTTAGTAATAAGCATAACGGCCCTATTGTTCCGATGGAGAGAAGAACCTATAATTAGCTTTTCGGGAAATTTCCAAACGAACAATTTCAACGAAATCTTTCAATTTCTTATTTTATTATGTTCAACTTTATGTATTCCTCTATCCGTAGAGTACATTGAATGTACAGAAATGGCTATAACAGAGTTTCTGTTATTCGTATTAACAGCTACTCTAGGGGGAATGTTTTTATGTGGTGCTAACGATTTAATAACTATCTTTGTAGCTCCAGAATGTTTCAGTTTATGTTCCTACCTATTGTCTGGATATACCAAGAGAGATCTACGGTCTAATGAGGCTACTATGAAATATTTACTCATGGGTGGGGCAAGCTCTTCTATTCTGGTTCATGGTTTCTCTTGGCTATATGGTTCATCTGGGGGGGAGATCGAGCTTCAAGAAATTGTGAATGGTCTTATCAATACACAAATGTATAACTCCCCAGGAATTTCAATTGCGCTTATATTCATCACTGTAGGACTTGGGTTCAAGCTTTCCCCAGCCCCTTTTCATCAATGGACTCCTGACGTCTACGAAGGCTCCCCCACTCCAGTCGTTGCTTTTCTTTCTGTTACTTCGAAAGTAGCTGCTTCAGCTTCAGCCACGCGAATTCTCGATATTCCTTTTTATTTCTCATCAAACGAATGGCATCTTCTTCTGGAAATCCTAGCTATTCTTAGCATGATATTGGGGAATCTCCTTGCTATTACTCAAACAAGCATGAAACGTATGCTTGCATATTCGTCCATAGGGCAAATCGGATATGTAATTATTGGAATAATTGTTGGAGACTCAAATGATGGATATGCAAGCATGATAACTTATATGCTGTTCTATATCTCCATGAATCTAGGAACTTTTGCTTGCATTGTATTATTTGGTCTACGTACCGGAACTGATAACATTCGAGATTATGCAGGATTATACACGAAAGATCCTTTTTTGGCTCTCTCTTTAGCCCTATGTCTCTTATCCCTAGGAGGCCTTCCTCCACTAGCAGGTTTCTTCGGAAAACTCTATCTATTCTGGTGTGGATGGCAAGCAGGCCTATATTTCTTGGTTTCAATAGGACTCCTTACGAGCGTTCTTTCTATCTACTATTATCTAAAAATAATCAAGTTATTAATGACTGGACGAAACCAAGAAATAACCCCTTATGTGCGAAATTATAGAAGATCCCCTTTAAGATCAAACAATTCCATCGAATTGAGTATGACTGTATGTGTGATAGCATCTACTATACCAGGAATATCAATGAACCCCATTCTTGCAATTGCTCAGGATACCCTTTTTATGTTCCTGCTTCACGAATATGATATTTTTTGGACATTTCTAATAATAGCAAGCCTTATTCCTATTTTGGTATTTTGGATTTCAGGGCTTTTAGCCCCGATTAATGAAGGACCAGAGAAGCTTTCTAGTTATGAATCGGGTATAGAACCCATGGGGGGTGCTTGGTTACAATTCCGAATACGCTATTACATGTTTGCGCTAGTTTTTGTTGTTTTTGATGTGGAAACGGTCTTTCTCTACCCTTGGGCAATGAGTTTTGACGTATTGGGTGTATCCGTTTTTATCGAAGCTTTCATTTTCGTGCTTATCCTAGTTGTTGGTTTAGTTTATGCATGGCGAAAAGGAGCCTTGGAATGGTCTATGAGTTATTTTCCTTGGTTAACAATACTTGTTGTTTTACCGATATTTGCAGGTTCATTCGTTTTCTTTTTACCTCATAAAGGAAACAAAATCGTTAGGTGGTATACTATATCTATTTGTTTATTAGAATTCCTTCTAATGACTTATGCATTCTGTTATCATTTCCAATTAGAGGACCCCTTAATCCAATTAGGGGAGGATTCTAAATGGATAGATGTTTTTGATTTCCACTGGAGATTGGGAATCGATGGACTTTCATTAGGATCTATTTTATTGACAGGATTTATCACTACTTTAGCTACTTTAGCGGCTTGGCCAATTACCCGGAATTCGCGATTATTCTATTTTCTAATGCTAGCAATGTATAGCGGTCAAATAGGATTATTTTCTTCACGAGACCTTTTACTTTTTTTTATCATGTGGGAGTTAGAATTAATTCCTGTTTACTTACTTTTATCCATGTGGGGGGGGAAAAGGCGTCTATATTCAGCTACCAAGTTTATTTTGTATACTGCAGGCGGTTCCATTTTTTTCTTAATCGGAGTTCTGGGTATGGGCTTATATGGTTCCAACGAACCAACATTAGACTTGGAACGATTGATTAATCAATCATACCCTGCAACATTGGAAATACTACTTTATTTTGGCTTCCTTATTGCTTATGCTGTAAAATTGCCGATTATACCTCTACATACGTGGTTACCAGATACCCACGGGGAAGCACATTACAGTACATGTATGCTTTTAGCAGGAATCTTATTAAAGATGGGAGCATACGGATTGATTCGGATCAATATGGAATTGTTACCTCATGCTCATTATCTATTTTCCCCCTGGTTGGTAATAATAGGAGCGGTGCAAATAATCTATGCAGCTTCAACTTCTCTTGGTCAACGAAATTTCAAAAAAAGAATAGCCTACTCCTCCGTATCTCACATGGGTTTCATAATTATAGGAATTGGTTCCATAACCAACATTGGACTAAATGGAGCTATTTTACAAATATTATCCCATGGATTTATCGGTGCTACACTATTTTTCTTAGCAGGAACGGCTTGTGATAGAATGCGTCTTGTTTATCTCGAAGAACTAGGAGGGATATCTATACCAATGCCAAAAATGTTTACTATGTTTAGTAGCTTTTCAATGGCTTCTCTTGCCTTACCAGGAATGAGCGGTTTTGTTGCAGAATTAGTAGTATTTTTTGGACTAATTACTAGTCCAAAATTTATGTTAATGCCCAAAATGCTAATTACTTTTGTAATGGCAATTGGAATGATATTAACTCCTATTTATTTATTATCTATGTTACGCCAGATGTTCTATGGATACAAGTTATTT------CATGTTCCAAACGCAAAT------TTTGTG------GATTCTGGACCACGAGAACTCTTTCTTTTAATCTGTATCTTTTTACCAGTAATAGGAATTGGTATTTATCCAGATTTTGTTCTCTCGCTATCCGTTGACAGGGTAGAGGCTCTCTTATCCAATTATTATATGTTTGAGCATGTACTTTTTTTGAGTGTCTATTTATTTTCGATTGGTATCTATGGATTGATTACAAGCCGAAACATGGTTAGAGCTCTAATATGTCTTGAACTTATACTGAATTCAATTAATCTAAATCTCGTAACATTTTCTGCTCTATTTGATAGTCGCCAATTAAAAGGAGACATTTTCGCAATTTTTGTTATAGCCCTTGCGGCGGCTGAAGCAGCTATTGGATTATCCATTCTTTCTTCCATCCATCGTAACAGGAAATCAACTCGTATTAATCAATCGAATTTTTTGATGGAACATACATATCAATATGCCTGGGTAATCCCTCTTCTCCCACTTCCAGTTATTATGTCAATGGGGTTTGGGCTTTTTCTTATTCCGACAGCAACAAAAAATCTTCGTCGCATATGGGCTTTTCCTAGTGTTTTACTCTTAAGTATAGCTCTGGTATTCTCAGTTCACCTGTCTATTCAACAAATAAAAGGAAGTTCTATCTATCAATATCTATGGTCTTGGACCATCAATAATGATTTTTCCTTAGAATTTGGATACTTGATCGACCCTCTTACTTCTATTATGTTAATACTAATTACTACTGTAGGAATCTTGGTTCTTATTTATAGTGACGATTATATGTCTCACGATGAGGGATATTTGAGATTTTTCGTTTATATAAGTTTTTTTAATACTTCCATGTTGGGATTGGTTACTAGTTCCAATTTGATACAAATTTATTTTTTTTGGGAACTTGTGGGAATGTGTTCCTATTTATTGATAGGCTTTTGGTTTACACGACCAATTGCAGCGAGTGCTTGTCAAAAAGCTTTTGTAACTAATCGTGTAGGGGATTTTGGTTTGTTATTAGGAATTTTAGGTTTYTTTTGGATAACAGGTAGTTTAGAGTTTCGGGATTTGTTCAAAATAGCTAATAACTGGATTCCTAATAATGGAATTAATTCATTACTTACTATTTTGTGTGCTTTTTTATTATTTCTTGGTGCAATTGCAAAATCTGCACAATTCCCTCTTCACGTATGGTTACCCGATGCTATGGAAGGACCCACTCCCATTTCGGCTCTTATACACGCAGCAACTATGGTTGCTGCAGGGATTTTTCTTCTAGCTCGACTTCTTCCTCTTTTCATATCCATACCTTGGATAATGAGTTTCATTTCCTTAGTAGGTACAATAACACTTTTCTTAGGAGCGACTTTAGCTCTTGCTCAGAGAGATATTAAAAGAAGCTTAGCCTATTCTACAATGTCTCAATTGGGCTATATGATGTTAGCTCTAGGTATAGGTTCTTATCAAGCAGCTTTATTCCATTTGATCACTCATGCTTATTCGAAAGCTTTATTGTTCTTGGGATCCGGATCCGTTATTCATTCAATGGAACCTCTTGTTGGCTATTCACCAGATAAAAGTCAGAATATGGTTCTTATGGGTGGTTTAAAAAAATATGTTCCTATTACAAGAACGACTTTTTTATTGGGTACACTTTCTCTTTGTGGTATTCCACCTCTTGCTTGCTTCTGGTCCAAAGATGAAATCCTTAGTAATAGTTGGTTGTAT------TCACCT---TTT------TTTGGAATAATAGCTTCTTTTACTGCAGGATTAACTGCATTTTATATGTTTCGAATATATTTGCTTACTTTTGATGGGTATTTGCGTGTTCATTTTCAAAATTATAGTAGTACT---AAAGAA---GGTTCGTTGTATTCAATATCCTTATGGGGAAAAAGC------ATACCC------AAAGGAGTCAATAGAGATTCAACA---ATGAAGAGTGGA------GTTTCTTTT------TTT------TCACAAAATATACCCCAAATTCCTAGAAATAGGATAGGATTC---TTT------AGTACT---TCCTTTGGAGCTAAAAATACTCTTGTCTATCCTCGCGAAACTGGAAATACTATGCTATTTCCTCTTCTTATATTACTGCTTTTTACTTTGTTCATTGGATCCATAGGAATCCATTTTGAT------AATGGAACATCGGAATTAACCATATTATCAAAGTGGCTAACCCCTTCAATA------AGCTTTTTCCAGGAAAGTTCTAATTCTTCCATAAATTCATATGAATTTCTCACTAATGCAATTTCTTCTGTAAGTTTAGCTATTTTTGGTTTATTCATCGCATATATATGCTATGGATCCGCTTATTCTTTTTTTCAGAATTTGAATTTTAAAAATTCCCTT------GTAAAAGGGAAT------CCCAAAAAGAACTTTTTGGATCAAGTAAAAAAAAAGGTATACAGCTGGTCATATAATCGCGGTTATATAGATGTTTTCTATACTAGGTTCTTTATCCTGGGTATAAGAAGATTTTCCGAACTAACCCATTTTTTTGATAAAGGTGTTATTGATGGAATTATCAATGGAGTAGGTCTTGCTGGTTTTTGTATAGGAGAAGAAATTAAATATGTGGGGGGAGGGCGAATATCGTCTTATCTATTCTTTTTTTTATGTTATGTATCCTTG---TTCTTATTCTTTATGGATTTACCTGGACCAATACATGAGATTCTTGTGCTATTTGGGGGATTTGTTCTTCTACTAGGGGGTCTAGGAGTAGTATTACTTACCAACCCAATTTATTCTGCCTTTTCGCTGGGATTAGTTCTTGTTTGTATATCCTTATTCTATTTTTTATTGAATTCCTACTTTGTAGCTGTCGCACAACTTCTTATTTATGTGGGAGCCATAAATGTCTTGATCATATTTGCTGTAATGTTTGTAAATGGC------TCAGAGTGGTCTAAAGATAAGAATTATTGGACTATTGGAGATGGGTTTACTTCACTCGTTTCTATAACAATTCCTTTTTCACTAATGACTACTATCCCAGATACGTCATGGTATGGAATTCTTTGGACTACAAGATCAAACCAAATAGTAGAACAGGGTCTC---ATAAATAACGTTCAACAAATTGGGATTCATTTAGCAACCGATTTTTATCTTCCGTTTGAACTCATTTCCCTAATTCTTCTAGTTTCTTTAATAGGTGCAATTACTATGGCTCGACAAATGAGTCTACCGTCTACAAGAAAAGATCTAATGATAGTCAATATGGGCCCTCACCACCCATCAATGCATGGTGTTCTTCGACTGATCGTTACTCTCGATGGTGAAGATGTTGTTGATTGTGAACCCATATTAGGTTATTTACACAGAGGAATGGAAAAAATCGCAGAAAACAGAACTATTATACAATACTTGCCTTATGTAACACGGTGGGATTATTTAGCTACTATGTTTACAGAAGCAATAACGGTAAATGCACCAGAATTCTTAGAGAATATTCAAATACCCCAAAGAGCCAGCTATATTCGGGTAATTATGTTAGAATTGAGCCGTATAGCTTCTCACTTGTTATGGCTTGGGCCTTTTATGGCGGATCTCGGCGCACAGACTCCTTTTTTCTACATTTTTAGAGAGAGAGAATTGATATATGATCTATTTGAAGCTGCTACAGGTATGCGAATGATGCATAATTACTTTCGCATCGGAGGAGTAGCTGCCGATCTACCTTATGGATGGATGGATAAATGTTTAGATTTCTGTGATTATTTTTTACGAGGAGTTGTTGAATATCAACAACTTATTACACAGAATCCTATTTTTTTAGAACGAGTTGAAGGAGTAGGTTTTATTAGCGGAGAAGAAGCTGTAAATTGGGGCTTATCCGGACCAATGTTACGAGCTTCTGGAATACAATGGGATCTTCGTAAAATTGATCCTTATGAGTCTTACAATCAATTCGATTGGAAAGTCCAATGGCAAAAAGAAGGAGATTCATTAGCTCGGTATTTAGTACGAATTGGTGAAATGAAGGAATCCATCAAAATTATTCAACAGGCTGTAGAGAAAATTCCCGGAGGCCCTTATGAGAATTTAGAAGCTCGACGCTTT---AAGAATGCAAAGAATTCG------GAATGGAATGATTTTGAATATAGATTTCTTGGTAAAAAACCTTCCCCAAATTTTGAATTATCAAAGCAAGAGCTTTATGTAAGAGTAGAAGCCCCAAAAGGTGAATTAGGAATTTATCTGGTAGGAGATGACAGTCTTTTCCCCTGGAGATGGAAAATTCGTCCACCCGGTTTTATTAATTTACAAATTCTTCCTCAGCTAGTTAAAAAAATGAAATTGGCTGATATCATGACGATATTAGGTAGTATAGATATCATTATGGGGGAAGTTGATCGTATGTTCCCTATGATAACTGGGTTCATTAGTTATGGTCAACAAACAATACGTGCCGCAAGATACATTGGTCAAGGTTTCATAATTACCTTATCCCACACAAATCGTTTACCTATAACGATTCACTACCCTTATGAAAAATCAATTACATCAGAGCGTTTCCGCGGGCGAATACACTTTGAATTTGATAAATGTATTGCTTGTGAAGTATGTGTTCGTGTATGCCCAATAGATCTACCCCTTGTGGATTGGAGATTTGAAAAGGATATTAAAAAGAAACAATTGCTTAATTATAGTATTGATTTCGGAGTTTGTATATTTTGTGGTAACTGTGTTGAATATTGTCCGACAAACTGTTTATCAATGACTGAAGAATATGAACTTTCTACTTATGATCGTCATGAATTGAATTACAATCAAATTGCTTTGAGTCGGTTACCAGTCTCCATAATGGGAGATTACACAATTCAAACAATTAGGAATTCGCCTCAGGGGTGGTTATCTAATTGGCTAGTCAAACATGAGGTGGTTCATAGATCTTTGGGCTTCGATCACCGAGGAATAGAGACTTTACAAATAAAAGCAGGGGATTGGGATTCCATTGCTGTCATTTTATATGTATATGGTTACAATTATTTACGTTCCCAATGTGCTTATGACGTAGCACCCGGTGGATCTTTAGCTAGTGTGTATCATCTTACGAGAATACAGTATGGTATAGATAACCCAGAAGAAGTATGCATAAAAGTCTTTACCCAAAAGGATAATCCTAGAATCCCGTCTGTCTTCTGGGTTTGGAGAAGTGCTGATTTTCAAGAACGCGAATCTTATGATATGGTGGGAATTTCTTATGATAATCATCCGCGCCTTAAACGTATCTTAATGCCTGAAAGTTGGATAGGCTGGCCCTTACGTAAGGACTATATAACCCCTAATTTCTATGAAATACAAGATGCTCAT---------------------ATGGTCTTAACTGAATATTCAGAC---AAAAAAAAAAAAGAAGGAAAA------GATTCCATT------GAGACAGTCATGAGTTTGATTGAGTTTCCGTTACTTGACCAAACA------AGTTCCAATTCCGTTATTTCAACTACACCAAATGATCTTTCGAATTGGTCAAGACTCTCCAGTTTATGGCCCCTTCTATATGGTACCAGTTGTTGTTTCATTGAATTTGCTTCATTAATAGGCTCACGATTCGACTTTGATCGTTATGGATTGGTACCAAGATCAAGTCCTAGGCAAGCGGACCTAATTTTAACAGCCGGTACGGTAACAATGAAAATGGCTCCCTCTTTAGTGCGATTATATGAGCAAATGCCTGAACCAAAATACGTCATTGCTATGGGAGCCTGTACTATTACAGGGGGAATGTTCAGTACGGATTCCTATAGTACTGTTCGAGGAGTTGATAAGTTAATTCCTGTGGATGTCTACTTGCCGGGTTGCCCACCTAAACCAGAGGCTGTTATAGATGCCCTAACAAAACTTCGTAAGAAGATATCGCGAGAAATTGTTGAGGATCGAACTCTATGTCAAAGTCAAAAGAAAAATCGATGTTTTACTACCAGTCACAAACTTTATGTTCGGCGCAGTACTCATACCATGGAAAATAGAAATACTTTTTCTTGGTTAAAGGAACAGATGATTCGATCGATTTCT------GTATCG---ATCATGATATACGTAATAACTCGGACATCTATTTCAAATGCATATCCCATTTTTGCGCAGCAGGGTTATGAAAACCCCCGGGAAGCAACTGGACGAATTGTATGTGCCAACTGCCATTTAGCTAATAAGCCCGTGGATATTGAAGTTCCCCAAGCTGTGCTTCCCGATACTGTATTTGAAGCAGTTCTTCGAATCCCTTATGATATGCAGCTGAAACAAGTTCTTGCTAATGGGAAAAAGGGAGGGTTGAATGTGGGTGCTGTTCTTATTTTGCCTGAGGGATTCGAATTAGCACCGCCCGACCGTATTTCTCCTGAGTTGAAAGAAAAGATAGGAAATCTCTCTTTTCAGAGTTATCGTCCCAATAAAAAAAATATTCTTGTTATAGGCCCTGTTCCCGGTAAGAAATATAGTGAAATTGTCTTTCCCATTCTTTCCCCCGATCCCGCTACAAAAAAAGATGTTCATTTCTTAAAATATCCCATATATGTAGGGGGAAACCGAGGAAGGGGACAAATCTATCCCGATGGTAGTAAGAGTAACAATACAGTTTATAATGCTACGTCAACAGGTATAGTAAAAAAAATACTACGTAAAGAAAAAGGGGGATATGAAATATCCATAGTTGATGCGTCG---GAT------GGGCGCCAAGTGATTGATATTATACCTCCCGGGCCAGAACTTCTTGTTTCAGAGGGGGAATCAATCAAGCTTGATCAACCATTAACAAGCAATCCTAATGTGGGAGGGTTTGGTCAGGGGGATGCAGAAATAGTGCTTCAGGATCCATTACGCGTCCAAGGCCTTTTGTTCTTTTTCGCATCTGTTATTTTAGCACAAGTCTTTTTGGTTCTCAAAAAGAAACAGTTTGAAAAGGTTCAATTGTACGAAATGAATTTCCTCAATAAAGTATATGATTGGTTTGAGGAACGTCTTGAGATTCAGGCAATTGCGGATGATATAACGAGTAAATATGTTCCTCCTCATGTAAACATATTTTATTGTTTAGGGGGAATTACACTTACTTGTTTTTTAGTACAAGTTGCTACCGGTTTTGCTATGACTTTTTACTACCGACCAACCGTTACAGAGGCTTTTTCCTCCGTTCAATATATAATGACGGAGGCCAACTTTGGTTGGTTAATCCGATCAGTTCATCGATGGTCAGCAAGTATGATGGTTCTAATGATGATCCTGCACGTATTTCGTGTGTATCTCACAGGTGGATTTAAAAAACCCCGTGAATTAACTTGGGTTACAGGTGTGGTTTTGGCTGTATTAACTGCATCATTTGGTGTAACTGGTTATTCTTTACCTTGGGATCAAATCGGTTATTGGGCAGTCAAAATTGTGACAGGTGTACCTGAAGCAATTCCTGTAATAGGATCCCCTTTAGTGGAGTTATTACGTGGAAGTGCTAGTGTGGGGCAATCCACTTTGACTCGTTTTTATAGTTTACATACCTTTGTACTGCCTCTGCTTACTGCTGTATTTATGTTAATGCACTTTCCAATGATACGTAAGCAAGGTATTTCTGGTCCTTTAATGGGAGTAACAAAGAAACCTGACTTAAATGATCCTGTATTAAGAGCAAAATTAGCTAAAGGGATGGGACATAATTATTATGGGGAACCTGCATGGCCCAACGATCTTTTATATATTTTTCCAGTAGTAATTCTAGGTACTATTGCATGTAATGTAGGTTTAGCGGTTCTCGAGCCGTCAATGATTGGTGAACCGGCGGATCCGTTTGCAACTCCTCTGGAAATATTACCCGAGTGGTACTTCTTTCCCGTATTTCAAATACTTCGTACAGTACCCAATAAGTTATTGGGCGTTCTCTTAATGGTTTCTGTGCCAACAGGCTTATTAACAGTACCCTTTCTCGAGAATGTCAATAAATTCCAAAATCCATTTCGCCGCCCAGTAGCTACGACCGTTTTTTTAATCGGTACTGTAGTAGCTCTTTGGTTAGGTATTGGAGCAACATTACCCATTGATAAATCCTTAACTTTAGGTCTTTTTATGATTGAAGTTTTTCTATTTGGAATCGTCTTAGGCCTAATTCCTATTACTTTAGCGGGATTATTCGTGACTGCGTATTTGCAATACAGGCGTGGGGATCAGTTGGATCTTATGCTTACTATAACCAGTTATTTCGGTTTTCTACTGGCTGCTTTAACTATAACCCCAGCTCTATTTATTGGTTTGAACAAGATACGTCTTATTATGGATATAGTAAGTCTCGCTTGGGCTGCTTTAATGGTAGTCTTTACATTTTCTCTTTCGCTAGTAGTATGGGGGAGAAGTGGACTCATGATTATTCGTTCGCCGGAACCAGAAGTTAAAATTGTTGTGGATAGGGATCCTGTAAAAACATCTTTTGAGGAATGGGCCAGACCCGGGCATTTCTCAAGAACAATAGCTAAGGGCCCCGATACTACCACTTGGATCTGGAACCTACATGCTGATGCTCACGATTTCGATAGTCATACCGGTGATTTGGAGGAGATCTCTCGAAAAATCTTTAGTGCTCATTTCGGTCAACTCTCCATTATCTTTCTTTGGTTGAGTGGCATGTACTTCCACGGTGCCCGTTTTTCCAATTATGAAGCATGGCTAAGCGATCCTACTCACATTGGACCCAGTGCTCAGGTAGTTTGGCCAATAGTAGGGCAAGAAATTTTGAATGGTGATGTAGGTGGGGGTTTCCGGGGAATCCAAATAACCTCCGGTTTTTTTCAGATTTGGCGAGCATCTGGAATAACTAGTGAGTTACAACTCTATTGTACTGCAATCGGTGCATTGATTTTTGCATCGTTAATGCTTTTTGCTGGTTGGTTCCATTATCACAAAGCCGCCCCCAAATTGGCCTGGTTCCAAGATGTAGAATCCATGTTGAATCACCACTTAGCGGGGTTATTAGGACTTGGGTCTCTTTCTTGGGCAGGACACCAAATCCATGTATCTTTACCGATTAACCAATTTCTTGACGCTGGGGTTGAT---CCTAAAGAGATACCACTTCCTCATGAATTTATCTTGAATCGTGACCTTTTGGCTCAACTTTATCCTAGTTTTGCCGAAGGAGCAACCCCCTTTTTCACCTTGAATTGGTCCAAATACGCAGAATTTCTTACTTTTCGCGGAGGACTAGATCCAATAACCGGTGGCCTATGGTTAAGCGATATTGCGCACCATCATTTAGCTATTGCTATTCTTTTCCTGATCGCTGGTCATATGTATAGGACCAACTGGGGTATTGGTCATGGACTTAAAGATATTTTAGAGGCTCATAAAGGCCCATTTACAGGACAAGGCCATAAAGGTCTCTATGAAATCCTAACAACGTCATGGCATGCTCAATTATCTCTTAACCTAGCTATGCTAGGCTCTACAACTATTGTTGTAGCTCATCATATGTACTCTATGCCCCCCTATCCATACCTAGCTACTGACTATGGTACACAACTTTCCTTGTTCACACACCACATGTGGATTGGCGGATTTCTAATAGTTGGTGCTGCTGCACATGCAGCCATTTTTATGGTAAGAGACTATGATCCAACTACTCGATATAACGATCTATTAGATCGCGTCCTTAGACACCGCGATGCAATCATATCCCACCTTAACTGGGTATGTATATTTCTAGGTTTTCACAGTTTTGGCTTGTACATTCATAATGATACCATGAGTGCTTTAGGCCGTCCCCAAGATATGTTTTCGGATACCGCCATACAATTACAACCCATCTTTGCTCAATGGGTACAAAATATCCATGCTGACGCGCCTGGCGTAACAGCTCCTGGTGCAACAACAAGTACCAGCTTAACGTGG------GGAGGTGGCGAGTTAGTAGCTGTAGGCGGCAAAGTAGCTTTGTTACCTATTCCATTAGGAACCGCAGATTTTTTAGTCCATCACATTCACGCATTTACCATCCATGTGACTGTATTAATACTTTTGAAAGGTGTTTTATTTGCTCGTAGTTCCCGTTTGATACCTGATAAAGCAAATCTTGGTTTTCGATTCCCTTGCGACGGGCCTGGACGAGGGGGAACATGTCAAGTCTCCGCCTGGGATCATGTTTTCTTAGGTCTATTCTGGATGTACAATGCAATTTCGGTAGTCATTTTCCATTTCAGTTGGAAAATGCAGTCGGATGTTTGGGGTACTGTAAGTGATCAAGGGATAGTAACTCATATCACAGGGGGAAACTTTGCACAGAGTTCCATTACGATTAATGGTTGGCTCCGAGATTTCTTGTGGGCACAGGCATCCCAAGTAATTCAGTCTTATGGTTCTTCATTATCTGCATATGGTCTTTTTTTCCTAGGCGCTCATTTTGTCTGGGCTTTCAGTTTAATGTTTTTATTTAGTGGCCGTGGTTATTGGCAAGAACTCATTGAATCTATCGTTTGGGCTCATAACAAATTAAAAGTTGCTCCTGCTACTCAGCCTAGAGCCTTGAGCATTATACAAGGACGTGCTGTAGGAGTAACCCATTACCTTCTGGGTGGAATTGCCACAACATGGGCATTCTTCTTAGCGAGAATTATTGCAGTAGGAATGGAATTAAGATTTCCCAGGTTTAGCCAAGGCTTAGCTCAGGACCCCACTACTCGTCGTATTTGGTTTGGTATTGCTACCGCACATGATTTTGAAAGTCATGATGATATTACTGAGGAACGTCTTTATCAGAACATTTTTGCTTCTCACTTTGGGCAGTTAGCAATAATCTTTCTATGGACGTCCGGAAATCTGTTTCATGTAGCTTGGCAAGGAAATTTTGAATCATGGATACAGGATCCTTTACACGTAAGACCTATTGCTCATGCGATTTGGGATCCTCATTTTGGTCAACCCGCCGTGGAAGCCTTTACTCGAGGAGGTGCTACCGGTCCAGTGAATATCGCCTATTCTGGGGTTTATCAGTGGTGGTATACAATTGGATTGCGCACTAATGAAGATCTTTATACTGGAGCTCTTTTTCTATTATTTCTTTCTACGCTATCCTTAATAGGGGGTTGGTTACATCTACAACCCAAATGGAAGCCAAGCCTTTCGTGGTTCAAAAACGCGGAATCTCGTCTCAATCATCATCTGTCAGGACTTTTCGGGGTAAGTTCTTTGGCCTGGACAGGACATTTAGTTCATGTTGCTATTCCCGGA---TCCAGGGGGGAGTACGTTCGATGGAATAATTTCTTAGATGTATTACCCTATCCTCAGGGGTTGGGTCCCCTTCTGACGGGTCAGTGGAATCTTTATGCCCAAAACCCTGATTCGAATAATCATTTATTTGGTACCACTCAAGGAGCAGGAACTGCCATTCTAACCCTTCTTGGGGGATTCCATCCACAAACACAAAGTTTATGGCTGACCGATATTGCTCATCATCATTTAGCTATTGCATTTATTTTTCTCATTGCTGGTCATATGTATCGAACTAACTTCGGAATTGGGCACAGTATCAAAGATCTTTTAGAAGCACATACTCCTCCGGGAGGTCGATTAGGACGTGGGCATAAAGGCCTTTATGATACAATCAATAATTCGATTCATTTTCAATTAGGTCTTGCTCTAGCTTCCTTAGGGGTTATTACTTCCTTAGTAGCTCAACATATGTACTCTTTACCTGCTTATGCATTCATAGCACAAGACTTTACTACTCAAGCTGCTTTATATACTCATCACCAATACATTGCAGGGTTCATCATGACAGGGGCTTTTGCTCATGGAGCTATTTTTTTCATTAGGGATTACAATCCGGAACAGAATGAAGATAATGTATTGGCAAGAATGTTAGACCATAAAGAAGCTATCATATCTCATTTAAGTTGGGCTAGCCTCTTCCTAGGATTCCATACCTTGGGCCTTTATGTTCATAACGACGTCATGCTTGCTTTTGGTACTCCAGAAAAGCAAATCTTGATCGAACCTATATTTGCCCAATGGATACAATCTGCTCATGGTAAGACGACATATGGGTTCGATATACTCTTATCTTCAACGAATGGCCCCGCTTTCAATGCAGGTCGAAGCATATGGTTGCCCGGATGGTTGAATGCTGTTAATGAGAATAGTAATTCGCTTTTCCTAACAATAGGACCCGGAGATTTCTTGGTTCATCATGCTATTGCTCTAGGTTTGCATACAACTACATTGATTTTAGTAAAGGGTGCTTTAGATGCACGCGGTTCCAAATTAATGCCGGATAAAAAGGATTTCGGGTATAGTTTTCCTTGTGACGGCCCAGGGCGCGGCGGTACTTGTGATATTTCTGCTTGGGACGCGTTTTATTTGGCAGTTTTCTGGATGTTAAATACCATTGGATGGGTTACTTTTTATTGGCATTGGAAACACATCACATTATGGCAGGGCAACGTTTCACAATTTAATGAATCTTCCACTTATTTGATGGGATGGTTAAGAGATTACCTATGGTTAAACTCTTCACAACTTATCAATGGATATAATCCTTTTGGGATGAATAGTTTATCGGTATGGGCCTGGATGTTCTTATTTGGACATCTTGTTTGGGCTACTGGATTTATGTTCTTAATTTCTTGGCGTGGATATTGGCAGGAATTAATTGAGACTTTAGCATGGGCTCATGAACGCACACCTTTGGCTAATTTAATTCGCTGGAGAGATAAGCCCGTGGCTCTTTCCATTGTGCAAGCAAGATTAGTTGGATTAGCCCACTTTTCCGTGGGTTATATATTCACTTATGCAGCTTTCTTGATTGCCTCAACATCAGGCAAGTTTGGTATGTCACATTCTGTAAAAATTTATGATACATGTATAGGATGCACTCAATGTGTACGAGCTTGTCCAACAGATGTATTAGAAATGATACCTTGGGATGGATGTAAAGCCAAGCAAATTGCTTCTGCGCCGAGAACCGAAGATTGTGTGGGTTGTAAGAGATGCGAATCGGCTTGCCCAACAGATTTTTTAAGTGTCCGCGTTTATTTAGGGCCTGAAACAACCCGCAGCATGGCTCTATCTTATATGACAGATTTAAACTTACCCTCTATTTTCGTGCCTTTAGTAGGCTTAGTATTTCCGGCAATTGCAATGGCTTCTTTATTTCTTTATGTGCAGAAAAATAAGATTGTCATGCGGGATATAAAAACATATCTCTCTGTAGCACCCGTGCTAAGTACTCTATGGTTTGGGGCTTTAGCAGGTTTATTGATAGAAATTAATCGTTTATTCCCAGATGCTTTGTCATTCCCTTTTTTTATGACTGCAATTTTAGAGAGACGCGAAAGTACAAGCCTGTGGGGTCGCTTCTGCAACTGGATAACTAGCACCGAAAATCGTCTTTACATCGGATGGTTTGGTGTTTTGATGATCCCTACCTTATTGACCGCAACTTCCGTATTTATTATCGCCTTCATCGCTGCTCCTCCAGTAGATATTGATGGTATTCGTGAGCCTGTTTCTGGTTCTTTACTTTATGGAAACAATATTATCTCTGGTGCCATTATTCCTACTTCTGCGGCGATCGGATTGCATTTTTACCCAATTTGGGAAGCTGCATCTGTTGATGAATGGTTATACAATGGTGGTCCTTATGAGCTAATCGTTCTACACTTCTTACTTGGTGTAGCTTGTTATATGGGTCGTGAGTGGGAACTTAGTTTCCGTCTGGGTATGCGTCCTTGGATTGCTGTTGCATATTCAGCTCCTGTTGCAGCTGCTACTGCTGTTTTCTTGATTTACCCTATTGGTCAAGGAAGTTTCTCTGATGGTATGCCTTTAGGAATATCTGGTACTTTCAACTTTATGATTGTATTCCAGGCGGAGCACAACATCCTTATGCATCCATTTCACATGTTAGGTGTAGCTGGTGTATTCGGCGGTTCCCTATTCAGTGCTATGCATGGTTCCTTGGTAACCTCTAGTTTGATCAGGGAAACCACTGAAAATGAATCTGCTAATGAGGGTTACAAATTTGGTCAAGAGGAAGAGACTTATAACATTGTGGCTGCTCACGGTTATTTTGGTCGATTAATCTTCCAATATGCTAGTTTCAACAACTCTCGTTCTTTACACTTCTTCTTGGCTGCTTGGCCTGTAGTAGGGATCTGGTTCACTGCTTTAGGTATTAGTACTATGGCATTCAACCTAAATGGTTTCAATTTTAACCAATCTGTAGTTGATAGCCAAGGTCGCGTTATTAATACTTGGGCTGATATCATCAACCGTGCTAATCTTGGTATGGAAGTAATGCACGAACGTAATGCTCACAACTTCCCTCTAGACCTAGCTGCTCTTGAAGTTCCATCTCTTAATGGAATGGGTTTGCCTTGGTATCGTGTTCATACTGTCGTATTGAATGATCCGGGTCGATTGCTTTCGGTGCATATAATGCATACAGCTCTAGTTTCTGGTTGGGCTGGCTCGATGGCTTTATATGAATTAGCGGTTTTTGATCCCTCTGATCCTGTTCTGGATCCAATGTGGAGACAAGGTATGTTCGTCATCCCCTTCATGACTCGTTTAGGAATAACCAATTCGTGGGGTGGTTGGAGTATTTCAGGAGGAACTATAACGAATCCGGGTATTTGGAGTTATGAAGGTGTGGCAGGTGCGCATATTGTGTTTTCTGGCTTGTGCTTCTTGGCAGCTATCTGGCATTGGGTATATTGGGACCTAGAAATATTCTGTGATGAGCGGACGGGAAAACCTTCTTTGGATTTGCCCAAGATCTTTGGAATTCATTTATTTCTTGCAGGGGTGGCTTGTTTTGGCTTTGGTGCATTTCATGTAACCGGTTTGTATGGTCCTGGGATATGGGTGTCTGATCCTTATGGACTAACAGGAAAAGTACAAGCTGTAAATCCTGCGTGGGGTGCAGAAGGTTTTGATCCTTTCGTTCCGGGAGGAATAGCTTCCCATCATATTGCTGCGGGTACACTGGGCATATTAGCGGGCCTATTCCATCTTAGTGTCCGTCCGCCTCAACGTCTATACAAAGGATTACGTATGGGCAATATTGAAACTGTACTTTCCAGTAGTATCGCTGCTGTTTTTTTTGCAGCTTTCGTAGTTGCCGGAACTATGTGGTATGGATCGGCAACTACCCCAATCGAATTATTTGGACCTACTCGTTATCAGTGGGATCAGGGATACTTTCAGCAAGAAATATATCGAAGAGTTAGCGATGGGTTAGCCGAAAATCTTAGTTTATCAGAAGCTTGGTCTAAAATTCCCGAAAAATTAGCTTTTTATGATTATATTGGTAATAATCCAGCAAAGGGGGGATTATTCAGAGCAGGCTCAATGGACAATGGGGATGGAATAGCTGTTGGATGGTTAGGACATCCYGTCTTTAGAGATAAAGAAGGGCGCGAGCTTTTTGTACGTCGTATGCCTACTTTTTTTGAAACATTTCCGGTAGTTTTGGTAGATGAAGAGGGAATTGTGAGAGCAGACGTTCCTTTTAGAAGAGCAGAATCCAAATATAGCGTTGAACAAGTAGGCGTAACGGTGGAGTTCTATGGTGGCGAACTTAATGGAGTAAGTTATTCTGATCCTGCTACTGTAAAAAAATATGCGAGGCGTGCCCAATTAGGAGAAATTTTTGAATTAGATCGAGCTACTTTGAAATCAGATGGTGTTTTTCGCAGCAGTCCAAGGGGTTGGTTCACTTTTGGTCATGCTACCTTTGCTTTGCTCTTCTTTTTCGGACACATTTGGCATGGCGCTCGAACCTTGTTCCGGGATGTTTTTGCTGGTATTGATCCAGACTTGGATGCTCAAGTGGAATTTGGAACATTCCAAAAAGTTGGGGATCCAACTACAAGGAGACAGACAATCATGAAAATCTTATATTCCCTGAGGAGGTTCTACCACGTGGAAACGCTCTTTAATGGAACTTTCGTTTTAGCTGGTCGTGACCAAGAAACCACCGGCTTTGCTTGGTGGGCTGGGAATGCCAGACTTATCAATTTGTCCGGTAAACTACTTGGAGCTCACGTAGCCCATGCCGGATTAATCGTATTCTGGGCCGGAGCAATGAACCTATTTGAAGTGGCTCATTTCGTACCAGAAAAGCCCATGTATGAACAAGGATTGATTTTACTTCCGCACTTAGCTACTCTAGGTTGGGGAGTAGGACCGGGGGGAGAAGTTCTAGATACTTTTCCATACTTTGTATCTGGAGTACTTCACCTAATTTCCTCCGCAGTCTTAGGCTTCGGTGGTATTTATCACGCGCTGCTGGGACCCGAGACTCTTGAAGAATCTTTTCCATTCTTTGGTTATGTATGGAAAGATAGAAATAAAATGACTACAATTTTGGGTATTCACTTAATTTTGTTAGGTATAGGTGCTTTTCTTTTAGTACTCAAGGCTCTTTATTTTGGCGGTGTATATGATACCTGGGCCCCTGGAGGAGGGGATGTAAGAAAAATTACCAATTTGACCCTTAGCCCCGGTGTTATATTTGGTTATTTACTAAAATCTCCTTTTGGGGGAGAAGGATGGATTGTTAGTGTGGATGATTTAGAAGATATAATTGGGGGACACGTATGGTTGGGTTCCATTTGTGTACTTGGTGGAATTTGGCATATCTTAACCAAACCCTTCGCATGGGCTCGCCGTGCGTTTGTATGGTCTGGAGAAGCTTACTTGTCTTATAGTTTGGCTGCTTTATCTGTCTTTGGTTTTATCGCTTGTTGTTTTGTCTGGTTCAATAATACGGCTTATCCAAGTGAGTTTTACGGACCCACAGGTCCAGAAGCTTCTCAAGCTCAAGCATTTACTTTTCTAGTTAGAGACCAGCGTCTTGGAGCTAATGTAGGATCTGCCCAAGGACCGACAGGTTTAGGTAAATATTTAATGCGTTCCCCAACGGGGGAGGTTATTTTTGGAGGGGAAACTATGCGTTTTTGGGACCTTCGTGCTCCATGGTTAGAACCGCTAAGGGGCCCCAACGGTTTGGATTTGAGTAGGTTGAAAAAAGACATCCAACCTTGGCAAGAACGACGTTCGGCAGAATATATGACCCATGCTCCTTTAGGCTCTTTAAATTCTGTCGGTGGCGTAGCTACCGAGATCAATGCAGTTAACTATGTCTCTCCTAGAAGTTGGTTAGCGACTTCCCATTTTGTTCTAGGATTCTTCTTTTTTGTGGGCCATTTGTGGCATGCAGGAAGAGCCCGAGCTGCTGCAGCAGGCTTTGAAAAGGGAATTGATCGTGATTTGGAACCTGTTCTTTACATGACCCCTCTTAACATGACTATAGCCCTTGGTAGAGTTACTAAAGAAGAAAATGATCTATTTGATATTATGGACGACTGGTTACGAAGGGACCGTTTCGTTTTTGTAGGATGGTCCGGCCTATTGCTCTTTCCTTGTGCTTATTTTGCTTTAGGGGGTTGGTTTACAGGGACTACTTTTGTAACTTCTTGGTATACCCATGGATTGGCTAGTTCCTATTTGGAAGGTTGCAATTTCTTAACGGCAGCGGTTTCCACCCCTGCCAACAGTTTAGCACACTCATTGTTGCTACTATGGGGACCGGAAGCACAAGGAGATTTTACTCGTTGGTGTCAATTAGGCGGTCTGTGGACTTTTGTCGCTCTCCATGGGGCTTTTGCACTAATAGGTTTCATGTTACGTCAATTTGAACTTGCTCGGTCTGTTCAATTGCGGCCTTATAATGCAATTTCATTCTCTGGTCCAATCGCTGTTTTTGTTTCCGTATTCCTTATTTATCCACTGGGACAATCTGGTTGGTTCTTTGCACCGAGTTTTGGCGTAGCAGCTATATTTCGATTCATCCTTTTCTTCCAAGGATTTCATAATTGGACGTTGAACCCCTTTCATATGATGGGAGTTGCCGGAGTATTAGGAGCGGCTCTGCTATGCGCTATTCATGGGGCTACTGTAGAAAACACTCTATTCGAAGATGGTGATGGTGCAAATACCTTCCGAGCTTTTAACCCAACTCAAGCGGAAGAAACTTATTCAATGGTCACTGCTAACCGCTTTTGGTCCCAAATCTTTGGTGTTGCTTTTTCCAATAAACGTTGGTTACATTTCTTTATGCTATTTGTACCCGTCACTGGTTTATGGATGAGTGCTATTGGCGTAGTTGGCCTGGCTCTGAACCTACGTGCCTATGACTTTGTTTCCCAGGAAATCCGTGCAGCGGAAGATCCTGAATTTGAGACTTTCTACACCAAAAATATCCTTTTAAACGAGGGTATTCGTGCGTGGATGGCAGCTCAGGATCAGCCTCATGAAAATCTTATATTCCCTGAGGAGGTTCTACCACGTGGAAACGCTCTTATGTCTGGAAGCACGGGAGAACGTTCTTTTGCTGATATTATTACCAGTATTCGATACTGGGTTATTCATAGCATTACTATACCTTCCCTATTCATTGCGGGTTGGTTATTTGTCAGTACGGGTTTAGCTTATGACGTGTTTGGAAGTCCTCGGCCAAACGAATATTTCACGGAAAGTCGACAAGGAATTCCATTAATAACCGACCGTTTTGATTCTTTAGAACAACTAGATGAACTTAGTAGATCCTTTATGACCATAGATCGAACCTATCCTATTTTTACAGTGCGATGGCTGGCTGTTCACGGATTAGCTGTACCCACAGTTTTTTTCTTGGGATCAATATCAGCAATGCAGTTCATCCAACGAATGGCTACACAAACCGTTGAAGATAGTTCTAGACCTAGG------CCAAAACGAACTGGCGCAGGTAGTTTATTGAAACCCTTGAATTCGGAATATGGGAAAGTCGCTCCGGGTTGGGGGACTACTCCTTTTATGGGGGTTGCAATGGCTTTATTCGCGATATTCCTATCTATCATTTTAGAAATTTATAATTCTTCTGTTTTACTGGACGGAATTTTAATGAATATGCTTACTCTCAAACTCTTTGTTTATACAGTAGTGATATTCTTTGTTTCCCTCTTTATCTTTGGATTCTTATCTAATGACCCAGGACGTAATCCTGGACGTGAGGAGATGGCCGATACTACAGGAAGAATTCCTCTTTGGCTGATAGGTACTGTAACCGGTATTCTTGTGATTGGTTTAATAGGTGTTTTCTTTTACGGTTCGTATTCTGGATTGGGTTCATCTCTAATGCCTAATATA------CTTAGTTTAACCTCTATCTGTTTTAATTCTGGTCTTTATCCGACTAGT------TTTTTCTTAGCCAAATTACCCGAAGCTTATGCCATTTTCAACCCAATCGTGGATGTTATGCCTGTCATACCTGTATTCTTTTTTCTATTAGCGTTTGTTTGGCAAGCTGCTGTAAGTTTTCGAATGACACAATCAAACCCGAATGAACAAAATGTTGAATTGAATCGTACCAGTCTATACTGGGGTTTATTACTCATTTTTGTACTTGCTGTTTTATTTTCCAATTACTTCTTCAATATGGAAGTAAATATTCTCGCATTTATTGCTACTGCATTGTTCATTCTAGTTCCTACTGCCTTTTTACTTATTATTTATGTAAAAACAGCCAGCCAAAATGATATGGAAACAGCAACTTTAGTCGCCATCTCCATATCTGGTTTACTTGTAAGCTTTACTGGGTATGCCTTATATACCGCGTTTGGGCAACCCTCTCAACAATTAAGAGATCCATTCGAAGAACATGGGGACATGGAAGCATTGGTTTATACGTTCCTTTTAGTTTCGACTTTAGGGATAATTTTTTTCGCTATCTTCTTCCGAGAACCACCTAAGGTTCCGACTAAAAAAATGACTATTGCTTTCCAGTTAGCTGTTTTTGCATTAATTGCGACTTCCTCAGTCTTAGTAATTAGTGTACCCCTTGTATTTGCTTCTCCTGATGGTTGGTCAAATAATAAAAACGTTGTATTTTCCGGTACATCATTATGGATTGGATTAGTCTTTCTGGTAGCTATTCTGAATTCTCTCATTTCTATGTCACCACAAACAGAAACTAAAGCAGGTGTTGGATTTCAAGCTGGTGTTAAAGATTATAAATTGACTTACTACACCCCGGAATACGAAACCAAAGATACTGATATCTTGGCAGCATTCCGAGTAACTCCTCAGCCCGGGGTTCCGCCTGAAGAAGCAGGGGCTGCAGTAGCTGCGGAATCTTCTACTGGTACATGGACAACTGTTTGGACTGATGGACTTACCAGTCTTGATCGTTACAAAGGACGATGCTATCACATCGAACCCGTTCCTGGGGAAGACAGTCAATATATCTGTTATGTAGCTTATCCATTAGATCTATTTGAAGAGGGTTCTGTTACTAACATGTTTACTTCCATTGTTGGTAACGTATTTGGTTTC---AAAGCCCTACGTGCTCTACGTTTGGAGGATCTACGAATTCCTCCTGCTTATTCAAAAACTTTCCAAGGTCCGCCTCATGGTATCCAAGTTGAAAGGGATAAGTTGAACAAGTATGGTCGTCCTTTATTGGGATGTACTATTAAACCAAAATTGGGATTATCCGCAAAAAATTACGGTAGAGCATGTTATGAGTGTCTACGCGGTGGACTTGATTTTACCAAAGATGATGAAAACGTAAACTCACAACCATTTATGCGCTGGAGAGACCGTTTTGTCTTTTGTGCCGAAGCTATTTATAAAGCACAAGCCGAAACTGGCGAAATCAAGGGGCATTACTTGAATGCGACTGCAGGTACATGCGAAGAAATGATTAAGAGAGCTGTATTTGCGAGGGAATTAGGGGTTCCTATTATAATGCATGACTACATAACTGGAGGATTCACCGCAAATACTACTTTGGCTCATTATTGCCGCGACAATGGCCTACTTCTTCACATTCACCGAGCAATGCATGCAGTTATTGATAGACAGAAAAATCATGGTATGCATTTCCGTGTATTAGCTAAAGCATTGCGTATGTCTGGGGGAGATCATATCCACGCTGGTACAGTAGTAGGTAAGTTAGAAGGGGAACGCGAAATGACTTTAGGTTTTGTTGATTTATTGCGCGATGATTATATTGAAAAAGATCGTTCTCGCGGTATCTTTTTCACGCAGGACTGGGTATCCATGCCAGGTGTTATACCGGTGGCTTCAGGGGGTATTCATGTTTGGCATATGCCAGCTCTGACCGAAATCTTTGGAGACGATTCCGTATTACAATTTGGTGGAGGAACTTTAGGACATCCTTGGGGGAATGCACCAGGTGCAGCAGCTAATCGGGTGGCTTTAGAAGCCTGTGTACAAGCTCGTAACGAAGGGCGCGATCTTGCTCGTGAAGGTAATGAAATTATCCGAGCAGCTTGCAAATGGAGTCCTGAACTAGCCGCAGCTTGTGAAGTATGGAAAGCGATCACATTCGAC---TTCAAGCCGGTAGATACCATCGAT---ATGATTCAACCTCAGACCCTTTTAAATGTAGCGGACAACAGTGGAGCTCGAAAATTGATGTGTATTCGAGTCATAGGAGCTGCTGGTAATCAGCGATATGCTCGTATTGGTGATGTTATTGTTGCTGTAATCAAAGACGCAGTGCCCCAAATGCCTCTAGAAAGATCCGAAGTAATTCGAGCTGTAATTGTACGTACATGTAAAGAATTCAAATGTGAAGACGGTATAATAATACGCTATGATGACAATGCAGCAGTTATCATTGATCAAAAAGGAAATCCAAAAGGAACTCGAGTTTTTGGCGCGATTGCCGAGGAATTGAGAGAATTGAATTTTACTAAAATAGTTTCATTAGCTCCTGAAGTATTAATGAAGGGAAAATCCTGCCGAGGCAATCGTATTTGTTTTGGTAGATATGCTCTTCAAGTACTTGAACCCGCTTGGATTACAGCGAGACAGATAGAAGCAGGACGAAGAGCAATGACACGATATGCA---CGTCGTGGTGGAAAACTATGGGTACGTATATTTCCTGACAAACCGGTTACACTAAGACCCACAGAAACACGTATGGGCTCAGGAAAGGGATCCCCTGAATATTGGGTAGCCGTTGTTAAACCAGGTCGAATACTTTATGAAATGAGCGGAGTATCTGAAACTATAGCTAGAGCAGCTATCTCCATAGCTGCCAGTAAAATGCCCATACGAAGCCAATTTCTTACGGCGAAACATTTATACAAAACACCTATCCCGAGCACACGCAAGGGAACCGTAGACAGGCAAGTGAAATCCAATCCACGAAATAAATTGATCCATGGA---CGGCATCGTTGTGGTAAAGGTCGTAATGCCAGAGGAATCATTACCGCAAGGCATAGAGGGGGAGGTCATAAGCGCCTATACCGTAAAATCGATTTTCGACGGAATCAAAAAGACATATCTGGTAGAATCGTAACCATAGAATACGACCCTAATCGAAATGCATACATTTGTCTCATACACTATGGGGATGGTGAGAAGAGATATATTTTACATCCCAGAGGGGCTATAATTGGAGATACTATTGTTTCTGGTACAAAAGTTCCTATATCAATGGGAAATGCCCTACCTTTGAGTACCGATATGCCCTTAGGCACGGCCATACATAACATAGAAATCACACGTGGAAGGGGTGGGCAATTAGCTAGAGCAGCAGGTGCTGTAGCGAAACTGATTGCAAAAGAGGGTAAATTGGCCACTTTAAGATTACCATCTGGGGAGGTCCGTTTGGTATCCCAAAACTGCTTAGCAACAGTCGGACAAGTGGGTAATGTTGGGGTGAACCAAAAAAGTTTGGGTAGAGCCGGATCTAAGTGTTGGCTAGGTAAACGCCCCGTAGTAAGAGGGGTAGTTATGAACCCTGTGGACCACCCCCATGGGGGCGGTGAAGGGAAAGCCCCCATTGGTAGAAAAAAACCCACAACCCCTTGGGGTTATCCTGCGCTTGGAAGAAGAACTAGGAAAAGGAAAAAATATAGTGATAGTTTTATTCTTCGTCGCCGTAAGATGACCAGAGTTCCGCGAGGATATATAGCTCGGAGACGACGAACAAAAATGCGTTCATTTGCCTCAAACTTTAGGGGGGCTCATTTAAGACTTAATCGAATGATTACTCAACAAGTAAGAAGAGCTTTTGTTTCTTCTCATCGAGATAGAGGCAGGCAAAAGAGGGATTTTCGTCGTTTGTGGATCACTCGGATAAACGCAGCAACACGGATATATAAAGTATTCGAT------AGTTATAGTAAATTAATACACAATCTGTACAAAAAGGAATTGATTCTTAATCGTAAAATGCTTGCACAAGTAGCTGTATTAAATGCAAATAACCTTTACACGATTTCCAATAAAATAATACAT---ATGTCTGTTTTTAAAGCACAAAGAGTTCTTGATGAAATTCGCTGGCGTTACTACGAGGAAACCGTTATGATACTG------AATCTCATGCCTTATCGAGCATCTTATCCCATCTTAAAGTTGGTTTATTCGGCAGCAGCAAATGCTACTCATTATAGGGATGACAAAGCTAATTTATTCATAACAAAAGCCGAAGTGAGTAGGAGTACTATTATGAAAAAATTCAGACCTCGGGCTCGAGGACGTGGTTATCCTATAAAAAAAACCATGTGTCATATAACAATTGTACTAAATATAGCAGTATTTACAGAAAAAAGTCTTCGTTTATTGGGAAAGAATCAATATACTTTTAATGTCGAATCGGGATTCACTAAGACAGAAATAAAGCATTGGGTCGAGCTCTTCTTTGGTGTTAAGGTAGTAGCTGTGAATAGCCATCGACTACCCGGAAAGGGTAGAAGAATGGGACCTATTCTGGGACATACAATGCATTACAGACGTATGATCATTACCCTTCAACCGGGTTATTCTATTCCACTTCTAATGGCAGTTCCAAAAAAACGTACTTCGATGTCAAAAAAGCGTATTCGTAAAAATATTTGGAAGAAAAAAACTTATTTTTCCATAGTACAATCTTATTCC---TTAGCAAAAATGGCCAAGGGCAAAGATGTTAGAATCAGAGTGATTTTGGAATGTATCAGTTGTGTTCGAAAGGGT------ACCAATAAGGAATCGACGGGGATTTCTAGATATAGTACTCAAAAGAATCGCCACAATACACCCGGACAATTAGAATTAAGAAAATTTTGTCGTTATTGCCGCAAGCATACGACTCATAATGAAATAAAGATGAAAATAAGAGCTTCTGTTCGTAAAATTTGTACAAAATGCCGACTGATTCGTAGGCGTGGGCGAATTAGAGTCATTTGT---TCCAATCCGAAGCATAAACAAAGACAGGGGGTAACAGGATCCACCCAAACACTACAGTGGAAGTGT---GTTGAATCAAGAGTAGATAGTAAGCGTCTTTATTATGGTCGTTTCATTCTGTCCCCACTTAGAAAAGGTCAAGCAGATACTGTCGGTATTGCCTTGCGAAGAGCTTTACTTGGAGAAATAGAAGGAACATGTATCACGCGCGCAAAATTTGGGAACGTGCCACACGAATATTCTACAATAGTAGGTATTGAAGAATCCATACAAGAAATTTTACTAAATTTGAAAGAAATTGTATTAAGAAGTAATCTCTATGGAGTTAGAGACGCATCAATTTGCGTC------AAAGGT------CCTAGATACATAACTGCTCAAGATATAATCTTA---CCACCTTCCGTAGAAATCGTTGATACGACACAACCTATAGCTAACTTGAGAGACCCCATTGATTTCTATATTGAGTTAGAGATCAAGAGAGATCGCGGATATCAT---ACGGAACTCCAAGATGGA---AGTTATCCTATAGATGCTGTATTCATGCCTGTTCGGAATGTGAATTATAGTATTTGCGGGAATGGAAAT---GAAAAA---CACGAGATACTTTTTCTCGAAATATGGACGAATGGAAGTTTAACCCCTAAAGAAGCGCTTTATGAAGCTTCTCGTAATTTGATTGATTTATTTCTT---CCTTTTCTACACGCAGAGGAAGAA------GGCGCTAGTTTC------GAACAAAATAAAACC------AGGTTTACTCCACCTCTT---TTAACCTTTCAAAAAARATTCACTATGCTCCGGAAT---GGAAATGAGGGAATGTCCACA---ATACCCGGATTTAGTCAGATCCAATTTGAGGGATTTTGTAGGTTCATTAATCAAGGCTTGGCAGAAGAACTTGAGAAATTTCCA------ACAATTAAAGATCCAGATCACGAAATTGCATTTCAATTATTTGCGAAAGGATATCAATTGCTAGAACCCTCGATAAAAGAAAGGGATGCTGTGTATGAATCACTTACTTATTCTTCTGAATTATATGTATCTGCGAGATTCATTTTT------------GGTTTCGATGTGCAAAAGCAAACCATTTCTATTGGAAACATTCCTATAATGAATTCCTTAGGAACCTTTATAATAAATGGAATATACCGAATTGTGATCAATCAAATATTGCTAAGTCCTGGTATTTACTACCGCTCCGAATTAGACCATAAGGGAATTTCTATATACACCGGGACTATAATATCAGATTGGGGAGGAAGATCGGAATTAGCAATTGATAAAAAAGAAAGGATATGGGCTCGCGTGAGTAGAAAACAAAAGATATCTATTTTAGTTCTATCATCAGCTATGGGTTCGAATCTAAGAGAAATTTTAGATAATGTTTCCTACCCCGAAATTTTCTTGTCTTTC------CCG------AATGCTAAGGAGAAAAAAAGGATTGAGTCAAAAGAAAAAGCTATTTTGGAGTTTTATCAACAATTTGCTTGTGACCTGGTATTTTCG---GAGTCCTTATGTGAGGAA---TTACAAAAGAAATTTTTTCAACAAAAATGTGAATTAGGAAGAGTTGGTCGACGAAATATAAATCGGAGACTGAATCTTAATATACCTCAGAACAATACATTCTTGTTACCACGAGATGTATTGGCCGCTACGGATCATTTGATTGGAATGAAATTTGGAACGGGTATACTTGACGATGACGATATGAATCACTTGAAAAATAAACGTATTCGTTCGGTTGCGGATCTGTTACAAGATCAATTCGGATTGGCTCTTGGCCGTTTACAACATGCGGTTCAAAAAACTATCCGTAGAGTATTCATA------CGTCAA---TCGAAACCGACTCCACAAACTTTGGTAACTCCAACT------TCATTACTAACTACTTATGAGACCTTTTTTGGCACATATCCCTTATCTCAAGTTTTTGACCAAACCAATCCATTGACACAAACGGTTCATGGGCGAAAAGTGAGTTGTTTGGGTCCTGGAGGATTGACGGGGAGAACTGCAAGTTTTCGGAGCCGAGATATTCATCCGAGTCACTATGGGCGTATTTGTCCAATTGACACGTCCGAAGGCATCAATGTTGGACTTACTGGATCCTTAGCTATTCATGCGAGAATTGATCACTGGTGGGGATCTATAGAGAGTCCGTTTTATGAAATATCT---GAGAAAGCAAAAGAAAAAAAAGAGAGACAGGTGGTTTATTTATCACCAAATAGAGATGAATATTATATGATAGCGGCAGGAAATTCTTTGTCCTTGAATCAGGGTATTCAGGAAGAACAAATTGTTCCAGCTAGATACCGTCAAGAATTCCTGACTATTGCATGGGAACAGATTCATGTTAGAAGTATTTTTCCTTTCCAATATTTTTCTATTGGAGGTTCTCTCATTCCTTTTATTGAGCATAATGATGCGAATCGGGCTTTAATGAGTTCTAATATGCAACGCCAAGCAGTTCCACTTTCTCGGTCCGAGAAGTGCATTGTTGGAACTGGATTGGAACGCCAAACAGCTCTAGATTCGAGGGTTTCCATTATAGCCGAACGCGAGGGAAAGATTATTTCTAGTGATAGTCACAAGATCCTTTTATCAAGTAGTGGGATAAGT------ATTCCTCTAGTTGCCCATCGACGCTCTAACAAAAATACTTGTATGCACCAAAAACCTCGGGTTCCGCGGGGTAAATCCATTAAAAAAGGGCAGATTTTAGCGGAGGGAGCAGCTACAGTTGGTGGGGAACTTGCTTTAGGAAAAAACGTTTTAGTA------GCTTATATGCCGTGGGAGGGTTACAATTTTGAAGACGCAGTACTAATTAGCGAACGTTTGGTATATGAGGATATTTATACTTCTTTTCACATCCGAAAATATGAAATTCAGACGGATACGACAAGCCAA---GGCGCTGAAAAAATCACTAAAGAAATACCACATCTAGAAGAACATTTACTCCGAAATTTGGATAGAAATGGAGTTGTGAGGTTGGGATCCTGGGTAGAAACCGGCGATATTTTAGTAGGTAAATTAACGCCTCAGATAGCGAGCGAATCCTCGTATATCGCGGAAGCTGGATTATTACGGGCCATTTTTGGTCTT---GAGGTATCCACTTCAAAAGAAACTTCTCTCAAACTACCTATAGGTGGAAGAGGGCGCGTTATTGATGTGAAATGGATCCAGAGAGACCCCCTCGACATAATGGTTCGTGTATATATTTTACAAAAACGTGAAATCAAAGTTGGGGATAAAGTAGCAGGAAGACACGGGAATAAGGGGATCATTTCCAAAATTTTGCCTAGGCAAGATATGCCCTATTTGCAAGATGGAACACCTGTTGATATGGTCTTCAATCCCCTAGGAGTACCCTCACGAATGAATGTGGGACAAATATTTGAAAGCTCGCTCGGATTAGCAGGGGATCTGCTAAAGAAACATTATAGAATAGCACCCTTTGATGAGAGATATGAGCAAGAGGCTTCAAGAAAACTTGTGTTTTCGGAATTATATGAAGCCAGTAAACAAACAAAAAATCCATGGGTATTTGAACCCGAGTACCCGGGAAAAAGCAGAATATTTGATGGAAGAACAGGAGATCCCTTCGAACAACCTGTTCTAATAGGGAAGTCCTATATTTTAAAATTAATTCATCAAGTTGATGAGAAAATTCATGGACGTTCTACTGGGCCCTACTCACTTGTTACCCAACAACCCGTTAGAGGAAGAGCCAAACAAGGGGGACAACGAGTAGGAGAAATGGAAGTTTGGGCTTTAGAAGGATTTGGTGTTGCTCATATTTTACAAGAGATACTTACTTATAAATCTGATCATCTTATAGCTCGCCAAGAAATACTTAATGCTACGATCTGGGGAAAAAGAGTGCCTAATCACGAGGATCCTCCAGAATCTTTTCGAGTGCTCGTTCGAGAACTACGATCTTTGGCTCTAGAACTGAACCATTTC------CTTGTATCTGAGAAGAACTTTCAGGTTAATAGGGAGGATGTTATGATTGACCAATATAAACATAAACAACTTCAAATTGGACTCGTTTCCCCTCAACAAATAAAGGCTTGGGCTAACAAAATCCTACCTAATGGGGAA---GTCGTT---GGCGAAGTCACAAGGCCCTCCACTTTTCATTATAAAACCGATAAACCAGAAAAAGATGGATTGTTTTGCGAAAGAATCTTTGGCCCCATAAAAAGCGGAATTTGTGCTTGTGGACGAGCGAGCGTAGCTGAAAATGAAGACGAAAGATTTTGTCAAAAATGCGGAGTAGAATTTGTTGATTCTCGGATACGAAGATATCAAATGGGATACATCAAACTGGCATGTCCAGTGACTCATGTGTGGTATTTGAAAGGTCTTCCTAGTTATATCGCAAATCTTTTAGATAAACCCCTTAAGAAATTGGAAGGCCTAGTATACGGCTTCTCTTTTGCTAGGCCCAGCCCTAAAAAACCTACTTTCTTACGATTACGAGGTTTATTCGAAGATGAAATTTCATCCTGTAACCACAGCATTTCTCCCTTTTTTTCT---ACCCCGGGCTTTGCAACATTTCGAAATCGGGAAATTGCGACAGGAGCAGGTGCTATTAGAGAACAATTAGCGGATTTGGATTTGCGAATTATTATAGAGAATTCTTTGGTTGAATGGAAGGAATTAGAAGACGAGGGGTATAGTGGAGATGAATGGGAAGATAGAAAAAGACGAATAAGAAAAGTTTTTTTAATTAGACGAATGCAATTGGCGAAACATTTTATTCAAACAAATGTAGAACCAGAATGGATGGTTTTGTGCTTATTACCGGTTCTTCCTCCCGAATTGAGACCCATTGTTTATAGGTCTGGGGATAAAGTAGTCACTTCGGATATTAATGAACTTTATAAGAGAGTTATCCGTCGGAACAACAACCTTGCCTATCTATTA---AAAAGAAGTGAA------TTAGCGCCAGCCGATTTAGTA------ATGTGCCAGGAAAAATTGGTACAAGAAGCCGTGGATACACTTCTTGATAGTGGGTCTCGCGGGCAACCGACGAGGGACGGT------CACAATAAAGTATACAAATCACTTTCAGATGTAATTGAAGGTAAAGAGGGGAGGTTTCGCGAGACTCTGCTTGGGAAACGGGTCGATTACTCGGGGCGTTCTGTCATTGTTGTGGGTCCTTCGCTTTCATTACATCAATGTGGATTACCTCTAGAAATAGCAATAAAGCTTTTTCAGCTATTTGTAATTCGCGATTTAATCACGAAACGTGCTACTTCTAATGTCAGGATTGCTAAAAGGAAAATT------TGGGAAAAGGAACCCATTGTATGGGAAATACTTCAAGAAGTTATGCGGGGGCATCCTGTACTGTTGAACAGAGCACCTACCCTGCATAGATTAGGCATACAGGCCTTCCAACCCACTTTAGTAGAGGGGCGTACTATTTGTTTACATCCATTAGTGTGTAAGGGTTTCAATGCAGACTTTGATGGGGATCAAATGGCTGTTCATCTACCTTTATCCTTGGAAGCTCAAGCAGAAGCCCGTTTACTTATGTTTTCTCATATGAATCTCCTGTCTCCCGCTATTGGAGATCCTATTTGCGTGCCAACCCAAGACATGCTTATCGGACTTTATGTATTAACGATTGGAAATCGTCGAGGTATTTGTGCAAATAGATAT---AAT------------AGTTGCGGAAACTATCCAAAT---AAAAAAGTAAACTACAAT------AATAATAATAATTATACGAAAGATAAAGAACCCTATTTTTCTAGTTCCTATGATGCACTGGGAGCTTATAGACAGAAACAAATT---GGTTTAAACAGTCCCTTGTGGCTCCGATGG------AAACTA------GATCAA------CGCGTCATTGGA---TCAAAAGAAGTTCCGATTGAAGTTCAATATGAATCTTTTGGGACTTATCATGAGATTTATGCTCACTATCTAATAGTGGGAAATAGAAAAAAGGAAACCCGTTCTATATACATTCGAACCACTCTTGGTCATATTTCTTTTTATAGAGAAATAGAGGAAGCCATACAAGGATTTAGTCGGGCC---TATTCATACACTGCGGAACGGGCCAACCTGGTCTTTCATAATAAAGAGATAGACGGAACTGCTATGAAACGACTTATTAGCAGATTAATAGATCATTTCGGAATGGGATATACATCCCATATACTGGATCAAATAAAGGCTCTGGGCTTCCATCAAGCCACTACTACATCGATTTCTTTAGGAATCGAGGATCTTTTAACAATACCCTCTAAAGGATGGTTAGTCCAAGATGCGGAACAACAGAGTTTTCTTTTGGAGAAACACTATTATTATGGGGCTGTACACGCAGTAGAAAAATTACGCCAATCCGTTGAAATATGGTATGCTACAAGTGAATATTTGAAACAAGAAATGAATTCGAATTTTCGGATAACGGATCCTTCTAATCCAGTCTATCTAATGTCTTTTTCAGGAGCCAGAGGAAATGCATCTCAGGTACACCAATTAGTAGGGATGAGAGGCTTAATGGCGGATCCTCAAGGACAAATGATTGATTTACCTATTCAAAGCAATTTACGCGAGGGACTTTCTTTGACAGAATATATAATTTCTTGCTACGGAGCCCGCAAAGGGGTTGTAGATACTGCTGTACGAACAGCGGACGCTGGATATCTTACACGCAGACTTGTTGAAGTAGTTCAACATATTATTGTGCGTAGAAGAGATTGTGGYACTATCCGAGGTATTTCTGTGAGTCCTCAAAATGGGATGACAGAAAAACTTTTTGTCCAAACACTAATTGGTCGTGTATTAGCAGACGATATATATATCGGTTCACGATGCATTGCTGCTCGAAATCAAGATATTGGAATTGGATTAGTCAATCGATTCATAACTTTTCGGGCACAACCAATATATATTAGAACCCCTTTTACTTGCCGGAGCACATCTTGGATCTGTCAATTATGTTATGGGCGGAGTCCCACTCATGGCGATCTGGTCGAATTGGGAGAAGCTGTAGGTATTATTGCGGGTCAATCAATTGGGGAGCCAGGGACTCAACTAACATTAAGAACTTTTCATACTGGTGGAGTATTCACAGGGGGTACTGCCGACCTTGTACGATCCCCCTCGAATGGAAAAATCCAATTCAATGAGGATTTGGTTCACCCCACACGTACCCGTCATGGGCAGCCTGCTTTTCTATGCTATATAGACTTGCATGTAACTATTCAGAGTCAGGATATTCTACATAGTGTGAATATTCCGTTAAAAAGCCTAATTCTAGTGCAAAATGATCAATATGTAGAATCCGAACAAGTAATTGCAGAGATTCGTGCCGGAACATCC---ACTTTGCATTTTAAAGAAAAGGTACAAAAGCATATTTATTCCGAATCAGACGGGGAAATGCACTGGAGTACTGATGTTTACCATGCGCCCGAATATCAATATGGTAATCTT---CGCCGATTACCAAAAACAAGCCATTTATGGATATTGTCAGTAAGTATGTGCAGATCC------AGTATAGCATCCTTTTCGCTGCACAAGGATCAAGATCAAATGAATACTTAT------TCTTTTTCTCTTGAC------GGAAGATAT------ATCTTTGACCTCTCAATGGCTAAT------GATCAAGTAAGC------CATAGACTGTTG---GATACTATTAAAGATAAGGAAATT------MTTGATTAT---TTAACGCCAGATCGAATCGTGTCCAACAAT---CATTGGAATTTTGTCTATCCTTCTATTCTTCAAGATAATTCGGATTTGTTGGCGAAAAAGCGAAGAAATAGGTTCGTCATTCCATTACAATATCATCAAGAACAAGAAAAAGAACTAATATCCTGTTTTGGGATTTCGATTGAAATA---CCCTTTATGGGTGTT---TTACGTAGAAATACTATTTTTGCTTATTTTGACGATCCAGGATACAGAAAAGATAAAAGGGGTTCAGGAATTGTG------AAA---TTTAATACAAGAAGTCGACTAGGTGGATTGGTCCGAGTTAAG------AGAAAAAAA---AGCCATACGGAACTAAAAATCTTTTCCGGAGATATTCATTTTCCTGAAGAGGCGGAT---ATA------TTAGGCGCCAGTTTGATACCACCAGAAAGAGAAAAAAAAGATTCTAAGGAC---TCAAAAAAAAGAAAAAATTGGGTTTATGTTCAA---CTCAAAAGCAAGGAAAAGTATTTTGTTTCAGTTCGACCTGCAGTCGCATATGAA------ATGGAC---GGGAGAAATCTAGCCAAACTTTTCCCGCAAGATCTCCTGCAAGAAGAGGATAATCTCCAACTTCGACTTGTCAATTTTATTTCTCAT---AATAGCAAG---ACTCAAAGAATTTATCACACGAATAGTCAATTCGTTCGAACTTGCTTGGTAGTGAAT---TGGGAACAAGAAGAA------------------GAGGGGGCTCGT------GCTTCCCTTGTTGAGTTAAGAACA---AATGATCTGATTCGCGATTTCCTAAGAATTGAGTTAGTC------AAGTCCACTATTTCATAT------ACAAGAAGAAGGTATGATAGGATAAGTGCAGGACCTATTCCC---AATGGGTTAGAT------CGCAACAAT------ACCAATTCC---TATTCCAAGGCGAAG------ATTCAC---CTTAGCCAACAT------CAAGAA------GCTATTGGCACCTTG---AATCGAAAT---AAAGAATACCCA---TCTTTGATGATTTTGTCGGCATCCAACTGTTCTCGAATT---GGTTTA---AAGAATTCG---TATCCCAATGCGGTAAAAGAA------TCGAATCCTAGAATT------CTT---CGA------GATATTTTT------GGGCTCTTAGGCACTATTGTACCTAGT---AATTTTTCTTCATCTTAC------TAT---TTATTAACACATAATCAGATCTTGTTAAAAAAATAC---TTC---CTT------GACAATTTGAAACAAACT---CAAGGGCTTAAATACTCTTTAATAGATGAAAATAAAAGGATGTCGAATTTC------GACAGT---ATC------ATGTTGGATCCATTTCATTTGAATTGG---CACTTTCTCCATCATGACTCATGGGAGGAGACATTGGCAATAATTCACCTTGGACAATTTATTTGCGAAAATGTATGTCTATTT------AAATCG------CACATAAAAAAATCTGGTCAAATTTTCATTGTTAATATGGACTCCTTTGTTATAAGAGCAGCTAAGCCTTATTTGACTACTATAGGAGCAACTGTTCATGGTCATTATGGAAAAATCCTTTACAAAGGAGATAGGTTAGTTACCTTTATATATGAAAAATCGAGATCTAGTGATATAACGCAAGGTCTTCCAAAAGTAGAACAAATATTCGAAGCG------CGTTCAATTGATTCACTATCGCCAAATCTCGAAAGGAGAATTGAGGATTGGAATGAGCGTATACCAAGAATTCTTGGGGTTCCCTGGGGATTCTTGATTGGAGCTGAGCTAACCATCGCTCAAAGTCGTATCTCTTTGGTTAATAAGATCCAAAAGGTTTATCGATCCCAAGGGGTACAGATCCATAATAGACATATAGAGATTATTATACGCCAAGTAACATCAAAAGTACGGGTTTCCGAAGATGGAATGTCTAATGTTTTTTTACCTGGAGAATTAATAGGACTATTGCGAGCGGAACGAGCAGCGCGAGCTTTGGAT---GAATCGATCTATTATCGGGCAATCTTATTGGGAATAACAAGGGCTTCCCTGAATACCCAAAGTTTCATATCTGAAGCAAGTTTTCAAGAAACTGCTCGAGTTTTAGCAAAAGCTGCCCTACGAGGTCGTATTGATTGGTTGAAAGGCCTGAAAGAAAACGTAGTTCTGGGGGGAATTATACCTGTTGGT------ACCGGATTCCATAAATTTGTGCATCGTTTC------CCACAAGACAAGAGCCTTTATTTCGAAAATGCCCGTTTTAGTTTA---CGGAAGAGTGCACGTAGAATAACA---AAAGGGGTTATTCATGTTCAAGCCAGTTTCAACAATACCATTATAACTGTTACAGACCCACAAGGTCGGGTGGTTTTCTGGTCCTCCGCAGGTACTTGTGGATTCAAAAGCTCAAGAAAAGCATCACCCTATGCCGGTCAAAGAACAGCAGTAGATGCTATTCGTACAGTA---------GGTTTGCAACGAGCAGAAGTTATGGTAAAAGGGGCTGGTAGCGGAAGAGATGCCGCATTACGGGCCATTGCTAAAAGTGGTGTACGGTTAAGTTGTATACGCGATGTAACACCTATGCCGCATAATGGATGTCGACCTCCTAAAAAAAGACGTCTGATGCCAACGGTTAAACAACTTATTAGAAATGCAAGACAGCCAATACGAAATGCTAGAAAAACGCCCGCGCTTAAGGGATGTCCTCAGCGTCGAGGAACATGTGCTAGGGTGTATACTATCAACCCCAAAAAACCCAACTCTGCCTTACGTAAAGTTGCCAGAGTACGATTAACCTCT---GGATTTGAAATCACTGCTTATATACCTGGTATTGGCCATAATTTACAAGAACATTCTGTAGTATTAGTAAGAGGAGGAAGGGTTAAGGATTTACCCGGTGTGAGATATCGCATTATTCGAGGAACCCTAGATGCTGTCGCAGTAAAGAATCGTCAACAAGGGCGTTCTAAATATGGGGTCAAAAAGCCCAAAATGGCAAAAAAAAGTTTGATTCAGAGGGAGAAAAAGCGGAAGAAATTAGAACAAAAATATCATTTGATTCGTCGATCCTCAAAAAATAGCAAAGTTTCCCCTTTGAGTTTGAGC---GAAAAAACGAAAATGCAAGAAAAATTGCAATCCCTACCACGTAATAGTGCACCTACACGCCTTCATCGACGTTGTTTTTTAACCGGAAGACCTAGAGCTAACTATCGAGACTTTGGGCTATCCGGACACATACTTCGAGAAATGGTTTATGCATGTTTGTTACCAGGTGCAACAAGATCTAGTTGG---------------------------------ATGGTT------AAAGAAGAAAAACAAGAA------AACAGGGGTTCTGTTGAATTTCAAGTATTCAGTTTCACCAATAAGATACGGAGACTTGCTTCACATTTGGAATTACACAAAAAAGATTTTTCATCGGAAAGAGGTCTACGAAGACTTTTGGGAAAACGTCAACGTTTGCTGGCTTATTTGGCAAAGAAAAATAGAGTACGTTATAAGAAATTAATAAGTCAGTTGGATATTCGGGAGGTAAAACTTCGTTTAAAACGATGTGGTAGAAAGCAACAAGCT---GTCTATCGAATCGTTGCAATTGATGTTCGATCTCGAAGAGAAGGAAGAGATCTTCAAAAAGTT---GGTTTTTATGATCCGATAAAGAATCAAACTTGTTTA---AATGTTCCAGCTATTCTCTATTTCCTTCAAAAAGGTGCTCAACCTACAAGAACTGTTTATGATATTTTAAGGAAAGCAGAATTCTTTAAACGTAAATCCAAACAACCTTTTCGTAGG---CGT---TCCCGAATTGGTCCGGGGGATCGAATTGATTATAGAAACATGAGCTTAATTAATCGATTTATTAGTGAACAAGGAAAAATATTATCCAGACGAATAAATAGATTAACCTTGAAACAACAACGATTAATTACTCTTGCTATAAAACAGGCTCGTATTTTATCTTTCTTACCATTTCGTAACTATGAAAATGAGAAGCAATTTCAA---GCCCAGTCAATTTCA---ATAATTACTGGTCCTAGACACAGAAAAAATATGAAGGAGGAGAAAGAAACAATAGTAACGTGGTCCCGGGCATCTAGCATTCTACCCGCAATGGTTGGCCATACAATCGCGATTCATAATGGAAAGGAACATATACCTATTTACATAACAAATCCTATGGTAGGTCGCAAATTGGGGGAATTCGTGCCTACTCGGCATTTCACGAGTTATGAAGCAAGAAAGGATACTAAATCTCGTCGTATGACAAGAAGATATTGGAACATCAATTTGAAAGAGATGATAGAAGCGGGAGTTCATTTTGGTCATGGTATTAAGAAATGGAATCCTAAAATGGCCCCTTACATCTCGGCAAAGCGTAAAGGTACTCATATTACAAATCTCGCTAGAACGGCTCGTTTTTTATCAGAAGCTTGTGATTTAGTTTTTGATGCAGCAAGTCAGGGAAAAAGCTTCTTAATTGTTGGTACCAAGAAAAGAGCAGCCGATTTAGTAGCATCAGCTGCAATAAGGTCTCGGTGTCATTATGTTAATAAAAAGTGGTTCAGTGGTATGTTAACGAATTGGTCGATTACCAAAACTAGACTTTCTCAATTTAGAGACTTAAGAGCGGAAGAAAAGATGGGAAAATTCCACCATCTCCCAAAAAGAGATGTGGCAATCTTAAAGAGAAAATTATCTACCTTGCAAAGATATCTCGGCGGGATTAAATATATGACGAGGTTGCCTGACATTGTGATCGTCCTTGATCAGCAAAAAGAGTATATAGCTCTTCGGGAATGCGCCATTTTGGGGATTCCTACTATTTCTTTAGTCGATACAAATTGTGACCCAGATCTCGCGAATATATCGATTCCTGCCAACGATGACACTATGACTTCAATTCGATTGATTCTTAACAAATTAGTATTTGCAATTTGTGAGGGCCGT------TCTCTCTATATGGGACAAAAAATAAATCCACTCGGTTTCAGACTTGGTACAACCCAAAATCACCATTCCTTTTGGTTCGCACAACCAAAAAATTATTCTGAAGGTCTACAAGAAGATAAAAAAATACGGAATTGTATCAAGAACTATATACAATCCGAAGTAATTACACATATAGAAATTCAAAAAGAAGGAGCGATCGAAGAATTAGAGAAAGATATCCAAAAGGAA------GTGAATTCTGTAAACCAAAGACTTAATATTGCTATC---GAAAAAGTTAAAGAACCT---TATAGACAACCTACCATTCTTGCAGAATATATAGCTTTCCAATTAAAAAATAGAGTTTCATTCCGAAAGGCAATGAAAAAAGCCATTGAATTAACTAAA---AAAGCCGATATAAAGGGAGTAAAAATCAAAATTGCAGGCCGTCTAGGAGGGAAAGAAATTGCACGTGCCGAATGCATCAAAAAGGGTAGACTTCCCCTCCAAACAATTCGCGCTAAAATTGATTATTGCTGCTATCCAATTCGAACTATCTATGGAGTATTAGGTGTAAAAATTTGGATATTCGTAGAAATGTCCCGTTATCGAGGACCTCGTTTAAAAAAAATACGCCGTCTGGGA---GCTTTACCAGGACTCACTAGAAAAACGCCT------AAATCCGGAAGTAAT---CTGAAAAAGAAATTCCATTCTGGGAAAAAAGAGCAATATCGTATTCGTCTTCAAGAAAAACAGAAATTGCGTTTCCATTATGGTCTGACAGAACGACAATTACTTAGATATGTACATATCGCTGGAAAAGCCAAAAAGTCAACAGGTCAAGTTTTACTACAATTACTTGAAATGCGTTTGGATAATATTGTTTTTCGATTGGGTATGGCTTCAACCATTCCTGGGGCCCGGCAATTAGTTAATCATAGACATATTTTAGTTAATGGTCGTATAGTTGATATACCAAGTTTTCGTTGCAAACCCCGAGATATTATTACTACGAAGGAGAACCAAAGATCAAAACGTCTGGTTCAAAATTCTATTGCTTCATCCGATCCG------GGCAAATTGCCAAAG------CATTTGACGGTTGATACATTGCAATATAAAGGACTAGTAGAAAAAATCCTAGATAGAAAGTGGGTCGGTCTG---AAAATAAATGAGTTGTTAGTTGTAGAATATTACTCTCGTCAGACTATGTCACGTCGAGGTACTGCAGAAAAAAGAACTGCAAAATCCGATCCAATTTTTCGTAATCGATTAGTTAACATGGTGGTTAACCGTATTATGAAAGACGGAAAAAAATCATTGGCTTATCAAATTCTCTATCGAGCCGTGAAAAAGATTCAACAAAAGACAGAAACAAATCCACTATTGGTTTTACGTCAAGCAATACGTAGAGTAACTCCCAATATAGGAGTAAAAACAAGACGTCGGAAAGTTCCGATTGAAATAGGATCTAAACAA------GGAAGAGCACTTGCCATTCGTTGGTTATTAGAAGCATCCCAAAAGCGTCCGGGTCGAAATATGGCTTTCAAATTAAGTTCCGAATTAGTAGATGCTGCC---AAAGGGAGTGGGGGTGCCATACGCAAAAAGGAAGCGACTCATAGAATGGCAGAGGCAAATAGAGCTCTTGCACATTTTCGTATGGGCAAGGACACTATTGCTGATTTACTAACCTCTATAAGAAACGCAGACATGAGTAAAAAAGGAACTGTTCGAGTAGTATCTACAAATATTACCGAAAACATTGTTAAAATACTTCTACGAGAGGGTTTTATTGAAAGTGTTCGGAAACAT------CAAGAAAGTAACAGATATTTCTTGGTTTCAACTTTGCGACATCAAAAGAGAAGGACTAGAAAGGGAATA------TATAGAACTAGAACCTTT---TTAAAGCGTATCAGCCGACCTGGCTTACGAATTTATGCTAACTATCAAGGAATTCCTAAGGTTTTGGGCGGAATGGGAATTGCTATTCTTTCTACTTCTCAAGGTATAATGACAGATCGAGAAGCTCGACTAAACAGAATTGGGGGAGAAGTCTTATGTTATATATGGC---TCATGGAGAGTTCGATCCTGGCTCAGGATGAACGCTGGCGGCAT--GCTTAACACATGCAAGTCGAACGGGAAGTGGTG------TTTCCAGTGGCGAACGGGTGAGTAACGCGTAAGAACCTGCCCTTGGGAGGGGAACAACAACTGGAAACGGTTGCTAATACCCC-G--T-AGGCTGAGGAGCAAAA-GGAGAAATCCGCCCAAGGAGGGGCTCGCGTCTGATTAGCTAGTTGGTGAGGCAATAGCTTACCAAGGCGATGATCAGTAGCTGGTCCGAGAGGATGATCAGCCACA------CTGGGACTGAGACACGGCCCAGACTCCTACGGGAGGCAGCAGTGGGGAATTTTCCGCAATGGGCGAAAGCCTGACGGAGCAATGCCGCGTGGAGGTG------GAAGGCCTACGGGTCGTCAACTTCTTTTCTCGGAGAAGAAACAATGACGGTATCTGAGGAATAAGCATCGGCTAACTCTGTGCCAGCAGCCGCGGTAAGACAGAGGATGCAAGCGTTATCCGGAATGATTGGGCGTAAAGCGTCTGTAGGTGGCTTTTCAAGTCCGCCGTCAAATCCCAGGGCTCAACCCTGGACAGGCGGTGGAAACTACCAAGCTGGAGTACGGTAGGGGCAGAGGGAATTTCCGGTGGAGCGGTGAAATGCATTGAGATCGGAAAGAACACC-AACGGCGAAAGCACTCTGCTGGGCCGACACTGACACTGAGAGACGAAAGCTAGGGGAGCAAATGGGATTAGAGACCCCAGTAGTCCTAGCCGTAAACGATGGATACTAGGTG-CTGTGCGACTCGACCCGTGCAGTGCTGTAGCTAACGCGTTAAGTATCCCGCCTGGGGAGTACGTTCGCAAGAATGAAACTCAAAGGAATTGACGGGGGCCCGCACAAGCGGTGGAGCATGTGGTTTAATTCGATGCAAAGCGAAGAACCTTACCAGGGCTTGACATGC-CGCGAATCCTCTTGAAAGAGAGGGGTGCCCTCGAACGCGGACACAGGTGGTGCATGGCTGTCGTCAGCTCGTGCCGTAAGGTGTTGGGTTAAGTCTCGCAACGAGCGCAACCCTCGTGTTTAGTTGCCAC------TATGAGTTTGGAACCCTGAACAGACCGCCGGTGTTAAGCCGGAGGAAGGAGAGGATGAGGCCAAGTCATCATGCCCCTTATGCCCTGGGCGAC--ACACGTGCTACAATGGGCGGGACAAAGGGTGCGATCTCGCGAGGGTGAGC--TAACTCCAAAAACCCGTCCTCAGTTCGGATTGCAGGCTGCAACTCGCCTGCATGAAGCAGGAATCGCTAGTAATCGCCGGTCAGCCATACGGCGGTGAATCCGTTCCCGGGCCTTGTACACACCGCCCGTCACACTATAGGAGCTGGCCAGGTTTGAAGTCATT--ACCCTTAACCGTAAGGAGGGGGATGCCTAAGGCTAGGCTTGCGACTGGAGTGAAGTCGTAACAAGGTAGCCGTACTGGAAGGTGCGGCTGGATCACCTCCTTTTTCAAAAGAGGAAAGGCTT---GCGGTGGATACCTAGGCACCCAGAGACGAGGAAG-GGCGTAGCAAGCGACGAAATGCTTCGGGGAGTTGAAAATAAGCATAGATCCGGAGATTCCCAAATAGGTCAACCTTTT----GAACTGCCTG-CTGA------ATCCATGAGCAAGAGACAACCTGGCGAACTGAAACATCTTAGTAGCCAGAGGAAAAGAAAGCA---AAAGCGATTCCCGTAGTAGCGGCGAGCGAAATGGGAGCAGCCTAAACCGTGAAAACGGGGTTGTGGGAGAGCAATACAAGCGTTGTGCTGCTAGGCGAAGC-GGTT----GAGTGCCGCACCCTAGATGGCTAAAGTCCAGTAGCCGAA-------AGCATCACTA------GCTTACGCTCTGACCCGAGTAGCATGGGGCACGTGGAATCCCGTGTGAATCAGCAAGGACCACCTTGCAAGGCTAAATACTCCTGGGTGACCGATAGCGAAGTAGTACCGTGAGGGAAAGGTGAAAAGAACCCCCAG-TGGGTAGTGAAATAGAACGTGAAACCGTGCTGAGCTCCCAAGCAGTGGGAGGAGAAAGTGATCTCTGACCGCGTGCCTGTTGAAGAATGAGCCGGCGACTCATAGGCAGTGGCTTGGTTAAGGG-AATGGAACCCACCGGAGCCGTAGCGAAAGCGAGTCTTCATAGGGCGATTGTCACTGCTTATGGACCCGAACCTGGGTGATCTATCCATGACCAGGATGAAGCTTGGATGAAACTAAGCAGAGGTCCGAACCGACTGATGTTGAAGAATCAGCGGATGAGTTGTGGTTAGGGGTGAAATGCCACTCGAACCCAGAGCTAGCTGGTTCTCCCCGAAATGCGTTGAGGCGCAGCAGTT---GACTGGACATCTAGGGGTAAAGCACTGTTTCGGTGCGGGCTGCGCGAGCGGTACCAAATCGAGGCAAACTCTGAATACTAGATATGACCC------AAAAATAACAGGGGTCAAGGTCGGCCAGTGAGACGATGGGGGATAAGCTTCATCGTCGAGAGGGAAACAGCCCGGATCACCAGCTAAGGCCCCTAAATGACCGCTCAGTG--ATAAAGGAGGTGGGGGTGCAAAGACAGCCAGGAGGTTTGCCTAGAAGCAGCCACCCTTTAAAGAGTGCGTAATAGCTCACT-GATCGAGCGCCCTTGCGCTGAAGATGAACGGGGCTAAGCGATCTGCCGAAGCTGTGGGATGTT-----A----AAATGCATCGGTAGGGGAGCGTTCCGCCTTAGAGGGAAGCAACCGCGAAAGCGGGGGTCGACGAAGCGGAAGCGAGAATGTCGGCTTGAGTAACGAAAACATTGGTGAGAATCCAATGCCCCGAAAACCCAAGGTTTCCTCCGCAAGGTTCGTCCACGGAGGGTGAGTCAGGGCCTAAGATCAGGCCGAAAGGCGTAGTCGATGGACAACAGGTT------AATATTCCTGTACTACCCCTT-GTGGTACGGAGGGACGGAGGAGGCTAGGTTAGCCAAGATGGTTATAGGTTTAAGGACACA---AGGTGACGC-TTTTTC-----AGGGTA-----AGAAGGGGTAGAGAAAATGCCTCGAGCCGAGGTCCGAGTACC-AAGCGCTG--------ACCCATGCCATACTCCCAGGAAAAGCTCGAACG-ACCTTCA--ACAAAAGGGTACCTGTACCCGAAACCGACACAGGTGGGTAGGTAGAGAATACCTAGGGGCGCGAGACAACTCTCTCTAAGGAACTCGGCAAAATAGCCCCGTAACTTCGGGAGAAGGGGTGCCCCCT-------CGCAAAAGGGGGTCGCAGTGACCAGGCCCGGGCGACTGTTTACCAAAAACACAGGTCTCCGCAAAGTCGTAAGACCATGTATGGGGGCTGACGCCTGCCCAGTGCCGGAAGGTCAAGGAAGTTGGTGAACTGATGACAGGGAAGCCGGCGACCGAAGCCCCGGTGAACGGCGGCCGTAACTATAACGGTCCTAAGGTAGCGAAATTCCTTGTCGGGTAAGTTCCGACCCGCACGAAAGGCGTAACGATCTGGGCACTGTCTCGGAGAGAGGCTCGGTGAAATAGACATGTCTGTGAAGATGCGGACTACCTGCACCTGGACAGAAAGACCCTATGAAGCTTTACTGTTCCCTGGGATTGGGTTTGGGCC--TTTCCTGCGCAGCTTAGGTGGAAGGCGAAGAAGGCCCCCTTCCGGGGG-GGCCCGAGCCATCAGTGAGATACCACTCTGGAAGAGCTC-GGATTCTAACCTTGTGTCAG-AC-CCGCGGGCCAAGGGACAGTCTCAGGTAGACAGTTTCTATGGGGCGTAGGCCTCCCAAAAGGTAACGGAGGCGTGCAAAGGTTTCCTCGGGCCAGACGGACATTGGTCCTCGAGTGCAAAGGCAGAAGGGAGCTTGACTGCAAGACTCACCCGTCGAGCAGAGACGAAAGTCGGCCTTAGTGATCCGACGGTGCCGAGTGGAAGGGCCGTCGCTCAACGGAT-AAAAGTTACTCTAGGGATAACAGGCTGATCTTCCCCAAGAGTCCACATCGACGGGAAGGTTTGGCACCTCGATGTCGGCTCTTCGCCACCTGGAGCTGTAGGTGGTTCCAAGGGTTGGGCTGTTCGCCCATTAATGCGGTACGTGAGCTGGGTTCAGAACGTCGTGAGACAGTTCGGTCCATATCCGGTGTGGGCGTTAGAGCATTGAGAGGACCTTTCCCTAGTACGAGAGGACCGGGAAGGACGCACCTCTGGTGTACCAGTTATCGTGCCTACGGTAAACGCTGGGTAGCCAAGTGCGGAGAGGATAACTGCTGAAAGCATA-TAAGTAGTAAGCCCACCCCAAGATGAGTGCTCTTATTCTGGTGTCCTAGGCGTAGAGGAACCACACC-AATCCATCCCGAATTTGGTGGTTAAACTCTACTGCGGTGACGATACTGTAGGGGAGGTCCTGCGGCAAAATAGCTCGATGCCAGAGGGGATATAGCTCAGTTGGTAGAGCTCCGCTCTTGCAAGGCGGATGTCAGCGGTTCGAGTCCGCTTATCTCCGGCGGCATGGCCAAGTGGTAAGGCAGGGGACTGCAAATCCTTTATCCCCAGTTCAAATCTGGGTGCCGCGGGATTGTAGTTCAATTGGTTAGAGCACCGCCCTGTCAAGGCGGAAGCTGCGGGTTCGAGCCCCGTCAGTCCGCCCCTATCGTCTAGTGGTTCAGGACATCTCTCTTTCAAGGAGGCAGCGGGGATTCGACTTCCCCTGGGGGTGTCAGGATAGCTCAGTTGGTAGAGCAGAGGACTGAAAATCCTCGTGTCACCAGTTCAAATCTGGTTCCTGGCGCGAGCGTAGTTCAATGGTAAAA------CATCTCCTTGCCAAGGAGAAGGTACGGGTTCGATTCCCGTCGCTCGCGGGTATAGTTTAGTGGTAAAA-CCCTAGCCT---T------CCAAGCTAACGATGCGGGTTCGATTCCCGCTACCCGGCGGATGTAGCCAAGTGGATCAAGGCAGTGGATTGTGAATCCACCATGCGCGGGTTCAATTCCCGTCGTTCGGCATCCATGGCTGAATGGTTAAAGCGCCCAACTCAT------AATTGGTAAATTTGCGGGTTCAATTCCTGCTGGATGGGGCTATTAGCTCAGTGGTAGAGCGCGCCCCTGATAATTGCGGGGCGAGGTCTCTGGTTCAAGTCCAGGATGGCCGGTTGCTAACTCAATGGTAGAGTACTCGG------------------CCGGGTTCGAGTCCCGGGCAACCCAGCCTTGATGGTGAAATGGTAGACACGCGAGACTCAAAA-TCTCGTGCTAAAGAGCGTGGAGGTTCGAGTCCTCTTCAAGGCGGGGATATGGCGAAATCGGTAGACGCTACGGACTTAAAA--TCCGTCGACTTTATAAGT---CGTGAGGGT------TCAAGTCCCTCTATCCGCCGCCATGGTGAAATTGGTAGACACGCTGCTCTTAGGAAGCAGTGCTCAAG---CATCTCGGTTCGAGTCCGAGTGGCGG----TTAACTCAGCGG-T-AGAGTAATGCCATGGTAAGGCATAAGTCATCGGTTCAAATCCGA------TCCTCAGTAGCTCAGTGGTAGAGCGGTCGGCTGTTAACCGACTGGTCGTAGGTTCGAATCCTACTTGGGGAGGGATGTAGCGCAGCTTGGTAGCGCGTTTGTTTTGGGTACAAAATGTCACAGGTTCAAATCCTGTCATCCTGGGGCGTGGCCAAGTGGTAAGGCAGCGGGTTTTGGTCCCGTTATT-CGGAGGTTCGAATCCTTCCGTCCCAGGGCCTGTAGCTCAGA-GGATTAGAGCACGTGGCTACGAACCACGGTGTCGGGGGTTCGAATCCCTCCTCGCGCGTCCATTGTCTAATGGATAGGACAGAGGTCTTCTAAACCTTTGGTATAGGTTCAAATCCTATTGGACGCAGGAGAGATGGCTGAGTGGACTAAAGCGGCGGATTGCTAATCCGTTGTACAATT-TTTTTGTACCGAGGGTTCGAATCCCTCTCTTTCGGAGAGATGGCCGAGCGGTTCAAGGCGTAGCATTGGAACTGCTATGTAGACTTTTGTTTACCGAGGGTTCGAATCCCTCTCTTTCCGGGAGAGATGGCTGAGTGGTTGATAGCCCCGGTCTTGAAAACCGGTATAGTTC-----TAGGAACTATCGAGGGTTCGAATCCCTCTCTCTCCTTTAGTGG-TAGAGTAATGCCACGGCAAGACCGAAGTCATCGGTTCGAATCCGATAGAG--GCCCACTTAGCTCAGAGGTTAGAGCATCGCATTTGTAATGCGAGGGTCATCGGTTCAAATCCGATAGTCGGCAGGGATATAACTCAGCGGTAGAGTGTCACCTTGACGTGGTGGAAGTCATCAGTTCGAGCCTGATTATCCCTAAGGGCTATAGCTCAGTTCGGTAGAGCAACTCGCTTACCGAGAAGGTCTACGGTTCGAATCCGTATAGCCCTAGCGCTCTTAGTTCAGTTTGGTAGAACGCGGGTCTCCAAAACCCGATGTCGTAGGTTCAAATCCTACAGAGCGGGGTCGATGCCCGAGCGGTTAATGGGGACGGACTGTAAATTCGTTGACGATATGTCTACGCTGGTTCAAATCCAGCTCGGCCCAAGCGGAGTAGAGCAGTTTGG-TAGCTCACGAGGCTCATAACCTTGAGGTCACG-GGTTCGATTCCCGTCTCCGCA????????????????????????????????????????????????????????????????????????????????????????????????????????????????????????????????????????????????????????????????????????????????????????????????????????????????????????????????????????????????????????????????????????????????????????????????????????????????????????????????????????????????????????????????????????????????????????????????????????????????????????????????????????????????????????????????????????????????????????????????????????????????????????????????????????????????????????????????????????????????????????????????????????????????????????????????????????????????????????????????????????????????????????????????????????????????????????????????????????????????????????????????????????????????????????????????????????????????????????????????????????????????????????????????????????????????????????????????????????????????????????????????????????????????????????????????????????????????????????????????????????????????????????????????????????????????????????????????????????????????????????????????????????????????????????????????????????????????????????????????????????????????????????????????????????????????????????????????????????????????????????????????????????????????????????????????????????????????????????????????????????????????????????????????????????????????????????????????????????????????????????????????????????????????????????????????????????????????????????????????????????????????????????????????????????????????????????????????????????????????????????????????????????????????????????????????????????????????????????????????????????????????????????????????????????????????????????????????????????????????????????????????????????????????????????????????????????????????????????????????????????????????????????????????????????????????????????????????????????????????????????????????????????????????????????????????????????????????????????????????????????????????????????????????????????????????????????????????????????????????????????????????????????????????????????????????????????????????????????????????????????????????????????????????????????????????????????????????????????????????????????????????????????????????????????????????????????????????????????????????????????????????????????????????????????????????????????????????????????????????????????????????????????????????????????????????????????????????????????????????????????????????????????????????????????????????????????????????????????????????????????????????????????????????????????????????????????????????????????????????????????????????????????????????????????????????????????????????????????????????????????????????????????????????????????????????????????????????????????????????????????????????????????????????????????????????????????????????????????????????????????????????????????????????????????????????????????????????????????????????????????????????????????????????????????????????????????????????????????????????????????????????????????????????????????????????????????????????????????????????????????????????????????????????????????????????????????????????????????????????????????????????????????????????????????????????????????????????????????????????????????????????????????????????????????????????????????????????????????????????????????????????????????????????????????????????????????????????????????????????????????????????????????????????????????????????????????????????????????????????????????????????????????????????????????????????????????????????????????????????????????????????????????????????????????????????????????????????????????????????????????????????????????????????????????????????????????????????????????????????????????????????????????????????????????????????????????????????????????????????????????????????????????????????????????????????????????????????????????????????????????????????????????????????????????????????????????????????????????????????????????????????????????????????????????????????????????????????????????????????????????????????????????????????????????????????????????????????????????????????????????????????????????????????????????????????????????????????????????????????????????????????????????????????????????????????????????????????????????????????????????????????????????????????????????????????????????????????????????????????????????????????????????????????????????????????????????????????????????????????????????????????????????????????????????????????????????????????????????????????????????????????????????????????????????????????????????????????????????????????????????????????????????????????????????????????????????????????????????????????????????????????????????????????????????????????????????????????????????????????????????????????????????????????????????????????????????????????????????????????????????????????????????????????????????????????????????????????????????????????????????????????????????????????????????????????????????????????????????????????????????????????????????????????????????????????????????????????????????????????????????????????????????????????????????????????????????????????????????????????????????????????????????????????????????????????????????????????????????????????????????????????????????????????????????????????????????????????????????????????????????????????????????????????????????????????????????????????????????????????????????????????????????????????????????????????????????????????????????????????????????????????????????????????????????????????????????????????????????????????????????????????????????????????????????????????????????????????????????????????????????????????????????????????????????????????????????????????????????????????????????????????????????????????????????????????????????????????????????????????????????????????????????????????????????????????????????????????????????????????????????????????????????????????????????????????????????????????????????????????????????????????????????????????????????????????????????????????????????????????????????????????????????????????????????????????????????????????????????????????????????????????????????????????????????????????????????????????????????????????????????????????????????????????????????????????????????????????????????????????????????????????????????????????????????????????????????????????????????????????????????????????????????????????????????????????????????????????????????????????????????????????????????????????????????????????????????????????????????????????????????????????????????????????????????????????????????????????????????????????????????????????????????????????????????????????????????????????????????????????????????????????????????????????????????????????????????????????????????????????????????????????????????????????????????????????????????????????????????????????????????????????????????????????????????????????????????????????????????????????????????????????????????????????????????????????????????????????????????????????????????????????????????????????????????????????????????????????????????????????????????????????????????????????????????????????????????????????????????????????????????????????????????????????????????????????????????????????????????????????????????????????????????????????????????????????????????????????????????????????????????????????????????????????????????????????????????????????????????????????????????????????????????????????????????????????????????????????????????????????????????????????????????????????????????????????????????????????????????????????????????????????????????????????????????????????????????????????????????????????????????????????????????????????????????????????????????????????????????????????????????????????????????????????????????????????????????????????????????????????????????????????????????????????????????????????????????????????????????????????????????????????????????????????????????????????????????????????????????????????????????????????????????????????????????????????????????????????????????????????????????????????????????????????????????????????????????????????????????????????????????????????????????????????????????????????????????????????????????????????????????????????????????????????????????????????????????????????????????????????????????????????????????????????????????????????????????????????????????????????????????????????????????????????????????????????????????????????????????????????????????????????????????????????????????????????????????????????????????????????????????????????????????????????????????????????????????????????????????????????????????????????????????????????????????????????????????????????????????????????????????????????????????????????????????????????????????????????????????????????????????????????????????????????????????????????????????????????????????????????????????????????????????????????????????????????????????????????????????????????????????????????????????????????????????????????????????????????????????????????????????????????????????????????????????????????????????????????????????????????????????????????????????????????????????????????????????????????????????????????????????????????????????????????????????????????????????????????????????????????????????????????????????????????????????????????????????????????????????????????????????????????????????????????????????????????????????????????????????????????????????????????????????????????????????????????????????????????????????????????????????????????????????????????????????????????????????????????????????????????????????????????????????????????????????????????????????????????????????????????????????????????????????????????????????????????????????????????????????????????????????????????????????????????????????????????????????????????????????????????????????????????????????????????????????????????????????????????????????????????????????????????????????????????????????????????????????????????????????????????????????????????????????????????????????????????????????????????????????????????????????????????????????????????????????????????????????????????????????????????????????????????????????????????????????????????????????????????????????????????????????????????????????????????????????????????????????????????????????????????????????????????????????????????????????????????????????????????????????????????????????????????????????????????????????????????????????????????????????????????????????????????????????????????????????????????????????????????????????????????????????????????????????????????????????????????????????????????????????????????????????????????????????????????????????????????????????????????????????????????????????????????????????????????????????????????????????????????????????????????????????????????????????????????????????????????????????????????????????????????????????????????????????????????????????????????????????????????????????????????????????????????????????????????????????????????????????????????????????????????????????????????????????????????????????????????????????????????????????????????????????????????????????????????????????????????????????????????????????????????????????????????????????????????????????????????????????????????????????????????????????????????????????????????????????????????????????????????????????????????????????????????????????????????????????????????????????????????????????????????????????????????????????????????????????????????????????????????????????????????????????????????????????????????????????????????????????????????????????????????????????????????????????????????????????????????????????????????????????????????????????????????????????????????????????????????????????????????????????????????????????????????????????????????????????????????????????????????????????????????????????????????????????????????????????????????????????????????????????????????????????????????????????????????????????????????????????????????????????????????????????????????????????????????????????????????????????????????????????????????????????????????????????????????????????????????????????????????????????????????????????????????????????????????????????????????????????????????????????????????????????????????????????????????????????????????????????????????????????????????????????????????????????????????????????????????????????????????????????????????????????????????????????????????????????????????????????????????????????????????????????????????????????????????????????????????????????????????????????????????????????????????????????????????????????????????????????????????????????????????????????????????????????????????????????????????????????????????????????????????????????????????????????????????????????????????????????????????????????????????????????????????????????????????????????????????????????????????????????????????????????????????????????????????????????????????????????????????????????????????????????????????????????????????????????????????????????????????????????????????????????????????????????????????????????????????????????????????????????????????????????????????????????????????????????????????????????????????????????????????????????????????????????????????????????????ATGCCTAGATCCCGTATAAATGGAAATTTCATTGATAAGACCTCCTCGATTGTAGCCAATATTTTATTGCAAATAATTCCGACAACCTCAGGGGAAAAAAAGGCATTTACTTATTATAGAGATGGT------ATGTTGGCTCAATCCGAAGGAAATTATGCGGAAGCTTTGCAGAATTATTATGAAGCTACGCGACTAGAAATTGATCCCTATGATCGAAGTTATATACTATATAACATCGGACTTATACACACAAGCAATGGGGAGCATACAAAGGCTTTGGAATATTATTTCCGGGCGCTAGAACGAAACCCCTTCTTACCGCAAGCTTTTAATAATATGGCCGTGATCTGTCATTAC---CGAGGAGAACAGGCCATTCTACAGGGCGATTCGGAAATTGCGGAAGCTTGGTTTGATCAAGCTGCTGAGTATTGGAAACAAGCTATAGCGCTTACTCCGGGAAATTATATTGAAGCACAGAACTGGTTGAAGATTACAAAGCGCTTTGAAATGAATTGGCGATCAGAACACATATGGATAGAACTTCTAAAAGGTTCTCGAAAAAGAGGTAATTTTTTCTGGGCCTGTATTCTTTTTCTAGGTTCATTAGGATTCTTAGCGGTTGGGGCTTCTAGTTATCTTGGTAAGAATATGATATCCGTACTTCCATCTCAACAAATTCTTTTTTTTCCACAGGGGGTCGTGATGTCTTTCTACGGAATCGCGGGCCTATTCATTAGCTCCTATTTGTGGTGCACTATTTTGTGGAATGTAGGCAGTGGTTATGACCGATTTGATAGAAAAGAGGGAATAGTGTGCATTTTTCGTTGGGGATTCCCTGGAATAAAACGTCGCATCTTCCTTCGATTCCTTGTGCGGGATATCCAATCAATTAGAATTCAGGTTAAAGAAGGTCTTTATCCTCGTCGTATCCTTTATATGGAAATACGTGGCCAGGGGGTCATTCCCTTGACTCGTACTGATGAGAAGTTTTTTACTCCACGAGAAATTGAACAAAAAGCTGCCGAATTAGCCTATTTCTTGCGCGTACCAATTGAAGTATTT
>Ananas_comosus
TAAGGTCACGGCGAGACGAGCCGTTTATCACGATAGGTGTCAAGTGGAAGTGCAGTGATGTATGCAGC--TGAGGCATCCTAACAGACCGAGAGATTTGAACTTCGATATAAATAAAAAATACAGACATTTATGGGTTCAATGCGAAAAT------TGTTATGGATTAAATTATAAAAAACTTCTTAGGTCAAAAATGAATATTTGTGAACAGTGTGGATATCATTTGAAAATGAGT---AGTTCAGATAGAATCGAACTTTCGATTGATTCGGGCACTTGGGATCCTATGGATGAAGATATGGTTTATAAAGATCGTATCGATTCTTATCAAAGAAAGACAGGTTTAACTGAAGCTGTTCAAACAGGCATAGGTCAACTAAACGGTATTACCGTAGCAATTGGGGTTATGGATTTTCAGTTCATGGGAGGTAGTATGGGATCTGTAGTAGGTGAGAAAATCACTCGT------TTGATTGAGTATGCTACTAATCGATCTCTACCTGTCATTATTGTGTGTGCTTCTGGAGGAGCACGCATGCACGAAGGAAGTTTGAGCTTGATGCAAATGGCTAAAATATCTTCTGCTTCATATGAT------TACCAATCCACTAAAAAGTTATTCTATGTATCAGTCCTTACATCTCCTACAACCGGTGGAGTAACAGCCAGTTTTGGTATGTTGGGAGATATCATTATTGCTGAACCTAATGCGTACATTGCATTTGCGGGTAAAAGAGTAATTGAACAAACATTGAATAAGACAGTACCCGATGGTTCACAAGCGGCTGAGTATTTATTCCATAAA---GGCTTATTCGACCCAATCGTACCACGTAATCCTTTAAAAGGTGTTCTAAGTGAGTTATTTCAGCTCCATGGTTTCTTTCGAGCCGACGAAATTAGTAATATTATCCGTGAACGTATTGAACAATATAATAGAGAAGTAAAGATTGTGAATACCGGTACCGTACTTCAAGTAGGCGACGGCATTGCTCGTATTCATGGTCTTGATGAAGTAATGGCAGGTGAATTAGTAGAATTTGAAGAGGGTACAATAGGCATTGCTCTGAACTTGGAATCCAATAATGTTGGCGTTGTATTAATGGGTGATGGTTTGATGATACAAGAGGGAAGTTCTGTAAAAGCAACAGGAAGAATTGCTCAGATACCTGTGAGTGAGGCTTATTTGGGTCGTGTTATAAATGCTTTGGCTACACCTATTGATGGGAGAGGGGAAATTTCAGCTTCTGAATCTCGGTTAATTGAATCCCCTGCCCCCGGTATTATTTCGAGACGTTCTGTATATGAGCCCCTTCAAACAGGGCTTATTGCTATTGATTCGATGATCCCTATAGGACGCGGTCAGCGAGAATTAATTATTGGGGACAGACAGACCGGCAAAACAGCAGTAGCCACAGATACGATTCTCAATCAAAAAGGGCAAAATGTAATATGTGTTTATGTAGCTATCGGTCAAAAAGCATCTTCTGTGGCTCAGGTAGTGACTACTTTCCAGGAGCGAGGGGCCATGGAATACACTATTGTCGTAGCTGAAACGGCGGATTCACCTGCTACATTACAATACCTCGCCCCTTATACGGGAGCAGCTTTGGCTGAATATTTTATGTACCGTGAACGACATACTTTAATAATTTATGATGATCTCTCCAAACAGGCACAAGCTTATCGCCAAATGTCTCTTCTATTAAGAAGACCTCCCGGTCGTGAAGCTTATCCAGGAGATGTTTTTTATTTGCATTCACGCCTTTTGGAAAGAGCCGCTAAATCAAGTTCTAGTTTAGGTGAAGGAAGTATGACTGCTTTACCAATAGTTGAGACTCAATCTGGAGACGTTTCAGCTTATATTCCTACTAATGTAATTTCCATTACAGATGGACAAATATTCTTATCCGCCGATCTATTCAATGCTGGAATCCGACCTGCTATTAATGTGGGTATTTCTGTTTCCAGAGTAGGATCCGCAGCTCAAATTAAAGCCATGAAACAGGTAGCTGGCAAATCAAAATTGGAACTAGCGCAATTCGCAGAGTTAGAAGCCTTTGCACAATTTGCTTCTGATCTCGATAAAGCTACTCAGAATCAATTGGCAAGAGGTCAACGATTACGTGAGTTGCTTAAACAATCCCAATCAGACCCTCTCACGGTGGAAGAGCAGATAGCTACTATTTATACCGGAGCGAATGGATATCTTGATCCGTTAGAAATTGGACAGGTAAAGAAATTTCTTGTTCAGTTACGTACTTACTTAAAAAAGAATAAACCTCAATTCCAAGAAATTCTATCTTCTACCAAGACATTCACCGAGCAAGCAGAAGCCGTTTTGAAGGAAGCTATTCAGGAACAGATCGAACTATTTCTACTTGGGTGTATCGCTCAAATTATTGGCCCAGTACTGGATGTCGTTTTTCCCCCGGGCAAAATGCCTAATATTTATAACGCTTTGGTAGTTAAGGGTCGA---AATACTGTCGGT---CAGCAAATTAATGTGACTTGCGAGGTACAACAATTATTAGGAAATAATCGAGTTAGAGCTGTAGCTATGAGTGCTACAGATGGGCTGATGAGAGGAATGGAAGTGATTGACACGGGAGCTCCTCTAAGTGTTCCAGTCGGCGGAGCTACTCTCGGGCGAATCTTCAACGTTCTTGGAGAGCCTGTTGATAATTTAGGTCCTGTAGATACTCGCACAACATCTCCTATTCATAGATCTGCGCCTGCCTTTATACAGTTAGATACGAAATTATCAATCTTTGAAACAGGTATTAAAGTGGTAGATCTTTTAGCTCCTTATCGCCGTGGAGGAAAAATCGGACTATTTGGGGGAGCTGGAGTAGGTAAAACAGTACTCATCATGGAATTGATCAACAACATTGCCAAAGCTCATGGAGGCGTATCTGTATTTGGCGGAGTAGGAGAACGTACTCGTGAAGGAAATGATCTTTACATGGAAATGAAAGAATCCGGAGTAATTAATGAAAAAAATCTTGCAGAATCAAAAGTAGCTTTAGTCTATGGTCAAATGAATGAACCGCCGGGAGCTCGTATGAGAGTTGGTTTGACTGCCCTAACTATGGCAGAATATTTCCGGGATGTTAATGAACAAGATGTGCTTCTATTCATCGACAATATCTTTCGTTTTGTCCAAGCAGGATCAGAAGTATCCGCATTATTAGGGAGAATGCCTTCTGCAGTGGGTTATCAACCTACCCTTAGTACAGAAATGGGTTCTTTGCAAGAAAGAATTACTTCTACCAAAGAGGGATCTATAACTTCGATCCAAGCAGTTTATGTACCTGCGGACGATTTGACCGACCCTGCTCCTGCCACTACATTTGCACATTTAGATGCTACTACCGTACTATCAAGAGGATTAGCTGCCAAAGGTATTTATCCAGCAGTAGATCCTTTAGATTCAACGTCAACTATGTTACAACCTCGGATCGTTGGCGAGGAACATTATGAAACTGCGCAAAGAGTTAAGCAAACTTCACAACGTTACAAAGAACTTCAGGACATTATAGCAATTCTTGGGTTGGATGAATTATCCGAGGAGGATCGTTTAACTGTAGCAAGAGCACGAAAAATTGAGCGTTTCTTATCACAACCCTTCTTCGTGGCAGAAGTATTTACTGGTTCCCCAGGAAAATATGTTGGTCTTGCAGAAACAATTAGGGGGTTTCAACTGATCCTTTCCGGAGAATTAGATGGTCTGCCCGAGCAGGCCTTTTATTTGGTGGGTAACATCGATGAAGCTACCGCGAAAGCTATGAACTTATTAAATCTTTGTGTACTGACTCCTAATCGAATTATTTGGGAT---TCAGAAGTGAAAGAAATCATTTTATCTACAAATAGTGGCCAAATTGGTGTATTACCAAACCACGCCCCTATTGCCACGGCTGTAGATATAGGTCTTTTGAGAATA---CGCCTC---AACGACCAATGGTTAACGGTGGCTCTGATGGGTGGTTTTGCTAGAATAGGGAATAATGAGATCACCATTTTAGGAAATGATGCGGAGATGAGTACTGATATTGATCCACAAGAAGCTCAACAAGCTCTTGAAATAGCTGAAGCTAACTTGAGTAGAGCTGAGGGTAAGAGACAAGTGATTGAAGCGAATCTAGCTCTCAGACGAGCTAGGACACGAGTAGAGGCT---GCCAATGCTATTTCCATGAAAAATGTAACCGATTCTTTCGTTTTCTCACGCCACTGGCCATCCGCCGGGAGTTTCGGGTTTAATACCGATATTTTAGCAACAAATCCAATAAATCTAAGTGTAGTGATTGGTGTATTGATTTTTTTTGGAAAGGGAGTGTTAAATGATTTATTAGATAATCGAAAACAGAGGATCTTGAGTACTATTCGAAATTCAGAAGAATTACGTAGAGGGGCCATTGAGCAGCTCGAAAAAGCCCGGGTTCGCTTACAGAAAGTGGAACTGGAAGCAGATGAGTATCGAATGAATGGATACTCTGAGATAGAACGAGAAAAAGAAAATTTGATTAAAGCTACTTGTGATAGTTTGGAACGATTAGAAAATTACAAAAATGAAACCCTTCATTTTGAACAACAAAGAGCGATAAATCAAGTCCGACAACGAGTTTTCCAACAAGCCTTACAAGGAGCTCTAGGAACTCTGAATAGTTGTTTG------AATACCGAGTTACATTTCCGTGCGATCCGTACTAATATTGGCATTCTTGGGGCCATGATGAATCCACTGATTTCTGCCGCTTCCGTTATTGCTGCTGGATTGGCTGTAGGACTTGCTTCTATTGGACCTGGAGTTGGTCAAGGTACTGCTGCAGGCCAAGCTGTAGAGGGTATTGCGAGACAACCAGAAGCAGAGGGTAAAATACGAGGTACTTTATTGCTTAGTCTAGCTTTTATGGAAGCTTTAACAATTTACGGACTGGTTGTGGCATTAGCGCTTTTATTTGCGAATCCTTTTGTTATGAATGTTATACCATGTTACATTAAAACACTCAAGGGGTTATATGATATATCGGGTGTAGAAGTAGGCCAACATTTCTATTGGCAAATAGGAGGTTTACAAATCCATGCCCAAGTACTTATCACTTCTTGGGTCGTAATTGCTATCTTGTTAGGTTCAGTCATCATAGCTGTTCGGAATCCACAAACCATTCCGACCGACGGTCAGAATTTCTTTGAATATGTCCTTGAATTTATTCGAGACTTGAGCAAAACCCAGATTGGAGAAGAATATGGACCTTGGGTTCCCTTTATTGGAACTATGTTCCTATTTATTTTTGTTTCTAATTGGTCAGGTGCTCTTTTACCTTGGAAAATCATACAGTTACCTCATGGGGAGTTAGCTGCGCCCACGAATGATATAAATACTACTGTTGCTTTAGCTTTACCCACGTCAGTGGCATATTTTTATGCGGGTCTTACCAAAAAAGGATTGGGTTATTTCGAGAAATACATCAAACCAACTCCAATACTTTTACCAATTAACATCCTAGAAGATTTCACAAAACCTTTATCTCTTAGCTTTCGACTATTCGGGAATATATTGGCTGATGAATTAGTAGTTGTTGTTCTTGTTTCTTTAGTCCCTTCAGTAGTTCCTATACCTGTCATGTTTCTTGGATTATTTACAAGTGGTATTCAAGCTCTTATTTTTGCAACGTTGGCCGCGGCTTATATAGGCGAATCCATGGAGGGTCATCATATGATATTTGCGACTTTAGAACATATATTAACTCATATCTCTTTTTCGATCATTTCAATTGTGATTACGATTCATTTGATGACC------TTATTAGTCCACAAAATTGTAGGATTACGTAATTGGTCAGAAAAAGGGATGATAGCCACTTTTTTCTCTATAACAGGATTATTAGTTTCTCGTTGGATTTCTTCGGGACATTTTCCATTAAGTAATTTATACGAGTCATTAATCTTCCTTTCATGCAGTTTCTTCATTATT------CATATAATTCCCAAGCTA------CGTAACCTT------AAAAATGATTTAAGCACAATAATTGCACCAAGTACCATTTTTACTCAAGGCTTTGCCATGTCGGGT------CTTTCAACTGAAATGCATCAATCTGCAATATTAGTACCTGCTCTACAATCTCAGTGGTTAATGATGCACGTAAGTATGATGTTATTGAGCTATGCAGCTCTTTTATGCGGATCATTATTATCAGTCGCTCTTCTAGTCATTACATTT------CGAAAAAACATCGATATTTTTTGTAAAAGCAATAAT------TTCTTA------ATT---AAATCATTTTTCTTTGGCTTTGGTGAGATT------GAA------TATTTGAATGAAAAAAGAAGTGTTTTAAAAAACACTTCTTTTCCTTCATTTCGAAATTATTACAAATATCAATTAACTGAGCGTTTGGATTATTGGAGTTATCGTGTCATTAGTCTAGGGTTTACCTTTTTAACCATAGGTATTCTTTGTGGAGCAGTATGGGCTAATGAGGCATGGGGATCCTATTGGAATTGGGACCCCAAGGAAACTTGGGCATTTATTACTTGGACCATATTCGCGATTTATTTACATACTAGA------ACAAATATAAATTGGAAAGGTACGAATTCTGCACTTGTAGCTTCTACAGGATTTCTTATAATTTGGATATGCTATTTTGGGATCAATCTATTAGGAATAGGTCTACATAGTTATGGTTCATTCACAATGAAAAAAAAGAAAGCATTGCCTTCTTTCCCATATCTTGTATCTATAGTATTTTTGCCCTGGTGGGTCTCTCTCTCATTTAATAAATGTCTGGAGCTTTGGGTTACTAATTGGTGG------AATACCGGGCAATCCGAAACTCTCTTGAATATCATTCAAGAGAAAAACGTTCTAGAAAGATTCATAGAATTAGAAGAACTCTTTCTGTTGGACGAAATGATAAAGGAGTACCCGGAGACACATATACAAAAACTT------CGTATAGGAATACACAAGGAAACGATACAATTGGTCAAAACACACAATGAATATCATCTCCATATCATTTTGCATTTCTCGACAAATATAATCTCTTTCGCTATTCTAAGTGGTTATTTTATTTTGGGTAATGAGGAACTTGTCATTCTTAATTCTTGGGTTCAGGAATTCCTCTATAACTTAAGTGACACAATAAAAGCTTTTTCGATTCTTTTAGTTACTGATTTATGGATTGGATTTCACTCAACTCATGGTTGGGAACTAATAATTGGTTCGTTCTACAACGATTTTGGATTGGCTCATAACGATCAAATTATATCTGGTCTTGTTTCCACCTTTCCAGTTATTCTAGATACAATTGTGAAATATTGGATTTTCCGTTATTTAAATCGTGTATCTCCTTCGCTTGTAGTCATTTATCATTCAATGAATGAAATGCCCATTGGTGTTCCAAAAGTACCTTTTCGGAGTCCTGGAGAGGAAGATGCGGTTTGGGTTGACTACAACCGACTTTATCGAGAAAGATTACTTTTTTTAGGCCAAGAGGTTGATAGCGAGATCTCGAATCAACTTGTTGGTCTCATGGTATATCTCACTAAGGATCTTTATTTGTTTATAAACTCTCCCGGCGGATGGGTAATACCAGGAATAGCCATTTATGATACTATGCAATTTGTGCCACCTGATGTGCATACAATATGCATGGGGTTAGCCGCGTCAATGGGATCTTTTATTCTGGTCGGAGGAGAAATTACCAAACGTATAGCATTCCCTCACGCTAGGGTTATGATTCACCAACCTGCTAGT---TCTTTTTATGAGGCGCAAGCAGAATTTATCCTGGAAGCGGAAGAACTACTGAAACTTCGCGAAACCCTAACAAAGGTTTATGTACAAAGAACGGGCAACCCTTTATGGGTTGTATCCGAGGATATGGAAAGGGATGTTTTTATGTCAGCAACAGAAGCCCAAGCTCATGGCATTGTTGATATGAAAGAACAAAAATTGATTCATGAGGGTTTAATTACTGAATCACTTCCCAACGGTATGTTCCGGGTCCGTTTAGATAATGATCTAATTCTAGGATATGTTTCAGGGAGGATCCGGCGCAGTTTTATACGGATACTA------CCGGGAGATAGAGTAAAAATTGAAGTAAGTCGTTATGATTCAACCAGGGGACGTATAATTTATCGACTT---CGCAACAAAGATGAAAAA------GATAGATCTCGG------CAACAA------CACTTCCTATATCCGCTTCTTTTTCAGGAGTATATTTACGCGTTTGCTCATGATCATGGTTTA---AATGATTCGATTTTTTACGAACCCGTGGAAATT------ATTGGTTATGACAAAAAATCTAGTTCAGTACTTGTGAAACGTTTAATTATTCGAATGTATCAACAGAATTATTTGATTAATTCGGTT---AATTATTCT------AACCAAAATCGA------TTCGTTGGGCACAACACTTAT------TTTTATTCTCATTTTTTTTCTCAGATGATATCAGAAGGTTTTGCGATCATTGTGGAAATTCCATTCTCGCTGCGATTAGTA------TCTTTTCCCGAAGAAAAAGAA---ATACCAAAATGTCAGAATTTACGATCTATTCATTCAATATTTCCCTTTTTAGAGGACAAATTATCACATTTAAATTATGTGTCAGATATACTAATACCCTATCCTATCCATTTGGAAATCTTGGTTCAAATCCTTCAATGCCGGATCCAAGATGTTCCATCTTTGCATTTATTGCGATTCTTTCTCCAC------GAATATCATAATTGGAAT------AGTCTCATTACTCCGAAGAAATCA------ATTTACGTT------TTTTCAAAA------GAAAATAAAAGACTATTTTGGTTCCTATATAATTCTTATGTATCTGAATGCGAATTTGTATTCGTTTTTCTTCGTAAACAATCTTCTTATTTACGATTAACATCTTCTGGAACCTTTCTTGAGCGAATACAGTTCTATGGAAAAATAGAACAT------CTTATAGTAGTGTACCGT------AATTATTTTCAG---AAAACT------TTATGGTTCTTCACGGATCCTTTCATGCATTATGTTCGATATCAAGGAAAAGCAATTCTGGCTTCAAAAGGGACTCATCTTTTGATGAAGAAGTGGAAATGTTACCTTGTCAATCTCTGGCAATATTATTTTCATTTTTGGTCTCAACCACACAGGATTCATATAAACCAATTATCA------AACTATTCCTTCTATTTTCTGGGTTATCTTTCAAGTGTACTA---AGAAATCCTTTGGTGGTAAGGAATCAAATGTTGGAGAATTCATTTCTAATAGAAACTGGTATTAAGAAATTCGATACCATAGTCCCAGTTATTCCTCTCATTGGATCATTGTCTAAAGCTAAATTTTGTACCGTATCGGGACATCCTATTAGTAAGCCGATCTGGACCGATTTATCAGATTGTGATATTATTGATCGATTTGGTCGGATATGTAGAAATCTTTCTCATTATCATAGTGGATCCTCC------GAAAAACGGAGTTTGTATCGAATAAAGTATATACTTAGACTTTCGTGTGCTAGAACTTTAGCTCGTAAACATAAGAGTACGGTACGCTCTTTTTTGCGGAGA------TTAGGTTCGGCATTATTAGAAGAATTTTTTACGGAAGAAGAACAAGTTCTTTCTTTGATGATAATTGAT------ACGACAGAAGTACAAACTATCAATTCTTTTTCTACATCGGAATTTTTAAAAGAAGTGTATGGACTAATATGGATT---GTACCCATTTTGACCCTTATATTGGGAATCACAATAGGGGTACTAGTAATTGTGTGGTTAGAAAGAGAAATATCTGCAGCGATACAACAACGTATTGGGCCTGAATATGCTGGCCCGTTGGGAATTCTTCAAGCTATAGCGGATGGGACTAAACTACTTTTTAAAGAGGACCTCCTCCCATCTCGAGGAGATATTCGTTTGTTTAGTGTGGGACCGTCTATAGCGGTTATATCAATTCTACTAAGTTATTTAGTAATTCCTTTTGGGTATCGTCTTGTTTTAGCCGATCTCAGTATAGGTGTTTTTTTATGGATCGCCATTTCCAGTATTGCTCCTATTGGGCTTCTTATGTCAGGATATGGATCGAATAATAAATATTCCTTTTTAGGTGGTCTACGAGCTGCTGCTCAATCTATTAGTTATGAAATACCATTAACTCTATGTGTGTTATCAATATCTCTATTATCTAACAGTTCAAGTACAGTTGATATAGTTGAAGCACAGTCAAAATATGGTTTTTGGGGGTGGAATCTGTGGCGTCAGCCTATAGGATTTATTGTTTTTCTAATTTCTTCTCTAGCCGAATGTGAGAGATTGCCCTTTGATTTACCAGAAGCGGAGGAGGAATTAGTAGCAGGTTATCAAACCGAGTATTCGGGTATCAAATACGGTTTATTTTATCTTGCTTCTTACCTAAATTTATTAGTTTCTTCATTATTTGTAACAGTTCTTTACTTAGGTGGGTGGAATTTATCTATTCCG------TATATATCCATTCCT------GAGCTTTTCGGAATAAATAAAATCGCTGGCATTTTTGGAATGACAATGGGTATCCTTATTACATTAATTAAAGCTTATTTGTTTCTCTTCATTTCTATCACAACAAGATGGACTTTACCTAGGATGAGAATGGACCAGTTATTAAATCTTGGATGGAAATTTCTTTTACCTATTTCTCTAGGTAATCTGTTATTAACAACTTCTTCCCAACTTGTTTCATTAATGAAAGCGTTTCATTTGCTTCTCTTCCATGGAAGTTTCATTTTCCCAGAATGTATCCTAATTTTTGGTCTAATTCTTCTTCTGATGATCGATTCAACCTCTGATCAAAAAGATAGACCTTGGTTCTATTTCATCTCTTCAACTAGTTTAGTAATAAGCATAACGGCCCTATTGTTCCGATGGAGAGAAGAACCTATAATTAGCTTTTCGGGAAATTTCCAAACGAACAATTTCAACGAAATCTTTCAATTTCTTATTTTACTATGTTCAACTCTATGTATTCCTCTATCCGTAGAGTACATTGAATGTACAGAAATGGCTATAACAGAGTTTCTGTTATTCGTATTAACAGCTACTCTAGGAGGAATGTTTTTATGTGGTGCTAACGATTTAATAACTATCTTTGTAGCTCCAGAATGTTTCAGTTTATGTTCCTACCTATTATCCGGATATACCAAGAGAGATGTACGGTCTAATGAGGCTACTATGAAATATTTACTCATGGGTGGGGCAAGCTCTTCTATTCTGGTTCATGGTTTCTCTTGGCTATATGGTTCATCTGGGGGGGAGATCGAGCTTCAAGAAATAGTGAATGGTCTTATCAATACACAAATGTATAACTCCCCAGGAATTTCAATTGCGCTTATATTCATCACTGTAGGAATTGGGTTCAAGCTTTCCCCAGCCCCTTTTCATCAATGGACTCCTGACGTATACGAAGGATCTCCCACTCCAGTCGTTGCTTTTCTTTCTGTTACTTCGAAAGTAGCTGCTTCAGCTTCAGCCACGCGAATTTTCGATATTCCTTTTTATTTCTCATCAAACGAATGGCATCTTCTTCTGGAAATCCTAGCTATTCTTAGCATGATATTGGGGAATCTCATTGCTATTACTCAAACAAGCATGAAACGTATGCTTGCATATTCGTCCATCGGTCAAATCGGATATGTAATTATTGGAATAATTGTTGGAGACTCAAATGATGGATATGCAAGCATGATAACTTATATGCTGTTCTATATCTCCATGAATCTAGGAACTTTTGCTTGCATTGTATTATTTGGTCTACGTACCGGAACTGATAACATTCGAGATTATGCAGGATTATACACGAAAGATCCTTTTTTGGCTCTCTCTTCAGCCCTATGTCTCTTATCCCTAGGAGGTCTTCCTCCACTAGCAGGTTTTTTCGGAAAACTCTATCTATTCTGGTGTGGATGGCAGGCAGGCCTATATTTCTTGGTTTCAATAGGACTCCTTACGAGCGTTGTTTCTATCTACTATTATCTAAAAATAATCAAGTTATTAATGACTGGACGAAACCAAGAAATAACCCCTTACGTGCGAAATTATAGAAGATCCCCTTTAAGATCAAACAATTCCATCGAATTGAGTATGACTGTATGTGTGATAGCATCTACTATACCAGGAATATCAATGAACCCAATTCTTGCAATTGCTCAGGATACCCTCTTTATGTTTCTGCTTCACGAATATGATATTTTATGGGCATTTCTAATAATATCAAGCGTTATTCCTATCTTGGCATTTGTAATTTCAGGAGTTTTAGCCCCGGTTAGTGAAGGACCAGAGAAGCTCTCTAGTTATGAATCGGGCATAGAACCTATGGGGGACGCTTGGTTACAATTCCGAATCCGCTATTACATGTTTGCTCTAGTTTTTGTTGTTTTTGATGTTGAAACGGTCTTTCTTTATCCATGGGCAATGAGTTTCGATGTATTGGGTGTATCTGTATTTATCGAAGCTTTAATTTTCGTGCTTATCCCAATTGTGGGTTCAGTTTATGCATGGCGAAAAGGAGCGTTGGAATGGTCTACGAGTTATTTTCCTTGGTTAACAATACTTGTTGTTTTACCGATATTCGCGGGTTCTTCAATTTTCTTATTCCCTCATAGAGGGAATAAGATGTTTAGGTGGTATACTTTATGTATATGCTTGTTAGAACTCCTTCTTACGACTTATGCATTCTGTTATCATTTCCAATTGGATGATCCATTAATGCAATTGAAGGAAGATTCTAAATGGATAGATGTTTTTGATTTCCACTGGAGACTAGGAATCGATGGACTTTCCATAGGACCCATTTTACTGACAGGATTTATCACTACTTTAGCAACTTTAGCAGCTTGGCCAGTTACTCGAAATTCGCGGTTGTTCTATTTCCTGATGCTAGCAATGTACAGCGGTCAAATAGGATTATTTTCTTCTCGAGACCTTTTACTTTTTTTCATCATGTGGGAGTTAGAATTAATTCCTGTTTACTTACTTTTATCCATGTGGGGGGGAAAGAAACGTCTCTACTCGGCTACAAAGTTTATTTTGTACACTGCAGGGGGTTCCATTTTTTTCTTAATAGGAGTTCTAGGTATGGGTTTATATGGTTCCAATGAACCAACATTAGATTTTGAAAGATTAATTAATCAATCATATCCTGTGTCGTTGGAAATAATATTCTATTTTGGCTTCCTTATTGCTTATGCTGTAAAATTGCCGATTATACCCCTACATACATGGTTACCTGATACCCACGGAGAAGCACATTACAGTACATGTATGCTTTTAGCAGGAATCCTATTAAAAATGGGCGCATATGGATTGATTCGGATCAATATGGAATTATTACCCCACGCTCACTCTATATTTTCTCCCTGGTTGGTGATAATAGGAACAATGCAAATAATCTATGCAGCTTCAACTTCTCTTGGTCAACGTAATTTAAAAAAGAGAATAGCCTATTCCTCTGTATCTCACATGGGTTTCACAATTATAGGAATTGGTTCTATAACCGACATGGGACTCAATGGAGCTATTTTACAAATGCTCTCTCATGGATTTATTGGTGCTGCACTTTTTTTCTTGGCGGGAACGAGTTGTGATAGAACACGTCTTGTTTATCTCGAAGAAATGGGAGGGATATCTATCCCAATGCCAAAAATATTTACCATGTTCAGTAGCTTCTCGATGGCTTCTCTTGCATTGCCAGGAATGAGTGGTTTTGTTGCGGAATTTGTAGTATTCTTTGGACTAATTACTAGTACAAAATATCTTTTAATGCCAAAAATGCTAATTACTTTTGTAATGGCAATTGCAATGATATTAACTCCTATTTATTTATTATCTATGTTACGTCAGATGTTTTATGGATACAAGCTATTT------AATATTCCAAACTCGAAT------TTTTTG------GATTCTGGACCACGAGAACTATTTCTTTCAATCTGTATCTTTCTACCCATAATAGGTATTGGTATTTATCCCGATTTCGTTCTCTCGTTATCAGTTGACAAGGTACACGCTATCCTATCCAATTATTATATGTTTGAGCATGTCCTTTTTTTGAGTGTTTATTTATTTTCTATCGGTATCTATGGATTGATCACAAGTCGAAACATGGTTAGAGCGATTATGTGTCTTGAGCTTATACTAAATTCGGTTAATATCAATCTTGTAACATTTTCTGATATATTTGATAGTCGCCAATTAAAAGGAGACATTTTCTCAATCTTTGTTATAGCCATTGCAGCTGCTGAAGCAGCTATTGGACTTGCTATTGTTTCGTCGATCCATCGTAACAGAAAATCAACTCGTATTAATCAATCGAATTTGTTAATGGAACATACATATCAATATGCGTGGATAATACCTTTTCTTTCACTTCCAGTTACTATGTCAATAGGATTTGGACTTCTACTTATTCCGACAGCAACAAAAGATATTCGTCGCATGTGGGCTTTTCCTAGTGTTTTACTCTTAAGTATAGCTATGTTGTTTTCGGCCAATCTGTCTATTCAACAAATAAATGGAAATTTTATCTATCAATATCTATGGTCTTGGACCATCAATAATGATTTTTCTTTAGAGTTTGGATACTTGATCGATCCACTTACTTCTATTATGTCAATACTAATTACTACTGTTGGAATCTTGGTTCTTATTTATAGTGACAAGTATATGTATCACGATCAAGGATATTTGAGATTTTTTGCTTATATGAGTTTTTTTAATACTTCTATGCTGGGATTAGTTACTAGTTCCAATTTGATACAAATTTATATTTTTTGGGAACTAGTGGGAATGTGTTCTTATTTATTAATAGGGTTTTGGTTCACACGACCAATTGCAGCAAGTGCTTGTCAAAAAGCTTTTGTAACTAATCGTGTCGGGGATTTTGGTTTATTGTTAGGAATCCTAGGTTTTTATTGGATAACAGGTAGTTTAGAATTTAGGGATTTGCTCGAAATAACTAATAACTTAATCCAGAATAATGGGGTCAATTCTTTATTTGCTACTTTGTGTGCTTCTTTATTATTCGTCGGTGCAGTTGCTAAATCCGCACAATTCCCCCTTCACGTATGGTTACCTGATGCTATGGAAGGACCCACTCCTATTTCGGCTCTTATACACGCTGCTACTATGGTAGCAGCAGGAATTTTTCTTGTAGCTCGGCTTCTTCCTCTTTTCATAGTCATACCTTATATAATGAATTTCATTTCTTTAATAGGTGTAATAACACTATTATTAGGGGCTACTTTGGCCCTTGCTCAAAGAGACATTAAAAAAAGCTTAGCCTATTCTACAATGTCTCAATTGGGTTATATTATGTTAGCTCTAGGTATAGGTTCTTATCGAGCTGCGTTATTCCATTTGATCACTCATGCCTATTCAAAAGCTTTATTGTTTTTGGGATCCGGATCCATTATTCATTCAATGGAACCTATTGTTGGATATTCACCAGATAAAAGTCAGAATATGGTTCTTATGGGTGGTTTAACAAGATATGTTCCAATTACAAGAACCACTTTTTTATTAGGTACACTTTCTCTTTGTGGTATTCCACCTCTTGCTTGTTTTTGGTCCAAAGATGAAATTCTTAATGATAGTTGGTTGTAT------TCACCA---ATT------TTCGCAGTAATAGCTTCTTTCACAGCAGGATTTACCGCATTTTATATGTTTCGGGTATATTTACTTACCTTTGATGGGTATTTACGTGTTCATTTTCAAAATTACAGTAGCACT---AAAAAT---GGTTCGTTCTATTCCATATCTCTATGGGGAAAAGGA------ACTCCA------AGAGGAGTCAATCCTAATGCAACA---ATGAATAAAAAG------GTTTCTTTT------TAT------TCAAAAGATAGATCGAAAATTGATAGAAATAGGATACGATAC---TTT------AGTACT---TACTTTGGAAATAAATACACTTCCATATATCCTCACGAATCGGACAATACTATGCTATTTCCTCTTCTTGTATTAGTACTATTTACTTTGTTGGTTGGATCAATAGGAATTTCTTTTGAT------CAAGGAGTAATAGATTTTGATATATTATCGAAATGGTTAACCCCATCAATA------AATCTTTTACATTCAAGTTCTAATTATTCTGTAAATTCGGATGAATTTTTTACAAATGCCATTTTTTCAGTAAGTATAGCAATTTTCGGACTATTCATAGCATATATTTTATATGGATCCGCTTATTCATTTTTCCAGAATTTTGATTTAATCAATTCATTT------GTAAAAGGGGGT------CCTAAAAGAATTCTTGTGGACCGAATAAAAAATGTGATATACAATTGGTCATATAATCGTGGTTACATAGATATTTTTTATACTAGAGTTTTTACTGTGGGGATAAGAGGATTAACCGAACTAACTCAGTTTTTTGATAGACGTATAATTGATGGAATTACAAATGGTGTTGGTGTTGCAAGTCTTTTTATAGGGGAAGGGATTAAATATATGGGAGGTGGACGAATCTCATCTTATCTATTCTTCTATTTATCTTATGTATCAATA---TTTTTATTAATTATGGATTTACCTGGACCAATACATGATATTCTTGTTGTATTTCTGGGGTCAATTCTTGTATTAGGGGGTCTGGGGGTAGTATTATTTACCAATCCAATTTATTCTGCCTTTTCGTTGGGATTTGTTCTTGTTTGTATATCCTTATTCTATATTTCATCGAACTCCTATTTTGTAGCTGCCGCACAGCTCCTTATTTATGTGGGAGCCATAAATGTCTTGATCATATTTGCTGTAATGTTCATGAATGGT------TCAGAATATTCCAATAATTCCTATTTTTGGACCATTGGAGATGGGGTCACTTCGATGGTTTGTACAACTATTCTTTTTTCACTAATTACTACTATCCCAGATACGTCATGGTACGGAATTATTTGGACTGCAAGATCAAACCAGATTATGGAACAGGACCTA---ATAAATAACGTTCAACAAATTGGGATTCATTTATCAACAGATTTTTATCTTCCGTTTGAACTCATTTCTATAATTCTTTTAGTTTCCTTGATAGGTGCAATTAGTATGGCTCGACAAATGACAGTACCGGTTACAAGAAAAGATCTCATGATAGTCAATATGGGGCCTCACCACCCATCAATGCATGGTGTTCTTCGACTAATCGTTACTCTCGATGGTGAAGATGTTATTGACTGTGAGCCCATATTGGGCTATTTACACAGAGGAATGGAAAAAATAGCGGAAAATCGAACAATTATACAATATCTACCTTATGTAACACGATGGGATTATTTAGCTACTATGTTCACAGAGGCAATAACCGTAAATGCACCAGAACAATTGGAAAATGTTCAAGTACCTCAAAGAGCTAGCTATATCAGAGTAATTATGCTGGAATTGAGCCGTATAGCTTCTCATTTGTTATGGCTTGGGCCTTTTATGGCGGATATCGGTGCACAGACTCCCTTTTTCTATATTTTCAGAGAAAGAGAATTGATATATGATCTATTCGAAGCCGCCACAGGTATGCGAATGATGCATAATTATTTCCGTATCGGAGGAGTAGCTGCTGATCTACCTTATGGATGGATAGATAAATGTTTGGATTTCTGCGATTATTCTTTAACAGGAGTTGTTGAATATCAAAAACTTATTACGTGGAATCCCATTTTTTTGGAACGAGTGGAAGGAGTGGGCATTATTGTTGGAGAAGAAGCTGTAAATTGGGGTTTATCAGGACCGATGTTACGAGCTTCTGGAATCCAATGGGATCTTCGTAAAGTTGATCATTATGAGTGTTACAATGAATTCGATTGGGAAGTCCAATGGCAAAAAGAGGGAGATTCATTAGCTCGTTATTTAGTACGAATCGGTGAAATGAAGGAATCCATAAAAATTATTCAACAGGCTCTAGAAGGAATTCCTGGAGGACCTTATGAAAATTTAGAAGTACGACGCTTT---GATAGAGCAAAGAATTCC------GAATGGAATGATTTTGAATATAGATTTATTAGTAAAAAACCTTCACCCAATTTTGAATTGTCGAAACAAGAACTTTATGTGAGAGTGGAAGCCCCAAAAGGAGAATTGGGAATTTATTTGATAGGAGATAATAGCGGTTTCCCCTGGAGATGGAAAATTCGTCCGCCCGGTTTTATCAATTTGCAAATTCTTCCTCAGCTAGTTAAAAGAATGAAATTGGCTGATATCATGACGATATTGGGTAGTATAGATATCATTATGGGAGAAGTTGATCGTATGTTCCCTATGGTAATTGGGTTCATGAATTATGGTCAACAAACAATACGAGCTGCAAGGTACATTGGTCAAAGTTTCATAATTACCTTATCCCACACAAATCGTTTACCTGTAACTATTCAATATCCTTATGAAAAATCGATCACACCAGAGCGTTTCCGGGGTCGAATCCACTTTGAATTTGATAAATGTATTGCTTGTGAAGTATGTGTTCGTGTATGCCCGATAGATCTACCCGTTGTTGATTGGAGATTTGAAAGAGATATTAAAAAGAAACAATTACTTAATTATAGTATAGATTTTGGGGTTTGTATATTTTGTGGTAACTGTGTCGAGTATTGTCCAACAAATTGTTTATCAATGACTGAAGAATATGAACTTTCTACTTATGATCGTCACGAATTGAATTATAATCAAATTGCTTTGGGTCGATTACCAATCTCAATAATTGGAGATTACACAATTCAAACAGTTATGAATTCGACTCAGAATCGCTTATCTGATTGGCTAGTCAAGCATGAGCTAGTTCATAGATCTTTGGGCTTCGATTACCGAGGAATAGAGACTTTACAAATACAAACCGAGGATTGGGACTCCATTGCTGTCATTTCATATGTATATGGTTACAATTATTTACGCTCTCAGTGTGCCTATGATGTAGCACCGGGCGGATTTTTAGCTAGTGTGTATCATCTTACAAGAATACAGTATGGTATAGATAAACCAGAAGAGGTATGTATAAAAGTATTTGCTCCAAGGAATAATCCTAGAATCCCGTCTGTTTTCTGGATTTGGAGAAGTGCTGATTTTCAAGAACGCGAATCTTATGATATGTTGGGAATCTCTTATGATAATCATCCACGTCTTAAACGTATCTTAATGCCTGAAAGTTGGATAGGCTGGCCCTTACGTAAGGACTATATTACCCCAAATTTCTATGAAATACAAGATGCTCATATGGCGAAAAGGAGCGTTGGAATGGTCTTAACTGAGTATTCAGACAATAAAAAAAAAAAGGAAGGAAAA------GATTACATT------GAGACAGTTATGAATTTGATTGAGTTTCCGTTACTTGACCAAACA------ACCCCCAATTCAGTTATTTCAACTACATCGAATGATCTTTCGAATTGGTCAAGACTCTCCAGTTTATGGCCGCTTCTATATGGTACCAGTTGTTGTTTCATTGAATTTGCTTCATTAATAGGCTCGCGATTCGACTTTGATCGTTATGGGTTGGTGCCAAGATCAAGTCCTAGGCAAGCGGACCTAATTTTAACAGCCGGCACGGTCACAATGAAAATGGCTCCTTCCTTAGTGAGATTATATGAGCAAATGCCTGAACCAAAATACGTCATTGCTATGGGGGCCTGTACTATTACAGGAGGGATGTTCAGTACTGATTCTTATAGTACTGTTCGGGGAGTCGATAAGCTAATTCCTGTGGATGTCTATTTGCCGGGCTGCCCACCTAAACCAGAGGCAGTTATAGATGCTATAACAAAACTTCGTAAGAAGATATCTCGAGAAATATTTGAAGATAGAACTGTA------TCTCAACAGGAAAATCGATGTTTTACTACCAATCACAAATTTTCTGTTCAACGCAGTACTCATACTATGCAAAATAGAAATACTTTTTCTTGGGTAAAGGAACAGATGACTCGATCCATTTCT------GTATCG---ATCATGATATATGTAATAACTCGAGCATCCATTTCAAATGCATATCCCATTTTTGCGCAGCAGGGTTATGAAAACCCACGAGAAGCAACTGGACGAATTGTATGTGCTAATTGCCATTTAGCTGATAAGCCCGTGGATATTGAAGTTCCGCAAGCTGTGCTTCCTGATACTGTATTTGAAGCAGTTGTTCGAATTCCTTATGATATGCAACTGAAACAAGTTCTTGCTAATGGTAAAAAAGGGGGTTTGAATGTGGGTGCTGTTCTTATTTTACCCGAGGGATTCGAATTAGCCCCCCCCGATCGTATTTCTCCTGAGTTGAAAGAAAAGATAGGAAATCTGTCTTTTCAGAGTTATCGTCCCAATAAAAAAAATATTCTTGTGATAGGTCCTGTTCCGGGTCAAAAATATAGTGAAATCGTCTTTCCCATTCTTTCCCCCGACCCTGCTACGAAGAAAGACGTTCACTTCTTAAAATATCCCATATATGTGGGTGGGAACAGAGGAAGGGGTCAGATTTATCCTGATGGTAGCAAGAGTAACAATACAGTCTATAATGCTACATCAGCAGGTATAGTAAGCAAAATAGTACGAAAAGAAAAGGGAGGATATGAAATAACCATAGTTGATGCATCG---GAT------GGACGTCAAGTGGTTGATATTATACCTCCAGGGCCAGAACTTCTTGTTTCAGAGGGTGAATCCATCAAGCTTGATCAACCATTAACAAGCAATCCCAATGTAGGAGGGTTTGGTCAGGGAGATGCAGAAATAGTGCTTCAAGATCCATTACGCGTCCAAGGCCTTTTGTTCTTCTTCGCATCTGTTATTTTGGCACAAGTTTTTTTGGTTCTTAAAAAGAAACAGTTTGAAAAAGTTCAATTGTACGAAATCAATTTTATGAGTAAAGTATATGATTGGTTTGAGGAACGTCTTGAGATTCAGGCGATTGCAGATGATATAACTAGTAAATATGTTCCTCCTCATGTCAACATATTTTATTGTTTAGGGGGGATCACACTTACTTGTTTTCTAGTACAAGTAGCTACGGGTTTTGCTATGACTTTTTACTATCGTCCAACCGTTACAGAGGCTTTTTACTCTGTTCAATACATAATGACTGAGGCCAACTTTGGTTGGTTAATCCGATCAGTTCATCGGTGGTCAGCAAGTATGATGGTTCTCATGATGATCCTGCACGTATTTCGTGTGTATCTCACAGGTGGATTTAAAAAACCTCGCGAATTAACTTGGGTTACAGGTGTGGTTTTGGCTGTATTGACTGCATCTTTTGGTGTAACTGGTTATTCCTTACCTCGGGACCAAATTGGTTATTGGGCAGTAAAAATCGTGACAGGCGTACCCGAAGCTATTCCTGTAATAGGATCGCCTTTAGTAGAGTTATTACGTGGAAGTGCTAGTGTGGGCCAATCCACTTTGACTCGTTTTTATAGCTTACACACTTTTGTATTGCCTCTCCTTACTGCCGTATTTATGTTAATGCACTTTCCAATGATACGTAAGCAAGGTATTTCCGGTCCTTTAATGGGAGTAACAAAGAAACCTGACTTGAATGATCCTGTATTAAGAGCAAAATTGGCTAAAGGGATGGGACATAATTATTATGGAGAACCCGCGTGGCCCAATGATCTTTTATATATTTTTCCAGTAGTAATTTTAGGTACTATTGCATGTAATGTAGGTTTAGCGGTTCTAGAACCGTCAATGATTGGTGAACCGGCGGATCCATTTGCAACTCCTTTGGAAATATTACCCGAATGGTACTTCTTTCCCGTATTTCAAATACTCCGCACAGTACCCAATAAGTTATTGGGCGTTCTTTTAATGGTTTCAGTACCGATGGGATTATTCACAGTACCCTTTTTGGAGAATGTCAATAAATTCCAAAATCCATTTCGTCGACCAGTAGCTACAACAGTTTTTTTGATCGGTACCGCAGTAGCTCTTTGGTTAGGTATTGGAGCAACATTACCTATTGATAAATCCCTAACTTTAGGTCTTTTTATGATTGAAGTTTTTCTATTTGGAATCGTCTTAGGTCTAATTCCTATTACTTTGGCAGGATTATTTGTGACTGCATATTTACAATACAGACGTGGTGATCAGTTGGACCTTATGCTTACTATAACTAGTTATTTCGGTTTTATACTGGCTGCTTTAACTATAACCCCAGCTCTATTTATTGGTTTGAACAAGATACGACTTATTATGGATATAGTAAGTCTCGCTTGGGCTGCTTTAATGGTAGTCTTTACATTTTCCCTTTCACTCGTAGTATGGGGAAGGAGTGGACTCATGATTATTCGTTCGCCGGAACCAGAAGTGAAAATTGTTGTGGATAGGGATCCTATAAAAACGTCTTTCGAGGAATGGGCCAGACCCGGCCATTTCTCAAGAACAATAGCTAAGGGCCCTGATACTACCACTTGGATTTGGAATCTACATGCTGATGCTCACGATTTCGATAGTCATACCAGTGATTTGGAGGAGATCTCCCGAAAAGTATTTAGTGCTCATTTCGGTCAACTCTCCATTATCTTTCTTTGGCTGAGTGGCATGTACTTCCATGGTGCCCGTTTTTCCAATTATGAAGCATGGCTAAGTGATCCTACTCACATTGGACCCAGTGCCCAGGTAGTTTGGCCAATAGTAGGTCAAGAAATATTGAATGGTGATGTGGGCGGGGGTTTCCGAGGAATACAAATAACCTCCGGTTTTTTTCAGCTTTGGCGAGCATCTGGAATAACTAATGAATTACAACTCTATTGTACCGCAATTGGTGCATTGGTCTTTGCATCGTTAATGCTTTTTGCCGGTTGGTTCCATTATCACAAAGCCGCCCCAAAATTGGCTTGGTTCCAAGATGTAGAATCCATGTTGAATCACCACTTAGCGGGGTTACTGGGACTTGGGTCTCTTTCTTGGGCGGGACACCAAATCCATGTATCTTTACCGATTAACCAATTTCTCGACGCTGGAGTTGAT---CCTAAAGAGATACCACTTCCTCATGAATTTATCTTGAATCGGGACCTTTTGGCTCAACTTTATCCCAGTTTTGCCGAGGGAGCAACCCCCCTTTTCACCTTGAATTGGTCAAAATACGCGGAATTTCTAAGTTTTCGTGGAGGATTAGATCCAATAACAGGGGGTCTGTGGTTGAGCGATATTGCACACCATCATTTAGCTATTGCTATTCTTTTCCTGATCGCTGGTCATATGTATAGGACCAACTGGGGCATTGGTCATGGCCTTAAGGACATTTTAGAGGCTCATAAAGGTCCATTTACGGGCCAGGGCCATAAGGGCCTATATGAAATCCTAACAACGTCATGGCATGCTCAATTATCTCTTAACCTGGCTATGTTAGGCTCTTTAACCATTGTTGTAGCTCATCATATGTATTCCATGCCCCCCTATCCATACCTAGCTACTGACTATGGTACACAACTTTCGTTGTTCACACATCACATGTGGATTGGTGGATTTCTCATAGTTGGTGCTGCTGCACATGCAGCCATCTTTATGGTAAGAGACTACGATCCAACTACTCGATACAACGATCTATTAGATCGCGTCCTTAGGCACCGCGATGCAATCATATCACATCTTAACTGGGTATGTATATTTCTAGGTTTTCACAGTTTTGGCTTGTATATTCATAATGATACCATGAGTGCTTTAGGACGTCCCCAAGATATGTTTTCAGATACCGCTATACAATTACAACCCATCTTTGCTCAATGGATACAAAATACCCATGCTTTAGCACCTGGCGTAACAGCTCCTGGTGCAACAACGAGTACCAGCTTAACCTGG------GGAGGTGGTGAGTTAATAGCAGTAGGCGGCAAGGTAGCTTTGTTACCTATTCCATTAGGAACCGCAGATTTTTTAGTCCATCACATTCATGCATTTACGATCCATGTGACTGTATTGATACTACTGAAAGGTGTTCTATTTGCTCGCAGTTCCCGTTTGATTCCTGATAAAGCAAATCTTGGTTTTCGTTTCCCTTGTGATGGACCAGGGCGAGGGGGGACATGTCAAGTATCCGCCTGGGATCATGTCTTCTTAGGTCTATTCTGGATGTACAATGCAATTTCGGTAGTCATTTTCCATTTCAGTTGGAAAATGCAGTCGGATGTTTGGGGTACTATAAGTGATCAAGGGGTGGTAACTCATATCACAGGAGGAAACTTTGCACAAAGTTCCATTACTATTAATGGGTGGCTCCGAGATTTCTTATGGGCACAGGCATCTCAGGTTATTCAGTCTTATGGTTCTTCATTATCTGCATATGGTCTTTTTTTCTTAGGTGCTCATTTTGTCTGGGCTTTCAGTTTAATGTTTCTATTCAGTGGCCGTGGTTATTGGCAAGAACTCATTGAATCCATCGTTTGGGCTCATAACAAATTAAAAGTTGCTCCTGCTACTCAGCCTAGAGCCTTGAGCATTGTACAAGGACGTGCTGTAGGAGTAACCCATTACCTTCTGGGCGGAATTGCCACTACATGGGCGTTCTTCTTAGCAAGAATTATTGCAGTAGGAATGGAATTAAGATTTCCGAGGTTTAGCCAAGGCTTAGCTCAGGACCCCACTACTCGTCGTATTTGGTTTGGTATTGCTACCGCACATGACTTCGAGAGTCATGATGATATTACTGAGGAACGTCTTTATCAGAACATTTTTGCTTCTCACTTTGGACAGTTAGCAATAATCTTTCTGTGGACGTCAGGAAATCTGTTTCATGTGGCTTGGCAAGGAAATTTTGAGTCATGGATACAGGACCCTTTACATGTAAGACCAATTGCTCATGCAATTTGGGATCCTCATTTTGGTCAACCAGCTGTAGAAGCCTTTACTCGAGGAGGTGCTACCGGCCCAGTGAATATCGCTTATTCCGGTGTTTATCAGTGGTGGTATACAATCGGATTACGCACCAATGAAGATCTTTATACAGGAGCTCTTTTTCTATTATTTATTTCTGCTATATCTTTAATAGCGGGTTGGTTACACCTACAACCCAAATGGAAACCAAGCGTTTCGTGGTTCAAAAATGCTGAATCTCGTCTCAATCATCATTTGTCAGGACTTTTCGGAGTAAGTTCCTTGGCTTGGACAGGACATTTAGTTCATGTCGCTATTCCCGGA---TCCAGGGGAGAGTACGTCAGATGGAATAATTTCTTAGACGTATTACCCTATCCCCAAGGGTTGGGACCCCTTCTTACGGGTCAGTGGAATCTTTATGCCCAAAACCCTGATTCGAGTAGTCATTTATTTGGGACCTCCCAAGGGGCGGGAACTGCCATTCTAACCCTTCTTGGGGGATTCCATCCACAAACGCAAAGTTTATGGCTGACCGATATTGCTCATCATCATTTAGCTATTGCATTTATTTTTCTCATTGCTGGTCATATGTATAGAACTAACTTCGGGATTGGGCACAGTATCAAAGATCTTTTAGAAACACATATTCCTCCGGGGGGTCGATTAGGACGTGGGCATAAGGGTCTTTATGACACAATCAATAATTCGATTCATTTTCAATTAGGTCTTGCTCTAGCCTCTTTAGGGGTTATTACTTCCTTAGTAGCTCAACATATGTACTCCTTACCTGCTTATGCATTCATAGCACAAGACTTTACTACTCAAGCTGCCTTATATACTCATCACCAATACATTGCAGGGTTCATCATGACAGGAGCCTTTGCTCATGGAGCTATATTTTTCATTAGAGATTACAATCCGGAGCAGAATGAGGATAACGTATTGGCAAGAATGTTAGACCATAAAGAAGCTATCATATCTCATTTAAGTTGGGCCAGCCTGTTTCTGGGGTTCCATACCTTGGGCCTTTATGTTCATAACGACGTCATGCTCGCTTTTGGTACTCCGGAAAAACAAATCTTGATCGAACCTATATTTGCCCAATGGATACAATCTGCTCATGGTAAGACTTCATATGGGTTCGATGTACTCTTATCTTCAACGAATGGCCCAGCCTTCAATGCAGGTCGAAGCATATGGTTACCGGGATGGTTGAATGCTGTTAATGAGAATAGTAATTCACTTTTCTTAACAATAGGCCCTGGCGATTTCTTGGTTCATCATGCTATTGCTCTAGGTTTGCATACAACTACATTGATTTTAGTAAAAGGTGCTTTAGATGCACGTGGTTCCAAATTAATGCCGGATAAAAAGGATTTCGGTTATAGTTTTCCTTGTGACGGCCCAGGACGCGGCGGTACTTGTGATATTTCTGCTTGGGACGCATTTTATTTGGCAGTTTTCTGGATGTTAAATACCATTGGATGGGTTACTTTTTATTGGCATTGGAAACACATCACATTATGGCAGGGTAATGTTTCACAATTTAATGAATCCTCCACTTATTTGATGGGATGGTTAAGAGATTATCTATGGTTAAACTCTTCACAACTTATCAATGGATATAATCCTTTTGGTATGAATAGTTTATCGGTATGGGCGTGGATGTTCTTATTTGGACATCTTGTTTGGGCTATTGGATTTATGTTCTTAATTTCATGGCGTGGATATTGGCAAGAATTGATTGAAACTTTAGCATGGGCTCATGAACGCACACCTTTGGCTAATTTGATTCGATGGAGAGATAAGCCGGTGGCTCTTTCCATTGTACAAGCAAGATTGGTTGGATTAGCCCACTTTTCCGTGGGTTATATATTCACTTATGCAGCTTTCTTGATTGCCTCCACATCAGGAAAATTTGGTATGTCACATTCAGTAAAAATTTATGATACATGTATAGGGTGTACTCAATGTGTACGAGCTTGCCCCACAGATGTATTGGAAATGATACCTTGGGACGGATGTAAAGCCAAGCAAATAGCTTCCGCGCCAAGAACCGAGGACTGTGTAGGTTGTAAGAGATGTGAATCCGCCTGCCCAACAGATTTTTTGAGTGTCCGTGTTTATTTAGGGCCTGAAACAACTCGCAGCATGGCTCTATCTTATATGACAGATCTCAACTTACCCTCTATTTTTGTGCCTTTAGTGGGCCTAGTATTTCCGGCAATTGCAATGGCTTCTTTATCTCTTCATGTCCAAAAAAATAAGATTGTCATGCGAGATCTAAAAACATATCTCTCCGTGGCACCTGTGTTAACTACTCTATGGTTTGGGTCTTTAGCAGGTCTATTGATAGAAATTAATCGTTTATTCCCAGATGCCCTGTCATTCCCCTTTTTTATGACTGCAATTTTAGAGAGACGCGAAAGTACAAGCCTATGGGGTCGCTTCTGCAACTGGATAACCAGCACTGAAAATCGTCTTTACATTGGATGGTTCGGTGTTTTGATGATCCCTACCTTATTGACCGCAACTTCTGTATTTATTATCGCCTTCATTGCTGCTCCTCCAGTAGATATTGATGGTATTCGCGAACCTGTTTCTGGTTCTTTACTTTATGGAAACAATATTATCTCTGGTGCCATTATTCCGACTTCTGCAGCTATAGGTTTGCATTTTTACCCAATCTGGGAAGCAGCATCTGTTGATGAGTGGTTATACAATGGCGGTCCTTATGAGCTAATTGTTCTACACTTCTTACTTGGTGTAGCTTGTTACATGGGTCGTGAGTGGGAACTTAGTTTCCGTCTGGGTATGCGTCCTTGGATTGCTGTTGCATATTCAGCTCCTGTTGCAGCTGCTACTGCTGTTTTCTTGATCTACCCTATTGGTCAAGGAAGTTTCTCTGATGGTATGCCTTTAGGAATCTCTGGTACTTTCAACTTTATGATTGTATTCCAGGCAGAGCACAACATCCTTATGCATCCATTTCACATGTTAGGTGTAGCTGGTGTATTCGGCGGCTCCCTATTCAGTGCTATGCATGGTTCCTTGGTAACCTCTAGTTTGATCAGGGAAACCACTGAAAACGAGTCTGCTAATGAAGGTTACAGATTCGGTCAAGAGGGAGAAACTTATAATATTGTAGCTGCTCATGGTTATTTTGGCCGATTAATCTTCCAATATGCTAGTTTCAACAATTCTCGTTCTTTACATTTCTTCTTGGCTGCTTGGCCTGTAGTAGGTATCTGGTTCACTTCTTTAGGTATTAGTACTATGGCTTTCAACCTAAATGGTTTCAATTTCAACCAATCAGTAGTTGACAGTCAGGGTCGTGTTATTAACACTTGGGCTGATATCATCAATCGTGCTAACCTTGGTATGGAAGTAATGCATGAACGTAATGCTCACAACTTCCCTCTAGACCTAGCTGCTGTTGAAGCTCCATCTACAAATGGAATGGGTTTGCCTTGGTATCGTGTTCATACTGTCGTATTGAATGATCCCGGTCGATTGCTTTCTGTTCATATAATGCATACAGCTCTAGTTTCTGGTTGGGCTGGTTCGATGGCTTTATACGAATTAGCGGTTTTTGATCCCTCTGATCCCGTTCTTGATCCAATGTGGAGACAAGGTATGTTCGTTATACCCTTCATGACTCGTTTAGGAATAACCAATTCGTGGGGTGGTTGGAGTATTTCAGGAGGAACTATAACAAATCCGGGTATTTGGAGTTATGAAGGTGTGGCAGGGGCACATATAGTGTTTTCCGGCTTGTGCTTCTTGGCAGCTATCTGGCATTGGGTATATTGGGACCTAGAAATATTCTGTGATGAACGTACGGGAAAACCTTCTTTGGATTTGCCCAAGATCTTTGGAATTCATTTATTTCTCTCAGGGGTAGCTTGCTTTGGCTTTGGCGCATTTCATGTAACAGGTTTGTATGGTCCTGGAATATGGGTGTCCGACCCTTATGGACTAACTGGAAAAGTACAATCTGTAAATCCAGCGTGGGGCGCGGAAGGTTTTGATCCTTTTGTTCCGGGAGGAATAGCCTCTCATCATATTGCAGCGGGTACATTGGGCATATTAGCAGGCCTATTCCATCTTAGTGTCCGTCCGCCTCAACGTCTATACAAAGGATTACGTATGGGCAATATTGAAACTGTACTTTCCAGTAGTATCGCTGCTGTTTTTTTTGCAGCTTTTGTTGTTGCTGGAACTATGTGGTATGGTTCAGCAACTACCCCAATCGAATTATTTGGTCCTACTCGTTATCAGTGGGATCAGGGATACTTTCAGCAAGAAATATATCGAAGAGTTAGTGCCGGGCTAGCCGAAAATCTTAGTTTATCGGAAGCTTGGTCTAAAATTCCCGAAAAATTAGCCTTTTATGATTATATTGGTAATAATCCGGCAAAAGGGGGATTATTCAGAGCAGGCTCAATGGACAATGGGGATGGAATTGCTGTTGGATGGTTAGGACACCCCGTCTTTAGAGATAAAGAAGGGCGCGAGCTTTTTGTACGTCGTATGCCTACTTTTTTTGAAACATTTCCGGTAGTTTTGGTAGATGAAGACGGAATTGTGAGAGCTGATGTTCCTTTTAGAAGGGCAGAATCAAAGTATAGTGTTGACCAAGTAGGTGTTACTGTTGAGTTCTATGGTGGCGAACTTAATGGAGTAAGTTATTCTGATCCTGCTACTGTGAAAAAATATGCTAGACGTGCCCAATTAGGTGAAATTTTTGAATTAGATCGGGCTACTTTGAAATCCGATGGTGTTTTTCGTAGCAGTCCAAGGGGTTGGTTCACTTTTGGGCATGCTACGTTTGCTTTGCTCTTCTTTTTCGGACACATTTGGCATGGCGCTAGAACCTTGTTCAGAGATGTTTTTGCTGGTATTGATCCAGATTTGGATGCTCAAGTGGAATTTGGAACATTCCAAAAAATTGGAGATCCAACTACAAGGAGACAAGTAGTCATGAAAACCTTATATTCCCTGAGGAGGTTCTACCACGTGGAAACGCTCTTTAATGGAACTTTAGCTTTAGCTGGTCGTGACCAAGAAACCACCGGTTTCGCTTGGTGGGCCGGTAATGCCAGACTTATCAATTTGTCCGGTAAACTACTTGGAGCTCACGTAGCCCATGCCGGATTAATCGTATTCTGGGCCGGAGCAATGAACCTTTTTGAAGTGGCTCATTTCGTACCAGAGCAACCCATGTATGAACAAGGGTTGATTTTACTTCCGCACCTAGCTACCCTAGGTTGGGGGGTAGGTCCGGGGGGGGAAGTTATAGACACCTTTCCATACTTTGTATCTGGAGTACTTCACTTAATTTCCTCTGCAGTCTTAGGCTTTGGCGGTATTTATCATGCGCTTCTCGGACCTGAGACTCTTGAAGAATCTTTTCCATTCTTCGGTTATGTATGGAAAGATAGAAATAAAATGACTACAATTTTGGGTATTCACTTAATTTTGTTAGGTATAGGTGCTTTTCTTCTAGTACTCAAGGCTCTTTATTTTGGGGGCGTATATGATACCTGGGCCCCAGGGGGGGGAGATGTAAGAAAAATTACCAACTTGACCCTTAGCCCCAGTGTTATATTTGGTTATTTACTAAAATCTCCTTTTGGGGGAGAAGGATGGATTGTTAGTGTGGACGCTTTAGAAGATATAATTGGGGGACATGTATGGATAGGTTCCATTTGTATACTTGGTGGAATTTGGCATATCTTAACCAAACCCTTCGCATGGGCTCGACGTGCATTTGTATGGTCTGGGGAGGCTTACTTGTCTTATAGTTTAGGTGCTTTATCTGTCTTTGGTTTCATCGCTTGTTGTTTCGTCTGGTTCAATAATACCGCCTATCCTAGTGAGTTTTACGGACCCACCGGGCCAGAAGCTTCTCAAGCTCAAGCATTTACTTTTCTAGTTAGAGACCAACGTCTTGGAGCTAATGTGGGATCCGCCCAAGGACCTACTGGTTTAGGTAAATATCTAATGCGTTCCCCGACTGGAGAGGTTATTTTTGGAGGAGAAACTATGCGTTTTTGGGATCTTCGTGCTCCCTGGTTAGAACCTCTAAGGGGTCCCAATGGTTTGGACCTGAGTAGGCTGAAAAAAGACATACAACCTTGGCAAGAACGACGTTCAGCAGAATATATGACTCATGCTCCTTTAGGTTCTTTAAATTCCGTGGGTGGCGTAGCTACCGAGATCAATGCAGTCAATTATGTCTCTCCTAGAAGTTGGTTAGCTACCTCTCATTTTGTTCTAGGATTCTTCTTTTTTGTGGGGCATTTGTGGCATGCGGGAAGGGCCCGCGCAGCTGCTGCAGGGTTTGAAAAAGGAATCGATCGTGATTTGGAACCTGTTCTTTCCATGACCCCTCTTAACATGACTATAGCCCTTGGTAGATTTACCAAAGAAGAAAATGATCTATTTGATATTATGGATGACTGGTTACGGAGGGACCGTTTCGTTTTTGTAGGCTGGTCCGGCCTATTGCTCTTTCCTTGTGCTTATTTCGCTTTAGGAGGTTGGTTTACAGGTACAACTTTTGTAACTTCATGGTATACCCATGGATTGGCCAGTTCCTATTTAGAAGGTTGCAATTTCTTAACCGCTGCAGTTTCCACTCCTGCAAATAGTTTAGCACATTCTTTGTTGCTACTATGGGGCCCTGAGGCACAAGGAGATTTTACTCGTTGGTGTCAATTAGGCGGTCTATGGACTTTTGTCGCTCTCCATGGTGCTTTCGGACTAATAGGTTTCATGTTACGTCAATTCGAACTTGCTCGATCTGTTCAATTGCGACCTTATAATGCAATCGCATTCTCTGCTCCAATCGCTGTTTTTGTTTCCGTATTCCTGATTTATCCACTGGGTCAATCTGGTTGGTTCTTTGCGCCCAGTTTTGGCGTAGCAGCTATATTTCGATTCATCCTCTTCTTCCAAGGATTTCATAATTGGACGTTGAACCCATTTCATATGATGGGAGTTGCCGGAGTATTAGGTGCAGCTCTGCTATGCGCTATTCATGGTGCTACCGTGGAAAACACTTTATTCGAAGATGGTGACGGTGCAAATACATTCCGTGCTTTTAACCCAACTCAAGCCGAAGAGACTTATTCAATGGTCACTGCTAACCGCTTTTGGTCCCAAATCTTTGGGGTTGCTTTTTCCAATAAACGTTGGTTACATTTCTTTATGTTATTTGTACCAGTAACCGGTTTATGGATGAGTGCTATTGGGGTAGTCGGTCTGGCTCTGAACCTACGTGCCTATGACTTCGTTTCCCAAGAAATCCGTGCAGCGGAAGATCCTGAATTTGAGACTTTCTACACCAAAAATATTCTTTTAAACGAAGGTATTCGTGCTTGGATGGCGGCTCAGGATCAGCCTCATGAAAACCTTATATTCCCTGAGGAGGTTCTACCACGTGGAAACGCTCTTATGTCTGGAAGCACGGGAGAACGTTCTTTTGCTGATATTATTACCAGTATTCGATACTGGGTTATTCATAGCATTACTATACCTTCCCTATTCATTGCGGGTTGGTTATTCGTCAGTACGGGTTTAGCTTACGACGTGTTTGGAAGTCCTCGGCCAAATGAGTATTTCACGGAAAGCCGACAGGGGATTCCATTGATAACCGGCCGTTTTGATTCTTTGGAACAACTCGATGAATTTAGTAGATCCTTTATGACCATAGATCGAACCTATCCAATTTTTACAGTGCGCTGGTTGGCTGTTCACGGACTAGCTGTACCTACCGTTTCTTTTTTGGGGTCAATATCAGCAATGCAGTTCATCCAACGAATGGCTACACAAACCGTTGAGGATAGTTCTAGATCTGGG------CCAAGACGAACTACTGTAGGGGATTTATTGAAACCATTGAATTCGGAATATGGTAAAGTAGCTCCGGGATGGGGGACTACACCACTTATGGGGGTCGCAATGGCTCTATTTGCGATATTCCTATCTATTATTTTGGAAATTTATAATTCTTCCGTTTTACTGGATGGAATTTCAATGAGTATGCTTACTCTCAAACTCTTTGTTTACACAGTAGTGATATTCTTTGTTTCCCTTTTTATCTTTGGATTCTTATCTAATGATCCAGGACGCAATCCTGGACGTGAGGAAATGGCCGATACTACTGGAAGGATTCCTCTTTGGCTGATAGGTACTGTAACTGGTATTCTTGTGATCGGTTTAATAGGTGTTTTCTTTTACGGTTCATATTCTGGGTTGGGTTCATCTCTCATGCTTAATATC------TTTAGTTTAATCGGTATCTGTCTTAATTCTGTCCTTTATTCGAGTAGT------TTTTTCTTCGCCAAATTGCCCGAAGCTTATGCCATTTTCAATCCAATCGTAGATGTTATGCCTGTCATACCTGTACTCTTTTTTCTCTTAGCCTTTGTTTGGCAAGCCGCTGTAAGTTTTCGAATGACACAATCAAACCCGAATGAACAAAATGTTGAATTGAATCGTACCAGTCTATACTGGGGTTTATTACTCATTTTTGTACTCGCTGTTTTATTTTCCAATTATTTCTTCAATATGGAAGTCAATATTCTCGCATTTATTGCTACTGCACTGTTCATTCTAGTTCCTACTGCCTTTTTACTTATTATCTACGTAAAAACAGTCAGTCAAAATGATATGGAAACAGCAACCCTAGTCGCCATCTCCATATCTGGTTTACTTGTAAGCTTTACTGGGTACGCCTTATATACCGCTTTTGGGCAACCCTCTCAACAACTAAGAGATCCATTCGAAGAACACGGGGACATGGAAGCATTGGTTTATACATTCCTTTTAGTCTCGACTTTAGGGATAATTTTTTTCGCTATCTTTTTTCGAGAACCGCCTAAGGTTCCGACTAAAAAAATGACTATTGCTTTCCAATTAGCTGTTTTTGCATTAATTGCGACTTCATCAGTCTTACTGATTAGTGTACCCGTTGTATTTGCTTCTTCTGATGGTTGGTCAAGTAACAAGAATGTTGTATTTTCCGGTACATCATTATGGATTGGATTAGTCTTTTTGGTAGCTATTCTTAATTCTCTCATTTCTATGTCACCACAAACAGAGACTAAAGCAAGTGTTGGATTTAAAGCTGGTGTTAAAGATTACAAATTGACTTATTATACTCCTGAATACGAAACCAAAGATACTGATATCTTGGCAGCATTCCGAGTAACTCCTCAACCCGGAGTTCCGCCTGAAGAAGCAGGGGCTGCGGTAGCAGCCGAGTCTTCTACTGGTACATGGACAACTGTTTGGACTGATGGACTTACCAGTCTTGATCGTTACAAAGGAAGATGCTACCACATCGAGCCCGTTGTCGGGGAGGAAAATCAATATATTGCTTATGTAGCTTATCCTTTAGACCTTTTTGAAGAAGGTTCCGTTACTAACATGTTTACTTCCATTGTAGGTAATGTATTTGGTTTC---AAAGCCCTACGAGCTCTACGTCTGGAGGATCTGCGAATTCCCACTTCTTATTCAAAAACTTTCCAAGGCCCGCCTCATGGCATCCAAGTTGAAAGAGATAAGTTGAACAAGTATGGTCGTCCTCTATTGGGATGTACTATTAAACCAAAATTGGGATTATCCGCAAAGAACTACGGTAGAGCGGTTTATGAATGTCTACGCGGTGGGCTTGATTTTACCAAAGATGATGAAAACGTGAACTCACAACCATTTATGCGTTGGAGAGACCGTTTCGTATTTTGTGCCGAAGCAATTTATAAAGCGCAGGCCGAAACGGGTGAAATCAAAGGACATTACTTAAATGCTACTGCGGGTACATGTGAAGAAATGATCAAAAGGGCCGTATTTGCCAGAGAATTGGGAGTTCCTATCGTAATGCATGATTACTTAACTGGGGGATTCACTGCAAATACTAGTTTGGCTCATTATTGCCGCGACAATGGCCTACTTCTTCACATCCATCGCGCAATGCATGCAGTTATTGATAGACAGAAAAATCATGGTATGCATTTTCGTGTACTAGCTAAAGCATTACGTATGTCTGGTGGAGATCATATTCACGCTGGTACAGTAGTAGGTAAACTGGAAGGGGAACGCGAGATGACTTTGGGTTTTGTTGATTTATTACGTGATGATTTTATTGAAAAAGACCGTAGTCGTGGTATCTTTTTCACTCAAGATTGGGTCTCTATGCCAGGTGTTATACCTGTGGCTTCAGGGGGTATTCATGTTTGGCATATGCCTGCTCTTACCGAAATCTTTGGAGATGATTCCGTACTACAGTTTGGTGGAGGAACTTTAGGGCACCCTTGGGGAAATGCACCTGGTGCAGTAGCTAATCGGGTGGCTTTAGAAGCGTGTGTACAAGCTCGTAATGAAGGACGTGATCTTGCTCGTGAAGGTGCTGAAATTATCCGTGAAGCTAGCAAATGGAGCCCTGAGCTAGCCGCTGCTTGTGAAGTATGGAAACAGATTAAATTCGAC---TTCGAACCGGTAGATAAGCTAGATAAAATGATTCAACCTCAGACCCTTTTGAATGTAGCGGATAACAGCGGAGCTCGAAAATTGATGTGTATTCGAATCATAGGA---GCTGGTAATCACCGATATGCTCATATTGGTGATGTTATCGTTGCTGTAATCAAAGAAGCAGTTCCCAATATGCCTCTAGAAAGATCAGAAGTAATTAGAGCTGTAATTGTACGTACATGTAAAGAACTCAAACGTGAAAACGGTATGATAATACGATATGACGACAATGCTGCAGTTGTCATTGATCAAGAAGGAAATCCAAAAGGAACTCGAGTTTTTGGTGCGATCGCTCGAGAATTGAGACAGTTGAATTTTACTAAAATAGTTTCATTAGCTCCCGAAGTATTAATGAAAGGAATATCTTGTCGAGGCAATCATATTAGTTTCGGCAGATACGCTCTTCAGGCACTTGAACCTGCTTGGATTACAGCTAGACAAATAGAAGCAGGGCGAAGAGCAATGACACGATATGCG---CGTCGTGGTGGAAAAATATGGGTACGTATATTTCCCGACAAACCTGTTACAGTAAGACCCGCGGAAACGCGTATGGGTTCGGGGAAGGGATCCCCTGAATATTGGGTATCCGTTGTTAAACGGGGTCGAATACTTTATGAAATGGGTGGAGTATCAGAAACTGTAGCTAGAGCAGCTATTGAGATAGCTGCGCGCAAAATGCCTATACGAACTCAATTTCTTACGGCGATACATTTATACAAAACTTCTACCCCGAGAACACGCAATGGAGCCGTAGACAGTCAAGTGAAATCCAATCCACGAAATAATTTGATCTATGGA---CGGCATCGTTGTGGTAAAGGTCGTAATGCCAGAGGAATCATTACCGCAAGGCATAGAGGGGGAGGTCATAAGCGTCTATACCGTAAAATCGATTTTCGACGGAATCAAAAAGACATATCTGGTAGAATCGTAACCATAGAATACGACCCTAATCGAAATGCATACATTTGTCTCATACACTATGGGGATGGTGAGAAGAGATATATTTTACATCCCAGAGGGGCTATAATTGGAGATACCATTGTTTCTGGTACAGAAGTTCCTATATCAATGGGAAATGCCCTACCTTTG---ACCGATATGCCCTTAGGCACGGCCATACATAACATAGAAATCACACGTGGAAAGGGTGGACAATTAGCTAGAGCAGCAGGTGCTGTAGCGAAACTGATTGCAAAAGAGGGTAAATCGGCCACATTAAGATTACCATCTGGGGAGGTCCGTTTGATATCCAAAAACTGCTTAGCAACAGTCGGACAAGTGGGTAATGTTGGGGTGAACCAAAAAAGTTTGGGTAGAGCCGGATCTAAGTGTTGGCTAGGTAAGCGTCCTGTAGTAAGAGGGGTAGTTATGAACCCTGTAGACCATCCCCATGGGGGCGGTGAAGGGAGAGCCCCAATTGGGAGAAAAAAACCCACAACCCCTTGGGGTTATCCTGCGCTTGGAAGAAGAAGTAGGAAAAGGAAAAAATATAGTGATAGTTTTATTCTTCGTCGCCGTAAAATGACCAGAGTTAAACGAGGATATACAGCTCGGAGACGTCGAACAAAAATTCGTTTATTTGCATCAACCTTTAGAGGGGCTCATTCAAGACTTACTCGAACGATTACTCAACAGAAAATGAGAGCTTTGGTTTCCTCTCATCGAGATAGAGGCAGACAAAAGAGGGATTTTCGTCGTTTGTGGATCACTCGGATAAATGCAGTAACTCGTGAGAATAAGGTATTCCAT------AGTTATAGTATATTAATACACAATCTGTACAAGAAGCAATTGCTTCTTAATCGTAAAATACTTGCGCAAATAGCTATATCAAATAAGAATTGTCTTTACATGATTTCCAATAAGATTATATGT---ATGTCTGTTTTAAAAGCACGAAGAGTAATTGATCAGATTCGCGGGCGTTCCTATGAGGAAACACTTATGATACTG------GAACTCATGCCTTATCGAGCATCTTATCCCATTCTAAAATTGGTTTATTCCGCAGCAGCAAATGCTAATCATAATATGGGTAACGAAGCTGATTTATTCATTAGTAAAGCCGAAGCCAATAGGAGTACTATTGTGAAAAAGTTAAGACCCCGGGCTCGAGGACGTAGTTATCTGATAAAAAGACCGACATGTCATATAACAATTGTATTAAAAGATGCAGTATTTACAGAAAAAAGTATTCGGTTATTGGGGAACAATCAATATACTTCTAATGTCGAATCCGGATCAACTAGGACAGAAATAAAGCATTGGGTCGAACTCTTCTTTGGTGTCAAGGTAATAGCTATGAATAGTCATCGACTACCCGGAAAGGGTAGAAGAATGGGACCTATTATGGGACATACAATGCATTACAGACGTATGATCATTACGCTTCAACCGGGTTATTCTATTCCACCTCTTATGGCAGTTCCAAAAAAACGTACTTCTATGTCAAAAAAACGTATTCGTAGAAATATTTGGAAGAAAAAAGGATATTTAGCTGCAGTAAAAGCTTTTTCT---TTAGCGAAAATGGCCAAGGGTAAAGATGTCAGAGTCAGAGTTATTTTGGAATGTACCAGTTGTGTCCGAAATAGT------GTCAATAAGGAATCGCGGGGCATTTCTAGATATATTACTCAAAAGAATCGCCACAATACACCCAGTCGATTAGAATTGAGAAAATTTTGTCGCTATTGTCATAAGCATACAATTCATGGGGAAATCAAGATGAAAATAAGGGCTTCCGTTCGTAAAATTTGTGAAAAATGTCGACTGATTCGCAGGCGTGGGCGAATTATAGTGATTTGT---TCCAATCCGAAACATAAACAGAGACAAGGGGTAGCGGGATACACTCGAACACTACAGTGGAAGTGT---GTTGAATCAAGAGTAGACAGTAAGCGTCTTTATTATGGTCGTTTCATTCTGTCACCACTTATGAAAGGTCAAGCTGATACCATCGGTATTGCCATGCGAAGGGCTTTACTTGGAGAAATAGAAGGAACATGTATCACACGTGCAAAATCTGAGAAGGTGCCACATGAATATTCTACGATAGTAGGTATTGAGGAATCAGTACATGAAATCTTACTAAATTTGAAAGAAATTGTATTGAGAAGTAATCTCTATGGAGTTAGAGACGCGTTGATTTGCGTA------AGGGGT------CCTAGATACGTAACCGCTCAAGATATCATCTCA---CCACCTTCCGTAGAAATAGTTGACACGACACAACATATAGCTAACCTGACGGAACCAATTGATTTGTGTATTGGATTACAAATCAAGAGAGATCGCGGATATCGT---ATGGAACCCCAAGATGTA---AGTTATCCTATAGATGCTGTATCCATGCCTGTTCGAAATGCGAATCATAGTATTTATGGGAATGGGAAT---GAAAAA---CAAGAGATACTTTTTCTAGAAATATGGACAAATGGAAGTTTAACTCCTAAGGAAGCACTTTATGAGGCTTCTCGTAATTTGATTGATTTATTTATT---CCTTTTCTACATGCGGAGGAAGAG------GACATTAATTTC------GAAGAAAATAAAAAC------AGGTTTACTCTACCCTTT---TTAACCTTTCAAGATAGATTAACTATGCTCCGGAAT---GGAAATGAGGGAATGTCCACA---ATACCTGGATTTAGTCAGATCCAATTTGAGGGATTTTGTAGGTTCATTAATCAAGGCTTGACGGAAGAATTTCATAAGTTTCCA------AAAATTGAAGATACAGATCAAGAAATTGAATTTAAATTATTTGCGGAAAGATATCAATTGGTAGAACCCTTGATAAAAGAAAGAGATGCTGTGTATGAATCACTCACATATTCTTCGGAATTATATGTACCCGCGGGATTAATTTGGAAAACC------GGTAGAGATATGCAAGAGCAAACCGTTTTTATTGGAAACATTCCTCTAATGAATTCCCTAGGAACCTCTATAGTAAATGGAATATACCGAATTGTGATCAATCAAATATTGCAAAGTCCCGGTATTTATTACCGTTCGGAATTGGACCATAACGGAATTTCTGTCTATACCAGCACTATAATATCAGATTGGGGAGGAAGATCGGAATTCGAAATTGATAGAAAAGCAAGGATATGGGCCCGTGTGAGTAGGAAACAAAAAATATCTATTCTAGTTCTATCATCAGCTATGGGTTCGAATCTAAGAGAAATTCTAGATAATGTTTGTTACCCTGAGATTTTCTTGTCTTTC------CCG------AATGATAAAGAGAAAAAAAAGATTGGGTCAAAAGAAAATGCTATTTTGGAGTTTTATCAACAATTTGCTTGTGATCCAGTATTTTCT---GAGTCTTTATGTAAGGAA---TTACAAAAGAAATTTTTTCAACAAAGATGTGAATTAGGAAGGATTGGTCGACGAAATATGAACCGGAGACTGAATCTTGATATACCTCAGAACAATACATTTTTGTTACCACGAGATGTATTGGCTGCTGCGGATCATTTGATCGGAATGAAATTTGGAATGGGTACATTT------GACGATATGAATCACTTGAAAAATAAACGTATTCGTTCTGTAGCAGATCTGTTACAGGATCAATTCGGATTGGCTCTTGTTCGTTTAGAAAATGCGGTTAGAGGAACTATATGTGGAGCAATCAGG------CATAAA---TTGATACCGACTCCTCAAAATTTGGTAACTTCAACT------TCATTAACAACTACTTATGAATCGTTTTTTGGCCTACACCCTTTATCTCAAGTTTTGGATCGAACTAATCCATTGACACAAATCGTTCATGGACGAAAATTGAGTTATTTGGGTCCTGGAGGATTGACGGGACGAACTGCTAGTTTTCGGATACGAGATATCCATCCTAGCCACTATGGACGTATTTGTCCAATTGACACGTCCGAAGGAATCAATGTTGGACTTATTGGATCCTTAGCTATTCATGTGAGGATTGGTCAT---TGGGGATCTATAGAGAGTCCGTTTTATGAAATATCT---GAGAAACAAAAAGAA---AAAGAACCACAGATGGTTTATTTATCACCAAATAGAGATGAATATTATATGGTAGCAGCAGGAAATTCTTTGGCCTTGAATCGGGGTATTCAGGAAGAACAGGTTGTTCCAGCTCGATACCGTCAAGAATTCCTGACTATTGCATGGGAACAGATTCATCTTAGAAGCATTTTGCCTTTCCAATATTTTTCTATTGGAGCTTCCCTCATTCCTTTTATCGAGCATAATGATGCGAATCGGGCTTTAATGAGTTCTAATATGCAGCGCCAAGCAGTTCCGCTTTCTCGGTCCGAGAAGTGCATTGTTGGAACTGGGCTGGAACGCCAAACGGCTCTAGATTCGGGGGTTTTAGTTATAGCCGAACACGAAGGAAAGATCATTTATACTGATACTCACAAGATCATGTTATCAAGTAATGGGATAAGT------ATTCCATTAGTTATGTATCAACGTTCCAACAAAAATACTTGTATGCATCAAAAACCTCGGGTTCGGCGGGGTAAATGCATTAAAAAAGGACAAATTTTAGCGGACGGTGCGGCTACAGTTGGTGGGGAACTCGCTTTAGGAAAAAACGTATTAGTA------GCTTATATGCCATGGGAGGGTTACAATTCTGAAGATGCAGTACTAATTAGCGAACGTCTGGTATATGAAGATATTTATACTTCTTTTCACATCCGAAAATATGAAATTCAGACTCATGTGACAAGCCAA---GGCCCTGAAAGAATTACTAAGGAAATACCGCATCTGGAGGCTCATTTACTCCGCAATTTGGACAGAAATGGAATTGTGATGCTGGGATCTTGGGTAGAAACAGGTGATATTTTAGTAGGTAAATTAACGCCTCAGACAGCGAACGAATCCTCGTATTCCCCGGAGGATAGATTATTACGAGCCATACTTGGTATT---CAGGTATCCACTGCAAAAGAAACTTCTCTAAAACTCCCTATAGGTGGAAGGGGTCGCGTTATTGATGTGAGATGGATCCAGAAAAAGGATGGTTCCAGTATGATTTGTGTATATATTTTACAGAAACGTGAAATCAAAGTAGGTGATAAAGTAGCTGGAAGACATGGGAATAAAGGTATCATTTCCAAAATTTTGCCTAGACAAGATATGCCCTATTTGCAAGATGGAACACCCGTTGATATGGTCTTCAACCCCTTAGGAGTACCCTCACGAATGAATGTGGGACAGATATTTGAATGCTCGCTCGGGTTAGCAGGGAATCTGCTAAAGAGACATTATAGAATAGCACCCTTTGATGAGAGATATGAGCAAGAGGCTTCGAGAAAACTAGTGTTTTCCGAATTATATGAAGCCAGTAAGCAAACAAGAAATCCATGGGTATTTGAACCTGAGTATCCTGGAAAAAGCAGAATATTTGATGGAAGAACAGGAGATCCTTTTGAACAACCTGTTCTAATGGGAAAGTCCTATATCCTAAAATTAATTCATCAAGTTGATGATAAAATCCATGGACGTTCTAGTGGACATTACGCACTTGTTACACAACAACCCCTTAGAGGAAGGGCCAAGCAGGGGGGACAACGAGTAGGAGAAATGGAAGTTTGGGCTCTAGAGGGATTTGGTGTTGCTCATATTTTACAAGAGATGCTTACTTATAAATCTGATCATATTAGAGCTCGTCAAGAAGTACTTGGTGCTACGATTATTGGAGGAAGAGTACCTAACCCCGAGGATGCTCCCGAATCTTTTCGATTGCTCGTTCGAGAACTACGATCTTTGGCTCTAGAACTGAATCATTTC------CTTGTATCTGAGAAGAACTTCCAGATTAATAGGAAGGAAGCTATGATCGACCAGTATAAACATCAACAACTTCGAATTGGACCAGTTTCTCCTCAACAAATAAAGGCTTGGGCCAACAAAATCCTACCTAATGGAGAG---ATAGTT---GGAGAGGTGACAAAACCCTATACTTTTCATTATAAAACCAATAAACCAGAAAAAGATGGATTGTTTTGCGAAAGAATCTCTGGACCCATAAAAAGTGGAATTTGTGCTTGTGGACGAGTGATCAGAGCTGAAAAAGAAGACCCGAAATTTTGCGAACAATGCGGGGTAGAATTTGTTGACTCTCGGATACGAAGATATCAAATGGGATACATCAAACTCGCATGTCCAGTGACTCATGTGTGGTATTTGAAACGTCTTCCTAGTTATATCGCGAATCTTTTAGATAAACCCCTTAAGCAATTAGAAGGCCTAGTATACTGCTTCTCTTTTGCTAGGCCCATAGCTAAAAAACCTACTTTCTTACGATTACGAGGTTCATTCGAATATGAAATCCAATCCCGGAACTACAGTATCCCACTTTTTTTTACT---ACCTCAGGCTTCGAGACATTTCGAAATCGAGAAATCTCTACAGGAGCAGGTGCTATCAGAGAACAATTAGCTGATTCGGATTTGCGAATTATTATAGATAATTCATTGGCAGAATGGAAAGAATTAGGAGACGAAGGGTCTACTGGAAATGAATGGGAAGATAGAAAAATTAGAAGAAGAAAGGATTTTTTGGTTAGACGTATGGAATTAGCTAAACATCTTATTCGAACAAATGTAGAACCAGAATGGATGGTTTTGTGCTTATTACCAGTTCTTCCTCCCGAATTGAGACCAATCATTCAGATAGATGGAGGTAAACTAATGAGTTCGGATATTAATGAACTCTATAGAAGAGTTATCTATCGGAACAATACTCTTACTGATCTATTA---GCAACAAGTAGA------TCTACGCCAGGGGAATTAGTA------ATGTGTCAGGAGAAATTAGTACAAGAAGCCGTGGATACACTTCTTGATAATGGGATCCGCGGGCAACCAATGAGGGATGGT------CATAATAAAGTTTACAAGTCATTTTCGGATGTAATTGAAGGTAAAGAGGGAAGATTTCGTGAGACTCTGCTTGGTAAACGGGTCGATTATTCGGGGCGTTCCGTCATTGTTGTGGGTCCTTCGCTTTCATTACATCAATGCGGATTACCTGGAGAAATAGCAATAGAGCTTTTCCAAACATTTGTAATTCGTGGTCTAATCAGGCAACATGGTGTTTCTAACATAGGGATTGCTAAAAGTAAAATT------CGGGAAAAAGAACCGATTGTATGGGAAATACTGCAAGAAGTTATGCAGGGGCATCCTGTATTGTTGAATAGAGCACCCACCCTGCATAGATTAGGCATACAGGCGTTCCAACCCATTTTAGTGGAGGGACGTGCTATTTGTTTACACCCATTAGTTTGTAAGGGCTTCAATGCAGACTTTGATGGGGATCAAATGGCTGTTCATGTACCTTTATCTTTGGAAGCTCAAGCGGAGGCCCGTTTACTTATGTTTTCTCATATGAATCTCCTGTCTCCAGCTATTGGAGATCCCATTTCCGTACCAACCCAAGATATACTTATCGGACTCTATGTATTAACGATCGGGAATCGTCGAGGTATTTGTGCAAATATGTAT---AATCCA------TATAATTGCAGAAACTATCAAAAT---CAAACAGTT---GACAAT------AATAATTATAAGTATACGAAAGAGAAAGAACCGTATTTTTGTAGTTCCTATGATGCACTTGGAGCTTATCGGCGGAAACGAATC---AGTTTAGATAGTCCTTTGTGGCTCCGATGG------AGACTA------GATCAA------CGTGTCATTGGG---TCAAGAGAAGTTCCCATCGAAGTTCAATATGAATCTTTGGGTACTTATCATGAGATTTATGGGCACTATCTAATAGTAGGAAGTGTAAAAAAAGAAATCCGTTGTATATACATTCGAACCACTCTTGGTCATATTTCTTTTTATCGAGAAATAGAAGAAGCCATACAAGGGTTTTGTCGGGCC---TACTCATACACTGCAGAACGGGCCGATCTGGTCTTTCACAATAAAGTGATAAATGGAACTGCTATGAAACGACTTATTAGCAGATTAATAGATCATTTCGGAATGGGATATACATCACATATCCTGGATCAAGTAAAGACTTTGGGTTTCCATCAAGCCACTGCTACATCTATTTCATTAGGAATTGATGATCTTTTAACAATACCTTCTAAGGGATGGTTAGTCCAAGACGCTGAACAACAAAGTTTTATTTTGGAGAAACACCATCATTATGGGAATGTACACGCGGTAGAAAAATTACGTCAATCTATTGAGATATGGTATGCTACAAGTGAATATTTGAGACAAGAAATGAATCCTAATTTTCGGATGACTGATCCCTCTAATCCAGTCTATCTAATGTCTTTTTCAGGAGCAAGGGGAAATGCATCTCAGATACACCAATTAGTAGGTATGAGAGGATTAATGTCAGATCCCCAAGGACAAATGATTGATTTACCCATTCAAAGCAATTTACGCGAGGGACTTTCTTTGACAGAATATATAATTTCCTGCTACGGAGCCCGCAAAGGAGTTGTAGATACTGCTGTACGAACATCAGATGCTGGATATCTTACACGTAGACTTGTTGAAGTAGTTCAACACATTATTGTACGTAGAAGAGATTGTGGTACTATCCGAGGTATTTCCGTGAGTCCTCAAAATGGGATGACGGAAAAGATTTTTGTCCAAACACTAATTGGTCGTGTATTAGCAGACGATATATATATCGGTCTACGATGCATTGCCACTCGAAATCAAGATATTGGGATTGGACTTGTCAATCGATTCATAACCTTTCGAGCACAACCAATATATATTCGAACCCCCTTTACTTGCAGGAGTACATCTTGGATCTGTCAATTATGTTATGGTCGGAGTCCCACTCATGGCGATCTGGTCGAATTGGGAGAAGCCGTAGGTATTATTGCGGGTCAATCAATTGGGGAACCGGGGACTCAACTAACATTAAGAACTTTTCATACCGGCGGAGTATTCACAGGCGGTACTGCAGAACATGTACGAGCTCCTTCTAATGGAAAAATAAAATTCAATGAGGATTTGGTTCATCCCACACGTACCCGTCATGGGCATCCCGCTTTTCTATGTTCTATAGACTTGTATGTAACTATTGAGAGTCGGGATATTATACATAATGTGACTATTCCGCCAAAAAGTTTGATTTTAGTTCAAAATGATCAATATGTAGAATCAGAACAAGTGATTGCTGAGATTCGTGCTGGAACGTCT---ACTTTTCATTTTAAAGAGAGGGTACGAAAACATATTTATTCTGAATCAGAGGGAGAAATGCACTGGAGTACCGATGTCTACCATGCACCTGAATATACATATGGTAATGTT---CATCTATTACCAAAAACAAGTCATTTATGGATATTAGCAGGAGGTCCGTGCAGATCC------AGTATAGTGTCTTTTTCGCTCCACAAGGATCAAGATCAAATGAATGTTTAT------TCTCTTTCTGTTGAA------GGAAGATAT------ATCTCTAACCCCTCAATGACTAAT------GATCAAGTAAGA------CATAAATTGTTG---GATACTTCTAAAGATAGGAAAATT------CTTGACTATTCA---AGACTTGATCGAATCATATCCAATGGTCAT---TGGAATTTCATATATCCTTCTATTCTCCAAGAGAATCCTGATTTCTTGGCGAAAAAGCGAAGAAATAGATTCATCATCCCATTACAATATGATCAAGAACGAGAGAAAGAACTAATACCCTGTTTTGGTATTTCGATTGAAATACCC---ATAAATGGTATTTTA---CGTAGAAATAGTATTCTTGCTTATTTTGATGATCCACGATACAGAAGAAGC------AGTTCCGGAATTACT------AAA---TATAATACAAGAAGCCGAGTACGCGGATTAGTCCGAGTGGAGAGA------AAAAAAAAA---TATATTGAACTTAAAATCTTTTCTGGAGATATTCATTTTCCTGGAGAGACAGATAAGATATCCAGGCACAGCGGCATTTTTATACCACCAGAAACGGAAAAAAAAAATTCTAAAGAATCA---AAAAAATGGAAAAATTGGATCTATGTTCAACGGACACCTACCAAGAAAAAGTATTTTGTTTCGGTTCGACCCGTAGTCACATATGAAATA------TCCGATGGGATAAATTTAGCAACACTTTTCCCTCGGGATATCTTGCAGGAAAAGGATAATGTCCAACTTAGAGTTGTCAATTATATCCTTTATGGAAATGGCAAGTCAATTCGAGGAATTTATCACACAAGTATTCAATTAGTTCGGACTTGCTTAGTATTGAATTGG---GACCAAGAACAAAAT------GGTTTTATAGAAGAGGTTCATGCT------TCCTTTGTTGAGGTAAGGGCAAAT---GATCTAATTCGCGATTTCATAAGAATTGAGTTAGTCAAG------TCCACTATTTCGTATACC------GGAAAAAGGTATGATAGGGCAAGTTCCGGATTGATTCCCGATAATGGATTAGATCGC------ACCAATATC------AATCCCTTTTATTCCAAGGCGAAGATT------CAATCACTTAGCCAACATCAA------GGAACT------ATTGGTACGTTGTTGAATCGAAATAAG---GAATGCCAATCT---TTGATAATTTTGTCATCATCCAATTGTTCTCGAATTGGT---CCATTCAATAGTTCGAAATATAACAATTTGACAAAAGAATCG------GATCCCCTAATTCCA------ATTAGGGAT------TCTTTAGGT------CTCTTAGGCGCTATTGTACCTAAAATAAATTTTTATTCATCTTACCAT------TTA---ATAACTCATAATCAGATCGTGTTAAAGAAATATTTGCTACTT---GAC------AATTTGAAACAGATTTTCCAAGTACTTAAATACTGTTTAATAGATGAAAATAGGAGGATTTATAATCCCGATCCATGCAGTAACATCATT------TTGAACCCATTCCATTTGAATTGGTGC---TTTTTCCATCATGATTATTGTGAAGAGACATCGACCAAAATTAGCCTTGGACAATTTATTTGTGAAAATGTATGTCTATTTAAATACGAACCACAC------GTAAAAAAATCTGGTCAAATTTTAATTGTTAATGTCGACTCTTTAGTTATAAGATCAGCTAAGCCTTATTTGGCTACTCCTGGAGCAACTGTTCATGGTCATTATGGGAAAATCCTTTACGAAGGAGATACATTAGTTACATTTATATATGAAAAATCGAGATCTGGTGACATAACGCAAGGTCTTCCAAAAGTAGAACAAATCTTAGAAGTGCGT------TCGATTGATTCACTATCGATGAACCTCGAAAGGAGAGTTGAAGGTTGGAACGAACGCATACCAAGAATTCTTGGGATCCCCTGGGGGTTTTTGATTGGAGCTGAGCTAACCATAGCCCAAAGTTGTATCTCTTTGGTTAATAAGATCCAAAAGGTTTATCGATCCCAGGGGGTACAGATCCATAATAGACATATAGAGATTATTGTACGTCAAGTAACATCAAAAGTGTTGGTTTCAGAAGATGGAATGTCTAATGTTTTTTCGCCTGGAGAATTAATCGGATTGTTGCGAGCGGAACGAGCAGGGCGTGCTTTGGACGAA---TCGATCTGTTATCGGGCAATCTTATTGGGAATAACAAGAGCGTCTCTGAATACTCAAAGTTTCATATCCGAAGCAAGTTTTCAAGAAACCGCTCGAGTTTTAGCAAAAGCTGCTCTACGAGGTCGTATTGATTGGTTGAAAGGCCTGAAAGAGAACGTTGTTCTGGGGGGGATTATACCTGTTGGTACC------GGATTCCAAAAATTTGTGCACCGTTCAAGG------CAAGACAAAAACATTTATTTGGAAAATGGGCGTATTGGTTCA---CGTAAGAATGGGCGTAGAATACCA---AAAGGCGTTATTCATGTTCAAGCGAGTTTCAACAATACCATTATAACTGTTACAGATGTACGAGGTCGGGTAGTTTCTTGGGCCTCTGCTGGTACTTCTGGATTCAAAGGCACAAGAAGAGGAACACCTTATGCTGCTCAAGCCGCAGCGGTAAATGCTATTCATACAGCGGTTGATCAGGGTATGCAACGAGCAGAAGTTATGATAAAGGGTCCTGGTCTCGGAAGAGATGCAGCATTACGAGCCATTCGTAGAAGTGGTATATTATTAAGTTTCGTACGTGATATAACACCTATGCCACATAATGGATGTCGACCTCCTAAAAAAAGACGTGTGATGCCAACTATTAAACAACTTATTAGAAACACAAGACAGCCAATAAGAAATGTTACAAAATCTCCCGCTCTTAGAGGATGTCCTCAGCGTCGAGGAACATGTACTAGGGTGTAT------------------------------------------------------------------------------------------------------------------------------------------------------------------------------------------------------------------------------------------------------------------ATGGCAAGAAAAAGTTTGATTCAGAGGGAGAACAAGCGGAAAAATTTGGAACAGAAATATCATTTGATTCGCCGATCCTCAAAAGAAAGCAAAGTTTCATCGTTG------AGT---GAAAAATGGGAAATTCATGGAAAATTGCAATCCCCACCACGTAATAGTGCACCTATACGTCTTCATCGACGTTGTTTTTTGACTGGAAGACCTAGAGCTAACTATCGAGACTTTGGCCTATCCGGACACATACTTCGAGAAATGGTTTATGCATGTTTGTTACCGGGCGCAACAAGATCAAGTTGGATGGTC------AAAAATTCATTCATTTCCATTATTCCA------CAAGAAGAAAAAGAAGAA------AACAAAGGTTCTGTTGAATTTCAAGTATTCAGCTTCACCAATAAGATACGGAGACTTACTTCACATTTGGAATTGCACAAAAAAGATTTTTTATCGCAAAGGGGTCTACGAAAAATTCTAGGAAAACGTCAACGGTTGCTGACTTATTTGTCAAAGAAAAATGGAGTACGTTATAAGAAATTAATTGGTCAGTTGGATATTAGGGAGGTAAAACTTCGTTTGAAACGATGTGGTAGAAAGCAACGAGCC---ATCTATCGAATCGTTGCAATTGATGTTCGATCCAGAAGAGAAGGAAGAGATCTTCGAAAAGTG---GGTTTTTACGATCCGATAAAGAATCAAACTTATTTA---AACGTTCCTGCTATTCTATATTTCTTTGAAAAAGGTGCTCAACCTACAGGAACTGTTTATGATATTTTAAGGAAGGCAGAATTCTTTAAACGTAAATACAAGCGATCTTTTCGTAGG---CGTTTGCCCCCAATCGGATCGGGGGATCGAATCGATTATAGAAACATGAGTTTAATTAGTCGATTTATTAGTGAACAAGGAAAAATATTATCTAGACGAGTGAATAGATTGACCTTGAAACAACAACGATTAATTACTATTGCTATAAAACAAGCTCGTATTTTATCTTTGTTACCTTTTCTTAAT------AATGAGAAACAATTTGAGAGAGCTGAGTCGATCCCA---AGAACTACTGGTCCTAGAACCAGAAATAAAATGAGGGAGGAGAAAGAAATAATAGTAACTTGGTCTCGGGCATCTACCATTATACCCACAATGATTGGCCATACAATCGCTATTCATAATGGAAAGGAACATTTACCTATTTATATAACAGATCGTATGGTAGGTCACAAATTGGGAGAATTCGCGCCTACTCTGACTTTCGCGAGACAT---GCAAGAAACGATAATAAATCTCGTCGTATGACAAGAAGATATTGGAACATCAATTTGGAAGAGATGATGGAAGCAGGAGTTCATTTTGGTCATGGTACTAAGAAATGGAATCCTAGAATGGCCCCTTACATCTCTGCAAAGCGTAAAGGTATTCATATTACAAATCTCGCTAGAACTGCTCGTTTTTTATCAGAAGCCTGTGATTTAGTTTTTGATGCATCAAGTAGGGGAAAAAGCTTCTTAATCGTCGGTACCAAAAATAAAGCATCGGATTCAGTAGCATCAGCTGCAATAAGGGCTCGGTCTCATTTTATTAATCAAAAATGGCTCGGTGGTACGTTAACGAATTGGTCCACTACGGAAACGAGACTTTATAAGTTCAGGGACTTAAGAGCAGAAGAAAAGATGGGGAAACTCAACCGTCTCCCCAAAAGAGATGCAGCAATGTTGAAGAGAAAATTATCTACCTTGCAAACATATCTCGGTGGGATCAAATATATGACGGGATTGCCTGATATTGTGATCATCGTTGATCAGCAAGAAGAATATACGGCTCTTCGAGAATGTGCCATTTTGGGGATTCCGACGATTTGTTTAATCGATACAAATTGTGACCCAGATCTTGCAGATATTTCGATTCCGGCCAACGATGACGCTATAGCTTCAATTCGATTGATTCTTAACAAATTAGTATCCGCAATTTGTGAGGGTCGT------TCTAGCTATATGGGACAAAAAATGAATCCACTTGGTTTCAGACTTGGTACAACTCAAAGTCATCATTCCTTTTGGTTCACACAACCAAAAAATTATTCCGCGGGTCTACAGGAAGATGAAAAAATACGGAATTGTATCAAGAACTATGTACAATTCGAAGGAATTGCACGTATAACAATTCAAAAAAAACGAGGAATCGAAGAATTACAGATGAATGTACAAAAGGAG------TTTCATTCTGTAAACCGGAGACTCAACATTGCTATC---ACAAGAGTTGAAAAACCT---TATGGACAACCTAATATTCTTGCAGAATATATAGCTTTACAATTAAAAAATAGAGTTTCGTTTCGAAAAGCAATGAAAAAAGCTATTGAATTAACTGAA---CAAACGGATACAAAGGGAATTCAAGTGCAAATAGCAGGCCGTATCGACGGAAAAGAAATTGCACGTGTCGAATGGATCAGAGAGGGTAGAGTTCCCCTACAAACAATTCGCGCTAAAATTGATCATTCTTCCTATACCATTCGAACTATTTATGGAGTATTAGGTATAAAAATTTGGATATTTGTAGACATGTCTCGTTACCGAGGACCTCGTTTTAAAAAAATACGCCGTCTGGGA---GCTTTACCAGGACTAACTAGTAAAAGACCT------AGATCCGGAAGTGAT---CTTAAAAACCAATTGCGTTCTGGGAAAAAATCGCAATATCGTATTCGTCTAGAAGAAAAACAGAAATTGCGTTTTCATTATGGTCTGACAGAGCGACAATTACTTAGATATGTACATATCGCTGGAAAAGCCAAAGGGTCAACGGGTCAGGTTTTACTACAACTACTTGAAATGCGTTTGGATAACATCCTTTTTCGATTGGGTATGGCTTCGACCATCCCCGGAGCCAGGCAATTAGTTAACCATAGACATATTTTAGTTAATGGTCGTATAGTGGATATACCAAGTTATCGTTGCAAACCCCGAGATATTATTACTGCGAAGGATAACCAAGGATCAAAAGGTCTGATTCAAAATTCTATTGCTTCATCCGCCCAT------GAGGAATTGCCAAAA------CATTTGACTATTGACTCATTCCAATATAAAGGATTAGTAAATCAAATAATAGATAGTAAATGGATCGGTTTG---AAAATAAATGAGTTGTTAGTCGTAGAATATTATTCTCGTCAGACTATGTCACGTCGAGGTACTGCAGAAGAAAAAACTCCAAAATCCGATCCAATTTATCGTAATCGATTAGTTAACATGTTGGTTAACCGTATTATGAAACACGGAAAAAAATCATTGGCTTATCAAATTATCTATCGAGCCGTGAAAAAGATTCAACAAAAGACAGAAACAAATCCACTATCTGTTTTACGTCAAGCAATACGTGGAGTAACTCCCGATATAGCAGTAAAAGCAAGACGTCATCAAGTTCCTATTGAAATAGGATCTACACAA------GGAAAAGCACTTGCCATTCGTTGGTTATTAGGAGCATCCCGAAAGCGTCCGGGTCGAAATATGGCTTTCAAATTAAGTTCCGAATTAGTAGATGCTGCC---AAAGGGAGTGGCGATGCCATACGCAAAAAGGAAGAGACTCATAGAATGGCAGAGGCAAATAGAGCTTTTGCACATTTTCGTATGGGCAGGGACACTATTGCCGATCTAATAACTTCTATAAGAAATGCTGACATGGATAAAAAAGGAAGGGTTCGAATAGCATCTACAAATATCACCGAAAACATTGTTAAAATACTTCTACGAGAAGGTTTTATTGAAAACGTTCGGAAACAT------CAGGAAAGTAACAAATATTTCTTGGTTTCAACTCTGCGACAT------AGAAAAACCAGAAAAGGAATA------TATAAAACTAGAACCATT---TTAAAGCGTATCAGCCGACCCGGCTTACGAATTTATTCCAACTATCAACGAATTCCTAAGATTTTAGGTGGAATGGGAATTGTAATTCTTTCTACTTCTCGAGGTATAATAACAGATCGAGAAGCTCGACTAGAAAGAATTGGAGGAGAAATTTTGTGTTATATATGGC---TCATGGAGAGTTCGATCCTGGCTCAGGATGAACGCTGGCGGCAT--GCTTAACACATGCAAGTCGGACGGGAAGTGGTG------TTTCCAGTGGCGGACGGGTGAGTAACGCGTAAGAACCTGCCCTTGGGAGGGGAACAACAACTGGAAACGGTTGCTAATACCCC-G--T-AGGCTGAGGAGCAAAA-GGAGGAATCCGCCCGAGGAGGGGCTCGCGTCTGATTAGCTAGTTGGTGAGGCAATAGCTTACCAAGGCGATGATCAGTAGCTGGTCCGAGAGGATGATCAGCCACA------CTGGGACTGAGACACGGCCCAGACTCCTACGGGAGGCAGCAGTGGGGAATTTTCCGCAATGGGCGAAAGCCTGACGGAGCAATGCCGCGTGGAGGTA------GAAGGCCCACGGGTCGTGAACTTCTTTTCTCGGAGAAGAAGCAATGACGGTATCTGAGGAATAAGCATCGGCTAACTCTGTGCCAGCAGCCGCGGTAAGACAGAGGATGCAAGCGTTATCCGGAATGATTGGGCGTAAAGCGTCTGTAGGTGGCTTTTCAAGTCCGCCGTCAAATCCCAGGGCTCAACCCTGGACAGGCGGTGGAAACTACCAAGCTGGAGTACGGTAGGGGCAGAGGGAATTTCCGGTGGAGCGGTGAAATGCGTAGAGATCGGAAAGAACACC-AACGGCGAAAGCACTCTGCTGGGCCGACACTGACACTGAGAGACGAAAGCTAGGGGAGCAAATGGGATTAGATACCCCAGTAGTCCTAGCCGTAAACGATGGATACTAGGCG-CTGTGCGTATCGACCCGTGCAGTGCTGTAGCTAACGCGTTAAGTATCCCGCCTGGGGAGTACGTTCGCAAGAATGAAACTCAAAGGAATTGACGGGGGCCCGCACAAGCGGTGGAGCATGTGGTTTAATTCGATGCAAAGCGAAGAACCTTACCAGGGCTTGACATGC-CGTGAATCCTCTTGAAAGAGAGGGGTGCCTTCGAACGCGGACACAGGTGGTGCATGGCTGTCGTCAGCTCGTGCCGTAAGGTGTTGGGTTAAGTCCCGCAACGAGCGCAACCCTCGTGTTTAGTTGCCAC-----CATTGAGTTTGGAACCCTGAACAGACTGCCGGTGATAAGCCGGAGGAAGGTGAGGATGACGTCAAGTCATCATGCCCCTTATGCCCTGGGCGAC--ACACGTGCTACAATGGACGGGACAAAGGGTGCGATCCCGCGAGGGTGAGC--TAACTCCAAAAACCCGTCCTCAGTTCGGATTGCAGGCTGCAACTCGCCTGCATGAAGCCGGAATCGCTAGTAATCGCCGGTCAGCCATACGGCGGTGAATTCGTTCCCGGGCCTTGTACACACCGCCCGTCACACTATGGGAGCTGGCCATGCCCGAAGTCGTT---ACCTTAACCGCAAGGAGGGGGATGCCGAAGGCGGGGCTAGTGACTGGAGTGAAGTCGTAACAAGGTAGCCGTACTGGAAGGTGCGGCTGGATCACCTCCTTTTTCAAACGAGGAAAGGCTT---ACGGTGGATACCTAGGCACCCAGAGACGAGGAAG-GGCGTAGCAAGCGACGAAATGCTTCGGGGAGTTGAAAATAAGCATAGATCCGGAGATTCCCAAATAGGTCAACCTTTC----GAACTG-CTG-CTGA------ATCCATGGGCAAGAGACAACCTGGCGAACTGAAACATCTTAGTAGCCAGAGGAAAAGAAAGCA---AAAGCGATTCCCGTAGTAGCGGCGAGCGAAATGGGAGCAGCCTAAACCGTGAAAACGGGGTTGTGGGAGAGCAATACAAGCGTCGTGCTGCTAGGCGAAGC-GGTG----GAGTGCTGCACCCTAGATGGCTAGAGTCCAGTAGCCGAA-------AGCATCACTA------GCTTACGCTCTGACCCGAGTAGCATGGGGCACGTGGAATCCCGTGTGAATCAGCAAGGACCACCTTGCAAGGCTAAATACTCCTGGGTGACCGATAGCGAAGTAGTACCGTGAGGGAAAGGTGAAAAGAACCCCCAT-CGGGGAGTGAAATAGAACATGAAACCG---TGAGCTCCCAAGCAGTGGGAGGAGAAAGTGATCTCTGACCGCGTGCCTGTTGAAGAATGAGCCGGCGACTCATAGGCAGTGGCTTGGTT------AAGGGAACCCACCGGAGCCGTAGCGAAAGCGAGTCTTCATAGGGCGATTGTCACTGCTTATGGACCCGAACCTGGGTGATCTATCCATGACCAGGATGAAGCTTGGGTGAAACTAAGTGGAGGTCCGAACCGACTGATGTTGAAGAATCAGCGGATGAGTTGTGGTTAGGGGTGAAATGCCACTCGAACCCAGAGCTAGCTGGTTCTCCCCGAAATGCGTTGAGGCGCAGCAGTT---GACTGGACATCTAGGGGTAAAGCACTGTTTCGGTGCGGGCCGCGAGAGCGGTACCAAATCGAGGCAAACTCTGAATACTAGATATGACCC------AAAAATAACAGGGGTCAAGGTCAGCCAGTGAGACGATGGGGGATAAGCTTCATCGTCGAGAGGGAAACAGCCCGGATCACCAGCTAAGGCCCCTAAATGACCGCTCAGTG--ATAAAGGAGGTAGGGGTGCAGAGACAGCCAGGAGGTTTGCCTAGAAGCAGCCACCCTTGAAAGAGTGCGTAATAGCTCACT-GATCGAGCGCTCTTGCGCCGAAGATGAACGGGGCTAAGCGATCTGCCGAAGCTGTGGGATGTC-----A----AAATGCATCGGTAGGGGAGCGTTCCGCCTTAGAGGGAAGCAACCGCGAAAGCGGGGGTCGACGAAGCGGAAGCGAGAATGTCGGCTTGAGTAACGCAAACATTGGTGAGAATCCAATGCCCCGAAAACCTAAGGGTTCCTCCGCAAGGTTCGTCCACGGAGGGTGAGTCAGGGCCTAAGATCAGGCCGAAAGGCGTAGTCGATGGACAACAGGTG------AATATTCCTGTACTACCCCTT-GTGGTCCCGAGGGACGGAGGAGGCTAGGTTAGCCAAGATGGTTATCGGTTCAAGGACGCA---AGGTGACGC-TTTTTC-----AGGGTA-----AGAAGGGGTAGAGAAAATGCCTCGAGCCGATGTCCGAGTACC-AGGCGCTA--------ACCCATGCCATACTCCCAGGAAAAGCTCGAACG-ACCTTCA--ACAAAAGGGTACCTGTACCCGAAACCGACACAGGTGGGTAGGTAGAGAATACCTAGGGGCGCGAGACAACTCTCTCTAAGGAACTCGGCAAAATAGCCCCGTAACTTCGGGAGAAGGGGTGCCTCCT-------CAC-AAAGGGGGTCGCAGTGACCAGGCCCGGGCGACTGTTTACCAAAAACACAGGTCTCCGCAAAGTCGTAAGACCATGTATGGGGGCTGACGCCTGCCCAGTGCCGGAAGGTCAAGGAAGTTGGTGACCTGATGACAGGGGAGCCGGCGACCGAAGCCCCGGTGAACGGCGGCCGTAACTATAACGGTCCTAAGGTAGCGAAATTCCTTGTCGGGTAAGTTCCGACCCGCACGAAAGGCGTAACGATCTGGGCACTGTCTCGGAGAGAGGCTCGGTGAAATAGACATGTCTGTGAAGATGCGGACTACCTGCACCTGGACAGAAAGACCCTATGAAGCTTTACTGTTCCCTGGGATTGGCTTTGGGCC--TTTCCTGCGCAGCTTAGGTGGAAGGCGAAGAAGGCCCCCTTCCGGGGG-GGCCCGAGCCATCAGTGAGATACCACTCTGGAAGAGCTA-GAATTCTAACCTTGTGTCAGGAC-CTACGGGCCAAGGGACAGTCTCAGGTAGACAGTTTCTATGGGGCGTAGGCCTCCCAAAAGGTAACGGAGGCGTGCAAAGGTTTCCTCGGGCCGGACGGAGATTGGCCCTCGAGTGCAAAGGCAGAAGGGAGCTTGACTGCAAGACTCACCCGTCGAGCAGGGACGAAAGTCGGCCTTAGTGATCCGACGGTGCCGAGTGGAAGGGCCGTCGCTCAACGGAT-AAAAGTTACTCTAGGGATAACAGGCTGATCTTCCCCAAGAGTTCACATCGACGGGAAGGTTTGGCACCTCGATGTCGGCTCTTCGCCACCTGGGGCTGTAGTATGTTCCAAGGGTTGGGCTGTTCGCCCATTAAAGCGGTACGTGAGCTGGGTTCAGAACGTCGTGAGACAGTTCGGTCCATATCCGGTGCGGGCGTTAGAGCATTGAGAGGACCTTTCCCTAGTACGAGAGGACCGGGAAGGACGCACCTCTGGTGTACCAGTTATCGTGCCCACGGTAAACGCTGGGTAGCCAAGTGCGGAGCGGATAACTGCTGAAAGCATC-TAAGTAGTAAGCCCACCCCAAGATGAGTGCTCTTATTCTGGTGTCCTAGGCGTAGAGGAACCACACC-AATCCATCCCGAACTTGGTGGTTAAACTCTACTGCGGTGACGATACTGTAGGGGAGGTCCTGCGGAAAAATAGCTCGACGCCAGAGGGGATATAGCTCAGTTGGTAGAGCTCCGCTCTTGCAAGGCGGATGTCAGCGGTTCGAGTCCGCTTATCTCCGGCGGCATGGCCAAGCGGTAAGGCAGGGGACTGCAAATCCTTTATCCCCAGTTCAAATCTGGGTGTCGCGGGATTGTAGTTCAATTGGTCAGAGCACCGCCCTGTCAAGGCGGAAGTTGCGGGTTCGAGCCCCGTCAGTCCGCCCCTATCGTCTAGTGGTTCAGGACATCTCTCTTTCAAGGAGGCAGCGGGGATTCGACTTCCCCTGGGGGTGTCGGGATAGCTCAGTTGGTAGAGCAGAGGACTGAAAATCCTCGTGTCACCAGTTCAAATCTGGTTCCTGACGCGGATATGGTCGAATGGTAAAA------TTTCTCTTTGCCAAGGAGAAGATGCGGGTTCGATTCCCGCTATCCGCGGGTATAGTTTAGTGGTAAAA-CCCTAGCCT---T------CCAAGCTAACGATGCGGGTTCGATTCCCGCTACCCGGCGGATGTAGCCAAGTGGATCAAGGCAGTGGATTGTGAATCCACCATGCGCGGGTTCAATTCCCGTCGTTCGGCATCCATGGCTGAATGGTTAAAGCGCCCAACTCAT------AATTGGCAAATTCGTAGGTTCAATTCCTGCTGGATGGGGCTATTAGCTCAGTGGTAGAGCGCGCCCCTGATAAGGGCG-----AGGTCTCTGGTTCAAGTCCAGGATGGCCGGTTGCTAACTCAACGGTAGAGTACTCGGCTTTTAA-CCGACTAGTTCCGGGTTCGAGTCCCGGGCAACCCAGCCTTGATGGTGAAATGGTAGACACGCGAGACTCAAAA-TCTCGTGCTAAAGAGCGTGGAGGTTCGAGTCCTCTTCAAGGCGGGGATATGGCGAAATTGGTAGACGCTACGGACTTAAAA--TCCGTCGACTTTATAAAT---CGTGAGGGT------TCAAGTCCCTCTATCCGCCGCCATGGTGAAATCGGTAGACACGCTGCTCTTAGGAAGCAGTGCTAAAG---CATCTCGGTTCGAGTCCGAGTGGCGGCTACTTAACTCAGTGG-TTAGAGTATTGCTTTCATACGGCAGGAGTCATTGGTTCAAATCCAATAGTAGTCCTCAGTAGCTCAGTGGTAGAGCGGTTGGCTGTTAACTGACTGGTCGTAGGTTCGAATCCTACTTGGGGAGGGATGTAGCGCAGCTTGGTAGCGCGTTTGTTTTGGGTACAAAATGTCACGGGTTCAAATCCTGTCATCCTGGGGCGTGGCCAAGCGGTAAGGCAGCGGGTTTTGGTCCCGTTATT-CGGAGGTTCGAATCCTTCCGTCCCAGGGCCTGTAGCTCAGA-GGATTAGAGCACGTGGCTACGAACCACGGTGTCGGGGGTTCGAATCCCTCCTCGCGCGTCCATTGTCTAATGGATAGGACAGAGGTCTTCTAAACCTTTGGTATAGGTTCAAATCCTATTGGACGCAGGAGAGATGGCTGAGTGGACTAAAGCGGCGGATTGCTAATCCGTTGTACGAAT-TATTTGTACCGAGGGTTCGAATCCCTCTCTTTCGGAGAGATGGCCGAGTGGTTCAAGGCGTAGCATTGGAACTGCTATGTAGGCTTTTGTTTACCGAGGGTTCGAATCCCTCTCTTTCCGGGAGAGATGGCCGAGTGGTTGATAGCTCCGGTCTTGAAAACCGGTATAGTTCTAAACAAAGAACTATCGAGGGTTCGAATCCCTCTCTCTCCTTCAGCGG-TAGAGTAACGCCATGGTAAGGCGTAAGTCATCGGTTCAAATCCGATAAAGGGGCCCGCTTAGCTCAGAGGTTAGAGCATCGCATTTGTAATGCGATGGTCATCGGTTCGACTCCGATAGCCGGCAGGGATATAACTCAGCGGTAGAGTGTCACCTTGACGTGGTGGAAGTCATCAGTTCGAGCCTGATTATCCCTAAGGGCTATAGCTCAGTTAGGTAGAGCACCTCGTTTACCGAGAAGGTCTACGGTTCGAGTCCGTATAGCCCTAGCGCTCTTAGTTCAGTTCGGTAGAACGCGGGTCTCCAAAACCCGATGTCGTAGGTTCAAATCCTACAGAGCGGGGTCGATGCCCGAGCGGTTAATGGGGACGGACTGTAAATTCGTTGGCAATATGTCTACGCTGGTTCAAATCCAGCTCGGCCCACGCGGAGTAGAGCAGTTTGG-TAGCTCGCAAGGCTCATAACCTTGAGGTCACG-GGTTCAAATCCTGTCTCCGCAATGATTTTGAAATCTTTTCTACTAGGTAATCTATTATCCTTATGCATGAAGATAATAAATTCGGTCGTTGTGGTCGGACTCTATTATGGATTTCTGACCACATTCTCCATAGGGCCCTCTTATCTCTTCCTTCTCCGAGCTCGGGTT------ATGGAAGAAGGAACCGAGAAGGAGGTATCAGCAACAACTGGTTTTATTACGGGACAGCTCATGATGTTCATATCGATCTATTATGCGCCTCTGCATCTAGCATTGGGTAGACCTCATACAATAACTGTCCTAGTTCTACCGTATCTTTTGTTTCATTTCTTCTGGAACAATCACAAAAACTTTTTTGATTATGGATCTACTACCAGA------AATTCAATGCGTAATCTCAGCATTCAATGTGTATTCCTGAATAATCTAATTTTTCAATTATTCAACCATTTCATTTTACCAAGTTCAACGTTAGCCAGATTAGTCAACATTTATATGTTTCGATGCAACAACAAGATGTTATTTGTAACAAGTAGTTTTGTTGGTTGGTTAATTGGTCACATTTTATTCATGAAATGGGTTGGATTGGTATTATTCTGGATACGGCAAAATCATTCTATTCGATCTAATAAGTACCTTGTGTCAGAATTGAGAAATTCTATGGCTCGAATCTTTAGTATTCTCTTATTTATCACCTGTGTCTACTATTTAGGCAGAATGCCGTCGCCTATTGTCACTAAGAAACTG---AAAGAAACCTCAGAAACGGAAGAAAGGGGAGAAAGTGAGGAAGAAAGCGATGTAGAAACAACTTCCGAAACGAAGGAGACTAAACAGGAACAAGAGGGATCCGCCGAAGAAGACCCTTCCCTTTGTTCGGAAGAAAAGGAGGATCCGGACAAAATA------GATGAAACGGAAGAGATCCGAGTGAATGGAAAGGAAAAAACAAAGGATGAATTCCACTTTCACTTTAAAGAGACATGCTATAAAGATAGCCCAGTTCACGAAGAT------TCTTATCTTGATACCTATCAAGGTAATTGGGAATTGGGAAGACTTAAAGAAGAGAAAAATGAAAAGACTTTTTTATGG------TTTGAAAAA---CCTTTTCTTACTTTT---CTTTTCGATTATAAACGATGG---AATCGCCCATGTCGGTAT------ATAAAAAATAATCGATTTGAAAATGCTCTACGAAATGAAACGGCACAATATTTTTTTTATACATGTCCAAGTGATGGAAAACAAATAATATCTTTTACATATCCGCCTAGTTTATCGACTTTTTCGGAAATGATAGAACGCAAAATGTCAAATTTGTACACGACAGAAAAATTATCCCATGTGGATAATTATTATTGGGTTTATACCAATGAGCAAAAAAAGTACAACTTGAACAATGAATTAATAAGTCGAACAAAAGCTCTAGAAAAAGAAAAGGGGTTTCTTGCTCTAGATATGCTCGAAAAAAGGACCAGATTATGCAATGATGAAAATGAACAAAAATACTTGCCCAAAACGTATGACCCCTTTTTGAGGGGACCATATCGTGGAACAATAAAAAAATATTCACAT------ACAATCATGAATGATTTATCCATAGAAATCAATTGGATAAATAAGATTTATGGGCTACTTAATAATTCTAATTATTCC------AGAAAATTTGAACATCAAAAGAATCCGCTT------GATAGGGAATCATTACTGAATTATATTGGTAATTCCGTAACCTCAATCAAAGAATTTCCTTTTGAGCCTGCACCCATTTTGCATTTTCAAAAATATTCTTTATTGAGAGAGCAAACAAGAATTGATTTT---GAAAGTCAAGCAAAAGCTTTAAAATGGGTATTCGATGTAATTACAACT------GATCCAAATGATCAAACAATAATTAGA---AATAAATCT------ATTGGAATAGAAGAAATCCGTAAAAGGGTTCCTCAATGGTCATACAAATTAACT------GATGATTTGGAAGAACAGGAGGAAGAAAATGAGGAAGAATCTACGGAAGAT------CATGAAATTCGTTCAAGAAAAGCCAAACGCGTAGTAATTTATACTGATAACGATCAGAATACCAATACTATTAAT------AATACTAATAATAGTGATCAA------GCGGAAGAGGTGGCTTTGATACGTTACTCGCAACAATCGGATTTTCGTCGGGATATAATCAAAGGATCCATG---CGTGCTCAAAGACGTAAAACAGTT---ATTTTGGAAATGTTTCAAGCAAATGTGCATTCCCCGCTTTTTTTGGATCGAATAGAC------AAAACATTTTTTTTTTCTTCTTTTTATATCTCTGAAATGATGAATCTCATTTTT------AGGAATTCGGTGGGGAGA------GAACCAGAATTGAAAATTTCGCATTTT---GAGGAGGAA---GAGACAAGGGAAAAAGAGAAAAAAAACGAAGAT------AAAAAAGAGGAAAATGAATGTATAGCAATATCAGAAACTTGGGATAGCATTATATTTGCTCAAGCAATAAGAGGTTTGATGTTAGTAACCCAATCTTTTCTTAGAAAATACATTGTATTGCCTTCATTGATAATTGCTAAAAATATTGGCCGTATGTTATTATTCCAATTCCCCGAATGGTATGAGGATTTGAAGGAATGGAATAGAGAAATGCATGTTAAATGCACCTATAATGGTGTTCAATTATCAGAAACAGAATTTCCCAAAGATTGGTTAGCAGACGGTATTCAGATAAAGATTCTATTTCCTTTCTGTTTGAAACCTTGGCGAAGATCTCATCCTAGAGATCAAATAAAAAAAAAAGGA------AAAAAAGACAATTTTTGTTTTTTAACAGTTTGGGGAATGGAAGCGGAACTCCCTTTTGGGAGTCCCCGA------AAACGACCTTCCTTTTTTGAACCCATTTATAAGGAACTCCAAAAAAAAGTTAGAAAAGTGAAAAAGAATTTCTTTCTACTTCTAAAAGTTTCAAAAGAAAAAACAAGATGGATCATTAAAATACTAGTTCTAAAACGAATAATGAAGGAAATTCTAAAAGTAAACCCAATATTCTTATTTGAATTCAGCAAGGCGAAAGTATATGAA------ACGGCTGAAAATGGAAAA------GAT---TCCGAAATAAATAATAAGATT------ATTCACAAATCAACCATTCAAATCCAATCCATGAATTGGACA------AATTATTCACTC------ATAGAAAAAAAGATGAAAGATCTTTCTGATAGAACAATCACAATCAGGAATCAAATAGAACGAATCACAAAAGACAAGAAAAAAATAATTCTA------ACTTGTGATGATAAAAGATCGAAATCACGGAAACATATTTGGCAGATATTCCAAAGAATAAATATACGATTAATACGTAAATCACATTATTTTATG---AAATCTCTG------ATTGAAAAAATATACATAGATATCTTGCTATGTATGATTACC---ATTCAC------AGGATCAATTTCCAATTTTTCTTTGAATCAACAAAAAAAATAATCAATAAATCCGTTTACAACGATCAAACAAATCAGGAAGGAATTGATGAAAGAGATCAAAATACAATGAACTCTTTT------TCCACTATAAAAAGGTGGTTTTCGAATACTAATATTAGT---AATAGTACAAAAATGTAT------CATGACTTATCCTCCTTGTCCCAAGCATATGTATTTTACAAATTATCACAAACCCAATTACTTAAC------AAGTATCACTTGAAATCTCTACTTCAATAT------CAGGGGACTTATCCTTTTATTAAGGATAAAATCAAGGATTATTGTATGACGCGAGGAATATTTGATTCCAATCCAAGA------CATAAGAAAATTCATAAGTCTGGAATGATTGAA---TGGAAAAACTGGTTAAAGGGGCATTATCAGTACAATTTATCTACCAAATGGTCGCGG------TTAGTACCGCAAAAATGGCGAAATAGAATCAATCAACGTTATAGGATTCAA---AATAAAGACTCAATTAAATCGGATTCATATAAAAAAGAAAAAGACCAA------TTAATTCATTACGTGAAACAAAATTACTATGCAGCGGATTCATTGAATCAA---AAAGAAAAATGGAAAAAACACTACAGATATGATCTTTTATCACATAAATATATG------AACTATGGGGAT---AAGAGGGAT---TTATATATTTATGGGTCAAGATTACAAGTAAACAGGGTTCTCAAAATTCCATATAATTTCAATAAACCG---AAATACGAATCATTTTTTGTATTGGTAAGTACAGATTATCTAGAAGAAGGATATATTGATACGCATAAAAAT---TTA------GATAGAAAATATTTTGATTGT---AGAATTCTCCATTTTTGTCTTAGA------AAAAATATTGATATTTGGACCAATACACAT------ATCGGTACAAAAATT------GATAAAAATACTAAGACTGAAAAAAGAAACAACAAATTGAAAAAAAAAGATATTTTTTCTCTTACGATTCATCAAGAAATCAACCCATCCAATCAAAAAAGTATTTTTTTTGATTGGATGGGAATGAATCAAGAAAGAGTTTAT---CGTACCATATCAAATCTAGAATCTTGGTTC------TTCCCAGAATTTGTCTTACTTTTTGATGCATATAAGATTAAACCATGGATTATACCAATCCAATTACTTTATTTTGACTTG------TAT---AAAAATACAAGTCAAAATAAAATCAATATAAATAGAAAAAAA------TATCTTAAATTAGAA------AATTCCAACCAACAAAAA---AAT------GAACAACAGGACCAAGTAAATTTTGTATCAGATATACGAAAAGAAAACAAAAAAAAAGATATTGAAGAG---AATTACGCGAGATCAGACATTACCATTAAAAAAGGTAAAAAGAAAAAACAATCCAAGAAAAAC------AAGGAAGCAGAACTAGATTTCTTCCTTAAAAAATAT------TTCCTTTTTCAATTAAGATGG---GATGACTCCTTGAACCAAAGAATGATCAATAATATCAAGGTATATTGTCTCTTACTTAGACTGATAAATCCAAAGGAAATATCCGCGATTCAAAGAGGAGAGATGCATCTGGATGTAATGCTAATTCAGAAAGATCTAGCTCTTACAGAATTGATAAAAAAAGGAATATTAATTATCGAACCAATTCGTCTATCTATAAAA---AAGGATGGAAAATTGATTATATATCAAACTATA------AGTATTTCATTGGTCGAGAACAATAAACACCAA------ACTAATAGAAAATGCATAAAAAAAAGAAATATTGATAAGAGGAATTCGGATAAACCC------ATTGTACGATAT---GGGAATATGCTTGTGAATGGGGACACAAATTATTATGATTTCCTTGTTCCTGAAAATATTATATCTCCTAGACGTCGTAGAGAATTGAGAATGTTAATTTGTTTCAATTCCCATAATTGGAATGTTACGGATAGAAATAGAAATCCATTATTTTGCAATGAAAACAACATAGGAAACTCTGGAAAATTTTTGGATGAGGACAAGCATCTT------AATACGGATACAAATAAATTCATTAAATACAAATTTGTTCTTTGGCCCAATTACCGATTAGAAGATTTAACTTGTATGAATCGCTATTGGTTTGATACCAATAATGGCAGTCGTTTCAGTATGTCAAGGATACATATGTATCCACGATTTAGAATTATT??????????????????????????????????????????????????????????????????????????????????????????????????????????????????????????????????????????????????????????????????????????????ATGAAACGACATCAATTCAAATCCTGGATCTTCGAATTGAGAGAGATATTGAGAGAGATCAAGAATTCTCACTATTTCTTAGATTCATGGATCAAATTCGATTCAGTGGGATCTTTCACTCACATTTTTTTCCACCAAGAACGTTTTATGAAACTCTTTGACCCCCGAATTTGGAGTATCCTACTTTCACGTGATTCACAGGGTTCAACAAGCAATCGATATTTCAAAGGTGTAGTACTGCTTGTAGTAGCGGTCCTTATATCTCGTATT------AACAATCGAAAGATGGTCGAAAGAAAGAATCTCTATTTGATGGGGCTTCTTCCTATACCTATGAATTCCATTGGACCCAGAAATGAGACATTGGAAGAATCTTTTTGGTCTTCCAATATCAATAGGTTGATTGTTTCGCTCCTGTAT------CTTCCAAAAGGGAAAAAGATTTCTGAGAGTTGTTTCATGGATCCGCAAGAGATTACTTGGGTTCTCCCA------ATAAAT---AAAAAGTGTATCATGCGGAGTTCGCGATGGTGGAGG------AACCGGATCGGAAAAAAGAGGGATTTTAGTTGTAAGATATCTAATGAAACCGTAGCTGGAATTGAGATCTCATTCAAAGAGAAAGATAAATATCTGGAGTTTCTTTTTTTATATATGGATGATCCGATCCGCAAGGACCATGATTGGGAATTGTTTGATCGTCTTTCTCCGAGGAAGAAGCGAAACATAATCAACTTGAATTCGGGACAGCTATTCGAAATCTTAGGGAAAGACTTGATTTGTTATCTCATGTCTGCTTTTCGTGAAAAAAGACCAATT------GAAGGGAAGGGTTTCTTCAAACAGCAAGGAGCTGAGGCAACTATTCAATCAAATGATATTGAGCATGTTTCCCATCTCTTCTCGAGAAACAAGTGGGGTATTTCTTTGCAAAATTGTGCTCAATTTCATATGTGGCAATTCCGCCAAGATCTCTTCGTTAGTTGGGGGAAGAATCAGCACGAATTGGATTTTTTGAGGAACGTATCGAGAGAGAATTTGATTTGGTTAGACAATGTGTGGTTGGGAAACAAGGATCGGTTTTTTAGCAAGGTACGGAATGTATTGTCAAATATTCAATATGATTCCACA------AGATCTATTTTCGTTCAAGTAACGGATTCTAGCCAATTGAAAGGATCTTCTGATCAATCCATAGATCATTTCGATTCCATTAGAAATGAGGATTCAGAATATCACACATTGATCGATCAAACAGAGATTCAGCAACTA------AAAGAAAGATCGATTCTTTGGGATCCTTCCTTTCTT------CAAACGGAACGAACAGAGATAGAATCAGATCGATTC------CCGAAATGCCTTTTTGGATCTTCCTCAATGTCCCGGCTATTCACGGAACGTGAGAAGCAGATGAATAATCATCTGCTTCCG------GAAGAAATCGAAGAATTTCTTGGGAATCCT------ACAAGATCAATTCGTTCTTTTTTCTCTGACAGATGGTCAGAACTTCATCTGGGTTCGAATCCTACTGAGAGGTCCACTAGAGATCAGAGATTTTGGAAGAAAAAACAAGATGTTTCTTTTGTCCCTTCCAGG---CGATCGGAAAATAAAGAAATGGTTGATATATTCAAGATAATTACGTATTTACAAAAAACCGTCTCAATTCATCCTATTTCATCAGATCCGGGATGTGATATGGTTCCGAAGGATGAATCGGAT---ATGGACAGTTCCAATAAGATTTCATTCTTGAACAAGAATCCATTTTTTGATTTATTTCATCTATTCCATGACCGGAACAAAGGGGGATACACGTTACACCACGATTTTGAATCAGAAGAGAGATTTCAAGAAATGGCAGATCTATTCACTCTATCAATAACCGAG------CCGGATCTGGTGTATCATAGGGGATTTGCCTTTTCT------ATTGATTCCTACGGGTTGGATCAAAAAAAATTCTTGAATGAGGTATTCAACTCCAGAGATGAATCGAAAAAGAAATCTTTATTGGTTCTACCTCCTCTTTTTTATGAAGAGAATGAATCTTTTTATCGAAGGATCAGAAAAAAATCGGTCCGGATCCACTGCGGGAATGATTTGGAAGATCCAAAACTAAAAACAGCGGTATTTGCTAGC------AACAACATAATGGAGGCAGTC------AATCAATAT------AGATTGATCCGAAATCTGATTCAAATCCAATATAGCACCTACGGGTACATAAGAAATGTATCGAATCGATTCTTT------TTAATGAATAGATCCGATCGCAACTTCGAATATGGAATTCAAAGGGATCAAATAGGAAATGATACTCTGAATCATATAACTGTAATGAAATATACGATCAACCAACATTTATCGAATTTGAAAAAGAGTCAGAAGAAATGGTTTGATCCT------CTTATTTCTCGAACCGAGAGATCCATGAATCGGGATCCTGATGCATATAGATACAAATGGTCCAATGGGAGCAAGAATTTCCAGGAACATTTGGAAGATTTCGTTTCTGAACAGAAGAAGCGT------TTTCAAGTAGTGTTCGATCGATTCCGTATTAATTATTCGATTGATTGGTCCGAGGCTATCGACAAACAAGATTTGTCTAAGTCACTTCGTTTCTTTTTGTCCAAGTCACTTCCCCTTTTCTTT------GTGAGT------ATCGGGAATATCCCCATTCATAGGTCCGAGATCCACATCTATGAATTGAAGGGTCCGAATGATCAACTCTGCAATCAGTTGTTAGAATCAATAGGTGTTCAAATC------GTTCATTTGAATAAATTGAAACCCTTCTTATTGGATGATCATGATACTTCCCAAAGACCGAAATTCTTGATCAACGGAGGAACAATATTACCATTTTTGTTCAAAAGGATACCAAAGTGGATGATTGACTCATTCCATACTAGAAATAATCGCAGGAAATCCTTTGATAACACGGATTCCTATTTCTCAATGATATCCCATGATCGAGACAATTGGCTGAATCCCGTGAAACCATTTCATAGAAGTTCATTGATATCTTCTTTTTATAAAGCAAATCGACTTCGATTCTTGAATGATCCACATCACTTCTGGTTCTATTGTAACAAAAGATTCCCTTTTTATGTGGAAAAGACCCGTATCAATTATGATCTTACATATGGACAATTCCTCAATATCTTGTTCATTCGCAACAAAATATTTTCTTTGTGCGTCGGTAAAAAAAAACATATTTTTTTGGAGAGAGAGACTATTTCACCAATCGAGTCACAGGTATCTGACATATTCATACCT------AACGATTTTCCACAAAGTGGTGACGAAACGTATAACTTGTACAAATCTTTCCATTTTCCAATTCGATCCGATCCATTCGTTCGTAGAGCTATT------TACTCGATCGCAGACATTTCTGCAACACCTCTAACAGAGGAACAAATAGTCAATTTGGAAAGAACTTATTGTCAGCCTCTTTCAGATATGAATCTATCTGATTCAGAAGGGAAGAACTTGCATCAGTATCTCAGTTTCAATTCAAACATGGGTTTGATTCACACTCCATGTTCTGAGAAATATTTACCATCCGGAAAGAGG---AAAAAAAGTCTTTGTCTAAAGAAATGCGTTGAGAAAGGGCAGATGTATAGAACCTTTCAACGAGATAGTGCTTTTTCAAATCTCTCAAAATGGAATCTGTTCCAAACATATATGCCATGGTTCCTTACTTCGACAGGGTGCAAATATCTAAATTTC---ACCCTTTTAGATACTTTTTCAGACCCATTG------CCGATACTAAGTAGCAGTCAATTTGTATCCATTTTTCATGATATTATG---CATGGATCAGATATATCATGGCCAATTCCTCAGAAGATTCTTCCACAACGGACTCTGATAAGT------GAGATTTCGAGTAAGTGTTTACTTCTTCTGTCCGAAGAAATGATTCATAGAAATAATGAGTCACCCCTTCCATTGATATGGACACATCTGAGATCAACAAATGCTCGG------GAGTTCCTCTATTCAATCCTTTTCCTTCTTCTTGTTGCTGGATATCTCGTTCGTATACATCTTCTCTTCGTTTCCCGAGCCTCTAGTGAGTTACAGACAGAGTTAGAAAAGATCAAATCTTTGATGATTCCATCATACATGATTGAGTTGCGAAAACTTCTGGATAGGTATCCTACA------TCTGAACTGAATTCTTTCTGGTTAAAGAATCTCTTTCTAGTTGCTCTGGAACAATTAGGAGATTCTCTGAAAGAAATACGGGGT------TCTGCTTCTGGTGGCAACATGCTATTGGGTGGTGGT------CCCGCTTATGGGGTCAAATCAATACGTTCTAAGAAGAAATATTTGAATATCAATCTCATCGATCTCATAAGTATTATACCAAATCCCATCAATCGAATCACTTTTTCGAGAAATACGAGACATCTAAGTCGTACAAGTAAAGAGATCTATTCATTGATAAGAAAA---AGAAAAAACGTGAACGGT------GAT------TGGATTGATGATAAAATAGAATCCTGGGTCGCGAACAGTGATTCGATTGATGATGAAGAAAGAGAATTCTTGGTTCAGTTCTCCACCTTAACGACA------GAAAAAAGGATTGATCAAATTCTATTGAGTCTGACTCATAATGATCAT------TTATCAAAGAATGACTCTGGTTATCAAATGATTGAACAACCGGGATCAATTTACTTACGATACTTAGTTGACATT------CATAAAAAGTATCTAATGAATTATGAGTTCAATAGATCCTGTTTAGCAGAAAGACGGATATTCCTTGCTCATTATCAGACAATCACTTATTCACAAACCTCGTGTGGGGCTAATAGTTTTCATTTCCCATCTCATGGAAAACCCTTTTCGCTCCGCTTAGCCCTATCCCCTTCTAGGGGTATTTTAGTGATAGGTTCTATAGGAACTGGACGATCCTATTTGGTCAAATACCTAGCGACAAACTCCTATGTTCCTTTCATTACGGTA---TTTCCGAACAAGTTCCTGGAT------GAC------AAGCCTAAAGGTTATCTTATT------GATATCGATATTGATGATAGTGACGATATCGATATTGATGATAGTGAC------GATATTGAT---GAT---GACCTTGATACGGAGCTGCTA------ACTATGACGAATGTGCTAACTATGTATATGACGCCGAAAATA------GACCGATTT------GATATCACCCTTCAATTCGAATTAGCAAAAGCAATGTCTTCTTGCATAATATGGATTCCAAACATTCATGATCTGTATGTG------AATGAGTCGAATTACTTATCCCTCGGTCTATTAGAGAACTATCTC------TCCAGGGATTGTGAAAGATGTTCCACTAGAAATATTCTTGTTATTGCTTCGACTCATATTCCCCAAAAAGTGGATCCCGCTCTAATAGCTCCGAATAAATTAAATACATGCATTAAGATACGAAGGCTTCTTATTCCACAACAACGAAAGCACTTTTTCATTCTTTCATATACTAGGGGATTTCACTTGGAAAAGAAAATGTTCCATACTAACGGATTCGGGTCCATAACCATGGGTTCCAATGCACGAGATCTTGTAGCACTTATCAATGAGGCCCTATCAATTAGTATTACACAGAAGAAATCAATTATAGAA---ACTAATACAATTAGATCAGCTCTTCATAGACAAACTTGGGATTTGCGATCCCAGGTAAGATCGGTTCAGGATCATGGGATCCTTTTCTATCAGATAGGAAGGGCTGTTGCACAAAATGTA------CTTCTAAGTAATTGCCCCATGGATCCTATATCTATCTATATGAAGAAGAAATCATGTAAGGAAGGGTATTCTTATTTGTACAAATGGTACTTCGAACTTGGAACGAGCATGAAGAAATTAACGATACTTCTTTATCTTTTGAGTTGTTCTGCCGGATCGGTCGCTCAAGATCTTTGGTCTTCACCCGGACCCGATGAAAAAAATTGGATCACTTCTTATGGATTCGTTGAGAATGATTCTGATCTAGTTCATGGCCTATTAGAAGTAGAAGGCGCTCCGGTGGGATCCTCACGGACAGAGAAAGATTGCAGTCAGTTTGATAATAATCGAGTGATATTACTTCTTCGGTCCGAACCAAGGAATCAGTTAGATATGATGCAAAATGGATCTTGT---TCTATCGTTGATCAGAGATTTCTATATGAA---AAATACGAATCGGAGTTTGAAGAAGGGGAAGGAGCCGTCGACCCGCAACAG------ATAGAGGAGGATTTATTC------AATCACATAGTTTGGGCTCCTAGAATATGGCGCCTTTGTGGCAATCTATTTGATTGT------ATCGAAAGGCCCACTGAATTGGGATTTCCCTATTGGGCCGGGTCATTTCGGGGCAAGCGGATCATTTATCATAAAGAGGATGAG------CTTCAAGAGAATGATTCGGAGTTCTTGCAGAGTGGAACCATGCAGTACCAGACACGAGATAGATCTTCCAAAGAACAAGGCTTTTTTCGAATAAGCCAATTCATTTGGGACCCTGCGGATCCATTCTTTTTCCTATTCAAGGATCAGCCCTTTGTCTCTGTGTTTTCACGTCGAGAATTCTTTGCAGATGAAGAGATGTCAAAGGGGCTTATTACTTCCCAAACAAATCCTCCTACATCTATGTATAAACGCTGGTTCATCAAGAATACGCAAGAAAAGCACTTCGAATTGTTGATTCATCGCCAG---AGATGGCTTAGA------ACCAATAGTTCATTATCTAATGGATCTTTCCGTTCTAATACTCTATCCGAGAGTTATCAGTATTTATCAAATCTGTTTCTATCTAAGGGA---ACGCTATTGGATCAAATGACAAAGACATTGTTGAGAAAGAGATGGCTTTTCCCGGATGAAATGAAACATTTGATTCAT------GTAACAGGAGAAAGATTTCCCATTCCTATGCCTAGATCTCGTATAAATGGAAATTTTATTGATAAGACCTCTTCAATTGTAGCCAATATCTTATTACGAATAATTCCGACAACTTCAGGAGAAAAAAAGGCATTTACCTATTACAGAGATGGT------ATGTTGGCTCAATCCGAAGGAAATTATGCGGAAGCTTTACAGAATTATTATGAAGCTACGCGACCAGAAATTGATCCCTATGATCGAAGTTATATACTCTATAACATAGGCCTTATACACACAAGCAATGGAGAGCATACAAAGGCTTTGGAATATTATTTCCGGGCACTAGAACGAAACCCATTCTTACCACAAGCTTTTAATAATATGGCCGTGATCTGTCATTAC---CGGGGAGAACAGGCCATTCTACAGGGTGATTCTGAAATTGCGGAAGCTTGGTCCGATCAAGCTGCTGAGTATTGGAAACAAGCTATAGCGCTTACTCCAGGTAATTATATTGAAGCACATAATTGGTTGAAAATCACGAAGCGCTTCGAAATGAATTGGCGATCAGAACATATATGGATAGAACTTATAAGGGGGTCTCGAAAAACAAGTAATTTTTGCTGGGCCTGTATCCTTTTTTTAGGTTCACTAGGATTCTTAGCGGTTGGAACTTCCAGTTATCTTGGTAGGAATCTGATATCCGTATTTCCATCTCAGCAAATTATTTTTTTTCCACAAGGAATCGTGATGTCTTTTTACGGGATCGCAGGTCTATTCGTTAGCTCCTATTTGTGGTGCACAATTTTGTGGAATGTAGGTAGTGGTTATGACCGATTCGATAGAAAAGAAGGAATTGTGTGCATTTTTCGTTGGGGATTTCCTGGAATAAATCGTCGCATCTTCCTTCGCTTCCTTATGAGAGATATCCAATCAATCAGAATTGAGGTTAAAGAGGGTCTTTATCCTCGTCGTGTCCTTTATATGGAAATCAGAGGTCAAGGGGCCATTCCCTTGACTCGTACTGATGAGAAT---TTTACTCCACGAGAAATTGAACAAAAAGCTGCCGAATTGGCCTATTTCTTGCGCGTACCAATTGAAGTATTT
>Anarthria_humilis
TAAGGTCACGGCGAGACGAGCCGTTTATCACGATAGGTGTCAAGTGGAAGTGCAGTGATGTATGCAGC--TGAGGCATCCTAACAGACCGAAAGATTTGAACAGTAGTGATACCCCAAACTATGGCCATTTATGGGTTCTTTGCGAATAT------TGTGATTCATTAAATTATAAAAAAGATTTTCAGTTAAGAATGAATATTTGTGAAGAATGTGAAGCTCATTTGAAGATGAGT---AGTTCAGAACGAATAGAACTCTCGGTTGATGTGGGTACTTGGGATCCTATGGATGAGGATATGGTCTATAAGGACCGTCTCAATTCTTATCAAAGGGAGACAGGGTTAACTGAAGCTGTTCAAACGGGCATAGGTCGTTTAAACGGTATTTCTATAGCAATTGGGGTTATGGATTTTCAATTCATAGGGGGTAGTATGGGATCAGTAGTAGGTGAAAAAATAACCCGC------TTGATTGAGTATGCTACTCATCGATCTTTACCCCTGATTATTGTGTGTGCTTCTGGGGGAGCGCGCATGCAAGAAGGAAGTTTGAGTCTAATGCAAATGGCTAAAATATCTAGCGTTTTATATAAA------TATCAATTAATTAAAAAGTCATTCTATGTATCAATCCTTACATCTCCTACAACTGGTGGAGTAACAGCCAGTTTTGGTATGCTGGGGGATAGCATTATTGCGGAACCTAATGCGTACATTGCATTTGCCGGTAAACGAGTAATTGAGGAAACTTTACATGTGGAAGTACCTGAAGGAGTACAAGAGACTGAGTATTTATTCCATAAG---GGCTCATTCGACTCAATTGTACCGCGTAATCTTTTAAAGGATGTTCTGACCGACTTATTCCTTTTACACGGCTTCTTTCGAGCTGACGAGATTAGTAATATTATCCGCGAACGTATTGAACAATATAATAGAGAAGTCAAGATTGCAAATATCGGTACCGTACTTCAAGTGGGGGACGGTATTGCTCGTATTCATGGTCTTAATGAAGTAATGGCAGGTGAATTAGTCGAATTTGAAGAAGGTACTACGGGTATTGCTCTGAATTTGGAATCCAAAAACGTTGGCGTTGTATTAATGGGCGATGGTTTGATGATACAAGAGAGAAGTTCTGTAAAAGCAACAGGAAGAATTGCTCAGATACCTGTGAGTGGGGCTTATTTGGGTCGTGTTATAAATGCCCTGGCTAAACCTATTGATGGGAGAGGCGAAATCGCAGCTTCTGAATCTCGGTTAATTGAATCCCCTGCCCCAGGTATTATTGCCAGACGTTCCGTATATGAACCCCTTCAAACAGGACTTATTGCTATTGATTCGATGATCCCTATAGGACGTGGTCAGCGAGAATTAATTATTGGGGACAGACAGACCGGCAAAACAGCAGTAGCCACAGATACAATTATAAATCAAAGGGGGCAAAATGTAATATGTGTTTATGTAGCTATCGGCCAAAAAGCATCTTCTGTGGCTCAGGTAGTGACTACTTTCCAGGAGGGGGGGGCCATGGAATACACTATTGTTGTAGCTGAAATGGCGGATTCCCCTGCTACATTACAATACCTCGCTCCTTATACGGGGGCGGCTTTGGCTGAGTATTTTATGTACCGCGAACAACATACTTTAATAATTTATGATGATCTCTCCAAACAGGCACAAGCGTATCGCCAAATGTCTCTTTTATTAAGAAGACCCCCCGGCCGTGAAGCTTATCCAGGAGATATCTTTTATTTGCATTCGCGCCTTTTGGAAAGAGCCGCCAAATCAAGTTCTCTTTTAGGTGAAGGAAGTATGACCGCTTTACCAATAGTGGAGACTCAATCAGGAGACGTTTCCGCTTATATTCCTACTAATGTCATTTCCATTACGGATGGACAAATATTCTTATCCGCGGATCTATTCAATGCCGGAATCCGACCCGCTATTAATGTGGGTATTTCTGTTTCCAGAGTGGGATCCGCAGCTCAAATTAAAGCCATGAAACAAGTAGCTGGCAAATCAAAATTGGAACTAGCTCAATTCTCGGAGTTAAAGGCCTTTGCACAATTTGCTTCTGATCTCGATAAAACGAGTCAGAAGCAATTGGCAAGAGGGCAACGATTGCAGGAATTGCTTAAACAATCTCAATCGGAACCTCTCACGGTGGAAGATCAGATAGCCTTTATTTATACCGGAACGAGGGGATATCTTGATTCATTAAAAATTGGACAGGTAAAGAAATTTCTTCATCAGTTACGTGACTATTTAAAAAAGAATAAATCGCAATTCCAAGAAATCCTATCTTCGAGCAAGATATTCACCGAGGAAGTGGAAGCCATTTTAAAGGAAGCTATTCAGGAACAGATGGAACTCTTTCTACTTGGGCGTATCGCTCAAATTATAGGACCCGTGTTGGATGTAGTTTTCCCCCCCGGTAAACTGCCTAAAATTTATAACGCTTTGGTAGTTCAGGGTCGA---GACCTTGTTGAT---CAGCAAATTAATGTGACTTGTGAAGTACAACAATTATTAGGAAATAATCGAGTTAGAGCTGTAGCTATGAGTGCTACAGATGGGCTGATGAGAGGAATGGAAGTGATTGACACGGGAGCTCCTCTAAATGTTCCAGTCGGCGGAGCTACTCTCGGACGAATTTTCAACGTTCTTGGAAAGCCTGTGGATGATTTGGGTCCTGTAGATACTAGTACAACATCCCCTATTCATAGATCCGCACCTGCCTTTATAGAGTTAGATACGAAACTATCAATCTTTGAAACAGGTATTAAAGTGGTGGATCTTTTAGCTCCTTATCGCCGTGGAGGAAAAATCGGACTATTTGGGGGGGCTGGAGTAGGTAAAACAGTACTCATCATGGAGTTGATCAACAACATTGCCAAAGCTCATGGGGGCGTATCTGTATTTGGTGGAGTGGGGGAACGTACTCGTGAAGGAAATGATCTTTACATAGAAATGAAAGAGTCCGGAGTGATTAATGAAAAAAATCTTGCGGAATCTAAAGTAGCTCTAGTCTATGGTCAAATGAATGAACCGCCGGGAGCTCGTATGAGAGTTGGTTTGACTGCCCTAACTATGGCAGAATATTTCCGGGATGTTAATAAACTAAATGTGCTTCTATTCATTGACAATATCTTTCGTTTTGTCCAAGCGGGATCAGAAGTATCCGCCTTATTAGGGAGAATGCCTTCCGCAGTGGGTTATCAACCTACCCTTAGTACAGAAATGGGTTCTTTGCAAGAAAGAATTACTTCTACCAAAGGGGGGTCTATAACCTCGATCCAAGCGGTTTATGTACCTGCAGATGATTTGACCGACCCGGCTCCTGCCACGACATTTGCACATTTAGATGCTACTACCGTACTATCCAGAGGGTTAGCTGCAAAAGGTATTTATCCAGCAGTAGACCCTTTAGATTCAACGTCAACTATGTTACAACCTCGGATCGTTGGTAACGAGCATTACGAAACTGCCCAAAGAGTTAAGCAAACTTTACAACGTTACAAGGAGCTTCAGGACATTATAGCTATTCTTGGGTTGGATGAATTATCAGAGGAGGATCGTTTAACTGTAGCAAGAGCACGAAAAATTGAGCGTTTCTTATCACAACCCTTCTTCGTGGCAGAAGTTTTTACTGGTTCCCCAGGAAAATATGTTGGTCTTGCAGAAACCATTAGGGGGTTTCAACTGATCCTTTCCGGAGAATTAGACGGCCTACCCGAACAGGCCTTTTATTTAGTGGGTAACATTGAGGAAGCTAGCGCGAAAGCTATGAACTTATTAAATCTTTGTGTACTAACTCCTAATCGAATTATTTGGGAT---TCCGAAGTACAAGAAATCATTTTTTCTACTAATAGTGGCCAAATTGGCGTATTACCAAACCACGCTCCTATTGTCACGGCTGTAGATATAGGTCTTTTGAGAATA---CGCCTC---AATGACCAATGGTTAAGGGTGGCTCTGATGGGCGGTTTTGCTCGAATAGGTAATAATGAGATCACCATTTTAGGAAATGCTGGGGAGCTGAGTACTGACATAGATCCACAAGAAGCTCAACAAACTCTTGAAATAGCTGAAGCTAACTTGAGTAGAGCTGAGGGTAAGAGACAAGTAATTGAAGCAAATCTAGCTCTCAGACGAGCTAGGACAAGAGTAGAGGCT---GTCAATGCTATTTCCATGAAAAATGTAAGTCATTCTTTCGTTTTTTTGGGCCAGGGGTCTTCCACTGGGAGTTTCGGGTTTAATACCGATATTTTAGCAACAAATCTAATAAATCTAAGTGTAGTTATTGGGGTATTGATTTTTTTTGGAAAGGGAGTGTTAAAAGATTTATTAGATAATCGAAAACAGAGGATCTTGAGTACTATTCGAAATTCGGAAGAATTACGTAGAAAAACCGTTGAGCAGCTCGAAAAAGCCCGGGTTCGGTTACAGAAGGTGGAACTAGAAGCAGATGAGTATCGAATGAATGGGTACTCTGAGATAGAACGTCAAAAAGAAGGTTTGATTAATGCTTACAGTAAGAAATTGGAACAATACGAAAATTTGAAAAATGAAACCCTTCGTTTTGAACAAGAAAGAGCTATGAACCAGGTCCGACAACGAGTTTTCCAACAAGCCTTACAAGGTGCTCTAGGAACTCTGAATAGTTGTTTG------AATACCAAATTACATTTCCGTATGATCCGTGCTAATCTTGATATTCTCGGGGCCATCATGAATCCACTGATTTCTGCCGCTTCTGTTATTGCTGCTGGATTGGCCGTAGGGCTTGCTTCTATCGGACCTGGAATTGGTCAAGGTACTGCTGCAGGACAAGCTGTAGAAGGTATTGCGAGACAACCAGAAGCAGAAGGTAAAATACGAGGTACCTTATTGCTTAGTCTAGCTTTTATGGAAGCTTTAACAATTTATGGGCTGGTTGTGGCATTAGCGCTTTTATTTGCGAATCCTTTTGTTATGAATCTTAGACCATGTTACATTAAAACACTCAAGGGCTTATACGATATATCGGGTGTAGAAGTAGGCCAGCATTTCTATTGGCAAATAGGGGGTTTACAAATCCACGCTCAAGTACTTATCACTTCTTGGGTCGTAATTGCTATCTTGTTAGGTTCAGTCATCATAGCTGTTCGGAATCCACAAACCATCCCGACTGACGGTCAGAATTTCTTTGAATATGTCCTTGAATTTCTTCGAGATTTGAGCAAAACCCAGATTGGAGAAGAATATGGTCCTTGGGTTCCCTTTATTGGAACTATGTTCCTATTTATTTTTGTTTCGAATTGGTCAGGCGCTCTTCTCCCTTGGAAAATCATACAGTTACCTCATGGGGAGTTAGCTGCGCCCACGAATGATATAAATACTACTGTTGCATTAGCTTTACTCACGTCAGTAGCATATTTTTATGCAGGTCTTAGCAAAAAGGGGTTGGGTTATTTCGAGAAATACATAAAACCAACTCCAATACTTTTACCAATTAACATCCTAGAAGATTTCACAAAACCTTTATCCCTTAGTTTTCGACTTTTCGGGAATATATTGGCTGATGAATTAGTAGTTGTTGTTCTTGTTTCTTTAGTCCCTTTAGTAGTCCCTATACCTGTCATGTTTCTTGGATTATTTACAAGTGGTATTCAAGCTCTTATTTTTGCAACGTTAGCCGCGGCCTATATAGGCGAATCCATGGAGGGTCATCATATGATATTTGCAACTTTAGAACATATATTAACGCATATATCTTTCTCGATCATTTCCGTTGTAATTATGATTCATTTGATGACT------TTATTACTCCGTGAAATGGTGGGATTACACGCTTCGTCAGAAAGGGGGATGATAGCGACTTTTTTTTCTATAATAGGACTATTACTTTTGCGTTGGATTTCTTCGAGACATTTTCCATTAAGTAATTTATACGAGTCATTAATCTTCCTTTCATTTACTTTCTATATTATT------TATATGATTCCTAAGATA------CAAAACAAA------AAAAAAGATTTAAGCATAATAACTGCGCCAAGTACTATTTTGACTCAAGGCTTTGCCACGTCAGGT------CTTTTAACTGAAATGCATCCATCTGCAATACTAGTACCTGCTCTACAATCCCAGTGGTTAATGATGCACGTAAGTATGATGTTATTAAGTTATGGAGCTCTTTTATGTGGATCCTTATTATCAGTCGCTTTTATAGTCATTAGATTG------CGGAAAAACATCGATCCTTTTTGTAAAAACCAAAAAGTCTTAATCTTA------ATT---AAGTCATTTTTC------TTTCGTGAGATT------ACA------TATTTGAATGCAAAAAGAAGTGTTTTAAAAAACACTTCTTTTCCTTCCTTTACAAATTATTACAAATATCAATTAACTGAGCGTTTGGATTATTGGAGTTATCGTGTCATTAGTCTAGGATTCACTTTTCTAACTATAGGTATTCTTTGTGGAGCAGTATGGGCTAATGAGGCATGGGGATCCTATTGGAATTGGGACCCCAAGGAAACTTGGGCATCTATTACTTGGACTATATTCGCCATTTATTTACATACTAGA------ACAAATCCAAATTGGAAGGGTACAAATTCGGCACTTGTAGCTTCTATAGGATTTCTTATAATTTGGATATGTTATTTTGGTATCAATCTATTAGGAATAGGTTTACATAGTTATGGTTCATTCCCAATGAAAAAAAAGAAAGCATTGCCTTCTTTCCCATATCTTGCATCTATAGTCTTTTTACCCTGGTGGGTCTCTCTTTCTTTTAATAAATGTGTGAAACCTTGGATTATTAATTGGTGG------AATACCAGGTCCTCCGAAAGCCGTTTGAATCTCATTCAAGAAAAAAGCGTTCTAGAAAGATTCATAGAATTACACGAACTCCTTCTGTTGGACGAAATGATAAAGGAGTCCCCAGAGAAACCTATACAAAAACCT------TGTCTAGGAATACACAAGGAAACAATGGAATTGGTCAAAACGCAGAATGAATATCATCTCCATACCATTTTAGATTTCTCGACAAATCTAATCTGTTTCGCTATTCTAAGTGGTTATTTTATTCTGGGTAATGCAGAACTTGTTATTCTGAATTCTTGGGTTCAGAAATCCCTCTATAACTTAAGTGACACAATAAAAGCTTTTTCCATTCTTTTAGTTACTGATCTATGGATTGGATTTCACTCGACCCGTGGTTGGGAACTAATAATTAGTTCGGTCTACAACGATTTTGGATTGGTTCATAACGATCTAATTTTATCTGTTCTTGTTTCTATTTTTCCAGTTATTCTAAGTACAATTGTAAAATATTGGATCTTCCATTATTTAAATCGTCTATCCCCCTCGCTTCTAGTCATTTATGATTCAATGAATGAAATGCCAATCGGAGTACCAAAAGTCCCCTGTAGGATTCCTGGGAGAACCGTAAGGGGTTGGGTAAATTACACATTCTTATTTCGAAAAAGAGGGGTTTTTTTAAGTGAAGCGATTTCCTACCTGGTCGCAAATCAGCTTATAGCTCTCTTACTATATCTCTATTATGAGATATGGATGTTTATAAATTCAACTGGTGGATCTGTATTTGCTGGAATATCCATTTTTGATACCATGCAATGTTTAGAAGCCGAGGTGGATACAGCATGCCTGGGAATAGCCGCGTCAATGGGATCTTTCGTCGTGGTCGGAGGAGAAATTCCAAAGCGCGTAGCATACCCTCATGCCAGAGTTATTATTCACCAGCCTGAATCC---GATTTTTTTTGGGGAAAAGAAGAGGTTGCACTTGAAGTAGAGGAAATGGCAAAACTTCGCGCCACCATCGCTAAAGTTTATGTGGAAAGAACAGGCCAACCATACAAGGTTGTATCCGCGGACATGGAAAGAGCGGTCCTTTTTTCAGCAACGGATGCCAAAGCTTATGGCATTATTGATCAGAAAGAGGATCAAAGGATTTATGAAGGTTTAGTCTTAGAATCATTTCCCAATGGCATGTTTAGAGTCCTCATAGAAAATGAGATAATTTTAGGATTTATTTCGGGGAAGATCCGATGCAAATCTATACGTATACTA------CTCGGAGATAACGTCAAAGTTGAGGTAAATCAGTACGATAGGACTAAAGGGCGTATAACTTCACGCATT---GACAAGAAAGCTGAAAAA------GATAAATCTAAT------CAACAA------TACTTTCTATATCCACTTCTTTTTCAGGAGTATATTTATGCATTTGCTCATGATCATGGTTTA---AACGGTTCCATTTTTTATGAACCTGTGAAAATT------CTTGGTTATGACAAAAGATGGAGTTTAGTACTTATCAAACGTTTAATTATTCGAATGTATCAACATAATTTTTTGATTAATTTGCTT---AATCATTCT------AACCAAAAGCAA------TTCATTGGGCACAACAATTAT------CTTTATTCTCATTTTTTTTCTGAGATGATATCAGAGAGTTTTGCCGGCATTGTGGAAATGCCATTCTCGCTGCGATTAATA------CCTTCCCTGAAAGAAAAAGAA---ATACAAAAATCTCAGAATATAAAATCTATTCATTCCATATTTCCCTTTTTAGAAGACAAATTCGTGCATTTAGAGTATATATCAGATATACTAATACCCTATCCTATCCATTTTGAAATCTTGGTTCAAATCCTTCAATGCCAGATCCAAGATGTTCCATCTTTGCATTTAGTGCGACTCTTTCTCCAC------GAATATTCGAATTGGGAT------AGTCTCATTACTTCGAAGAAATCA------ATTTATGGT------TTTTCAAAA------GAGAATAAAAGACTATTTCAATTACTATATAATTCTTATGTCTTGGAATGCGAATTTATATTCCTTTTTCTTCGTAAACAATCTTCTTGCTTACGACTAACTTCTGCTGGCACCTTTCTTGAACGAATCCATTTCTATAGGAAAATAGACAAT------TTTGGAGTAGTGTATCGA------AATCCTTTTCCG---AAAATC------CTCTGGTTCTTCCCAGATCCTTTTTTGCATTATGTTCGATATCAAGGACAGGTAATTCTAGCTTCAAGAGACACTCTTCTTTTGATGAAGAAATGGAAATGTTATCTTGTCAATTTCTGGCAATATTATTTTCATTTTTGGTCCCAACCGCGAAGGATTCATATAAACCAATTAACG------AATTATTCCTTCCTTTTTTGGGGGTATCTTTCAAGTGTACTT---ATAAATCCTTTGTTGGTAAAGAATCAAATGCTGGAGAATTCTTTTCTAATAAACTTTCTTATTAGAAAATTCGATACTATAGTCCCGGTGATTCCTCTCATTGAATCATTGTCTAAGGCTCCATTTTGTACCCTATCGGGACATCCTATTAGTAAACCAACCTGGACGGATTTATCTGATTATGATATCATTGATAGATTTGGCCGGATATGTAGAAATCTTTTTCATTATCATAGTGGATCCTCG------AGAAAACAGGGTTTGTATCGAATAAAGTATATACTTCGGCTTTCGTGTGCTAGAACTTTGGCTCGTAAACATAAGAGTACGGTACGCGCCTTTTTGCAAAGA------TTGGGTTCGGTATTATTAGAAGAATTTTGGATGGAGGAAGAACAAGTTCTTTATTGGATGTTCATTGAT------ACGGCAGAAGTTCAAACTCTCAATTCTTTTTTTGCATCGGAATTTGACAAAGAAATCTATGGACTAATAAAGATT---GTACCCATCTTGATCCTGATATTAACGATTACAATAGGAGTACTAGTAATTGTGTGGTTAGAAAGAGAAATATCTGCAGCAATACAACAGCGTATTGGTCCGGAATATGCTGGTCCATTAGGAATTCTGCAAGCTATAGCGGATGGAACTAAATTACTTTTTAAAGAGGATCTCCTCCCATCTCGAGGGGATATTCCCTTGTTTAGTGTCGGACCATCTATAGCAGTCATATCAATTCTATTAAGTTATTTAGTGATTCCTTTTGGATATCATCTTATTTTAGCCGATCTCCGTGTAGGTGTTTTTTTATGGATTGCCATTTCCAGTATTGCTCCTATGGGTCTTCTTATGTCAGGATATGGGTCAAATAATAAATATTCCTTTTCAGGCGGTCTACGAGCTGCGGCTCAATCTATTAGTTATGAAATACCATTAACCCTATCTGTCTTATCAATATCTCTATTATCTAACAGTTCGAGTACAGTTGATATAGTAGAAGCCCAATCAAAATATGGTTTTTGGGGATGGAATCTCTGGCGTCAACCTATAGGCTTTCTAGTTTTTCTAATTTCTTCTTTAGCCGAATGCGAAAGATTGCCCTTTGATTTACCAGAAGCAGAGGAGGAATTAGTAGCAGGCTATCAAACCGAATACTCGGGCATCAAATATGCTTTATTTTATCTTGTTTCTTACCTCAACTTATTAGTTTCTTCTTTATTTGTAACAGTCCTTTACTTGGGTGGATGGAATTTCTCTATTCCG------TACATATTAAATCCT------GGACTTTTCGAAATGACTAAAATGGCTGGAATTTTAGAAATGACTCTTGGTATTCTTATTACGTTAACTAAAGCTTATTTGTTTCTCTTCATTTCTATCACAACAAGATGGACTTTCCCTAGGATGAGGATTGACCAGTTATTAAATCTTGGATGGAAATTTCTTTTACCTATTTCCTTGGGTAACCTCTTATTAACAACTTCTTTCCAACTTGTTTCACTAATGAAAGCCTTTCATTTGCTTCTCTTCCATGGAAGTTTCATTTTCCCAGAATGTATCCTCATTTTTGGCCTAATTCTTCTTCTGATGATCGATTCAACCTCTGATCAAAAAGATAGACCTTGGTTCTATTTCATCTCTTCAACAAGTTTAGTAATAAGCATAACGGCCCTATTGTTCCGATGGAGAGAAGAACCTATAATTAGCTTTTCGGGAAATTTCCAAACGAACAATTTCAACGAAATCTTTCAATTTCTTATTTTACTATGTTCAACTCTATGTATTCCTCTATCCGTAGAGTACATTGAATGTACAGAAATGGCTATAACAGAGTTTCTGTTATTCGTATTAACTGCTACTCTAGGGGGAATGTTCTTATGTAGTGCTAACGATTTGATAACTATCTTTGTAGCTCCAGAATGTTTCAGTTTATGTTCCTACCTATTATCTGGATATACCAAGAGAGATGTACGGTCTAATGAGGCTACTATGAAATATTTACTCATGGGTGGGGCAAGCTCTTCTATTCTGGTTCATGCTTTCTCTTGGCTATATGGTTCATCTGGGGGGGAGATCGAGCTTCAAGAAATTGTGAATGGTCTTATCAATACACAAATGTATAACTCCCCAGGAATTGCAATTGCGCTTATATCCATCACTGTAGGAATTGGGTTCAAGCTTTCCCTAGCCCCTTTTCATCAATGGACTCCTGACGTATACGAAGGATCTCCCACTCCAGTCGTTGCTTTTCTTTCTGTTACTTCGAAAGTAGCTGCTTCAGCTTCAGCCACGCGAGTTTTCGATATTCCTTTTTATTTCTCATCAAACGAATGGCATCTTCTTCTGGAAATCCTAGCTATTCTTAGCATGATATTGGGCAATCTCATTGCTATGACTCAAACAAGCATGAAACGTATGCTTGCATATTCGTCCATAGGGCAAATCGGATATGTCATTATTGGCATAATTGTTGGAGACTCAAATGATGGATATGCAAGCATGATAACTTATATGCTGTTCTATATCTCCATGAATCTAGGAACTTTTGCTTGCATTGTATTATTTGGTCTACGTACCGGAACTGATAACATTCGAGATTATGCAGGATTATACACGAAAGATCCTTTTTTGGCTCTCTCTTTAGCCCTATGCCTCCTATCCCTAGGGGGTCTTCCTCCACTAGCAGGTTTTTTCGGAAAACTCTATCTATTCTGGTGTGGATGGCAGGCTGGCCTATCCTTCTTGGTTTCAATAGGACTCCTTACGAGCGTTCTTTCTATCTACTATTATCTAAAAATAATCAAGTTATTAATGACTGGGCGAAACCAAGAAATAACCCCTTACGTGCGAAATTATAGGAGATCCCCTTTAAGATCAAACAATTCCATCGAATTGAGTATGACCGTATGTGTGATAGCATCTACTATACCAGGAATAGCAATGAACCCAATTCTTGCAATTGCTCAGGATACCCTCTTTATGTTTCTGCTTCACGAATATGATATTTTCTGGTCATTGCTAATAATAGCAAGCCTTATTCCTATCTTGGCTTTTTTGATTTCAGGAGTTTTAGCCCCGGTTAACTCAAGACCGGAGAAGCTTTCTAGTTATGAATCGGGTATAGAACCCATGGGAGACGCTTGGTTACAATTCCGGATACGCTATTACATGTTTGCTCTAGTTTTTGTTGTTTTTGATGTGGAAACGGTCTTTCTTTATCCATGGGCAATGAGTTTCGATGTATTGGGTGTATCTGTTTTTATCGAAGCTTTCATTTTCGTGCTTATCCTAATTGTTGGTTCAGTTTATGCATGGCGAAAAGGAGCATTGGAATGGTCTATGAGTTATTTTCCTTGGTTAACAATACTTGTTGTTTTTCCGATATTCGCGGGTTCCCTCATTTTCTTTTTCCCCCATAGGGGTAATAAGATATATAGGTGGTATACCCTATATATATGCTTATTGGAACTCCTTCTAATGACTTATGTATTCTGCTATGATTTCCAATTGGACGATCCCTTAATCCAATTAAATGAGGATTTCAAATGGATAGACGTTTTTGATTTTCACTGGAGACTAGGAATCGATGGACTTTCTGTAGGACCCCTTTTACTGACAGGATTTATTACTACTTTAGCTACTTTAGCGGCTTGGCCAATTACTCGAAATTCACGATTATTCTATTTGCTAATGCTAGCAATGTATAGCGGTCAAATAGGATTATTTGTGTCTCGAGACCTTTTACTTTTTTTCATCATGTGGGAATTCGAATTAATTCCTGTTTACTTACTTCTATCCATGTGGGGAGGAAAGAAACGTCTCTACTCAGCTACAAAGTTTATTTTGTACACTGCAGGAGGTTCCATTTTTTTCTTAATCGGAGTTCTAGGTATGGGCTTATATGGTTCCAATGAACCAACATTCGACTTGGAAAGATTAATTAATCTTTCATATCCTCTGGCATTGGAAAGAATATTTTATTTTGGCTTCCTTATTGCTTATGCTGTCAAATTGCCGATCATACCCCTACATACATGGTTACCGGATACCCACGGGGAAGCACATTACAGTACATGTATGCTTTTAGCTGGAATTTTATTAAAAATGGGAGCATACGGATTGATTCGGATCAACATGGAATTATTACCCCACGCTCATTATATATTTTCCCCCTGGTTGGTAATAATAGGAACGATGCAAATAATCTATGCAGCTTCAACCTCTCTTGGTCAACGAAATTTCAAAAAAAGAATAGCCTATTCCTCTGTATCTCACATGGGGTTCATAATTATAGGAATTGGTTCTATAACTGATATGGGACTCAACGGGGCCATTTTACAAATGCTTTCCCATGGATTTATTGGTGCCATACTTTTTTTCTTGGCGGGAACCAGTTTTGATAGAATGCGTCTTATTTATCTCGAGGAAATGGGAGGGATATCTATCCCAATGCCTAAAATATTTACCATGTTCAGTAGCTTTTCAATCGCTTCTCTTGCATTGCCAGGAATGAGTGGTTTTGTTGCAGAATTAGTAGTCTATTTTGGACTAATTACTAGCCCAAAATATATTTTAATGCCAAAAATGCTAATTACTTTTGGAATGGGAATTGGAATGATATTAACTCCTATTTATTTATTATCCATGTTACGTCAGATGTTCTATGGATACAAGCTTTTT------AATGTTCCAAACTTTCAT------TTTTTA------GATTCTGGACCGCGAGAACTCTTTCTTTCAATCTCTATCTTTTTACCCGTAATAGGAATTGGTATTTATCCGGATTTCGTTCTCGCACTATCAGTTGACAGGGTACAAGCTATCTTATCCAACTATTATATGTTCGAGCATGTACTTTTTTTGAGTGTCTATTTATTTTCTATCGCTATCTATGGATTGATCACAAGCCGAAACATGGTTAGAGCGCTCATGTGTCTTGAGCTTATACTAAATTCGGTTAATCTCAATCTTATAACATTTTCTGATATATTTGATAGTCGCCAATTAAAAGGAGAGATTTTCTCCATCTTAGCTATGGCCATTGCAGCTGCCGAGGCAGCTATTGGACTAGCCATTCTTTCTTCCATTCATTGGAACAGAAAATTTAGTCGCATTAATCAATCCAATTTATTGATG---AACATATATCAATGCGCATGGATAATACCTTTTCTTCCACTTTCGGTTGCCATAGCAATAGGGTTGGGACTTTTACTTATTCCGACAGCTACAAGAAATCTTCGTCGCATGTGGGCTTTTCCTTGTATTTTACTCTTAACTATAGCTATGATATTCTCGGCCAATCTGTCTATTCAACAAATAAATGGAAATCCTCTCTATCAATATCTATGGTCTTGGATCATTAATAAAGATTTTTCCTTAGAGTTCGGATACTTGATAGATCCGCTTTCTTCTATTATGCCACTACTAATCACTACTGTTGCAATTATGGTTATTATTTATAGTGACAATTATATGTCTCACGATCAAGGATATTTGCGATTTTTGACTTATTTGAGTTTTTTTAATGCTTCTATGTTGGGATTAGTTACTAGTTCTAATTTAGTACAAATTTATTTTTTTTGGGAACTAGTGGGAATATGTTCTTATTTATTAATAGGATTTTGGTTCACACGGCCAATTGCAGCAAGTGCTTGTCAAAAAGCTTTTGTAACTAATCGTGTAGGGGATTTTGGTTTATTGTTAGGAATCTTAGGTTTTTATTGGATAAGTGGTAGTTTAGAATTTCGGGATTTATTCCAAATAGCTAATAACTTCATACCTAATAAAGGATTCTATTCTTTATTTTTGACTTTGTGTGCTTCTTTATTATTCGTCGGTACAATTGCTAAATCGGCACAATTCCCCCTTCACGTATGGTTACCTGATGCTATGGAAGGACCCACTCCTATTTCGGCTCTTATACACGCGGCTACTATGGTAGCTGCGGGAATTTTTCTTGTAGCTCGACTTCTTCCTCTTTTCATATACATACCTTATATAATGAATCTCATTTCTTTAATAGGTGTAATAACACTATTATTAGGAGCTACTTTAGCTCTCACTCAAAGAGACATTAAAAGAAGCTTAGCCTATTCTACCATGTCTCAATTAGGTTATATGATGTTAGCTCTAGGTATAGGCTCGTCCCAAGCTGCTCTATTCCATTTGATGACTCATGCTTATTCGAAAGCTTTATTGTTCTTAGGATCCGGATCCATTATTCATTCAATGGAACCCCTTGTAGGATATTCGCCAGAGAAAAACCAGAATATGGTTTTGATGGGCGGTTTAACAAAATATATTCCAATTACAAGAATGACTTTTTTCTTGGGTACACTTTCTCTTTGTGGTATTCCACCTCTTGCTTGCTTTTGGTCCAAGGATGAAATTCTTAGTGATAGTTGGTTCTAT------TCACCT---ATT------TTTGCAATAATAGCCTCTTTCGCTGCGGGATTAACCGCATTTTATATGTTTCGGGTATATTTACTTACCTTTGATGGGTATTTGCGTGTTCATTTTCAAAATTACAGTAGCACT---AAAGAT---AGTTCCTTCTATTCAATATCCTTATGGGGAAAAAGA------AGACCA------AAAGGGGTCAATAGGAACGCAATA---ATGAATAATGGG------GTCTCCTTT------TTT------TCCAAAAATATATGCGGATTTCCAAGAAATAGGATACGACGAGACTTT------AGTACT---TTTTTTAGAAATCAATACACTTCCATTTACCCTCTGGAATCGAGCAATACTATGCTATTCCCTCTTCTTATATTTTCACTTTTAACTTTCTTCATTGGATCAGTAGGAATTCATTTTGTT------CAAGGAACAATAGAATTTTCTATTTTATCAAAATGGTTAACTCCATCAACA------GACCTCTTTCGTCAAGGTTCGAATTCTTCTGTTGATTCGTATGAATTTTTTACAAATACAATATCTTCAATAAGTATAGCAATTGGGGGGCTATTTCTAGCATGTATTTTATATGGATCTGTTTATTCGTTTTTTCTGAATTTAGATTTAATCAATTCGCTT------GGGAAAAGGGGT------CTGAAAAGAGGTTTCTTGGACCAAATAAAAAAAGTTTTATACTATTGGTCATATAATCGTGGTTATATAGATATTCTTTATACTAGGACTTTGACCATGGGCATAAGAGGATTAACGGAATTAACAGTCTTTTTCGATAAACGTATAATTGATGGAATTACAAACAGAGTTGGTCTTTTAAGTTTTTTTATAGGTGAAGGAATTAAATATATGGGGGGCGGGCGAATATCGTCTTATCTATTCTTTTATTTATCTTATGTATCAATA---TTTTTATTAATTATGGATTTACCTGGACCGATACACGATATTCTTGTAGTATTCTTAGGATTTGTTCTTGTATTAGGTGGGCTAGGGGTAGTATTACTTACCAATCCAATTTATTCTGCCTTTTTGCTGGGATTGGTTCTTCTTTGTATATCCTTATTCTATATTTTATCCAACTCCTACTTTGTGGCTGCTGCGCAACTCCTTATTTATGTGGGAGCTATAAATGTATTGATAATATTTGTTCTAATGTTCATGAATAGC------CCGGAATGGTCCAAAGATCAAGATCATTGGACCATTGGGGATGGGGTCACTTCACTGCTTTCTACAATTCTTCTTTTTTTACTAATGACTACTATTCTAGATACATCATGGTATGGAATTATTTGGACTACAAGATCAAACCAAATTTTAGAACAGGACCTT---AACAATAAGGTTCAACAAATTGGGATTCATTTATCAACAGATTTTTATCTTCCTTTTGAACTCATTTCTATAATTCTTTTAGTTTCCTTGATAGGTGCAATTACTATGGCTCGGCAAATGATTCTAGCGGTTCCAAAAAAGGATTTCATGATAATAAATATGGGCCCTCACCACCCATCAATGCATGGTGTTCTTCGACTGGTCCTTACTCTCGATGGTGAAGATGTTATTGATTGTGAACCCATATTGGGCTATTTACACAGAGGAATGGAAAAAATAGCGGAAAACCGCACAATTATACAATATCTACCTTATGTAACACGATGGGATTATTTAGCTACTATGTTCACAGAGGCAATAACGGTAAATGCACCAGAACAATTGGAAAATATTCAAGTACCCCAAAGAGCCAGCTATATCAGAGTAATTATGCTAGAATTGAGCCGTATTGCTTCTCATTTGTTATGGCTTGGACCCTTTATGGCGGATATCGGTGCACAAACTCCTTTTTTCTATATTTTCAGAGAAAGAGAATTGATATACGATCTATTTGAAGCCGCTACAGGTATGCGAATGATGCATAATTATTTCCGCATCGGAGGAGTAACCGCTGATCTACCTTATGGGTGGATAGATAAATGTTTGGATTTCAGTGATTATTTTTTACGAGGAATTGTTGAGTATCAAAAACTTATTACACGTAATCCCATCTTTTTGGAACGAGTTGAAGGAGTGGGTATTATTGGTGCGGAAGAAGCAGTAAATTGGGGTTTATCAGGACCGATGTTACGAGCTTCTGGAATGCAATGGGATCTTCGTCAAATTGATTGTTATGAATGTTACAATCAATTCGATTGGAAAGTCCAATGGCAAAAAGAAGGAGATTCATTAGCTCGTTATTTAGTACGAATCGGTGAAATGAGAGAATCCATCAAAATTCTTCAACAGGCTTTAGAAAGAATTCCTGGCGGACCCTATGAAAATTTGGAAGTCCGACGTTTT---GATAGAGCAAAAAATCCC------GAATGGAATAATTTTGAATATAGATTTCTTAGTAAGAAACCTTCCCCGAATTTGGAATTATCAAAGCAAGAACTTTATGTGAGAGTGGAAGCCCCAAAGGGGGAATTAGGAATTTATTTGGTAGGAGATAATAGTATTTTCCCCTGGAGATGGAAAATTCGTCCACCCGCTTTTATCAATTTGCAAATTCTTCCTCAGCTAGTTAAAAGAATGAAATTGGCTGATATCATGACAATATTAGGTAGTATAGATATCATTATGGGAGAAGTTGATCGTATGTTACCTATGGTAACTGGGTTCATAAATTATGGTCAACAAACAATACGAGCTGCAAGGTACATTGGTCAAGGTTTCCTAATTACTTTATCCCACACAAATCGTTTACCTGTAACTATTCAATATCCTTATGAAAAATCAATCACATCAGAGCGTTTTCGAGGACGAATCCATTTTGAATTTGATAAATGTATTGCCTGTGAAGTATGTGTTCGTGTATGTCCGATAGATCTACCTGTTGTTGATTGGCAATTTGAAAAAGATATTAAGAAGAAACAATTGCTTAATTATAGTATTGATTTTGGGGTTTGTATATTTTGTGGTAACTGTGTTGAGTATTGTCCAACAAACTGTTTATCAATGACTGAAGAATATGAGCTTTCTACTTATAATCGTCATGAATTGAATTATAATCAAATTACTTTGGGTCGGTTACCAATCCCAATAATGGGAGATTATACAATTCATACAATTAGGAATTTGACTCAGGGTCCTTTATCGGATTGGCTAGTCAAGCATGAACTGGTTCATAGATCTTTGGGCTTCGATTACCGAGGAATAGAGACTTTACAAATAAAAGTTGAGGATTGGGATTCCATTGCTGTCATTTCATATGTATATGGTTACAATTATTTACGTTCTCAGTGTGCCTATGATGTAGTGCCAGGCGGGTTTTTAACTAGTGTATATCATCTTACGAGAATAGCATATGGTATAGATAACCCGGAAGAAGTATGTCTAAAAGTCTTTGTCCCAAGGGATAATCCTAGAATTCCGTCTATTTTCTGGATTTGGAGAAGTGCTGATTTTCAAGAACGCGAATCCTATGATATGCTGGGAATCTCTTATGATAATCATCCACGCCTTAAACGTATCTTAATGCCTGAAAGTTGGATAGGCTGGCCTTTACGTAAGGACTATATTACCCCCAATTTCTATGAAATAGAAGACGCTCATATGGCGAAAAGGAGCATTGGAATGGTCTTAACTGAATATTCAGACAATAAAAAAAGGGGGGAAGGAAAA------GAAAACATT------GAGACAGTTATGAATTTGCTTGAATTTCCGTTACCTGACCAAACA------ACTCTCAATTCCGTTATTTCGACTACACCAAATGATCTTTCCAATTGGTCACGACTCTCCAGTTTATGGCCCCTTCTGTATGGTACCAGTTGTTGTTTCATTGAATTTGCCTCATTAATAGGCTCGCGATTCGACTTTGATCGTTATGGATTGGTACCAAGATCAAGTCCCAGGCAAGCAGACCTAATTTTAACAGCCGGTACGGTAACAATGAAAATGGCTCCTTCTTTAGTAAGATTATATGAGCAAATGCCTGAACCAAAATACGTCATTGCTATGGGAGCTTGTACTATTACAGGGGGAATGTTCAGCACAGATTCTTATAGTACTGTTCGGGGGGTCGATAAGTTAATTCCTGTGGACGTCTACTTGCCGGGCTGTCCACCTAAACCAGAAGCAGTTATAGATGCTATAACCAAACTTCGTAAGAAGATATCTCGAGAAATATTTGAGGATAGAATCCTA------TCTCAAGAGGAAAATCGATGTTTTACTACCAATCACAAGTTTGATGTTCAACGCAGTACTCATACAATGCAAAATAGAGATACTTTTTCTTGGGTAAGGGAAGAGATAACTCGATCCATTTCT------GTATCG---ATGATGGTATATGTAATAACTCGGGCATCTATTTCCAATGCCTATCCCATTTTTGCGCAACAGGGTTATGAAAACCCACGAGAAGCAACTGGGCGAATTGTATGTGCCAATTGCCATTTAGCCAATAAGCCCGTGGATATTGAAGTTCCACAAGCAGTGCTTCCTAATACTGTATTTGAAGCAGTTGTTCGAATTCCTTATGATATGCAACTGAAACAAGTTCTTGCTAATGGTAAAAGGGGGGGGTTAAATGTGGGTGCTGTTCTTATTTTGCCCGAGGAATTCCAATTAGCCCCTCCCGATCGTATTTCCCCGAAGTTAAAAGAAAAGATAGGAAATCTGTCTTTTCAGAGTTATCGTCCCAATAAACAAAATATTCTTGTGATAGGTCCTGTTCCCGGTCAGAAATATAGTGAGATCGTCTTTCCTATTCTTTCCCCCGACCCTGCTACGAAGAAAGACGTTCATTTCTTAAAATATCCCATATATGTAGGCGGGAACCGAGGAAGAGGTCAGATTTATCCCGATGGTAGCAAGAGTAACAATACAGTCTATAATGCTACATCCGCAGGTATAGTAAGCAAAATAGTACGTAAAGACAAGGGGGGATATGAAATAAGCATAGTTGATACGTTA---GAT------GGACGTCAAGTGGTTGATATTATACCTCCTGGACCAGAGCTTCTTATTTCAGAGGGTGAATCCATCAAGCTTGATCAACCATTAACAAGCAATCCCAATGTGGGAGGGTTTGGTCAGGGGGATGCAGAAATAGTGCTTCAAGATCCATTGCGCGTCCAAGGCCTTTTGTTCTTCTTCGCATCGGTTATTTTGGCACAAGTTTTTTTGGTTCTCAAAAAGAAACAGTTTGAAAAGGTTCAATTGTACGAAATGAATTTA---AATAAAGTATATGATTGGTTTGAGGAACGTCTCGAGATTCAGGCGATTGCAGATGATATAACTAGTAAATATGTTCCTCCTCATGTCAACATATTTTATTGTTTAGGGGGGATCACACTTACTTGTTTTCTAGTACAAGTAGCTACCGGTTTTGCTATGACTTTTTACTATCGTCCAACCGTTACAGAGGCTTTTTCCTCTGTTCAATACATAATGACTGAGGCCAACTTTGGTTGGTTAATCCGATCAGTTCATCGATGGTCAGCGAGTATGATGGTTCTAATGATGATCCTGCACGTATTTCGGGTGTATCTCACAGGTGGTTTTAAAAAACCCCGCGAATTAACTTGGGTCACAGGTGTGGTTTTGGCTGTATTGACTGCATCCTTTGGTGTAACTGGTTATTCTTTACCTTGGGACCAAATTGGTTATTGGGCAGTCAAAATCGTAACAGGCGTACCTGAGGCTATTCCTGTAATAGGATCGCCTTTAGTAGAGTTATTGCGCGGAAGTGCTAGTGTGGGCCAATCCACTTTGACTCGTTTTTATAGTTTACATACTTTTGTATTGCCTCTTCTTACTGCCGTATTTATGTTAATGCACTTTCCAATGATACGTAAGCAAGGTATTTCGGGTCCTTTAATCCCAATAACAAAGAAACCTGACTTAAATGATCCTGTATTAAGAGCCAAATTGGCTAAAGGCATGGGACATAATTATTATGGGGAACCCGCCTGGCCTAATGATCTTTTATATATTTTTCCAGTAGTCATTCTAGGTACTATTGCATGTAATGTGGGTTTAGCCGTTCTAGAACCTTCAATGATTGGTGAACCCGCCGATCCGTTTGCAACTCCTTTGGAAATATTACCCGAATGGTACTTCTTTCCTGTATTTCAAATACTCCGTACGGTACCCAATAAGTTATTGGGTGTTCTTTTAATGGTTTCAGTACCAACGGGATTATTGACAGTACCCTTTTTGGAGAATGTCAATAAATTCCAAAATCCATATCGTCGCCCAGTAGCTACAACAGTCTTTTTAATCGGTACTGCAGCAGCTCTTTGGTTAGGTATTGGAGCAACATTACCCATTGAGAGATCCCTAACTTTAGGTCTTTTTATGATTGAAGTTTTTCTATTTGGAATCGTCTTGGGTCTAATTTCTATTACTTTAGCAGGATTGTTCGTGACTGCATATTTGCAATACAGACGTGGTGATCAGTTGGATCTTATGCTTACTTTAATTAGCTATTTCGGCTTTCTAATGGCTACTTTAACTATAACCCTAGCTCTATTTATTGGTTTGAACAAGATACGACTTATTATGGATATAGTAAGTCTTGCTTGGGCTGCTTTAATGGTAGTCTTTACATTTTCCCTTTCACTAGTAGTATGGGGAAGGAGTGGACTCATGATTATTCGTTCGCCGGAACTCAAAGTGAAAATTGTTGTGGATAGGGATCCTGTGAAAACGTCTTTCGAGGAATGGGCCAGACCCGGCCATTTCTCAAGAACAATAGCTAAGGGCCCGGATACTACCACTTGGATCTGGAACCTACATGCTGATGCTCACGATTTCGATAGTCATACCAGTGATTTGGAAGAGATCTCTCGAAAAGTATTTAGTGCTCATTTCGGTCAACTCTCCATTATCTTTCTTTGGCTGAGTGGCATGTACTTCCATGGTGCCCGTTTTTCCAATTATGAAGCATGGCTAAGTGATCCTACTCACATTGGACCCAGTGCTCAGGTAGTTTGGCCAATAGTAGGTCAAGAAATATTGAATGGCGATGTAGGCGGGGGTTTCCGAGGAATCCAAATAACCTCCGGGTTTTTTCAGATTTGGCGGGCATCTGGAATAACTAGTGAATTACAACTCTATTGTACCGCAATTGGTGCATTGATTTTTGCATCCTTAATGCTTTTTGCCGGTTGGTTCCATTATCACAAAGCCGCCCCAAAATTGGCTTGGTTCCAAGATGTGGAATCTATGTTGAATCACCACTTAGCGGGTTTACTAGGACTTGGGTCTCTTTCTTGGGCGGGACACCAAATCCATGTATCCTTACCGATTAACCAATTTCTCGATGCTGGAGTTGAT---CCTAAAGAGATACCACTTCCTCATGAATTTATCTTAAATCGGGACCTTTTAGCTCAACTTTATCCCAGTTTTGCCGAGGGAGCAACCCCCTTTTTCACCTTGAATTGGTCCAAATACGCGGAATTTCTGAGTTTTCGTGGAGGATTAGATCCAATAACAGGGGGTCTATGGTTGAGCGATATCGCACACCATCATTTAGCTATTGCTATTCTTTTCCTGATCGCAGGTCATATGTATAGGACCAACTGGGGCATTGGTCATGGTCTTAAAGACATTTTAGAAGCTCATAAGGGTCCGTTTACAGGACAGGGCCATAAGGGTCTCTATGAAATCCTAACAACGTCATGGCATGCTCAATTATCGCTTAACCTGGCTATGTTAGGCTCTTTAACCATTGTTGTCGCTCATCATATGTATTCCATGCCCCCCTATCCATACCTAGCTACTGACTATGGTACACAACTTTCGTTGTTCACACATCATATGTGGATTGGTGGATTTCTTTTAGTTGGTGCTGCTGCACATGCAGCCATTTTTATGGTAAGAGACTACGATCCAACTACTCGATACAACGATCTATTGGATCGCGTCCTTAGGCACCGCGATGCAATCATATCACATCTTAACTGGGTATGCATATTTCTAGGTTTTCACAGTTTTGGCTTGTATATTCATAACGATACCATGAGCGCTTTAGGGCGCCCCCAAGATATGTTTTCGGATACTGCTATACAATTACAGCCCATCTTTGCTCAATGGGTACAAAATACCCATGCTTTAGCACCTGGCGTAACAGCTCCTGGTGCAACAACAAGTACCAGCTTAACTTGG------GGAGGTGGCGAGTTAGTAGCTGTAGGTGGCAAAGTCGCTTTGTTACCTATTCCATTAGGAACCGCAGATTTTTTAGTCCATCACATTCATGCATTTACGATCCATGTGACTGTATTGATACTATTGAAGGGTGTTTTATTTGCTCGCAGTTCCCGTTTGATACCTGATAAAGCAAATCTTGGTTTTCGTTTCCCTTGTGATGGACCTGGACGAGGGGGTACATGTCAAGTATCCGCCTGGGATCATGTCTTCTTAGGTCTATTCTGGATGTACAATGCTATTTCGGTAGTAATCTTCCATTTCAGTTGGAAAATGCAGTCGGATGTTTGGGGTACTATAAGTGATCAAGGGGCGCTAAGTCATATCACAGGGGGAAACTTTGCACAAAGTTCCCTTACCATAAATGGGTGGCTGCGCGATTTCTTATGGGCACAGGCATCTCAAGTAATTCAGTCTTATGGTTCTTCACTATCCGCATATGGTCTTCTTTTCTTAGGTGCTCATTTTGTTTGGGCTTTCAGTTTAATGTTTCTATTCAGTGGCCGTGGTTATTGGCAAGAACTCATTGAATCTATCGTTTGGGCTCATAACAAATTAAAGGTTGCTCCTGCTACTCAGCCTAGGGCCTTGAGCATTATACAAGGACGTGCTGTAGGAGTAACCCATTACCTTCTGGGTGGAATTGCCACAACATGGGCATTCTTCTTAGCAAGAATTATTGCAGTAGGAATGGAATTACGATTTCCGAGATTTAGCCAAGGCTTAGCTCAGGACCCCACTACTCGTCGTATTTGGTTTGGTATTGCTACCGCACATGATTTCGAAAGTCATGATGATATTACGGAGGAACGTCTTTATCAGAACATTTTTGCTTCTCACTTTGGGCAGTTAGCAATAATCTTTCTGTGGACGTCCGGAAATCTCTTTCATGTAGCTTGGCAAGGCAATTTTGAGTCATGGATACAGGACCCTCTCCATGTAAGACCGATTGCTCATGCAATTTGGGATCCTCATTTTGGTCAACCAGCTGTGGAAGCCTTTACTCGAGGAGGTGTCAGCAGCCCCGTAAATATTTCTTATTCCGGTGTTTATCAGTGGTGGTATACAATTGGATTACGCACTAATGAGGATCTTTATACTGGAGCTCTTTTTCTATTATTTCTTTCTGTTATATTCTTAATAGCGGGTTGGTTACACCTACAACCCAAATGGAAACCAAGCGTTTCGTGGTTCAAAAATGCGGAATCTCGTCTCAATCATCATTTGTCAGGACTTTTCGGAGTAAGTTCCTTGGCTTGGGCAGGACATTTAGTTCATGTCGCTATTCCCGGA---TCCAGGGGGGAGTCCGTCCGGTGGAATAATTTCTTAGACGTATTGCCCTATCCCCAAGGGTTGGAGCCCCTTTTGGAGGGTCAGTGGAATCTTTATGCCCAAAACCCGGATTCGAGTAATCATTTATTTGGTACCGCTCAAGGAGCGGGAACTGCCATTCTAACCCTTCTTGGGGGATTCCATCCACAAACGCAAAGTTTATGGCTGACCGATATTGCTCATCATCATTTAGCTATTGCATTTATTTTTCTTATTGCTGGTCATATGTATAGAACTAACTTCGGAATTGGGCACAGTATCAAAGATCTTTTAGAAACACATACTCCTCCAGGGGGGCGATTAGGGCGCGGGCATAAGGGTCTTTATGACACAATCAATAATTCGATTCATTTTCAATTAGGTCTTGCTCTAGCCTCTTTAGGGGTGATTACTTCCTTAGTAGCTCAACATATGTATTCCTTACCCGCTTATGCATTCATAGCACAAGACTTTACTACTCAAGCTGCCTTATATACTCATCACCAATACATCGCTGGGTTCATCATGACAGGAGCCTTTGCGCATGGAGCTATCTTTTTCATTAGAGATTACAATCCGGAGCAGAATGAGGATAATGTATTGGCAAGAATGGTAGACCATAAAGAAGCTATCATATCTCATTTAAGTTGGGCCAGTCTGTTTCTGGGGTTCCATACCTTGGGTCTTTATGTTCATAACGACGTCATGCTTGCTTTTGGTACTCCGGAAAAACAAATCTTGATCGAACCCATATTTGCCCAATGGATACAGTCTGCTCATGGTAAGACTACATATGGCTTCGATGTCTTCTTATCTTCAACGACAAGCCCCGCCTTCAATGCAGGTCAAAGCATATGGTTGCCTGGATGGTTGAATGCGATTAATGAGAATAATAATTCACTCTTCTTAACAATAGGCCCTGGGGACTTCTTGGTTCATCATGCTATTGCTCTAGGCTTGCATACAACTACATTGATTTTAGTAAAGGGTGCTTTAGATGCACGTGGTTCCAAATTAATGCCGGATAAAAAGGATTTCGGTTATAGTTTTCCTTGTGACGGCCCAGGGCGCGGCGGTACTTGTGATATTTCCGCTTGGGACGCTTTTTATTTGGCAGTTTTCTGGATGTTAAATACCATTGGATGGGTTACTTTTTATTGGCATTGGAAACACATTACATTATGGCAGGGTAACGTTTCACAATTTAATGAATCCTCCACTTATTTGATGGGATGGTTAAGAGATTATCTATGGTTAAACTCTTCACAACTTATCAATGGATATAATCCTTTTGGTATGAATAGTTTATCGGTATGGGCGTGGATGTTCTTATTTGGACATCTTGTTTGGGCGACTGGATTTATGTTCTTAATTTCCTGGCGTGGATATTGGCAGGAATTAATTGAAACTTTAGCATGGGCTCATGAACGTACACCTTTGGCTAATTTGATTCGTTGGAAAGATAAGCCAGCGGCTCTTTCCATTGTGCAAGCAAGATTAGTTGGATTAGCCCACTTTTCCGTGGGTTATATATTCACTTATGCAGCTTTCTTGATTGCCTCAACATCAGGGAAATTTGGTATGTCACATTCAGTAAAAATCTATGATACATGTATAGGATGTACTCAATGTGTACGAGCTTGTCCTACGGATGTATTAGAAATGATACCTTGGGATGGATGTAAAGCCAAACAAATAGCTTCCGCACCAAGAACCGAGGACTGTGTAGGTTGTAAGAGATGTGAATCGGCTTGTCCAACAGATTTTTTGAGTGTCCGTGTTTATTTAGGGCCTGAAACAACTCGTAGCATGGCTCTATCTTATATGACAGATCTCAACTTACCCTCTATTTTCGTGCCTTTAGTAGGCTTAGTATTTCCTGCAATTGCAATGGCTTCTTTATTTCTTTATGTACAAAAGAATAAGATTGTCATGCGAGATATAAAAACATATTTCTCTGCGGCACCCGTGCTAAGTATTTTATGGTTTGGAGCTTTAGCAGGTCTATTGATAGAAATCAATCGGCTATTCCCAGATGCCTTGTCATTCCCCTTTTTTATGACTGCTATTTTAGAGAGACGTGAAAGTACAAGCCTATGGGGTCGCTTCTGTAACTGGATAACCAGCACTGAAAATCGTCTTTATATCGGATGGTTCGGTGTTTTGATGATCCCTACTCTATTGACCGCTACTTCTGTATTTATTATAGCCTTCATTGCTGCTCCTCCAGTAGATATTGATGGTATTCGTGAACCAGTTTCTGGTTCTTTACTTTATGGAAACAATATTATCTCCGGTGCCATTATTCCTACTTCTGCAGCTATCGGTTTGCATTTTTATCCAATATGGGAAGCAGCTTCTGTTGATGAATGGTTATACAATGGCGGTCCTTATGAGCTAATTGTTCTACACTTCTTACTTGGTGTAGCTTGTTACATGGGTCGTGAGTGGGAACTTAGTTTCCGTCTGGGTATGCGTCCTTGGATTGCTGTTGCATATTCAGCTCCTGTTGCAGCTGCTACTGCTGTTTTCTTGATTTACCCTATTGGTCAAGGAAGTTTTTCAGATGGTATGCCTTTAGGAATATCTGGTACTTTCAACTTTATGATTGTATTCCAAGCAGAGCACAACATCCTTATGCATCCATTCCATATGTTGGGTGTAGCTGGTGTATTCGGCGGCTCCCTATTTAGTGCTATGCATGGTTCCTTGGTAACCTCTAGTTTGATCAGGGAAACCACGGAAAACGAATCTGCTAATGAGGGTTATAGATTTGGTCAAGAGGAAGAAACTTATAATATCGTAGCAGCTCATGGTTATTTTGGCCGATTAATCTTCCAATATGCTAGTTTCAACAATTCTCGTTCTTTACATTTCTTCTTGGCTGCTTGGCCTGTAGTAGGTATCTGGTTCACTGCTTTAGGTATCAGTACTATGGCTTTCAATCTAAATGGTTTCAATTTCAACCAATCTGTAGTTGATAGTCAAGGTCGTGTTATTAATACTTGGGCTGATATTATCAACCGTGCTAACCTTGGTATGGAAGTAATGCATGAACGTAATGCTCACAACTTCCCTCTGGACTTAGCTGCTGTTGAAGTTCTATCTATCAATGGAATGGGTTTGCCTTGGTATCGTGTTCATACTGTCGTATTGAATGATCCCGGTCGATTGCTTTCTGTGCATATAATGCATACAGCTCTAGTTTCTGGTTGGGCCGGTTCCATGGCTTTATACGAATTAGCCGTTTTTGATCCCTCTGACCCCGTTCTTGATCCAATGTGGAGACAAGGGATGTTTGTCATACCCTTCATGACTCGGTTAGGAATAACCAATTCGTGGGGTGGTTGGAGTATCTCAGGAGGAACTATAGCAAATCCGGGTATTTGGAGTTATGAAGGTGTGGCAGGGGCACATATTGTGTTTTCTGGTTTGTGCTTCTTGGCGGCTATCTGGCATTGGGTATATTGGGACCTAGAAATATTTTGTGATAAGCGTACGGGAAAACCCTCTTTGGATTTGCCCAAGATCTTTGGAATTCATTTATTTCTCGCGGGGGTGGCCTGCTTTGGCTTTGGTGCATTTCATGTAACAGGTTTGTATGGTCCTGGAATATGGGTATCTGATCCTTATGGACTAACTGGAAAAGTACAAGCTATAAATCCGGCGTGGGGCGTGGAAGGCTTTGATCCTTTTGTTCCGGGGGGCATAGCCTCTCATCATATTGCTGCAGGTACATTGGGCATATTAGCGGGTCTATTCCATCTTAGTGTCCGCCCGCCTCAACGTCTATATAAAGGATTACGTATGGGCAATATTGAAACTGTACTTTCCAGCAGTATCGCTGCTGTTTTTTTTGCAGCTTTCGTTGTTGCTGGAACTATGTGGTATGGTTCAGCAACTACCCCAATTGAATTATTTGGTCCTACTCGTTATCAGTGGGATCAGGGATACTTTCAGCAAGAAATATATCGAAGAGTTAGCGCTGGTCTAGCCGAAAATCTTAGTTTATCGGAAGCTTGGTCTAAAATTCCAGAAAAATTAGCTTTTTATGATTATATTGGTAATAATCCGGCAAAGGGGGGATTATTCAGAGCAGGCTCAATGGACAATGGGGATGGAATAGCTGTTGGATGGTTAGGACACCCCGTCTTTAGAGATAAAGAAGGGCGTGAGCTTTTTGTACGTCGTATGCCTACTTTTTTTGAAACATTTCCGGTAGTTTTGATAGATGAAGACGGAATTGTGAGAGCCGATGTTCCTTTTAGAAGAGCAGAGTCCAAATATAGTGTTGAACAAGTAGGTGTAACCGTCGAGTTCTATGGGGGCGAACTTAATGGAGTAAGTTATTCTGATCCCGCTACTGTGAAAAAATATGCTAGACGTGCCCAATTAGGTGAAATTTTTGAATTAGATCGGTCTACTTTGAAATCCGATGGTGTTTTTCGTAGCAGTCCAAGGGGTTGGTTCACTTTTGGGCATGCTACCTTTGCTTTGCTCTTCTTTTTCGGACACATTTGGCATGGGTCTAGAACCTTGTTCAGAGATGTTTTTGCTGGTATTGATCCAGATTTGGATGCTCAAGTGGAATTTGGAACATTCCAAAAAGTAGGAGATCCTACTACAAGGAGACAAGTAGTCATGAAAACCTTATATTCCCTGAGGAGGTTCTACCACGTGGAAACGCTCTTTAATGGAACTTTAGCTTTAGCCGGTCGTGACCAAGAAACCACCGGTTTCGCTTGGTGGGCGGGGAATGCCAGACTTATCAATTTGTCCGGTAAATTACTTGGAGCTCACGTAGCCCATGCTGGATTAATCGTTTTCTGGGCCGGAGCAATGAACCTATTTGAAGTGGCTCATTTCGTACCAGAGAAACCCATGTATGAACAAGGATTGATTTTACTTCCGCACCTAGCTACTCTGGGCTGGGGGGTAGGTCCGGGGGGAGAAGTGATAGACACCTTTCCATACTTTGTATCTGGAGTACTTCACTTAATTTCCTCTGCAGTCTTAGGCTTTGGCGGCATTTATCATGCACTTCTGGGACCTGAGACTCTTGAAGAATCTTTTCCTTTTTTTGGTTATGTATGGAAAGATCGAAATAAAATGACTACAATTTTGGGTATTCACCTAATCTTGTTAGGTATAGGTGCTTTTCTTCTAGTACTCAAGGCTCTTTATTTTGGGGGCGTATATGATACCTGGGCCCCGGGGGGGGGAGATGTCAGAAGGATTACCAATTTGACCCTTAGCCCCAGTGTTATCTTTGGTTATTTACTAAAATCCCCTTTTGGGGGAGAAGGATGGATTGTTAGTGTGGACGATTTAGAAGATATAATTGGGGGGCATGTATGGTTAGGTTCCATTTGTATACTTGGTGGAATTTGGCATATCTTAACCAAACCCTTCGCATGGGCTCGCCGCGCATTTGTATGGTCTGGAGAGGCTTACTTGTCTTATAGTTTAGCCGCTTTATCCGTCTTTGGTTTTATCGCCTGTTGTTTTGCCTGGTTCAATAATACCGCCTATCCTAGTGAGTTTTATGGGCCCACCGGGCCAGAAGCCTCTCAAGCTCAAGCATTTACTTTTCTAGTTAGAGACCAACGTCTTGGGGCTAATGTGGGATCGGCCCAAGGGCCTACTGGTTTAGGTAAATATCTAATGCGTTCCCCAACGGGGGAGGTTATTTTTGGAGGAGAAACTATGCGCTTTTGGGATCTTCGCGCTCCCTGGTTAGAACCTCTAAGGGGTCCCAATGGTTTGGACTTGAGTAGGCTGAAAAAAGACATACAACCTTGGCAAGAACGACGTTCGGCAGAATATATGACTCATGCTCCTTTAGGTTCTTTAAATTCTGTGGGTGGCGTAGCTACCGAGATCAATGCAGTCAATTATGTCTCTCCTAGAAGTTGGTTAGCAACCTCTCATTTTGTTCTAGGATTCTTCTTTTTTGTTGGCCATTTGTGGCATGCGGGAAGGGCCCGTGCAGCTGCAGCAGGGTTTGAAAAGGGGATCGATCGTGATTTTGAACCTGTTCTTTACATGACCCCTCTTAACATGACTATAGCCCTTGGTAGATTTACCAAAGAAGAAAATGATCTATTTGCTATTATGGATGACTGGTTACGGAGGGACCGTTTCGTTTTTGTAGGCTGGTCTGGCCTATTGCTCTTTCCTTGTGCTTATTTCGCTTTAGGGGGTTGGTTTACAGGTACAACTTTTGTAACTTCATGGTATACCCATGGATTGGCCAGTTCCTATTTGGAAGGTTGCAATTTCTTAACCGCCGCGGTTTCCACTCCTGCAAATAGTTTAGCACATTCTTTGTTGTTACTATGGGGCCCTGAAGCACAAGGGGATTTTACTCGTTGGTGTCAATTAGGTGGTCTGTGGACTTTTATCGCTCTCCATGGTGCTTTCGGACTAATAGGTTTCATGTTACGTCAATTTGAACTTGCTCGATCTGTTCAATTGCGACCTTATAATGCAATTGCATTCTCTGGTCCAATCGCTGTTTTTGTTTCCGTATTCCTGATTTATCCACTAGGCCAATCTGGTTGGTTCTTTGCACCTAGCTTTGGCGTAGCAGCTATATTTCGATTCATCCTATTCTTCCAAGGATTTCATAATTGGACGTTGAACCCATTTCATATGATGGGAGTTGCCGGAGTATTAGGTGCCGCTCTGCTATGCGCTATTCATGGTGCTACTGTAGAAAACACTTTATTCGAGGATGGTGACGGTGCAAATACATTCCGTGCTTTTAACCCTACTCAAGCGGAAGAAACTTATTCAATGGTCACCGCTAACCGCTTTTGGTCCCAAATCTTTGGGGTTGCTTTTTCCAATAAACGTTGGTTACATTTCTTTATGCTATTTGTACCAGTAACTGGTTTATGGATGAGTGCTATTGGGGTAGTCGGTCTGGCTCTGAACCTACGTGCCTATGACTTCGTTTCCCAAGAAATCCGTGCAGCAGAAGATCCTGAATTTGAGACTTTCTACACCAAAAATATTCTTTTAAACGAGGGTATTCGTGCTTGGATGGCGGCTCAGGATCAGCCTCATGAAAACCTTATATTCCCTGAGGAGGTTCTACCACGTGGAAACGCTCTTATGTCTGGAAGTACGGGAGAACGCTCTTTTGCTGATATTATTACCAGTATTCGATACTGGGTTATTCATAGCATTACTATACCTTCCCTATTCATTGCGGGTTGGTTATTCGTCAGTACGGGTTTAGCTTACGACGTGTTTGGAAGTCCTCGGCCAAACGAGTATTTTACGGAAAGCCGACAAGGAATTCCGTTAATAACTGGCCGCTTTGATTCTTTGGAACAACTCGATGAATTTAGTAGACCCTTTATGACCATAGATCGAACCTATCCCATTTTTACAGTGCGATGGTTGGCTGTTCACGGATTAGCTGTACCTACTGTTTCTTTTTTGGGGTCAATATCCGCAATGCAGTTCATCCAACGAATGGCTACACAAACCATTGAGGATAGTTCTAGATCCGGC------CCAAGACGAACTGCTGTAGGTGATTTATTGAAACCTTTGAATTCGGAATACGGTAAAGTAGCCCCGGGTTGGGGGACTACACCACTTATGGGAGTCGCAATGGCTCTATTCGCGATATTCCTATCTATTATTTTGGAAATTTATAATTCTTCTGTTTTACTGGATGGAATTTCCACGAGTATGCTTACTCTCAAACTTTTTGTTTACACAGTAGTAATATTCTTTGTTTCCCTCTTTATCTTCGGATTCTTATCTAATGATCCAGGACGTAATCCTGGACGTGAGGAAATGGCCGATACTACTGGAAGGATTCCTCTTTGGCTGATAGGTACTGTAACTGGTATTCCTGTGATCGGTTTAATAGGTGTTTTCTTTTACGGTTCATATTCTGGGTTGGGTTCATCTCTAATGCTTAATATC------TTTAGTTTAATCTCTATCTGTCTTAATTCTGTCCTTTATCCGAGTAGT------TTTCTCTTCGTCAAATTGCCCGAAGCTTATGCCATTTTCAATCCAATCGTGGATGTTATGCCTGTCATACCTGTACTCTTTTTTCTATTAGCCTTTGTTTGGCAAGCTGCTGTAAGTTTTCGAATGACACAATCAAACCCGAATGAACAAAATGTTGAATTGAATCGTACTAGTTTATACTGGGGTTTATTACTCATTTTTGTACTTGCTGTTTTATTTTCCAACTATTTCTTTAATATGGAAGTCAATATTCTCGCATTTATTGCTACTGCGCTCTTCATTCTAGTTCCTACTGCTTTTTTACTTATTATTTATGTAAAAACAGTCAGCCAAAATGATATGGAAACAGCCACCCTAGTCGCCATCTTCATATCTGGTTTGCTTGTAAGCTTTACTGGGTACGCCTTATATACCGCTTTTGGGCAACCCTCTCAACAATTAAGAGATCCATTCGAAGAACACGGGGACATGGAAGCATTGATTTATACATTCCTTTTAGTGTCTACTTTAGGGATAATCTTTTTTGCTATTTTTTTTCGAGAACCACCTAAGGTTCCGACTAAAAAAATGACTATTGCTTTCCAATTAGCTGTTTTTGCATTAATTGCGACGTCATCGGCCTTACTGATTAGTGTACCCCTTGTATTTGCTTCTTCGGATGATTGGTCAAATAACAAAAATGTTGTATTTTCAGGTACATCATTATGGATTGGATTAGTCTTTGTGGTAGCTATTCTTAATTCTCTCATTTCTATGTCACCACAAACAGAAACTCAAGCAGGTGTTGGATTTAAAGCTGGTGTTAAAGATTACAAATTGACTTATTATACTCCTGACTACGAAACCAAGGATACTGATATTTTGGCAGCATTCCGAGTAACTCCTCAACCTGGAGTTCCCCCTGAAGAAGCAGGGGCTGCGGTAGCTGCCGAATCTTCTACTGGTACATGGACAACTGTTTGGACTGATGGACTTACCAGTCTTGATCGTTACAAGGGGCGGTGCTATCACATCGAGCCTGTTGTTGGGGAGGAAAATCAATATATTGCTTATGTAGCTTATCCTTTAGATCTTTTTGAAGAGGGTTCTGTTACTAACATGTTTACTTCCATTGTGGGTAATGTATTTGGTTTC---AAAGCCCTACGAGCTCTACGTTTGGAGGATCTGCGAATTCCCCCTGCTTATTCAAAAACTTTCCAAGGACCGCCTCACGGCATCCAAGTTGAAAGAGATAAGCTGAACAAGTATGGGCGTCCTCTATTGGGATGTACTATTAAACCAAAGTTGGGATTATCCGCAAAGAATTATGGTAGAGCGGTTTATGAATGTCTACGTGGTGGACTTGATTTTACCAAAGATGATGAAAACGTGAACTCACAACCATTTATGCGTTGGAGAGACCGTTTCTTATTTTGTGCCGAAGCCATTTATAAAGCACAGGCTGAAACAGGAGAAATCAAAGGACATTACTTGAATGCTACTGCGGGTACATGTGAAGAAATGATAAAAAGGGCCGTATTTGCCAGAGAATTGGGAGTTCCCATCGTAATGCATGACTACTTAACGGGAGGATTCACTGCAAATACTAGTTTGGCTCATTATTGCCGCGACAATGGCCTACTTCTTCACATCCACCGGGCAATGCATGCAGTTATTGATAGACAGAAAAATCATGGTATGCATTTTCGTGTACTAGCTAAAGCATTACGTATGTCTGGCGGAGATCATATTCACGCCGGTACAGTAGTAGGTAAACTGGAAGGAGAACGTGAGATGACTTTGGGTTTTGTTGATCTATTACGTGATGATTATATTGAAAAAGATCGCAGTCGCGGTATCTTTTTCACTCAAGATTGGGTCTCTATGCCAGGCGTTATACCGGTGGCTTCGGGAGGTATTCATGTTTGGCATATGCCTGCTCTGACCGAAATCTTTGGAGATGATTCCGTACTACAGTTTGGTGGAGGAACTTTAGGACACCCTTGGGGAAATGCACCTGGTGCAGTAGCTAATCGGGCGGCTTTAGAAGCGTGTGTACAAGCTCGTAATGAAGGACGCGACCTTGCTCGCGAAGGTAATGAAATTATCCGTCAAGCGGGCAAATGGAGCCCGGAGCTAGCCGCAGCTTGTGAAGTATGGAAGGCAATCAAATTTGAA---TTCGAACCGGTAGATAAGCTAGATAAAATGATTCAACCTCAGACCCTTTTGAATGTGGCGGATAACAGTGGAGCTCGAAAATTGATGTGTATTCGAATACTAGGA---GCTAGTAATCAACGATATGCTCATATTGGTGATGTTATTGTTGCTGTAATCAAAGAAGCACTTCCAAAAATGTCTCTCGAAAAATCAGAAGTAATTAGAGCTGTAATTGTACGTACGCGTAAAGAATTCAAACGCGATGAAGGTATGTCAATACGATATGATGACAATGCAGCGGTTGTCATTGATCAAAAAGGAAATCCAAGAGGAAGTCGCGTTTTTGGTGCGATCGTTGAGGAATTAAGAGAATTGAAATTCCCAAAAATCGTCTCATTAGCTCTCGAAGTATTAATGAAGGGAATATCCTCTCGAGGCAGTCATATCTGTTTTGGCAGATATGCTCTTCAAACACTTGAACCCGCTTGGATCACAGCTAGGCAAATAGAAGCAGGGCGAAGAGCAATAACACGATATGCG---CGTCGTGGTGGAAAAATATGGGTACGTATATTTCCCGACAAACCCGTTACAGCAAGATCCGCAGAAACACGTATGGGTTCGGGAAAGGGAGACCCAAAATATTGGGTATCCGTTGTTAAACCGGGCCGAATACTCTATGAAATGAGCGGAGTATCCGAAACTGTAGCTAGAGCAGCTATGTCAATAGCTGCGCGGAAAATGCCTATACGAACTCAATTTCTT---ATGAGACATTTATACAAAACT---------TCTACACGGAATGGAACCGTAAACAGTCGG---AAATCCAAGCCACGT------TTGATCTATGGA---CGGCATCGTTGTGGTAAAGGTCGTAATGCCAGAGGAATCATTACCGCAAGGCATAGAGGAGGAGGTCATAAGCGCCTATACCGTAAAATCGATTTTCGACGGAATCAAAAAGGCATATCTGGTAGAATCGTAACCATAGAATACGACCCTAATCGAAATGCATACATTTGTCTCATACACTATGGGGATGGTGAGAAGAGATATATTTTACATCCCAGAGGGACTATAATTGGGGATACCATTGTTTCTGGTACAGCAGTTCCTATATCAATGGGAAATGCCCTACCTTTG---ACCCATATGCCCTTAGGCACGGCTATACATAACATAGAAATCACACGCGGAAGGGGTGGACAATTTGCTAGAGCAGCGGGTGCTGTAGCAAAACTGATTGCAAAAGAGGGTAAATCGGCCACATTAAGATTACCGTCTGGGGAGGTCCGTTTGATATCCCAAAACTGCTTAGCAACAGTCGGACAAGTGGGTAATGTGGGGGTGCACCTAAAAAGTTTGGGGAGAGCCGGATCTAAGTGTTGGCTAGGTAAGCGCCCTGTAGTCAGAGGAGTAGTTATGAACCCCGTGGACCATCCCCATGGGGGCGGTGAAGGGAGAGCCCCAATTGGTAGAAAAAAACCCACAACCCCTTGGGGGTATCCTGCGCTTGGAAGAAGAAGTAGGAAAAAGAAAAGATATAGTGATAGTTTGATTCTTCGTCGCCGTAAGATGACCAGA------GGAGGATCTAAAGCTCGGAGGCGCCGAAAAAAAATT---------CCATCAACTTTTAAAGGGGCTCGTTCAAGATGTATTCGAATAATGACTCAGCAGAAAACGAGAGCCTCGGCTTCCTCTCATCGAGATAGAGGCAGGCAAAAGAGGGATTTTCGCCGTTTGTGGATCACTCGGATAAATGCAGTAACTCGTGAAGATCTGGTATTCTAT------AGTTACAATCAATTAATACACAATCTGTACAAGAAGCAATTACTTCTTAATCGAAAAATGCTTGCGCAAATAATTATATCAACTAAGAAGTGTCTTTCCACGATTTCCAAAAAAATCATAGGT---ATGTCCGTTTTCAAAGCACGAAGAGTCATTGATCAGATTCGCGGGCGTTCCTATGAGGAAACACTTATGATACTA------GACCTCATGCCTTATCGAGCATCTTATCCCATCTTAAAATTGGTTTATTCAGCAGCAGCAAATGCTAATCATAATATGGGTAATAAAGCGGATTTATTCATTAGTAAAGCCGAAGTCAACGGGGGTGCTTTTGTGAAAAAATTGAGACCTCGGGCTCGAGGGCGTTCTTATCCGATTAAAAGACCTATGTGTCATATAAGAATTGTATTAAAGGAG---------------------------------------------------------------------------------------------------------------------------------TTGAATAGTCATCGACTACCCAGAAAGGGTAGAAGAATGGGACCTATTATGGGACATACAATGCATTACAGACGTATGATCATTACGCTGCAACCGGGTTATTCTATTCCACCTCTTATGGCAGTTCCTAAAAAGCGTACTTCTATGTCAAAAAAACGTATTCGTCGAAATCTTTGGAAAAAAAAAGGTTATTTAGCCGCAGTACAAGCTTTTTCT---TTAGCGAAA------------------------------------TTGGAATGTACTAGTTGTGTCCAAAAGGCC------ATCAATAAGGAATCGACGGGTATTTCTAGATATTTTACTCAAAAGAATCGCCACAATACACCCAATCGATTAGAATTGAGAAAATTTTGTCGCTATTGTCACAAGCATACGATTCATGGAGAAATAAAGATGAAAATAGGGGCTTCTGTTCGTAAAATTTGTCAAAAATGTCGATTGGTTCGTAGGCGAGGACGAATTACAGTCATTTGTAGTTCCAAGTCTAAACATAAACAGAGACAGGGG------------AAAAATGATTTCAAACCAAAGTGCCACTTTGAGGAAAGAGTGGATGGTGCTCGTCTGATTTATGGGCGACTCGTTCTGTCCCCGCTTATGGCGGGTCAAGGGGAGCCCATCGGTACTGCTATGCTAAGGGCTTTACTTGGAGAAATAGAAGGAACACGTATCACACGCGTCCAATTTAGGAATGTGCCAAAAGGATCTGCTACGATAGAAGGTGTGCAAGAATCGATATACGAAATCTTACAAAATTTGAAGGCTATTGTATTTCGAAATCATCTCGATGGAGTTCGAGAGGCATCGATTTGCCTC------AAAGGG------CCCAGATGCGTAACTGCTCAGGATATCATCTTA---CCTCCTTCCATGGCAGTCGTTGACACCACACAATACATAGCTAGCGTGATCAAACCCATCAATTTGGTTATGGAATTCAAAATCAAGAGAGATCGCGGATATAAT---TCCCAACCCCCTGATAGC---GGCTACACACTATATCCTTATTTCAGCCCAATTGAGAATGCGACTTATTCGCTATTTGAAAATGGGGAT---GAAATA---ACAGAGATACTCATTTTAGAGGTGTGGACGAATGGAAGTTTGACTCCAAAGGAAGCCATTTTTCAGGCTTCTCGTAGTTTGATTGCTCTTTTTCTT---CCTCTTCCACAAGCGCAGGAAGAG------GGCCCTAATCGC------AAAAAAAATCCAAATCCAAGTAGGTTTTCTAGTCCCCTTTTTTTACTATTTAAAGCCAAATTGGGTATGCCCCGAAAA---GGAAATGAGGGAATGTCCACA---ATACCTGGATTTAATCAAATCCAATTTGAGGGATTTAGCAAGTTCATTGATCAAGGCTTGACGGAAGAATTTTATAAGTTTCCA------AAAATGGAAGATACAGATCAAGAGATTGCATTTACATTATTTGCCGAAAAACATCAATTGTTAGAACCTTTAATAAAAGAAGGAGATGCCGTGTATGAATCACTCACATATTCTTCGGAATTATATGTACCCGCGGGTTTAATTTGGAAAACT------AGTCCAAATTTACAAGAGCAAACCGTTTTTATTGGAAACATTCCTATAATGAATTCTCTAGGAACTTTTATAGTAAATGGAATATACAGAACTGTAATCAATCAAATCTTGCAAAGTCCTGGTATTTACTACCGTTCGGAATTGGACCATCGAGGCTTTTCTGTCTATACCAGCACAATAATATCAGATTGGGGAGGAAGATCCAAATTCGAAATTGATGAAGAAGCAAGGATATGGGCCCGTGTGAGTAGGAAACAAAAAATATCTATTCTAATTCTATCATCAGCTATGGGTTCGAATCTAAGAGAAATTCTATATAATGTTTGTTACCCTGAGATTTTCCTGTCTTTC------CCGAATGATAATGATAAGGACAAAGAAAAGATTGGTTCAAAAGAAAATGCTATTTTGGAGTTTTATCAACAATTTGTTTGTGAGTCT------TCT---GAGTCCTTATGTAAGGAA---TTACAAAAGACATTTTTTCAACAAAGATGTGAATTAGGAAGGATTGGTCGACGAAATATGAACCGGAGACTGAATCTTGATATCCCTCAGAACAATACATTCTTGTTACCACGAGATGTATTGGCTGCTGCGGATCATTTGATTGGAATGCTATTTGGAATGGGTACACTT------GATGATATGAATCACTTGAAAAATAAGCGTATTCGTTCTGTAGGGGATATCTTACAGGATCAATTTGGATTGGCTCTTGTTCGTTTAGTGGATGTGGTTGAAAAAACGATATGTGTAGCAATCCGG------TATAAT---TTGAGACCGACTCCTCAAAAATTGGTAACTTCAACT------TCATTAACAACTACTTATGAGTCGTTTTTTGGTCTACACCCTTTATCTCGAGTTTTGGATGGAACTAATCCATTGTCACAAACCGTTCATGGTCGAAAATGGAGTTATTTGGGTCCTGGAGGATTGACGGGGCGAACTGCCAGTTTTAAGATACGAGATATTCATCCTAGTTACTATGGACGTATTTGTCCAATTGACACGTCCGAGGGAATCAATGTTGGGCTTATTGGGTCCTTAGCTATTCATGCGAGGATTGGTGAT---TGGGGATCTCTCGAGAGTCCCTTTTATGAGATATCG---GAGGGACTA---------AAGGACACACAGATGGTTTATTTATCACCAAATAGAGATGACCGTTATATGATAACAGCAGGAAATTCCCTGGCCTTGAGTGGGGATATTCAGGAAGAAGAGGTTGTTCCAGCTCGATACCGTCAAGAATTGCTGACTATTGCATGGGAACAGATTCATCTTAGAAGCATTTTTCCCTTCCAATATTTTTCTATAGGAGCTTCTCTCATTCCCTTTATCGAGCATAATGATGGGAATCGGGCTCTAATGAGTTCTAATATGCAGCGCCAAGCGGTTCCGCTTTCTCGGTCCGAGAAGTGCATTGTTGGAACTGGGTTGGAAGGCCAAACTGCTCTAGATTCGGGAGTTTCCATTATAGCCGAACACAAAGGAAAGATCCTTTCTACGGATACTCACAAGATCATTTTCTCAAGTAATGGGATAAGT------ATTCCATTAGTTATGTATCGACGTTCTAACAAAAATACTTATATGCATCAAAAACCTCAGGCTCGGCGGGGTAAATGCATTAAAAAAGGACAAATTTTAGCGGACGGGGCGGCTACGGTTGGTGGAGAGCTCGCTTTAGGAAAAAACGTATTAATA------GCTTATATGCCATGGGAGGGTTACAATTTTGAAGACGCAGTACTCATTAGCGAACGTCTGGTATATGAAAATATTTATACTTCTTTTCACATCCGGAAATATGAAATTCAAATTCATGTGACAAGCCAA---GGCCCTGAAAAAATGACTAGGAAAATACCCCATCTGAGGGCTCATTTACTCCGCAATTTGGGCAAAAATGGGATTGTAATGTTGGGATCTTGGGTAGAAGCAGGTGATGTTTTAGTAGGTAAATTAACGCCTCAGACAGAGGATGAATCGTCCTATACCCCAGAGGATAGATTATTACATGCTATACTTGGCATG---CAGGTATCTGCTTCAAAAGAAACTTCTCTAAAACTCCCTGTAGGTGGAAGGGGCCGCGTTATTGATGTGAAATGGATCCGTAAAAAGAAGGCGAATTCCAGGATTCGTGTATATATTTTGCAGAAACGTGAAATCCAAGTAGGTGATAAAGTAGCCGGAAGACATGGGAATAAGGGTATCATTTCCAGGATTTTGCCTAGACAAGATATGCCCTATTTACAAGATGGAACACCCATTGATATGGTCTTCAATCCCTTAGGAGTACCCTCACGAATGAATGTGGGACAAATATTTGAATGCTCCCTTGGATTAGCAGGGGATCTGCTAAAGAAACATTATAGAATAGCACCCTTTGATGAGAGATATGAGCAAGAGGCTTCGAAAAAACTAGTGTTTTCGGAATTATATAAAGCCAGTAAACAAACAAAAAATCCATGGGTGTTTGAACCCGAATACCCAGGAAAAAGCATAATATTTGATGGAAGAACGGGGGATTCCTTTGAACAACCTGTTCTAATAGGAAAGTCCTATATCCTAAAACTAATTCATCAAGTTGATGATAAAATCCATGGACGCTCAAGTGGGCCTTACACACTTGTTACACAACAAGCTGTTAGAGGAAGAGCCAAGCGGGGGGGGCAGCGAGTAGGAGAAATGGAGGTTTGGGCCCTAGAGGGATTTGGAGTTGCTCATATTTTACAAGAGATGCTTACTTATAAATCGGATCATATTCGAACTCGCCAAGAAGTCCTTGGTGCTACGCTGATTGGAGGAAGATTACCTAATCCCGAGGATGCTCCAGAATCTTATCGATTGCTCGTTCGAGAACTACGATCTTTGGCTCTAGAACTGAATCATTTC------CTTGTATCTGAGAAGAACTTCCAGATTAATAGGAAGGAAGCTATGATCGATCAATATAAGCATCAACAACTTCAAATTGGGCTAGTTTCTCCTCAACAAATAAGGGCTTGGTCCAACAAAATCCTACCTACTGGGGAG---ATAGTT---GGAGAAGTCACAAAGCCCTATACTTTTTATTATAAGAGCACTAAACCAAAAAAGGATGGATTGTTTTGCGAAAGAATTTCTGGACCCATAAAAAGTGGATTTTGTGCTTGTGGACGAGCGATCGGAGCCGAAAAAGAAGGCCGACAATTTTGCAAAGACTGCGGGGTAGAATTTATTGATTCGCGGATACGAAGATATCAAATGGGATACATCAAACTCGGATGTCCAGTGACTCATGTATGGTATTTGAAACGTCTTCCTAGTTATATCGCGAATCTTTTAGATAAATCCCTTACGGAATTAGAGGGCCTAGTATACGACTTCTCTTTTGGTAGGCCCCTAGCTAAAAAACCGACTTTCTTACGATTACGAGGTTTATTCGAAGATGAAATTCCATCCTGGCAATATAGCATTCCACTTTTTTTTACT---ACCCGAAGGTTTAGGACATTTCGAAATCGGGAAATCGCGACAGGAGCAAGGGCTATCAGAGAACAATTAGCTGATTTGGATTTGCGAATTGTTCTAGAGAATTCATTGAAGGAATGGAAGGAATTAGGAGACGAGGGGTCTACTGGAGATATCTGGGAAGATAGAAGAATTCGAAACAGAAAAGCTTTTTTGGTTAGACGTATGGGATTAGCTAAACATCTTATTCGAACAAATGTAGAACCAGAACGGATGGTTTTGCGCTTATTACCAGTTCTTCCTCCCGAATTGAGACCCGTGATTCAGATAGATGGGGAGAAACTAATGAGTTCGGATATTAATGAACTTTATAAAAGAATTATCCGTCGGAACAATGTGCTTACCAATCTATTA---GCAAAAAGTCGT------TTTTCACCAGTGGATTTAGCA------ATGTCTCAGGAAAAATTGGTACAAGAAGCCGTGGATACACTTCTTGATAATGGGCTCCACGGGCAATCAATAAGGGACGGT------CAAAATAATGTTTACAAGTCATTTTCAGATGTAATTGAGGGTAAAGAGGGAAGATTTCGCGAGACTCTGCTTGGTAAACGGGTCGATTATTCGGGGCGTTCTGTTATTGTCGTGGGTCCTTGGCTTTCATTACATGAATGTGGATTACCTCGAGAAATAGCAATAGAGCTTTTCCAAACATTTGTAATTCGGGGTTTAATCAGGAAAAATGATACTTCTAACATGGGGATTGCTAAAAGTCAAATT------CGAGAAAGAGAACCTATTGTATGGGAAATACTTCAAGAAGTTATGCAGGGGCATCCTGTATTGTTGAATAGAGCACCCACCCTGCATAGATTAGGCATACAGGCCTTCCAACCCATTTTAGTGGGGGGACGCGCTATTTGTTTACACCCATTAGTTTGTAAGGGTTTCAATGCAGACTTTGATGGGGACCAAATGGCGGTTCATGTGCCTTTATCTTTGGAAGCTCAGGCGGAAGCCCGTTTACTTATGTTTTCTCATCTAAATCTCTTGTCCCCAACTATTGGGGATCCTATTACCGTACCAACGCAAGATATGCTTATTGGGCTTTATGTATTAACGATCGGTAATCGGCGAGGTATTTGTGCAAATAGATAT---AATCCA------TATAATTACCCAAACTATCAAAGA---CAAGCCATT---GATAAA------AATAACTATCCATATACAAAGGATAAAGAACCCCCTTTTTCTAGCTCCTATGATGCACTTGGAACTTATCAGCGGAAACGAATC---CGTGTAGACAGTCCTTTGTGGTTCCGATGG------AGACTA------GATCAACGTGTACGTGTCATTGGG---GCAAGAGGGGTTCCGATCGAAGTTCAATATGAATCTTTGGGTACGTATCATGAGATTTATGAGCACTATCTAATCGTAGTAAATGGAAAAAAGGAAATCCGTTGTATATACATTCGAACCACCCTTGGTCATATTTCTTTTTATAGAGAAATAGAAGAAGCCATACAAGGGTTTAGTCAGGGGTCTACTATC------ATAGAAGGGGTCAATCTGGTCTTTCATAATAAAGCGATAAACGGAACTGTTATAAAACGACTTATTACCAGATTAATAGACCATTTCGGAATGGGATATACATCTCATATCCTGGATCAAGTAAAGACTTTGGGTTTCCATCAAGCCACTTCGACATCTATTTCATTAGGAATTGATGATCTTTTAGCAATCCCTTCTAAGGGATGGTTAGCCCAAGACGTAGAACAACAGAGTTTTCTTTTGGAGAAGCACTATCATTATGGGAATGTACACGCAGTCGAAAAATTACGTCAATCGATTGAGATATGGTATACTACAAGCGAATATTTGAGACAAGAAATGAACCCTCATTTTCGGATGACTGATCCCTCTAATCCAGTCTATCTCATGTCTTTTTCGGGAGCTAGGGGAAATGCATCTCAGGTACACCAATTAATAGGTATGAGAGGACTAATGACGGATCCCCAAGGACAAATGATTGATTTCCCCATTCAAAGCAGTTTACGCGAGGGACTTTCTTTGACAGAATATATAATTTCCTGCTACGGAGCCCGCAAGGGGGTTATAGATACTGCTGTACGAACGGCGGATGCTGGATATCTTACACGTAGACTTGTTGAAGTAGTTCAACATATTATTGTACGTAGAAGAGATTGTGGTACTATCCGAAGTACTTCTGTGAGTCCTCAAAAAGGGATGACGGACAAATTTTGGGCCCAAACACTAATTGGTCGTGTATTAGCAGACGATATATATATCGGTTCACGATGCATTGCCGCTCGAAATCAGGATATTGGGATTGGACTGGTCAATCGACTCATAACCTTTCGAGCACAATCAATATATATTAGAACCCCCTTTACTTGCAGGAGTACATCTTGGATCTGCCAATTATGTTATGGTCGGAGTCCCACTCATGGCGATCTAGTCGAATTGGGAGAAGCCGTAGGCATTATTGCGGGTCAATCCATTGGGGAACCGGGTACTCAACTAACATTAAGAACTTTTCATACTGGTGGAGTATTCACAGGTGGTACTGCCGAACATATACGAGCCCCTGCTAATGGAAAAATCCAATTCAATGAGGATTTGCTTCATCCCACACGTACTCGTCATGGGTATCCTGCTTTTCTATGTTCTATAGACTTGGATGTAACTATAGAGAGTGGAGATATTCTACATAATGTGAATATTCCGTCAAAAAGTGTCATTTTAGTCCAAAATGATCAATATGTAGAATCCGAACAAACGATTGCTGAGATTCGTGCTGGAACTCCC---ATTTTTCATTTAAAGGAGAGGATACGAAAACATTTATATTCACAATCGGAGGGGGAAATGCACTGGAGTACTGATATCCCCCATGGGCCTGAATATGGATATGGAAATGTT---CGTCAATTACCAAAAACAAGCCGTTTATGGATATTGGCAGGAAGTCCGTGCAGATCC------AGTAGAGTGTCTTTTTCGATCCACAAGGATCAAGATCAAATCAATACTTAT------TCTTTTTCTCTTAGC------GGACGATAT------ATCTCTGACCTCTTAACGACTAAT------GATCAAATAAGA------AATAAATTGTTG---TATACTTCGGGGGATAGGGAAATT------CTTGACTATTTA---AGACCTGATCGAATCATATCCAATGTTCAT---TGGAATTTCGTATATCCTTCTATTCTTCAAGAAAATTCAGATTTTTTGGCGAAAAAGCGAAGAGATAGGTTCATTATCCCATTACAATATCATCAA------------GAATTAATGCGCTCTTTTGGTATTTCAATTGAAATAGCC---ATAAAGGGCTTTTTA---CATAAAAATAGTATTCTTGCTTATTTTGATGATCCACGATACAGAAGCAAG------AGCCCGGGAATTATT------AAA---TATGAGAAAAGAAGCCAAGTAGGCGGATTAATCCGAGTGAGGAGA------AAAAAGGAA---TATATTGAACTGCGAATCTTTTCCGGGGATATTTATTTTCCTGAAGGGACTGATAAGATATTCAGTTACAGTGGCATTTGGCTA------GAAACGAAAAAAAAAGATTATAAAGAATCA---CAAAAATCGAAAAAAGGGATCTATGTTCAAGGAAGACCTACCAAGAAAAGGTATTTTGTTTCGGTTCGATCCGTAATCACATATGAAATA------GCCCACGGGATCCGTTTTGCAAGACTTTTCCTTGAGGATCTCTTGCAGGAAAAGGATAATCTCCAACTTCGAGTTGTCAATTCTTTTCGTTATGGAAATAACACGTTAATTCGAAGAATTTCTCACACAAGTATTCAATTAGTTCGGACATGCTTAGTATTGGATTGG---GACCAAGAAAAAAAC------GGTTCTATAGAGGGGGCTCATGCT------TCCCTTGTTGAGGTAAGGGCAAAT---GATCTGATTCGCCATTTCCTAAGAATTGAGTTAGTCAAG------TCCACTATTTCGTATACT------GGAAAAAGGTATGATAGGGCAAGTTCGGGATCGATTCTGGATAATCGATTAGATCGC------ACCAATACC------AATTCCTTTTATTCCAAGGCGAAGATT------CAATCACTTAGCCAACATCAA------GGGGCT------TTTGGCACGTTGTTGAATCGAAATAAA---GAATGCCAATCT---TTGATGATTTTGTCGTCATCCAAATCTTCTCGAATTGGT---CCATTCAAGAGGTCGAAATATCAGAGTGTCACAAAAAAATCG------AATCCTCTAATTCCA------ATTAGGGAT------TTTTTAGGG------CCTTTAGGCGCTATTGTACCTAAGATAAATCTTTCTTCATCTTACCAT------TTA---ATAACGCATAATCAGATCTTGTTAAAGAAATATTTGCTGCTT---GAC------AATTTGAAAGAAACTTTACAAGTACTTAAATACTCTTTAATAGATGAAAGTGGGAGAATTTATAATCCCCGTCCATGCAGTAACATCATT------TTGCACCCATTCCATTGGAATTGGCAC---TTTCTTCATCACAATTATTGTGAAGAGAAGTCGACAATAATTTGTCTTGGACAATTTCTTTTCGAAAATGTATGTCTATTTAAATACGAACCACATGTAAGAATAAGAAAATCAGGTCAAATTTGCATTGTGAATGTTGATTCTTTAGTTATAAGATCAGCTAAACCTTATTTGACTAGTCCAGGAGCAACTGTTCGTGGTCATTACGGGCAAATCCTTTACGAAGGGGATACGCTAGCTACCTTTCTCTATGAAAAATCTAGATCTAGTGACATAACACAAGGTCTTCCAAAAGTAGAACGAATCTTCGAGGCGCGT------TCGATTGATTCAATATCAAGGAACCTCGAAAGTAGAATTAAAGGTTGGAAGAAGCGTATACCAAGAATTCTTGGAATACCCTGGGGATTCTTGATTGGAGCCGAACTGACCATGGCCCAAAGCCGTATCTCTTTGGTTAATAAGATCCAAAAGGTTTATCGATCCCAGGGGGTACAGATCCATAATAGGCATATAGAGATTATTATACGCCAAGTAACATCAAGAGTGTCGGTTTCCGAAGATGGAATGTCTAAAGTTTTTTCACCTGGAGAATTAATCGGATTGTTGCGAGCAGAACGAGCGGGGCGTGCTTTGGACGAA---TATATCTGTTATCGTCCAATCTTATTGGGAATAACAAGAGCGTCTCTGAATACTCAAAGTTTCATATCCGAAGCAAGTTTTCAAGAAACCGCTCGCGTTTTAGCAAAAGCTGCTTTACGAGGTCGTATTGATTGGTTGAAAGGTCTGAAAGAGAACGTTGTTCTGGGGGGGATTCTGCCCCTTGGTACC------GGATTCCATAAAATTGTGCATCCTTCAAGA------CAAGACAAGAACTTTTCTTTGGAACGTACTCGTTTTCGTTTC---CGTAATAAGGGACGTAGATTAGAAAAAGAAGGAGTTATTCATATTCAAGCAAGTTTAAATAATACCATTACCAGTGTTACGGATGTAGAAGGTCGGGTGATTTACTGGGCCTGCGCCGGCACTTCTGGATTCAAAGGCCCAAAAAAAGCAACACCCTATGCTGCAGAAAGGGCAACAGCGGAAGCTATTGGTGCAGTAGTTGATCTGGGTATGAGACGAGCAGCAATTATGATAAGGGGTGGTGGAAAAGGAAGGGATGGAGCATTACGAGCTATTCGTAAAAGTCGTATACGCTTAATTTTGCTACGTGATGTAACACGTATGTCACATAACGGATGTCGACCTCCTAAAAGAAGACGCGTGATGCCAACTACTAAACAACTTATTAAAAACGAAAGACAGCCAAAAGGAAATGTTAGAAAAACTCCCGCTCTTAAAGGATGTCCTCAGCGTCGAGGAACATGTATTAGGGTGTATACTATCAACCCCAAAAAACCAAACTCTGCCCAACGTAAAGTTGCCAGAGTACGATTAACCTCT---AGATCGGAAATCACTGCTTATATACCTGGTATTGGCCATAGTTTACATGAACATTCTGTAGTATTAGTAAGAGGAGGAAGGGTTAAGGATTTACCCGGTGTGAGATATCACATTGTTCGAGGAACCCTAGATGCTGCCGGAGTAAAGGGTCGTCAACGAGGGCGTTCTAAATATGGGGTCAAAAAGCCAAAAATGGCAAGAAAAAGTTGGATTCAAAGGGAAAACAAGCGGCAGAAATTGGAACTGAAGTATCGTCTGATTCGTCGATCCTCAAAAAAGAGCAAAGTTTCATCCTTGAGTGAAAGT---GAAATAAAAGAAATTCGACGAAAATTGCAATCCCTACCACGTAATAGTTCACCTATACGGCTTCATCGACGTTGTTTTTTGACTGGAAGATCCAGAGCTAATTATCGAGACTTTGAACTATCCAGACACATCCTTCGAGAAATGGTTTTTGCATGTTTGTTACCAGGTGCAACAAGAGCAAGTTGGATGGTG------AAAAATCCAAGAATTCCAATTCTTCCA------CAAAAAGAAAAAGAAGAA------AACAAAGGTTCCGTTGAATTTCAAATATGCAGTTTCACCAATAGGATAGACAAACTTGACTCACATTTCAAATTACACAAAAAAGATCTTTTATCAGAAAGAGGCCTACAAAAAATTGTGGGAAAACGTCAACGGTTGCTGGCTTATTTGTTAAAGAAAGATCCAATACGTTATAAGGAATTAATCAATAAGTTAAATATTCGAGAA????????????????????????????????????????????????????????????????????????????????????????????????????????????????????????????????????????????????????????????????????????????????????????????????????????????????????????????????????????????????TCCAAATTCAAGCGATTTTTTCGTAGG---CGTATGTCTCCTATTTTACCGGGGGATCGAATCCATTATAGTAACTTGATTTTAATTTGTCGATTTATTAGTGAACAAGGAAAAATATTAAAGAGACGAAAAAATAGATTGACCTTGAGACAACAACGAAAAATTACTATTGCCATAAAGCAAGCTCGTATTTTAGCTTTGATACCCTTTCTTAAT------GATCGGAAAGTATTTGCGCGGGCTTCA------------GAACCTCCTGATCCTAAAAAGAGAAAAAATATGAGGAAGGAGAAGGAAACAATAGTAACTTGGTCTCGGGCATCTACCATTACACTCTCAATGATTGGCCATACAATCGCTATTCATAATGGAAAGGAGCATTTACCTATTTATATAACCGATTATATGGTAGGTCATAAATTGGGGGAATTCGTGCCTACTCTGACTTTCACGGAATATGTAGAAAAAAAGGATAATCAATCTCGTCGTATGACAAGAAGATATTGGAATATCAATTTGGAAGAGATGCTAAAAGCAAGAGCTCATTTAGGTCATGATACTCAGAAATGGAATCCTAGAATGGCCCCTTACATCTCCGGAAAGAGTAAAGGTATTCATATTCCAAATCTCGTTAGAACTGTTCGTTTTTTATCAGAAGCTTGTAATTTAGTTTTCGATGCAGCAAGTCATGGAAAAAACATCTTAATCGTTGGTACCAATCCAGAAGTAGCCGATTCAGTAGCATCAGCTGCAAGAAAAGCCCGATGTCATTATGTTAATAACAAGTGGCTCAGGGGTATGTTCACAAATTGGGAAAGTACACAAGACAAAATAGCTATGTTCAACCAATTAAGAAAAGACGAAAGGACGGGAAAA------------GCCAAAAAGGCTAGAGCAATAAGAAGGAGAAAATTATCTACCTTGCAAAGATACCTCGATGGGGTTCAAAATATGATAGACTTGCCTCATATTGTGATCATCCTTAATCAGAAAGAAGAAAAAATGGCGGTTCAAGAATGTTTCGTTAAAGGGATTCCTACAATTTGTTTAGTCGATACAAATTGTGACCCAGATCTCGTAAATATTCCGATTCCAGCTAACGATGACGAGATAACTCCACTTCGATTAATTCTTGATAAATTAGTATATGCAATTAGTCTGGGTTAC------TCTAGCTATATGGGACAAAAAATAAATCCACTTGGTTTTAGACTTGGTACAACTCAAAATCATCATTCCTTTTGGTTCGCACAACCAAAAAATTATCCCGCGGGCCTACAGGAAGATGGGAGAATACGAAATTGTATCAAGAATTATATACAGTTCAAAGGAATTATATGTATCAAAATTCTAAAAGAAAAAGGAATGCAAAAATTAGGGATTAATGTACAAAAAGAA------TTACATTTTAGAAACCAGAGACTCTATATTGCTGTC---GAAAAAGTGAAAGAACCT---TATAAACAACCCAAAATTCTTGCAGAATATATAGCTCTCCAAATCAGAAATAGGGTTCCATTTCGAAAGGCAATGAAAAAGGCTATTGAATTAACCACA---ACACTAGGTATACAAGGAATTCGCGTGCAACTCGCAGGCCGTCTCGCCGGAAAAGAAATTGCGCGTGTCGAATCGGACGACCGGGGGAGACTTCCCCTACAAACAGTTAGTGCTAAAATTGATCATTGTTCTTACCCAGCTCGAACAATTCACGGGGTATTAGGTATCAAAATTTGGATATTTATAGAAATGTCTCGTTACCGAGGACCTCGTTTCAAAATAATACGTCGTCTGGGA---ACTTTACCAGGACTAACTAGGAGAGGGCCT------------------------AAACATTGGCAATTTCCTTTTACGAAAAAATCGCAATACCGTATTCGTCTAGAAGAAAAACAGAAATTGTGTTTTCATTATGGTCTGACAGAACGACAATTACTTAGATATGTACAGATCGCAGGAAAAGGAAAAGGATCAAGAGGTCAAGTTTTACTACAACTACTTGAAATGCGTTTGGATAACACCCTTTTTCGATTGGGTATGGCTTCAACCATTCGTGGGGCCAGGCAATTAGTTAACCATAGACATATTTTAGTTAATGGTCGTACAGTCGATATACCAAGTTATCGTTGCAAACCCCGAGATATTATTACTGCGAAGGATAACCAAAGATCAAAACGTCTGATTCAAAATTCTCTATCCGACCGAAAGAAG------AAGAATTTGCCAAGACATTTACATTTGATTATGGATCGATTGCAATATAAAGGATTAGTAAATCAAATAATAGATAGGAAGTGGATCGGTTTA---AGAATAAAAGAATTGTTAGTCGTAGAATATTATTCTCGTCAGACTATGGCACGTCGAGGTACTGCAGAAACAAGAACTGTCAAATCCGATCCAATTTATCGTAATCGATGTGTTAACATGTTGGTTAACCGTATTATGAAACACGGAAAGAAATCATTGGCTTATCAAATTCTCTATCGAGCCGTGCAAAAGATTCACCAAAAGACAAAAACAAACCCACTATTTGTTTTACGTCAAGCAATACGTAGAATAACTCCCAGAATAGGAGTAAAAGCAAGACGTCGTCAAATTCCTATTGAAATAAAACCTGAACAA------GCAAGAGTACTTGCCATTCGTTGGTTATTAGAAGCATCCCGAAAGCGTTCGGGTCCAAATATGGCTATCAAATTAAGTGCCGAATTAGTAGATGCTGTC---AAAGGGAAGGGGGGTGCCGTACGCAAAAAGCAAGAGACTCATAGAATGGCAAAGGCAAATAGGGTTTTTGCACACCTTCGTATGGGTAAAGACATTATTGCTGACCTAATAACTTCTATGAGAAACGCTGACATGAAGAAAAAAAGAACGGTTCGAATAGCATCTACAAAAATGACCGAAAACCTTGTTAAAATACTTCTCCGAGAAAATGTTATTGAAAATGTTCGTAAACAT------CAGGAAAGTAACAAAAATTTCTTGGTTTTAACTCTACAACAT------AGGAAGCCTAGAAAGGGGATA------TATGAAACTAGAACCGTT---TTAAAGCGCATCAGCCGGCCCGGTTTACGAATTTATTCTAAGTATCAACGAATTCCTAAGATTTTAGGTGGAAGGGGAATTGTAATTCTTTCTACTTCTCGAGGTATAATGACAGATCGAGAAGCTCGACTAGCAAAAATGGGAGGAGAAATCTTATGTTATCTATGGC---TCACGGAGAGTTTGATCCTGGCTCAGGATGAACGCTGGCGGCAT--GCTTAACACATGCAAGTCGGACGGGAAGTGGTG------TTTCCAGTGGCGTACGGGTGAGTAATGCGCAAGAACCTGCCCTTGGGAGGGGAACAACAACTGGAAACGGTCGCTAATACCCC-ATAT-AGGCTGAGGAGCAAAA-GGAGGAATCCGCCCGAGGAGGGGCTTGCGTCTGATTAGCTAGTTGGTGAGGCAATAGCTTACCAAGGCGAAGATCAGTAGCTGGTCTGAGAGGATGATCAGCCATA------CTGGGACTGAGACACGGCCCAGACTCCTACGGGAGGCCGCAGTGGGGAATTTTCCGCAATGGGCGAAAGCCTGACGGAGCAATGCCGCGTGGAGGAA------GTAGGCCTACGGGTCGTGAACTTCTTTTCTCGGAGAAGAAACAATGACGGTATCTGAGGAATAAGCATCGGCTAACTCTGTGCCAGCAGCCGCGGTAAGACAGAGGATGCAAGCGTTATCCGGAATGATTGGGCGTAAAGCGTCTGTAGGTGGCTTTGCAAGTCCGCCGTCAAATCCCAGGGCTCAACCCTGGGCAGGCGGTGGAAACTACCAAGCTGGAGTACGGTAGGGGCGGAGGGAATTTCCGGTGGAGCGGTGAAATGCGTTGAGATCGGAAGGAACACC-AATGGCGAAAGCGCTCCGCTGGGCCGACACTGACACTCAGAGACGAAAGCTAGGGGAGCGAATGGGATTAGTGACCCCAGTAGTCCTAGCCGTAAACGATGGATACTAGGTG-CTGTGCGTATCGACCCGTGCAGTGCTGTAGCTAACGCATTAAGTATCCCGCCTGGGGAGTACGTTCGCAAGAATGAAACTCAAAGGAATTGACGGGGGCCCGCACAAGCGGTGGAGCATGTGGTTTAATTCGATGCAAAGCGGAGAACCTTACCAGGGCTTGACATGC-CGCGAATCCTCTTGAAAGAGAGGGGTGCCTTCGAACGCGGACACAGGTGGTGCATGGCTGTCGTCAGCTCGTGCTGTGAGGTGTTGGGTTCAGTTCCGCAACGAGCGCAACCCTCGTGTTTAGTTGCCAC-----TATGGAGTTTGGAACCCTGAACAGACCGCCGGTGCTAAGCCGGAGGAAGGAGAGGATGACGCCAAGTCATCATGCCCCTTATGCCCTGGGCGAC--ACACGTGCTACAATGGACGGGACAAAGGGTGCGATCCCGCGAGGGGGAGC--TAATTCCAAAAACCCGTCCTCAGTTCCGATTGCAGGCTGCAACTCGCCTGCATGAAGCAGGAATCGCTAGTAATCGCCGGTCAGCCATACGGCGGTGAATTCGTACTCGGGCCTTGTACACACCGCCCGTCACACTAGGGAAGCTGGCCATGTTCCAAGTACTT-TACCCTTAACCGCAAGGAGGGGGATGTCAAAGGCGAGGCTAGTGACCGGAGTGAAGTCGTAACAAGGTAGCCGTACTGGAAGGTGTGGCTGGATCACCTCCTTTTTCAAAGGAGGAAAGGCTC---ACGGTGGATACCTAGGCACCCAGAGACGAGGAAG-GGCGTAGCAAGCGACGAAATGCTTCGGGGAGTTGAAAATAAGCATAGATCCGGAGATTCCCAAATAGGTCAACCACTC---AGGACTACCTG-CTGA------ATCCATGGGCAAGAGACAACCTGGCGAACTGAAACATCTTAGTAGCCAGAGGAAAAGAAAGCA---AAAGCGATTCCCATAGTAGCGGCGAGCGAAATGGGAGCAGCCTAAACCGCGAAAACGGGGTTGTGGGAGAGCAATACAAGCGTCGTGCTGCTAGGCGAAGC-GGAG----GAGTACCGCACCCTAGATGGCTAGAGTCCAGTAGCCAAA-------AGCATCACTA------GCTTACGCTCTGACCCGAGTAGCATGGGGCACGTGGAATCCCGTGTGAATCAGCAAGGACCACCTTGCAAGGCTAAATACTCCTGGGTGACCGATAGCGAAGTAGTACCGTGAGGGAAGGGTGAAAAGAACCCCCAT-CGGGGAGTGAAATAGAACGTGAAACCG---TGAGCTCCCAAGCAGTGGGAGGAGAGAGTGATCTCTGACCGCGTGCCTGTTGAAGAATGAGCCGGCGACTCATAGGCAGTGGCTTGGTT------AAGGGAACCCACCGGAGCCGTAGCGAAAGCGAGTCTTCATAGGGCGATTGTCACTGCTTATGGACCCGAACCTGGGTGATCTATCCATGACCAGGATGAAGCTTGGATGAAACTAAGCAGAGGTCCGAACCGACTGATGTTGAAGAATCAGCGGATGAGTTGTGGTTAGGGGTGAAATGCCACTCGAACCCAGAGCTAGCTGGTTCTCCCCGAAATGCGTTGAGGCGCAGCAGTT---GACTGGACATCTAGGGGTAAAGCACTGTTTTGGTGCGGGCCGCCTAATCGGTACCAAATCGAGGCAAACTCTGAATACTAGATATGACCC------AAGGATAACTGGGGTCAAGGTCGGCCAGTGAGACGATGGGGGATAAGCTTCATCGTCGAGAGGGAAACAGCCCGGATCACCAGCTAAGGCCCCTAAATGACCGCTCAGTG--ATAAAGGAGGTGGGAGTGCAGAGACAGCCAGGAGGTTTGCCTAGAAGCAGCCACCCTTTAAAGAGTGCGTAATTGCTTACT-GAACGAGCGCTCTTGCGCCGAAGATGAACGGGGCTAAGCGATCTGCCGAAGCTGTGGGATGTA-----A----AAATGCATCGGTAGGGGAGCGTTCCGCCTTAGAGGGAAGCAAACGCGAAAGCGGGTGTCGACGAAGCGGAAGCGAGAATGTCGGCTTGAGTAACGCAAACATTGGTGAGAATCCAATGCCCCGAAAACCTAAGGGTTCCTCCGCAAGGTTCGTCCACGGAGGGTGAGTCAGGGCCTAAGATCAGGCCGAAAGGCGTAGTCGATGCGCAACAGGTG------AATATTCCTGTACTACCACAT-G-GGTACGGAGGGACGGAGAAGGCTAGGTTAGCCAAGATGGTTATCGGTTCAAGGACGCA---AGGTGAC--------------A----------AGAAGGGGTAGAGAAAATGCCTCGAGCCGAGGTCCGAGTACC-AGGCGCTA--------ACCCATGCCATACTCCCAGGAAAAACTCGAACG-ACCCAGG--ACAGAAGGGTACCTGTACCCGAAACCGACACAGGTAGGTAGGTAGAGAATACCTAGGGGCGCGAGACAACTCTCTCTAAGGAACTCGGCAAAATAGCCCTGTAACTTCGGGAGAAGGGGTGCCCC-------------AAAGGGGGTCGCAGTGACCAGGCCCGGGCGACTGTTTACCAAAAACACAGGTCTCCGCAAAGTCGTAAGACCATGTATGGGGGCTGACGCCTGCCCAGTGCCGGAAGGTTAAGGAAGTTGGTGAACTGATGACAGGGGAGCCGGCGACCGAAGCCCCGGTGAACGGCGGCCGTAACTATAACGGTCCTAAGGTAGCGAAATTCATTGTCGGGTAAGTTCCGACCCGCACGAAAGGCGTAACGATCTGGGCACTGTCTCGGAGAGAGGCTCGGTGAAATAGACATGTCTGTGAAGATGCGGACTACCCACACCTGGACAGAAAGACCCTATGAAGCTTTACTGTTCCCTGGGATTGGCTTTGGGCCCAAGTCCTGCGCAGCTTAGGTGGAAGGCGACGAAGGCACCCTTGCGGGGGTCGCACGAGCCATCAGTGAGATACCACTCTGGAAGGGCTA-GAGTTCTAACCTTGTGTCAGTTC--CCCGGGCCAAGGGACAGTCTCAGGTAGACAGTTTCTATGGGGCGTAGGCCTCCCAAAAGGTAACGGAGGCGTGCAAAGGTTTCCTCGGTCCAGAGGGATATTGGTTGTCGAGTGCAAAGGCAGAAGGGAGCTTGACTGCAAGACTCACCCGTCGAGCAGGGACGAAAGTCGGCCTTAGTGATCCGACGGTGCCGAGTGGAAGGGCCGTCGCTCAACGGAT-AAAAGTTACTCTAGGGATAACAGGCTGATCTTCCCCAAGAGACCACATCGACGGGAAGGTTTGGCACCTCGATGTCGGCTCTTCGCCACCTGGGGCTGTAGGTGGTTCCAAGGGTTGGGCTGTTCGCCCATTAAAGCGGTACGTGAGCTGGGTTCAGAACGTCGTGAGACAGTTCGGTCCATATCCGGTGTGGGCGTTAGAGCATTGAGAGGCCCTTTCCCTAGTACGAGAGGACTGGGAAGGACGCACCTCTGGTGTACCAGTTATCGTGCCCACGGTAAACGCTGGGTAGCCAAGTGCGGAGCGGATACCTGCTGAAGGCAGC-TAAGTAGTAAGCCCACCCCAAGATGAGTGCTCTTATTCTGGTGTCCTAGGCGTAAAGGAACCACACC-AATCCATCCCGAATTTGGTGGTGAAACTCTACTGCGGTGACGATACTGTAGGGGAGGTCCTGCGGAAAAATAGCTCGACGCCAGAGGGGATATAGCTCAGTTGGTAGAGCTCCGCTCTTGCAAGGCGGATGTCAGCGGTTCGAGTCCGCTTATCTCCGGCGGCATGGCCAAGCGGTAAGGCAGGGGACTGCAAATCCTTTATCCCCAGTTCAAATCTGGGTGTCGCGGGATTGTAGTTCAATTGGTCAGAGCACCGCCCTGTCAAGGCGGAAGCTGCGGGTTCGAGCCCCGTCAGTCCGCCCCTATCGTCTAGTGGTTCAGGACATCTCTCTTTCAAGGAGGCAGCGGGGATTCGACTTCCCCTGGGGGTGTCGGGATAGCTCAGTTGGGAGAGCAGAGGACTGAAAATCCTCGTGTCACCAGTTCAAATCTGGTTCTCGGCGCGGATATGGTCGAATGGTAAAA------TTTCTCTTTGCCAAGGAGAAGGTGCGGGTTCGATTCCCGCTATCCGCGGGTATAGTTTAGTGGTAAAA-CCCTAGCCT---T------CCAAGCTAACGATGCGGGTTCGATTCCCGCTACCCGGCGGATGTAGCCAAGTGGATCAAGGCTGTGGATTGTGAATCCACCACGCGCGGGTTCAATTCCCGTCGTTCGGCATCCATGGCTGAGTGGTTAAAGCGCCCAACTCAT------AATTGGCAAATTCGTAGGTTCAATTCCTGCTGGATGGGGCTATTAGCTCAGTGGTAGAGCGCGCCCCTGATAAGGGCG-----AGGTCTCTGGTTCAAGTCCAGGATGGCCGGTTGCTAACTCAACGGTAGAGTACTCGGCTTTTAA-CCGACTAGTTCCGGGTTCGAGTCCCGGGCAACCCAGCCTTGATGGTGAAATGGTAGACACGCGAGACTCAAAA-TCTCGTGCTAAAGAGCGTGGAGGTTCGAGTCCTCTTCAAGGCGGGGATATGGCGAAATTGGTAGACGCTACGGACTTAAAA--TCCGTCGACTTTATAAAT---CGTGAGGGT------TCAAGTCCCTCTATCCGCCGCCATGGTGAAATTGGTAGACACGCTGCTCTTAGGAAGCAGTGCTAAAG---CATCTCGGTTCGAGTCCGAGTGGCGGCTACTTAACTCAGTGG-TTAGAGTATTGCTTTCATACGGCGGGAGTCATTGGTTCAAATCCAATAGTAGTCCTCAGTAGCTCAGTGGTAGAGCGGTCGGCTGTTAACTGACTGGTCGTAGGTTCGAATCCTATTTGGGGAGGGATGTAGCGCAGCTTGGTAGCGCGTTTGTTTTGGGTACAAAATGTCACGGGTTCAAATCCTGTCATCCTGGGATGTGGCCAAGTGGTAAGGCAGCGGGTTTTGGTCCCGAGATT-CGTAGGTTCGAATCCTTCCATCCCAGGGCCTGTAGCTCAGA-GGATTAGAGCACGTGGCTACGAACCACGGTGTCGGGGGTTCGAATCCCTCCTCGCGCGTCCATTGTCTAATGGATAGGACAGAGGTCTTCTAAACCTTTGGTATAGGTTCAAATCCTATTGGACGCAGGAGAGATGGCTGAGTGGGCTAAAGCGGCGGATTGCTAATCCGTTGTACGACT-TATTTGTACCGAGGGTTCGAATCCCTCTCTTTCGGAGAGATGGCCGAGCGGCTCAAGGCGTAGCATTGGAACTGCTATGTAGACTTTTGTTTACCGAGGGTTCGAATCCCTCTCTTTCCGGGAGAGGTGGCCGAGTGGTTGATAGCTCCGGTCTTGAAAACCGGCATAGTTCTTCACAAGAAACTATCGAGGGTTCGAATCCCTCTCTCTCCTTCAGTGG-TAGAGTAACGCCATGGTAAGGCGTAAGTCATCGGTTCAAATCCGATAAAGGGGCCCGCTTAGCTCAGGGGTTAGAGCATCGCATTTGTAATGCGATGGTCATCGGTTCGATTCCGATAGCCGGCAGGGGTATAACTCAGCGGTAGAGTGTCACCTTGACGTGGTGGAAGTCATCAGTTCGAAACTGATTATCCCTAAGGGTTATAGCTCAGTTAGGTAGAGCACCTCGTTTACCGAGAAGGTCTACGGTTCGAGTCCGTATAGCCCTAGCGCTCTTAGTTCAGTTCGGTAGAACGTGGGTCTCCAAAACCCAATGTCGTAGGTTCAAATCCTACAGAGCGGGGTCGATGCCCGAGCGGTTAATGGGGACGGACTGTAAATTCGTTGATGACACGTCTACGCTGGTTCAAATCCAGCTCGGCCCACGCGGAGTAAAGCAGTCTGG-TAGCTTACAAGGCTCATAACCTTGGAGTCACG-GGTTCAAATCCCGTCTCCGCA---ATGAAACACTTTTTTTTACGAGGCCATTTTCTAGCCTTATGCACGCGGATAAGTAATTCGGTCGTTCTAGTCGGATTCTATTATGGATTTCTTACAACATTCTCTATAAGATCCTCTTATCTCTTGTCTCTCCGAGATCGGGTT------ATGGAAGAAGGAACCGAGAAGGAGGTATCAGCAATAACTGGTTTTCTTATGGGACAGCTCATGATGTTCGTATCGATCTATTATGCGCCTCTGCATTTAGCATTGAATCGACCTCATACAATAACTGTCCTAGTTCTACCCTATCTTTTGTTTCATTTGTTCTCGAACAAAGGCGAAGACCTTTTATATTATGGATCTACTCCCAGA------AATGCCATGCGGAATCTCAGCGTTCAATGTGTATTCCTGAATAATTTCGTCTTTCCATTATTCAACCATTTCATTTTGCCAAGTGCAACCTTAGCCAGATTAGTCAACATTTATATGTTTCGATGCAAAAACAAGATGTTATTTGTAACAAGTAGTTTTGTTGGTTGGTTAATAGGTTATATTTTATTCATGAAATGGGCTAGATTGGTATTATTCTGGATACAAGAACGGCTAAATCCTCGAAAAAAAAGGTACTTTTTGTTCAAATGGAGAGAGTATATGACTATAATGTTTACTAGTCTCTTCTTTATCCCCTGTGCCTACCATTTAGGCAGAATGCCGTCGCCTATTTTCACTCCGAAATGG---CGCACCACAATCTCTGAAATCGAATGCGAAGAAGATGAGGAAGAAGGC------------------------------------------------------------------CCTTCCCCTTGTTCGGAAGAGGAGGAGGATACGGACACAATA------GATAAAAGGGAAGAAATCCGAGTGAATGGAGAGGAAAAAACAAAGGATGAATTTCAC------------------------AAGGAAAGCCCAGTTTACGAAGTT---------------TCTACCTATCAAGAGAATGGGGAATTT------GGGAATGAAGAGCAAAATGAAAAGACGGATTTCTGT------TTTAAAGAA---CCTGTCGTTACCTTT---CTATTCGATTATAAACTATGGAGTAGTCATCCATGCCGATATTTAAAAATGCCTCGCTCCGAATATGGTGTAGCTATACGAAATGCAATGTCACAATATTTCTTTTATACATGTCCAAGTGATGGAAAACAAAGAATATCTTTTACATATCCACCTAGTTTATCAACTTTTTCGGAAATGATAGAACAAAAAATGTCT---TTGTGCGGGACAAATAAATTATCCCATGAGGACTATGAGGATTGGGTTTATCAAAATGAACAAAAAAAAAACAACTTAAGCAATGAATTGATAAGTCGAACAAAAGCTCTCGAGAAAGGA------TTTCTTCTTCCAGATATACTCGAAAAAAGGATCCGATTTTGTGATGATGAAAATGAAAAAGACTATTTTATCAAAAGAATAGACCCTCTATTAAGCGGGCCAGCTCGAGGACGAATAAGAAAGTACCCTTAT------CGTATGAGAAATTCGCTCGGGATAAACACATCTTGGGTAAATAGTATTTATTCACTGCTTATTAATTCTAATTATCCC------CGAGAATTGGAACATCAAAAGAATCGACTTGAGCTCGATAGGGAATCATTGATGAATTCGATT---ACTCAAATCGCAAACCTAAACCCTTTCTATATTGCGAGTATGCGCACTATGCACCATTATCGAAAAATAATGATAAATCTTGAAAAGATTATCCAATTC---CAAGAGAGAAGTACTCCTGAACAAGAGAATCTAGAGACAATCCTTGGCCCTAATGAAAGAGACAAAATCCTTAATAAAATAGAGGAAATGGAAGTCCCTAATGAAAGAGAAGAAATCCGTAAAGAGATTTCTCGATGGTTATACGAATGGGTC------ACTGAGGCGCGACTATTCCTGCCACGAAATCAGGAAGAAGCTGATAAAGATAGAGAAGCGGAGATTCGTTCAAGAAGAGGCATAGGAGTAGTACTTCATGACGATGACGATGAGGATGGTCATGACGATACTAAAAAGACTACAAAGAAGAGTGATGAAGGAGAGGAAAGGCGTGTGGAGTATATCCAGTACTACCGAAAACCTGATTTTTGTCGGGCGAACATCAAAGGATCCATGATACGCGCTCAAAGACGTAAAGCAGTTGCTGCTTGGAAAATATTTCAAGCACGTGCGCGTTCTCCTCTTTTTGTGGATCGAGTACACACA---AAAAATGTTTTGTTTTCTCTTTTTGATATGAGCAATCTTTTTCTTAGTTTTTTT------AGGAATTTGGTAAGGAGA------AAAGAAAAATGGCAAATTTCAGATTTG---GAAAAGACA---AAGGAAGAAGAGAAAATAAAGGAGCAAGAAGAGAAAATAAAGGAGCAAGAAGAGAAAACAATCTCAATAGAGGAGATGCCTTTAAATTTATTAATGGCTCAAAGATCAAGAAGTGTGCTGTTAGTCATTTTTGCTTTTCTTAGAAAACAGATTGTATTACCTTCATTGATAATAGCTAAAAATATTGGCCGTATGCTATTTTTCCAAAAGCCCGAATGGGATGAGGATTGGAGGGATTGGAAGAGAGAAATACATATTAGATGTACCCTTCTTGGTATTCAAGTACCAGAAGAAGATTGGCCCGCAGATTGGTTAGACGAGGGTATTCAGATAAAGATTCGATTTCCTTTCCACCTGAAACCTTGGCGAGAA---------------------GATCTTGATTCG------GTGAAAGACGATCCTTGTTTTTTAACACTCTTTGGAACGCAATCAAAACGTCCTTTTGGGCCTATCATA------AAACGACCTTCCTTTTTTAAACCTATTTATGAAGAACTGAAAAAAAAAATGAGAAAAGCGGCGGAAAAG---TTTCCACTTATAAAGGGTTTCCAAGAAAAAATAAAAAGAATG------------------------------AAAGAAGGTGAAAAGCAAGAT------TTCTTATTTAAATTGAGAAAGGGAAAAGTAGATGAA------CCGACGGAAAATGGAAAA------TAT---TTCCAAAAAAATAATAAGATT------TTGCACGAATCGACCACGGAAATCGGATGCATGAATTGGAAA------AATAATTCACTCATAGAAATCGAAAAACAAATGAAAGATTTTTCTGATAGAACAATCACAATCAAGAAAAAAATAGAACAAATCACAAAAGACAAGAAAGAAATAGTTCTA------ACTTGTGATGGTCAAAGATCGGAATCAAAGAAAGATATTTGGAAGATATTCCAAAGAAAAATTATACGATTAATACGTAAATCGCCTAATTTTATG---AAATCGTTC------ATTGAAAAGATATACATCAAGATTTTGCTATGGATAATGAAG---GTTCCC---AAGATCATCAATTCACTATTTTTTCTTGAATCAAAAAAGAAAATGATCAATACATCAATTTACAAGGATGAAGTAAATCAAGAGGGAATTGATGAAAGAGATAAAAATACAATGAACTTTTTT------GACACTAAAAGAAAGTGGTTTTCGAATCCCAATATTCGA---AAGAATTCCAAAATCTTT------TATGACTCATCTTCCTTGTCCCAAGCATATGTATTTTACAAATTATCACAAAGCCCATTACTTAAT------AAGTATCACTTGAGATCTCTACTTCAATAT------GAGGGGGCCTATCCATTTATTAAGGAGAAAATCAAGGATTATTGTATGACACGAGGGATATTTGATTGGAAATCAAGG------CATAAGAAAATCCCTAAGTCTAGAATAATTGAA---TGGAAAAACTGGTTAAAGGGTCATTATCAATACAATTTATCTACCAAATGGTCCCAA------TTAATAGCGAAAAAATGGCGAAAGAAAATCAATCAACGTTGTAGAATGCAA---AAGAAAGACTCAATTACATCGGATTCATATAAAAAGGAAAAAGACCCA------TTAATTCATTACTTGAATGAAGAAGGGGATTCATTGATA------AAACAA---GCAACAAAATTGCAAAAAAACTACAAATATGATCTTTTATCACATGAATATATG------AATTATGATGAT---AGGAAGGAC---TTAGCTATTTATGGGTCAAGATTACAAGTAAACGTGGGTCGCAAAATTCCGTCTAATTTCAATACAGTG---AAATCAGAATCATTTTATGGATTGGTAAGTATAGATTATCTAGAAGAA------GGGGATATGCGTCAAAAT---TTA------GATAGAAAATATTTTGATTGTCGTCGAATTCTCCATTTTTCTCAAGAT------ATCAATATTGATCGCTGGACCAATACGCAT------ATCGGC---------------CCTAAAAATAGGAAGGCTGCAAAAAAGGAAAAAAAATGGAAACAAGAAGCTAGTTTTTATATTCCAATTCAAAAAAGAAGAAAGCCAAAAAAAGGAAAAGAACACCTTTTTAATTGGATGGGAATGAATCAAGAAGGGGTTTAT---GGTACTATATCCAATATCGAATCTTGGTTC------TTCCCAGAATTTGTGCTACTTTTTGATGCATATAAGATTAAGCCATGGATTGTACCAATCAGAAAACTTATTACTGATTTGGTTTTTCATGAATTTTATAGAAGATTTACAAAAAGGATAGAAGATCTAAAACTAAAAGGGACAAGTGGGACCTTGGTCAAACAAAGAGACCTAACCAAA---GACGTAATAAAGTATTCAATGTATCGAAGACTGAAAAGGGACCTACAAAAACAGTATTACCCGGAATTAATGAGAAAAAGAGGTGAAACGGAAAAAGAAGCCACATTAAAAAAAAAAAGAACGAGAAAGCAAGACGTAAAGGAAACGCTCAAGGAAGCAGCATGCGATTTGTTCCTGAGAAAAAGGGGTGGTCTTCTTTATCAGTGGAAAAACTATGATAGTAGTTGTGTATCAAGGAATACGAATAAAAAATTACTATCCGCTCTCTTACTTAAACGGGACGATCCAATAGAAATGTCCTTCATTAAAACGGGAAAGATAAGTCTACGTCTAATGAAGATGGCTAAAAATATACTATTGCCAGAATTGATAAGAGACGGACAATTGGATATCGAACCATTTGCTCTATCTCAAAAG---GGGGGTGGAAGAGCTATTATATATCAAATTATA------AGTATCTCATTGGCCGAGAAAAATAAGCACCAA---------------------------------------------------------------------ACTAAGCGATAT---GGCAATATGGTTGTGACTGGAGACAGAAATTCTTATGATTTTCTTATTCCTGAAAATATTCTATCTCCTAGACCTCGTAGAGAATTGAGAATTTTAATGTGTTTCAATTCTCGTAATAGGAATATTACAGATAGA------AATACCTTATTTTGTAATGAAAACAAAATAAGAAACTCTGGACAATTTGTAAATCAAGACAAGCATCTT------AATACAGATGCCAAGAAATTCAGTAAATACAAATTCTTTCTTTGGCCCAATTACCGATTAGAAGATTTAGCTTGTATGAATCGCTATTGGTTTGATACCAATAATGGCAGTCGTTTCAGTATGTCAAGGATACATATGTATCCACAATTT---------??????????????????????????????????????????????????????????????????????????????????????????????????????????????????????????????????????????????????????????????????????????????ATGAGAAGACCCAAATACAAATTCTGGATCTTCGAATTAAGAGAGGTATTGAGAGAGATCAAGAATTCTCACTATTTATTAGATTCATGGAAAAAATGCAATTCAGTGGGATCTTTCACTCATATTTTTTTCCACCAAGAACGTCTGTTAAAGTTTTTTGATCCCAGAATTTTCGAGATGCTATTTTCACGCGACTCACAGGGTTCAACAAGCAATCGCACTACCTATGGTGCCGTCCTGCTTGTAGTAGCGGTCCTTCTATCTCGTATG------AACAATCGAAAGATGGTCGAAAGAAAAAATCTCTATTTGAGGGGGCTTCTCCCTATACCTATGAATTCGATTGGACCCAGAAATGAGACATTGGAAGAATCTTTTTGGTCTTCCAATATCAATAGGTTGATTGTTTCGCTACTGTAT------CTTCCAAAAGGGAAAAGGATTTCGGAGAGTTGCTTCATGGATCCGCAAGAGATTACTTGGGTTCTCCCAATAAAG---------AAAAAGTGTATCATGCCGAGTTCGCGGTGGTGGAGG------AACCGGATCGGAAAAAAGAGGGATTTGAGTTCTAAGATATCTAATGAAACCATAACTGGAATTGAGATCTCATTCAAAGAGAAAGATAAATATTCGGACTTTCTGTTTTTATATATGAATGATCCGACACGCAAGGACCATGATTGGGAATTGTTTGATCGTCTTTCTCCGAGGAAGAAGCGAACCATAATCAACTTGAATTCGGGACAGCTATTCGAAATCTTAGGGAAAGACTTGATTTGTTATGTCATGCCTGCTTTTTGCGAAAAAAGACCAATT------GAGGGGAGGGGCTTCTTCAAACAACAAGGAGCTGAGGCAACTATTCAATCAAAC------------------TATCTCTTCTCGAGAAATAAGTGGGGTATTTCTTTGCAAAATTGTGCTCAATTTCAAATATGGCAATTTCGACAAGATCTCTTCGTTAGTTGGGGGAAG---------AAATCGGATTTTTTGAGAAAGGTATCGAGAGAGAATTGGATTTGGTTAGATAATGTGTGGTTGGGAAACAGGGATCGGTTTTTTAGCAGGGTACGGAATGTGTTGTCAAATATTCAATATGATTCCACA------AGATCTATTTCCGTTCAAGTAAGGGATTCTAGCCAATGGAAAGGATCTTCTGATCAATCCATAGATCATTTCGATTCCATTCGAAAGGAGGATTCCGAATATCACACATGGATCGATCAAACAGAGATTAAGCAACTA------AAAGGAGGATCGATTCTTGGGGATCCTTCTTTTCTT---------------------------------------------------------------------------------------CAAACGGAAGGTGAGAAGCGGATGAATAATCATCCGCTTCCG------GAAGAAATCGAAGAATTTCTTGGAAATCCT------ACAAGATCAATTCATTCTTTTTTCTCTGACAGATGGTCCGAACTTTATCTGGGTTCGAATCCTACTGAGAGGTCCACTAGAGATCAGAAATTTTGTAAGAAAAAACAAGATGTTTCTTTTGTCCCTTACAGA---CGATTGGAAAATAAGGAAATGGTTGATATATTCAAGATAATTTGGTATTTACAAAAAACCGTCTCAATTCATCCTATTTCATCAGATCCGGGATGTGATAGGGTTCCGAAGGATAAATCGGAT---ATGGACAGTTCCAATAAGATTGCATTCTGGAACAAAAATCGATTT------------------------------------------------------------TTGGAATCAGAAGAGAGATTTCAAGAAAAGGCAGATCTATTCACTCTATCAATAACCGAG------CCGGATCTGGTGTATGTAGCGCTCGATGGATTACGTATAGCGCTTGATGGATTAGGTCTAGTGCCCGATCGATTA---------------------------------------------------------------------------------------------------------------------------------------------------------------------------------------------------------------------------------CGTGTAGTGCCCGATCGATTACGTGTAGCGCTCGATGGATTAGGTCTAGTGCCCGAT------------------------------------------------------------------------------------------------------------------------------------------------------------------------------------CGATTACGTGTAGCGCTCGATGGATTAGGTCTAGTGCCCGATCGATTACGTGTAGCGCTCGATGGGTTAGGGTTAGGTCTAGTGCTCGATCGATTACGTGTAGTGCTCGATCGA---------------TTACGTGTAGTGCTCGATCGATTACGTGTAGTGGTAGCGCTCGATGAATTACGTGTAGCGGAACGACAAGTCTTGAAAGGCTTACTTCGTCCCCTTTTGTCCGAGTCACTT---------------------TCTGTGAATATGGGGAATATCCCCATGCATAGGTCCGAGATCCACATCTCTGAATTGAAAGGCCCGAATGATCAACTCTGCAATCCTTTGTTAGAATCAATAGGTCTTCAAATC------CTTCATTTGCCAAAATTGAAACCCTTCTTATTGGACGATCATGATACTTCCCCAAGACCGGAATTCTTGATCAATGGAGTAAGAATATTACCATTTTTGTTCAAAAGGATACCAAAGTGGATGATTGACTCATTCCATACTAGAAAGAATCGCAGGAAATCCTTTGATAACACGGATTCCTATTTCTCAATGATATCCCATGATCGAGACAACTGGCTGAATCCCGTGAAACCATTTCATAGGAGTTCATTGATATCTTCTTTTTATAAAGCAAATCGACTTCGATTCTGGAATGATCCACATCACCTCTGGTTCTATTGTAACAAGGGATTCCCCTTTTATGTGGAAAAGACCCCTCTCAATTATGATCTTACGTATGGACAATTCCTTAATAGCTTCTTCATTCGCAACAAAATAGTTTCTTTTTGGGTCGGTAAAAAAAAGCCTATTTTGGGAGGGGGAGAGACTATTTCACCAATCGAGTCACAGGTATCTGACATATTCAAACCT------AACGATTTTCCACAAAGTGGTGAGGAGGCGTATAACTTGTACAAATCTTTCCATTTGCCAATTCGATCCGATCCATTCGTTCGTAGAGCTATT------TACTCGATCGCAGACATTTCTGCAACACCTCTAACAGAGGAAGAAATAGTCAATTTGGAAAGAACTTATTGGCAGCCTCTTTCCGATATGAATCTATCTGATTCAGAAGGGAAGAACTTGCATCAGCATCTCCGTTTCAATTCAAAC------TTTATTCACACTCCATGTTCTGAGAAATATTTACCATTCGGAAAGAGGAAAAAA---GGTCTTTGTCGAAAGAGAGAGAAATACAAGGGGCAGATGGATAGAACCTTTCCATTTCAACGAGCTTTTTCAAATCTCTCAAAAAGGAATCTGTTCCAAACATATATGCCATGGTTCTTTACTTCGACAGGGTGCAAATATCTCAAATTC---ACCCTTTTCGAAACTTTTTCAAAG---------------ATACGAAGGAGCAGTCAATTGGTATCCATTTTGCAGGATATTATGCAAAATGGATTAGATATATCATGGCCAATTCCTCAGAATCAGAAGATACAACGGACTCTGACTCTGATAAGTGAGATTTCGAGGAAGTGTTTACTTCTTCTGTCCGAAGAAAGGATTCATCGAAAAAATGAGTCACCCGTTGTATTGATATGGGCA---------TCAACAAATGTTTGG------GAGTTCCTCTATTCAATCCTTTTCCTTCTTCTTGTTGCTGGATATTTTGTTCATAGCCATCTTTTCTTCGTTTCTCGAGCCTCTAGGGAGTTGCAGACAGACTTAGGAAAGATCAAGTCTTTGATGATTCCATCATACATGATTGAGTTGCGAAAACTTCTGGATAGGTATCCTACA------TCTGAACGGAATTCCTTCTGGTTAAAGAATCTCTTTCTAGTTGCTCTGGGACAATTAGGAGATTCTCTGGAAGAAATATGGGGT------------------------------------------------TCCGCTTTTGGGTTCAAATCAATACGTTCTAAGAAGAAATCTTGGAATAGCAATCTCACCGATCTCATAAGTATCATACCAAATCCCATCAATCGAATCACTTTTTCGATAAATACGAGACATCTAAGTCGTACAAGTAAAGAGATCTATTCATTCATAAGAAAA---AGAAAAAGGGTGAGCGGT------GAT------TGGATTGATGATCAAATCGAATCCTGGGCCGCGAACAGTTATTTGATTGATGATGAAGACAGAGAATTCTTGGTTCAGTTCTCCACCTTAAGGAGA------GAAAAAAGGATTGATCAAATCCTATTGCGTCTGACTCATAGTGATCCT------TTATCAAAGAATGAGTCTGGTTATCAAATGATTGAACAACCAGGATCAATTTACTTACGATACTTAATTGACATT------CACAATAAGGATCTAATAAATTATGAGTTTAATAGATCCTGTTTAGCGGAAAGACGGGTATTCCTTGCTCATTATCAGACAATCACTTATTCC------TCGTGTGGGGCTAATCGTTTTCATTCCCCATCTCATGAAAAACCCTTTTCGCTCCGCTTAGTCCTATCCCCTTCTAGGGGTATTTTAGTGATAGGTTCTATAGGAACTGGACGATCCTATTTGGTCAAATACCTAGCGAGAAATTCCTATCTTCCTTTCATTACGGTATCTGCTGCGAACAAGTTCCTGAAT------TACCAAGATTTTGATTTGGATTTTGATGAGGATGATCATCTTGATATGGAC---------AATCTCCTTATTGATGATAAGGGC------GATATTGATGATGACCGTGATTGGGATTGGGAGCTGCCGAATGCGCTAACTATGGATACGCCG---------ATGCTGCCAGAAATA------GACCGATGG------GAGCTCACCCTTCAATTCAGCCTTGCAAAATCAATGTCTCCTTGCATAATATGGATTCCAAACATTCATGATCTGTATGCG------CATGAGTCGAATTACTTATCTCTCGGTCTATTAGAGAACTCTCTC------TCCAGGGATTGTGAAAGATGTTCTACTAGCAATAATCTTGTTATTGCTTCGACTCATATCCCACAAAAAGTGGATCCTTCTCTAATAGCTCCGAATAAATTAAATACATGCATTAAGATACGAAGGCTTCTTATTCCACAACAACGAAAGCACTTTTTCATTCTTTCATATACTAGGGGATTTCACTTGGAAAAGAAGATGTTCCATACTAAGGGACTCGGGTCCATAACCTTGGGTTCCAATGCACGAGATCTTGCAGCACTTATCAATGAGGTCCTATCCATTAGTATTACACAGAAGAAAGCAATTATAGAA---ACAAATACAATTAGATCAGCTCTTCATAGACAAACTTGGGATTTGCGAGCCCATGTAAGATCGGTTCCGGATCATGGGATCCTTTTCTATCAGATAGGAAGGGCTGTTGCACAAAATGTA------CTTCTAAGTAATTGCCCCATAGATCCTATATCTGTCTATATGAAGCAGAAATTGTGTATGGAAGGGGATTCTTATTTGTACAAATGGTACCTCAAACTTGGAACGAGCATGAAGAAATTAACGATACTTCTTTATCTTTTGAGTTGTTCTGCCGGATGGGTCGCTCAAGATCTTTGGTCTTCCTCCGGATCCGATGAAAAAAATGGGATCACTTCTTATGGATTTGCTGAGAATGATTCTGATCTAGTCCATGGCCTATTAGAAGTAGAAGGTGCTCTGGTGGGATCCTCACGGACAGAAAAAGATTGGAGTCAGTTTGATAATAATCGAGTGCCATTATTTCTTCGGTCCGGACCAAGGAATCCGTTAGATATGATGCAAAAGGGATTTCTATATGCAAATTTAGATGAAAATGACGAATCGGAGTTTGAAGAAGAGGAAGAAGAGGAAGAAGAGGAAGAAGACGTCGACCCGCAAGAG------ATAGTGGACGATCTATTC------AATCACATAGTTTGGGCTCCTAGAATATGGCGCCCTTGGGAGAATCTATTGGATTGG------ATCGAAGGGCCCGAGGAATTGGGATTTCCCTATTGGGCCGGGTCATTTCGGGGC---------ATTTATCATAAGGAGGAAGAGGATGAGCTTCCAGAGAAAGAAGAGGACTTCTTGCAGAGGGGAACAATGCTGTACCTGACACGAGAGAGCTTTTCCAAGGAGCAAGTCTTTTTCCGACTAAGCCAATTCCTTTGGGACCCTGGGGATCCATTCTTTTTCCTATTCAAGGACCAGCAC------CCTGTGTTTTCATGTCGCGAATTCTTTGCAGATGAAGAGGTGGCAAAGGGGTTTATTACTTACAAAGAGCCTTGTCCTCCATCT---------AGGGTGTTCATCAAGAATGCGCAAAAAAAGCACTTCGAATTGTTGATTCATCGCCAG---AGATGTCTTAGA------ACCAATGGTTCCTTATCTAATGGATCTTTCCGTTCTAATACTCTATCCGAGAGTTATCAGTATTTAGCAAATCTCTTCCTATCTAACGGA---AGGCTCTTGGATCAAATGACAAAGACATTGTTGAGAAAGAGATGGATTTTCCCGGATGAAGTGAAACATTTGATTCGA---------------GAAGGATTTCCCATTCCTATGCCTAAATCTCGTATAAATGGAAATTTTATTGATAAGACCTCTTCCATTGTAGCCAATATTTTATTGCAAATAATTCCGACAACCTCAGGTGAAAAAAGGGCGTTTACCTATTACAGAGATGGT------ATGTTGGCTCAATCCGAAGGAAATTATGCGGAAGCTTTACAGAATTATTATGAAGCTACGCGACCTGAAATGGATCCCTATGATCGAAGTTATATACTCTATAACATAGGCCTTATACACACGAGCAACGGGGAGCATACAAAGGCTTTGGAATATTATTTCCGGGCACTAGAACGAAACCCTTTCTTACCACAAGCTTTTAATAATATGGCCGTGATCTGTCATTAC---CGAGGAGAACAGGCCATTCTAGAGGGTGATTCAGAAATTGCGGAGGCTTGGTCCGATCAAGCTGCTGACTATTGGAAACAAGCTATAGCGCTTACTCCAGGTAATTATATTGAAGCACTTAATTGGTTGAAGATCTCGAAGCGCTTCGAAATGAGTTGGCGATCAGAACATATATGGATAGAACTTCCAAGGGGTTCTCGAAAAACAAGTAATTTTTGTTGGGCCTGTATTCTTTTTCTAGGTTCACTAGGATTCTTAGTGGTTGGAACTTCCAGTTATCTTGATAAGAATCTGATATCCCTATTTCCATCTCAACAAATTCTTTTTTTTCCCCAAGGGATCGTGATGTCTTTCTACGGAATCGCAGGTCTATTCATTAGCTCCTATTTGTGGTGCACAATCTTGTGGAATGTAGGGAGTGGTTATGACCTATTCGATAGAAAAGAAGGAATAGTGCGCATTTTTCGTTGGGGATTCCCTGGAAGAAATCGTCGCATCTTCCTTCGACTCCTTATGAGGGATATTCAATCAATCCGAATTCAGGTTAAAGAGGGTCTTTATCCTCGTCCTGTCCTTTATATGGAAATTCGAGGCCAAGGGGCCATTCCCTTGACTCGTACTGATGATAATTTTTTGACTCCAGGAGAAATTGAACAAAAAGCTGCTAAATTGGCCTTTTTCTTGCATGTACCAATTGAAGTATTT
>Anigozanthos_flavidus
TAAGGTCACGGCGAGACGAGCCGTTTATCACGATAGGTGTCAAGTGGAAGTGCAATGATGTATGCAGC--CGAGGCATCCTAACAGACCGAGAGATTTGAACTTTGATATAAATAAAAAATACAGACACTTATGGGTTCAATGCGAAAAT------TGTTATGGATTAAATTATAAAAAATTTTTTAGGTCAAAAATGCATATTTGTGAACAGTGTGGGTATCATTTGAAAATGAAT---AGTTCAAATAGAATCGAACTTTCGATTGATCCGGGAACTTGGGATCCTATGGATGAAGATATGGTCTATAAAGATCGTATTGATTCTTATCAACGAAAGACAGGTTTAACTGAGGCTGTTCAAACAGGCATAGGTCAACTAAACGGTATTCCCATAGCAATTGGGGTTATGGATTTTCAGTTTATGGGAGGTAGTATGGGATCCGTAGTAGGTGAGAAAATTACCCGT------TTGATCGAGTATGCTACTAATCGATATCTACCTGTGATTATTGTATGTGCTTCTGGAGGAGCACGCATGCAAGAAGGAAGTTTGAGCTTGATGCAAATGGCTAAAATATCTTCTGCTTTACATAAT------TATCAATTCGATAAAAAGTTATTCTATGTATCAATTCTTACCTCTCCTACAACCGGTGGAGTAACAGCGAGTTTTGGTATGTTAGGAGATATCATTATTGCTGAACCAAATGCCTACATTGCATTTGCGGGTAAAAGAGTAATTGAACAAACATTGAATAAGACAGTACCCGATGGTTCACAAGCAGCTGAGTATTTATTCCATAAA---GGCTTATTTGACCTAATTGTACCACGTAATCTTTTAAAAGGTGTTCTGGGTGAGTTATTTCAGCTCCACGGTTTCTTTCGAGCCGACGAAATTAGTAATATTATCCGTGAACGTATTGAACAATACAATAGAGAAGTAAAAATTGTGAATACCGGTACCGTACTTCAAGTGGGCGACGGCATTGCTCGTATTCACGGGCTTGATGAAGTAATGGCAGGTGAATTAGTAGAGTTTGAAGAGGGTACAATAGGTATTGCTCTGAATTTGGAATCAAATAATGTTGGTGTTGTATTAATGGGTGATGGTTTGATGATACAAGAGGGAAGTTCTGTAAAAGCAACAGGAAGAATTGCTCAGATACCTGTGAGTGAGGGTTATTTGGGTCGTGTTATAAATGCTCTGGCTAAACCTATTGATGGTAGAGGCGAAATTTCAGCCTCTGAATCTCGGTTAATTGAATCCCCTGCCCCAGGTATCATTTCCAGACGTTCTGTATATGAGCCTCTTCAAACGGGGCTTATTGCTATTGATTCAATGATCCCTATAGGACGTGGCCAGCGAGAATTAATTATTGGGGATAGACAGACTGGCAAAACAGCAGTAGCCACGGATACCATTCTCAATCAAAAAGGGCAAAATGTAATATGTGTTTATGTAGCTATTGGTCAAAAAGCATCTTCTGTGGCTCAAGTAGTGACCACTTTCCAGGAACGCGGAGCAATGGAATACACTATTGTGGTAGCCGAAACGGCGGATTCACCTGCTACATTACAATACCTCGCTCCTTATACGGGAGCGGCTCTAGCTGAATATTTTATGTATCGTGGACGACATACTTTAATAATTTATGATGATCTCTCCAAGCAGGCACAAGCTTATCGCCAAATGTCTCTTTTATTAAGAAGACCTCCCGGTCGTGAAGCTTATCCAGGAGATGTTTTTTATTTGCATTCACGACTTTTGGAAAGAGCCGCTAAATCAAGTTCTAGTCTAGGTGAAGGAAGTATGACCGCTTTACCAATAGTTGAGACTCAATCTGGAGACGTTTCAGCCTATATTCCTACTAATGTAATTTCCATTACAGATGGACAAATATTCTTATCTGCCGATCTATTCAATGCTGGAATCCGACCTGCAATTAATGTGGGTATTTCTGTTTCTAGAGTGGGATCGGCAGCTCAAATTAAAGCCATGAAACAAGTAGCCGGCAAATCAAAATTGGAACTAGCACAATTCGCAGAATTAGAAGCCTTTGCACAATTCGCTTCTGATCTCGATAAAGCTACTCAGAATCAATTGGCAAGAGGTCAACGATTACGCGAGTTGCTTAAACAATCCCAATCAGACCCTCTCACAGTGGAAGAACAGATAGCTACTATTTATACCGGGGCGAATGGATATCTTGATCCACTAGAAACTGGACAAGTGAAAAAATTTCTCGTTCAGTTGCGTACTTACTTAAAAAAGAATAAACCTCAGTTCCAAGAAATTATATCTTCTACCAAGACATTCACCGAGGAAGCGGAAGTCCTTTTGAAGGAAGCTATTCAGGAACAGATTGAACTGTTTCTACTTGGGCGTATCGCTCAAATTATTGGCCCAGTACTGGATGTCGTTTTTCCTCCAGGCAAGATGCCTAATATTTATAACGCTTTGGTAGTTAAGGGTCGA---GATACTATCGGT---CAGCAAATTAATGTGACTTGTGAGGTACAACAATTATTAGGAAATAATCGGGTTAGAGCTGTAGCTATGAGTGCTACAGATGGACTGATGAGAGGAATGGAAGTTATTGATACGGGAGCTCCTCTAAGTGTTCCCGTCGGAGGAGCCACTCTCGGACGAATTTTTAACGTTCTTGGAGAGCCCGTTGATGATTTAGGTCCTGTAGATACTCGCACAACATCTCCTATTCATAGATCTGCACCTGCCTTTATACAATTAGATACAAAATTATCAATCTTTGAAACAGGGATTAAAGTGGTGGATCTTTTAGCCCCTTATCGCCGTGGAGGAAAAATAGGACTATTCGGGGGAGCTGGAGTAGGTAAAACAGTACTCATCATGGAATTGATCAACAACATTGCGAAAGCTCACGGAGGCGTATCCGTATTTGGCGGAGTAGGCGAACGTACTCGTGAAGGAAATGATCTTTACATGGAAATGAAAGAATCCGGAGTAATTAATGAAAAAAATATTGCAGAATCAAAAGTAGCTCTAGTCTATGGTCAAATGAATGAACCGCCGGGAGCTCGTATGCGAGTTGGTTTGACTGCCCTAACCATGGCGGAATATTTCCGAGATGTTAATGAACAAGACGTGCTTCTATTCATCGACAATATCTTTCGTTTCGTCCAAGCAGGATCAGAAGTATCCGCCTTATTGGGCAGAATGCCTTCCGCAGTGGGTTATCAACCTACCCTTAGTACGGAAATGGGTTGCTTGCAAGAAAGAATTACTTCTACCAAAGAGGGATCCATAACTTCGATCCAAGCAGTTTATGTACCTGCAGATGATTTGACCGACCCTGCTCCTGCCACGACATTTGCACATTTAGATGCTACTACCGTACTATCAAGAGGATTAGCTGCCAAAGGCATTTATCCAGCAGTGGATCCTTTAGATTCAACGTCAACTATGTTACAACCTCGTATCGTTGGCGAGGAACATTATGAAACTGCGCAAAAAGTTAAGCAAACTTCACAACGTTACAAAGAACTTCAGGACATTATAGCTATCCTTGGGTTGGATGAATTATCCGAAGAGGATCGTTTAACTGTAGCAAGAGCACGAAAAATTGAACGGTTCTTATCACAACCCTTCTTTGTGGCAGAAGTATTTACTGGTTCTCCGGGAAAATACGTTGGTCTTGCAGAAACAATTAGGGGGTTTCAACTAATCCTTTCCGGAGAATTAGACAGTCTTCCCGAACAGGCCTTTTATTTGGTAGGTAACATCGATGAAGCTACCGCGAAAGCTATGAACTTATTAAATCTTTGTGTACTGACTCCTAATCGAATTATTTGGGAT---TCCGAAGTGAAAGAAATCATTTTATCCACTAATAGTGGCCAGATTGGTGTATTACCAAACCACGCCCCTATTGCCACAGCTGTAGATATAGGGCTATTGAGAATA---CGCCTC---AACGACCAATGGTTAACAGTGGCTCTGATGGGTGGTTTCGCTAGAATAGGTAATAATGAGATTACCGTTTTAGGAAATGATGCGGAAATGAGTACTGACATTGATCCGCAAGAAGCTCAACAAGCTCTTGAAATAGCTGAAGCTAACTTGAGTAGAGCTGAAGGTAAGAGACAAGCAATTGAAGCAAATCTAGCTCTTAGACGAGCTAGGACACGAGTAGAAGCT---GTCAATGCTATTTCGATGAAAAATGTAACCGATTCTTTCGTTTCTTTGAGCCACTGGACGTCCGCCGGGAGTTTCGGGTTTAATACCGATATTTTAGCAACAAATCCAATAAATCTAAGTATAGTGCTTGGTGTATTGATTTATTTTGGAAAGGGAGTGTTAAATGATTTATTAGATAATCGAAAACAGAGGATTTTGAGTACTATTCGAAATTCGGAAGAATTACGTAAAGGGGCCATTGATCAACTCGAAAGGGCTCGGGTTCGCTTACGTAAAGTGGAAGTGGAAGCAGAGGAGTATCGAATGAATGGATACTCTGAAATAGAACGAGAAAAAGTAAATTTGATTAATGCTACTAGTGATAGTTTGGAACGATTAGAAAATTACAAAAATGAAACCCTTCGTTTTGAACAACAAAGAGCGATTAATCAGGTCCGACAAAGAGTTTTTCAACAAGCCTTACAAGGAGCTCTAGGGACTCTGAATAGTTGCTTG------AATAGTGAGTTACATTTCCGTACGATTCGTGCTAATATTGGCATTCTCGGGGCCATGATGAATCCACTGATTTCTGCCGCTTCTGTTATTGCTGCTGGATTGGCCGTAGGGCTTGCTTCTATTGGACCTGGGGTTGGTCAAGGTACTGCTGCAGGCCAAGCTGTAGAAGGTATTGCAAGACAACCAGAAGCAGAAGGTAAAATACGAGGTACTTTATTGCTTAGTCTAGCTTTCATGGAAGCTTTAACAATTTATGGATTGGTTGTGGCATTAGCACTTTTATTTGCAAATCCTTTTGTTATGAATGTTATACCATGTTCTATTAAAATACTGAAGGGTTTATACGATATATCGGGTGTGGAAGTAGGTCAGCATCTCTATTGGCAAATAGGAGGTTTACAAATCCACGCACAAGTACTTATTACTTCTTGGGTCGTAATTGCTATCTTACTAGGTTCAGTAATCATATCTGTTCGAAATCCACAAACTGTTCCGACCGACGGTCAGAATTTCTTCGAATATGTCCTTGAATTTATTCGAGACTTGAGCAAAACTCAGATTGGAGAAGAATATGGTCCTTGGGTTCCCTTTATTGGAACTATGTTCCTATTTATTTTTGTTTCTAACTGGTCAGGCGCTCTTTTACCTTGGAAAATCATACAATTACCTCATGGGGAATTAGCTGCGCCCACGAACGATATCAATACTACTGTTGCTTTAGCTTTACTTACCTCAGTCGCATATTTTTATGCGGGTATTAGCAAAAAAGGATTGGGTTATTTCGGGAAATACATTCAACCAACTCCAATCCTTTTACCAATTAACATCCTAGAAGATTTTACAAAACCTTTATCTCTTAGTTTTCGACTTTTTGGGAATATATTGGCTGACGAATTAGTAGTTGTTGTTCTTGTTTCTTTAGTCCCTTTAGTAGTTCCTATACCTGTAATGTTTCTTGGATTATTTACAAGTGGTATTCAAGCTCTTATTTTTGCAACATTAGCCGCGGCTTATATAGGCGAATCCATGGAGGGTCATCATATGATATTTTCAACTTTAGAACATATATTAACTCATATTTCTTTTTCCATAATTTCAATTGTGATTACGATTCATGTGATAACC------TTATTAGTTCAAGAAATAGTAGGATTACATGATTCATCGGAAAAAGGAATGATAGCTACTTTTTTCTGTATAACAGGATTGTTAGTTTCTCGTTGGATTTCTTCGGGACATTTTCCGTTAAGCAATTTATATGAGTCGTTAATCTTTCTTTCATGTGGTTTCTCTATTATT------CATATGATTCCCTATCTT------AGGAATCAT------AAAAATGATTTAAGCACAATAACTGTACCAAGTACCATTTTTACTCAAGGCTTTGCCACATCAGGT------CTTTCAACTGAAATGCATCAATCTGAAATATTAGTACCCGCTCTCCAATCTCAATGGTTAATGATGCATGTAAGTATGATGTTATTGAGCTATGCAGCTCTTTTATGTGGATCCTTATTATCAGTCGCTCTTTTAGTCATTACATTT------CGAAAAAATATCGATACTGTTTTTAAGAACAAAAAT------CTCTTA------ATTAAGAAGTCATTTTTT------TTTGATGAAATT------CCA------TATTTGAATGAAAAAGGAAATCCTTTTAAAGAGGATTCTTTCCTTACATTTCGAAATTATTACAAATATCAATTGACCCAGCGTTTAGATTATTGGAGTTATCGTGTCATTAGTTTAGGGTTTACCTTTTTAACCATAGGCATTCTTTGTGGAGCAGTATGGGCTAATGAAGCGTGGGGATCTTATTGGAATTGGGATCCTAAAGAAACTTGGGCATTTATTACTTGGATCATATTCGCGATTTATTTACATATTAGA------ACAAATCAAAATTTTCAAGGTACGAATTCGGCACTTGTAGCTTCTATAGGATTTCTTATAATTTGGGTATGCTATTTTGGAATCAATCTATTGGGAATAGGTTTACATAGTTATGGTTCATTCACAATGAAAAAACAGAAAGCATTGGCCCCCCTCCTATATCTTGTATCTATAGTATTTTTGCCCTGGTGGGTCTCTCTCTCATTTAATAAATGTCTGGAACCTTGGGTTACTAATTGGTGG------AATACTAGGCAATCCGAAATTTTCTTGAATCATATTCAAGAGAAAAACGTTCTAGAAAAATTCATAGAATTAGAAGAACTATTCCTATTGGACGAAATGATAAAGGAATACCCAGAGACGGATATGCAAAAACTT------CATATAGGAATACACAAGGAAACCCTACAATTGGTTAAAACACAGAATGAATATGATCTTCATATCATTTTGCATTTCTCGACAAATATAATTTGTTTCGCTATTCTAAGTGGTTATTTTATTCTGAGTAATGAAGAACTTGTCATTCTTAATTCTTGCGTTCAAGAATTACTTTATAACTTAAGTGATACAATAAAAGCTTTTTTGATTCTTTTAGTTACTGATTTATGGATTGGATTTCACTCAACCCATGGTTGGGAACTAATGATTGGTTCGGTCTACAATGATTTTGGATTAGATCATAACGACCAGATTATATCTGGTCTTGTTTCCACTTTTCCGGTTATTCTAGATACAATTGTGAAGTATTGGATCTTTCATTATTTAAATCGTGTATCTCCTTCGCTTGTAGTGATTTATCATTCAATGAATGAAATGCCTATTGGTGTTCCAAAAGTACCTTTTCGGAGTCCTGGAGAGGAAGATGCGGTTTGGGTTGAC---AACCGACTTTATCGAGAAAGATTACTTTTTTTAGGACAAGAGGTTGATAGCGAAATCTCGAATCAACTTGTTGGCCTCATGGTATATCTCACTAAGGATCTTTATTTGTTTATAAACTCTCCGGGTGGATGGGTAATCCCAGGAATAGCCATTTATGATACTATGCAATTTGTGCCACCGGATGTGCATACAATATGCATGGGATTAGCCGCTTCAATGGGATCTTTCATTCTGGTCGGAGGAGAAATTACCAAACGTCTAGCATTCCCTCACGCTAGGGTTATGATTCACCAACCCGCCAGC---TCTTTTTATGAGGCACAAGCGGAATTTATCCTGGAAGCGGAAGAACTGCTGAAACTTCGCGAAACCCTCACAAAGGTTTATGTACAAAGAACGGGTAATCCATTATGGGTTGTATCCGAAGACATGGAAAGGGATGTTTTTATGTCAGCAACAGAAGCCCAAGCTCATGGCATTGTTGATATGAAAGAACAAAAATTGATTCATGAAGGTTTAATTACCGAATCACTTCCCAACGGTATGTTCCGGGTCCGCTTAGATAATGATCTAATTCTAGGTTATGTTTCAGGGAGGATCCGGCGCAGTTTTATACGTATACTA------CCAGGGGATAGAGTCAAAATTGAAGTAAGTCGTTACGATTCAACCAGAGGACGTATTATTTATAGACTT---CGCAACAAAGATGAAAAA------AATGGGTCTTGG------CAACAA------TATTTTCTATATCCGCTTCTCTTTCAGGAGTATATTTATGTATTTGCTCATGATCATGGTTTA---AATGGTTCAATCTTTTACCAACCCGTAAGATTT------TTGGGTTATGACAATAAATATAGTTCAATACTTGTGAAACGTTTAATTATTCGAATGTATCAACAAAATAATTTGATTAATTCGTTT---AATCATTAT------AATCAGAAGCGA------TTCGTTGGGCACAATTCTTTT------TTTTATTCCCATTTTTTTTCTCAAATGATATCAGAGGGTTTCGCAGTCATTCTAGAAATTCCATTTTCGTTTAAATTAGTA------TCCTCCCTAGAACAAAAAGAG---ATATCAAAATCTCATAATTTACGATCTATTCATTCAATATTTCCCTTTTTAGAGGATAAATTATCGCGTTTAAATTATCTGTCAGATATACTAATACCTCATCCCATCCATAAGGAAGTCTTGGTTCAAATACTTCAATTCCGGATCCGGGATGTTCCCTCTTTGCATTTATTGCGGTTCTTTCTTCAC------GAATATTATAATTGGAAT------AGTCTTACCACTCCGAAGAAATCT------GTTTATATA------TTTTCAAAA------GAAAATAAAAGACTATTTTGGTTCCTATATAATTCTTATGTATATGAATGCGAATTTATATTAGTGTTTCTTCGTAAACAATCTTCTTATTTACGATTAATATCCTTTGGATCCTTTCTTGAGAGAATATATTTCTATGGAAAGATAGAATAT------CTT---GTGGTGTGTCGA------AATTTTTTTCAAAAGAAGACT------CTATGGGTCTTTAAAGATCCTTTTATGCATTATGTTCGATATCAAGTAAAAGCAGTTCTAGGTTCAAAGGGGACTCTTTTTTTGATGAAGAAATGGAAATCCTACCTTGTCAATTTCTGGCAAGATTATTTTCACTTTTGGTCTCAACCGTGCAAGATTCATATAAATGAATTATCC------AACTATTCTTTGTATTATTTGGGTTATCTTTCAGCTGTACTA---ATAAATCCTTTGATAGTAAGGAATCAAATGCTCGAGAATTCCTATCTAATGGATATTCTTACTAAGAAATTCGATACGATAGTCCCGGTTATTCCTCTTATTAGTTCGTTGTCTAAAGCTAAATTTTGTACCGTATCTGGTCATCCTATTAGTAAGCCGATTTGGACCGATTTATCAGATTGTGATATTATCAATCGATTTGGTCGGATATGTAGAAATGTTTCTCATTATTACAGCGGATCCTCA------AAAAAACAGAGTTTGTATCGAATAAAGTATATACTTCGACTTTCGTGTGCTAGAACTTTGGCTCGTAAACATAAAAGTACGGTGCGCACTTTTATGCAAAGA------TTAAGTTCGGGATTATTAGAAGAAATTTTTACGGAAGAAGAACAAGTTTTTTCTTTGATGATAATTGAT------ACGACAGAAGTACAAACTATCAATTCTTTTTCTACATCGGAATCCTTAAAAGAGGTCTATGGACTCATATGGATTTTTGTACCTATTTTAACCCTTATATTAGGAATTATAATAGGGGTACTAGTAATTGTGTGGTTAGAAAGAGAAATATCCGCCGCAATACAACAACGCATTGGACCTGAATATGCCGGTCCTTTGGGAATTCTTCAAGCTCTAGCAGATGGCACTAAACTACTTTTAAAAGAGGATCTTCTCCCGTCTAGAGGGGATATTCGTTTGTTTAGTATCGGACCATCTATAGCAGTCATATCGATTCTAATAAGTTTTTTAGTAATTCCTTTTGGGTATCGTCTCGTTTTAGCCGATCTCGGTCTAGGTGTTTTTTTATGGATCGCCACTTCCAGTATTGCTCCCATTGGTCTTCTTATGTCAGGATATGGATCAAATAATAAATATTCCTTTTTAGGTGGTCTACGAGCTGCTGCTCAATCTATTAGTTATGAAATACCATTAACTCTATGTGTGTTATCAATATCTCTA---------CGTGCGATTCGTATTGATATAGTTGAAGCACAGTCAAAATATGGTTTTTGGGGGTGGAATCTGTGGCGCCAGCCTATAGGATTTATAGTTTTCCTAATTTCCTCTCTAGCTGAATGTGAGAGATTGCCCTTTGATTTACCAGAGGCGGAAGAGGAATTAGTAGCAGGTTATCAAACTGAATATTCAGGTATTAAGTATGCTTTATTTTATCTTGCTTCTTACTTAAATCTATTAGTTTCTTCATTATTTGTAACGGTTCTTTATTTTGGGGGATGGAATTTTGCTTTTCCG------TACATATCCATTCCT------GCACTTTTCGGAATAAGTAAAACAGCTGGAGTCTTTGGAATGACAATTGATATCTTTATTACATTAGCTAAAGCTTATTTGTTTTTGTTTATTTCTATCACAACAAGATGGACTTTACCTAGGATGAGAATGGACCAACTATTAAATCTTGGATGGAAATTTCTTTTACCTATATCTCTGGGTAATCTATTATTGACAACTTCTTTCCAACTTTTTTCACTAATGAAAGCGTTTCATTTGCTTCTCTTCCATGGAAGTTTCATTTTCCCAGAATGTATCCTAATTTTTGGCCTAATTCTTCTTCTGATGATCGATTCAACCTCTGATCAAAAAGATAGACCTTGGTTCTATTTCATCTCTTCAACAAGTTTAATAATAAGCATAACGGCCCTATTGTTCCGATGGAGAGAAGAACCTCTAATTAGCTTTTCGGGAAATTTCCAAACGAACAATTTCAACGAAATCTTTCAATTTCTTATTTTACTATGTTCAACCCTATGTATTCCTCTATCCGTAGAGTACATTGAATGTACAGAAATGGCTATAACTGAGTTTCTGTTATTCGTATTAACAGCTACTCTAGGAGGAATGTTTTTATGTGGTGCTAACGATTTAATAACTATCTTTGTAGCTCCAGAGTGTTTCAGTTTATGTTCCTACCTATTATCTGGATATACCAAGAGAGATGTACGGTCTAATGAGGCTACTACGAAATATTTACTCATGGGTGGGGCAAGCTCTTCTATTCTGGTTTATGGTTTCTCTTGGCTATATGGTTCATCTGGGGGGGAGATCGAGCTTCAAGAAATAGTGAATGGTCTTATCAATACACAAATGTATAACTCCCCAGGAATTTCGATTGCGCTTATATCCATCACTGTAGGAATTGGGTTCAAGCTTTCCCCAGCCCCTTTTCATCAATGGACTCCTGACGTATACGAAGGATCTCCCACTCCAGTCGTTGCTTTTCTTTCTGTTACTTCGAAAGTAGCTGCTTTAGCTTCAGCCGCGCGAATTTTCGATATTCCTTTTTATTTCTCATCAAACGAATGGCGTCTTCTTCTGGAAATCCTAGCTATTCTTAGCATGATATTGGGGAATCTCATTGCTATTACTCAAACAAGCATGAAACGTATGCTTGCATATTCGTCCATCGGTCAAATCGGATATGTAATTATTGGAATAATTGTTGGAGACTCAAATGATGGATATGCAAGCATGATAACTTATATGCTGTTCTATATCTCCATGAATCTAGGAACTTTTGCTTGCATTGTATTATTTGGTCTACGTACCGGAACTGATAACATTCGAGATTATGCAGGATTATACACGAAAGATCCTTTTTTGGCCCTCTCTTTAGCCCTATGTCTCTTATCCCTAGGAGGTCTTCCTCCACTAGCAGGTTTTTTCGGAAAACTCTATCTATTCTGGTGTGGATGGCAGGCAGGCCTATATTTCTTGGTTTCAGTAGGACTCCTTACGAGCGTTGTTTCTATCTACTATTATCTAAAAATAATCAAGTTATTAATGACTGGACGAAACCAAGAAATAACCCCTTACGTGCGAAATTATAGAAGATCTCCTTTCAGATCAAACAATTCCATCGAATTGAGTATGACTGTATGTGTGATAGCATCTACTATACCAGGAATATCAATGAACCCAATTCTTGCAATTGCTCAGGATACCCTCTTTATGTTTCTGCTTCACGAATATGATATCTTTTGGGCATTTCTGATAATCTCAAGCATTATTCCTATCTTGGCATTTGTAATTTCTGGACTTTTAGCTCCGGTTAGTGAAGGTCCAGAGAAGCTCTCTAGTTATGAATCGGGTATAGAACCCATGGGGGATGCTTGGTTACAATTCCGAATACGCTATTACATGTTTGCTCTAGTTTTTGTTGTTTTTGATGTTGAAACGGTCTTTCTTTATCCATGGGCAATGAGTTTCGATGTATTGGGTGTATCCGTATTTATTGAAGCTTTAATTTTCGTGCTTATTCCAATTGTTGGTTCAGTTTATGCATGGCGAAAAGGAGCATTGGAATGGTCTATGAGTTATTTTCCTTGGTTAACAATACTTGTTGTTTTACCGATATTCGTGGGTTCTTCAATTTTCTTTCTTCCTCATAGAGGAAATAAGATGTATAGGTGGTATACTATAAGTATTTGTTTATTAGAACTCCTTCTGACGACTTATTTATTCTGTTATCATTTCCAATTGGACGATTCATTAATCCAATTGGAAGAAGATTATAAATGGATAGATATTTTGGATTTTCACTGGAGATTAGGAATTGATGGACTTTCCATAGGACCCATTTTACTGACAGGATTTATCACTACTTTGGCTACTTTAGCCGCTTGGCCAGTTACTCAAAATTCACGATTATTTTATTTCCTGATGTTAGCAATGTACAGCGGCCAAATAGGATCATTTTCTTCTCGAGACCTTTTACTTTTTTTCATCATGTGGGAATTAGAATTAATTCCTGTTTATTTACTTTTATCCATGTGGGGAGGTAAGAAACGTCTCTACTCGGCTACAAAATTCATTTTGTATACAGCTGGGGGTTCCGTTTTTCTCTTAATGGGAGTTTTAGGTATGGGTTTATATGGCTTTAATGAACCGACATTAAATTTTGAAAAATTAGCTAATCAATCATATCCTGCGGCATTGGAAATAATATTTTATTTTGGCTTCCTTATAGCTTATGCTGTCAAATTGCCGATTATACCGCTACATACGTGGTTACCAGATACCCATGGAGAAGCGCATTATAGTACATGTATGCTTTTAGCTGGAATCTTATTAAAAATGGGAGCGTATGGACTCATTCGAATCAATATGGAATTATTACCCCATGCGCATTCTCTATTTTCCCCTTGGTTGGTAATAGTGGGAACGATACAAATAATCTACGCAGCTTCAACCTCTCTTGGCCAACGGAATTTAAAAAAGAGAATAGCCTATTCCTCCGTATCTCACATGGGTTTCATAATTATAGGAATTGGGTCTATAACGGACATGGGACTCAATGGTGCCATTTTACAAATACTCTCTCATGGATTTATTGGTGCTGCACTTTTTTTCTTGGCGGGAACGAGCTGTGATAGAATACGTCTTGTTTATCTCGACGAAATGGGGGGGGTATCAATCCCAATGCCAAAACTATTTACTATGTTCAGTAGTTTTTCGATGGCTTCTCTTGCGCTTCCGGGAATGAGTGGTTTTGTTGCAGAATTAGTAGTATTTTTTGGAATAATTACTAGTCCAAAATTTATTTTAATGCCAAAAATGCTAATTACTTTTGTAATGGCAATTGGGATGATATTGACTCCTATTTATTTATTATCCATGTTACGTCAGATGTTCTACGGATACAAACTATTC------AATATCCCAAACTTGAACTTTACTTTTGTG------GATTCTGGACCACGAGAACTATTTGTTTCAATCTGTATCTTTTTACCCATAATAGGAATTGGTATCTATCCTGATTTCGTTTTCTCGCTGTCAATTGACAGGGTACAAGCTATCCTATCTAACTATTTTATGTTCGAGTATGTACTTTTTTTGAGTGTCTATTTATTTTCTATCGGTATATATGGATTAATTACAAGTCGAAACATGGTTAGAGCACTTATGTGTCTTGAGCTTATACTAAATTCGGTTAATATCAATCTCGTAACATTTTCTGATATATTTGATAATCGACAATTAAAAGGAGAAATTTTCTCAATATTTATTATTGCCGTTGCGGCTGCTGAAGCAGCTATTGGACTAGCTATTGTTTCATCGATCTATCGAAACAGAAAATCAACTCGTATCAATCAATCGAATTTGTTGATGGAACATACATATCAATATGCATGGATAATATCTTTTCTTCCACTTCCAGTTACTATGTCAATAGGATTTGGACTTCTACTTATTCCGACAGCAACAAAGAATATTCGTCGTATATGGGCTTTTTCTAGTGTTTTATTGTTAAGTATAGCTATTGTGTTTTCGGCTAATCTGTCTATTCAACAACTAAATGGAAGTTTTATTTATCAATATCTATGGTCTTGGACCATCAATAATGATTTTTCCTTAGAGTTTGGATACTTGATCGATCCACTTACTTCTATTATGTCAATACTAATTACTACTGTTGGAACTATGGTTCTTATTTATAGTGACAATTATATGTCTCATGATCAAGGATACTTGAGATTTTTTGCTTATATGAGTTTTTTCAATGCTTCGATGTTAGGATTGGTTACCAGTTCTAATTTGATACAAATTCATATTTTTTGGGAACTTGTGGGAGTGTGCTCCTATTTGTTAATAGGGTTTTGGTTTACACGACCAATTGCAGCAAGTGCTTGTCAAAAGGCTTTTGTAACTAATCGTGTAGGGGATTTTGGTTTATTATTAGGAATCCTAGGATTTTATTGGATAACAGGTAGTTTCGAATTTCGGGATTTGTTCGAAATAACTAATAATTTATTCTATAATAACGGAATCCGTTCCTTATTTGCTACTTTCTGTGCCTCTTTATTATTCGCCGGTGCAGTTGCTAAATCCGCGCAATTCCCCCTTCATGTATGGTTACCTGATGCTATGGAGGGACCCACTCCAATCTCGGCTCTTATACACGCTGCTACTATGGTAGCAGCGGGAATTTTTCTTGTAGCCCGGCTTCTTCCTCTTTTTATAGGTATACCTTACATAATGAATTTCATTTCTTTAATAGGTATAATAACAGTACTATTAGGGGCTACTTTGGCTCTTGCTCAAAGAGATATAAAAAGAAGTTTAGCCTACTCTACAATGTCTCAATTGGGTTATATTATGTTAGCTCTAGGTATAGGTTCTTATAGAGCTGCTTTATTCCATTTGATTACTCATGCCTATTCTAAAGCTTTATTGTTTTTAGGGTCCGGATCCATTATTCATTCAATGGAACCCATTGTTGGATATTCACCAGATAAGAGTCAAAATATGGTTCTTATGGGCGGTTTAAAAAGATATGTTCCAATTACAAAAACAACTTTTTTAGTAGGTACACTTTCCATTTGTGGTATTCCGCCTCTTGCTTGTTTTTGGTCTAAAGATGAAATTCTTAATGATAGTTGGTTGTAT------TCACCAATTATT------TTTTCAATAATAGCTTGTTTCACAACAGGGTTAACCGCATTTTATATGTTTCGGGTATATTTACTTACTTTTGATGGGTATTTGCGCGTTCATTTTCAAAATTACAGTAGCAAT---AAAAAT---AGCTCGTTCTATTCAATATCTCTATGGGGAAAAGAA------GTATCC------GAAGTGGTCAATAATAATTCAACA---ATAAGTAATAAG------ATATTCTTT------TTT------TCAAAAGATGGATATAAAATCGATACAAAAAACGCACGATAC---TTT------AGTACT---TATCCCGCAAATAAGTATACTTTAATATATCCTCACGAATCAGACAATACTATGCTATTTCCTCTGCTTGTATTGGTACTATTTACTTTGTTTGTTGGATCAATAGGAATTCGTTTTGAT------CAAGGGACTATAGGTTTTGATATATTATCAAAATGGTTAAATCCATCGATA------AATCTTTTACATCCAGATTTGGATTCTTCTGTGAATTGGTATGAATTTTTTACAAATGCGATTTTATCAGTAAGTATAGCCCTTTTGGGGTTATTCATAGCATATATTTTATACGGATCTGTTTATTCATTTTTCAAAAATTTTGACTTAATCAATTCATTT------GTAAAAGGCGGC------CCTAAAAGAATTATTTTAGACCAAATAAAAAATATGATATACAATTGGTCGTATAATCGCGGTTACATAGATATTTTTTATACTAGGTTTTTTACCATAGGTATAAGGAAATTAACTGAACTAACTCAGTTTCTTGATAGATATATAATTGATGGGATTACAAATGGAGTTGGTGTTACAAGTTTCTTTATAGGGGAAGGAATAAAATCGATGGGGGGTGGACGAATCTCTTCTTATTTATTTTTTTATCTATTTTTTGTATCAATA---TTTTTATTTATTATGGATTTACCTGGGCCAATGCATGATATTCTTGTAGTATTTCTTGGATCAATTCTTGTATTAGGAAGTTTGGGGGTAGTATTATTTACCAATCCCATTTTTTCTGCATTTTCTTTGGGATTGGTTCTTGTTTGTATATCCTTATTTTATATTCCATTGAATTCCTTTTTTGTAGCTGCCGCACAACTCCTTATTTATGTAGGAGCCGTAAATGTCTTAATCATATTTGCAGTAATGTTCATGAATGGT------TTAGAATATTCCACTAATTCATATTTTTGGACCATTGGAGATGGAATAACTTCACTGGTTTGTACAAGTATTGTTTTTTCATTAATTACTACTATACCAGATATATCGTGGTACGGAATTATTTGGACTACAAAATCAAACCAAATTATAGAACATGATCTA---ATAAGTAACGTTCAACAAATCGGGATTCATTTGTCAACAGATTTTTATCTTCCTTTTGAACTCATTTCTATAATTCTTTTAGTTTCCTTGATAGGTGCAATTACTATGGCTCGTCAAATGACTGTACCGGCTACAAGAAAAGACCTCATGATAGTTAATATGGGTCCTCATCACCCATCAATGCATGGTGTTCTTCGGCTGATCGTTACTCTTGATGGTGAGGATGTTATTGATTGTGAACCCATATTGGGCTATTTACACAGAGGAATGGAAAAAATAGCGGAAAACCGAACAATTATACAATATCTACCTTATGTAACACGTTGGGATTATTTAGCCACTATGTTCACAGAGGCAATAACCGTAAATGCACCAGAACAACTAGAAAATGTTCAAATACCTAAAAGAGCGAGCTATCTCAGAGTAATTATGTTGGAATTGAGTCGTATAGCTTCTCATTTGTTATGGCTTGGACCTTTTATGGCAGATATAGGTGCACAAACTCCCTTTTTTTATATTTTCAGAGAGAGAGAATTGATATATGATCTATTCGAAGCCGCCACGGGTATGCGAATGATGCATAACTATTTTCGCATTGGAGGAGTAGCTGCGGATTTACCTTATGGTTGGATAGATAAATGTTTGGATTTTTGCGATTATTTTTTAACAGGAATTGTTGAATATCAAAAACTTATTACTAGAAATCCCATTTTTTTGGAACGAGTTGAGGGAGTGGGCATTATTGGTGGAGAGGAAGCAATAAATTGGGGTTTATCAGGACCAATGTTACGAGCTTCTGGAATCAAATGGGATCTTCGTCAAATTGATAACTATGAATGTTACAATGAATTCGATTGGGAAGTGCAATGGCAAAAGGAAGGAGATTCATTAGCTCGTTATTTAGTACGAATCGGTGAAATGAAAGAGTCCATAAAAATTATTCAACAGGCTCTAGAAGGAATTCCTGGGGGACCCTATGAAAATTTAGAAGTCCGACGCTTT---GATGGAGGAAAAAATTCC------GAATGGAACGATTTTGAGTATAAATTTATTAGTAAAAAACCTTCCCCAAATTTTGAATTGTCGAAACAAGAACTTTATGTGAGAGTGGAGGCCCCAAAAGGGGAATTAGGAATTTATTTGATAGGTGATAATAGCGTTTTCCCTTGGAGATGGAAAATTCGTCCACCAGGTTTTATCAATTTGCAAATTCTTCCTCAACTAGTTAAAAGAATGAAATTGGCAGACATTATGACAATATTAGGTAGTATAGATATTATTATGGGAGAAGTTGATCGTATGTTTCCCATGATGACTGGATTCATGAATTATGGTCAACAAACAATACGAGCTGCAAGATATATTGGTCAAAGTTTCATAATTACTTTATCCCACACAAACCGTTTACCTGTAACTATTCAATATCCTTATGAAAAATCAATAACATCAGAACGTTTCCGTGGTCGAATTCACTTTGAATTTGATAAATGTATTGCTTGTGAAGTATGTATTCGTGTATGTCCAATAGATCTACCCGTTGTTGATTGGAGATTTGAAAAAGATATGAAAAAAAAACAATTGCTTAATTATAGTATTGATTTCGGGGTCTGTATATTTTGTGGTAATTGTGTTGAATATTGTCCAACAAACTGTTTATCAATGACGGAAGAATATGAACTTTCCACTTTTGATCGTCACGAATTGAATTATAATCAAATTGCTTTGGGTCGGTTACCAATGTCAGTAATTGGAGATTACACAATTCAAACAATTATAAATTCTACTCAGGATCGTTTATCTGATTGGTTAGTCAAGCATGAGCTAGTTCATAGATCTTTGGGTTTCGATTGCCGAGGAATAGAAACTTTACAAATTAAAACCGAGGATTGGGATTCCATTGCTGTCATTTTATATGTATATGGTTACAATTATTTACGCTCCCAATGTGCCTATGATGTAGCACCTGGCGGATTTTTAGCCAGTGTGTATCATCTTACAAGAATACGGTATGGTATAGATAAACCAGAAGAGGTATGCATAAAAGTATTTGCCCAAAGGAATAATCCCAAAATTCCTTCCGTTTTCTGGATTTGGAGAAGTGCCGATTTTCAAGAACGCGAATCTTATGATATGTTAGGAATCTCTTATGATAATCATCCCCGCCTTAAACGCATCTTGATGCCTGAAAGTTGGATAGGATGGCCCCTGCGTAAAGATTATATTACCCCCAATTTTTATGAAATACAAGACGCTCAT---------------------ATGGTCTTAACAGAATATTCAAATAATAAAAAGAAAAAAGAAGAAAAA------GATTACATT------GAAACAGTTATCAATTTAACGGAACTTCCTTTACTTGACAAAACA------ACCACCAATTCAGTTATTTCAACTACATTGAATGATCTTTCGAATTGGTCAAGACTTTCCAGTTTATGGCCACTTCTATATGGTACTAGTTGTTGTTTTATTGAATTTGCTTCATTAATAGGTTCGCGATTCGACTTTGATCGGTATGGGTTGGTACCAAGGTCAAGTCCTAGACAAGCGGATCTAATTTTAACAGCCGGCACAGTAACAATGAAAATGGCTCCTTCTTTAGTGAGATTATATGAGCAAATGCCTGAACCAAAATATGTCATTGCTATGGGAGCCTGTACTATTACAGGAGGTATGTTCAGTACTGATTCGTATAGTACTGTTCGTGGAGTCGATAAACTAATTCCTGTCGATGTCTATTTGCCAGGCTGCCCACCTAAGCCAGAGGCAATTATAGATGCTATAACGAAACTTCGTAAGAAGATATCGCGAGAAATCTTTGAAGATAGAACTGTG------TCTCAACAGGAAAATCGATGTTTTACTACCAATCACAAGTTTTATGTTCGACGCAGTGTTCATACTATGCAAAAAAAAAATACTTTTTCTTGGGTAAGGGAAAAGATGTCTCGACCCATTTCT------GTATCA---ATCATGATATATGTAATAACTTGGGCATCCATTTCAAATGCATATCCCATTTTTGCGCAGCAGGGTTATGAAAACCCACGAGAAGCAACTGGACGAATTGTATGTGCCAATTGCCATTTAGCTAATAAGCCCGTGGATATTGAAGTTCCGCAAGCGGTGCTTCCTGATACTGTATTTGAAGCAGTTGTTCGAATCCCTTATGATATGCAACTGAAACAAGTTCTTGCCAATGGTAAAAGGGGGGCTTTGAATGTGGGGGCTGTTCTTATTTTACCTGAAGGATTCGAATTAGCTCCCTCCGATCGTATTTCTCCTGAGGTGAAAGAAAAGATAGGAAATCTTTCTTTTCAGAGTTATCGTCCAAATAAAAATAATATTATTGTGATAGGTCCTGTTCCCGGTAAGAAATATAGTGAAATCGTCTTTCCCATTCTTTCCCCCGATCCTGCTACAAGGAAAGATGTTCACTTCTTAAAATATCCCATATATGTAGGTGGGAATAGAGGAAGGGGTCAAATTTATCCTGATGGGAGCAAGAGTAACAATACAGTCTATAATGCTACATCCGCGGGTATAGTAAGTAAAATAGTACGTAAAGAAAAAGGAGGATATGAAATAACCATAGTTGATGCATCG---GAT------GGACATCAAGTGGTTGATATTATACCTCCAGGACCAGAACTTCTTGTTTCAGAAGGTGAATCCATCAAACTTGATCAACCATTAACAAGTAATCCCAATGTAGGAGGGTTTGGTCAGGGAGATGCAGAAATAGTGCTTCAAGACCCATTACGCGTTCAAGGCCTTTTGTTCTTTTTGGCATCCGTTATTTTGGCACAAGTTTTTTTGGTTCTTAAAAAGAAACAGTTTGAAAAGGTTCAATTGTACGAAATGAATTTCCTCAATAAAGTATATGATTGGTTTGAAGAGCGTCTCGAGATTCAGGCGATTGCAGATGATATAACTAGTAAATATGTTCCCCCTCATGTCAACATATTTTATTGTTTAGGGGGGATCACACTTACTTGTTTTTTAGTACAGGTAGCTACAGGTTTTGCTATGACTTTTTATTATCGTCCAACCGTTACAGAGGCTTTTTCTTCTGTTCAATACATAATGACTGAGGCTAACTTTGGTTGGTTAATTCGATCAGTGCATCGATGGTCAGCAAGTATGATGGTTTTAATGATGATCCTGCACGTATTTCGTGTGTACCTCACAGGTGGATTTAAAAAACCCCGCGAATTAACTTGGGTTACAGGTGTAGTTTTGGCTGTATTGACTGCATCTTTTGGTGTAACTGGTTATTCCTTACCTCGGGACCAAATTGGTTATTGGGCAGTTAAAATTGTAACAGGTGTACCTGAAGCTATTCCTGTAATAGGATCGCCTTTGGTGGAGTTATTACGTGGAAGTGCTAGTGTGGGTCAATCCACTTTGACCCGTTTTTATAGTTTACACACTTTTGTATTGCCCCTTCTTACTGCCGTATTTATGTTAATGCATTTTCCAATGATACGTAAACAAGGTATTTCAGGTCCTTTAATCCCAATAACAAAGAAACCTGACTTGAATGATCCTGTATTAAGAGCTAAATTAGCTAAAGGAATGGGGCATAATTATTATGGGGAACCCGCATGGCCCAACGATCTTTTATATATTTTTCCAGTAGTTATTTTAGGTACTATTGCATGTAATGTAGGTTTAGCGGTTCTAGAACCGTCAATGATTGGTGAACCGGCAGACCCATTTGCAACTCCTTTGGAAATATTACCGGAATGGTACTTCTTTCCCGTATTTCAAATACTACGTACAGTACCTAATAAGTTATTGGGTGTTCTTTTAATGGTTTCAGTACCAACAGGATTATTGACAGTACCCTTCTTGGAAAATGTCAATAAATTCCAAAATCCATTTCGTCGTCCAGTAGCTACAACAGTCTTTTTGATCGGTACCGCAGTAGCTCTTTGGTTAGGTATTGGAGCAACATTACCTATTGATAAATCCCTAACTTTAGGTCTTTTTATGATTGAAGTTTTTCTATTTGGAATCGTTTTAGGCCTAATTCCTATTACCTTGGCAGGATTATTTGTAACGGCATATTTACAATACAGACGTGGTGATCAGTTGGACCTTATGTCCACTATAACTAGTTATTTCGGTTTTCTACTGGCTGCTTTAACTATAACCCCAGCTCTATTTATTGGTTTGAACAAGATACGACTTATTATGGATATAGTAAGTCTCGCTTGGGCTGCTTTAATGGTAGTCTTTACATTTTCCCTCTCGCTCGTAGTATGGGGAAGGAGTGGACTTATGATTATTCGTTCGCCGGAACCAGAAGTGAAAATTGTTGTAGATAGGGATCCCATAAAAACGTCTTTCGAGGAATGGGCTAGACCTGGCCATTTTTCAAGAACAATAGCTAAGGGCCCCGATACTACCACTTGGATCTGGAACCTACATGCTGATGCTCACGATTTCGATAGTCATACCAGTGATTTGGAGGAGATCTCTCGAAAAGTATTTAGTGCTCATTTCGGTCAACTTTCCATTATCTTTCTTTGGCTGAGTGGTATGTACTTCCATGGCGCTCGTTTTTCCAATTATGAAGCATGGCTAAGTGATCCTACTCACATTGGGCCTAGTGCTCAGGTAGTTTGGCCTATAGTGGGTCAAGAAATATTGAATGGCGATGTGGGCGGGGGTTTTCGAGGAATACAAATAACCTCCGGGTTTTTTCAGATTTGGCGAGCATCCGGAATAACTAGTGAATTACAACTCTATTGTACCGCCATTGGCGCGTTAGTCTTTGCATCATTAATGCTTTTTGCTGGCTGGTTCCATTATCACAAGGCCGCCCCAAAATTAGCTTGGTTCCAAGATGTAGAATCCATGTTGAATCACCACCTAGCGGGATTACTAGGACTTGGGTCTCTTTCTTGGGCAGGACATCAAATCCATGTATCTTTACCGATTAACCAATTTCTCGACGCCGGAGTTGAT---CCTAAAGAGATACCACTTCCTCACGAATTTATCTTGAATCGGGATCTTTTGGCTCAACTTTATCCTAGTTTTGCTGAGGGAGCAACTCCTTTTTTCACTTTGAATTGGTCAAAATACGCGGAATTTCTAACTTTTCGTGGAGGATTAGATCCAATAACAGGGGGTCTATGGCTGAGTGATATTGCACACCACCATTTAGCTATTGCTATTCTTTTCCTGATCGCCGGTCATATGTATAGGACTAATTGGGGTATTGGTCATGGTCTTAAAGACATTTTAGAGGCTCATAAAGGTCCATTTACAGGCCAGGGCCATAAAGGCCTTTATGAAATCTTAACAACGTCGTGGCATGCTCAATTATCTCTTAACCTGGCTATGTTAGGCTCTTTAACCATTGTTGTAGCTCACCATATGTATTCTATGCCTCCCTATCCATACCTAGCTACTGATTATGGTACACAACTTTCGTTGTTTACACATCACATGTGGATCGGTGGGTTTCTTATAGTTGGTGCTGCTGCACATGCAGCCATTTTTATGGTAAGAGACTACGATCCAACTACTCGATACAACGACCTATTAGATCGTGTTCTTAGGCACCGTGATGCAATCATATCACATCTTAACTGGGCATGTATATTTCTAGGTTTTCACAGTTTTGGCTTGTACATTCATAATGATACCATGAGTGCTTTAGGACGCCCACAAGATATGTTTTCAGATACTGCTATACAATTACAACCTATTTTTGCGCAATGGATACAAAACACTCATGCTTTAGCACCTGGCCTAACAGCTCCTGGTGCAACAACAAGTACCAGCTTAACTTGG------GGGGGTGGTGAGTTAGTAGCAGTGGGCGGCAAAGTCGCTTTGTTACCTATTCCATTAGGAACCGCAGATTTTTTAGTCCATCACATTCATGCATTTACGATCCATGTGACTGTATTAATACTACTGAAAGGTGTTCTATTTGCTCGCAGTTCACGTTTGATACCTGATAAAGCAAATCTCGGTTTTCGTTTCCCTTGTGATGGGCCTGGAAGAGGAGGAACATGTCAAGTATCCGCCTGGGATCATGTCTTCTTAGGTTTATTTTGGATGTACAATGCAATTTCGGTAGTTATTTTCCATTTCAGTTGGAAAATGCAGTCGGATGTTTGGGGTACTATAAGTGATCAAGGTGTAGTAACTCATATCACAGGAGGAAACTTTGCACAGAGTTCCATTACTATTAATGGATGGCTTCGAGATTTCTTATGGGCACAAGCATCTCAGGTAATTCAGTCTTACGGTTCTTCATTATCTGCATATGGTCTTTTTTTCTTAGGTGCTCATTTTGTCTGGGCTTTCAGTTTAATGTTTCTATTCAGTGGCCGTGGTTATTGGCAAGAACTTATTGAATCTATCGTTTGGGCTCATAACAAATTAAAAGTTGCTCCTGCTACTCAGCCTAGAGCCTTGAGCATTGTACAAGGACGTGCTGTAGGAGTAACCCATTACCTTCTGGGTGGAATTGCCACAACATGGGCATTCTTCTTAGCAAGAATTATTGCAGTAGGAATGGCATTAAGATTTCCGGGGTTTAGCCAAGGCTTAGCTCAGGACCCCACTACTCGTCGTATTTGGTTTGGTATTGCTACCGCACATGACTTCGAGAGTCATGATGATATTACTGAGGAACGTCTCTATCAGAACATTTTTGCTTCTCACTTTGGTCAGTTAGCAATAATCTTTCTGTGGACGTCCGGAAATCTCTTTCATGTAGCTTGGCAAGGAAATTTTGAGTCATGGATACAAGACCCTTTACATGTAAGACCTATTGCTCATGCAATTTGGGATCCTCATTTTGGTCAACCAGCTGTAGAAGCCTTTACTCGAGGGGGCGCTACTGGCCCAGTGAATATCGCTTATTCCGGTGTTTATCAGTGGTGGTACACAATCGGATTACGCACTAATGAGGATCTTTATACTGGAGCTCTTTTTCTATTATTTCTTTCTGCTATATCCTTACTAGGTGGTTGGTTACACCTACAACCCAAATGGAAACCAAGTGTTTCGTGGTTCAAAAATGCCGAATCTCGCCTCAATCATCATTTGTCAGGACTTTTCGGAGTAAGTTCCTTGGCTTGGACAGGACATTTAGTTCATGTAGCTATTCCCGGA---TCCAGGGGAGAGTACGTTAGATGGAATAATTTTTTAGACGTATTACCCTATCCTCAAGGGTTGGGACCCCTTTTTACGGGCCAGTGGAATCTTTATGCTCAAAACCCTGATTCGAGTAGCCATTTATTTGGTACTTCCCAAGGAGCGGGAACTGCCATTCTAACTCTTCTCGGGGGATTCCATCCACAAACGCAAAGTTTATGGCTGACCGATATGGCTCATCATCATTTAGCTATTGCATTTATTTTTCTCATTGCTGGTCATATGTATAGAACGAATTTCGGGATTGGTCATAGTATCAAAGATCTTTTAGAAGCACATATTCCTCCAGGGGGTCGATTAGGACGTGGACATAAGGGTCTTTATGACACAATCAATAATTCGATTCATTTTCAATTAGGTCTTGCTCTAGCCTCTTTAGGCGTTATTACTTCCTTGGTAGCTCAACATATGTACTCTTTACCCGCTTACGCATTCATAGCACAAGACTTTACTACACAAGCTGCATTATATACTCATCACCAATACATCGCAGGGTTTATCATGACAGGAGCCTTTGCTCATGGAGCTATATTCTTCATTAGGGATTACAATCCGGAACAGAATGAAGATAATGTATTGGCAAGAATGCTAGACCATAAAGAAGCTATCATATCTCATTTAAGTTGGGCCAGCCTATTTTTGGGGTTCCATACCTTGGGACTTTATGTTCATAACGACGTCATGCTCGCTTTTGGTACTCCGGAAAAACAAATCTTGATCGAACCGATATTTGCCCAATGGATACAATCTGCTCATGGTAAGACTTCATATGGATTCGATGTACTCTTATCTTCAACGAATGGCCCAGCATTCAATGCTGGTCGAAGCATATGGTTACCGGGCTGGTTGAGTGCTATTAATGAGAATAGTAATTCACTCTTCTTGACAATAGGTCCTGGGGATTTCTTGGTTCATCATGCTATTGCTTTAGGTTTGCATACAACTACATTGATTTTAGTAAAAGGTGCTTTAGATGCGCGTGGTTCCAAGTTAATGCCAGATAAAAAGGATTTCGGTTATAGTTTTCCTTGCGACGGCCCAGGACGCGGGGGTACTTGTGATATTTCCGCTTGGGACGCATTTTATTTGGCAGTTTTCTGGATGTTAAATACCATTGGATGGGTTACTTTTTATTGGCATTGGAAACACATCACATTATGGCAGGGTAACGTTTCACAATTTAACGAATCCTCCACTTATTTGATGGGATGGTTAAGAGATTATCTATGGTTAAACTCTTCACAACTTATTAATGGATATAACCCTTTTGGTATGAATAGTTTATCCGTATGGGCATGGATGTTCTTATTTGGACATCTTGTTTGGGCTACTGGGTTTATGTTCTTAATTTCCTGGCGTGGATATTGGCAGGAATTGATTGAAACTTTAGCATGGGCTCATGAACGCACACCTTTAGCTAATTTGATTCGATGGAGAGATAAGCCAGTGGCTCTTTCCATTGTGCAAGCAAGATTGGTTGGATTAGCCCACTTTTCCGTAGGTTATATATTCACTTATGCAGCTTTCTTGATTGCCTCCACATCCGGAAAATTTGGTATGTCACATTCAGTAAAAATTTATGATACATGTATAGGTTGTACTCAATGTGTACGAGCCTGCCCAACAGATGTATTGGAAATGATACCTTGGGACGGATGTAAAGCTAAGCAAATAGCTTCCGCACCAAGAACCGAGGATTGCGTAGGTTGTAAGAGATGTGAATCCGCTTGTCCAACAGATTTTTTGAGTGTCCGCGTTTATTTAGGGCCTGAAACAACTCGCAGCATGGCTCTATCTTATATGACAGATCTCAACTTACCTTCTATTTTTGTACCTTTAGTAGGCTTAGTATTTCCGGCAATTGCAATGGCTTCTTTATTTCTTCATGTCCAAAAAAATAAGATTGTCATGCGAGATATAAAAACATATCTCTCCGTGGCACCTGTGCTAAGTACTCTATGGTTTGGGTCTTTAGCGGGTCTATTGATAGAAATTAATCGTTTATTCCCAGATGCCTTATCATTTCCCTTTTTTATGACTGCAATTTTAGAGAGACGCGAAAGTACAAGCCTATGGGGCCGCTTTTGCAACTGGATAACCAGCACTGAAAACCGTCTTTATATTGGATGGTTCGGTGTTTTGATGATCCCTACTTTATTGACCGCAACTTCCGTATTTATTATCGCCTTCATCGCTGCTCCTCCAGTAGATATTGATGGTATTCGTGAACCTGTTTCTGGTTCTCTACTATATGGAAATAATATCATTTCCGGTGCCATTGTTCCTACTTCTGCAGCTATTGGTTTGCATTTTTACCCAATTTGGGAAGCAGCATCCGTTGATGAGTGGTTATACAACGGCGGTCCTTATGAGCTAATTGTTCTACACTTCTTACTTGGTGTAGCTTGTTACATGGGTCGTGAGTGGGAACTTAGTTTCCGTCTGGGTATGCGTCCTTGGATTGCTGTTGCATATTCAGCTCCTGTTGCAGCTGCTACTGCCGTTTTCTTGATCTATCCTATCGGTCAAGGAAGTTTTTCTGATGGTATGCCTTTAGGAATTTCTGGTACTTTCAACTTTATGATTGTATTCCAGGCGGAACACAACATCCTTATGCATCCATTTCACATGTTAGGTGTAGCTGGTGTATTCGGCGGCTCCCTATTCAGTGCTATGCATGGTTCCTTGGTAACCTCTAGTTTGATCAGGGAAACTACTGAAAACGAGTCTGCTAATGCAGGTTACAGATTCGGGCAAGAGGAAGAGACTTATAATATCGTAGCTGCTCATGGTTATTTTGGCCGATTGATCTTCCAATATGCTAGTTTCAACAATTCTCGTTCTTTACATTTCTTCTTGGCTGCTTGGCCTGTAGTAGGTATCTGGTTCACTGCTTTAGGTATTAGTACTATGGCTTTTAATCTAAATGGTTTCAATTTCAACCAATCTGTAGTTGACAGTCAGGGTCGTGTCATTAACACCTGGGCTGATATCATAAATCGCGCTAACCTTGGTATGGAAGTAATGCATGAACGTAATGCTCACAACTTCCCTCTAGATCTAGCTGCTGTTGAAGTTTCATCTACAAACGGAATGGGTTTGCCTTGGTATCGTGTTCATACTGTCGTATTGAATGATCCCGGTCGATTGCTTTCTGTCCATATAATGCATACAGCTCTAGTTTCTGGTTGGGCCGGCTCAATGGCTCTATACGAATTAGCGGTTTTTGATCCTTCTGACCCCGCTCTGGATCCAATGTGGAGACAAGGTATGTTCGTTATACCTTTCATGACTCGGTTAGGAATAACCAATTCATGGGGTGGTTGGAGTATTTCGGGGGGAACTATAACGAATCCGGGTATTTGGAGTTATGAAGGTGTGGCGGGTGCACATATTGTGTTTTCTGGTTTGTGCTTCTTGGCAGCTATCTGGCATTGGGTATATTGGGACCTAGAAATATTCTGTGATGAACGTACGGGCAAACCCTCTTTGGATTTGCCTAAAATCTTTGGCATTCATTTATTTCTCTCAGGGGTAGCTTGTTTTGGCTTTGGCGCATTTCATGTAACAGGTTTGTATGGTCCTGGAATATGGGTGTCCGATCCTTATGGACTAACAGGAAAAGTACAACCTGTAAATCCTGCATGGGGCGCAGAAGGTTTTGATCCTTTTGTTCCCGGAGGAATAGCTTCCCATCATATCGCAGCGGGTACATTGGGCATATTAGCAGGTTTATTCCATCTGAGTGTCCGCCCGCCCCAACGTCTATACAAAGGATTACGTATGGGGAATATTGAAACTGTTCTTTCTAGTAGTATCGCCGCTGTTTTTTTTGCAGCTTTCGTTGTTGCCGGAACTATGTGGTATGGTTCAGCAACTACCCCAATCGAATTATTTGGTCCTACTCGTTATCAGTGGGATCAAGGATACTTTCAGCAAGAAATATATCGAAGAGTTAACGCCGGACTAGCCGAAAATTTGAGTTTATCCGAAGCTTGGTCTAAAATTCCAGAAAAATTAGCTTTTTATGATTACATTGGTAATAATCCGGCAAAAGGGGGATTATTCAGAGCGGGCTCAATGGACAATGGGGATGGAATAGCTGTTGGGTGGTTAGGTCACCCCGTCTTTAGAGATAAAGAGGGGCGTGAACTTTTTGTACGTCGTATGCCCACTTTTTTTGAAACATTTCCGGTGGTTTTGGTAGATGGAGATGGGATTGTGAGAGCCGATGTTCCTTTTAGAAGGGCAGAATCAAAGTATAGTGTTGAACAAGTGGGTGTAACTGTCGAGTTCTATGGTGGCGAACTCAATGGAGTCAGTTATAGTGATCCTGCTACTGTGAAAAAATATGCTAGACGTGCTCAATTAGGTGAAATTTTTGAATTAGATCGGGCTACTTTAAAATCGGATGGTGTTTTTCGTAGCAGCCCAAGGGGTTGGTTCACTTTTGGACATGCCAACTTTGCCTTGCTCTTCTTTTTCGGACATATTTGGCATGGTGCTAGAACCTTGTTCAGAGATGTTTTTGCTGGTATTGATCCAGATTTGGATGTTCAAGTGGAATTTGGAGCATTCCAAAAAGTTGGAGATCCAACTACAAGAAGACAAGTAGTCATGAAAACCTTATATTCCCTGAGGAGGTTCTACCACGTGGAAACGCTCTTTAATGGAACTTTAGCTTTAGCTGGTCGTGACCAAGAAACCACCGGTTTCGCTTGGTGGGCCGGAAATGCCAGACTTATCAATTTGTCCGGTAAACTACTTGGAGCTCACGTAGCTCATGCTGGATTAATCGTATTCTGGGCCGGAGCAATGAATCTATTTGAAGTAGCTCATTTCGTACCAGAAAAACCCATGTATGAACAAGGATTGATTTTACTTCCGCACCTAGCTACTCTAGGTTGGGGAGTAGGTCCGGGGGGAGAGGTTATAGACACCTTTCCATACTTTGTATCTGGAGTACTTCACTTAATTTCCTCTGCAGTCTTAGGCTTTGGCGGTATTTATCATGCGCTTCTTGGGCCTGAGACTCTTGAAGAATCTTTTCCATTCTTCGGTTATGTATGGAAAGATAGAAATAAAATGACTACCATTTTGGGTATTCACTTAATTTTGTTAGGTATAGGTGCTTTTCTTCTAGTATTCAAGGCTCTTTATTTTGGAGGTATATATGATACTTGGGCCCCGGGGGGAGGAGATGTAAGAAAAATTACCAATTTGACCCTTAGCCCAAGTGTTATATTTGGCTATTTACTAAAATCTCCTTTTGGAGGAGAGGGGTGGATTGTTAGTGTGGACGATTTAGAAGATATAATTGGAGGACATGTATGGTTAGGTTCCATTTGTATACTTGGTGGAATTTGGCATATCTTAACCAAACCTTTTGCATGGGCTCGCCGTGCATTTGTATGGTCTGGAGAAGCTTATTTGTCTTATAGTTTAGGTGCTTTATCTGTCTTTGGTTTCATCGCTTGTTGTTTCGTCTGGTTTAATAATACCGCTTATCCTAGTGAGTTTTACGGACCTACTGGGCCAGAAGCTTCTCAAGCTCAAGCATTTACCTTTCTAGTTAGAGACCAACGTCTTGGAGCTAATGTGGGATCCGCCCAAGGACCTACTGGTTTAGGTAAATATCTAATGCGTTCCCCGACCGGAGAGGTTATTTTTGGAGGAGAAACTATGCGCTTTTGGGACCTTCGTGCTCCTTGGTTAGAACCTTTAAGGGGTCCCAATGGTTTGGACTTGAGTAGGCTGAAAAAAGATATACAGCCTTGGCAAGAACGACGTTCGGCAGAATATATGACTCATGCTCCTTTAGGTTCTTTAAATTCCGTGGGTGGCGTAGCTACCGAGATCAATGCAGTCAATTATGTCTCTCCTAGAAGTTGGTTATCGACCTCCCATTTTGTTCTAGGATTCTTCTTCTTTGTAGGACATTTGTGGCATGCGGGAAGGGCCCGTGCAGCTGCTGCAGGCTTTGAAAAAGGGATCGATCGTGATTTGGAACCTGTTCTTTCCATGACCCCTCTTAACATGACTATAGCCCTTGGTAGATTTACCAAAGAAGAAAATGATCTATTTGATATCATGGATGACTGGTTACGTAGAGACCGTTTCGTTTTTGTAGGTTGGTCTGGTCTATTACTCTTTCCTTGTGCGTATTTCGCTGTAGGAGGTTGGTTTACGGGTACAACTTTTGTAACTTCATGGTATACCCATGGGTTGGCCAGTTCCTATTTGGAAGGTTGCAATTTCTTAACCGCTGCAGTTTCCACTCCTGCGAATAGTTTAGCACATTCTTTGTTGCTACTATGGGGTCCTGAAGCACAAGGAGATTTTACTCGTTGGTGTCAATTAGGCGGTCTGTGGACTTTTGTTGCTCTCCATGGTGCTTTCGCACTAATAGGTTTCATGTTACGTCAATTTGAACTTGCTCGATCTGTTCAATTGCGACCTTATAATGCAATTGCATTCTCCGCTCCAATTGCAGTTTTTGTTTCCGTATTCTTGATTTATCCACTGGGTCAATCTGGTTGGTTCTTTGCGCCGAGTTTTGGCGTAGCAGCTATATTTCGATTCATCCTCTTTTTCCAAGGATTTCATAATTGGACGTTAAACCCATTTCATATGATGGGGGTTGCCGGAGTATTAGGCGCTGCTCTACTATGCGCTATTCATGGTGCTACCGTGGAAAATACTTTATTCGAAGATGGTGACGGTGCAAATACATTCCGTGCTTTTAACCCAACCCAAGCTGAAGAGACTTATTCAATGGTCACTGCTAACCGCTTTTGGTCCCAAATCTTCGGGGTTGCTTTTTCCAATAAACGTTGGTTACATTTCTTTATGCTATTTGTACCAGTAACTGGTTTATGGATGAGTGCTATTGGGGTAGTCGGTCTGGCTCTGAACCTACGTGCCTATGACTTCGTTTCCCAAGAAATCCGTGCAGCAGAAGATCCTGAATTTGAGACTTTCTACACCAAAAATATTCTCTTAAACGAAGGTATTCGTGCTTGGATGGCGGCTCAGGATCAGCCTCATGAAAACCTTATATTCCCTGAGGAGGTTCTACCACGTGGAAACGCTCTTATGTCTGGAAGCACGGGAGAACGTTCTTTTGCCGATATTATTACCAGTATTCGATACTGGGTCATTCATAGCATTACTATACCTTCCCTATTCATTGCGGGTTGGTTATTCGTCAGTACAGGTTTAGCTTATGACGTGTTTGGAAGTCCTCGGCCAAACGAGTATTTCACAGAGAGCCGACAAGGGATTCCATTGATAACCGGCCGTTTTGATTCTTTGGAACAACTCGATGAATTTAATAAATCCTTTATGACCATAGATCGAACCTATCCAATTTTTACAGTGCGATGGTTGGCTGTTCACGGACTAGCTGTACCTACCGTTTCTTTTTTGGGGTCAATATCAGCAATGCAGTTCATCCAACGAATGGCTACACAAAGCGTTGAGGGTAGTTCTAGGTCTGGT------CCAAGACGGACTACTGTAGGGGAATTATTGAAACCATTGAATTCGGAATATGGTAAAGTAGCTCCGGGCTGGGGAACTACACCACTAATGGGGGTCGCAATGGCTCTATTTGCAGTATTCTTATCTATAATTTTGGAAATTTATAATTCTTCTGTTTTACTGGATGGAATTTCAATGAGTATGCTTACTCTCAAACTCTTTGTTTACACAGTAGTGATATTCTTTGTTTCTCTCTTCATCTTCGGATTCTTATCTAATGATCCAGGACGTAATCCTGGGCGTGAGGAAATGGCCGATACCACTGGAAGGATTCCTCTTTGGCTGATAGGTACTGTAACTGGTATTCTTGTGATCGGTTTAATAGGTATTTTCTTTTACGGCTCATATTCTGGGTTGGGTTCATCTCTCATGCTTAATATC------TTTAGTTTAATCTGTATCTGTCTTAATTCTGTCCTTTATTCGAATAAT------TTTTTCTTTGCTAAATTGCCTGAAGCTTATGCAATTTTCAATCCAATCGTAGATTTTATGCCTGTCATACCTGTACTCTTTTTTCTCTTAGCCTTTGTTTGGCAAGCTGCTGTAAGTTTTCGAATGACACAATCAAACCCGAATGAACAAAATGTTGAATTGAATCGTACCAGTCTATACTGGGGTTTATTACTCATTTTTGTACTTGCTGTTTTATTTTCAAATTATTTCTTCAATATGGAAGTAAATATTCTTGCATTTATTGCTACTGCACTGTTCATTCTAGTTCCTACTGCCTTTTTACTTATTATCTACGTAAAAACAGTCAGTCAAAATGATATGGAAACAGCAACCCTAGTCGCCATCTCCATATCTGGTTTACTTGTAAGCTTTACTGGGTATGCCCTATATACTGCTTTTGGGCAACCCTCTCAACAACTAAGAGATCCATTCGAAGAACACGGGGACATGGAAGCATTGGTTTATACATTCCTTTTAGTTTCGACTTTAGGAATCATTTTTTTCGCTATCTTTTTTCGAGAACCACCAAAGGTTCCAACTAAAAAAATGACTATTGTTTTCCAATTAGCTGTTTTTGCATTAATTGCGACTTCATCAATCTTACTGATTAGTGTACCCGTTGTATTTGCTTCTTCTGATGGTTGGTCAAGTAACAAAAATGTTGTATTTTCCGGTACATCATTGTGGATTGGATTAGTTTTTCTGGTAGCGATTCTTAATTCTCTCATCTCTATGTCACCACAAACAGAGACTAAAGCAAGTGCTGGATTTAAAGCTGGTGTTAAAGATTACAAATTGACTTATTATACTCCTGAGTATGAAACCAAGGATACTGATATCTTGGCAGCATTCCGAGTAACTCCTCAACCTGGAGTTCCGCCTGAAGAAGCAGGGGCAGCCGTAGCTGCTGAATCTTCTACTGGTACATGGACAACTGTGTGGACTGATGGTCTTACAAGTCTTGATCGTTACAAAGGACGATGCTATCACATCGAGCCCGTTCTTGGGGAGGAAAATCAATATATTGCTTATGTTGCTTATCCTTTAGACCTTTTTGAAGAGGGTTCTGTTACTAACATGTTTACTTCCATTGTGGGTAATGTATTTGGTTTC---AAAGCCCTGCGAGCTCTACGTTTGGAGGATTTACGAATTCCCACTTCTTATTCAAAAACTTTCCAAGGTCCGCCACACGGCATCCAAGTTGAAAGAGATAAGTTGAACAAGTACGGTCGTCCCCTATTGGGATGTACTATTAAACCAAAATTGGGATTATCCGCAAAGAATTACGGTAGGGCGGTTTATGAATGTCTACGTGGTGGACTTGATTTTACCAAAGATGATGAAAACGTAAACTCACAACCATTTATGCGCTGGAGAGACCGTTTCTTATTTTGTGCCGAAGCGCTTTATAAAGCGCAAGCCGAAACGGGTGAAATCAAAGGACATTACTTGAATGCCACTGCGGGTACATGTGAAGAAATGATGAAAAGGGCTGTATTTGCCAGAGAATTAGGAGTCCCTATCGTAATGCATGACTACTTAACTGGGGGATTCACTGCAAATACTAGCTTGGCTCATTATTGCCGTGACAACGGCCTACTTCTTCATATCCATCGCGCAATGCATGCAGTTATTGATAGACAGAAAAATCATGGTATGCATTTTCGTGTACTAGCTAAAGCATTACGTATGTCTGGTGGAGATCATATTCACGCTGGTACAGTAGTAGGTAAACTGGAAGGGGAGCGCGAGATGACTTTAGGTTTTGTTGATTTATTACGTGATGATTATATTGAAAAAGATCGAAGTCGCGGTATTTTTTTCACCCAAGATTGGGTCTCTATGCCAGGTGTTCTGCCTGTGGCTTCGGGGGGTATTCATGTTTGGCATATGCCTGCTCTGACCGAAATCTTTGGAGATGATTCCGTATTACAGTTTGGCGGAGGAACTTTAGGACACCCTTGGGGAAATGCACCGGGTGCAGTAGCTAATCGAGTGGCTTTAGAAGCGTGTGTACAAGCTCGTAATGAGGGACGTGATCTTGCTCGTGAAGGTGTTGAAATTATCCGTGAAGCTGCCAAATGGAGTCCTGAACTAGCGGCTGCTTGTGAAGTATGGAAAGAGATCAAATTTGAT---TTCGACCCAGTGGATAAGCTAGATGTCATGATTCAACCTCAGACTCTTTTGAATGTAGCGGATAACAGCGGAGCTCGAGAATTGATGTGTATTCGAATCATAGGA---GCTGGCAATAAACGATATGCTCATATTGGTGACGTTATTGTTGCTGTAATCAAAGAAGCAGTGCCTAATATGCCGCTACAAAGATCAGAAGTTATTAGAGCTGTAATTGTACGTACTTGTAAAGAACTTAAACGCGACAACGGTATCATAATACGATATGATGACAATGCGGCGGTTGTCATTGATCAAGAAGGAAATCCAAAAGGAACTCGAGTTTTTGGTGCAATAACTCGGGAATTGAGACAGTTTAATTTTACTAAAATAGTTTCCTTGGCTCCCGAAGTATTAATGAAGGGAATATCTTGTCGAGGCAATCATATTTGTTTAGGCAAATATGCTCTTCAGGCACTTGAACCCGCTTGGATCACAGCTAGACAAATCGAAGCAGGGCGAAGAGCAATGACACGATATGTG---CGTCGTGGTGGAAAAATATGGGTACGCATATTTCCCGACAAACCTGTTACAGTAAGGCCCGCGGAAACACGTATGGGTTCGGGGAAGGGATCCCCCGAATATTGGGTATCCGTTGTTAAACCAGGCCGAATACTTTATGAAATGGGCGGAGTATCAGAAACTGTAGCCAGAGCCGCTATTTCAATAGCTGCGTCCAAAATGCCTATACGAACTCAATTTGTTACGGCGATACATTTATACAAAACTTCTACCCCGAGCACACGCAATGGAGCCGTAGACAGTCAAGTGAAATCCAATCCACGAAATAATTTGATCCATGGA---CAGCATCGTTGTGGTAAAGGTCGTAATGCCAGAGGCATCATTACTGCAGGGCATAGAGGGGGAGGTCATAAGCGTCTATACCGTAAAATCGATTTTCGACGGAATGAAAAAGACATATCTGGTAGAATCCTAACCATAGAATACGACCCTAATCGAAATGCATACATTTGTCTCATACACTATGGGGATGGTGAGAAGAGATATATTTTACATCCCAGAGGGGCTATAATTGGAGATACCATTGTTTCTGGTACAGAAGTTCCTATATCAATGGGAAATGCCCTACCTTTGAGTACCGATATGCCCTTAGGCACGGCCATACATAACATAGAAATCACACTTGGAAAGGGTGGACAATTAGCTAGAGCAGCGGGTGCTGTAGCGAAACTGATTGCAAAAGAGGGTAAATCGGCCACATTAAGATTACCATCTGGGGAGGTCCGTTTGATATCCAAAAACCGCTTAGCAACAGTCGGACAAGTGGGTAATGTTGGGGTGAACCAAAAAAGTTTGGGTAGAGCCGGATCTAAGTGTTGGCTAGGTAAGCGTCCTGTAGTAAGAGGAGTAGTTATGAACCCTGTGGACCATCCCCATGGGGGCGGTGAAGGGAGAGCCCCAATTGGTAGAAAAAAACCCACAACCCCTTGGGGTTATCCTGCACTTGGAAGAAGAACTAGGAAAAGGAAAAAATATAGTGATAGTTTGATTCTTCGTCGCCGCAAAATGACCAGAGTTAGACGAGGATATACAGCTCGGAGACGTCGAACAAAAATTTGTTTATTTGCATCAACCTTTAGAGGGGCTCATTCAAGACTTACACGAACGATTGCTCAACAGAAAATAAGAGCTTTAGTTTCCTCTCATCGAGATAGAAACAGACAAAAAAGGGATTTTCGTCGTTTGTGGATCGCTCGGATAAATGCAGTAACTCGTGAAAATAGGGTATTGTAT------AGTTATAGTAGGTTAATACACAATCTGTACAAGAAACAATTGCTTCTTAATCGTAAAATACCTGCACAAATAGCTATATCAAATAAGAATTGTCTTTACATGATTTCCAATAAAATCTGTAGT---ATGTCTGTTTTCAAAGCTCGGAGAGTAATTGATCAAATTCGTGATCGTTCCTATAAAGAAACGGTTATAATACTG------GAACTCATGCATTATCGAGCATCTTATCCCATTTTAAAATTGATTTATTCTGCAGCAGCAAATGCTAGTCATAATATGGATAACGAAGCTGATTCATTCATTAGTGAAGCTAAAGTCAATGAGGGTGCTATTAGGAAAAAAGTCAGACCTCGGGCTCGAGGACGTAGCTATCTGATAAAAGGACCTACTTGTTATATAACAATTGTATTACAAGATGCAGTATTTACAGAAAAAAGTATTCGGTTATTGGGGAACAATCAATATACTTCTAATGTCGAATCAGGATCAACTAGGACAGAAATCAAACATTGGGTCGAACTCTTCTTTGGTGTCAAGGTAAAAGCTATGAATAGTCATCGACTCCCGGGAAAGGGTAGAAGAATGGGACCTATTATGGGACATACAATGCATTACAGACGTATGATCATTACGCTTCAACCGGGTTATTCTATTCCACCTCTTATGGCAGTCCCTAAAAAACGTACTTCTATATCAAAAAAACGTATTCGTAAAAATATTTGGAAGAAAAAAGGATATTTAGCTGCAGTAAAAGCTTTTTCT---TTAGCAAAAATGGCCAAAGGTAAAGAAATTAGAGTTATAGTTTTTTTGGAATGTACCGGTTGTGCCCAAAATGAT------GTCAATAAAAAATCTCCGGGTATTTCTAGATATATTACTCAAAAAAATCGACACAATACCTCCAGTCGATTAGAATTGAGAAAGTTTTGTCGCTATTGTCACAAGCATACGATTCATGGGGAAATAAAGATGAAAATAAGGGCTTCTGTTCGTAAAATATGTGAAAAATGTCGACTGATCCGTAGGCGCGGACGAATTATAGTGATTTGT---TCCAATCCAAGACATAAACAGAGACAAGGGGTTGCAGGATCTACTCGAACACTGCAGTGGAAATGT---GTTGAATCAAGAATAGACAGTAAACGTCTTTATTATGGTCGTTTCATTTTGTCCCCGCTTATGAAAGGTCAAGCCGATACCATAGGTATTGCCATGCGAAGGGCTTTATTTGGAGAAATAGAAGGAACATGTATTACACGTGCAAAATCTAAGAGAGTACCACATGAATATTCTACAATAATAGGTATTGAGGAATCCATACATGAAATTTTACTAAATTTGAAAGAAATTGTATTGAGAAGTAATATATATGGAGTTAGAGACGCATACATTTGCGTC------AGGGGT------CCTAGATACGTAACCGCTCAAGATATCATCTCA---CCACCCTCCGCGGAAATAGTTGACACGACACAACATATAGCTAACTTGACGGAACCGATAGATTTGTGTATTGAATTAGAAATCAAGAGAGATCGCGGATACCGT---ACTAAATCTCAAGACGGA---AGTTACCCTATAGATGCTGTATCCATGCCTGTTCGAAATGCGAATCATAGTATTTATGGGAATGGGAAT---GAAAAA---CAAGAAATACTATTTCTAGAAATATGGACAAATGGAAGTTTAACTCCTAAGGAAGCACTTCATGAAGCTTCTCGTAATTTGATTGATTTATTTATT---CCTTTTCTACATGCGGAGGAAGAG------GACATGAATTTC------GAACAAAATAAAAAC------GGATTTACTTTACCCCTT---TTTACCTTTCAAGATGGATTAACTATGCTACAGAATGATGGAAATGGGGGAATGTCCACA---ATACCCGGATTTAGTCAGATTCAATTTGAGGGATTTTGTAGGTTCATTAATGAGGGTTTGACGGAAGAATTTAATAAGTTTCCA------AAAATGGAAGATACAGATCAAGAAATGGAATTTCAATTATTTGTGGAAAGATATAAATTGGTGGAACCTTTGAAAAACGAAAGAGATGCTGTGTATGAATCACTTACATATTCTTCTGAATTATATGTACCCGCGGGATTAATTTGGAAAACC------GGTAGGGATATGCAAGAGCAAACCATTTTTATTGGAAACATTCCTTTAATGAATTCCTGGGGAACCTTTATAGTAAATGGAATATACAGAATTGTAATCAATCAAATATTGCAAAGTCCCGGTATTTACTACCGTTCAGAATTGGACCATAACGGAATTTCTGTCTATACCAGTACCATAATATCAGATTGGGGAGGGAGATTAGAATTAGAAATTGATAGAAAAGCAAGGATATGGGCCCGCGTTAGTAGGAAACAAAAAATATCTATTCTAGTTCTATCATCAGCTATGGGTTCAAATCTAAGAGAAATTCTAGATAATGTTTGTTACCCTGATATTTTCTTGTCTTTC------CCG------AATGATAAGGAGAAAAAAAAGATTGGGTCAAAAGAAAGTGCTATTTTGGAGTTTTATCAACAATTTGCTTGTGATCCTGTATTTTCT---GAGTCTTTATGTAAGGAA---TTACAAAAGAAATTTTTTCAACAAAGATGCGAATTAGGAAGGATTGGTCGACGAAATATTAATCAAAGGCTAAATCTTGATATACCTCAGAACAATACATTTTTGTTACCACGAGATGTATTGGCTGCTGCGGATCATTTGATCGGAATGAAATTTGGAATGGGTATACTT------GACGATATGAATCACTTGAAAAATAAGCGTATTCGTTCTATAGCAGACTTGTTACAGGATCAATTCGGACTGGCTCTTGTTCGTTTAGAAAATGCGGTTCGAGGAACTATATGTGGAGCAATCCGG------CATAAA---TTGATACCGACTCCCCAAAATTTGGTAACTTCGACT------TCATTAACAACCACTTATGAATCATTTTTTGGCCTACACCCTTTATCTCAAGTGTTGGATCGAACTAATCCATTGACACAAATGGTTCATGGGCGAAAATTGAGTTATTTGGGTCCCGGGGGGTTGACTGGACGAACTGCTAGTTTTCGGATACGAGATATCCATCCTAGCCACTATGGACGTATTTGCCCAATTGACACGTCTGAAGGAATCAATGTTGGACTTATTGGATCCTTAGCCATTCATGTGAGGATTGGTTAT---TCGGGATCTATAGAAACTCCGTTTTATGAAATATCT---AAAAGATCAAAAGAA------GAGGCACAGATAGTTTATTTATTACCAAATAGAGATGAATACTATATGGTGGCAGCAGGAAATTCTTTAGCCTTAAATCAGGGTATTCAGGAAGAACAGGTTGTTCCGGCTCGATACCGTCAAGAATTCCTTACTATTGCATGGGAGCAGATTCATCTTAGAAGCATTTTTACCTTCCAATATTTTTCTATTGGAGCTTCCCTCATTCCTTTTATCGAACATAATGATGCGAATCGAGCTTTAATGAGTTCTAATATGCAGCGCCAAGCAGTTCCGCTTTCTCGGTCCGAGAGGTGTATTGTTGGGACTGGGTTGGAACGCCAAACGGCTCTGGATTCAAAGGTTTCTGCTATAGCAGAACACGAGGGAAAAATTATTTATACTGATACTCACAAGATCATTTTATCAAGTAATGCGATAAAT------ATTCCATTAGTTATCTATCAACGTTCCAACAAGAATACTTGTATGCATCAAAAACCCCGGGTTTTGCGAGGTAAATGCATTAAAAAGGGACAAATTTTAGCAGACGGTGCGGCTACAATTGGTGGAGAACTTGCTTTAGGAAAAAACGTATTAGTA------GCTTATATGCCATGGGAAGGTTACAATTTTGAAGACGCAGTACTAATTAGCGAGCGCCTGGTATATGAAGATATTTTTACTTCTTTTCACATCCGGAAATACGAAATTCAGACTCGCGTGACAAACCAA---GGGCCTGAAAGAATCACTAAGGAAATACCCCATTTGGAAGCTCATTTACTCCGAAATTTAGACAGAAATGGGGTTGTAATGCTGGGATCTTGGGTGGAAGCAGGTGATATTTTAGTAGGTAAATTAACGCCTCAGACAGCAAACGAATCATCGTATGCCCCAGAGGATAGATTATTACGAGCCATACTTGGAATT---CAGGTATCTACTGCAAAAGAAACTTCTCTAAAACTACCTGTAGGTGGGAGGGGTCGTGTTATTGATGTGAGATGGATTCAGAAAAAGGGGGGTTCCAGTATAATTCGTGTATATATTTTACAGAAACGTGAAATCAAAGTAGGTGATAAAGTAGCTGGAAGACATGGGAATAAAGGTATCATTTCCAAAATTTTGCCTAGACAAGATATGCCCTATTTGCAAGATGGAACACCCGTTGATATGGTCTTCAACCCATTAGGAGTACCATCACGAATGAATGTAGGACAGATATTTGAATGCTCACTCGGGTTCGCTGGGGATCTGCTAAAGAGACATTATAGAATAGCACCTTTTGATGAGAGATATGAGCAAGAGTCTTCGAGAAAACTAGTGTTTCCTGAATTATATGAAGCCAGTAAGCAAACAAAAAATCCATGGGTATTTGAACCCGAGTATCCGGGAAAAAGTAGAATATTTGATGGAAGAACCGGAAATCCTTTTGAACAACCTGTTCTAATAGGAAAGTCCTATATCCTAAAATTAATTCATCAAGTTGATGATAAAATCCATGGACGTTCCAGTGGACATTATGCACTTGTTACACAACAACCTCTTAGAGGAAGAGCGAAACAAGGCGGACAGCGGGTAGGAGAAATGGAAGTTTGGGCTCTAGAGGGATTTGGTGTTGCTCATATTTTACAAGAGATGCTCACTTATAAATCTGATCATATTAGAGCTCGTCAAGAAGTACTTGGCGCTACGATCATTGGGGGAAGAGTACCTAACCCAGAGGATGCTCCAGAATCTTTTCGATTGCTCGTTCGAGAACTACGATCCTTAGCTCTAGAACTGAATCATTTC------CTTGTATCTGAGAAGAATTTTCAGATTATTAGGAAGGAAGCTATGATTGACCGGTATAAACATCAACAACTTCGAATTGGACTAGTTTCCCCTCAACAAATAAAGGATTGGGCCAACAAAATCTTACCTAATGGAGAG---ACCGTT---GGAGAGGTGACAAAACCTTATACTTTTCATTATAAAACTAGTAAACCGGAAAAGGATGGATTGTTTTGTGAAAGAATCTCTGGACCCATAAAAAGTGGAATTTGTGCTTGTGGACGAGTGATCGGAGCTGAAAAAGAAGACCAAAAATTTTGTGAACAATGCGGGGTAGAATTTGTTGATTCTCGGATACGAAGATATCAAATGGGATACATCAAACTCGCATGTCCAGTCACTCATGTGTGGTATTTGAAACGTCTTCCTAGTTATATCGCGAATTTTTTAGATAAAGCCCTTAAGGAATTAGAAGGACTAGTATACTGCTTTTCTTTTGCTAGGCCCATATCTAAAAAACCGACTTTCTTACGATTACGAGGATCATTCGAATACGAAATTCAATCCCGGAAATACAGCATTCCACTTTTCTTTACT---ACTCAGGGCTTCGAGACATTTCGAAATCGAGAAATCTCTACAGGAGCAGGTGCTATCAGAGAACAATTAGCCGATTCAGATTTTATAATTACTATAGGGAATTCCATGTTAGAATGGAAGGAATTAGGGGACGAGGGGTTTACTGGAAATGAATGGGAAGATAGAAAAATTAGAAGAAGAAAGGATTTTTTGGTTAGACGCATGGAATTAGCTAAACATTTTATTCGAACAAATGTAGAACCAGAATGGATGGTTTTGTGCTTATTACCGGTTCTTCCTCCCGAATTGAGACCCATCATTCAGATAGATGGGGGTAAACTCATGAGTTCGGATATTAATGAACTCTATAGAAGAGTTATCTATCGGAACAATACTCTTACCGATCTATTA---GCAACAAGTAGA------TCCACGCCGGGGGAATTAGTA------ATGTGTCAGGAGAAATTGGTACAAGAAGCCGTGGATACACTTCTTGATAATGGGATCCGTGGGCAGCCGATGAGAGATGGT------CATAATAAAGTTTACAAGTCATTTTCGGATGTAATTGAAGGCAAAGAAGGAAGATTTCGCGAAACTCTGCTTGGTAAACGTGTTGATTATTCGGGACGTTCCGTCATTGTCGTGGGTCCTTCGCTTTCATTACATCAATGCGGATTACCTCGAGAAATAGCAATAGAGCTTTTTCAAACATTTGTAATTCGTGGTCTAATCAGACAACATGTTGCTTCTAACATAGGGATTGCGAAAAGTAAAATT------CGGGAAAAAGAATCGGTTGTATGGGAAATACTTCGGGAAGTTATGCAAGGGCATCCTGTATTGTTGAATAGAGCACCCACCTTGCATAGATTAGGTATACAGGCATTCCAACCCATTTTAGTGGAGGGGCGCGCTATTTGTTTACATCCATTGGTTTGTAAGGGCTTCAATGCAGATTTTGATGGGGATCAAATGGCTGTTCATGTACCCTTATCTTTGGAAGCTCAAGCGGAGGCTCGTTTACTTATGTTTTCTCATATAAATCTCTTGTCTCCTGCTATTGGGGACCCAATTTCTGTACCAACTCAAGATATGCTTATCGGACTTTATGTATTAACGATCGGGAATCGTCGAGGTATTTGTACAAATAGGTAT---AATCCA------TATAGTTGTGGAAACTATCAAAAT---AAAGCAGTT---GACAAT------AATGACTATAAGTATACGAAAGAGAAAGAACCCTATTTTTGTAATTCGTATGATGCACTTGGGGCTTATCGGCAGAAACGAATC---AGTTTAGATAGCCCTTTGTGGCTTCGATGG------AGACTA------GATCAA------CGTGTCATTGTC---TCAAGAGAAGTTCCCATCGAAGTTCGATATGAATCTTTGGGTACTTATCATGAAATTTATGGGCACTATCTAATATTGGGAAGTGTAAAAAAAGAAATACGTTGTATATACATTCGAACCACTCTTGGTCATATTTCTTTTTATCGAGAAATAGAGGAAGCCATACAGGGGTTTTGTCGGGCC---TACTCATACGCTGCAGAACGGGCCGATCTGGTCTTTCACAATAAAGTGATAAATGGAACTGCTATGAAACGACTTATTAGCGGATTAATAGATCATTTCGGAATGGCATATACATCACATATCCTGGATCAAGTAAAGACTTTGGGTTTCCAGCAAGCCACTGCTACATCTATTTCATTAGGGATTGATGATCTTTTAACAATCCCTTCTAAGGGATGGTTAGTCCAAGATGCTGAGCAACAAAATTTTATTTTGGAGAAACACTATCATTATGGGAATGTACACGCAGTAGAAAAATTACGTCAATCGATTGAGATATGGTATGCTACAAGTGAATATTTTAGACAAGAAATGAATCCTAATTTTCGGATGACCGATCCTTCTAATCCAGTATATCTAATGTCCTTTTCGGGAGCCCGAGGAAATGCATCTCAAATACACCAATTAGTAGGTATGAGAGGATTAATGTCGGATCCCCAGGGACAAATGATTGATTTACCCATTCAAAGCAATTTACGTGAAGGACTTTCTTTGACAGAATATATAATTTCCTGTTACGGAGCCCGCAAAGGGGTTGTCGATACTGCTGTACGAACATCAGATGCCGGATACCTCACACGTAGACTTGTTGAAGTAGTTCAACACATTATTGTACGTAGAACAGATTGTGGCACTATCCGAAGTATTTCTGTAAGTCCTCGAAACGGTATGACGGAAAAAATTTTTGTTCAAACATTAATTGGTCGTGTATTAGCAGACGATATATATATGGGTCCACGATGTCTTGCCACCCGAAATAAAGATATTGGAATTGGACTTGTTAATCGATTCATAACCTTTCGAGCACAATCAATATATATTCGAACGCCCTTTACTTGTAGGAGTACATCTTGGATCTGTCAATTATGTTATGGTCGGAGTCCCACTCATGGCGACTTGGTTGAATTGGGGGAAGCCGTAGGTATTATTGCGGGTCAATCAATTGGAGAACCGGGAACTCAACTAACATTAAGAACTTTTCATACCGGTGGAGTATTCACAGGTGGCACTGCCGAACATGTACGAGCTCCTTCTAATGGAAAAATCAAATTCGATGAGGATTTGGTTCATCCCACACGTACTCGTCATGGGCATCCCGCTTTTCTATGTTCTATAGATTTGTATGTAACTATAGAAAGTCGGGATATTCTACATAATGTGAATATTCCAACAAAAAGTTGGATTTTAGTTCAAAATGGTCAATATGTAAAATCAGAACAGGTAATTGCGGAGATTCGTGCCGGAACGTCC---ACTTTTCATTTTAAAGAAAAAGTCCGAAAACATATTTATTCTGAATCTGAGGGGGAAATGCACTGGAGTACCGACGTCCACCATACACCTGAATATACATATAGTAATGTT---CATCTATTACCAAAAACAAGTCATTTATGGATATTAGCGGGAAGTCCGTGCAGATCT------AGTATAGTGTCTTTTTCGCTCCGCAAGGATCAAGATCAAATGAATGTTCAT------TCTTTTTCTGTCGAA------GAAGAATAT------AGCTCTGATTTCTCAATGACTAAT------GATCGAGTAAGA------CATAAATTGTTG---GATGCTTCTAAAGATGGAGAAATT------CTTGGCTTTTTA---AGACTTGATCCGATGATATTTAATGGTCAT---TGGAATTTCATATATCCTTCCATTATTCAAGAGGATTCTTATTTCTTGGCGAAAAAACGAAGAAATAGATTTCTCATTCCATTACAATATGATCACGAACGAGAGAAAGAATTAATACCCTGTTTTGGTATTTCCATTGAAATACCA---AAACAAGGTATTTTA---CGTAGAAATAGTATTCTTGCTTTTTTTGATGATCCACGATACAGAAGAAGT------AATTCCGGAATTACT------AAA---TATAATATAAGAAGCCGAGTAGGCGGATTAGTCCGAGTGGAGAGA------AAAAAAAAA---TATATTGAATTGAGAATCTTTTCCGGAGATATTTATTTTCCTGGAGAGACAGATAAGATATCCCGGCACAGCGGAATTTTGATACCACCGGAAACAGAAAACAAAAATGATAAGGAATCA---AAAAAATTGAAAAGTTGGATCTATGTTCAACGGACACCTACCAAGAAAAAGTATTTTGTTTTGGTTCGACCCGTAGTCACATATGAAATA------GCTGATGGGATAAATTTCGCAATACTTTTCCCTCAGGATCTCCTTCGGGAAAAGGATAATGTCCAACTTAGAGTTGTCAATTATATCCTTTATGGAAACGGGAAGTCAATTCGAGGAATTTCTCACACAAGTATTCAACTAGTTCGAGCTTGTTTAGTATTGAATTGG---AATCCAGAGAAAAGT------GGTTCTATGGAAGAGGTTCATGCT------TCCTTTGTTGGGGTAAGGGCAAAT---AATCTGATTCGCGACTTCATAAAAATGGAATTAGTCAAA------TCCACTATTTCGTTTATT------GGAAAAAGGTATAATAGGGCAAGTTCGGGATTAATTTTCGATCGTGGATTAAATCGT------ACCAATAGA------AATCCTTTTTATCCTAAGGTGAAGATT------CCATCACTTACCCAACATCGA------GGTACTATTGGTATTGGTACATTGTTGAATCGAAATAAG---GAATACCAATCT---TTGATAATTTTGTCATCATCCGATTGTTTTAGAATTGGT---CCACTCAATGCTTCGAAATACAATAATATGACAAAAAAATCA------GATTCCATAATCCCC------ATTATGGAT------TTGTTGGGT------CCTCTAGGGGTTATTGTACCTAAAATAAATGTTTATTCATCTTACCAT------TTA---ATAACTTATAATCAGATCTTGTTAAAGAAATATTTGCTACTT---GAC------AATTTGAAACAAACTTTCCAAGTACTTAAATACTGTTTAATAAGTGAAAATAGGCGGATTTATAATCCCGATCCATGCAGTAACATCATT------TTTAATCCACTCCATTTAAATTGGTGC---TTTTTACATCATGATTATTGGAAAGAAACATCGACAATAATTAGCCTTGGACAATTTTTTTGCGAAAATGTATGTTTATTCAAAGACGAACCATAT------GTAAAAAATTCTGGTCAAATTCTAATTGTTCGTCTGGATTCCTTAGTTATAAGATCCGCTAAACCCTATTTGGCCACTCCAGGGGCAACTGTTCATGGCCATTATGGAAAAATCCTTTACGAAGGAGATACATTAGTCACATTTATATATGAAAAATCAAGATCGGGTGACATAACGCAAGGTCTCCCCAAAGTGGAACAAATCTTAGAAGTGCGT------TCGATTGATTCAATATCAATGAACCTCGAAAGGAGAGTGGAAGGTTGGAATGAACGTATTCCAAGAATTCTTGGAATACCTTGGGGATTCTTGATTCGAGCTAAGCTAATCATCGCTCAAAGTCGTATTTCTCTGGTTAATAAAATCCAAAAGGTTTATCGATCCCAGGGAGTACATATACATAATAGACATATAGAAATTATTGTACGTCAAGTAACATCAAAAGTGTTGGTTTCGGAAGATGGAATGTCTAATGTTTTTTTACCTGGCGAATTAGTCGGATTGTTGCGAGCGGAACGAGCAGGACGCGCTTTGGACGAA---GCGATCTCTTATCGGGTAATCCTATTGGGAATAACGAGGGCATCTCTAAATACTCAAAGTTTTATATCTGAAGCAAGTTTTCAAGAAACTGCTAGAGTTTTAGCAAAAGCTGCTTTACGAGGTCGTATTGATTGGTTGAAAGGCCTGAAAGAGAACGTTGTTCTGGGGGGGATTATTCCGGTTGGTACCGGATCCGGATTCCAAAAATTAATGTACCGTTCAAGG------CAAGACAAGAACGTTTATTTCGAGAATGGACGTATTAGTTCA---CGTAAGAATGGGCGTAGAATACCA---AAAGGTATTATTCATGTTCAAGCAAGTTTCAACAATACCATTGTAACTGTTACAGATGTACGAGGTCGGGTGGTTTCTTGGGCCTCCGCTGGTACTTCTGGATTCAAAGGCACAAGAAGAGGAACACCCTATGCCGCTCAAGCAGCGGCCTTAAATGCTATTCATACAGTAATTGATCAGGGTATGCAACGAGCAGAAGTTATGATAAAGGGTCCTGGTCTCGGAAGAGATGCAGCATTACGAGCCATTCGTAGAAGTGGTATACTATTAAGTTTCGTACGTGATGTAACACCTATGCCGCATAATGGATGTCGACCCCCTAAAAAAAGACGTGTGATGCCAACTATTAAGCAACTTATTAGAAACACAAGACAGCCAATAAAAAATGTCACGAAATCCCCCGCTCTTAGAGGATGTCCTCAGCGGCGAGGAACATGTATTAGGGTGTATACTATCACCCCCAAAAAACCAAACTCTGCCTTACGTAAAGTTGCCAGAGTACGATTAACCTCT---GGATTTGAAATCACTGCTTATATACCTGGTATTGGCCATAATTTACAAGAACATTCTGTAGTATTAGTAAGAGGAGGAAGGGTTAAGGATTTACCCGGTGTGAGATATCACATTGTTCGAGGAACCCTAGATGCTGTCGGAGTAAAGGATCGTCAACAAGGGCGTTCTAGT---------------------ATGGCAAGAAAAAGTTTGATTCAGAGGGAGAAAAGGCGACAGAAATTGGAACAGAAATATCATTTGATTCGCCGATCCTTAAAAGAAAGCAAAGTTCCGTCGTTG------AGT---GAAAAATGGGAAATTCATGGAAAATTGCAATCCCCACCACGTAATAGTGCACCTATACGTCTTCATCGACGTTGTTTTTTGACTGGAAGACCTAGAGCTAACTATCGAGACTTTGGGTTATCCGGACACATACTTCGAGAAATGGTTCATGCATGTTTGTTACCGGGCGCAATAAGATCGAGTTGGATGGTC------AAAAATTCATTTATTTCGCTTATTTCA------CAAGAAGAAAAAGAAGAA------AACAAAGGTTCTGTTGAATTTCAAGTAATCAATTTTACGAATAAGATACGGAGACTTACTTCACATTTAGAATTGCATAAAAAGGATTTTATATCACAAAGAGGTTTACGAAAAATTCTGGGAAAACGTCAGCGTCTGCTAGTTTATTTGTCAAAAAAAAATAAAGTGCGTTATAAGAAATTAATCGATCAATTGGATATTCGGGAAGTAAAACTTCGTTTGAAACGATGTGGTAGAAAGCAACGTGCGACTGTCTATCGAATCGTTGCAATTGATGTTCGATCTCGAAGAGAAGGAAGAGATCTTCGAAAAGTG---GGTTTTTATGATCCGATAAAGAATCAAACTTATTTA---AATGTTCCTCTTATTCTCTATTTACTTGAAAAGGGCGCTCAGCCTACAGGAACTGTTTATGATATTTTAAGGAAGGCAGAAATTTTTAAACGTAAATACAAGCGATCTTTTCGTAGG---CGTTTACCCCCAATTGGATCTGGGGATCGAATCGATTATAGAAACATGAGTTTAATTAGTCGATTTATTAGTGAACAGGGAAAAATATTATCTAGACGGGTGAATAGATTGACTTTGAAACAACAACGATTAATTACTATTGCTATAAAACAAGCTCGTATTTTATCTTTGTTGCCTTTTCTTAAT------AATGAGAAACAATTTGAAAGAGCTGAGTCAATCCCA---AGAATTATTAGTCCTAAAACCAGAAATAACATGAGGGAGGAGAAAGAAATTATTGTAACTTGGTCTCGGACATCTACCATTATACCCACAATGATTGGCCATACAATCGCTATTCATAATGGAAAGGAACATTTACCTATTTTTATAACGGATCGTATGGTGGGTCACAAATTGGGAGAATTTGCACCTACTCTTACTTTCGCTAGACAT---GCAAGAAATGATAATAAATCCCGTCCTATGACAAGAAGATATTGGAACATAAATTTGGAAGAGATGATGGAGGCGGGAGTTCATTTTGGTCATGGTACTAAGAAATGGAATCCTAAAATGGCCCCTTACATCTCTGCAAAGCGTAAAGGTATTCATATTACGAATCTTACTAGAACTGCTCGTTTTTTATCAGAAGCCTGTGATTTGGTTTTTGATGCAGCAAGTAGAGGAAAAAACTTATTAATCGTTGGTACTAAAAATAAAGCAGCGGGTTTAGTAGCATCAGCTGCAATAAGGGCCCGGTGTCACTATGTTAATAAAAAATGGCTGGGAGGTATGTTAACGAATTGGTCTACCACGGAAACGAGACTTCAAAAATTGAGGGACTTAAGAGCAGAACAAAAGAAGGGGAAACTTAATCGTCTTCCCAAAAGAGATGCAGCAATGTTGAAGAGAAAATTATCTACCTTGCAGACATATCTCGGCGGGATCAAATATATGACAGGATTGCCTGATATTGTGATCATCGTTGATCAGCAAGAAGAATATACGGCCCTTCGAGAATGTGCAATTTTGGGAATTCCGACAATTTGTTTAATCGATACAAATTGTGACCCAGATCTCGCGGATATTTCGATTCCAGCCAACGATGATGCTATAGCTTCAATCCGATTAGTTCTTAACAAATTAGTATCCGCAATTTGTGAGGGGCGT------TCTAGCTATATGGGACAAAAAATAAATCCACTTGGTTTCAGACTTGGTACAACTCAACGTCATCATTCCTTTTGGTTCGCACAACCAAAAAATTATTCTGTGGGTCTACAGGAAGATGAAAAAATACGGAATTGTATCAAGAACTACGTACAATTCGAGGGAATCGCACGTATAGAAATTGAAAAAAGACGAGGAATCGAAGAATTACAGACGAATGTACAAAAAGAA------TTTTTTTCTGTGAACCGGAGACTTAATATTGCTATT---ACAAGAATTGAAAAACCT---TATGGACAACCTAATATTCTTGCAGAATATATAGCTTTACAATTGAAAAATAGAGTTTCATTTCGAAAGGCAATGAAAAAAGCTATTGAATTAACTGAA---CAAACAGATACAAAAGGAATTCAAGTGCAAATCGCGGGTCGTATCGACGGAAAAGAAATTGCACGTGTTGAATGGATCAGAGAGGGTAGAGTTCCCCTACAAACAATTCGCGCTCAAATTGATTATTGTTGCTATACAACTCAAACCATTTATGGAGTATTGGGAATAAAAATTTGGATTTTTGTAGACATGTCTCGTTACCGAGGACCTCGTTTCAAAAAGATACGCCGCTTAGGG---ACTTTACCAGGACTAACTAGTAAAAGACCT------AGATCCGGAAATGAT---CTTAAAAACCAATTGCGATCTGGGAAAAGATCGCAATATCGTATTCGTCTAGAAGAAAAACAGAAATTACGTTTTCATTATGGTCTGACAGAGCGACAATTACTTAAATATGTCCATATCGCTGGAAAAGCCAAAGGTTCAACGGGTCAAATTTTATTACAATTACTTGAGATGCGTTTAGATAACATCCTCTTCCGATTCGGTATGGCTTCGACCATTCCTGCAGCCAGACAATTAGTTAACCATAGACATATTTTAGTTAATGGTCGTATGGTGGATATACCAAGTTATCGTTGCAAACCCCGAGATATTATTACGACTAAGGATAAACAAGGATCAAAAGCTCTGATTCAAAAAAATATTTCTTTATCCCCCCCC------GAAGAATTGCCAAAA------CATTTGACTTTTGACTCATTCCAATACAAAGGATTAGTAAATCAAATAATAGATAGTAAATGGATCGGTTTG---AAAATAAATGAGTTGTTAGTCGTAGAATATTATTCCCGTCAGACTATGTCACGTCGAGGTACTGCAGAAGAAAAAACTGCAAAATCCGATCCAATTTATCGTAATCGATTAGTTAACATGTTGGTTAATCGTATTCTGAAACACGGAAAAAAATCTTTGGCTTATCAAATTATCTATCGAGCCATGAAAAAGATTCAACAAAAGACGGAAACAAATCCACTATCTGTTTTACGTCAAGCAATACGTGGAGTAACTCCCGATATAGCAGTAAAAGCAAGACGTCATCAAGTTCCTATTGAAATAGGATCTACACAA------GGAAAAGCACTTGCCATCCGTTGGTTATTAGGGGCATCCCGAAAACGTCCGGGTCGAAATATGGCTTTCAAATTAAGTTCCGAATTAGTGGATGCCGCC---AAAGGGAGCGGCGATGCCATACGCAAAAAGGAAGAGACTCATAGAATGGCAGAGGCAAATAGAGCTTTTGCACATTTTCGTATGGGTAGGGACACCATTGCTGATATAATAACTTCTATAAGAAACGCTGACATGGATAAAAAAGGAACGGTTCGAATAAGATTTACTAATATTGCCGAAAACATTGTGAAAATACTTCTACGAGAAGGTTTTATTGAAAACGTTCGGAAACAT------CAGGAAAATAACAAATATTTCTTGGTTTCAACCCTACGACAT------AGAAAGGCTAGGAAAGGGATA------------GATAGAGCCGTC---TTAAAACGTATAAGCCGACCCGGTTTACGAATTTATTCCAACTATCAAGGAATTCCTAAGATTTTAGGTGGAATAGGAGTTGTAATTCTTTCTACTTCTAGAGGTATAATGACAGATCGAGAAGCTCGACAAGAAAAAATTGGAGGAGAAATCTTGTTATCTATATGGC---TCATGGAGAGTTTGATCCTGGCTCAGGATGAACGCTGGCGGCAT--GCCTAACACATGCAAGTCGGACGGGAAGTGGTG------TTTCCAGTGGCGGACGGGTGAGTAACGCGTAAGAACCTGCCCTTGGGAGGGGAACAACAACTGGAAACGGTTGCTAATACCCC-G--T-AGGCTGAGGAGCAAAA-GGAGGAATCCGCCTGAGGAGGGGCTCGCGTCTGATTAGCTAGTTGGTGAGGTAATAGCTTACCAAGGCGATGATCAGTAGCTGGTCCGAGAGGATGATCAGCCACA------CTGGGACTGAGACACGGCCCAGACTCCTACGGGAGGCAGCAGTGGGGAATTTTCCGCAATGGGCGAAAGCCTGACGGAGCAATGCCGCGTGGAGGTA------GAAGGCCTACGGGTCGTGAACTTCTTTTCTCGGAGAAGAAGCAATGACGGTATCTGAGGAATAAGCATCGGCTAACTCTGTGCCAGCAGCCGCGGTAAGACAGAGGATGCAAGCGTTATCCGGAATGATTGGGCGTAAAGCGTCTGTAGGTGGCTTTTCAAGTCCGCCGTCAAATCCCAGGGCTCAACCCTGGACAGGCGGTGGAAACTAGCAAGCTGGAGTACGGTAGGGGCAGAGGGAATTTCCGGTGGAGCGGTGAAATGCGTAGAGATCGGAAAGAACACC-AACGGCGAAAGCACTCTGCTGGGCCGACACTGACACTGAGAGACGAAAGCTAGGGGAGCAAATGGGATTAGATACCCCAGTAGTCCTAGCCGTAAACGATGGATACTAGGCG-CTGTGCGTATCGACCCGTGCAGTGCTGTAGCTAACGCGTTAAGTATCCCGCCTGGGGAGTACGTTCGCAAGAATGAAACTCAAAGGAATTGACGGGGGCCCGCACAAGCGGTGGAGCATGTGGTTTAATTCGATGCAAAGCGAAGAACCTTACCAGGGCTTGACATGC-CGTGAATCCTCTTGAAAGAGAGGGGTGCCTTCGAACGCGGACACAGGTGGTGCATGGCTGTCGTCAGCTCGTGCCGTAAGGTGTTGGGTTAAGTCCCGCAACGAGCGCAACCCTCGTGTTTAGTTGCCAC-----CATTGAGTTTGGAACCCTGAACAGACTGCCGGTGATAAGCCGGAGGAAGGTGAGGATGACGTCAAGTCATCATGCCCCTTATGCCCTGGGCGAC--ACACGTGCTACAATGGCCGGGACAAAGGGTGCGATCCCGCGAGGGTGAGC--TAACCCCAAAAACCCGTCCTCAGTTCGGATTGCAGGCTGCAACTCGCCTGCATGAAGCCGGAATCGCTAGTAATCGCCGGTCAGCCATACGGCGGTGAATTCGTTCCCGGGCCTTGTACACACCGCCCGTCACACTATGGGAGCTGGCCATGCCCGAAGTCGTT---ACTTTAACCGCAAGGAGGGGGATGCCGAAGGCGGGGCTAGTGACTGGAGTGAAGTCGTAACAAGGTAGCCGTACTGGAAGGTGCGGCTGGATCACCTCCTTTTTCAAACGAGGAAAGGTTT---ACGGTGGATACCTAGGCACCCAGAGACGAGGAAG-GGCGTAGCAAGCGACGAAATGCTTCGGGGAGTTGAAAATAAGCATAGATCCGGAGATTCCCGAATAGGTCAACCTTTC----GAACTG-CTG-CTGA------ATCCATGGGCAAGAGACAACCTGGCGAACTGAAACATCTTAGTAGCCAGAGGAAAAGAAAGCA---AAAGCGATTCCCGTAGTAGCGGCGAGCGAAATGGGAGCAGCCTAAACCATTAAAACGGGGTTGTGGGAGAGCAATACAAGCGCCGTGCTGCTAGGCGAAGC-GGTG----GAATGCTGCACCCTAGATGGCTAAAGTCCAGTAGCCGAA-------AGCATCACTA------GCTTATGCTCTGACCCGAGTAGCATGGGGCACGTGGAATCCCGTGTGAATCAGCAAGGATCCCCTTGCAAGGCTAAATACTCCTGGGTGACCGATAGCGAAGTAGTACCGTGAGGGAAAGGTGAAAAGAACCCCCAT-CGGGGAGTGAAATAGAACATGAAACCG---TGAGCTCCCAAGCAGTGGGAGGAGAATGTGATCTCTGACCGCGTGCCTGTTGAAGAATGAGCCGGCGACTCATAGGCAGTGGCTTGGTT------AAGGGAACCCACCGGAGCCGTAGCGAAAGCGAGTCTTCATAAGGCGATTGTCACTGCTTATGGACCCGAACCTGGGTGATCTATCCATGACCAGGATGAAGCTTGGGTGAAACTAAGTGGAGGTCCGAACCGACTGATGTTGAAGAATCAGCGGATGAGTTGTGGTTAGGGGTGAAATGCCACTCGAACCCAGAGCTAGCTGGTTCTCCCCGAAATGCGTTGAGGCGCAGCAGTT---GACTGGACATCTAGGGGTAAAGCACTGTTTCGGTGCGGGCCGCGAGAGCGGTACCAAATCGAGGCAAACTCTGAATACTAGATATGACCC------AAAAATAACAGGGATCAAGGTCGGCCAGTGAGACGATGGGGGATAAGCTTCATCGTCGAGAGGGAAACAGCCCGGATCACCAGCTAAGGCCCCTAAATGACCGCTCAGTG--ATAAAGGAGGTAGGGGTGCAGAGACAGCCAGGAGGTTTGCCTAGAAGCAGCCACCCTTGAAAGAGTGCGTAATAGCTCACT-GATCGAGCGCTCTTGCGCCGAAGATGAACGGGGCTAAGCGATCTGCCGAAGCTGTGGGATGTA-----A----AAATGCATCGGTAGGGGAGCGTTCCGCCTTAGATGGAAGCACCCGCGCGAGCAGGGGTGGACGAAGCGGAAGCGAGAATGTCGGCTTGAGTAACGCAAACATTGGTGAGAATCCAATGCCCCGAAAACCTAAGGGTTCCCCCGCAAGGTTCGTCCACGGAGGGTGAGTCAGGGCCTAAGATCAGGCCGAAAGGCGTAGTCGATGGACAACAGGTG------AATATTCCTGTACTACCCCTT-GTGGTCCCGAGGGACGGAGGAGGCTAGGTTAGCCAAGATGGTTATCGGTTCAAGGACGCA---AGGTGACGC-TTTTTCAGGGTAGGGTA-----AGAAGGGGTAGAGAAAATGCCTCGAGCCAATGTCCGAGTACC-AGGCGCTA--------ACCCATGCCATACTCCCAGGAAAAGCTCGAACG-ACCTTCA--ACAAAAGGGTACCTGTACCCGAAACCGACACAGGTAGGTAGGTAGAGAATACCTAGGGGCGCGAGACAACTCTCTCTAAGGAACTCGGCAAAATAGCCCCGTAACTTCGGGAGAAGGGGTGCCTCCT-------CAC-AAAGGGGGTCGCAGTGACCAGGCCCGGGCGACTGTTTACCAAAAACACAGGTCTCCGCAAAGTCGTAAGACCATGTATGGGGGCTGACGCCTGCCCAGTGCCGGAAGGTCAAGGAAGTTGGTGACCTGATGACAGGGGAGCCGGCGACCGAAGCCCCGGTGAACGGCGGCCGTAACTATAACGGTCCTAAGGTAGCGAAATTCCTTGTCGGGTAAGTTCCGACCCGCACGAAAGGCGTAACGATCTGGGCACTGTCTCGGAGAGAGGCTCGGTGAAATAGACATGTCTGTGAAGATGCGGACTACCTGCACCTGGACAGAAAGACCCTATGAAGCTTTACTGTTCCCTGGGATTGGCTTTGGGCC--TTTCCTGCGCAGCTTAGGTGGAGGGCGAAGAAGGCCTCCTTCCGGGGG-GGCCCGAGCCATCAGTGAGATACCACTCTGGAAGAGCTA-GAATTCTAACCTTGTGTCAGGCC-CTACGGGCCAAGGGACAGTCTCAGGTAGACAGTTTCTATGGGGCGTAGGCCTCCCAAAAGGTAACGGAGGCGTGCAAAGGTTTCCTCGGGCCGGACGGAGATTGGCCCTCGAGTGCAAAGGCAGAAGGGAGCTTGACTGCAAGACCCACCCGTCGAGCAGGGACGAAAGTCGGCCTTAGTGATCCGACGGTGCCGAGTGGAAGGGCCGTCGCTCAACGGAT-AAAAGTTACTCTAGGGATAACAGGCTGATCTTCCCCAAGAGTTCACATCGACGGGAAGGTTTGGCACCTCGATGTCGGCTCTTCGCCACCTGGGGCAGTAGTATGTTCCAAGGGTTGGGCTGTTCGCCCATTAAAGCGGTACGTGAGCTGGGTTCAGAACGTCGTGAGACAGTTCGGTCCATATCCGGTGCGGGCGTTAGAGCATTGAGAGGACCTTTCCCTAGTACGAGAGGACCGGGAAGGACGCACCTCTGGTGTACCAGTTATCGTGCCCACGGTAAACGCTGGGTAGCCAAGTGCGGAGCGGATAACTGCTGAAAGCATC-TAAGTAGCAAGCCCACCCCAAGATGAGT-----TATTCTGGTGTCCTAGGCGTAGAGGAACCACACC-AATCCATCCCGAACTTGGTGGTAAAACTCTACTGCGGTGAAGATACTGTAGGGGAGGTCCTGCGGAAAAATAGCTCGACGCCAGAGGGGATATAGCTCAGTTGGTAGAGCTCCGCTCTTGCAAGGCGGATGTCAGCGGTTCGAGTCCGCTTATCTCCGGCGACATGGCCAAGTGGTAAGGCAGGGGACTGCAAATCCTTTATCCCCAGTTCAAATCTGGGTGTCGCGGGATTGTAGTTCAATTGGTCAGAGCACCGCCCTGTCAAGGCGGAAGCTGCGGGTTCGAGCCCCGTCAGTCCGCCCCTATCGTCTAGTGGTTTAGGACATCTCTCTTTCAAGGAGGCAGCGGGGATTCGACTTCCCCTGGGGGTGTCGGGATAGCTCAGTTGGTAGAGCAGAGGACTGAAAATCCTCGTGTCACCAGTTCAAATCTGGTTCCTGAC???????????????????????????????????????????????????????????????????????????CGGATATGGTCGAATGGTAAAATTTCTCTTTG----------CCAAGGAGAAGATGCGGGTTCGATTCCCGCTATCCGGCGGATGTAGCCAAGTGGATCAAGGCAGTGGATTGTGAATCCACCATGCGCGGGTTCAATTCCCGTCGTTCGGCATCCATGGCTGAATGGTTAAAGCGCCCAACTCAT------AATTGGCAAATTCGTAGGTTCAATTCCTGCTGGATGGGGCTATTAGCTCAGTGGTAGAGCGCGCCCCTGATAATTGCGGGGCGAGGTCTCTGGTTCAAGTCCAGGATGGCCGGTTGCTAACTCAATGGTAGAGTACTCGGCTTTTAA-CCGACTAGTTCCGGGTTCGAGCCCCGGGCAACCCAGCCTTGATGGTGAAATGGTAGACACGCGAGACTCAAAA-TCTCGTGCTAAAGAGCGTGGAGGTTCGAGTCCTCTTCAAGGC--------------------AGACGCTACGGACTTAAAA--TCCGTCGATTTTAGAAAT---CGTGAGGGT------TCAAGTCCCTCTATCCGCCGCCATGGTGAAATTGGTAGACACGCTGCTCTTAGGAAGCAGTGCTAGAG---CATCTCGGTTCGAATCCGAGTGGCGGCTACTTAACTCAGTGG-TTAGAGTATTGCTTTCATACGGCGGGAGTCATTGGTTCAAATCCAATAGTAGTCCTCAGTAGCTCAGTGGTAGAGCGGTTGGCTGTTAACTGACTGGTCGTAGGTTCGAATCCTACTTGGGGAGGGATGTAGCGCAGCTTGGTAGCGCGTTTGTTTTGGGTACAAAATGTCACAGGTTCAAATCCTGTCATCCTGGGGCGTGGCCAAGCGGTAAGGCAGCGGGTTTTGGTCCCGTTACT-CGGAGGTTCGAATCCTTCCGTCCCAGGGCCTGTAGCTCAGA-GGATTAGAGCACGTGGCTACGAACCACGGTGTCGGGGGTTCGAATCCCTCCTCGCGCGTCCATTGTCTAATGGATAGGACAGAGGTCTTCTAAACCTTTGGTATAGGTTCAAATCCTATTGGACGCAGGAGAGATGGCTGAGTGGACTAAAGCGGCGGATTGCTAATCCGTTGTACGAGT-TATTCGTACCGAGGGTTCGAATCCCTCTTTCTCGGAGAGATGGCCGAGTGGTTCAAGGCGTAGCATTGGAACTGCTATGTAGACTTTTGTTTACCGAGGGTTCGAATCCCTCTCTTTCCGGGAGAGATGGCTGAGTGGTTGATAGCCCCGGTCTTGAAAACCGGTATAGTTCTGAACAAAGAACTATCGAGGGTTCGAATCCCTCTCTCTCCTTCAGCGG-TAGAGTAACGCCATGGTAAGGCGTAAGTCATCGGTTCAAATCCGATAAGGGGGCCCGCTTAGCTCAGAGGTTAGAGCATCGCATTTGTAATGCGATGGTCATCGGTTCGACTCCGATAGCCGGCAGGGATATAACTCAGCGGTAGAGTGTCACCTTGACGTGGTGGAAGTCATCAGTTCGAGCCTGATTATCCCTAAGGGCTATAGCTCAGTTAGGTAGAGCACCTCGTTTACCGAGAAGGTCTACGGTTCAAGTCCGTATAGCCCTAGCGCTCTTAGTTCAGTTCGGTAGAACGCGGGTCTCCAAAACCCGATGTCGTAGGTTCAAATCCTACAGAGCGGGGTCGATGCCCGAGCGGTTAATGGGGACGGACTGTAAATTCGTTGACGATATGTCTACGCTGGTTCAAATCCAGCTCGGCCCACGCGGAGTAGAGCAGTTTGG-TAGCTCGCAAGGCTCATAACCTTGAGGTCACG-GGTTCAAATCCTGTCTCCGCA---------------------------------------------------------------------------------------------------------------------------------------------------------------------------------------------------------------------------------------------------------------------------------------------------------------------------------------------------------------------------------------------------------------------------------------------------------------------------------------------------------------------------------------------------------------------------------------------------------------------------------------------------------------------------------------------------------------------------------------------------------------------------------------------------------------------------------------------------------------------------------------------------------------------------------------------------------------------------------------------------------------------------------------------------------------------------------------------------------------------------------------------------------------------------------------------------------------------------------------------------------ATGTCACAATATTTTTTTTATACATGCCAAAGCGATGGAAAAGAAATAATATCTTTTACCTATCCACCAAGTTTATCGACTTTTTCAGAAATGATAGAACGAAAAATGGCT---TTGTACACTAAAGAACAACTTGACCATGAGGATTATAATTTTTTTTTTTCATTAGTAGAAAAAAAAAAATACAACTTGAACAATGAATTAATAAGCCGAATAAAGATTTTAGAAAAAGAAAAAAGATATCCTTCTGTAAATATACTTGAAAAAAGGATCAGATTATGCAATGATGAAAAAGGACAAGAATACCCCCCCAAAATTTATGATCCCCTCTGGAATGGACCATATCGTGGAATAATTAAAAAACATTCGCAT------ACAATCATGAATGATTTATCTATAGAAATATTTTGGATAAATAAAATTTATGAGCTCCTTATTTCTAAAAAT---TCC------CAAGAATTGGAACACCAAATAAACCCATTT------GAGAAAAAATCATCATTGAATAATATTATAAATTCCTTAACGTCAATTGATGAATTTTCTTTTGAATCCATACCCGATTTTGATTCAAAAAAACACTCTTTATTAACAGAAGAAAGGAAAATGGATTCAGCAGAAAATAAAGCAAAATCTTTAAAATTAGTATTCGATATAATTAAAACG------GATCCAAACGATCGAATAACAACTAGA---AAAAAATAC------ATTGGAATAGAAGAAATGAGTAAAAAGGTTTCTCGCTGGTCATACAAATTAACC------GATGATTTGGAAGAACAAGAAGAAGAAAATGAGGAAGAACCAACAGAAGAT------CATGAAATTCGTTCAAGAAAAGCAAAACGAGTTGTAATTTATACTGATAATGATAAAAATATAAATTCTTCTACTAATACCAATACAAGTAATAGTGATCCA------GCGGAAGAAGTCGCTTTGATACGTTACTCACAACAATCTGATTTTCGTCGGAATATAATCAAAGGATCCATG---CGTGCTCAAAGACGTAAAACAGTT---ACTTTGGAAATATTTCAAGTAAATGTACATTCCCCGCTTTTTTTGGATCGAATAAAC------AAAACATTTTTTTTTTCTTCTTTTGATATCTATGAAACAATGAATATAATTTTT------CAAAATTTTGTGAAGAGA------AAAACAGAATTGAAAACTTCTGATTTT---GAGGAGGAA---ATCATAAAAGAAAAAGAA---------------------AAAAAAGAAGAAAATGAACGAATAGCAATATCAGAAACTTGGGATAGTATTATATTTGCTCAAGCAATAAGAGGTTTGATGTTAGTAACCCAATCCTTTCTTAGAAAATATATTGTATTGCCTTCATTAATAATAGCTAAAAATATTGGACGTATGTTATTATTACAATTCCCTGAATGGTATGAGGATTTAAAAGAATGGAATAGAGAAATGCACGTTAAATGCACCTATAATGGTGTTCAATTATCCGAAACAGAATTTCCCAAAAATTGGTTAACAGATGGTATTCAAATAAAGATTCTATTTCCTTTCTGTTTAAAACCGTGGCGAAGATCTCATCATATAGATCCAATGAAAAAAAAAGGA------AAAAAAGAAAATTTTTGTTTTTTAACAGTTTGGGGAATGGAAACGGAACTCCCTTTTGGTTCTCCCCGA------AAACGACCCTCTTTTTTTGAACCCATATATAAGGAACTCGAAAAACAAATTAGAAAAATGAAAAAAATATTCTTTCGAGTTCTAAAAGTTTTAAAAGAAAAAACCAAATGGTTCATTAAAAAACTAATTATAAAACTAATAATAAAGAAACTTGAAAAGATAAATCCAATTTTCTTATTTGAATTGAAAAAAGTACAAGTATATAAA------ACCAATGAAAATGAAAAA------GAT---TCCAAAGAAAATAATAAGATT------ATTAATGAATCAACCATTCAATTTCAATCCACGAATTGGACA------AATTTTTTACTT------ATAGAAAAAAAGATGAATGATCTTGCTGATAAAACAATTACAATCAGAAATAAAATAGAAAGAATCACAAAAGAGAAGAAAAAAATAGTAATA------ACCTATGATAATAAAATATCAGAATCGGGGAAAGATATTTGGCAAATATTAAAAGGAAAAAATACCCGATTAATACGCAAATCAAATTATTTCCTG---AATTCTTTT------ACTGAAAAAATATACATGGATATCTTACTACCCATTATTAGT---ATTAGCATTTATAGAATCAATGCAAAACTTTTA---------ACAAAAAAAACGATCAATAAACCCATTTGTATCAATGAAGGAAATCAAGAAGGAATTGATGAAAGAGATCAAAGTACAATGAACCTTATT------TCCACTATAAAAAATGACCTTTCCAATCCGAATATTAAT---AACAATTCAAATATTTAT------TACGACTTATCTTCTGTGTCCCAAGCATATGTATTTTACAAATTATCACAAACCCAATTACTTAAT------AAGTATAACTTAAAACCTATACTTAAATAT------CAAAAGACCTATCCTTTTATTAAGCAAAAAATAAAATTTTATTGTATGACACAAGGAATATTTGATTCCCAATCAAGA------TATAAGAAAATTCATAAGTCTGGAATAAATGAA---TGGAAAAATTGGTTAAAGGGTCATAATCAATACAATTTATCTACTAAATGGTCTCAA------TTAGTACCGAAAAAATGTCGAAATAGAATCAATCAATATTGTACCTTTCAAAATAATAAAGACTCAAAAAATTTGTATTCATATAAAAAAGAAAAAGATCGA------TTCATTCATTCTATGAATGAAAATGACTATGCAATAGATTCATTGAGCCAA---AAACCAAAATTAAAAAAACATTACAGGTATGATCTTTTATCAAAAAAATATATA------AATTATGGAAAT---AACAAAGACTTTATATATATATATAAATCAATATTACAAGCAAACAAGGACCAAGAAATTCGATATAATTTATATACATTG---AAACCCGAATTTTTTTCTATCTTAGAAAGTATAGATTTTCTAGAAGAAAAATCCTTTGATACACACAAAAAT---TTG------GATAGAAGATTTTTTGATTGT---AGAATTCTATATTTTTGTCTTAAA------AAGAATATCAATATTTGGACGAATATGCAT------ATTGGCACTAAAATT------GATAAAAATACTAATACTGAAAAAGAAATAAAAAAGTTGAAAAAAAAGATCCTTTTTTTTATTACAATTCCTCAAGAAATTAATCGACCCAATAAAAAAAAAAACTTTTTTGATTGGATGGGAATGAATCAAGAAAAAACTTAC---CATACCATATCAAATCTAGAACCTTGGTTC------TTCTCCGAATTTGTACTACCCTTTGATGCATATCAAACTAAACCATGGGTCATACCGATCAAATTGCTTCTCTTAAATATTAATTTATATGAAAATTTGATTAGTCAAAATCAAATCAACGTAAATAAAAAAGAA------TATAGTAAATTCAAATTTAAAAATTTAAACCAAGAAAAA---AAT------GAACAAGAGAATCAAGGAAACCTTGAATTAGATTTAAGAAAACAAAACAAAAAAAAGAATATTGAAGAG---GATTACACGAGATCAGAT------ATTAAAAAAGAAAAAAAAAAAAAACAAACCAAGAATAAC------AAAGAAGCCGAACTCAATTTCTTCCTGAAAAAGTAT------TTCCTTTTTCAATTAAGATGG---GATGATCCCTTGAATCAAAGAATGATCAATAATATAAAAGTATATTGTCTCCTACTTAGACTGATAAACCCAAAGGAAATATCCTCGATTCAAAGAGGGGAAATGCATCTGGATGTAATGCTAATTCAAAAGGATTTAGCTCTTACACAATTGATAAAAAGGGGAATATTGATTATAGAACCACTTCGCTTATCTATAAGA---CGAGATGGAAAATTTATTATATATCAAACCATAAACATAGGTATTTCGTTGGTTGATAAAAGAAAACGCGAAAAA------GATAAAAAATGCATAAAAAAGGGATATTATGATAAGAAGAATTCTAAAAAATTC------ATTGGACAAGAAGACAACAATATGCTTTTGAATGAAGATCCAGATCGTTATGATTTTCTTGTTCCTGAACATATTCTATCTCCTATACGCCGTAGAGAATTGAGAACTCTAATTTGTTTTCATTGCCAAAATTGCAAT---------------------------GTTGGCAATGAAAATAACATAAGAAACTCCACAGAAATTTTGAATGAGGACAAATGCTTT------AATACAGATTTAGTAAAATTC------AGCAAATTCTTTCTTTGGCCCAATTACCGATTAGAAGATTTAGCTTGTATCAATCGATATTGGTTTGATAGCAATAATGGTAGTCGTTTTAGTATGTCAAGAATACATATGTATCCACAATTCAGAATTAGT??????????????????????????????????????????????????????????????????????????????????????????????????????????????????????????????????????????????????????????????????????????????ATGAAACGGCATCAATTCAAATCTTGGATCGTCGAATTGAGAGAGATATTGAGAGAGATTAAGAATTCTCACTATTTCTTAGATTCATGGATCAAATTCGATTCAGTGGGATCTTTCACTCACATTTTTTTCCAACAAGAACGTTTTATGAAACTCTTTGACCCCCGAATTTGGAGTATCCTACTTTCACGCGATTCGCAGGGTTCAACAAGCAATCGATATTTCAAAGGCGTAGTACTGCTTGTAGTAGCGGTCCTTATATCTCGTATT------AACAATCGAAAGATGGTCGAAAGAAAAAATTTGGATTTGATGGGTCTTCTTCCTATACCTATGAATTCCATTGGACCCGGAAATGAAACATTGGAAGAATCTTTTTGGTCTTCCAATATCAATAGGTTGATTGTTTCGCTCCTGTAT------CTTCCAAAAGGGAAAAATATTTCTGAGAGTTGTTTCATGGATCCGCAAGAGAGTACTTGGGTTCTCCCA------ATAAAT---AAAAAGTGTATCATGCGGAGTTCGCGGTGGTGGAGG------AACCGGATCGGAAAAAAGAGGGATTCTAGTTGTAAGATATCTAATGAAACCGTAGCTGGAATTGAGATCTCATTCAAAGAGAGAGATAAATATCCGGAGTTTCTTTTTTTATATACAGATGATCCGATCCGGAAGGACCATGATTGGGAATTGTTTGATCGTCTTTCTCCGAGGAAGAAGCGAAACATAATCAACTTGAATTCGGGACAGCTATTCGAAATCTTAGGGAAAGGCTTGATTTGTTATCTCATGTCTGCTTTTCGTGAAAAAAGACCAATT------GAAGGGGAGGGTTTCTTCAAACAACAAGGAGCTGAGGCAACTATTCCATCAAATGATATTGAGCATGTTTCCCATCTCCTCTCGAGAAACAAGTGGGATATTTCTTTGCAAAATTGTGCTCAATTTCATATGTGGCAATTCCGCCAAGATCTCTTCGTTAGTTGGGGGAAGAATCAGCACGAATCGTATTTTTTGAGGAACGTATCGAGAGAGAATTTGATTTGGTTAGACAATGTGTGGTTGGTAAACAAGGATCGGTTTTTTAGCAAGGTACGGAATGTATTGTCAAATATTCAATATGATTCCACA------AGATCTATTTTCGTTCAAGTAAGGGATTCTAGCCAATTGAGAGGATCTTCTGATCAATCCATAGATCATTTCGATTCCATTAGAAATGAGGATTCCGAATATCACACATTGATCGATCAAACAGAGATTCAGCAACTA------AAAGAAAGATCGATTCTTTTGGATCCTTCCTTTCTT------CAAACGGAACGAAGAGAGATAGAATCAGATCGATTC------CCGAAATGCCTTTTTGGAACTTCCTCAATGTCCCGGCTATTCACGGAACGTGAGAAGCAGATAATTATTCATCTGCTTCCG------GAAGAAATCGAAGAATTTCTTGGGAATCCT------ACAAGATCAATTCGTTCTTTTTTCTCTGACAGATGGTCAGAACTTCATCTGGGTTCGAATCCTATTGAGAGGTCCACTAGAGATCAGAAATTTTTGAAGAAAAAACAAGATGTTTCTTTTGTCCCTTCCAGG---CGATCGGAAAATAAAGAAATGGTTGATATATTCAAGATAATTACGTATTTACAAAATACCGTCTCAGTTCATCCTATTTCATCAGATCCGGGATGTGATATGGTTCCGAAGGATGAACCGGAT---ATGGACAGTTCCAATAAGATTTCATTCTTGAACAAAAATCCATTTTTTGATTTATTTCATCTATTCCATGACCGGAACAAAAGGGGATACACGTTACACCACGATTTTGAATCAGAAGAGAGATTTCAAGAAATGGCGGATCTATTCACTCTATCAATAACCGAG------CCGGATCTGGTGTATCATAGGGGATTTGCCTTTTCT------ATTGATTCCTACGGGTTGGATCAAAAAGAATTCTTGAATGAGGTATTCAACTCCAGAGAGAAATCGAAAAGGAAATCCTTATTGATTCTACCTCCTCTTTTTTATGAAGAGAATGAATCCTTTTATCGAAGGATCAGAAAAAAATCGGTCCGGATCTACTGCGGGAATGATTTGGAAGATCCAAAACGAAAAACGGCAGTATTTGCTAGC------AACAACATAATGGAGGCAGTC------AATCAATAT------AGATTGATCCGAAATCTGATTCAAATCCAATATAGCACCTATGGGTACATAAGAAATGTATCGAATCGATTCTTT------TTAATGAATAGATCCGATCGCAACTTCGAATATGGAATTCAAGGGGATCAAATAGGAAATGATACTCTGAATCATATAACTATAATGAAATATACGATCAACCAACATTTATCGAATTTGAAAAAGAGTCAGAAGAAATGGTTTGATCCT------CTTATTTCTCGAACCGAGAGATCCATGAATCGGGATCCTGATGTATATAGATACAAATGGTCCAATGGGAGCAAGAATTTCCAGGAACATTTGGAACATTTCGTTTCTGAACAGAAGAACCGT------TTTCAAGTAGTGTTCGATCGATTACGTATTAATTATTCGATTGATTGGTCCGAGGCTATCGACAAACAAGATTTGTCTAAGTCATTTCGTTTCTTTTTGTCCAAGTCACTTCCCCTTTTCTTT------GTGAGT------ATCGGGAATATCCCCATTCATAGGTCCGAGATCCACATCTATGAATTGAAAGGTCCGAATGATCAACTCTGCAATCAGTTGTTAGAATCAATAGGTGTTCAAATC------GTTCATTTGAATAAATTGAAACCCTTCTTATTGGATGATCATGATACTTCC---------------------CATGGAGGAACAATATTACCATTTTTGTTCAAAAGGATACCAAAGTGGATGATTGACTCATTCCATACTAGAAATAATCGCAGGAAATCCTTTGATAACACGGATTCCTATTTCTCAATGATATTCCATGGTCGAGACAATTGGCTGAATCCCGTGAAACCATTTCATAGAAGTTCATTGATATCTTCTTTTTATAAAACAAATCGACTTCGATTCTTGAATGATCCAAATCACTTCTGGTTCTATTGTAACAAAAGATTGCCTTTTTATGTGGAAAAGACCCGTATCAATGATGATCTTACATATGGACAATTCCTCACTATCTTGTTCATTCGCAACAAAATATTTTCTTTGTGCGTCGGTAAAAAAAAACATATTTTTTTGGAGAGAGAGACTATTTCACGAATCGATTCACAGATATTTGACATATTCATACCT------AACGATTTTCCACAAAGTGGTGACGAAACGTATAATTTGTACAAATCTTTCCATTTTCCAATTCGATCCGATCCGTTCGTTCGTAGAGCTATT------TACTCGATTGCAGACATTTCTGCAACACCTCTAACAGAGGAACAAATAGTCAATTTTGAAAGAACTTATTGTCAGCCTCTTTCAGATATGAATCTATCTGATTCAGAAGGGAAGAACCTGCATCAGTATTTCAGTTTCAATTCAAACATGGGTTTGATTCACACTCCATGTTCTGAGAAATATTTACCATACGGAAAGAGG---AAAAAAAGTCTTTGTCTAAAGAAATGCGTTGAGAAACGGCAGATGTATAGAACCTTTCAACGAGATAGTGCTTTTTCAAATCTCTCAAAATGGAATCTGTTCCAAACATATATGCCGTGGTTCCTTACTTCGACGGGGTGCAAATATCTAAATTTA---ACCCTTTTAGATACTTTTTCAGACCCATTGCCGATACCGATACTAAGTAGCAGTCACTTTGTATCTATTTTTCATGATATTATG---CATGGATCAGATATATCATGGCCAATTCCTCAGAAGATTCTTCCACAATGGACTCTTATAAGT------GAGATTTCGAGTAAGTGTTTACTTCTTCTGTCCGAAGAAATGATTCATCGAAATAATGAGTCACCCGTTCCATCGATATGGGCACATCTGAGATCAACAAATGCTCGG------GCGTTCCTCTATTCAATCCTTTTCCTTCTTCTTGTTGCTGGATATTTCGTTCGTATACATCTTCTCTTTGGTTCCCGAGTCTCTAGTGAGTTACAGACAGGGTTAGAAAAGATCAAATCTTTGATGATTCCATCATACATGATTGAATTGCGAAAACTTCTGGACGGGTATCCTACA------TCTGAACTGAATTCTTTCTGGTTAAAGAATCTCTTTCTAGTTGCTCTGGAACAATTAAGAAATTCTCTGGAAGAAATACGGGGT------TCCGCTTCTGGTGGCAACATGCTATTGGGTGTGGGTTGTAGTCCCGCTTATGCGGTCGAATTGATACGTTCTAAGAAGAAATATTTGAATATCAAT---------CTCATAAGTATCATACCAAATCCCATCAATCGAATCACTTTTTCGAGAAATACGAGACATCTAAGTCGTACAAGTAAAGAGATCTATTCATTGATAAGAAAA---AGAAAAAAGGTGAACAGT------GAT------TGGATTGATGATAAAATAGAATCCTGGGTCGCGAACAGTGATTCGATTGATGATGAAGAAAGAGAATTCTTGGTTCAGTTCTGCGCCTTAACGACA------GAAAAAAGGATGGATCAAATTCTATTGAGTCTGACTCATAGTGATCAT------TTATCAAAGAATGACTCTGGTTATCAAATGATTGAACAACCGGGATCAATTTACTTACGATACTTAGTTGACATT------CATAAAAAGCATCTAATGAATTATGAGTTCAATAGATTCTGTTTAGCAGAAAGACGGATATTCCTTGCTCATTATCAGACAATCACTTATTCACAAACCTCGTGTGGGGCTAATAGTTTTCATTTCCCATCTTATGGAAAACCCTTTTCGATCCGCTTAGCCCTATCCCCTTCTAGGGGTATTTTAGTGATAGGTTCCATAGGAACTGGACGATCTTATTTGGTCAAATACCTAGCGACAAATTCCTATGTTCCTTTCATTACGGTA---TTTCCGAACAAGTTCCTGGAT------GAC------AAGCCTAAAGGTTATCTTATTGATGATGATATCGATATTGATGATAGTGACGATATCGATATTGATGATAGTGAC------GATATCGATATTGAT---GACCTTGATACGGAGCTGCTA------ACTATGACGAATGTGCTAACTATGTATATGACGCCGAAAATA------GACCGATTT------GATATCACCCTTCAATTCGAATTAGCAAAAGCAATGTCTCCTTGCATAATATGGATTCCAAACATTCATGATCTGTATGTG------ACTGAGTCGAATTACTTATCCCTCGGTCTATTAGAGAACTATCTC------TCCAGAGATTGTGAAAGATATTCCACTAGAAATATTCTTGTTATTGCTTCGACTCATATTCCCAAAAAAGTGGATCCCGCTCTAATAGCTCCGAATAAATTAAATACATGCATTAAGATACGAAGGCTTCTTATTCCACAACAACGAAAGCACTTTTTCATTCTTTCATATACTAGGGGATTTCACTTGGAAAAGAAAATGTTCCATACTAACAGATTCGGGTCCATAACCATGGGTTCCAATGCACGAGATCTTGTAACACTTATCAATGAGGCCCTATCAATTAGTATTACACAGAAGAAATCAATTATAGAA---ACTAATACAATTAGATCAGCTCTTCATAGACAAACTTGGGATTTGCGATCCCAGGTAAGATCGGTTCAGGATCATGGGATCCTTTTTTATCAGATAGGAAGGGCTGTTGCACAAAATATA------CTTCTAAGTAATTGCCCCATAGATCCTATATCTATCTATATGAAGAAGAAATCATGTAAGGAAGGGGATTCCCATTTGTACAAATGGTACTTCGAGCTTGGAACAAGCATGAAGAAATTAACGATACTTCTTTATCTTTTGAGTTGTTCTTCCGGATCGGTCGCTCAAGATCTTTGGTCTTTACCCAGAGCTGATGAAAAAAATGGGATCACTTCTTATGGATTCGTTGAGAATGATTCTGATCTAGTTCATGGCCTATTAGAAGTAGAAGGCGCTCTGGTGGGATCCTCACGGACAGAAAAAGATTGCAGTCAGTTTGATAATAATCGAGTGACATTACTTCTTCGGTCCGAACCAAGGAATCCGTTAGATATGATGCAAAATGGATCTTGT---TCTATCGTTGATCAGAGATTTCTATATGAA---AAATACGAATCGGGGTTTGAAGAAGGGGAAGGGGCCGTCGACCCGCAACAG------ATAGCGGAGGATTTATTC------AATCACATAGTTTGGGCTCCTAGAATATGGCGCCCTTGTGGCAATCTATTTGATTAT------ATCGAAAGGCCCACTGAATTGGGATTTCCCTATTGGGCCGGGTCATTTCGGGGCAAGCGGATCATTTATCATAAAGAGGATGAG------CTTCAAGAGAATGATTCGGAGTTCTTGCAGAGTGGAACCATGCAGTACCAGACACGAGATAGATCTTCCAAAGAGCAAGGCTTTTTTCGAATAAACCAATTCATTTGGGACCCTGCGGATCCATTATTTTTCCTATTCAAAGATCCGCCCTTTGTCTCTGTGTTTTCACGTCGAGAATTCTTTGCAGATGAAGAGATGCCAAAGGGGCTTATTACTTCCCAAACAAATCCTCCTACATCTATATATAAACGCTGGTTTATCAAGAATATGCAAGAAAAGCACTTCGAATTGTTGATTCATCGCCAG---AGATGGCTTAGA------AGCAATAGTTCATTATCTAATGGATCTTTCCGTTCTAATACTCTATCCGAGAGTTATCAGTATTTATCAAATCTGTTCCTATCTAACGGA---ACGCTATTGGATCAAATGACAAGGACAGTGTTGAGAAAGGGATGGCTTTTCCCGGATGAAATGAAACATTTGATTTAT------GTAACAGGAGAAGGATTTCCCCCTCCTATGCCTAGATCTCGGATAAATGCAAATTTTATTGATAAGACCTCTTCAATTGTAGCCAATATTTTATTACGAATAATTCCGACAACTTCAGGAGAAAAAAAGGCATTTACCTATTACAGAGATGGTGCGATTATGTTGGCTCAATCCGAAGGAAATTATGCGGAAGCTTTACAAAATTATTATGAAGCTATGCGACCAGAAATGGATCCCTATGATCGAAGTTATATACTCTATAATATAGGCCTTATACACACAAGCAATGGAGAACATACAAAAGCTTTGGAATATTATTTCCGGGCATTAGAACGAAACCCATTCTTACCACAAGCCTTTAATAATATGGCCGTGATCTGTCATTAC---CGGGGAGAACAGGCCATTCTACAGGGTGATTCTGAAATTGCGGAGGCTTGGTCCGATCAAGCTGCTGAGTATTGGAAACAAGCTATAGCGCTTAGTCCAGGTAATTATATTGAAGCACATAATTGGTTGAAGATAACAAGACGTTTCGAAATGAACTGGCGATCAGAACATATATGGATAGAATTTATAACAGGGTCTCGAAAAACAAGTAATTTTTGCTGGGCCTGTATCCTTTTTTTAGGTTCACTAGGATTCTTAATGGTTGGAACTTCTAGCTATCTTGGTAGGAATTTGATATCCGGATTTCCTTCTCCGGAAATCCTTTTTTTTCCACAAGGAATCGTGATGTCTTTCTATGGGATTGCAGGCTTTTTCATTAGCTCCTATTTGTGGTGCACAATTTTGTGGAATATAGGTAGTGGTTATGACCGATTTGATAGAAAAGAAGGAATAGTGTGTATTTTTCGTTGGGGATTTCCTGGAATAAATCGTCGCATCTTCCTTCGATTCCTTATAAAGGATATCCAATCAATCAGAATGGAGGTTAAAGAGGGTCTTTATTCTCGCCGTGTCCTTTATATGGAAATCAGAGGTCAAGGAGCCATTCCCTTGACTCGTACTGATGAGAAT---TTAACTCCACGAGAAATTGAACAAAAAGCCGCTGAATTAGCCTATTTCTTGCGCGTACCAATTGAAGTATTT
>Anomochloa_marantoidea
TAAGGTAGCGGCGAGACGAGCCGTTTA----AATAGGTGTCAAGTGGAAGTGCAGTGATGTATGCAGC--TGAGGCATCCTAATGAA-CGAACGATTTGAAC????????????????????????????????????????????????????????????????????????????????????????????????????????????????????????????????????????????????????????????????????????????????????????????????????????????????????????????????????????????????????????????????????????????????????????????????????????????????????????????????????????????????????????????????????????????????????????????????????????????????????????????????????????????????????????????????????????????????????????????????????????????????????????????????????????????????????????????????????????????????????????????????????????????????????????????????????????????????????????????????????????????????????????????????????????????????????????????????????????????????????????????????????????????????????????????????????????????????????????CGAGTCGACGAAATTCATAAAATTCTCCGCGAACGTATTGAACAATATAATAGAAAAGTCGGGATTGAGAATATAGGTCGCGTAGTTCAAGTGGGTGACGGGATTGCTCGTATTATAGGTCTTGGTGAAATAATGTCAGGTGAATTAGTCGAATTTGCAGAAGGGACTAGAGGTATTGCTCTGAATTTGGAATCCAAAAATGTTGGGATTGTATTAATGGGCGATGGGTTGATGATACAAGAAGGAAGTTTTGTAAAAGCAACAGGAAGGATTGCTCAGATACCCGTGAGTGAGGCTTATTTGGGTCGTGTTATAAATGCTCTGGCTAAACCTATTGATGGGAAAGGCGAAATTGGAGCTTCGGAATCTCGCTTAATTGAAGCCCCTGCTCCGGGTATAATTTCCAGGCGTTCCGTATATGAACCCCTTCAAACAGGGCTTATTGCTATTGATTCGATGATCCCCATAGGGCGCGGTCAGCGAGAGTTAATTATTGGGGACAGACAGACTGGCAAAACAGCAGTAGCCACAGATACAATTCTCAATCAAAAAGGGCAAAATGTAATATGTGTTTATGTAGCTATCGGGCAAAGAGCATCTTCTGTGGCTCAGGTAGTAACTACTTTCCAGGAGGAGGGGGCCATGGAATACACTATTGTAGTAGCTGAAATGGCGGATTCACTTGCTACATTACAATACCTCGCTCCTTATACCGGAGCGGCCCTGGCTGAGTATTTTATGTACCGCGAACGACATACTTTAATAATTTATGATGATCTCTCCAAACAGGCACAAGCTTATCGCCAAATGTCCCTTCTATTAAGAAGACCCCCCGGCCGCGAAGCTTATCCAGGGGATGTTTTTTATTTGCATTCACGCCTTTTAGAAAGAGCCGCTAAATTAAATTCTCTTTTAGGCGAAGGGAGTATGACCGCTTTACCAATAGTTGAGACTCAATCTGGAGACGTTTCTGCCTATATTCCTACTAATGTAATTTCCATTACAGATGGACAAATATTCTTATCCGCAGATCTATTCAATGCCGGAATTCGACCTGCTATTAATGTGGGTATTTCTGTTTCCAGAGTAGGATCCGCAGCTCAAATTAAAGCCATGAAACAAGTAGCTGGCAAATTAAAATTGGAACTAGCTCAATTCGCAGAGTTACAAGCCTTTGCACAATTCGCCTCTGCTCTCGATAAAACGAGTCAGAATCAATTGGCAAGAGGTCGACGATTACGGGAATTGCTTAAACAATCCCAATCAAACCCTCTCCCAGTGGAAGAGCAGATAGCTACTATTTATACCGGAACGAGAGGATATCTTGATTCGTTAGAAATTGAACAGGTAAAGAAATTTCTGGATGAGTTACGTAAACACTTAAAAGATACTAAACCTCAGTTCCAAGAAATTATATCTTCTAGCAAGACATTCACCGAGCAAGCGGAAATCCTTTTGAAGGAAGCTATTCAGGAACAGCTCGAACAGTTTTCACTTGGGCGTATCGATCAAATTATTGGACCGGTGCTGGATGTCACTTTTCCCCCGGGCAAGTTGCCTTATATTTATAACGCTTTGGTAGTCAAGAGTCGA---GACACTGCCAGT---AAGCAAATTACTGTGACTTGTGAGGTACAACAATTATTAGGAAATAATCGAGTTAGAGCTGTAGCTATGAGTGCTACAGACGGGCTGATGAGAGGAATGGAAGTGATTGACACGGGAGCTCCTCTCAGTGTTCCCGTCGGCGGAGCTACTCTCGGACGAATTTTCAACGTTCTTGGAGAGCCTGTTGACAATTTGGGTCCTGTAGATACTAGCGCAACATTCCCTATTCATAGATCTGCACCTGCCTTTATCGAGTTAGATACGAAATTATCTATCTTTGAAACAGGGATTAAGGTGGTCGATCTTTTAGCTCCTTATCGGCGTGGAGGAAAAATCGGACTATTTGGGGGGGCTGGAGTAGGTAAAACAGTACTCATCATGGAATTAATCAACAACATTGCTAAAGCTCATGGAGGCGTATCCGTATTTGGCGGAGTAGGGGAACGGACTCGTGAAGGAAATGATCTTTATATGGAAATGAAAGAATCCGGAGTAATTAATGAAAAAAATTTTGAAGAATCAAAGGTAGCTCTAGTCTATGGTCAAATGAATGAACCGCCGGGAGCTCGTATGAGAGTTGGTTTGACTGCCCTAACTATGGCGGAATATTTCCGAGATGTTAATAAGCAAGACGTGCTTCTATTCATCGATAATATCTTTCGTTTTGTTCAAGCAGGATCGGAGGTATCCGCCTTATTAGGGAGAATGCCCTCCGCAGTAGGTTATCAACCTACTCTTAGTACAGAAATGGGTTCTTTACAAGAAAGAATTACTTCTACCAAAAAGGGCTCCATAACTTCGATCCAAGCGGTTTATGTACCTGCGGACGATTTAACCGACCCTGCTCCTGCCACGACATTTGCACATTTAGATGCTACTACCGTACTTTCCAGAGGATTAGCCTCCAAAGGTATTTATCCAGCAGTCGATCCTTTAGATTCAACCTCCACTATGTTACAGCCTCGGATCGTTGGCAACGAGCATTATGAAACTGCGCAAAGAGTTAAGGAAACTTTACAACGTTACAAGGAATTGCAGGACATTATCGCAATTCTTGGGTTGGATGAATTATCAGAAGAGGATCGTTTAACTGTAGCAAGAGCACGCAAAATTGAGCGTTTCTTATCACAACCCTTCTTTGTGGCAGAAGTTTTTACCGGTTCCCCAGGAAAGTACGTTGGTCTTGCAGAAACCATTAGGGGTTTTCAACTGATCCTTTCCGGAGAATTAGACGCTCTACCCGAACAGGCCTTTTATTTGGTGGGCAATATCGACGAAGCTAGCACGAAAGCTATAAACTTATTAAATCTTTATGTACTGACTCCTAAGCGAATTATTTGGGAT---TGTGAAGTGAAAGAAATCATTTTATCTACTAATAGTGGCCAAATTGGCGTATTACCAAACCACGCCCCCATTAACACCGCTGTAGATATGGGTCCTTTGAGAATA---CGCCTCCTCAACGACCAATGGTTAACGGCGGTTCTGTGGAGCGGTTTTGCGAGAATAGTTAATAATGAGATCATCATTTTAGGAAATGATGCGGAGCTCGGTAGTGACATTGATCCGGAAGAAGCTCAACAGGCGCTTGAAATAGCCGAAGCTAACTTGAGTAGAGCTGAGGGTACGAAAGAATTGGTTGAAGCGAAGCTAGCTCTCAGACGAGCTAGGATACGAGTCGAGGCT---GTCAATTGGATTCCTATGCAAAATGTAACCCATTCTTTTATTTTTTTGGGTCAATGGCCATCCGCTGGGAGTTTCGGGCTTAATACCGATATTTTAGCAACAAATCTAATAAATCTAACTGTAGTGATTGGTGTATTGATTTTTTTTGGAAAGGGAGTGTTAAAGGATTTATTAGATAATCGAAAACAGAGGATCTTGAGTACTATTCGAAATTCGGAAGAATTACGTAGAGGGACCGTTGAGCAGCTTGAAAAAGCTCGGATTCGATTGCAGAAAGTGGAACTAGAAGCAGATGCGTATCGAATGAATGGGTACTCTGAGATAGAACGAGAAAAAGCAAATTTGATTCATGCTACTTCTATTAGTTTGGAACAATTAGAAAAGTCTAAAAACGAAACCCTTTATTTTGAAAAACAAAGAGCGATGAATCAAGTCCGACAACGGGTTTTCCAACAAGCCGTACAAGGGGCTCTAGGAACTCTGAATAGTTGTTTG------AATACCGAGTTACATTTCCGTACGATTCGTGCTAATATTGGCATTCTCGGGTCCATGATGAATCCACTAATTGCTGCCGCTTCCGTTATTGCTGCTGGATTAGCCGTAGGGCTTGCTTCGATTGGGCCTGGAGTTGGTCAAGGTACTGCTGCAGGACAAGCTGTAGAGGGTATTGCGAGACAGCCAGAAGCAGAAGGTAAAATACGAGGTACTTTATTGCTTAGTCTAGCTTTTATGGAAGCTTTAACAATTTATGGACTGGTTGTGGCGCTAGCACTTTTATTTGCGAATCCTTTTGTTATGAAAGTTATACCATGTTCCATTAAAACACTCAAGGGGTTATACGACATATCGGGTGTAGAAGTAGGCCAACATTTCTATTGGCAAATAGGAGGTTTACAAATTCATGCCCAAGTACTCATCACTTCCTGGGTCGTAATTACTATTTTGCTAGGTTCAGTCATCATAGCTGTTCGGAATCCACAAACCATTCCGACCGATGGTCAAAATTTCTTCGAATATGTCCTTGAGTTTATTCGAGACTTGAGCAAAACTCAGATTGGAGAAGAATATGGTCCTTGGGTTCCCTTTATTGGAACTATGTTCCTTTTTATTTTTGTTTCGAATTGGTCGGGTGCTCTTTTCCCTTGGAAAATTATAAAGTTACCTCATGGGGAATTAGCTGCGCCTACGAATGATATAAATACTACTGTTGCTTTAGCTTTACTCACGTCAGCGGCATATTTTTATGCAGGTCTTAGCAAAAAAGGATTGAGTTATTTCGAGAAATATATTAAACCAACTCCAATCCTTTTACCAATTAACATTCTAGAAGATTTCACAAAACCATTATCTCTTAGCTTTCGACTTTTCGGGAATATATTGGCGGATGAATTAGTAGTTGTTGTTCTTGTTTCTTTAGTCCCCTTAGTAGTCCCTATACCGGTCATGTTTCTTGGATTATTTACTAGTGGTATTCAAGCTCTTATTTTTGCAACGTTAGCCGCAGCCTATATAGGCGAATCCATGGAGGGTCATCATATGCTATTTGCAACTTTAGAACATATATTAACTCATATTTCTTTCTCAACTATTTCCATTGTGATTACGATTCATTTGATAACC------TTATTAATTCGTGAACTTTTGGAATTACGTGATTCGTCAGAAAAGGGGATGATAGCTACTTTTTTCTCTATAACGGGATTCCTAGTTTCTCGTTGGGCTTCCTCGGGACATTTTCCATTAAGTAATTTATACGAGTCATTAATCTTCCTTTCATGGGCTCTCTATATTATT------CATATGATTCCTAAGATA------CAAAGTGCT------AAAAATGATTTAAGCATAATAACAGCACCAAGTACGATTTTAACTCAAGGCTTTGCCACGTCAGGT------CTTTTAACGGAAATGCATCAATCCACAATACTAGTACCTGCTTTACAATCTCAGTGGTTAATGATGCATGTAAGTATGATGTTATTAAGCTATGCAACTCTTTTGTGTGGGTCCTTATTTTCAGCCGCTCTTCTAATCATTAGATTT------CGAAAACATTTCGATATCTTTTGT------------------------------------------------------------GAGATT------GAA------TATTTTAATGTAGAAAGAAGTGCTTTAAAAAACACCTCTTTTCCTTCATTTCCAAATTATTACAAATACCAATTAACTGAGCGTTTGGATTATTGGAGTTATCGTGCCATTAGTCTAGGGTTTACCCTTTTAACCATAGGTATTCTTTGTGGAGCAGTATGGGCTAATGAGGCATGGGGATCCTATTGGAACTGGGATCCCAAGGAAACTTGGGCATTTATTACTTGGACCATATTCGCGATTTATTTACATAGTAGA------ACAAATCCAAATTGGAAGGGTACGAATTCGGCACTTGTAGCTTCTATAGGATTTCTTATAATTTGGATCTGCTATTTTGGTATCAATCTTTTAGGAATAGGTTTACATAGTTATGGTTCATTTACAATGAAAAAAAAGAAAGCATTGCCTTCTTTCCTATATCTTCTATCTATCGTACTTTTACCCTGGTGGGTCTCTTTCTTTTTTAACAAATGTCTGGAACTTTGGATTAAGAATTGGTGG------CATACCAGGCAATCCGAAACTCTCTTAACTGATATTCAAGAGAAAAAGGTTCTAGAAAGATTCGTAGAATTAGAAGAACTTTTTCTCTTGGACGAAATGATAAAGGAGTCCCCGAAGACACATATACAAAAACCTCTTACTCTTATCGGAATACACAGGGAAACAATACAATTGGCCAAAACAGATAATGAGGATTATCTCCATATCATTTTGCATTTCGCGACAAATATAATCTGTTTGGCTATTTTAAGTGGTTCTTTTTTTCTGGGTAATGAGGAACTTGTCATTCTTAATTCTTGGGTTCAGGAATTCGTCTATAATTTAAGTGACACAATAAAAGCTTTTTTCATTATTTTAGTTACTGATTTTTGGGTTGGATTTCACTCGACCCGCGCTTGGGAACTAATAATTAGTTGGGTCTACAATGATTTTGGATTGCCTCATAACGATCAAATTATCTCTGGTCTCATTTCTACTTTTCCAGTGATTCTAGATACAATTGTGAAATATGGGATCTTCTATTATTTAAACCGTCTATCTCCTTCGCTTGTAGTCATTTATCATTCAATGAATGAAATGCCTATTGGTGTTCCAAAAGTACCATACCGGATTCCCGGGGATGAAGACGCGACTTGGGTTGACTACAATGTTATGTATCGAGAAAGGACACTTTTTTTAGGACAAGAGATTCGTGCCGAGATCACGGGTCATATTACAGGTCTCATGGTATATCTCAATAGCGATATTTATTTGTTTATAAACTCTCCCGGCGGTTGGCTAATCTCAGGAATGGCTATTTTTGATACGATGCAAACGGTGACACCAGATATATATACAATATGCATCGGAATAGCCGCGTCCATGGCGTCTTTCATTCTGCTTGGAGGAGAACCCGCCTGTCGTATAGCATTCCCCCACGCTAGGAATATGCTTCACCAACCTGCTAGT---GCTTATTATCGGGCAAGAACGGAATTTTTTGCAGAAGTGGAAGAGTTACACAAAGTAAAAGACATGATCACAAGGGTTTATGCACTAAGAACAGGGAAGCCTTTTTGGGTTGTATCCGAAGACATGGAAAGAGATGTTTTTATGTCAGCAGACGAAGCCAAAGCGTATGGGCTTGTCGATCCGAGAGAAGCAAAAATCACTTTCGAAGGTTTAGTTACGGAAGCCCTACCCAACGGAATGTTCCGCGTTCGTCTAGAGAATACTATCGTCCTCGGCTATATTTCAGGAAAGATCCGGTGTAGTTCTATACGAATACTG------ATGGGGGATAGGGTAAAAATTGAAGTAAGTCGTTATGATTCAAGCAAGGGACGTATAATTTACAGACTTCCTCCTCCAAAATCT---------------------------------------------------------------------------------TGCATTGCTCATGATCATGGTTTA---AATGGTTCC---------GAACCCGTGGAAATT------CTTGGTAATAACAATAAATTTAGTTCAGTACTTGTGAAACGTTTAATTATTCGAATGTATCAGCAGAATTTTGGGATTAATTCGGTT---AATCATCCT------AACCAAAATCGA------TTGTTGGATCACAACAATTAT------TTTTATTCTCAGTTTTATTCTCATATTCTATCTGAGGGGTTTGCGATTGTTGTAGAAATTCCATTCTCGTTAGGGGTGGTT------TTTTGCCCGGAAGAAAAAGAA---ATACCAAAGTTTCAGAATTTACGGTCAATTCATTCACTATTTCCCTTTTTAGAAGACCAATTTTTGCATTTACATTATATATCACATATAGAAATCCCCTATCCTATCCATTTGGAAATCGTGGTTCAACTCCTTCAATGCCGGATCCAAGATGTTGCATCTTTGCATTTATTGCGATTCTTTCTCAAC------TACTATTCTAATTGGAAT------AGTCTCATTATTTCAATGAAATTG------ATTTTTCTT------TTGAAAAAA------GAAAATAAAAGACTATTTAGATTCCTATATAATTCTTATGTATCAGAATGTGAATTTTTCTTCTTTTTTCTTCGTAAACAATCTTCTTGCTTACGATTAACATCTTATGGAACCTTTCTTGAACGAATCCACTTCTATAGAAAGAAGGAACAT------TTTTGGGTAATGTACCCT------GGTTTTTTTCGG---AAAACC------CTATGGGTTTTTATGGATCCTCTTATGCATTATGTTCGATATCAAGGAAAGGCAATTCTTGCATCAAAAGGAACTCCTCTTTTGATGAAGAAATGGAAATGTTACCTTGCCAATTTTTGGCAATATTATTTCCATTTTTGGATTCAACCGCGAAGGATCCAGCAAAAACCATTAGCA------AACTCTTGCTTCGACTTTCTGGGTTATCTTTCCAGTGTAACA---AGAAATCCCTTGGTAGTAAGGAATCAAATGCTGGAAAATGCATTTCTAATAGATACTCGAATTAAGAAATTGGATACCATAGTCCCCGCGATTTCTCTCATTGGATCTTTATCAAAAGCCCAATTTTGTACCGGATCGGGGCACCCTATTAGTAAACCCATTTGGACAGATTTATCAGATTGGTATATTCTTGATCGATTTGGTCGGATATGTAGAAATATTTTTCATTATTATAGTGGATCCTCG------AAAAAACAGACTTTGTATCGAATAAAGTATATACTTCGACTTTCATGTGCGAGAACTTTAGCTCGTAAACATAAAAGCACGGTACGCACTTTTATGCAACGA------TTAGGTTCGGTATTTTTAGAAGAATTTTTTACGGAAGAAGAGCAAGTTCTTTCTTTGATGATAATAGATAGAGTAAGAGTAGAGGTAGAAACTATCCATTCTTTTTCGAAATCGGAATTTTTAAAAGAAGTCTATGGACTGATATGGATT---CTACCCATTTTGACCCTCTTAGTGGGAATCACAATAGAAGTACTCGTAATTGTGTGGTTAGAAAGAGAAATATCTGCATCGATACAACAACGTATTGGCCCTGAATATGCTGGGCCTTTGGGACTTCTTCAAGCTATAGCAGATGGGGCTAAGCTACTTTTTAAAGAAGATCTTCTACCATCCCGGGGAGATATTCCTTTATTTAGCATCGGACCCTCTATAGCAGTTATCTCCATTCTACTAAGTTTTTTAGTTATTCCGTGGGGATATCATCTTGTTTTAGCCGATCTTAGTATTGGTGTTTTTTTATGGATTGCTATTTCAAGTATTGCTCCTATAGGTCTTCTTATGGCAGGATATAGCTCAAATAATAAATATTCTTTTTCAGGTGGTCTACGAGCCGCGGCTCAATCTATTAGTTATGAAATACCATTAACTTTTTGTGTGCTAGCGATATCTCTATTATCTAACAGTTTAAGTACAGTTGATATAGTGGAAGCGCAGTCAAAATATGGTTTTTGGGGGTGGAATATTTGGCGTCAGCCTATAGGCTTTTTAGTTTTTCTAATTTCTTCTTTGGCCGAATGTGAAAGATTACCCTTTGATTTACCAGAAGCAGAGGAAGAATTGGTAGCAGGTTATCAAACCGAATATTCCGGTATCAAATATGGTTTATTTTTTCTTGTTTCTTACCTAAATTTATTAGTTTCCTCTTTATTTGTCACAGTTCTTTACTTAGGCGGGTGGAATTTATCTATCCCC------TACATCCCCATTTTG------GGGTTTTTCCAAATGAATAAAATAGTTCGAATTTTTGAAATGACAATGGGTATCCTTATTACATTCACTAAAGCTTATTTATTTCTCTTCGTTTCTATCACAATAAGATGGACTTTACCCAGGATGAGAATGGATCAATTATTAAATCTTGGATGGAAATTTCTTTTACCTATTTCCCTGGGTAATCTCTTATTAACAACTTCTTCCCAACTTGTTTCACTCATGAAAGCGTCTCATTTGCTTCTCTTCCATGGAAGTTTCATTTTCCCAGAATGTATCCTAATTTTTGGCCTAATTCTTCTTCTGATGATCGATTTAACCTCTGATCAAAAAGATAGACCTTGGTTCTATTTCATCTCTTCAACAAGTTTAGTAATAAGCATAACGGCCCTATTGTTCCGATGGAGAGAAGAACCTATAATTAGCTTTTCGGGAAATTTCCAAACGAACAATTTCAACGAAATCTTTCAATTTCTTATTTTATTATGTTCAACTCTATGTATTCCTCTATCCGTAGAGTACATTGAATGTACAGAAATGGCTATACCAGAGTTTCTGTTATTCGTATTAACAGCTACTCTAGGGGGAATGTTTTTATGTGGTGCTAACGATTTAATAACTATCTTTGTAGCTCCAGAATGTTTCAGTTTATGTTCCTACCTATTGTCTGGATATACCAAGAGAGATCTACGGTCTAATGAGGCTACTATGAAATATTTACTCATGGGTGGGGCAAGCTCTTCTATTCTGGTTCATGGTTTCTCTTGGCTATATGGTTCATCTGGGGGGGAGATCGAGCTTCAAGAAATTGTGAATGGTCTTATCAATACACAAATGTATAACTCCCCAGGAATTTCAATTGCGCTTATATCCATCACTGTAGGACTTGGGTTCAAGCTTTCCCCCGCCCCTTTTCATCAATGGACTCCTGACGTCTACGAAGGATCCCCCACTCCAGTCGTTGCTTTTCTTTCTGTTACTTCGAAAGTAGCTGCTTCAGCTTCAGCCACGCGAATTTTCGATATTCCTTTTTATTTCTCATCAAACGAATGGCATCTTCTTCTGGAAATCCTAGCTATTCTTAGCATGATATTGGGGAATCTCCTTGCTATTACTCAAACAAGCATGAAACGTATGCTTGCATATTCGTCCATAGGGCAAATCGGATATGTAATTATTGGAATAATTGTTGGAGACTCAAATGATGGATATGCAAGCATGATAACTTATATGCTGTTCTATATCTCCATGAATCTAGGAACTTTTGCTTGCATTGTATTATTTGGTCTACGTACCGGAACTGATAACATTCGAGATTATGCAGGATTATACACGAAAGATCCTTTTTTGGCTCTCTCTTTAGCCCTATGTCTCTTATCCCTAGGAGGCCTTCCTCCACTAGCAGGCTTCTTCGGAAAACTCTATCTATTCTGGTGTGGATGGCAAGCAGGCCTATATTTCTTGGTTTCAATAGGACTCCTTACGAGCGTTCTTTCTATCTACTATTATCTCAAAATAATAAAGTTATTAATGACTGGACGAAACCAAGAAATAACCCTTTATGTGCGAAATTATAGAAGATCCCCTTTAAGATCAAACAATTCCATCGAATTGAGTATGACTGTCTGTGTGATAGCATCTACTATACCAGGAATAGCAATGAACCCAATTCTTGCAATTGCTCAGGATACCCTCTTTATGTTTCTGCTTCACGAATATGATATTTTCTGGACATTTCTAATAATAGCAAGCCTTATTCCTATTTTGGCATTTTGGATTTCAGGACTTTTAGCCCCGGTTAGTGAAGGACCAGAGAAGCTTTCTAGTTATGAATCGGGTATAGAACCCATGGGAGAAGCTTGGTTACAATTCCGAATACGCTATTACATGTTTGCTCTAGTTTTTGTTGTTTTTGATGTTGAAACGGTCTTTCTTTACCCGTGGGCAATGAGTTTTGATGTATTGGGTGTATCCGTTTTTATCGAAGCTTTCATTTTCGTGCTTATCCTAATTGTTGGTTTAGTTTATGCATGGCGCAAAGGAGCATTGGAATGGTCTATGAGTTATTTTCCTTGGTTAACAATACTTGTGGTTTTTCCAATATTTGCAGGTTCATTAATTTTATTTTTACCTCATAGGGGAAACAAAATAGTGAAGTGGTATACTATATCTATTTGTTTATTAGAATTCCTTCTAATGACTTATGCATTCTGTTATCATTTCCAATGGGAGGATTCCTTAGTCCAATTAAAGGAGGATTTCAAATGGATAGATGTCTTTGATTTCCACTGGAGATTAGGAATCGATGGGCTTTCATTAGGATCCATTTTATTGACAGGATTTATCACTACTTTAGCTACTTTAGCGGCTTGGCCGGTTACCCGGAATTCGCGATTATTCTATTTCCTGATGCTAGCAATGTATAGTGGCCAAATAGGATTATTTTCCTCTCGAGACCTTTTACTTTTTTTTATCATGTGGGAATTTGAATTAATTCCTGTTTACTTACTTTTATCCATGTGGGGGGGGAAGAGGCGCCTGTATTCAGCTACAAAATTTATTTTGTACACTGCAGGTGGTTCCATTTTTTTCTTAATCGGAGTTCTAGGTATGGGCTTATATGGTTCTAACGAACCAAGATTAGATTTTGAAAAATTAATTAACCAATCATACCCGGATACATTGGAAATACTATTATATTTAGGCTTCCTAATTGCTTATGCTGTTAAATTGCCAATTATACCCCTACATACATGGTTACCAGATACCCATGGAGAAGCGCATTACAGTACATGTATGCTTTTAGCGGGAATCCTATTAAAGATGGGAGCATACGGATTGATTCGAATCAACATGGAATTGTTACCTCATGCTCATTATAGATTTGCCCCTTGGTTGGTAATAATAGGAGCGATGCAAATAATCTATGCAGCTTCAACGTCTCTGGGTCAACGAAATTTAAAAAAAAGAATAGCCTACTCCTCCGTATCTCACATGGGTTTCATAATTATAGGAATTGGTTCTATAACCAACATTGGGCTCAATGGAGCTATTTTACAAATACTATCCCATGGATTTATTGGTGCTACACTTTTTTTCTTGGCGGGAACGACTTGTGATAGAATGCGCCTTGTTTATCTCGAAGAACTGGGGGGGATCTCCATCCCAATGCCAAAAATTTTTACCATGTTTAGTATCTTTTCCATGGCTTCTCTTGCCTTGCCAGGAATGAGTGGTTTTGTTGCAGAATTACTAGTATTTTTTGGACTAATTACTAGTCCTAAATTTCTTTTAATACCAAAAATGGTAATTACTTTTGTAATGGCAATTGGAATGATCTTAACTCCTATTTATTTATTATCTATGTTACGTCAGATGTTCTATGGATACAAGCTCTTT------AATGTTCCAAACTTGAAT------TTTGTG------GATTCTGGACCACGAGAACTCTTTCTTTTAATCTGTATCTTTTTACCAGTCATAGGAATTGGTATTTATCCAGATTTTGTTCTCTCACTATCCGTTGAGAGGGTAGAGGCTATCTTATCTAATTTTTATATGTTTGAGCATGTACTTTTTTTGAGTGTCTATTTATTTTCGATTGGTATCTATGGATTGATTACAAGCCGAAACATGGTTAGAGCTCTGATATGTCTTGAACTTATACTGAATTCAATTAATCTAAATCTTGTAACATTTTCTGATCTATTTGATAGTCGCCAATTAAAAGGCGACATTTTTGCAATC---TTGTATAGCCCTGCGGCTGCTGAAGCAGCTATTGAATTATCCATTCTTTCTTCAATCCATCGTAACAGAAAAATCCACTCGTATCAATCAATCGAATTTTTTATGGAACATACATATCAATATGCATGGGTAATACCCTTTCTTCCACTTCCGGTTATTATGTCAATAGGGTTTGGACTTCTTCTTATTCCGACAGCAACAAAAAGTCTTCGTCGTATATGGGCTTTTCCTAGTGTTTTACTCTTAAGTCTAGCTATGGTATTCTCAGTTCACCTGTCTATTCAACAAATAAATGGCAGTTTTATCTATCAATATCTATGGTCTTGGACTATCAATAATGATTTTTCCCTAGAGTTTGGATACTTGATCGACCCGCTTACTTCTATTATGTTAATACTAATTACTACTGTAGGAATTTTGGTTCTTATCTATAGTGACGATTATATGTCTCATGATGAAGGATATTTGAGATTTTTTGTTTATATAAGTTTTTTCAATACTTCCATGTTGGGATTGGTTACTAGTTCCAATTTGATACAAATTTATTTTTTTTGGGAACTTGTAGGAATGTGTTCTTATTTATTAATAGGCTTTTGGTTCACACGGCCAATTGCAGCGAGTGCTTGTCAAAAAGCTTTTGTAACTAATCGTGTAGGGGATTTTGGTTTGTTATTAGGAATTTTAGGTTTTTTTTGGATAACAGGTAGTTTAGAGTTTCGGGATTTGTTCCAAATAGCTAATAACTGGATTCAGAATAATGAAATTAATTCCTTACTTACTACTTTGTATGCTTTTTTTTTATTCCTTGGTGCAGTTGCAAAATCTGCACAGTTCCCTCTTCACGTATGGTTACCCGATGCTATGGAGGGCCCCACTCCCATTTCAGCCCTTATACACGCAGCAACCATG---GCTCATTGGATTTTTCTTATAGCTCGACTTCTTCCTCTTTTCATATCCCTACCTTTGCTAATGAATTTTATTTCTTTAGTAGGTACAATAACACTCTTTTTAGGGGCTACTTTAGCTCTTGCTCAGAGAGATATTAAAAGAAGCTTAGCCTATTCTACAATGTCTCAATTGGGTTATATGATGTTAGCTCTAGGTATAGGTTCTTATCAAGCTGCTTTATTCCATTTGATCACTCATGCTTATTCGAAAGCTTTATTATTCTTAGGATCCGGATCTATTATTCATTCAATGGAACCTCTTGTTGGATATTCACCAGATAAAAGTCAGAATATGGCTCTTATGGGTGGTTTGAGAAAATATGTTCCAATTACAAGAACTACTTTTTTATGCGGTACACTTTCTCTTTGTGGTATTCCACCTCTTGCTTGCTTTTGGTCCAAAGATGAAATTCTTAGTAATAGTTGGTTGTAT------TCACCG---ACA------TTTGGAATAATAGCCTCTTTCACTGCAGGATTAACTGCGTTTTATATGTTTCGGGTATATTTACTTACCTTTGACGGGTATTTGCGTGTTCATTGTCAAAATTACAGTAGCACT---AAAGAG---AGTTCGTTCTATTCAATATCTTTATGGGGAAAAAGA------ATATCC------AAAGGAGTCCATAGAGGTTCAACA---ACGAATAGTGAA------GTTTATTTT------TTT------TCGAAAAATGGATCCAGAAAGGATATAAATAGGATAGGATCC---TTT------AATACT---TCCTTTGGCGTTAAAAACAGTTCTGTCTATCCTCATGAAACGGGAAATACAATGCTATTCCCTCTTCTCATATTACTCTTTTTTACTTTATTCATTGGATTCATAGGAATCCATTTTGAT------AATGGAATAATGGAGTTAACCCTATTATCAAAATGGTTAACTCCAGCAATA------AACTTTTTCCAGGAAAGTTTGAATTCTTCCATAAATTCGTATGAATTTTTAACCAATGCGATTTATTCCATAAGTATAGCTATTTTGGGTCTATTCATAGCATATATTTTCTATGGATCTGCTTATTCATTTTGGCAGAATTTGGATTTACTAAATTCCCTT------GTAAAAAAGAAT------CCCCAAAAAATTTTTTCAGATCAAGTAAAAAAAAGGATATACAGTTGGTCATATAATCGTGGTTATCTGGATATTTTTTATACTAGGGTCTTTACTTTGGGTATAAGAGGATTAACCGAACTAGCGCAGTTTTTTGATAAGGGTGTCATTGATGGAATTATCAATGGAGTGGGTATTGCTGGGTTTTGTATAGGAGAAGAAATTAAATATGTAGGAGGAGGGCGAATATCGTCTTATCTATTCTTTTTTTTATGGTATGTATCCTTA---TTCTTATTTCTTATGGATTTACCTGGACCCATACATGAGATTCTTTTGCTATTTTTGGGATTTGTTCTTCTATTAGGGGGTTTAGGGGTAGTATTACTTACCAACCCCATTTATTCTGCTTTTTCGCTGGGATTGGTTCTTGTTTGTATATCCTTATTCTATCTTTTATGGAATTCCTATTTGGTAGCTGTCGCACAATTCCTAATTTATGTGGGAGCTATAAATGTCCTGATCCTATTGGCCGTAATGTTTGTGAACAGT------TCAGAATGGTTTAAAGATCAGAATTATTGGACTATTGGAGATGGGTTCACTTCACTCGTTTGTACAACTATTCCTTTTTCACTAATGGCTACTATCCCGGATACGTCATGGTATGGAATTCTTTGGACTACAAGATCAAACCAAATTGTGGAACAGGGTCTC---AACAATAATCTTCAACAAATTGGGATTCATTTAGCAACCGATTTTTATCTTCCGTTTGAACTCATTTCTCTAATTCTTTTAGTTTCTTTGATAGGTGCAATTACTATGGCTCGGCAAATGAGTCTACCGCTTACAAGAAAGGATCTCATGATAGTCAATATGGGCCCTCACCACCCATCAATGCATGGTGTTCTTCGACTGATCGTTACTCTCGATGGTGAAGATGTTATTGATTGTGAACCCATATTGGGCTATTTACACAGAGGAATGGAAAAAATCGCGGAAAACCGAACTATTATACAGTACTTGCCTTATGTAACACGGTGGGATTATTTAGCTACTATGTTTACAGAAGCAATAACCGTAAATGCGCCAGAATTCTTAGAAAATATTCAAGTACCCCAAAGAGCCAGTTATATTAGGGTAATTATGCTCGAATTGAGCCGCATAGCTTCGCACTTGTTATGGCTTGGACCCTTTATGGCGGATCTCGGTGCACAAACTCCTTTTTTCTATATTTTCAGAGAAAGAGAATTGATATATGATCTATTTGAAGCTGCTACAGGTATGCGAATGATGCATAATTATTTTCGCATCGGAGGAGTAGCTGCCGATCTACCCTATGGATGGATAGATAAATGTTTAGATTTCTGTGATTATTTTTTACGAGGCATTGTTGAATATCAAAAACTTATTACACATAATCCTGTTTTTTTGGAACGAGTTGAAGGAATCGGTTTTATTAGCGGAGAAGAAGCAACAAATTGGGGTTTATCGGGACCCATGTTACGAGCTTCTGGAATAAAATGGGATCTTCGTAAAGTGGATCTTTATGAATCTTATAATCAATTTGATTGGGAAGTCCAATGGCAAAAAGAAGGAGATTCGTTAGCTCGTTATTTAGTACGAATCGGTGAAATGAGGGAATCCATAAAAATTATTCAACAGGCTGTAGAGAAAATTCCTGGAGGACCTTATGAGAATTTAGAAGTCCGACGCTTT---AATAGAGCAAAGAATTCT------GAATGGAATGATTTTGAATATCGATTTCTTGGTAAAAAACCTTCGCCCAATTTTGAATTGTCAAAACAAGAACTTTATGTAAGAGTGGAAGCCCCAAAAGGGGAATTAGGAATTTATTTAGTAGGAGATAATAGCCTTTTTCCCTGGAGATGGAAAATTCGTCCACCGGGATTTATTAATTTGCAAATTCTTCCCCAGCTAGTTAAAAAAATGAAATTGGCTGATATTATGACGATATTAGGTAGTATAGATATCATTATGGGGGAAGTTGATCGTATGTTCCCCATGTTAACTGGATTCATCAGTTATGGTCAACAAACAATACGCGCTGCAAGATACATTGGTCAAAGTTTCATAATTACCCTATCCCACACAAATCGTTTACCTATAACTATTCACTATCCTTATGAAAAATCAATTGCATCAGAGCGTTTCCGAGGGCGAATCCACTTTGAATTTGATAAATGTATTGCTTGTGAAGTATGTGTTCGCGTATGCCCAATAGATTTACCCCTTGTAGATTGGAGATTTGAAAAAGATATAAAAAAGAAACAATTGCTAAATTATAGCATTGATTTCGGAGTTTGTATATTTTGCGGTAACTGTGTTGAGTACTGTCCAACAAACTGTTTATCGATGACTGAAGAATATGAGCTTTCTACTTATGATCGTCATGAATTGAATTATAATCAAATTTCTTTGGGTCGGTTACCAATCTCCATAATTGGAGATTCCACAATTCAAACAATTAGGAATTCGACTCAGGGTTGGTTATCTAATTGGCTAGTCAAACATGAGGTGGTTCATAGATCTTTGGGCTTCGATCACCGAGGAATAGAGACTTTACAAATAAAAGCGGGAGATTGGGATTCCATTGCTGTCATTTTATATGTATATGGTTACAATTATTTACGTTCTCAGTGTGCTTATGACGTAGTACCTGGTGGATCTTTAGCTAGCGTATATCATCTTACGAGAATACAGTATGGTATAGATAACCCAGAAGAAGTATGCATAAAAGTCTTTGCCCCAAAGGATAATCCTAGAATCCCGTCCGTTTTCTGGATTTGGAGAAGTGCCGATTTTCAAGAACGCGAATCTTATGATATGGTGGGAATCTCTTATGATAATCATCCACGCCTTAAACGCATCTTAATGCCTGAAAGTTGGATAGGCTGGCCCTTACGTAAGGACTATATAACCCCCAATTTCTATGAAATACAAGATGCTCATATGGCGCAAAGGAGCATTGGAATGGTCTTAACTGAATATTCAGAC---AAAAAAAAAAAAGAAGGAAAA------GATTCCTTT------GAGACAGTTATGAGTTTGATTGAGTTTCCCCTACTTGACCAAACA------ACTTCCAATTCTGTTATTTCAACTACACCAAATGATCTTTCGAATTGGTCAAGACTCTCCAGTTTATGGCCCCTTCTATATGGTACCAGTTGTTGTTTTATTGAATTTGCTTCATTAATAGGCTCGCGATTCGACTTTGATCGTTATGGATTGGTACCAAGATCAAGTCCTAGGCAAGCGGACCTAATTTTAACAGCTGGTACGGTAACAATGAAAATGGCTCCTTCCTTAGTGAGATTATATGAGCAAATGCCTGAACCAAAATACGTCATTGCTATGGGAGCCTGTACTATTACCGGCGGGATGTTTAGTACGGATTCTTATAGTACGGTTCGAGGAGTCGATAAGTTAATTCCTGTGGATGTCTATTTGCCGGGCTGTCCACCTAAACCGGAGGCGGTTATAGATGCCTTAACAAAACTTCGTAAGAAGATATCGCGAGAAATAGTGGAAGATCGAACTCTA------TCTCAAAAGGAAAATCGGTGTTTTACTACCAATCACAAACTTTATGTTCGGCGCAGTACTCATACTATGGAAAATAGAAATACTTTTTCTTGGGTAAAGGAACAGATGACTCGATTGATTTCT------GTATCG---ATCATGATATACGTAATAACTCGGACATCTATTTCAAATGCATATCCCATTTTTGCCCAGCAGGGTTATGAAAACCCACGAGAAGCAACTGGACGAATTGTATGTGCCAATTGCCATTTAGCTAATAAGCCAGTGGATATTGAAGTTCCACAAGCTGTGCTTCCTGATACTGTATTTGAAGCAGTTCTTCGAATTCCTTATGATATGCAACTGAAACAAGTTCTTGCTAATGGAAAAAAGGGAGGGTTGAATGTGGGTGCTGTTCTTATTTTGCCCGAGGGATTCGAATTAGCGCCCCCTGACCGTATTTCTCCTGAGTTGAAAGAAAAGATAGGAAATCTCTCTTTTCAGAGTTATCGTCCCAATATAAAAAATATTCTTGTGATAGGCCCTGTTCCGGGTAAGAAATATAGTGAAATCGTCTTTCCCATTCTTTCCCCTGACCCTGCTACGAAGAAAGATGTTCATTTCTTAAAATATCCCATATATGTAGGGGGGAATCGAGGAAGGGGGCAGATCTATCCTGATGGTAGCAAGAGTAACAATACGGTCTATAATGCTACGTCAACAGGTATAGTAAGAAAAATACTACGTAAAGAAAAGGGGGGATATGAAATAACCATAGTCGATGCATCG---GAT------GGACGCCAAGTGGTTGATATTATACCTCCTGGGCCAGAACTTCTTGTTTCAGAGGGGGAATCCATCAAGCTTGATCAACCATTAACAAGTAATCCTAATGTGGGAGGGTTTGGTCAGGGGGATGCAGAAATAGTGCTTCAAGATCCATTACGCGTCCCAGGCCTTTTGTTCTTCTTCCCCTCTGTTATTTTGGCACAAGTTTTTTTGGGTCTTAAAAAGAAACCATTTGAAAAGGTTCAATTGTACGAAATGAATTTCATGAGTAAAGTATACAATTGGTTTGAGGAACGTCTTGAGATTCAGGCAATTGCAGATGATATAACTAGTAAATATGTTCCTCCTCATGTCAACATATTTTATTGTTTAGGGGGAATTACACTTACTTGTTTTCTAGTACAAGTCGCTACGGGTTTTGCTATGACTTTTTACTATCGTCCAACCGTTACAGAGGCTTTTTCTTCGGTACAATACATAATGACTGAAGCCAACTTTGGTTGGTTAATCCGATCAGTTCATCGATGGTCAGCAAGTATGATGGTTCTAATGATGATCCTGCACGTATTTCGTGTGTATCTCACAGGTGGATTTAAAAAACCCCGCGAATTAACTTGGGTCACAGGTGTCGTTTTGGCTGTATTGACTGCATCCTTTGGTGTAACTGGTTATTCTTTACCTTGGGACCAAATTGGTTATTGGGCAGTCAAAATTGTGACAGGTGTACCTGAAGCGATTCCTGTAATAGGATCACCTTTAGTGGAGTTATTACGTGGAAGTGCTAGTGTGGGCCAATCCACTTTGACTCGTTTTTATAGTTTACATACTTTTGTACTGCCTCTGCTTACTGCTGTATTTATGTTAATGCACTTTCCAATGATACGTAAGCAAGGTATTTCGGGTCCTTTAATGGGAGTAACAAAGAAACCAGACTTAAATGATCCTGTATTAAGAGCCAAATTGGCTAAAGGGATGGGACATAATTATTACGGGGAACCCGCTTGGCCTAATGATCTTTTATATATTTTTCCAGTAGTAATTCTAGGTACGATTGCATGTAATGTCGGTTTAGCGGTCCTAGAGCCGTCGATGATTGGTGAACCGGCGGATCCGTTTGCAACTCCTCTGGAAATATTACCCGAATGGTACTTCTTTCCCGTATTTCAAATACTCCGTACGGTACCCAATAAGTTATTGGGCGTTCTCTTAATGGTTTCTGTACCAACGGGGTTATTGACAGTACCCTTTTTAGAGAATGTCAATAAATTCCAAAACCCATTTCGACGCCCCGTAGCTACGACAGTTTTTTTAATCGGTACTGTAGTAGCTCTTTGGTTAGGTATTGGAGCAACATTACCCATTGCAAAATCCTTAACTTTAGGTCTTTTTATGATTGAAGTTTTTCTATTTGGAATCGTCTTATTCCTAATTCCTATTACTTTAGCTGGATTATTCGTGACTCCGTATTTGCAATACAGGCGGGGTGATCAGTTGGATCTTATGCTTACAATAACTAGTTATTTCGGTTTTCTACTAGCTGCTTTAACTATAACCCTAGCTCTATTTATTGGTTTGAGCAAGATACGTCTTATTATGGATATAGTAAGTCTCGCTTGGGCTGCTTTAATGGTAGTCTTTACATTTTCTCTTTCACTAGTAGTTTGGGGGAGGAGTGGACTCATGATTATTCGTTCGCCGGAACCAGAAGTGAAAATTGTTGTGGATAGGGATCCTGTAAAAACATCTTTTGAGGAATGGGCCAGACCCGGCCATTTCTCAAGAACAATAGCTAAAGGCCCTGATACTACCACTTGGATCTGGAACCTACATGCTGATGCTCACGATTTCGATAGTCATACCGGTGATTTGGAGGAGATCTCTCGAAAAGTCTTTAGTGCTCATTTCGGTCAACTCTCCATTATCTTTCTTTGGTTGAGTGGCATGTACTTCCATGGTGCCCGTTTTTCCAATTATGAAGCATGGCTAAGTGATCCTACTCACATTGGACCTAGTGCTCAGGTAGTTTGGCCAATAGTAGGGCAAGAAATATTGAATGGTGATGTAGGTGGTGGTTTCCGAGGAATCCAAATAACCTCCGGGTTTTTTCAGATTTGGCGAGCATCTGGAATAACTAATGAATTACAACTCTATTGTACCGCAATTGGTGCATTGATTTTTGCGTCGTTAATGCTTTTTGCTGGTTGGTTTCATTATCACAAAGCCGCCCCAAAATTGGCCTGGTTCCAAGATGTAGAATCCATGTTGAATCACCACTTAGCGGGGTTACTAGGACTTGGGTCTCTTTCTTGGGCAGGACACCAAATCCATGTATCTTTACCGATTAACCAATTTCTCGACGCTGGGGTTGAT---CCTAAAGAGATACCACTTCCTCATGAATTTATCTTGAATCGCGACCTTTTGGCTCAACTTTATCCTAGTTTTACCGAGGGAGCAACTCCCTTTTTCACCTTGAATTGGTCCAAATACTCCGAATTTCTGAGTTTTCGCGGAGGACTAGATCCAATAACAGGTGGTCTATGGTTGAGCGATATCGCGCACCATCATTTAGCTATTGCTATTCTTTTCCTGATCGCGGGTCATATGTATAGGAACAACTGGGGTATTGGTCATGGCCTTAAAGATATTTTAGAGGCTCATAAAGGACCATTTACAGGACAAGGCCATAAGGGTCTCTATGAAATCCTAACAACGTCATGGCATGCTCAATTATCTCTTAACCTAGCTATGCTAGGCTCTCTAACCATTGTTGTAGCTCATCATATGTACTCTATGCCCCCCTATCCATACCTAGCTACTGACTATGGTACACAACTTTCCTTGTTCACACATCACATGTGGATTGGCGGATTTCTAATAGTCGGTGCTGCTGCACATGCAGCCATTTTTATGGTAAGAGACTATGATCCAACTACTCGATACAACGATCTATTAGATCGGGTCCTTAGGCACCGCGATGCAATCATATCCCACCTTAATTGGGTATGTATATTTCTAGGTTTTCACAGTTTTGGCTTGTACATTCATAATGATACCATGAGTGCTTTAGGCCGTCCCCAAGATATGTTTTCAGATACCGCCATACAATTACAACCCATCTTTGCTCAATGGGTACAAAATCTCCATGCTTTAGCACCTGGCGTAACAGCACCTGGTGCAACAACAAGTACCAGCTTAACGTGG------GGAGGCGGTGAGTTAGTAGCAGTAGGCGGGAAAGTAGCTTTGTTACCTATTCCATTAGGTACCGCAGATTTTTTAGTCCATCACATTCACGCATTTACCATCCATGTGACTGTATTAATACTTTTGAAAGGTGTTTTATTTGCTCGCAGTTCCCGTTTGATACCCGATAAAGCAAATCTTGGGTTTCGTTTCCCTTGTGATGGGCCTGGACGAGGGGGGACATGTCAAGTATCTGCCTGGGATCATGTTTTCTTAGGTCTATTCTGGATGTACAATTCAATTTCGGTAGTCATTTTCCATTTCAGTTGGAAAATGCAGTCGGATGTGTGGGGTACTGTAAGTGATCAAGGGATGGTAAATCATATCACAGGGGGAAACTTTGCACAAAGTTCCATTACGATTAATGGATGGCTCCGGGATTTCTTGTGGGCACAGGCATCCCAAGTAATTCAGTCTTACGGTTCTTCATTATCTGCATATGGTCTTTTTTTCTTAGGTGCTCATTTTGTCTGGGCCTTCAGTTTAATGTTCTTATTCAGCGGGCGTGGTTATTGGCAAGAACTCATTGAATCTATCGTTTGGGCTCATAACAAATTAAAAGTTGCTCCTGCTACTCAGCCTAGAGCCTTGAGCATTATACAAGGACGTGCTGTAGGAGTAACCCATTACCTTCTGGGTGGAATTGCCACAACATGGGCATTCTTCTTAGCGAGAATTATTGCAGTAGGAATGGAATTAAGATTTCCCAGGTTTAGCCAAGGCTTAGCTCAGGACCCCACTACTCGTCGTATTTGGTTTGGTATTGCTACCGCACATGATTTCGAAAGTCATGATGATATTACTGAGGAACGTCTTTATCAGAACATTTTTGCTTCTCACTTTGGGCAGTTAGCAATAATCTTTCTGTGGACGTCCGGAAATCTGTTTCACGTAGCTTGGCAAGGAAATTTTGAATCATGGATCCAGGATCCTTTACATGTAAGACCTATTGCTCATGCGATTTGGGATCCTCATTTTGGTCAACCCGCTGTGGAAGCCTTTACTCGAGGAGGTGCCACCGGTCCAGTAAATATCGCCTATTCTGGGGTTTATCAGTGGTGGTATACAATTGGATTACGCACCAACGAGGATCTTTATACTGGAGCTCTTTTTCTATTATTTCTTTCTACTCTATCCTTAATAGCGGGTTGGTTACACCTACAACCCAAATGGAAACCAAGTCTTTCGTGGTTTAAAAACGCGGAATCTCGTCTCAATCATCATTTGTCAGGACTTTTCGGGGTAAGTTCTTTGGCTTGGACAGGACATTTAGTCCATGTTGCTATTCCCGGA---TCCAGGGGGGAGTACGTTCGATGGAATAATTTCTTAGATGTATTACCCTATCCCCAAGGGTTAGAACCCCTTCTCACGGGTCAGTGGAATCTTTATGCCCAAAACCCTGATTCGAGTAATCATTTATTTGGTACCGCTCAAGGGGCAGGAACTGCCATTTTAACCCTTCTTGGGGGATTCCATCCACAAACGCAAAGTTTGTGGCTGACCGATATTGCTCATCATCATTTAGCTATTGCATTTATTTTTCTCATTGCCGGTCATATGTATCGAACTAACTTCGGAATTGGGCACAGTATCAAAGATCTTTTAGAAGCACATACTCCTCCGGGAGGTCGATTAGGGCGGGGGCATAAGGGCCTTTATGACACAATCAATAATTCGATTCATTTTCAATTAGGTCTTGCTCTAGCTTCTTTAGGGGTTATTACTTCCTTAGTAGCTCAACATATGTACTCTTTACCTGCTTATGCATTCATAGCACAAGACTTTACTACTCAAGCTGCTTTATATACTCATCACCAATACATCGCGGGTTTCATCATGACAGGGGCTTTTGCTCATGGAGCTATTTTTTTCATTAGGGATTACAATCCGGAACAGAATGAGGATAATGTATTGGCAAGAATGTTAGACCATAAAGAAGCTATCATATCTCATTTAAGTTGGGCCAGCCTGTTTCTGGGATTCCATACCTTGGGCCTTTACGTTCATAACGACGTCATGCTTGCTTTTGGTACTCCAGAAAAGCAAATCTTGATCGAACCTATATTTGCCCAATGGATACAATCCGCTCATGGTAAGACGACATATGGGTTCGATATACTCTTATCTTCAACGAGTGGCCCCGCCTTCAATGCAGGTCGAAGCATATGGTTGCCCGGATGGTTGAATGCTGTTAATGAGAATAGTAATTCACTTTTCTTAACAATAGGACCGGGGGATTTCTTGGTTCATCATGCTATTGCTCTAGGTTTGCATACAACTACATTGATTTTAGTAAAGGGTGCTTTAGATGCACGCGGTTCCAAATTAATGCCGGATAAAAAGGATTTCGGTTATAGTTTTCCTTGTGACGGCCCGGGGCGCGGCGGTACTTGTGACATTTCTGCTTGGGACGCATTTTATTTGGCAGTTTTCTGGATGTTAAATACCATTGGATGGGTTACTTTTTATTGGCATTGGAAACACATCACATTATGGCAGGGTAACGTTTCACAGTTTAATGAATCCTCCACTTATTTGATGGGATGGTTAAGAGATTATCTATGGTTAAACTCTTCACAACTTATCAATGGATACAATCCTTTTGGTATGAATAGTTTATCGGTATGGGCGTGGATGTTCTTATTTGGACATCTTGTTTGGGCTACTGGATTTATGTTCTTAATTTCCTGGCGTGGATATTGGCAGGAATTAATTGAGACTTTAGCATGGGCTCATGAACGCACACCTTTGGCTAATTTAATTCGCTGGAGAGATAAGCCAGTGGCTCTTTCCATTGTGCAAGCAAGATTGGTTGGATTAGCCCACTTTTCCGTGGGTTATATATTCACTTATGCAGCTTTCTTGATTGCCTCAACATCGGGCAAGTTTGGTATGTCACATTCAGTAAAAATTTATGATACATGTATAGGATGTACTCAATGTGTACGAGCTTGTCCAACAGATGTATTGGAAATGATACCCTGGGATGGATGTAAAGCCAAGCAAATTGCTTCCGCTCCGAGAACCGAAGATTGTGTGGGTTGTAAGAGATGTGAATCCGCCTGCCCAACAGATTTTTTAAGTGTCCGAGTCTATTTAGGGCCTGAAACAACCCGCAGTATGGCTCTATCTTATATGACAGATTTGAACTTACCCTCTATTTTCGTACCTTTAGTAGGCTTAGTATTTCCGGCAATTGCAATGGCTTCTTTATTTCTTTATGTCCAAAAAAATAAGATTATCATGCGGGATCTAAAAACATATCTCTCTGTAGCACCCGTGCTAAGTACTCTATGGTTTGGGGCTTTAGCAGGTTTATTGATAGAAATAAATCGTTTATTTCCAGATGCTTTGTCATTCCCTTTTTTTATGACTGCAATTTTAGAGAGACGCGAAAGTACAAGCCTATGGGGTCGCTTCTGCAACTGGATTACTAGCACAGAAAATCGTCTTTACATTGGATGGTTCGGTGTTTTGATGATCCCTACCTTATTGACCTCAACTTCTGTATTTATTATCGCCTTCATTGCTGCTCCTCCAGTAGATATTGATGGTATTCGTGAACCTGTTTCTGGTTCTTTACTTTACGGAAACAATATTATTTCTGGTGCCATTATTCCTACTTCTGCGGCAATCGGTTTGCACTTTTACCCAATCTGGGAAGCTGCATCTGTTGATGAGTGGTTATACAATGGCGGTCCTTATGAGCTAATTGTTCTACACTTCTTACTTGGTGTAGCTTGTTACATGGGTCGTGAATGGGAACTTAGTTTCCGTCTGGGTATGCGCCCTTGGATTGCTGTTGCATATTCAGCTCCTGTTGCAGCTGCTACTGCTGTTTTCTTGATTTACCCTATTGGTCAAGGAAGTTTTTCTGATGGTATGCCTTTAGGAATCTCTGGTACTTTCAACTTTATGATTGTATTCCAGGCAGAGCACAACATCCTTATGCACCCATTCCACATGTTAGGTGTAGCTGGTGTATTCGGCGGTTCCCTATTCAGTGCTATGCATGGTTCCTTGGTAACCTCTAGTTTGATCAGGGAAACCACTGAAAATGAATCTGCTAATGCGGGTTACAAATTTGGTCAAGAGGAAGAGACTTATAATATTGTAGCTGCTCATGGTTATTTTGGTCGATTAATCTTCCAATATGCGAGTTTCAACAACTCTCGTTCTTTACACTTCTTCTTGGCTGCTTGGCCTGTAGTAGGTATCTGGTTCACTGCTTTAGGTATTAGTACTATGGCTTTCAATCTAAATGGTTTCAATTTCAACCAATCTGTAGTTGATAGCCAAGGTCGTGTTATTAATACTTGGGCTGATATCATCAATCGTGCTAATCTTGGTATGGAAGTAATGCACGAACGTAATGCTCACAACTTCCCTCTAGACTTAGCTGCTCTTGAAGTTCCATCTCTTAATGGAATGGGTTTGCCTTGGTATCGTGTTCATACTGTCGTATTGAATGATCCGGGTCGATTACTTTCGGTGCATATAATGCATACAGCTCTCGTTTCTGGTTGGGCCGGCTCGATGGCTTTATACGAATTAGCGGTTTTTGATCCCTCTGACCCTGTTCTGGATCCAATGTGGAGACAAGGTATGTTCGTCATTCCCTTCATGACTCGTTTAGGAATAACCAATTCGTGGGGGGGTTGGAGTATTTCAGGAGGAACTGTAACAAATCCGGGTATTTGGAGTTATGAAGGTGTGGCGGGTGCACATATTGTGTTTTCTGGCTGTGTTTTCTTGGCAGCTATTTGGCATTGGGTATATTGGGACCTAGAAATATTTTGCGATGAGCGGACGGGAAAACCCTCTTTGGATTTGCCTAAGATCTTTGGCATTCATTTATTTCTCGCAGGGGTGGCTTGCTTTGGCTTCGGCGCATTTCATGTAACGGGTTTGTATGGTCCTGGGATATGGGTGTCCGATCCTTATGGACTAACTGGAAAAGTACAAGCTGTAAATCCAGCGTGGGGTGCTGAAGGTTTTGACCCTTTTGTTCCGGGGGGAATAGCCTCTCATCATATTGCAGCGGGTACATTGGGTATATTAGCGGGCCTATTCCATCTTAGTGTCCGTCCGCCTCAACGTCTATACAAAGGATTACGTATGGGCAATATTGAAACTGTACTTTCCAGCAGTATCGCTGCTGTTTTTTTTGCAGCTTTCGTAGTTGCCGGAACTATGTGGTATGGGTCAGCAACTACCCCAATCGAATTATTCGGTCCTACTCGTTATCAATGGGATCAGGGATACTTTCAGCAAGAAATATATCGAAGAGTTAGCAATGGGCTAGCCGAAAATCTTAGTTTATCGGAAGCTTGGTCTAAAATTCCCGAAAAATTAGCCTTTTATGATTATATTGGTAACAATCCGGCAAAGGGGGGATTATTCAGAGCAGGCTCAATGGACAATGGAGATGGAATAGCTGTTGGATGGTTAGGACATCCCGTCTTTAGAGATAAAGAAGGACGCGAGCTTTTTGTACGTCGTATGCCTACTTTTTTTGAAACATTTCCGGTAGTTTTGGTAGATGAGGAGGGAATTGTGAGAGCTGATGTTCCTTTTAGAAGAGCGGAATCCAAATATAGTGTTGAACAAGTAGGCGTAACTGTGGAGTTCTATGGTGGCGAACTTAATGGAGTAAGTTATTCTGATCCTGCTACTGTAAAAAAATATGCGAGACGTGCCCAATTAGGTGAAATTTTTGAATTAGATCGGGCTACTTTGAAATCGGATGGTGTTTTTCGTAGCAGTCCAAGGGGTTGGTTCACTTTTGGGCATGCTACCTTTGCTTTGCTCTTCTTTTTCGGACACATTTGGCATGGCGCTAGAACCTTGTTCCGAGATGTTTTTGCTGGTATTGATCCAGACTTGGATGCTCAAGTGGAATTTGGAACATTCCAAAAAGTTGGAGATCCAACTACAAGGAGACAAGTAGTCATGAAAACCTTATATTCCCTGAGGAGGTTCTACCACGTGGAAACGCTCTTTAATGGAACTTTCGTTTTAGCTGGTCGTGACCAAGAAACCACCGGCTTCGCTTGGTGGGCTGGGAATGCCAGACTTATCAATTTGTCCGGTAAACTACTTGGAGCTCACGTAGCCCATGCCGGATTAATCGTATTCTGGGCCGGAGCAATGAACCTATTTGAAGTGGCCCATTTTGTACCAGAAAAGCCCATGTATGAACAAGGATTGATTTTACTTCCGCACTTAGCTACTCTAGGTTGGGGGGTAGGGCCAGGAGGGGAAGTTCTAGATACTTTTCCGTACTTTGTATCTGGAGTACTCCACTTAATTTCCTCCGCAGTCTTAGGCTTCGGCGGCATTTATCACGCGCTTCTGGGACCCGAGACTCTTGAAGAATCTTTTCCATTCTTTGGTTATGTATGGAAAGATAGAAATAAAATGACTACAATTTTGGGTATTCACTTAATTTTGTTAGGTATAGGTGCTTTTCTTCTAGTACTCAAGGCTCTTTATTTTGGCGGTGTATATGATACCTGGGCCCCAGGGGGGGGAGATGTAAGAAAAATTACCAATTTGACCCTTAGCCCTAGTGTTATATTTGGATATTTACTGAAATCTCCTTTTGGGGGAGAAGGGTGGATTGTTAGTGTGGATGACTTAGAAGATATAATTGGGGGACATGTATGGTTGGGTTCCATTTGTGTACTTGGCGGAATTTGGCATATCTTAACCAAACCCTTCGCATGGGCTCGCCGTGCATTTGTATGGTCGGGAGAAGCTTACTTGTCTTATAGTTTAGGCGCTTTATCTGTCTTTGGTTTTATCGCTTGTTGTTTTGTCTGGTTCAATAATACGGCTTATCCAAGTGAGTTTTACGGACCTACTGGGCCAGAAGCTTCTCAAGCTCAAGCATTTACTTTTCTAGTTAGAGACCAGCGTCTTGGAGCTAATGTAGGATCCGCCCAAGGACCCACTGGTTTAGGTAAATATCTAATGCGTTCCCCAACTGGGGAGGTTATTTTTGGAGGGGAAACTATGCGTTTTTGGGACCTTCGTGCTCCATGGTTAGAACCTCTAAGGGGCCCCAACGGTTTGGACTTGAGTAGGTTGAAAAAAGATATACAACCTTGGCAAGAACGACGTTCGGCAGAATATATGACCCATGCTCCTTTAGGCTCTTTAAATTCTGTGGGTGGCGTAGCTACCGAGATCAATGCAGTCAATTATGTCTCTCCTAGAAGTTGGTTAGCGACCTCTCATTTTGTTCTAGGATTCTTCTTTTTTGTGGGCCATTTGTGGCATGCAGGAAGAGCCCGGGCTGCTGCAGCAGGTTTTGAAAAGGGAATCGATCGTGATTTGGAACCTGTTCTTTACATGAATCCTCTTAACATGACTATAGCCCTTGGTAGATTTACTAAAGAAGAAAATGATCTATTTGATATTATGGATGACTGGTTACGAAGGGACCGTTTCGTTTTTGTAAGATGGTCTGGCCTGTTGCTCTTTCCTTGTGCTTATTTCGCGTTAGGAGGTTGGTTTACAGGGACAACTTTTGTAACTTCTTGGTATACCCATGGATTGGCTAGTTCCTATTTGGAAGGTTGCAATTTCTTAACTGCAGCTGTTTCCACTCCTGCCAATAGTTTAGCACATTCTTTGTTACTACTATGGGGCCCGGAAGCACAAGGGGATTTTACTCGTTGGTGTCAATTAGGCGGTCTGTGGACTTTTGTCGCTCTCCATGGTGCTTTTGGACTAATAGGTTTCATGTTACGTCAATTTGAACTTGCTCGGTCTGTTCAATTGCGGCCTTATAATGCAATTTCATTCTCTGCTCCAATCGCTGTTTTTGTTTCCGTATTCCTTATTTATCCACTGGGGCAATCTGGTTGGTTCTTTGCGCCGAGTTTTGGCGTAGCAGCCATATTTAGATTCATCCTCTTCTTCCAAGGATTTCATAATTGGACGTTGAACCCATTTCATATGATGGGAGTTGCTGGAGTATTAGGCGCGGCTCTACTATGCGCTATTCATGGTGCTACCGTAGAAAACACTTTATTCGAAGACGGTGACGGTGCAAATACATTCCGTGCTTTTAACCCAACTCAAGCAGAAGAAACTTATTCAATGGTCACTGCTAACCGGTTTTGGTCCCAAATCTTTGGTGTTGCTTTTTCCAATAAACGTTGGTTACATTTCTTTATGCTATTTGTACCAGTCACCGGTTTATGGATGAGTGCTATTGGCGTAGTCGGTCTGGCTCTGAACCTACGTGCCTATGACTTCGTTTCCCAGGAAATCCGTGCAGCGGAAGATCCTGAATTTGAGACTTTCTACACCAAAAATATTCTTTTAAACGAGGGTATTCGTGCGTGGATGGCAGCTCAGGATCAGCCTCATGAAAACCTTATATTCCCTGAGGAGGTTCTACCACGTGGAAACGCTCTTATGTCTGGAAGCACGGGAGAACGTTCTTTTGCTGATATTATTACCAGTATTCGATACTGGGTTATTCATAGCATTACTATACCTTCCCTATTCATTGCGGGTTGGTTATTTGTCAGTACAGGTTTAGCTTATGACGTGTTTGGAAGTCCTCGGCCAAACGAGTATTTCACAGAAAGCCGACAAGGAATTCCGTTAATAACCGGCCGTTTTGATTCTTTAGAACAACTCGATGAATTTAGTAGATCCTTTATGACCATAGATCGAACCTATCCTATTTTTACAGTGCGATGGCTAGCTGTTCACGGACTAGCTGTACCTACTGTTTTTTTCTTGGGATCAATATCAGCAATGCAGTTCATCCAACGAATGGCTACACAAACCATTGAGGATAGTTCTAGATCTGGG------CCAAGACGAACTACTGTAGGTGATTTATTGAAACCCTTGAATTCGGAATATGGTAAAGTCGCTCCGGGTTGGGGGACTACTCCTTTTATGGGGGTCGCAATGGCTTTATTCGCGATATTCCTATCTATCATTTTAGAAATTTATAATTCTTCTGTTTTACTGGACGGAATTTTAATGAGTATGCTTACTCTCAAACTTTTTGTTTACACAGTAGTGATATTCTTTGTTTCCCTTTTTATCTTTGGATTCTTATCTAATGACCCAGGACGTAATCCTGGGCGTGAGGAGATGGCCGATACTACTGGAAGGATTCCTCTTTGGCTGATAGGTACTGTAACTGGTATTCCTGTGATTGGTTTAATAGGTGTTTTCTTTTACGGTTCATATTCTGGATTAGGTTCATCTCTAATGCCTAATATA------CTTAGTTTAACCTGTATCTGTTTTAATTCTGTTCTTTATCCGACTATT------TTTTTCTTTGCCAAATTGCCCGAAGCTTATGCCATTTTCAACCCAATCGTAGATGTTATGCCTGTCATACCTGTACTTTTTTTTCTATTAGCCTTTGTTTGGCAAGCTGCTGTAAGTTTTCGAATGACACAATCAAACCCGAATGAACAAAATGTTGAAATGAATCGTACCAGTCTATACTGGGGTTTATTACTCATTTTTGTACTTGCTGTTTTATTTTCTAATTATTTCTTCAATATGGAAGTCAATATTCTCGCATTTATTGCTACCGCACTGTTCATTCTAGTTCCTACTGCCTTTTTACTTATTATTTATGTAAAAACAGTCAGCCAAAATGATATGGAAACCGCAACTTTAGTCGCCATCTCCATATCCGGTTTACTTGTAAGCTTTACTGGGTATGCCTTATATACCGCGTTTGGGCAACCCTCTCAACAATTAAGAGATCCATTCGAAGAACACGGGGACATGGAAGCATTGGTTTATACATTCCTTTTAGTTTCGACTTTAGGGATAATTTTTTTCGCTATCTTTTTCCGAGAACCACCTAAGGTTCCGACTAAAAAAATGACTATTGCTTTCCAATTAGCTGTTTTTGCATTAATTGCGACTTCTTCAGTCTTAGTGATTAGTGTACCCCTTGTATTTGCTTCTCCTGATGGTTGGTCAAATAACAAAAACGTTGTATTTTCTGGTACATCATTATGGATTGGATTAGTCTTTCTGGTAGCTATTCTGAATTCTCTCATTTCTATGTCACCACAAACAGAAACTAAAGCAAGTGTTGGATTTAAAGCTGGTGTTAAGGATTATAAATTGACTTACTACACCCCGGAATACGAAACCAAAGATACTGATATCTTGGCAGCATTCCGAGTAACTCCTCAGCCGGGGGTTCCGCCTGAAGAAGCAGGGGCTGCGGTAGCTGCCGAATCTTCTACTGGTACATGGACAACTGTTTGGACTGATGGACTTACCAGTCTTGATCGTTACAAAGGACGATGCTATCACATCGAACCTGTTGCTGGGGAGGAAAATCAATATATCTGTTATGTAGCTTATCCGTTAGACCTATTTGAAGAGGGTTCTGTTACTAACATGTTTACTTCCATTGTGGGTAACGTATTTGGTTTC---AAAGCCTTACGTGCTCTACGTCTGGAGGATTTGCGAATTCCCCCTACTTATACAAAAACTTTCCAAGGCCCGCCTCATGGTATCCAATCTGAAAGGGATAAGTTGAACAAGTATGGTCGTCCTTTATTGGGATGTACTATTAAACCAAAATTGGGATTATCTGCAAAAAATTATGGTAGAGCGTGTTATGAATGTCTACGCGGTGGACTTGATTTTACCAAAGATGATGAAAACGTGAACTCACAACCATTTATGCGCTGGAGGGACCGTTTCTGCTTTTGTGCCGAAGCCATTTATAAATCACAGGCCGAAACGGGTGAAATCAAAGGGCATTATTTGAATGCGACTGCAGGTACATGCGAAGAAATGATTAAGAGAGCTGTATTTGCGAGGGAATTAGGGGCTCCTATCGTAATGCATGACTACTTAACTGGAGGATTCACGGCAAATACTAGTTTGGCTCATTATTGCCGCGACAATGGCCTGCTTCTTCACATCCACCGGGCAATGCATGCAGTTATTGATAGACAGAAAAATCATGGTATGCACTTCCGTGTACTAGCTAAAGCATTGCGTATGTCTGGTGGAGATCATATCCACGCCGGTACAGTAGTAGGTAAGCTAGAAGGGGAACGCGAAATGACTTTAGGTTTTGTTGATTTATTGCGTGATGATTATATTGAAAAAGATCGTAGTCGCGGTGTCTTTTTCACTCAGGATTGGGTATCAATGCCGGGTGTTATACCGGTGGCTTCAGGGGGTATCCATGTTTGGCATATGCCTGCTCTGACCGAAATCTTTGGAGATGATTCCGTATTTACATTTGGTGGAGGAACTTTAGGACATCCTTGGGGTAATGCACCCGGTGCTGTAGCTAATCGTGTGGCTTTAGAAGCTTGTGTACAAGCTCGTAATGAAGGACGCGATCTTGCTCGTGAAGGTAATGAAATTATCCGGGCAGCTTCCAAATGGAGTCCTGAGCTAGCCGCAGCTTGTGAAATATGGAAGGCGATCAAATTCGAG---TTCGAGCCGGTAGATAAACTAGATAAGATGATTCAACCTCAGACCCTTTTAAATGTAGCAGACAATAGTGGAGCTCGAAAATTGATGTGTATTCGAGTCATAGGAGCTGCTGGTAATCAGCGATATGCTCGTATTGGTGATGTTATTGTTGCTGTAATCAAAGACGCACTGCCCAAAATGCCTCTAGAAAAATCCGAAATAGTGCGAGCTGTAATTGTACGTACATGTAAAGAATTCAAATGCGAAGACGGTATAATAATACGCTATGATGACAATGCAGCGGTTATCATTGATCAAAAAGGAAATCCAAAAGGAACTCGAGTTTTTGGTGCGATCGCCGAGGAATTGAGAGAATTGCACTTTAATAAAATAGTTTCATTAGCTCCTGAAGTATTAATGAAGGGAAAATCCTGCCGGGGCAATCGTATTTGTTTTGGCAGATACGCTCTTCAAGCGCTTGAACCCACTTGGATCACAGCGAGACAGATAGAAGCAGGGCGAAGAGCAATGATACGATATGCA---CGTCGTGGTGGAAAACTATGGGTACGTATATTTCCCGACAAACCTGTTACAATAAGACCTACGGAAACACGTATGGGCTCGGGAAAGGGGATCCCCGAATTTTGGGTAGCCGTTGTTAAACCGGGGCGAATACTTTATGAAATGGGCGGAGTATCTGAAACTGTAGCTAGAACAGCTATCTCTATAGCTGCCAGTAAAATGCCCATACGATGTAAGTTTCTTACGGCGAAACGTTTATACAAAACTTCTACCCCGAGCACACGCAAGGGAACCGTAGACAGGCAAGTGAAATCCAATCCACGAAATAATTTGATCTATGGA---CAGCACGTTGTGGTAAAGGTCGTAATGCCAGAGGAATCATTACCGCAAGGCATAGAGGGGGAGGCCCATAAGCGCCTATACCGTAAAATCGATTTTCGACGGAATCAAAAAGACATATCTGGTAGAATCGTAACCATAGAATACGACCCTAATCGAAATGCATACATTTGTCTCATACACTATGGGGATGGTGAGAAGAGATATATTTTACATCCCAGAGGGGCTATAATTGGAGATACTATTGTTTCTGGTACAAAAGTTCCTATATCAATGGGAAATGCCCTACCTTTG---ACCGATATGCCCTTAGGCACAGCCATACATAACATAGAAATCACACGTGGAAGGGGTGGGCAATTAGCTAGAGCAGCAGGTGCTGTAGCGAAACTGATTGCAAAAGAAGGTAAATCGGCCACATTAAGATTACCATCTGGGGAGGTCCGTTTGATATCCCAAAAATGCTTAGCAACAGTCGGACAAGTGGGTAATGTTGGGGTGAACCGTAAAAGTTTGGGTAGAGCCGGATCTAAGTGTTGGCTAGGTAAACGCCCCGTAGTAAGAGGGGTAGTTATGAACCCTGTGGACCACCCCCATGGGGGCGGTGAAGGGAAAGCCCCCATTGGTAGAAAAAAACCCACAACGCCTTGGGGTTATCCTGCGCTTGGAAGAAGAACTAGGAAAAGGAAAAAATATAGTGATAGTTTTATTCTTCGTCGCCGTAAGATGACCAGAGTTCCGCGAGGATATATAGCTCGGAGACGACGAACGAAAATGCGTTCATTTGCCTCAAACTTTAGAGGGGCTCATTTAAGACTTAATCGAATGATTACTCAACAGATAAGGAGAGCTTTCGTTTCCTCTCATCGAGATAGAGGCAGGCAAAAGAGGGATTTTCGTCGTTTGTGGATCACTCGGATAAATGCAGCAACGCGAATATATAAAGTATTCGAT------AGTTATAGTAAATTAATACACAATCTGTACAAAAACGAATTGATTCTTAATCGTAAAATGCTTGCACAAGTAGCTGTATCAAATCAAAATAATCTTTACACGATTTCCAATAAAATAATACAT---ATGTCTGTTTTCAAAGCACAAAGAGTTCTTGATGAGATTCGCTGGCGTTATTACGAGGAAACAATTATGATATTG------AACCTCATGCCTTATCGAGCATCTTATCCCATCTTAAAGTTGGTTTATTCGGCAGCAGCAAATGCTACTCATTATAGGGATGACAAAGCGAATTTATTCATCACTAAAGCCGAAGTCAGTAGGAGTACTATTGTTAAAAAATTCAGACCTCGGGCTCGAGGAGGTAGTTTTTCCATAAAAAAAACTATGTGTCATATAACAATTGTTCTAAATATAGCAGTATTTACAGAAAAAAGTCTTCGTTTATTGGTAAAGAATCAATATACTTTTAATGTCGAATCAGGATTCACTAAGACAGAAATCAAGCATTGGGTCGAACTCTACTTTGGTGTTAAGGTAGTAGCTGTGAATAGTCATCGACTACCCGGAAAGGGTAGAAGAATGGGGACTATTCTGGGACATACAATGCATTACAGACGTATGATCATTACTCTTCAACCGGGGTATTCTATTCCACTTCTTATGGCAGTTCCAAAAAAGCGTACTTCGATGTCAAAAAAGCGTATTCGTAAAAATCTTTGGAAGAAAAAGACTTATTTTTCCATAGTGCAATCCTATTTT---CTAGCAAAAATGGCCAAGGGTAAAGATGCTAGAATCAGAGTTATTTTGGAATGTATCAGTTGTGTTCGAAAGGGT------GTCAATAAGGAATCTCCGGGGATTTCTCGATATAGTACTCAAAAGAATCGCCACAATACACCGGGTCAATTAGAATTGAGAAAATTTTGTCGCTATTGTCGCAAGCATACGACTCATGAAGAAATAAAGATGAAAATAAGAGCTTCCGTTCGTAAAATTTGTACAAAATGTCGACTGATTCGTAGGCGCGGACGAATTAGAGTCATTTGT---TCCAATCCGAAGCATAAACAAAGACAGGGGGTAGCAGGATCCGTGCGAAGACTACAGTGGAAGTGT---GTTGAATCAAGAGTAGACAGTAAGCGTCTTTATTATGGTCGTTTCATTCTGTCCCCGCTTATCAAGGGTCAAGCGGATACTGTCGGTATTGCCCTGCGAAGAGCTTTACTTGGAGAAATAGAAGGAACATGTATCACACGTGCAAAATCTGAGAACGTGCCACACGAATATTCTACAATAGTAGGTATTGAAGAATCCGTACAAGAAATCTTACTCAATTTGAAAGAAATTGTATTGAGAAGTAATCTATATGGAGTTAGAGACGCATCAATTTGCGTT------AAAGGT------CCTAGATACATAACTGCTCAAGATATCATCTCA---CCACCTTCCGTAGAAATCGTTGATACGGCACAACATATAGCTACCCTGACAGAGCCCATTGATTTCTGTATTGAATTACAGATCAAGAGAGATCGCGGATATTAC---ACGGAACTCCAAGATGAA---AGTTATCCTATAGATGCTGTATCCATGCCGGTTCAAAATGTGAATTATAGTATTTGTGGGAATGGAAAT---GAAAAA---CAGGAGATACTTTTTCTAGAAATATGGACAAATGGAAGTTTAACTCCTAAGGAAGCACTTTATGAGGCTTCTCGGAATTTGATTGATTTATTTATT---CCTTTTCTACACGCAGAGGAAGAG------AGCACTAATTTC------GAAGAAAATAAAAAC------AGGTTTACTCAACCCCCT---TTAACCCTTCAAAAAAAATTAACTATGCTCCGGAAT---GGAAATGAGGGAATGTCCACA---ATACCTGGGTTTAGTCAGATCCAATTTGAGGGATTTTGTAGGTTCATTAATCAAGGCTTGGCAGAAGAACTTGATAAGTTTCCA------ACAATTGAAGATACAGATCACGAAATTGCATTTCAATTAGTTGCGAAAGGATATCAATTGTTAGAACCCTCGATAAAAGAAAGAGATGCTGTGTATGAATCACTCACCTATTCTTCTGAATTATATGTATCCGCGAGATTAATTTTC------------GGTTTCGATGTGCAAAAGCAAACCATTTCTATTGGAAACATTCCTCTAATGAATTCCCTAGGAACTTTTATAATAAAAGGAATATATCGAATTGTGATCAATCAAATATTGCAAAGTCCTGGTATTTACTACCGCTCGGAATTAGACCATAAGGGAATTTCTATCTACACTGGGACTCTAATATCAGATTGGGGGGGAAGATCGGAATTAGCTCTTGATAAAAAAGAGAGGGTATGGGCGCGCGTGAGTAGAAAACAAAAGATATCTATTCTAGTTCTATCATCAGCTATGGGTTCGAATCTAAGAGAAATTCTAGATAATGTTTCTTACCCTGAAATTTTCTTGTCTTTT------CTG------AATGATAAGGAGAAGAAAAGGATTAAGTCAAAAGAAAAAGCTATTTTGGAGTTTTATCAACAATTTGCTTGTGACCTGGTATTTTCG---GAATCTTTATGTGAGGAA---TTACAAAAGAAATTTTTTTCACAAAAATGTGAATTAGGAAGAATTGGTCGACGAAATATAAACCGGAGACTGAATCTTGATATACCTCAGAACAATACATTCTTGTTACCACGGGATGTATTGGCTGCTACGGATCATTTGATTGGAATGCAATTTGGAATGGGTATACGTGACGATGACGATATGAATCACTTGAAAAATAAACGTATTCGTTCGGTTGCGGACCTGTTACAAGATCAATTTGGACTGGCTCTTGGTCGTTTACAACATGCGGTTCAAAAAACTATCTGTAGAGTATTTATA------CGTCAA---TCGAAACCGACTCCGCAAATTTTGGTAACTCCAACT------TCATTAATAACTACTTATGAAACCTTTTTTGGCACATACCCTTTATCTCAAGTTTTTGATCAAACCAATCCATTGACACAAACTGTTCATGGGCGAAAAGTGAGTTGTTTGGGTCCTGGAGGATTGACGGGGAGAACTGCAAGTTTTCGGAGTCGAGATATTCATCCTAGTCACTATGGACGTATTTGTCCAATTGACACGTCCGAAGGAATCAATGTTGGACTTACTGGATCCTTAGCTATTCATGCGAGAATTGATCCTTCGTGGGGATCCATAGAGAGCCCGTTTTATGAAATATCT---GAGAAAGAAAAAGACAAAAAAGAGAGACAGGTGCTTTATTTATCCCCAAATAGAGATGAATATTATATGATAGCAGCAGGAAATTCTTTGTCCTTGAATCAGGGTATTCAGGAAGAACAGGTTGTTCCAGCTAGATATCGTCAAGAATTCCTGACTATTGCATGGGAACAGATTCATGTTAGAAGTATTTTTCCTTTCCAATATTTTTCTATTGGGGGTTCTCTCATTCCTTTTATTGAGCATAATGATGCGAATCGGGCTTTAATGAGTTCTAATATGCAGCGCCAAGCAGTTCCGCTTTTTCGGTCCGAGAAGTGCATTGTTGGAACTGGATTGGAACGCCAAACAGCTCTAGATTCTAGGGTTTCCGTTATAGCTGAACGCGAGGGAAAGATTATTTCTGCTGATAGTCACAAGATCATTTTATCAAGTAATGGGCTAAGT------ATTCCTTTAGTTGTGCATTGGCGCTCTAACAAAAATACTTGTATGCATCAAAAACCTCGGGTTCGGCAGGGTAAATGCATTAAAAAAGGGCAAATTTTAGCAGAGGGGGCTGCTACAGTTGGTGGGGAACTCGCTTTAGGAAAAAACGTATTAGTA------GCTTATATGCCGTGGGAAGGTTACAATTTTGAAGATGCAGTACTAATTAGCGAACGTTTGGTATATGAAGATATTTATACTTCTTTTCACATCCGAAAGTATGAAATTGAGACTGCTACGACAAGCGAA---GGCGCTGAAAAAATCACTAAAGAAATACCCCATCTAGGAGAACATTTACTTCGCAATTTGGGCATAAATGGAGTTGTGATGTTGGGATCCTGGGTAGAAACTGGCGATATTTTAGTAGGTAAATTAACGGCTCAGATAGCGAACGAACCCTCGTATCTCGCGGAGACTGGATTATTACGAGCCATACTTGGCCTT---GAAGTATCCACTGCAAAAGAAACTTCTCTCAAACTACCTATAGGTGGAAGAGGGCGCGTTATCGATGTGAAATGGATCCAGAGGAACCCCCTCGACATAATGGTTCGTGTATATATTTTACAGAAACGTGAAATCAAAGTAGGGGATAAAGTAGCCGGAAGACACGGAAATAAGGGTATCATTTCCAAAATTTTGCCTAGGCAAGATATGCCCTATTTGCAAGATGGAACACCCGTTGATATGGTCTTCAATCCCTTAGGAGTACCTTCACGAATGAATGTGGGACAAATATTTGAATGTTCGCTCGGATTAGCAGGGGATCTGCTAAAGAAACATTATAGAATAGCACCCTTTGATGAAAGATATGAGCAAGAGGCTTCAAGAAAACTTGTGTTTTCGGAATTATATGAAGCCAGTAAACAAACAAAAAACCCATGGGTATTTGAACCCGAGTACCCGGGAAAAAGCAGAATATTTGATGGAAGAACAGGAGACCCCTTCGAACAACCTGTTCTAATAGGGAAGTCCTATATCCTAAAATTAATTCATCAAGTTGATGAGAAAATCCATGGACGTTCTACCGGGCCTTACTCACTTGTTACACAACAACCCGTTAAAGGGAGAGCCAAGCAGGGGGGACAAAGGGTAGGAGAAATGGAAGTTTGGGCTTTAGAAGGGTTTGGTGTTGCTCATATTTTACAAGAGATACTTACTTATAAATCAGATCATCTTATAGCTCGCCAAGAACTACTTAATGCTACAATCCGTGGAAGAGGAGTACCTAATCACGAGGATCCTCCAGAATCTTTTCGAGTGCTCGTTCGAGAACTACGATCTTTGGCTCTAGAACTGAATCATTCC------CTTGTATCTGAGAAGAACTTCCAGGTTAATAAGGAGGAAGTTATGATCGACCAGTATAAACATCAACAACTTCAAATTGGACTCGTTTCCCCTCAACAAATAAAGGCTTGGGCCAACAAAATCCTACCTAATGGGAAG---GTAGTT---GGCGAAGTCAAAAGGCACTCTACTTTTCATTATAAAAGCGATAAACCAGAAAAAAATGGATTGTTTTGCGAAAGAATCTTTGGACCCATACAAAGCGGAATTTGTGCTTGTGGACGAGCGAGCGGAGCAGAAAAAGAAGACGAAAGATTTTGCAAAAAATGCGGGGTAGAATTTGTGGATTTTCGGATACGAAGATATCAAATGGGATACATCAAACTCGTATGTCCAGTGACTCATGTGTGGTATTTGAAAGGTCTTCCTAGTTATATCGCGAATCTTTTAGATAAACCCCTTAAGAAATTAGAGGGCCTAGTATACGGCTTCTCTTTTGCTAGGCCCAGCGCTAAAAAACCTACTTTCTTACGGTTACGAGGTTTATTCGAAGATGAAATTGCATCCTGTAACCACAGCATTTCACCTTTTTTC---------CCAGGCTTCGCAACATTTCGAAATCGGGAAATTGCGACAGGAGCGGGTGCTATTAGAGAACAATTAGCGGATTTGGATTTGCGAATTATTATAGAGAATTCCTTGATAGAATGGAAGGAATTAGAAGACGAGGGGTATAGTGGAGATGCATGGGAAGATAGAAAAAGACGAATAAGAAAAGTTTTTTTGATTAGACGCATGCAATTGGCGAAACATTTTATTCAAACAAATGTAGAACCAGAATGGATGGTTTTGTGCTTATTACCGGTTCTTCCTCCTGAATTGAGACCCCTTTATTATAAGTCTGGGGAGAACATGGTGACTTCGGATATTAATGAACTTTATAAGACAGTTATCCGTCGGAACAACAACCTTGCCCATCTATTA---AAAAAAAGCAAA------TTAGCGCCAGCAGATTTAGTA------ATGTGTCAGGAAAAATTGGTACAAGAAGCTGTGGATACACTTCTTGATAACGGGTCCCGTGGGCAACCAACGAGGGATCGT------CATAATAAAGCTTACAAGTCACTTTCAGATGTTATTGAAGGTAAAGAGGGAAGGTTTCGTGAGACTCTGCTTGGGAAACGGGTCGATTACTCGGGGCGTTCTGTCATTGTTGTGGGTCCTTCGCTTTCATTACATCAATGTGGATTACCTCTAGAGATAGCTATAAAGCTTTTCCAACTATTTTTAATTCGCGATTTAATCAGGAAACGTGTTACTTCTAACGTCGGGATTGCTAAAAGGATAATT------GGGGAAAAGAAACCCATTGTATGGGAAATACTTCAAGAAGTTATGCGGGGACATCCTGTATTGTTGAATAGAGCACCCACTCTGCATAGATTAGGCATACAGGCCTTCCAACCCACTTTAGTAGAGGGACGTACTATTTGTTTACACCCATTAGTGTGTAAGGGCTTCAATGCAGACTTTGATGGGGATCAAATGGCTGTTCATCTACCTTTATCCTTGGAAGCTCAGGCGGAAGCCCGTTTACTTCTGTTTTCTCATATGAATCTCCTGTCTCCCGCTATTGGAGATCCTATTTGCGTACCAACTCAAGACATGCTTATCGGACTTTATGTATTAACGATTGGAAATCGTCGAGGTATTTGTGCAAATAGATAT---AAT------------AGTTGCGGAAACGATCCAAAT---CCAAAAGTGATTTACAAT------AATAATGATAAGTACACGAAAGATAAAGAACCCCATTTTTTTAGTTCCTATGATGCACTGGGAGCTTATAGACAGAAACGAATC---GGTTTAGACAGTCCTTTGTGGCTCCGATGG------AAACTA------GATCAA------CGCGTCATTGGG---TCAAGAGAAGTTCCAATCGAAGTTCAATATGAATCTTTGGGGACTTATCATGAGATTTATGCCCACTATCTAATAGTGGGAAATAGAAAAAAGGAAATCTGCTCTATATATATTCGAACCACTCTTGGTTATATTTCTTTTTATAGAGAAATAGAGGAAGCCGTACAAGGATTTAGCCAAGCC---TATTTATACACTGCAGAACGGACCGATCTGGCCTTTCATAATAAAGAGATAGACGGAACTGCTATGAAACAACTTATTAGCAGATTAATCGATCATTTCGGAATGGGATATACATCCCATATATTGGATCAAATAAAGACTTTGGGTTTCCATCAAGCCACTACTACATCGATTTCATTAGGAATTGATGATCTTTTAACAATACCTTCTAAGGGATGGTTAGTCCAAGACGCTGAACAACAGAGTTTTTTTTTGGAGAAACACTATTATTATGGGGCTGTACACGCGGTAGAAAAATTACGGCAATCCGTTGAGATATGGTATGCTACAAGTGAATATTTGAAACAAGAAATGAATTCGAATTTTCGGATAACGGATCCTTCTAATCCAGTCTACCTAATGTCTTTTTCAGGAGCCAGAGGAAATGCATCGCAGGTACACCAATTAGTAGGTATGAGAGGATTGATGGCGGATCCCCAAGGACAAATGATTGATTTACCTATTCAAAGCAATTTACGTGAGGGACTCTCTTTGACAGAATATATAATTTCCTGTTACGGAGCCCGTAAGGGGGTTGTAGATACTGCTGTACGAACAGCAGATGCTGGATATCTTACACGTAGACTTGTTGAAGTAGTTCAACATATTATTGTGCGTAGAAGAGATTGTGGTACTATCCGAGGTTTTTCTGTGAATCCTCAAAATGGGATAACGGAAAAACTTTTTATCCAAACACTAATTGGTCGTGTATTAGCAGACGATATATATATTGGTTCACGATGCATTGCCGCTCGAAATCAAGATATTGGAATTGGATTAGTCAATCGATTCATAACTTTTCGAGCACAACCAATATATATTAGAACCCCCTTTACTTGCCGGAGCACGTCTTGGATCTGTCAATTATGTTATGGTCGAAGTCCCACTCATGGTGATCTGGTTGAATTGGGGGAAGCCGTAGGTATTATTGCGGGTCAATCCATTGGGGAGCCGGGGACTCAACTAACATTAAGAACTTTTCATACTGGTGGAGTATTCGCAGGGGGTACTGCCGACCTTGTACGATCCCCTTCTAATGGAAAAATCCAATTCAATGAGGATTTGGTTCACCCCACACGTACCCGTCATGGGCAACCTGCTTTTCTATGTTATATAGACTTGCATATAAATGTTCAGAGTCAGGATATTCTACATAATGTGAATATTCCGCCCAAAAGCTTGATTTTAGTGCAAAATGACCAATATGTAGAATCCGAACAAATAATTGCGGAGATTTGTGCCGGAACGTCT---ACTTTTCATTTTAAAGAGAGGGTACAAAAACATATTTATTCCGAATCAGATGGGGAAATGCACTGGAGTACTGATGTTTACCATGCGCCTGAATATCCATATGGTAATGTT---CGTCGATTACCAAAAACAAGCCATTTATGGATATTGGCAGTAAGTATGTGCAGATCC------CGTGTAGCGTCTTTTTCGATCCACAAGGATCAAGACCAAATGAATACTTATTCTGTTTCTTTTTCTGTTGAT------GGAAGATCC------ATCTCTGACCTCTCAAGGGCTAAT------GATCAAGTAAGA------CATAAACTATTA---GATACTTTTAAAGATAAGGAAATT------CTTGATTATTCA---AGGCCGGATCGAATCATATCCAATGGTCAT---TGGAATTTTTTCTATCCTTCCTTTCTTCAAGAGAATTCAGATTTGTTAGCGAAAAGGCGAAGAAATAGGTTCGTCATTCCATTACAATATCATCAAGAACAAGATAAAGAACTCATATCCTGTTTTGGGATTTCGATGGAAATCCCT---TTTATGGGGATTTTA---TGTAGAAAGAATATTTTTGCTTATTTTGACGATCCACAATATAGAAAAGAAAAAAAGGGTTCAGGAATTCTG------AAA---TTTAATACAAGAAGTCGACTAGGTGGATTAGTCCAAGTGAAAAGG------AAAAAAAGC---TATACGGAAGTCAAAATCTTTTCCGGAGATATTCATTTTCCTGAAGAGGCAGATAAAATATTA------GGTGACATTTTGCCACCACCAGAAAGAGAAAAAAAAGATTCTAAGGGATCA---AAAAAAAGGAAAAATTGGACCTATATTCAACGGAAGGACGACGAGGAAGAGTATTTTGTTTCGGTTCGACCCGCAGTCGCATATGAAAAG------GGCAAAGAGCCAAATTTAGCAACACTTTTCCCGCGGGATCTCTTGCAGGAAAGGGATAATCTCCAACTTCGAGTTGTCAATTTTATTTCTCATGAAAATAGTAAGCTCACTCAAAGAATTTCTCACACGAATAGTCAATTCGTTCGAACTTGCTTAGTAGTGAATTGG---AAACAAGAAGAGAAA---------------GAAGAGGTTCATGCT------TCCCTTGTTGAGATAAGAGCAAAT---GATCTGATTCGCGATTTCATAAGAATTGAGTTAGTCAAGTCCACTTCCACTATTTCGTATACA------GCAAGAAGGTATGATAGGACAAGTTCACGACCGATTCCCAATAATAGGTTAGATCGC------ACCAATACC------AATTCCTTTTATTCCAAGGCGAAGATT------CAATCACTTAGCCAAGATCAA------GGAGCT------ATGGGCACCTTGTTGAATCGAAATAAA---GAATGCCAGTCT---TTGATGATTTTGCCGGCATCCAATTGTTCTCGAATTGGT---TTATTCAATAATTCGGAATATCCCCATGTGAAAAAAGAATCG------AATCCTAGAATTCCT------TTTCGAGAT------ATTTTTGGT------CCCTTGGGCTCTATTGTACCTAATTTAAATTTTTCTTCATCTTACTAT------TTA---CTAACGCATAATAAGATCCTGTTAAAGAAATATTTGTTACTT---GAC------AATTTGAAACAAGCTTTCCAAGGACTTAAATACTCTTTAATAGATGAAAATGGAAGGATTTATAATTCCGAT------AGTAACATCATG------TTGAATCCATTCCATTTGAATTGGTAC---TTTCTCCATCAGGATTATTGTGAGGAGACATCGGCAATAATTCGTCTTGGACAATTTATTTGCGAAAATGTATGTCTATTGAAT------TCGCAC------ATAAAAAAATCTGGTCAAATTTGCATTATTAATATGGATTCCTTTGTTATAAGATCAGCTAAGCCTTATTTGGCCACTACAGGAGCAACTGTCCATGGTCATTATGGAGAAATTCTTTACAAAGGAGATAGGTTAGTTACGTTTATATATGAAAAATCGAGATCTAGTGACATAACGCAGGGTCTTCCAAAAGTGGAACAAATCTTCGAAGCGCGT------TCAATTGATTCACTATCGCCGAATCTTGAAAGGAGAATTGAGGGATGGAACGAGCGTATACCAAGAATTCTTGGGATCCCCTGGGGATTCTTGATTGGAGCGGAGCTAACCATATCCCAAAGTCGCATCTCTTTGGTTAATAAGATCCAAAAGGTTTATCGATCCCAAGGGGTAGAGATCCATAATAGACATATAGAGATTATTATACGCCAAGTAACATCAAAAGTGCGGGTTTCCGAAGATGGAATGTCTAATGTTTTTTTACCTGGGGAATTAATCGGACTATTGCGAGCGGAACGAGCAGGGCGGGCTTTGGATGAA---TCTATCTATTATCGGGCAATCTTATTGGGAATAACAAGGGCTTCCCTGAATACCCAAAGTTTCATATTTGAAGCAAGTTTTCAAGAAACCACTCGAGTTTTAGCAAAAGCTGCCCTACGAGGTCGTATTGATTGGTTGAAAGGCCTGAAAGAAAACGTAGTTCTGGGAGGGATTATACCTGCTGGTACC------GGATTCCAAAAATTGGTGCACCGTTCACGA------CAAGACAAGAACCTTTATCTCGAAAATGCGCGTTTTAGTTTA---CGTAAGAGTGCACGTAGAATAATA---AAAGGAGTTATTCATGTTCAAGCTAGTTTCAACAATACCATTATAACAGTTACAGATCTACAAGGTCGGGTGGTTTTCTGGTCCTCCGCGGGTACTTGTGGATTCAAAAGCTCAAGAAAAGCATCCCCCTATGCTGGTCAAAGAACAGCGGTAGATGCTATTCGTACAGTG---------GGTATGCAACGAGCAGAAGTTATGGTAAAGGGTGCTGGTAGCGGAAGAGATGCTGCATTAAGAGCCATTGGTAAAAGTGGTGTACGATTAAGTTGTATACGCGATGTAACACCTATGCCGCATAATGGATGTCGACCTCCTAAAAAAAGACGTCTAATGCCAACTGTTAAACAACTTATTAGAAAGGCAAGACAGCCAATACGAAATGCTAGAAAATCGGCCGCTCTTAAGGGATGTCCTCAGCGTCGAGGAACATGCGTTAGGGTGTAT------------------------------------------------------------------------------------------------------------------------------------------------------------------------------------------------------------------------------------------------------------------ATGGCAAGAAAAAGTTGGATTCAGAGGGAGAAGAAGCGGCAGAAATTAGAACAGAAATATCATTTGATTCGTGGTTCCTCAAAAAAAAGCAAAGTTTCATTCTTG------AGTGAAGAAGAAAAGAAAATCCAGCAAAAATTGCAATCCCTACCACGTAATAGTGCACCTACACGCCTTCATCGACGTTGTTTTTTGACCGGAAGGCCTAGAGCTAACTATCGAGACTTTGGGCTATCCGGACACATACTTCGAGAAATGGTTCAATCATGTTTGTTACCGGGTGCAACAAGATCCAGTTGGATGAAA------AAGAAAAAAATTTTAGGATTTATGGTT------AAAGAAGAAAAAGAAGAA------AACAGGGGTTCTGTTGAATTTCAAGTATTCCGTTTCACCAATAAGATACGGAGACTTGCTTCACATTTGGAATTACACAAAAAAGATTTTTTATCAGAAAGAGGTCTACGAAGACTTTTGGGAAAACGTCAACGTTTGCTGGCTTATTTGGCAAAGAAAAATAGAGTACGTTATAAGAAATTAATCAGTCAGTTGGATATTCGGGAGGTAAAACTTCGTTTAAAACGATGTGGTAGAAAGCAACAAGCT---GTCTACCGAATCGTTGCAATTGATGTTCGATCTCGAAGAGAAGGAAGAGATCTTCGAAAAGTA---GGTTTTTATGATCCGATAAAGAATCAAACTTGTTTA---AATGTTCCAGCGATTCTCTATTTCCTTGAAAAAGGTGCTCAACCTACAAGAACAGTTTTTGATATTTTAAGGAAGGCAGATTTCTTTAAACGTAAATCCAAACAAACTTTTCGTAGG---CGT---CCTCGAATTGGACCGGGGGATCGAATTGATTATAGAAACATGAGTTTAATTAATCAATTTATTAGTGAACAAGGAAAAATATTATCGAGACGAATAAATAGATTAACCTTGAAACAACAACGATTAATTACTATTGCTATAAAACAAGCTCGTATTTTATCTTTCTTACCATTTCGTAACAATGAGAACGAGAAGCAATTGCAA---GCCCAGTTAATTTCAACAAAAATGACAGGTTCTAGACCCAGGAAAAATATGAAGGAGGAGAAAGAAACTATAGTAACGTGGTCTCGGGCATCTAGCATTCTACCCACAATGGTTGGCCAGACAATCGCCATTCATAATGGAAAGGAACATATACCTATTTATATAACAAATCCCATGGTAGGTCACAAATTGGGGGAATTCGTGCCGACTCGGAATTTCACGAGTTATGAAGGAAGAAAGGATAATAAATCTCGTCGTATGACAAGAAGATATTGGAACATCAATTTGAAAGAGATGATAGAAACAGGAGTTCATTTTGGTCATGGCATTAAGAAATGGAATCCTAAAATGGCCCCCTACATCTTGGCAAAGCGTAAAGGTATTCATATTACAAATCTCGCTAGAACGGCTCGCTTTTTATCAGAAGCGTGTGATTTAGTTTTTGATGCAGCAAGTCAGGGAAAAAGTTTCTTAATTGTTGGTACCAAAAAAAGAGTAGCGCATTCAGTAGCATCAGCTGCAATAAGGGCTCGGTGTCATTATGTTAATAAAAAATGGTTCCGTGGTATGTTAACGAATTGGTCGATTACGAAAACTAGACTTTCTCAATTTAGAGACTTAAGAGCGGAAGAAAAGATAGGAAAATTCAACCATCTCCCAAAAAGAGATGCGGCAATATTGAGGCAAAAATTATCTACCTTGCAAAGATATCTCGGCGGGATCAAATATATGACGAGGTTGCCTGACATTGTGATCGTCCTTGATCAGCAAAAAGAGTATATAGCTCTTCGGGAATGTGCCATTTTGGGGATTCCTACTATTTCTTTAATCGATACAAATTGTGACCCAGATCTCGCGAATATATCGATTCCAGCGAACGATGACACTATGACTTCGATTCGATGGATTCTTAACAAATTAGTATTTGCAATTTATGAGGGCCGT------TCTGTCTATATGGCACAAAAAATAAATCCACTTGGTTTCAGACTTGGTACAACCCAAAATCACCATTCTTTTTGGTTCGCACAACCCAAAAATTATTCTGAAGGTTTACAGGAAGATCAAAAAATACGGAATTGTATCGAGAACTATATACAATCCGAAGTAATTACACATATAGAAATTCAAAAAGAAGGAGCAATCGAAGAATTAGAGAAAAATCTACAAAAGGAA------GTTAATTCTGTAAACCAGAGACTTCATATTGCTATC---GAAAAAGTGAAAAACCCT---TATAGACAACCTAATATTCTTGCAGAATATATAGCTTTCCAATTAAAAAATAGAGTTGCATTTCGAAAGGCAATGAAAAAAGCCGTTGAACTAACTAAA---AAAGCGGATACAAAGGGAGTCAAAGTAAAAATTGCAGGTCGTCTCGGAGGGCAAGAAATTGCACGTGCCGAATGCACCCAAAAGGGTCCACTTCCCCTACAAACAATTCGTGCTAAAATTGATTATTGCTGCTATCCAATTCGAACTATCTATGGAGTATTAGGTCTAAAAATTTGGCTATTCGTAGACATGTCCCGCTATCGAGGACCTCGTTTCAAAAAAATTCGCCGTCTGGGA---GCTTTACCAGGACTCACTAGAAAAACACCT------AAATCTAGAAGTAAT---CTTCAAAATCAACTCCAGTCTGGGAAAAAAGAGCAATATCGTATTCGTCTTCAAGAAAAACAGAAATTGCGTTTTCATTATGGTCTGACAGAACGACAATTACTTAGATATGTCCATATCGCTGGAAAAGCAAAAAGGTCAACAGGTCAGGTTTTACTACAACTACTTGAAATGCGTTTGGATAATATACTTTTTCGATTGGGTATGGCTTCAACCATTCCTGGGGCCCGGCAATTAGTTAACCATAGACATATTTTAGTTAATGGTCGTATAGTCGATATACCAAGTTTTCGTTGCAAACCCCAAGATATTATTACTACGAAGGATAACCAAAGATCAAAACGTCTGATTCAAAATTCTATTGCTTCATCTGACCGG------ATGCAATTGCCAAAT------CATTTGACTATTGACACATTGCAATATAAAGGACTAGTCAAAAAAATAATAGCTAGGAAATGGATCGGTCTG---AAAATAAATGAGTTGTTAGTTGTGGAATATTACTCTCGTCAGACTATGTCACGTCGAGGTACTGCAGAAAAAAGAACTGCAAAATCCGATCCCATTTTTCGTAATCGATTAGTTAACATGGTGGTTAACCGTATTATGAAAGACGGAAAAAAATCATTGGCTCATCAAATTCTCTATCGAGCCGTGAAAAAGATTCAACAAAAGACAGAAACAAATCCACTATTGGTTTTACGTCAAGCAATACGTAGAGTAACTCCCAATATAGGAGTAAAAACAAGACGTCGGAAAGTTCCTATTGAAATAGGATCTAAACAA------GGAAGAGCACTTGCCATTCGTTGGTTATTAGGAGCATCCCAAAAGCGTCCGGGTCGAAATATGGCTTTCAAATTAAGTTCCGAATTAGTAGATGCTGCC---AAAGGGAGTGGGGGTGCCATACGCAAAAAGGAAGCGACTCAGAGAATGGCAGAGGCAAATAGAGCTCTTGCACATTTTCGTATGGGCAAGGACACTATTGCTGATTTACTAACCTCTATAAGAAACGCGGACATGAATAAAAAAGGAACGGTTCGAGTCGCATCTACAAATATTACCGAAAACATTGTTAAAATACTTCTACGAGAGGGTTTTATTGAAAGTGTTCGGAAACAT------CAGGAAAGTAACAAATATTTCTTGGTTTTAACTCTGCGACATCAAAAGAGAAAGACTAGAAAAGGAATC------TATAGAACTAGAACGCTT---TTAAAGCGTATCAGTCGACCCGGCTTACGAATTTATACCAACTATCAAAGAATTCCTAAGGTTTTGGGCGGAATGGGAATTGCTATTCTTTCTACTTCGCGGGGTATAATGACAGATCGAGAAGCTCGACTAAACAAAATTGGAGGAGAAATCTTATGTTATATATGGC---TCATGGAGAGTTCGATCCTGGCTCAGGATGAACGCTGGCGGCAT--GCTTAACACATGCAAGTCGGACGGGAAGTGGTG------TTTCCAGTGGCGGACGGGTGAGTAACGCGTAAGAACCTGCCCTTGGGAGGGGGACAACTACTGGAAACGGTTGCTAATACCCC-G--T-AGGCTGAGGAGCAAAA-GGAGAAATCCGCCCAAGGAGGGGCTCGCGTCTGATTAGCTAGTTGGTGAGGCAATAGCTTACCAAGGCGATGATCAGTAGCTGGTCCGAGAGGATGATCAGCCACA------CTGGGACTGAGACACGGCCCAGACTCCTACGGGAGGCAGCAGTGAGGAATTTTCCGCAATGGGCGAAAGCCTGACGGAGCAATGCCGCGTGGAGGTA-------AGGGCCTACGGGTCGTCAACTTCTTTTCTCGGAGAAGAAACAATGACGGTATCTGAGGAATAAGCATCGGCTAACTCTGTGCCAGCAGCCGCGGTAATACAGAGGATGCAAGCGTTATCCGGAATGATTGGGCGTAAAGCGTCTGTAGGTGGCTTTTCAAGTCCGCCGTCAAATCCCAGGGCTCAACCCTGGACAGGCGGTGGAAACTACCAAGCTGGAGTACGGTAGGGGCAGAGGGAATTTCCGGTGGAGCGGTGAAATGCATTGAGATCGGAAAGAACACC-AACGGCGAAAGCACTCTGCTGGGCCGACACTGACACTAAGAGACGAAAGCTAGGGGAGCAAATGGGATTAGAGACCCCAGTAGTCCTAGCCGTAAACGATGGATACTAGGTG-CTGTGCGATTCGACCCGTGCAGTGCTGTAGCTAACGCGTTAAGTATCCCGCCTGGGGAGTACGTTCGCAAGAATGAAACTCAAAGGAATTGACGGGGGCCCGCACAAGCGGTGGAGCATGTGGTTTAATTCGATGCAAAGCGAAGAACCTTACCAGGGCTTGACATGC-TGCGAACCCTCTTGAAAGAGAGGGGTGCCCTCGAACGCAGACACAGGTGGTGCATGGCTGTCGTCAGCTCGTGCCGTAAGGTGTTGGGTTAAGTCTCGCAACGAGCGCAACCCTCGTGTTTAGTTGCCAC------TATGAGTTTGGAACCCTGAACAGACCGCCGGTGTTAAGCCGGAGGAAGGAGAGGATGAGGCCAAGTCATCATGCCCCTTATGCCCTGGGCGAC--ACACGTGCTACAATGGGCGGGACAAAGGGTGCGATCTCGCGAGGGTGAGC--TAACTCCAAAAACCCGTCCTCAGTTCGGATTGCAGGCTGCAACTCGCCTGCATGAAGCAGGAATCGCTAGTAATCGCCGGTCAGCCATACGGCGGTGAATCCGTTCCCGGGCCTTGTACACACCGCCCGTCACACTATGGGAGCAGGCCTTGTTTGAAGTCATT--ACCCTTAACCGTAAGGAGGGGGGCGCCTAAGGCTAGGCTTGCGACTGGAGTGAAGTCGTAACAAGGTAGCCGTACTGGAAGGTGCGGCTGGATCACCTCCTTTTTCAAAAGAGGAAAGGCTT---GCGGTGGATACCTAGGCACCCAGAGACGAGGAAG-GGCGTAGCATGCGACGAAATGCTTCGGGGAGTAGAAAA-AAGCATAGATCCGGAGATTCCCAAATAGGTCAACCTTTT----GAACTGCCTG-CTGA--------CCATGCGCAAGAGACAACCTGGCGAACTGAAACATCTTAGTAGCCAGAGGAAAAGAAAGCA---AAAGCGATTCCCGTAGTAGCGGCGAGCGAAATGGGAGCAGCCTAAACCGTGAAAACGGGGTTGTGGGAGAGCAATACAAGCGTTGTGCTGCTAGGCGAAGC-GGTT----GAGTGCCGTACCCAAGATGGCTAAAGTCCAGTAGCCGAA-------AGCATCACTA------GCTTACGCTCTGACCCGAGTAGCATGGGGCACGTGGAATCCCGTGTGAATCAGCAAGGACCACCTTGCAAGGCTAAATACTCCTGGGTGACCGATAGCGAAGTAGTACCGTGAGGGAAAGGTGAAAAGAACCCCCAG-TGGGTAGTGAAATAGAACGTGAAACCGTGCTGAGCTCCCAAGCAGTGGGAGGGGAAAGTGATCTCTGACCGCGTGCCTGTTGAAGAATGAGCCGGCGACTCATAGGCAGTGGCTTGGTTAAGGG-AACGGAACCCACCGGAGCCGTAGCGAAAGCGAGTCTTCATAGGGCGATTGTCACTGCTTATGGACCCGAACCTGGGTGATCTATCCATGACCAGGATGAAGCTTGGATGAAACTAAGCAGAGGTCCGAACCGACTGAT-TTGAAGAATCAGCGGATGAGTTGTGGTTAGGGGTGAAATGCCACTCGAACCCAGAGCTAGCTGGTTCTCCCCGAAATGCGTTGAGGCGCAGCAGTT---GACTGGACATCTAGGGGTAAAGCACTGTTTCGGTGCGGGCCGCGCGAGCGGTACCAAATCGAGGCAAACTCTGAATACTAGATATGACCC------CAAAATAACAGGGGTCAAGGTCGGCCAGTGAGACGATGGGGGATAAGCTTCATCGTCGAGAGGGAAACAGCCCGGATCACCAGCTAAGGCCCCTAAATGACCGCTCAGTG--ATAAAGGAGGTGGGGGTGCAAAGACAGCCAGGAGGTTTGCCTAGAAGCAGCCACCCTTTAAAGAGTGCGTAATAGCTCACT-GATCGAGCGCCCTTGCGCCGAAGATGAACGGGGCTAAGCGATCTGCCGAAGCTGTGGGATGTC-----A----AAATGCATCGGTAGGGGAGCGTTCCGCCTTAGAGGGAAGCAAACGCGAAAGCGGGGGTCGACGAAGCGGAAGCGAGAATGTCGGCTTGAGTAACGAAAACATTGGTGAGAATCCAATGCCCCGAAAACCCAAGGTTTCCGCCGCAAGGTTCGTCCACGGAGGGTGAGTCAGGGCCTAAGATCAGGCCGAAAGGCGTAGTCGATGGACAACAGGTC------AATATTCCTGTACTACCCCTT-GTGGTACGGAGGGACGGAGGAGGCTAGGTTAGCCAAGATGGTTATAGGTTTAAGGACACA---AGGTGACGC-TTTTTC-----AGGGTA-----AGAAGGGGTAGAGAAAATGCCTCGAGCCGAGGTCCGCGTACC-AAGGGCTG--------ACCCATGCCATACTCCCAGGAAAAGCTCGAACG-ACCTTCA--ACAAAAGGGTACCTGTACCTGAAACCGACACAGGTGGGTAGGTAGAGAATACCTAGGGGCGCGAGACAACTCTCTCTAAGGAACTCGGCAAAATAGCCCCGTAACTTCGGGAGAAGGGGTGCCTCCT-------CGC-AAAGGGGGTCGCAGTGACCAGGCCCGGGCGACTGTTTACCAAAAACACAGGTCTCCGCAAAGTCGTAAGACCATGTATGGGGGCTGACGCCTGCCCAGTGCCGGAAGGTTAAGGAAGTTGGTGAACTGATGACAGGGAAGCTGGCGACCGAAGCCCCGGTGAACGGCGGCCGTAACTATAACGGTCCTAAGGTAGCGAAATTCCTTGTCGGGTAAGTTCCGACCCGCACGAAAGGCGTAACGATCTGGGCACTGTCTCGGAGAGAGGCTCGGTGAAATAGACATGTCTGTGAAGATGCGGACTACCTGCACCTGGACAGAAAGACCCTATGAAGCTTTACTGTTCCCTGGGATTGGCTTTGGGCC--TTTCCTGCGCA-CTTAG-TGGAAGGCGAGAAGGGCCCCCTCCGGGGGG-GGCCCGAGCCATCAGTGAGATACCACTCTGGAAGAGCTG-GGATTCTAACCTTGTGTCAG-AC-CCACGGGCCAAGGGACAGTCTCAGGTAGACAGTTTCTATGGGGCGTAGGCCTCCCAAAAGGTAACGGAGGCGTGCAAAGGTTTCCTCGGGCCAGACGGACATTGGTCCTCGAGTGCAAAGGCAGAAGGGAGCTTGACTGCAAGACTCACCCGTCGAGCAGAGACGAAAGTCGGCCTTAGTGATCCGACGGTGCCGAGTGGAAGGGCCGTCGCTCAACGGATAAAAAGTTACTCTAGGGATAACAGGCTGATCTTCCCCAAGAGTCCACATCGACGGGAAGGTTTGGCACCTCGATGTCGGCTCTTCGCCACCTGGAGCTGTAGGTGGTTCCAAGGGTTGGGCTGTTCGCCCATTAATGCGGTACGTGAGCTGGGTTCAGAACGTCGTGAGACAGTTCGGTCCATATCCGGTGTGGGCGTTAGAGCATTGAGAGGACCTTTCCCTAGTACGAGAGGACCGGGAAGGACGCACCTCTGGTGTACCAGTTATCGTGCCTACGGTAAACGCTGGGTAGCCAAGTGCGGAGCGGATATCTGCTGAAAGCATA-TAAGTAGTAAGCCCACCCCAAGATGAGTGCTCTTATTCTGGTGTCCTAGGCGTAGAGGAACCACACC-AATCCATCCCGAATTTGGTGGTTAAACTCTACTGCGGTGACGATACTGTAGGGGAGGTCCTGCGGCAAAATAGCTCGATGCCAGAGGGGATATAGCTCAGTTGGTAGAGCTCCGCTCTTGCAAGGCGGATGTCAGCGGTTCGAGTCCGCTTATCTCC?????????????????????????????????????????????????????????????????????GGGATTGTAGTTCAATTGGTCAGAGCACCGCCCTGTCAAGGCGGAAGCTGCGGGTTCGAGCCCCGTCAGTCCGCCCCTATCGTCTAGCGGTTCAGGACATCTCTCTTTCAAGGAGGCAGCGGGGATTCGACTTCCCCTGGGGGTGTCAGGATAGCTCAGTTGGTAGAGCAGAGGACTGAAAATCCTCGTGTCACCAGTTCAAATCTGGTTCGTGGCGCGAGCGTAGTTGAATGGGAAAA------TATCTCCTTGCCAAGGAGAAGATACGGGTTCGATTCCCGTCGCTCGTTAGTTCTTATAAAAGGTTGAACTTTGGTTCCAT--------TCAGACAGAAAAGCTGACTTAGATGT----------GCGGATGTAGCCAAGTGGATCAAGGCAGTGGATTGTGAATCCACCATGCGCGGGTTCAATTCCCGTCGTTCGGCATCCATGGCTGAATGGTTAAAGCGCCCAACTCAT------AATTGGCAAATTTGCGGGTTCAATTCCTGCTGGATGGGGCTATTAGCTCAGTGGTAGAGCGCGCCCCTGATAAGGGCG-----AGGTCTCTGGTTCAAGTCCAGGATGGCCGGTTGCTAACTCAATGGTAGAGTACTCGGCTTTTAA-CCGACTAGTTCCGGGTTCGAGTCCCGGGCAACCCAGCCTTGATGGTGAAATGGTAGACACGCGAGACTCAAAA-TCTCGTGCTCAAGAGCGTGGAGGTTCGAGTCCTCTTCAAGGCGGGGATATGGCGAAATTGGTAGACGCTACGGACTTAAAA--TCCGTCGACTTTATAAAT---CGTGAGGGT------TCAAGTCCCTCTATCCGCCGCCATGGTGAAATCGGTAGACACGCTGCTCTTAGGAAGCAGTGCTCAAG---CATCTCGGTTCGAGTCCGAGTGGCGGCTACTTAACTCAGTGG-TTAGAGTATTGCTTTCATACGGCGAGAGTCATTGGTTCAAATCCAATAGTAGTCCTCAGTAGCTCAGTGGTAGAGCGGTCGGCTGTTAACTGACTGGTCGTAGGTTCGAATCCTACTTGGGGAGGGATGTAGCGCAGCTTGGTAGCGCGTTTGTTTTGGGTACAAAATGTCACAGGTTCAAATCCTGTCATCCTGGGGCGTGGCCAAGTGGTAAGGCAGCGGGTTTTGGTCCCGTTACT-CGGAGGTTCGAATCCTTCCGTCCCAGGGCCTGTAGCTCAGA-GGATTAGAGCACGTGGCTACGAACCACGGTGTCGGGGGTTCGAATCCCTCCTCGCGCGTCCATTGTCTAATGGATAGGACAGAGGTCTTCTAAACCTTTGGTATAGGTTCAAATCCTATTGGACGCAGGAGAGATGGCTGAGTGGACTAAAGCGGCGGATTGCTAATCCGTTGTACGATT-TTTTTGTACCGAGGGTTCGAATCCCTCTCTTTCGGAGAGATGGCCGAGCGGTTCAAGGCGTAGCATTGGAACTGCTATGTAGACTTTTGTTTACCGAGGGTTCGAATCCCTCTCTTTCCGGGAGAGATGGCTGAGTGGTTGATAGCTCCGGTCTTGAAAACCGGTATAGTTC-----TAGGAACTATCGAGGGTTCGAATCCCTCTCTCTCCTTCAGTGG-TAGAGTAATGCCATGGTAAGGCGTAAGTCATCGGTTCAAATCCGATAAAGGGGCCCACTTAGCTCAAAGGTTAGAGCATCGCATTTGTAATGCGAGGGTCATCGGTTCAAATCCGATAGTCGGCAGGGATATAACTCAGCGGTAGAGTGTCACCTTGACGTGGTGGAAGTCATCAGTTCGAGCCTGATTATCCCTAAGGGCTATAGCTCAGTTCGGTAGAGCAACTCGTTTACCGAGAAGGTCTACGGTTCGAATCCGTATAGCCCTAGCGCTCTTAGTTCAGTTTGGTAGAACGCGGGTCTCCAAAACCCGATGTCGTAGGTTCAAATCCTACAGAGCGGGGTCGATGCCCGAGCGGTTAATGGGGACGGACTGTAAATTCGTTGACGATATGTCTACGCTGGTTCAAATCCAGCTCGGCCCAAGCGGAGTAGAGCAGTTTGG-TAGCTCGCGAGGCTCATAACCTTGAGGTCACG-GGTTCGATTCCCGTCTCCGCT??????????????????????????????????????????????????????????????????????????????????????????????????????????????????????????????????????????????????????????????????????????????????????????????????????????????????????????????????????????????????????????????????????????????????????????????????????????????????????????????????????????????????????????????????????????????????????????????????????????????????????????????????????????????????????????????????????????????????????????????????????????????????????????????????????????????????????????????????????????????????????????????????????????????????????????????????????????????????????????????????????????????????????????????????????????????????????????????????????????????????????????????????????????????????????????????????????????????????????????????????????????????????????????????????????????????????????????????????????????????????????????????????????????????????????????????????????????????????????????????????????????????????????????????????????????????????????????????????????????????????????????????????????????????????????????????????????????????????????????????????????????????????????????????????????????????????????????????????????????????????????????????????????????????????????????????????????????????????????????????????????????????????????????????????????????????????????????????????????????????????????????????????????????????????????????????????????????????????????????????????????????????????????????????????????????????????????????????????????????????????????????????????????????????????????????????????????????????????????????????????????????????????????????????????????????????????????????????????????????????????????????????????????????????????????????????????????????????????????????????????????????????????????????????????????????????????????????????????????????????????????????????????????????????????????????????????????????????????????????????????????????????????????????????????????????????????????????????????????????????????????????????????????????????????????????????????????????????????????????????????????????????????????????????????????????????????????????????????????????????????????????????????????????????????????????????????????????????????????????????????????????????????????????????????????????????????????????????????????????????????????????????????????????????????????????????????????????????????????????????????????????????????????????????????????????????????????????????????????????????????????????????????????????????????????????????????????????????????????????????????????????????????????????????????????????????????????????????????????????????????????????????????????????????????????????????????????????????????????????????????????????????????????????????????????????????????????????????????????????????????????????????????????????????????????????????????????????????????????????????????????????????????????????????????????????????????????????????????????????????????????????????????????????????????????????????????????????????????????????????????????????????????????????????????????????????????????????????????????????????????????????????????????????????????????????????????????????????????????????????????????????????????????????????????????????????????????????????????????????????????????????????????????????????????????????????????????????????????????????????????????????????????????????????????????????????????????????????????????????????????????????????????????????????????????????????????????????????????????????????????????????????????????????????????????????????????????????????????????????????????????????????????????????????????????????????????????????????????????????????????????????????????????????????????????????????????????????????????????????????????????????????????????????????????????????????????????????????????????????????????????????????????????????????????????????????????????????????????????????????????????????????????????????????????????????????????????????????????????????????????????????????????????????????????????????????????????????????????????????????????????????????????????????????????????????????????????????????????????????????????????????????????????????????????????????????????????????????????????????????????????????????????????????????????????????????????????????????????????????????????????????????????????????????????????????????????????????????????????????????????????????????????????????????????????????????????????????????????????????????????????????????????????????????????????????????????????????????????????????????????????????????????????????????????????????????????????????????????????????????????????????????????????????????????????????????????????????????????????????????????????????????????????????????????????????????????????????????????????????????????????????????????????????????????????????????????????????????????????????????????????????????????????????????????????????????????????????????????????????????????????????????????????????????????????????????????????????????????????????????????????????????????????????????????????????????????????????????????????????????????????????????????????????????????????????????????????????????????????????????????????????????????????????????????????????????????????????????????????????????????????????????????????????????????????????????????????????????????????????????????????????????????????????????????????????????????????????????????????????????????????????????????????????????????????????????????????????????????????????????????????????????????????????????????????????????????????????????????????????????????????????????????????????????????????????????????????????????????????????????????????????????????????????????????????????????????????????????????????????????????????????????????????????????????????????????????????????????????????????????????????????????????????ATGGACCGAACTGTCTCACGACGTTCTGAACCCAGCTCACGTACCGCATTAATGGGCGAACAGCCCAACCCTTGGAACCACCTACAGCTCCAGGTGGCGAAGAGCCGACATCGAGGTGCCAAACCTTCCCGTCGATGTGGACTCTTGGGGAAGATCAGCCTGTTATCCCTAGAG????????????????????????????????????????????????????????????????????????????????????????????????????????????????????????????????????????????????????????????????????????????????????????????????????????????????????????????????????????????????????????????????????????????????????????????????????????????????????????????????????????????????????????????????????????????????????????????????????????????????????????????????????????????????????????????????????????????????????????????????????????????????????????????????????????????????????????????????????????????????????????????????????????????????????????????????????????????????????????????????????????????????????????????????????????????????????????????????????????????????????????????????????????????????????????????????????????????????????????????????????????????????????????????????????????????????????????????????????????????????????????????????????????????????????????????????????????????????????????????????????????????????????????????????????????????????????????????????????????????????????????????????????????????????????????????????????????????????????????????????????????????????????????????????????????????????????????????????????????????????????????????????????????????????????????????????????????????????????????????????????????????????????????????????????????????????????????????????????????????????????????????????????????????????????????????????????????????????????????????????????????????????????????????????????????????????????????????????????????????????????????????????????????????????????????????????????????????????????????????????????????????????????????????????????????????????????????????????????????????????????????????????????????????????????????????????????????????????????????????????????????????????????????????????????????????????????????????????????????????????????????????????????????????????????????????????????????????????????????????????????????????????????????????????????????????????????????????????????????????????????????????????????????????????????????????????????????????????????????????????????????????????????????????????????????????????????????????????????????????????????????????????????????????????????????????????????????????????????????????????????????????????????????????????????????????????????????????????????????????????????????????????????????????????????????????????????????????????????????????????????????????????????????????????????????????????????????????????????????????????????????????????????????????????????????????????????????????????????????????????????????????????????????????????????????????????????????????????????????????????????????????????????????????????????????????????????????????????????????????????????????????????????????????????????????????????????????????????????????????????????????????????????????????????????????????????????????????????????????????????????????????????????????????????????????????????????????????????????????????????????????????????????????????????????????????????????????????????????????????????????????????????????????????????????????????????????????????????????????????????????????????????????????????????????????????????????????????????????????????????????????????????????????????????????????????????????????????????????????????????????????????????????????????????????????????????????????????????????????????????????????????????????????????????????????????????????????????????????????????????????????????????????????????????????????????????????????????????????????????????????????????????????????????????????????????????????????????????????????????????????????????????????????????????????????????????????????????????????????????????????????????????????????????????????????????????????????????????????????????????????????????????????????????????????????????????????????????????????????????????????????????????????????????????????????????????????????????????????????????????????????????????????????????????????????????????????????????????????????????????????????????????????????????????????????????????????????????????????????????????????????????????????????????????????????????????????????????????????????????????????????????????????????????????????????????????????????????????????????????????????????????????????????????????????????????????????????????????????????????????????????????????????????????????????????????????????????????????????????????????????????????????????????????????????????????????????????????????????????????????????????????????????????????????????????????????????????????????????????????????????????????????????????????????????????????????????????????????????????????????????????????????????????????????????????????????????????????????????????????????????????????????????????????????????????????????????????????????????????????????????????????????????????????????????????????????????????????????????????????????????????????????????????????????????????????????????????????????????????????????????????????????????????????????????????????????????????????????????????????????????????????????????????????????????????????????????????????????????????????????????????????????????????????????????????????????????????????????????????????????????????????????????????????????????????????????????????????????????????????????????????????????????????????????????????????????????????????????????????????????????????????????????????????????????????????????????????????????????????????????????????????????????????????????????????????????????????????????????????????????????????????????????????????????????????????????????????????????????????????????????????????????????????????????????????????????????????????????????????????????????????????????????????????????????????????????????????????????????????????????????????????????????????????????????????????????????????????????????????????????????????????????????????????????????????????????????????????????????????????????????????????????????????????????????????????????????????????????????????????????????????????????????????????????????????????????????????????????????????????????????????????????????????????????????????????????????????????????????????????????????????????????????????????????????????????????????????????????????????????????????????????????????????????????????????????????????????????????????????????????????????????????????????????????????????????????????????????????????????????????????????????????????????????????????????????????????????????????????????????????????????????????????????????????????????????????????????????????????????????????????????????????????????????????????????????????????????????????????????????????????????????????????????????????????????????????????????????????????????????????????????????????????????????????????????????????????????????????????????????????????????????????????????????????????????????????????????????????????????????????????????????????????????????????????????????????????????????????????????????????????????????????????????????????????????????????????????????????????????????????????????????????????????????????????????????????????????????????????????????????????????ATGCCTAGATCCCGTATAAATGGAAATTTTATTGATAAGACCTCTTCAATTGTAGCCAATATTTTATTGCGAATAATTCCGACAACCTCAGGAGAAAAAAGGGCATTTACTTATTATAGAGATGGT------ATGTTAGCTCAATCCGAAGGAAATTATGCGGAAGCTTTGCAGAATTATTATGAAGCTACGCGACTAGAAATTGATCCCTATGATCGAAGTTATATACTCTATAACATAGGCCTTATACACACAAGTAATGGAGAGCATACAAAGGCTTTGGAATATTATTTCCGGGCACTAGAACGAAACCCCTTCTTACCACAAGCTTTTAATAATATGGCCGTGATCTGTCATTAC---CGAGGAGAACAGGCCATTCTACAGGGCGATTCGGAAATTGCAGAAGCTTGGTTTGATCAAGCTGCTGAGTATTGGAAACAAGCTATAGCGCTTACTCCGGGTAATTATATTGAAGCGCATAATTGGTTGAAGATCACGAAGCGCCTTGAAATGAATTGGCGATCAGAACATATATGGATAGAACTTCTAAAAGGTTCTCGAAAAAGAGGTAATTTTTTCTGGGCCTGTATTCTTTTTCTAGGTTCACTAGGATTCTTAGGGGTTGGAGCTTCCAGTTATCTTGGTAAGAATATGCTATTTTTATTTCCATCTCAACAAATTATTTTTTTTCCACAGGGGGTCGTGATGTCTTTCTACGGAATCGCGGGCCTATTCATTAGCGCTTACTTATGGTGCACTATTTTGTGGAATGTAGGCAGTGGTTATGACCTTTTCGATAAAAAAGAGGGAATAGTGTGCATTTTTCGTTGGGGATTCCCCGGAATAAAACGTCGCGTCTTCCTTCGATTCCTTATGCGGGATATCCAATCAATTAGAATTCAGGTTAAAGAGGGTCTTTATTCTCGTCGTATCCTTTATATGGAAATCCGGGGCCAGGGGGTCATTCCCTTGACTCGTACTGATGAGAAGTTTTTGACTCCACGAGAAATTGAACAAAAAGCTGCCGAATTGGCCTATTTCTTGCGTGTACCCATTGAAGTATTT
>Bolboschoenus_planiculmis
[truncated: 7,541,073 more chars]
