# Supplementary material for: Organelle Phylogenomics and Extensive Conflicting Phylogenetic Signals in the Monocot Order Poales
Source: Front Plant Sci. 2022 Jan 31;12:824672. doi: 10.3389/fpls.2021.824672 (PMC8841755; doi:10.3389/fpls.2021.824672)
Supplement: Supplementary file 6 [file Data_Sheet_1.ZIP › 4-114PG-no.fas]

>Aeluropus_lagopoides
TAAGGTAGCGGCGAGACGAGCCGTTTATAGGTGTCAAGTGGAAGTGCAGTGATGTATCGAGTCGACGAAATTCATAAAATTCTCCGCGAACGTATTGAACAATATAATAGGAAAGTAGGAATTGAGAATATCGGTCGCGTAGTTCAAGTGGGGGATGGGATTGCTCGTATTATAGGTCTTGGTGAAATAATGTCAGGTGAATTAGTCGAATTTGCAGAAGGGACTAGAGGTATTGCTCTGAATTTGGAATCCAAAAATGTTGGGATTGTATTAATGGGCGATGGGTTGATGATACAAGAGGGAAGTTTTGTAAAAGCAACAGGGAGAATTGCTCAGATACCCGTGAGCGAGGCTTACTTGGGTCGTGTTATAAATGCTCTCGCTAAACCTATTGATGGGAGAGGCGAAATTGTCGCTTCGGAATCTCGCTTAATTGAATCTCCTGCTCCGGGTATAATTTCCAGGCGTTCCGTGTATGAACCCCTTCAAACAGGGCTTATTGCTATCGATTCGATGATCCCCATAGGGCGCGGTCAGCGAGAGTTAATTATTGGGGACAGACAGACTGGCAAAACAGCAGTAGCCACAGATACAATTCTTAACCAAAAAGGGCAAGATGTAATATGTGTTTATGTAGCTATCGGTCAAAGAGCATCCTCCGTGGCTCAAGTAGTAACTACTTTCCAAGAAGAGGGGGCCATGGAATACACTATTGTAGTAGCTGAAATGGCGGATTCACCCGCTACATTACAATATCTCGCTCCTTATACGGGAGCAGCCCTGGCTGAGTATTTTATGTACCGCGAACGGCATACTTTAATAATTTATGATGATCTCTCCAAACAGGCACAAGCTTATCGCCAAATGTCCCTTCTATTAAGAAGACCCCCCGGCCGCGAAGCTTATCCAGGGGATGTTTTTTATTTGCATTCACGCCTTTTAGAAAGAGCCGCTAAATTAAATTCTCTTTTAGGCGAAGGGAGTATGACCGCTTTACCAATAGTGGAGACTCAATCTGGAGACGTTTCTGCCTATATTCCTACTAATGTAATCTCCATTACAGATGGACAAATATTCTTATCCGCGGATCTATTCAATGCCGGAATTCGACCTGCTATTAATGTGGGTATTTCTGTTTCCAGAGTAGGATCCGCAGCTCAAATTAAAGCCATGAAACAAGTAGCTGGCAAATCAAAATTGGAACTAGCTCAATTCGCAGAGTTACAAGCCTTTGCACAATTCGCCTCTGCTCTCGATAAAACAAGTCAGAATCAATTGGCAAGGGGTCGACGATTACGGGAATTGCTTAAACAATCCCAATCAAACCCTCTACCAGTGGAAGAGCAGGTAGCTACTATTTATACCGGAACGAGAGGATATCTTGATTCGTTAGAAATTGAACAGGTAAAGAATTTTCTGGATGAGTTACGTAAACACCTAAAAGATACTAAACCTCAATTCCAAGAAATTATATCTTCTAGCAAAACATTCACCGAGCAAGCGGAAATCCTTTTGAAGGAAGCTATTCAGGAACAGCTTGAACGTTTTTCCCTTGGGCGTATTGATCAAATTATTGGACCCGTGCTGGATATTACTTTTCCCCCGGCTTTGATAGTCAAGAGTCGGGACACTGCCGATAAGCAAATTAATGTGACTTGTGAGGTACAACAATTATTAGGAAATAATCGAGTTAGAGCTGTAGCTATGAGTGCTACAGACGGATTGATGAGAGGAATGGAAGTGATTGACACAGGAGCTCCTCTTAGTGTTCCGGTCGGTGGAGCTACTCTCGGAAGAATTTTTAACGTTCTTGGGGAGCCTATTGACAATTTGGGTCCTGTAGAGACTAGTGCAACATTCCCTATTCATAGATCCGCGCCTGCCTTTATTGAGTTAGATACGAAATTATCTATCTTTGAAACAGGTATTAAGGTGGTCGATCTTTTAGCTCCTTATCGGCGTGGAGGAAAAATCGGACTATTTGGAGGGGCAGGAGTAGGTAAAAAGGAATCCGGAGTAATTAATGAAAAAAATATTGAGGAATCAAGAATGCCCTCTGCAGTGGCACTTGAAATAGCCGAAGCTAACTTGAGTAGAGCTGAGGGTACGAAAGAATTGGTTGAAGCAAAACTAGCTCTCAAACGGGCTAGGATACGAGTCGAGGCTATCAATTGGATTCCCATGAATGGATACTCTGAGATAGAACGAGAAAAAGCAAATTTGATTAATGCTACTTCTATGAGTTTGGAACAATTAGAAAAGTCTAAAAATGAAACCCTTTATTTTGAAAAACAAAGAGCGATGAATCAGGTCCGACAACGGGTTTTCCGACAAGCCGTACAAGGAGCTCTAGGAACTCTGAATAGTTGTTTGAATACCGAGTTACATTTCCGTACGATTCGTGCTAATATTGGCATTCTAGGGGCCATAATGAATATTACACCATGTTCCACACTCAAGGGGTTGTATGATATATCAGGCGTAGAAGTAGGCCAACACTTCTATTGGCAAATAGGAGGTTTCCAAATTCATGCCCAAGTACTCATCACTTCTTGGGTCGTAATTACTATCTTGCTGGGTTCAGTTATCATAGCTGTTCGGAATCCACAAACCATCCCAACCGACGGTCAGAATTTCTTCGAATATGTCCTTGAGTTTATTCGAGATTTGAGCAAAACTCAGATTGGAGAAGAATATGGTCCCTGGGTTCCCTTTATTGGAACTATGTTCCTTTTTATTTTTGTTTCGAATTGGTCGGGTGCTCTTTTACCTTGGAAAATTATAGAGTTACCCCATGGGGAATTAGCTGCGCCCACGAATGATATAAATACTACTGTTGCTTTAGCTTTACTCACATCAGCGGCATATTTTTATGCGGGTCTTAGCAAAAAAGGATTGAGTTATTTCGAGAAATATATTAAACCAACCCCAATCCTTTTACCAATTAACATCCTAGAAGATTTCACAAAACCATTATCGCTTAGTTTTCGACTTTTTGGAAATATATTGGCGGATGAATTAGTCGTTGTTGTTCTTGTTTCTTTAGTCCCCTTAGTAGTCCCTATACCGGTCATGTTTCTTGGATTATTTACAAGCGGTATTCAAGCTCTTATTTTTGCAACGTTAGCCGCAGCCTATATAGGTGAATCCATGGAAGGTCATCATTCATTTCCAAATTATTACAAATATCAATTAACTGAGCGTTTGGATTCTTGGAGTTATCGTGTTATTAGTCTAGGGTTTACCCTTTTAACCATAGGTATTCTTTGTGGAGCAGTATGGGCTAATGAGGCGTGGGGATCCTATTGGAATTGGGATCCTAAGGAAACTTGGGCATTTATTACCTGGACCATATTTGCAATTTATTTACATAGTACAAATCCAAATTGGAAGGGTACGAATTCTGCATTTGTAGCTTCGATAGGATTTCTTATAATTTGGATCTGCTATTTTGGTATCAATCTTTTAGGAATAGGTTTACATAGTTATGGTTCATTTACACTCTTGGACGAAATGATAAAAGAGAAACCGAAGACACATGTACAAAAACCTGGAATACACAAGGAAATAATACAATTAGCCAAAATAGATAATGAGGACCATCTCCATATCATTTTGAATTTATCAACAAATATAATCTGTTTGGCTATTCTAAGTGGTTCTTTTCTAGGTAAAGAGGAACTTGTCATTTTGAATTCTTGGATTCAGGAATTCTTTTATAACTTAAATGACTCAATAAAAGCTTTTTTTATTCTTTTAGTTACGGATTTTTTTGTTGGATTTCACTCCACCCGCGGTTGGGAACTACTAATTCGTTGGGTCTACAACGAGCTAATTTTCACTATTTTTGTTTGCAGTTTTCCTGTGATTCTAGACACGTGTTTGAAATTTTGGGTCTTTTTTTGTTTAAACCGTCTATCTCCTTCGCTTGTAGTCATTTATCATTCAATTAGTGAAATGGTATATCTCTGGTTAATCTCAGGAATGGCGATTTTTATGGGGGATAGGGTAAAAATTGAAGTAAGTCGTTATGATTCATCTTATCTTGTGAATTTCTCGCAATATTTTTTCTCTTTTTGGACTCAACCCCAAAGGATTCGTTTAAACCAATTAACAAACTCTTGCTTCGATTTTCTGGGGTACCGTTCAAGTGTACCAATAAATACTTTCTTAGTAAGAAATCAAATGCTGGAGAATTTTTTTCTAATAGATATTCGAATGAAAAAATTCGATACCACAGCCCCTGCTACTCCCCTCATTGGATCCTTATCAAAAGCTCAATTCTGTACTGGATCGGGGCATCCTATTAGTAAACCCATTTGGACTGATTTATCAGATTGGGATATTCTTGATCGCTTTGGTCGGATATGTAGAAATCTTTTTCATTATCATAGTGGATCTAAAAAACGGACTTTGTATCGAGCTCGTAAACATAAAAGTACGGTAGTAGAGGTAGAAACTATCAATTCTTTTTCGAAATCGGAATTATTAAAAGAAGTCTATGGACTGATATGGATTCTACCTATTTTGACTCTCCTACTGGGAATCACAATAGAAGTACTTGTAATTGTGTGGTTAGAAAGAGAAATATCCGCATCGATACAACAACGTATTGGTCCTGAATATGCCGGCCCCCTAGGACTGCTTCAAGCTATAGCAGATGGAACTAAGCTGATTTTTAAAGAGGATATCCTCCCATCCCGAGGAGAAATTCCTTTATTTAGCATTGGACCCTCTATAGCAGTCATATCCGTTTTATTAAGTTTTTTAGTTATCCCTTTTGGATATCATTTTGTTTTAGCTGATCTTAGTATTGGTGTTTTTTTATGGATTGCCATTTCAAGTGTTGCTCCTATTGGTCTTCTTATGGCAGGATATAGCTCAAATAATAAATATTCTTTTTCAGGTGGTCTACGAGCAGCTGCTCAATCTATTAGTTATGAAATACCATTAACTTTTTGTGTGCTAGCAATATCTCTAAGTTCAAGTACRGTTGATATAGTTGAAGCACAGTCAAAATATGGTTTTTTTGGATGGAATCTTTGGCGTCAGCCTATAGGTTTTCTAGTTTTTCTAATTTCTTCTTTGGCAGAATGTGAAAGATTACCCTTTGATTTACCAGAAGCAGAGGAAGAATTAGTAGCGGGTTATCAAACCGAATATTCCGGTATTAAATATGGTTTATTTTATCTTGCTTCTTAYCTAAATTTATTAGTTTCCTCTTTATTTGTAACTGTTCTCTACTTAGGCGGGTGGAATTATATATCCTTTTTTTTTGAAATGATAATGGGTATCCTTATTACATTAACTAAAGCTTTTTTATTTCTCTTCATTTCTATCACAATAAGATGGACTTTACCCCGGATGAGAATGGATCARTTATTAAATCTTGGATGGAAATTTCTTTTACCTATTTCTCTGGGCAATCTCTTATTAACAACTTCTTCCCAACTAGTTTCACTACTCATGGGTGGGGCAAGCTCTTCTATTCTGGTTCATGGTTTCTCTTGGCTATATGGTTCATCTGGGGGGGAGATCGAGCTTCAAGAAATTGTGAATGGTCTTATCAATACACAAATGTATAACTCCCCAGGAATTTCAATTGCGCTTATATTCATCACTGTAGGACTTGGGTTCAAGCTTTCCCCAGCCCCTTTTCATCAATGGACTCCTGACGTCTACGAAGGCATGTTCCTGCTTCACGAATATGATATTTTTTGGACATTTCTAATAATAGCAAGCCTTATTCCTATTTTGGTATTTTGGATTTCAGGGCTTTTAGCCCCGATTAATGAAGGACCAGAGAAGCTTTCTAGTTATGAATCGGGTATAGAACCCATGGGGGGTGCTTGGTTACAATTCCGAATACGCTATTACATGTTTGCGCTAGTTTTTGTTGTTTTTGATGTGGAAACGGTCTTTCTCTACCCTTGGGCAATGAGTTTTGACGTATTGGGTGTATCCGTTTTTATCGAAGCTTTCATTTTCGTGCTTATCCTAGTTGTTGGTTTAGTTTATGCATGGCGAAAAGGAGCCTTGGAATGGTCTGAATTCCTTCTAATGACTTATGCATTCTGTTATCATTTCCAATTAGAGGACCCCTTAATCCAATTAGGGGAGGATTCTAAATGGATAGATGTTTTTGATTTCCACTGGAGATTGGGAATCGATGGACTTTCATTAGGATCTATTTTATTGACAGGATTTATCACTACTTTAGCTACTTTAGCGGCTTGGCCAATTACCCGGAATTCGCGATTATTCTATTTTCTAATGCTAGCAATGTATAGCGGTCAAATAGGATTATTTTCTTCACGAGACCTTTTACTTTTTTTTATCATGTGGGAGTTAGAATTAATTCCTGTTTACTTACTTTTATCCATGTGGGGGGGGAAAAGGCGTCTATATTCAGCTACCAAGTTTATTTTGTATACTGCAGGCGGTTCCATTTTTTTCTTAATCGGAGTTCTGGGTATGGGCTTATATGGTTCCAACGAACCAACATTAGACTTGGAACGATTGATTAATCAATCATACCCTGCAACATTGGAAATACTACTTTATTTTGGCTTCCTTATTGCTTATGCTGTAAAATTGCCGATTATACCTCTACATACGTGGTTACCAGATACCCACGGGGAAGCACATATGTTTGAGCATGTACTTTTTTTGAGTGTCTATTTATTTTCGATTGGTATCTATGGATTGATTACAAGCCGAAACATGGTTAGAGCTCTAATATGTCTTGAACTTATACTGAATTCAATTAATCTAAATCTCGTAACATTTTCTGCTCTATTTGATAGTCGCCAATTAAAAGGAGACATTTTCGCAATTGTTATAGCCCTTGCGGCGGCTGAAGCAGCTATTGGATTATCCATTCTTTCTTCCATCCATCGTAACAGGAAAATTAATCAATCGAATTTTTTGTTGTGTGCTTTTTTATTATTTCTTGGTGCAATTGCAAAATCTGCACAATTCCCTCTTCACGTATGGTTACCCGATGCTATGGAAGGACCCACTCCCATTTCGGCTCTTATACACGCAGCAACTATGGCTGCAGGGATTTTTCTTCTAGCTCGACTTCTTCCTCTTTTCATATCCATACCTTGGATAATGAGTTTCATTTCCTTAGTAGGTACAATAACACTTTTCTTAGGAGCGACTTTAGCTCTTGCTCAGAGAGATATTAAAAGAAGCTTAGCCTATTCTACAATGTCTCAATTGGGCTATATGATGTTAGCTCTAGGTATAGGTTCTTATCAAGCAGCTTTATTCCATTTGATCACTCATGCTTATTCGAAAGCTTTATTGTTCTTGGGATCCGGATCCGTTATTCATTCAATGGAACCTCTTGTTGGCTATTCACCAGATAAAAGTCAGAATATGGTTCTTATGGGTGGTTTAAAAAAATATGTTCCTATTACAAGAACGACTTTTTTATTGGGTACACTTTCTCTTTGTGGTATTCCACCTCTTGCTTGCTTCTGGTCCAAAGATGAAATCCTTAGTAATAGTTGGTTGTATTTTGGAATAATAGCTTCTTTTACTGCAGGATTAACTGCATTTTATATGTTTCGAATATATTTGCTTACTTTTGATGGGTATTTGCGTGTTCATTTTCAAAATTATAGTAGTACTGGTTCGTTGTATTCAATATCCTTATGGGGAAAAAGCAAAGGAGTCAATATGAAGAGTGGATCACAAAATATATCCTTTGGAGCTAAAAATACTCTTGTCTATCCTCGCGAAACTGGAAATACTATGCTATTTCCTCTTCTTATATTACTGCTTTTTACTTTGTTCATTGGATCCATAGGAATCCATTTTACCATATTATCAAAGTGGCTAACCCCTTCAAGTTCTAATTCTTCCATAAATTCATATGAATTTCTCACTAATGCAATTTCTTCTGTAAGTTTAGCTATTTTTGGTTTATTCATCGCATATATATGCTATGGATCCGCTTATTCTTTTTTTCAGAATTTGAATTTTAAAAATTCCCTTTTGGATCAAGTAAAAAAAAAGGTATACAGCTGGTCATATAATCGCGGTTATATAGATGTTTTCTATACTAGGTTCTTTATCCTGGGTATAAGAAGATTTTCCGAACTAACCCATTTTTTTGATAAAGGTGTTATTGATGGAATTATCAATGGAGTAGGTCTTGCTGGTTTTTGTATAGGAGAAGAAATTAAATATGTGGGGGGAGGGCGAATATCGTCTTATCTATTCTTTTTTTTATGTTATGTATCCTTGTTCTTATTCTTTATGGATTTACCTGGACCAATACATGAGATTCTTGTGCTATTTGGGGGATTTGTTCTTCTACTAGGGGGTCTAGGAGTAGTATTACTTACCAACCCAATTTATTCTGCCTTTTCGCTGGGATTAGTTCTTGTTTGTATATCCTTATTCTATTTTTTATTGAATTCCTACTTTGTAGCTGTCGCACAACTTCTTATTTATGTGGGAGCCATAAATGTCTTGATCATATTTGCTGTAATGTTTGTAAATGGCTCAGAGTGGTCTAAAGATAAGAATTATTGGACTATTGGAGATGGGTTTACTTCACTCGTTTCTATAACAATTCCTTTTTCACTAATGACTACTATCCCAGATACGTCATGGTATGGAATTCTTTGGACTACAAGATCAAACCAAATAGTAGAACAGGGTCTCATAAATAACGTTCAACAAATTGGGATTCATTTAGCAACCGATTTTTATCTTCCGTTTGAACTCATTTCCCTAATTCTTCTAGTTTCTTTAATAGGTGCAATTACTATGGCTCGACAAATGGAAAAAATCGCAGAAATGTTCCCTATGATAACTGGGTTCATTAGTTATGGTCAACAAACAATACGTGCCGCAAGATACATTGGTCAAGGTTTCATAATTACCTTATCCCACACAAATCGTTTACCTATAACGATTCACTACCCTTATGAAAAATCAATTACATCAGAGCGTTTCCGCGGGCGAATACACTTTGAATTTGATAAATGTATTGCTTGTGAAGTATGTGTTCGTGTATGCCCAATAGATCTACCCCTTGTGGATTGGAGATTTGAAAAGGATAAAAAGAAACAATTGCTTAATTATAGTATTGATTTCGGAGTTTGTATATTTTGTGGTAACTGTGTTGAATATTGTCCGACAAACTGTTTATCAATGACTGAAGAATATGAACTTTCTACTTATGATCGTCATGAACCAGTCTCCATAATGGGAGATTACACAATTCAAACAATTCAGGGGTGGTTATCTAATTGGCTAGTCAAACATGAGGTGGTTCATAGATCTTTGGGCTTCGATCACCGAGGAATAGAGACTTTACAAATAAAAGCAGGGGATTGGGATTCCATTGCTGTCATTTTATATGTATATGGTTACAATTATTTACGTTCCCAATGTGCTTATGACGTAGCACCCGGTGGATCTTTAGCTAGTGTGTATCATCTTACGAGAATACAGTATGGTATAGATAACCCAGAAGAAGTATGCATAAAAGTCTTTACCCAAAAGGATAATCCTAGAATCCCGTCTGTCTTCTGGGTTTGGAGAAGTGCTGATTTTCAAGAACGCGAATCTTATGATATGGTGGGAATTTCTTATGATAATCATCCGCGCCTTAAACGTATCTTAATGCCTGAAAGTTGGATAGGCTGGCCCTTACGTAAGGACTATATAACCCCTAATTTCTATGAAATACAAGATGCTCATATGAGTTTGATTGAGTTTCCGTTACTTGACCAAACAAGTTCCAATTCCGTTATTTCAACTACACCAAATGATCTTTCGAATTGGTCAAGACTCTCCAGTTTATGGCCCCTTCTATATGGTACCAGTTGTTGTTTCATTGAATTTGCTTCATTAATAGGCTCACGATTCGACTTTGATCGTTATGGATTGGTACCAAGATCAAGTCCTAGGCAAGCGGACCTAATTTTAACAGCCGGTACGGTAACAATGAAAATGGCTCCCTCTTTAGTGCGATTATATGAGCAAATGCCTGAACCAAAATACGTCATTGCTATGGGAGCCTGTACTATTACAGGGGGAATGTTCAGTACGGATTCCTATAGTACTGTTCGAGGAGTTGATAAGTTAATTCCTGTGGATGTCTACTTGCCGGGTTGCCCACCTAAACCAGAGGCTGTTATAGATGCCCTAACAAAACTTCGTAAGAAGATATCGCGAGAAATTGTTGAGGATCGAACTCTAAGTCAAAAGAAAAATCGATGTTTTACTACCAGTCACAAACTTTATGTTCGGCGCAGTACTCATACCATGGAAAATAGAAATACTTTTTCTTGGTTAAAGGAACAGATGATTCGATCGATTTCTATATACGTAATAACTCGGACATCTATTTCAAATGCATATCCCATTTTTGCGCAGCAGGGTTATGAAAACCCCCGGGAAGCAACTGGACGAATTGTATGTGCCAACTGCCATTTAGCTAATAAGCCCGTGGATATTGAAGTTCCCCAAGCTGTGCTTCCCGATACTGTATTTGAAGCAGTTCTTCGAATCCCTTATGATATGCAGCTGAAACAAGTTCTTGCTAATGGGAAAAAGGGAGGGTTGAATGTGGGTGCTGTTCTTATTTTGCCTGAGGGATTCGAATTAGCACCGCCCGACCGTATTTCTCCTGAGTTGAAAGAAAAGATAGGAAATCTCTCTTTTCAGAGTTATCGTCCCAATAAAAAAAATATTCTTGTTATAGGCCCTGTTCCCGGTAAGAAATATAGTGAAATTGTCTTTCCCATTCTTTCCCCCGATCCCGCTACAAAAAAAGATGTTCATTTCTTAAAATATCCCATATATGTAGGGGGAAACCGAGGAAGGGGACAAATCTATCCCGATGGTAGTAAGAGTAACAATACAGTTTATAATGCTACGTCAACAGGTATAGTAAAAAAAATACTACGTAAAGAAAAAGGGGGATATGAAATATCCATAGTTGATGCGTCGGGGCGCCAAGTGATTGATATTATACCTCCCGGGCCAGAACTTCTTGTTTCAGAGGGGGAATCAATCAAGCTTGATCAACCATTAACAAGCAATCCTAATGTGGGAGGGTTTGGTCAGGGGGATGCAGAAATAGTGCTTCAGGATCCATTACGCGTCCAAGGCCTTTTGTTCTTTTTCGCATCTGTTATTTTAGCACAAGTCTTTTTGGTTCTCAAAAAGAAACAGTTTGAAAAGGTTCAATTGTACGAAATGAATTTCATGACTTTTTACTACCGACCAACCGTTACAGAGGCTTTTTCCTCCGTTCAATATATAATGACGGAGGCCAACTTTGGTTGGTTAATCCGATCAGTTCATCGATGGTCAGCAAGTATGATGGTTCTAATGATGATCCTGCACGTATTTCGTGTGTATCTCACAGGTGGATTTAAAAAACCCCGTGAATTAACTTGGGTTACAGGTGTGGTTTTGGCTGTATTAACTGCATCATTTGGTGTAACTGGTTATTCTTTACCTTGGGATCAAATCGGTTATTGGGCAGTCAAAATTGTGACAGGTGTACCTGAAGCAATTCCTGTAATAGGATCCCCTTTAGTGGAGTTATTACGTGGAAGTGCTAGTGTGGGGCAATCCACTTTGACTCGTTTTTATAGTTTACATACCTTTGTACTGCCTCTGCTTACTGCTGTATTTATGTTAATGCACTTTCCAATGATACGTAAGCAAGGTATTTCTGGTCCTTTAGTATTAAGAGCAAAATTAGCTAAAGGGATGGGACATAATTATTATGGGGAACCTGCATGGCCCAACGATCTTTTATATATTTTTCCAGTAGTAATTCTAGGTACTATTGCATGTAATGTAGGTTTAGCGGTTCTCGAGCCGTCAATGATTGGTGAACCGGCGGATCCGTTTGCAACTCCTCTGGAAATATTACCCGAGTGGTACTTCTTTCCCGTATTTCAAATACTTCGTACAGTACCCAATAAGTTATTGGGCGTTCTCTTAATGGTTTCTGTGCCAACAGGCTTATTAACAGTACCCTTTCTCGAGAATGTCAATAAATTCCAAAATCCATTTCGCCGCCCAGTAGCTACGACCGTTTTTTTAATCGGTACTGTAGTAGCTCTTTGGTTAGGTATTGGAGCAACATTACCCATTGATAAATCCTTAACTTTAGGTCTTTTTATGATTGAAGTTTTTCTATTTGGAATCGTCTTAGGCCTAATTCCTATTACTTTAGCGGGATTATTCGTGACTGCGTATTTGCAATACAGGCGTGGGGATCAGTTGGATCTTATGCTTACTATAACCAGTTATTTCGGTTTTCTACTGGCTGCTTTAACTATAACCCCAGCTCTATTTATTGGTTTGAACAAGATACGTCTTATTATGGATATAGTAAGTCTCGCTTGGGCTGCTTTAATGGTAGTCTTTACATTTTCTCTTTCGCTAGTAGTATGGGGGAGATTAAGCGATATTGCGCACCATCATTTAGCTATTGCTATTCTTTTCCTGATCGCTGGTCATATGTATAGGACCAACTGGGGTATTGGTCATGGACTTAAAGATATTTTAGAGGCTCATAAAGGCCCATTTACAGGACAAGGCCATAAAGGTCTCTATGAAATCCTAACAACGTCATGGCATGCTCAATTATCTCTTAACCTAGCTATGCTAGGCTCTACAACTATTGTTGTAGCTCATCATATGTACTCTATGCCCCCCTATCCATACCTAGCTACTGACTATGGTACACAACTTTCCTTGTTCACACACCACATGTGGATTGGCGGATTTCTAATAGTTGGTGCTGCTGCACATGCAGCCATTTTTATGGTAAGAGACTATGATCCAACTACTCGATATAACGATCTATTAGATCGCGTCCTTAGACACCGCGATGCAATCATATCCCACCTTAACTGGGTATGTATATTTCTAGGTTTTCACAGTTTTGGCTTGTACATTCATAATGATACCATGAGTGCTTTAGGCCGTCCCCAAGATATGTTTTCGGATACCGCCATACAATTACAACCCATCTTTGCTCAATGGGTACAAAATATCCATGCTGACGCGCCTGGCGTAACAGCTCCTGGTGCAACAACAAGTACCAGCTTAACGTGGGGAGGTGGCGAGTTAGTAGCTGTAGGCGGCAAAGTAGCTTTGTTACCTATTCCATTAGGAACCGCAGATTTTTTAGTCCATCACATTCACGCATTTACCATCCATGTGACTGTATTAATACTTTTGAAAGGTGTTTTATTTGCTCGTAGTTCCCGTTTGATACCTGATAAAGCAAATCTTGGTTTTCGATTCCCTTGCGACGGGCCTGGACGAGGGGGAACATGTCAAGTCTCCGCCTGGGATCATGTTTTCTTAGGTCTATTCTGGATGTACAATGCAATTTCGGTAGTCATTTTCCATTTCAGTTGGAAAATGCAGTCGGATGTTTGGGGTACTGTAAGTGATCAAGGGATAGTAACTCATATCACAGGGGGAAACTTTGCACAGAGTTCCATTACGATTAATGGTTGGCTCCGAGATTTCTTGTGGGCACAGGCATCCCAAGTAATTCAGTCTTATGGTTCTTCATTATCTGCATATGGTCTTTTTTTCCTAGGCGCTCATTTTGTCTGGGCTTTCAGTTTAATGTTTTTATTTAGTGGCCGTGGTTATTGGCAAGAACTCATTGAATCTATCGTTTGGGCTCATAACAAATTAAAAGTTGCTCCTGCTACTCAGCCTAGAGCCTTGAGCATTATACAAGGACGTGCTGTAGGAGTAACCCATTACCTTCTGGGTGGAATTGCCACAACATGGGCATTCTTCTTAGCGAGAATTATTGCAGTAGGAATGGAATTAAGATTTCCCAGGTTTAGCCAAGGCTTAGCTCAGGACCCCACTACTCGTCGTATTTGGTTTGGTATTGCTACCGCACATGATTTTGAAAGTCATGATGATATTACTGAGGAACGTCTTTATCAGAACATTTTTGCTTCTCACTTTGGGCAGTTAGCAATAATCTTTCTATGGACGTCCGGAAATCTGTTTCATGTAGCTTGGCAAGGAAATTTTGAATCATGGATACAGGATCCTTTACACGTAAGACCTATTGCTCATGCGATTTGGGATCCTCATTTTGGTCAACCCGCCGTGGAAGCCTTTACTCGAGGAGGTGCTACCGGTCCAGTGAATATCGCCTATTCTGGGGTTTATCAGTGGTGGTATACAATTGGATTGCGCACTAATGAAGATCTTTATACTGGAGCTCTTTTTCTATTATTTCTTTCTACGCTATCCTTAATAGGGGGTTGGTTACATCTACAACCCAAATGGAAGCCAAGCCTTTCGTGGTTCAAAAACGCGGAATCTCGTCTCAATCATCATCTGTCAGGACTTTTCGGGGTAAGTTCTTTGGCCTGGACAGGACATTTAGTTCATGTTGCTATTCCCGGATCCAGGGGGGAGTACGTTCGATGGAATAATTTCTTAGATGTATTACCCTATCCTCAGGGGTTGGGTCCCCTTCTGACGGGTCAGTGGAATCTTTATGCCCAAAACCCTGATTCGAATAATCATTTATTTGGTACCACTCAAGGAGCAGGAACTGCCATTCTAACCCTTCTTGGGGGATTCCATCCACAAACACAAAGTTTATGGCTGACCGATATTGCTCATCATCATTTAGCTATTGCATTTATTTTTCTCATTGCTGGTCATATGTATCGAACTAACTTCGGAATTGGGCACAGTATCAAAGATCTTTTAGAAGCACATACTCCTCCGGGAGGTCGATTAGGACGTGGGCATAAAGGCCTTTATGATACAATCAATAATTCGATTCATTTTCAATTAGGTCTTGCTCTAGCTTCCTTAGGGGTTATTACTTCCTTAGTAGCTCAACATATGTACTCTTTACCTGCTTATGCATTCATAGCACAAGACTTTACTACTCAAGCTGCTTTATATACTCATCACCAATACATTGCAGGGTTCATCATGACAGGGGCTTTTGCTCATGGAGCTATTTTTTTCATTAGGGATTACAATCCGGAACAGAATGAAGATAATGTATTGGCAAGAATGTTAGACCATAAAGAAGCTATCATATCTCATTTAAGTTGGGCTAGCCTCTTCCTAGGATTCCATACCTTGGGCCTTTATGTTCATAACGACGTCATGCTTGCTTTTGGTACTCCAGAAAAGCAAATCTTGATCGAACCTATATTTGCCCAATGGATACAATCTGCTCATGGTAAGACGACATATGGGTTCGATATACTCTTATCTTCAACGAATGGCCCCGCTTTCAATGCAGGTCGAAGCATATGGTTGCCCGGATGGTTGAATGCTGTTAATGAGAATAGTAATTCGCTTTTCCTAACAATAGGACCCGGAGATTTCTTGGTTCATCATGCTATTGCTCTAGGTTTGCATACAACTACATTGATTTTAGTAAAGGGTGCTTTAGATGCACGCGGTTCCAAATTAATGCCGGATAAAAAGGATTTCGGGTATAGTTTTCCTTGTGACGGCCCAGGGCGCGGCGGTACTTGTGATATTTCTGCTTGGGACGCGTTTTATTTGGCAGTTTTCTGGATGTTAAATACCATTGGATGGGTTACTTTTTATTGGCATTGGAAACACATCACATTATGGCAGGGCAACGTTTCACAATTTAATGAATCTTCCACTTATTTGATGGGATGGTTAAGAGATTACCTATGGTTAAACTCTTCACAACTTATCAATGGATATAATCCTTTTGGGATGAATAGTTTATCGGTATGGGCCTGGATGTTCTTATTTGGACATCTTGTTTGGGCTACTGGATTTATGTTCTTAATTTCTTGGCGTGGATATTGGCAGGAATTAATTGAGACTTTAGCATGGGCTCATGAACGCACACCTTTGGCTAATTTAATTCGCTGGAGAGATAAGCCCGTGGCTCTTTCCATTGTGCAAGCAAGATTAGTTGGAATGTCACATTCTGTAAAAATTTATGATACATGTATAGGATGCACTCAATGTGTACGAGCTTGTCCAACAGATGTATTAGAAATGATACCTTGGGATGGATGTAAAGCCAAGCAAATTGCTTCTGCGCCGAGAACCGAAGATTGTGTGGGTTGTAAGAGATGCGAATCGGCTTGCCCAACAGATTTTTTAAGTGTCCGCGTTTATTTAGGGCCTGAAACAACCCGCAGCATGGCTCTATCTTATATGACAGATTTAAACTTACCCTCTATTTTCGTGCCTTTAGTAGGCTTAGTATTTCCGGCAATTGCAATGGCTTCTTTATTTCTTTATGTGCAGAAAAATAAGATTGTCATGCGGGATATAAAAACATATCTCTCTGTAGCACCCGTGCTAAGTACTCTATGGTTTGGGGCTTTAGCAGGTTTATTGATAGAAATTAATCGTTTATTCCCAGATGCTTTGTCATTCCCTTTTTTTATGACTGCAATTTTAGAGAGACGCGAAAGTACAAGCCTGTGGGGTCGCTTCTGCAACTGGATAACTAGCACCGAAAATCGTCTTTACATCGGATGGTTTGGTGTTTTGATGATCCCTACCTTATTGACCGCAACTTCCGTATTTATTATCGCCTTCATCGCTGCTCCTCCAGTAGATATTGATGGTATTCGTGAGCCTGTTTCTGGTTCTTTACTTTATGGAAACAATATTATCTCTGGTGCCATTATTCCTACTTCTGCGGCGATCGGATTGCATTTTTACCCAATTTGGGAAGCTGCATCTGTTGATGAATGGTTATACAATGGTGGTCCTTATGAGCTAATCGTTCTACACTTCTTACTTGGTGTAGCTTGTTATATGGGTCGTGAGTGGGAACTTAGTTTCCGTCTGGGTATGCGTCCTTGGATTGCTGTTGCATATTCAGCTCCTGTTGCAGCTGCTACTGCTGTTTTCTTGATTTACCCTATTGGTCAAGGAAGTTTCTCTGATGGTATGCCTTTAGGAATATCTGGTACTTTCAACTTTATGATTGTATTCCAGGCGGAGCACAACATCCTTATGCATCCATTTCACATGTTAGGTGTAGCTGGTGTATTCGGCGGTTCCCTATTCAGTGCTATGCATGGTTCCTTGGTAACCTCTAGTTTGATCAGGGAAACCACTGAAAATGAATCTGCTCTAGACCTAGCTATGGCTTTATATGAATTAGCGGTTTTTGATCCCTCTGATCCTGTTCTGGATCCAATGTGGAGACAAGGTATGTTCGTCATCCCCTTCATGACTCGTTTAGGAATAACCAATTCGTGGGGTGGTTGGAGTATTTCAGGAGGAACTATAACGAATCCGGGTATTTGGAGTTATGAAGGTGTGGCAGGTGCGCATATTGTGTTTTCTGGCTTGTGCTTCTTGGCAGCTATCTGGCATTGGGTATATTGGGACCTAGAAATATTCTGTGATGAGCGGACGGGAAAACCTTCTTTGGATTTGCCCAAGATCTTTGGAATTCATTTATTTCTTGCAGGGGTGGCTTGTTTTGGCTTTGGTGCATTTCATGTAACCGGTTTGTATGGTCCTGGGATATGGGTGTCTGATCCTTATGGACTAACAGGAAAAGTACAAGCTGTAAATCCTGCGTGGGGTGCAGAAGGTTTTGATCCTTTCGTTCCGGGAGGAATAGCTTCCCATCATATTGCTGCGGGTACACTGGGCATATTAGCGGGCCTATTCCATCTTAGTGTCCGTCCGCCTCAACGTCTATACAAAGGATTACGTATGGGCAATATTGAAACTGTACTTTCCAGTAGTATCGCTGCTGTTTTTTTTGCAGCTTTCGTAGTTGCCGGAACTATGTGGTATGGATCGGCAACTACCCCAATCGAATTATTTGGACCTACTCGTTATCAGTGGGATCAGGGATACTTTCAGCAAGAAATATATCGAAGAGTTAGCGATGGGTTAGCCGAAAATCTTAGTTTATCAGAAGCTTGGTCTAAAATTCCCGAAAAATTAGCTTTTTATGATTATATTGGTAATAATCCAGCAAAGGGGGGATTATTCAGAGCAGGCTCAATGGACAATGGGGATGGAATAGCTGTTGGATGGTTAGGACATCCYGTCTTTAGAGATAAAGAAGGGCGCGAGCTTTTTGTACGTCGTATGCCTACTTTTTTTGAAACATTTCCGGTAGTTTTGGTAGATGAAGAGGGAATTGTGAGAGCAGACGTTCCTTTTAGAAGAGCAGAATCCAAATATAGCGTTGAACAAGTAGGCGTAACGGTGGAGTTCTATGGTGGCGAACTTAATGGAGTAAGTTATTCTGATCCTGCTACTGTAAAAAAATATGCGAGGCGTGCCCAATTAGGAGAAATTTTTGAATTAGATCGAGCTACTTTGAAATCAGATGGTGTTTTTCGCAGCAGTCCAAGGGGTTGGTTCACTTTTGGTCATGCTACCTTTGCTTTGCTCTTCTTGGATGCTCAAGTGGAATTTGGAACATTCCAAAAAGTTGCGTTTGTATGGTCTGGAGAAGCTTACTTGTCTTATAGTTTGGCTGCTTTATCTGTCTTTGGTTTTATCGCTTGTTGTTTTGTCTGGTTCAATAATACGGCTTATCCAAGTGAGTTTTACGGACCCACAGGTCCAGAAGCTTCTCAAGCTCAAGCATTTACTTTTCTAGTTAGAGACCAGCGTCTTGGAGCTAATGTAGGATCTGCCCAAGGACCGACAGGTTTAGGTAAATATTTAATGCGTTCCCCAACGGGGGAGGTTATTTTTGGAGGGGAAACTATGCGTTTTTGGGACCTTCGTGCTCCATGGTTAGAACCGCTAAGGGGCCCCAACGGTTTGGATTTGAGTAGGTTGAAAAAAGACATCCAACCTTGGCAAGAACGACGTTCGGCAGAATATATGACCCATGCTCCTTTAGGCTCTTTAAATTCTGTCGGTGGCGTAGCTACCGAGATCAATGCAGTTAACTATGTCTCTCCTAGAAGTTGGTTAGCGACTTCCCATTTTGTTCTAGGATTCTTCTTTTTTGTGGGCCATTTGTGGCATGCAGGAAGAGCCCGAGCTGCTGCAGCAGGCTTTGAAAAGGGAATTGATCGTGATTTGGAACCTGTTCTTTACATGACCCCTCTTAACATGTTACGTCAATTTGAACTTGCTCGGTCTGTTCAATTGCGGCCTTATAATGCAATTTCATTCTCTGGTCCAATCGCTGTTTTTGTTTCCGTATTCCTTATTTATCCACTGGGACAATCTGGTTGGTTCTTTGCACCGAGTTTTGGCGTAGCAGCTATATTTCGATTCATCCTTTTCTTCCAAGGATTTCATAATTGGACGTTGAACCCCTTTCATATGATGGGAGTTGCCGGAGTATTAGGAGCGGCTATGTCTGGAAGCACGGGAGAACGTTCTTTTGCTGATATTATTACCAGTATTCGATACTGGGTTATTCATAGCATTACTATACCTTCCCTATTCATTGCGGGTTGGTTATTTGTCAGTACGGGTTTAGCTTATGACGTGTTTGGAAGTCCTCGGCCAAACGAATATTTCACGGAAAGTCGACAAGGAATTCCATTAATAACCGACCGTTTTGATTCTTTAGAACAACTAGATGAACTTAGTATGACCATAGATCGAACCTATCCTATTTTTACAGTGCGATGGCTGGCTGTTCACGGATTAGCTGTACCCACAGTTTTTTTCTTGGGATCAATATCAGCAATGCAGTTCATCCAACGAATGGCTACACAAACCGTTGAAGATAGTTCTAGACCTAGGCCAAAACGAACTGGCGCAGGTAGTTTATTGAAACCCTTGAATTCGGAATATGGGAAAGTCGCTCCGGGTTGGGGGACTACTCCTTTTATGGGGGTTGCAATGGCTTTATTCGCGATATTCCTATCTATCATTTTAGAAATTTATAATTCTTCTGTTTTACTGGACGGAATTTTAATGATGCTTACTCTCAAACTCTTTGTTTATACAGTAGTGATATTCTTTGTTTCCCTCTTTATCTTTGGATTCTTATCTAATGACCCAGGACGTAATCCTGGACGTGAGGAGATGGCCGATACTACAGGAAGAATTCCTCTTTGGCTGATAGGTACTGTAACCGGTATTCTTGTGATTGGTTTAATAGGTGTTTTCTTTTACGGTTCGTATTCTGGATTGGGTTCATCTCTAATGCCTAATATACTTAGTTTAACCTCTATCTGTTTTAATTCTGGTCTTTATCCGACTAGTTTTTTCTTAGCCAAATTACCCGAAGCTTATGCCATTTTCAACCCAATCGTGGATGTTATGCCTGTCATACCTGTATTCTTTTTTCTATTAGCGTTTGTTTGGCAAGCTGCTGTAAGTTTTCGAATGACACAATCAAACCCGAATGAACAAAATGTTGAATTGAATCGTACCAGTCTATACTGGGGTTTATTACTCATTTTTGTACTTGCTGTTTTATTTTCCAATTACTTCTTCAATATGGAAGTAAATATTCTCGCATTTATTGCTACTGCATTGTTCATTCTAGTTCCTACTGCCTTTTTACTTATTATTTATGTAAAAACAGCCAGCCAAAATGATATGGAAACAGCAACTTTAGTCGCCATCTCCATATCTGGTTTACTTGTAAGCTTTACTGGGTATGCCTTATATACCGCGTTTGGGCAACCCTCTCAACAATTAAGAGATCCATTCGAAGAACATGGGGACATGGAAGCATTGGTTTATACGTTCCTTTTAGTTTCGACTTTAGGGATAATTTTTTTCGCTATCTTCTTCCGAGAACCACCTAAGGTTCCGACTAAAAAAATGACTATTGCTTTCCAGTTAGCTGTTTTTGCATTAATTGCGACTTCCTCAGTCTTAGTAATTAGTGTACCCCTTGTATTTGCTTCTCCTGATGGTTGGTCAAATAATAAAAACGTTGTATTTTCCGGTACATCATTATGGATTGGATTAGTCTTTATGCGCTGGAGACGTTTTGTCTTTGAAGCTATTTATAAAGCACAAGCCGAAACTGGCGAAATCAAGGGGCATTACTTGAATGCGACTGCAGGTACATGCGAAGAAATGATTAAGAGAGCTGTATTTGCGAGGGAATTAGGGGTTCCTATTATAATGCATGACTACATAACTGGAGGATTCACCGCAAATACTACTTTGGCTCATTATTGCCGCGACAATGGCCTACTTCTTCACATTCACCGAGCAATGCATGCAGTTATTGATAGACAGAAAAATCATGGTATGCATTTCCGTGTATTAGCTAAAGCATTGCGTATGTCTGGGGGAGATCATATCCACGCTGGTACAGTAGTAGGTAAGTTAGAAGGGGAACGCGAAATGACTTTAGGTTTTGTTGATTTATTGCGCGATGATTATATTGAAAAAGATCGTTCTCGCGGTATCTTTTTCACGCAGGACTGGGTATCCATGCCAGGTGTTATACCGGTGGCTTCAGGGGGTATTCATGTTTGGCATATGCCAGCTCTGACCGAAATCTTTGGAGACGATTCCGTATTACAATTTGGTGGAGGAACTTTAGGACATCCTTGGGGGAATGCACCAGGTGCAGCAGCTAATCGGGTGGCTTTAGAAGCCTGTGTACAAGCTCGTAACGAAGGGCGCGATCTTGCTCGTGAAGGTAATGAAATTATCCGAGCAGCTTGCAAATGGAGTCCTGAACTAGCCGCAGCTTGTGAAGTATGGAAAGCGATCACATTCTTCAAGCCGGTAGATATGATTCAACCTCAGACCCTTTTAAATGTAGCGGACAACAGTGGAGCTCGAAAATTGATGTGTATTCGAGTCATAGGAGCTGGTAATCAGCGATATGCTCGTATTGGTGATGTTATTGTTGCTGTAATCAAAGACGCAGTGCCCCAAATGCCTCTAGAAAGATCCGAAGTAATTCGAGCTGTAATTGTACGTACATGTAAAGAATTCAAATGTGAAGACGGTATAATAATACGCTATGATGACAATGCAGCAGTTATCATTGATCAAAAAGGAAATCCAAAAGGAACTCGAGTTTTTGGCGCGATTGCCGAGGAATTGAGAGAATTGAATTTTACTAAAATAGTTTCATTAGCTCCTGAAGTATTAATGAAGGGAAAATCCTGCCGAGGCAATCGTATTTGTTTTGGTAGATATGCTCTTCAAGTACTTGAACCCGCTTGGATTACAGCGAGACAGATAGAAGCAGGACGAAGAGCAATGACACGATATGCAAAACTATGGGTACGTATATTTCCTGACAAACCGGTTACACTAAGACCCACAGAAACACGTATGGGCTCAGGAAAGGGATCCCCTGAATATTGGGTAGCCGTTGTTAAACCAGGTCGAATACTTTATGAAATGAGCGGAGTATCTGAAACTATAGCTAGAGCAGCTATCTCCATAGCTGCCAGTAAAATGCCCATACGAAGCCAATTTCTTATGCCCTTAGGCACGGCCATACATAACATAGAAATCACACGTGGAAGGGGTGGGCAATTAGCTAGAGCAGCAGGTGCTGTAGCGAAACTGATTGCAAAAGAGGGTAAATTGGCCACTTTAAGATTACCATCTGGGGAGGTCCGTTTGGTATCCCAAAACTGCTTAGCAACAGTCGGACAAGTGGGTAATGTTGGGGTGAACCAAAAAAGTTTGGGTAGAGCCGGATCTAAGTGTTGGCTAGGTAAACGCCCCGTAGTAAGAGGGGTAGTTATGAACCCTGTGGACCACCCCCATGGGGGCGGTGAAGGGAAAGCCCCCATTGGTAGAAAAAAACCCACAACCCCTTGGGGTTATCCTGCGCTTGGAAGAAGAACTAGGAAAAGGAAAAAATATAGTGATAGTTTTATTCTTCGTCGAGGATATATAGCTCGGAGACGACGAACAAAAATGGCCTCAAACTTTAGGGGGGCTCATTTAAGACTTAATCGAATGATTACTCAACAAGTAAGAAGAGCTTTTGTTTCTTCTCATCGAGATAGAGGCAGGCAAAAGAGGGATTTTCGTCGTTTGTGGATCACTCGGATAAACGCAGCAACACGGATATATAAAGTATTCGATAGTTATAGTAAATTAATACACAATCTGTACAAAAAGGAATTGATTCTTAATCGTAAAATGCTTGCACAAGTAGCTGTATTAAATGCAAATAACCTTTACACGATTTCCAATAAAATATTCATAACAAAAGGACGTGGTTATCCTATAAAAAATATTTGGAAGAAAAAAACTTATTTTTCCATAGTACAATCTTATTCCTTAGCAAAACACAATACACCCGGACAATTAGAATTAAGAAAATTTTGTCGTTATTGCCGCAAGCATACGACTCATAATGAAATAAAGATGAAAATAAGAGCTTCTGTTCGTAAAATTTGTACAAAATGCCGACTGATTCGTAGGCGTGGGCGAATTAGAGTCATTTGTTCCAATCCGAAGCATAAACAAAGACAGGGGACCCAAACACTACAGTGGAAGTGTGTTGAATCAAGAGTAGATAGTAAGCGTCTTTATTATGGTCGTTTCATTCTGTCCCCACTTAGAAAAGGTCAAGCAGATACTGTCGGTATTGCCTTGCGAAGAGCTTTACTTGGAGAAATAGAAGGAACATGTATCACGCGCGCAAAATTTGGGAACGTGCCACACGAATATTCTACAATAGTAGGTATTGAAGAATCCATACAAGAAATTTTACTAAATTTGAAAGAAATTGTATTAAGAAGTAATCTCTATGGAGTTAGAGACGCATCAATTTGCGTCCCTAGATACATAACTGCTCAAGATATAATCTTACCACCTTCCGTAGAAATCGTTGATACGACACAACCTATAGCTAACTTGAGAGACCCCATTGATTTCTATATTGAGTTAGAGATCAAGAGAGATCGCGGATATCATAGTTATCCTATAGATGCTGTATTCATGCCTGTTCGGAATGTGAATTATAGTATTCACGAGATACTTTTTCTCGAAATATGGACGAATGGAAGTTTAACCCCTAAAGAAGCGCTTTATGAAGCTTCTCGTGATTCGAGGGTTTCCATTATAGCCGAACGCGAGGGAAAGATTATTTCTAGTGATAGTCACAAGATCCTTTTATCAAGTAGTGGGATTCCTCTAGTTGCCCATCGACGCTCTAACAAAAATACTTGTATGCACCAAAAACCTCGGGTTCCGCGGGGTAAATCCATTAAAAAAGGGCAGATTTTAGCGGAGGGAGCAGCTACAGTTGGTGGGGAACTTGCTTTAGGAAAAAACGTTTTAGTAGCTTATATGCCGTGGGAGGGTTACAATTTTGAAGACGCAGTACTAATTAGCGAACGTTTGGTATATGAGGATATTTATACTTCTTTTCACATCCGAAAATATGAAATTCAGACGGATACGACAAGCCAAGCTGAAAAAATCACTAAAGAAATACCACATCTAGAAGAACATTTACTCCGAAATTTGGATAGAAATGGAGTTGTGAGGTTGGGATCCTGGGTAGAAACCGGCGATATTTTACAGGTTAATAGGATGATTGACCAATATAAACATAAACAACTTCAAATTGGACTCGTTTCCCCTCAACAAATAAAGGCTTGGGCTAACAAAATCGGCGAAGTCACAAGGCCCTCCACTTTTCATTATAAAACCGATAAACCAGAAAAAGATGGATTGTTTTGCGAAAGAATCTTTGGCCCCATAAAAAGCGGAATTTGTGCTTGTGGAGCTGAAAATGAAGACGAAAGATTTTGTCAAAAATGCGGAGTAGAATTTGTTGATTCTCGGATACGAAGATATCAAATGGGATACATCAAACTGGCATGTCCAGTGACTCATGTGTGGTATTTGAAAGGTCTTCCTAGTTATATCGCAAATCTTTTAGATAAACCCCTTAAGAAATTGGAAGGCCTAGTATACGGCTTCTCTTTTGCTAGGCCCAGCCCTAAAAAACCTACTTTCTTACGATTACGAGGTTTATTCGAAGATGAAATTTCATCCTGTAACCACAGCATTTCTCCCTTTTTTACATTTCGAAATCGGGAAATTGCGACAGGAGCAGGTGCTATTAGAGAACAATTAGCGGATTTGGATTTGCGAATTATTATAGAGAATTCTTTGGTTGAATGGAAGGAATTATGGGAAGATAGAAAACGAATAAGAAAAGTTTTTTTAATTAGACGAATGCAATTGGCGAAACATTTTATTCAAACAAATGTAGAACCAGAATGGATGGTTTTGTGCTTATTACCGGTTCTTCCTCCCGAATTGAGACCCATTGTTTATAGGTCTGGGGATAAAGTAGTCACTTCGGATATTAATGAACTTTATAAGAGAGTTATCCGTCGGAACAACAACCTTGCCTTAGCGCCAGCCGATTTAGTAATGTGCCAGGAAAAATTGGTACAAGAAGCCGTGGATACACTTCTTAGTGGGTCTCGCCAACCGACGAGGGACGGTCACAATAAAGTATACAAATCACTTTCAGATGTAATTGAAGGTAAAGAGGGGAGGTTTCGCGAGACTCTGCTTGGGAAACGGGTCGATTACTCGGGGCGTTCTGTCATTGTTGTGGGTCCTTCGCTTTCATTACATCAATGTGGATTACCTCTAGAAATAGCAATAAAGCTTTTTCAGCTATTTGTAATTCGCGATTTAATCACGAAACGTGCTACTTCTAATGTCAGGATTGCTAAAAGGAAAATTTGGGAAAAGGAACCCATTGTATGGGAAATACTTCAAGAAGTTATGCGGGGGCATCCTGTACTGTTGAACAGAGCACCTACCCTGCATAGATTAGGCATACAGGCCTTCCAACCCACTTTAGTAGAGGGGCGTACTATTTGTTTACATCCATTAGTGTGTAAGGGTTTCAATGCAGACTTTGATGGGGATCAAATGGCTGTTCATCTACCTTTATCCTTGGAAGCTCAAGCAGAAGCCCGTTTACTTATGTTTTCTCATATGAATCTCCTGTCTCCCGCTATTGGAGATCCTATTTGCGTGCCAACCCAAGACATGCTTATCGGACTTTATGTATTAACGATTGGAAATCGTCGAGGTATTTGTGCAAATAGATATAGTTGCGGAAACTATCCAAATAAAGAACCCTATTTTTCTAGTTCCTATGATGCACTGGGAGCTTATAGACAGAAACAAATTGGTTTAAACAGTCCCTTGTGGCTCCGATGGCGCGTCATTGGATCAAAAGAAGTTCCGATTGAAGTTCAATATGAATCTTTTGGGACTTATCATGAGATTTATGCTCACTATCTAATAGTGGGAAATAGAAAAAAGGAAACCCGTTCTATATACATTCGAACCACTCTTGGTCATATTTCTTTTTATAGAGAAATAGAGGAAGCCATACAAGGATTTAGTCGGGCCAGAAATCTAGCCAAACTTTTCCCGCAAGATCTCCTGCAAGAAGAGGATAATCTCCAACTTCGACTTGTCAATTTTATTTCTCATACTCAAAGAATTTATCACACGAATAGTCAATTCGTTCGAACTTGCTTGGTAGTGAATGAACAAGAAGAAGAGGGGGCTCGTTCCCTTGTTGAGTTAAGAACAGATCTGATTCGCGATTTCCTAAGAATTGAGTTAGTCAGAAGAAGGTATGATAGGATAAGTGCAGGACCTATTCCCAATGGGTTAGATTCCAAGGCGAAGATTGGCACCTTGTTGATGATTTTGTCGGCATCCAACTGTTCTCGAATTCTCTTAGGCACTATTGTACCTAGTAATTTTTCTTCATCTTACTTAACACATAATCAGATCTTGTTAAAAAAATACCTTAAATACTCTTTAATAGATGAAAATAAAAGGATGTCGAATTTCTTGGATCCATTTCATTTGAATTGGTTTCTCCATCATGACTCATGGGAGGAGACATTGGCAATAATTCACCTTGGACAATTTATTTGCGAAAATGTATGTCTATTTATAAAAAAATCTGGTCAAATTTTCATTGTTAATATGGACTCCTTTGTTATAAGAGCAGCTAAGCCTTATTTGACTACTATAGGAGCAACTGTTCATGGTCATTATGGAAAAATCCTTTACAAAGGAGATAGGTTAGTTACCTTTATATATGAAAAATCGAGATCTAGTGATATAACGCAAGGTCTTCCAAAAGTAGAACAAATATTCGAAGCGTCACTATCGCCAAATCTCGAAAGGAGAATTGAGGATTGGAATGAGCGTATACCAAGAATTCTTGGGGTTCCCTGGGGATTCTTGATTGGAGCTGAGCTAACCATCGCTCAAAGTCGTATCTCTTTGGTTAATAAGATCCAAAAGGTTTATCGATCCCAAGGGGTACAGATCCATAATAGACATATAGAGATTATTATACGCCAAGTAACATCAAAAGTACGGGTTTCCGAAGATGGAATGTCTAATGTTTTTTTACCTGGAGAATTAATAGGACTATTGCGAGCGGAACGAGCAGCGCGAGCTTTGGATTCGATCTATTATCGGGCAATCTTATTGGGAATAACAAGGGCTTCCCTGAATACCCAAAGTTTCATATCTGAAGCAAGTTTTCAAGAAACTGCTCGAGTTTTAGCAAAAGCTGCCCTACGAGGTCGTATTGATTGGTTGAAAGGCCTGAAAGAAAACGTAGTTCTGGGGGGAATTATACCTGTTGGTGGATTCCATAAAGCCCGTTTTAGTTTACGGAAGAGTGCACGTAGAATAACAAAAGGGGTTATTCATGTTCAAGCCAGTTTCAACAATACCATTATAACTGTTACAGACCCACAAGGTCGGGTGGTTTTCTGGTCCTCCGCAGGTACTTGTGGATTCAAAAGCTCAAGAAAAGCATCACCCTATGCCGGTCAAAGAACAGCAGTAGATGCTATTCGTACAGTAGGTTTGCAACGAGCAGAAGTTATGGTAAAAGGGGCTGGTAGCGGAAGAGATGCCGCATTACGGGCCATTGCTAAAAGTGGTGTACGGTTAAGTTGTATACGCGATGTAACACCTATGCCGCATAATGGATGTCGACCTCCTAAAAAAAGACGTCTGATGGCAAAAAAAAGTTTGATTCAGAGGGAGAAAAAGCGGAAGAAATTAGAACAAAAATATCATTTGATTCGTCGATCCTCAAAAAATAGCAAAGTTTCCCCTTTGGAAAAAACGAAAATGCAAGAAAAATTGCAATCCCTACCACGTAATAGTGCACCTACACGCCTTCATCGACGTTGTTTTTTAACCGGAAGACCTAGAGCTAACTATCGAGACTTTGGGCTATCCGGACACATACTTCGAGAAATGGTTTATGCATGTTTGTTACCAGGTGCAACAAGATCTAGTTGGGTAAAACTTCGTTTAAAACGATGTGGTAGAAAGTTTTATGATCCGATAAAGAATCAAACTTGTTTAAATGTTCCAGCTATTCTCTATTTCCTTCAAAAAGGTGCTCAACCTACAAGAACTGTTTATGATATTTTAAGGAAAGCAGAATTCTTTATGGTTGGCCATACAATCGCGATTCATAATGGAAAGGAACATATACCTATTTACATAACAAATCCTATGGTAGGTCGCAAATTGGGGGAATTCGTGCCTACTCGGGCAAGAAAGGATACTAAATCTCGTCGTATGACAAGAAGATATTGGAACATCAATTTGAAAGAGATGATAGAAGCGGGAGTTCATTTTGGTCATGGTATTAAGAAATGGAATCCTAAAATGGCCCCTTACATCTCGGCAAAGCGTAAAGGTACTCATATTACAAATCTCGCTAGAACGGCTCGTTTTTTATCAGAAGCTTGTGATTTAGTTTTTGATGCAGCAAGTCAGGGAAAAAGCTTCTTAATTGTTGGTACCAAGAAAGCAGCCGATTTAGTAGCATCAGCTGCAGAAGATAAAAAAATACGGAATTGTATCAAGAACTATATACAATCCGAAGTAATTACACATATAGAAATTCAAAAAGAATTAGAGAAAGATATCCAAAAGGAAGTAAACCAAAGACTTAATATTGCTATCGAAAAAGTTAAAGAACCTTATAGACAACCTACCATTCTTGCAGAATATATAGCTTTCCAATTAAAAAATAGAGTTTCATTCCGAAAGGCAATGAAAAAAGCCATTGAATTAACTAAAGCCGATATAAAGGGAGTAAAAATCAAAATTGCAGGCCGTCTAGGAGGGAAAGAAATTGCACGTGCCGAATGCATCAAAAAGGGTAGACTTCCCCTCCAAACAATTCGCGCTAAAATTGATTATTGCTGCTATCCAATTCGAACTATCTATGGAGTATTAGGTGTAAAAATTTGGATATTCGTAGAAATGTCCCGTTATCGAGGACCTCGTTTAAAAAAAATACGCCGTCTGGGAGCTTTACCAGGACTCACTAGAAAAACGCCTAAGAAATTCCATAAAAAAGAGCAATATCGTATTCGTCTTCAAGAAAAACAGAAATTGCGTTTCCATTATGGTCTGACAGAACGACAATTACTTAGATATGTACATATCGCTGGAAAAGCCAAAAAGTCAACAGGTCAAGTTTTACTACAATTACTTGAAATGCGTTTGGATAATATTGTTTTTCGATTGGGTATGGCTTCAACCATTCCTGGGGCCCGGCAATTAGTTAATCATAGACATATTTTAGTTAATGGTCGTATAGTTGATATACCAAGTTTTCGTTGCAAACCCCGAATTACTACGAAGGAGAACCAAAGATCAAAACGTCTGGTTCAATTGCAATATAAAGGACTAGTAGAAAAAATCCTAGATAGAAAGTGGGTCGGTCTGAAAATAAATGAGTTGTTAGTTGTAGAATATTACTCTCGTCAGACTATGGTGGTTAACCGTATTATGAAAGACGGAAAAAAATCATTGGCTTATCAAATTCTCTATCGAGCCGTGAAAAAGATTCAACAAACAGAAACAAATCCACTATTGGTTGAGGCAAATAGAATGGGCAAGGACACTATTGCTGATTTACTAACCTCTATAAGAAACGCAGACATGAGTAAAAAAGGAACTGTTCGAGTAGTATCTACAAATATTACCGAAAACATTGTTAAAATACTTCTACGAGAGGGTTTTATTGAAAGTGTTCGGAAACATCAAGAAAGTAACAGATATTTCTTGGTTTCAACTTTGCGAAGAAAGGGAATAATCAGCCGACCTGGCTTACGAATTTATGCTAACTATCAAGGAATTCCTAAGGTTTTGGGCGGAATGGGAATTGCTATTCTTTCTACTTCTCAAGGTATAATGACAGATCGAGAAGCTCGACTAAACAGAATTGGGGGAGAAGTCTTATGTTATATATGGATGGAGAGTTCGATCCTGCAGGATGAACGCTGGCGGCATCTTAACACATGCAAGTCGAACGGGAAGTGGTTCCAGTGGCGAACGGGTGAGTAACGCGTATGCCCTTGGGAGGGGAACCGGTTGCTAATACCCGCTGAGGAGCAAGGAGAAATCCGCCCAAGGAGGGGCTCGCGTCTGATTAGCTAGTTGGTGAGGCAATAGCTTACCAAGGCGATGATCAGTAGCTCCGAGAGGATGATCAGCCACGGGACTGAGACACGGCCCAGACTCCTACGGGAGGCAGCAGTGGGGAATTTTCCGCAATGGGCGAAAGCCTGACGGAGCAATGCCGCGTGGAGGAAGGCCTACGGGTCGTCAACTTCTTTTCTCGGAGAAGAAACAATGACGGTATCTGAGGAATAAGCATCGGCTAACTCTGTGCCAGCAGCCGCGGTAAGACAGAGGATGCAAGCGTTATCCGGAATGATTGGGCGTAAAGCGTCTGTAGGTGGCTTTTCAAGTCCGCCGTCAAATCCCAGGGCTCAACCCTGGACAGGCGGTGGAAACTACCAAGCTGGAGTACGGTAGGGGCAGAGGGAATTTCCGGTGGAGCGGTGAAATGCATTGAGATCGGAAAGAACAAACGGCGAAAGCACTCTGCTGGGCCGACACTGACACTGAGAGACGAAAGCTAGGGGAGCAAATGGGATTAGAGACCCCAGTAGTCCTAGCCGTAAACGATGGATACTAGGTCGACCCGTGCAGTGCTGTAGCTAACGCGTTAAGTATCCCGCCTGGGGAGTACGTTCGCAAGAATGAAACTCAAAGGAATTGACGGGGGCCCGCACAAGCGGTGGAGCATGTGGTTTAATTCGATGCAAAGCGAAGAACCTTACCAGGGCTTGACATTCCTCTTGAAAGAGAGGGGTGCCCTCGAACGCGGACACAGGTGGTGCATGGCTGTCGTCAGCTCGTGCCGTAAGGTGTTGGGTTAAGTCTCGCAACGAGCGCAACCCTCGTGTTTAGGCAAGAGACAACCTGGCGAACATCTTAGTAGCCAGAGGAAAAGAAAGCACCTTGCAAGGCTAAATAACTGGACATCTAGTGGGATGTTCTGGTGTCCTAGGCGTAGAGGAACCACACATCCATCCCGAATTTGGTGGTTAAACTCTACTGCGGTGACGATACTGTAGGGGAGGTCCTGCGGCAAAATAGCTCGATGCCAGAGGGGATATAGCTCAGTTGGTAGAGCTCCGCTCTTGCGGCGGCATGGCCAAGTGGTAAGGCAGGGGACTGCAAATCCTTTATCCCCAGTTCAAATCTGGGTGCCGCGGGATTGTAGTTCAATTGGTTAGAGCACCGCCCTGTCAAGGCGGAAGCTGCGGGTTCGAGCCCCGTCAGTCCGCCCCTATCGTCTAGTGGAGGACATCTCTCTTTCAAGGAGGCAGCGGGGATTCGACTTCCCCTGGGGGTAGGATAGCTCAGTTGGTAGAGCAGAGGACTGAAAATCCTCGTGTCACCAGTTCAAATCTGGTTCCTGGCGTAGTTCAATGGTAAATCTCCTTGCCAAGGAGAAGGTACGGGTTCGATTCCCGTCCAAGCTAACGATGCGGGTTCGATGCGGATGTAGCCAAGTGGATCAAGGCAGTGGATTGTGAATCCACCCGCGGGTTCAATTCCCGTCGTTCGGCATCCATGGCTGAATGGTTAAAGCGCCCAACTAATTGGTAAATTGGGTTCAATTCCTGCTGGATGGGGCTATTAGCTCAGTGGTAGAGCGCGCCCCTGATACGGGTTCGAGTCCCGGGCAACCCAGCCTTGATGGTGAAATGGTAGACACGCGAGACTCAATCTCGTGCTAAAGAGCGTGGAGGTTCGAGTCCTCTTCAAGGCGCCGCCATGGTGAAATTGGTAGACACGCTGCTCTTAGGAAGCAGTTCTCGGTTCGAGTCCGAGTGGCGGAACTCAGCGAGTAATGCCATGGTAAGGCATAAGTCATCGGTTCAAATCCGATCCTCAGTAGCTCAGTGGTAGAGCGGTCGGCTGTTAACCGACTGGTCGTAGGTTCGAATCCTACTTGGGGGATGTAGCGCAGCTTGGTAGCGCGTTTGTTTTGGGTACAAAATGTCACAGGTTCAAATCCTGTCATCCGGCGTGGCCAAGTGGTAAGGCAGCGGGTTTTGGTCCCGTTATGGAGGTTCGAATCCTTCCGTCGGGCCTGTAGCTCAGGATTAGAGCACGTGGCTACGAACCACGGTGTCGGGGGTTCGAATCCCTCCTCGCGCGTCCATTGTCTAATGGATAGGACAGAGGTCTTCTAAACCTTTGGTATAGGTTCAAATCCTATTGGACGCAGGAGAGATGGCTGAGTGGACTAAAGCGGCGGATTGCTAATCCGTTGTACAACGAGGGTTCGAATCCCTCTCTTTCGGAGAGATGGCCGAGCGGTTCAAGGCGTAGCATTGGAACTGCTATGTAGACTTTTGTTTACCGAGGGTTCGAATCCCTCTCTTTGAGATGGCTGAGTGGTTGATAGCCCCGGTCTTGAAAACCGGTATAGTTTAGGAACTATCGAGGGTTCGAATCCCTCTCTCTAGAGTAATGCCACGGGACCGAAGTCATCGGTTCGAATCCGATAGAGCCCACTTAGCTCAGAGGGAGCATCGCATTTGTAATGCGAGGGTCATCGGTTCAAATCCGATAGTCGGCAGGGATATAACTCAGCGGTAGAGTGTCACCTTGACGTGGTGGAAGTCATCAGTTCGAGCCTGATTATCCCCGAGAAGGTCTACGGTTCGAATCGCGCTCTTAGTTCAGTTTGGTAGAACGCGGGTCTCCAAAACCCGATGTCGTAGGTTCAAATCCTACAGAGCGGGGTCGATGCCCGAGCGGTTAATGGGGACGGACTGTAAATTCGTTGACGATATGTCTACGCTGGTTCAAATCCAGCTCGGCCCAGGAGTAGAGCAGTTTTAGCTCACGAGGCTCATAACCTTGAGGTCAGGTTCGATTCCCGTCTCCGCA??????????????????????????????????????????????????????????????????????????????????????????????????????????????????????????????????????????????????????????????????????????????ATGTTGGCTCAATCCGAAGGAAATTATGCGGAAGCTTTGCAGAATTATTATGAAGCTACGCGACTAGAAATTGATCCCTATGATCGAAGTTATATACTATATAACATCGGACTTATACACACAAGCAATGGGGAGCATACAAAGGCTTTGGAATATTATTTCCGGGCGCTAGAACGAAACCCCTTCTTACCGCAAATGAATTGGCGATCAGAACACATATGGATAGAACTTCTAAAAGGTTCTCGAAAAAGAGGTAATTTTTTCTGGGCCTGTATTCTTTTTCTAGGTTCATTAGGATTCTTAGCGGTTGGGGCTTCTAGTTATCTTGGTAAGAATATGATATCCGTACTTCCATCTCAACAAATTCTTTTTTTTCCACAGGGGGTCGTGATGTCTTTCTACGGAATCGCGGGCCTATTCATTAGCTCCTATTTGTGGTGCACTATTTTGTGGAATGTAGGCAGTGGTTATGACCGATTTGATAGAAAAGAGGGAATAGTGTGCATTTTTCGTTGGGGATTCCCTGGAATAAAACGTCGCATCTTCCTTCGATTCCTTGTGCGGGATATCCAATCAATTAGAATTCAGGTTAAAGAAGGTCTTTATCCTCGTCGTATCCTTTATATGGAAATACGTGGCCAGGGGGTCATTCCCTTGACTCGTACTGATGAGAAGTTTACTCCACGAGAAATTGAACAAAAAGCTGCCGAATTAGCCTATTTCTTGCGCGTACCAATTGAAGTATTT
>Ananas_comosus
TAAGGTCACGGCGAGACGAGCCGTTTATAGGTGTCAAGTGGAAGTGCAGTGATGTATCGAGCCGACGAAATTAGTAATATTATCCGTGAACGTATTGAACAATATAATAGAGAAGTAAAGATTGTGAATACCGGTACCGTACTTCAAGTAGGCGACGGCATTGCTCGTATTCATGGTCTTGATGAAGTAATGGCAGGTGAATTAGTAGAATTTGAAGAGGGTACAATAGGCATTGCTCTGAACTTGGAATCCAATAATGTTGGCGTTGTATTAATGGGTGATGGTTTGATGATACAAGAGGGAAGTTCTGTAAAAGCAACAGGAAGAATTGCTCAGATACCTGTGAGTGAGGCTTATTTGGGTCGTGTTATAAATGCTTTGGCTACACCTATTGATGGGAGAGGGGAAATTTCAGCTTCTGAATCTCGGTTAATTGAATCCCCTGCCCCCGGTATTATTTCGAGACGTTCTGTATATGAGCCCCTTCAAACAGGGCTTATTGCTATTGATTCGATGATCCCTATAGGACGCGGTCAGCGAGAATTAATTATTGGGGACAGACAGACCGGCAAAACAGCAGTAGCCACAGATACGATTCTCAATCAAAAAGGGCAAAATGTAATATGTGTTTATGTAGCTATCGGTCAAAAAGCATCTTCTGTGGCTCAGGTAGTGACTACTTTCCAGGAGCGAGGGGCCATGGAATACACTATTGTCGTAGCTGAAACGGCGGATTCACCTGCTACATTACAATACCTCGCCCCTTATACGGGAGCAGCTTTGGCTGAATATTTTATGTACCGTGAACGACATACTTTAATAATTTATGATGATCTCTCCAAACAGGCACAAGCTTATCGCCAAATGTCTCTTCTATTAAGAAGACCTCCCGGTCGTGAAGCTTATCCAGGAGATGTTTTTTATTTGCATTCACGCCTTTTGGAAAGAGCCGCTAAATCAAGTTCTAGTTTAGGTGAAGGAAGTATGACTGCTTTACCAATAGTTGAGACTCAATCTGGAGACGTTTCAGCTTATATTCCTACTAATGTAATTTCCATTACAGATGGACAAATATTCTTATCCGCCGATCTATTCAATGCTGGAATCCGACCTGCTATTAATGTGGGTATTTCTGTTTCCAGAGTAGGATCCGCAGCTCAAATTAAAGCCATGAAACAGGTAGCTGGCAAATCAAAATTGGAACTAGCGCAATTCGCAGAGTTAGAAGCCTTTGCACAATTTGCTTCTGATCTCGATAAAGCTACTCAGAATCAATTGGCAAGAGGTCAACGATTACGTGAGTTGCTTAAACAATCCCAATCAGACCCTCTCACGGTGGAAGAGCAGATAGCTACTATTTATACCGGAGCGAATGGATATCTTGATCCGTTAGAAATTGGACAGGTAAAGAAATTTCTTGTTCAGTTACGTACTTACTTAAAAAAGAATAAACCTCAATTCCAAGAAATTCTATCTTCTACCAAGACATTCACCGAGCAAGCAGAAGCCGTTTTGAAGGAAGCTATTCAGGAACAGATCGAACTATTTCTACTTGGGTGTATCGCTCAAATTATTGGCCCAGTACTGGATGTCGTTTTTCCCCCGGCTTTGGTAGTTAAGGGTCGAAATACTGTCGGTCAGCAAATTAATGTGACTTGCGAGGTACAACAATTATTAGGAAATAATCGAGTTAGAGCTGTAGCTATGAGTGCTACAGATGGGCTGATGAGAGGAATGGAAGTGATTGACACGGGAGCTCCTCTAAGTGTTCCAGTCGGCGGAGCTACTCTCGGGCGAATCTTCAACGTTCTTGGAGAGCCTGTTGATAATTTAGGTCCTGTAGATACTCGCACAACATCTCCTATTCATAGATCTGCGCCTGCCTTTATACAGTTAGATACGAAATTATCAATCTTTGAAACAGGTATTAAAGTGGTAGATCTTTTAGCTCCTTATCGCCGTGGAGGAAAAATCGGACTATTTGGGGGAGCTGGAGTAGGTAAAAAAGAATCCGGAGTAATTAATGAAAAAAATCTTGCAGAATCAAGAATGCCTTCTGCAGTGGCTCTTGAAATAGCTGAAGCTAACTTGAGTAGAGCTGAGGGTAAGAGACAAGTGATTGAAGCGAATCTAGCTCTCAGACGAGCTAGGACACGAGTAGAGGCTGCCAATGCTATTTCCATGAATGGATACTCTGAGATAGAACGAGAAAAAGAAAATTTGATTAAAGCTACTTGTGATAGTTTGGAACGATTAGAAAATTACAAAAATGAAACCCTTCATTTTGAACAACAAAGAGCGATAAATCAAGTCCGACAACGAGTTTTCCAACAAGCCTTACAAGGAGCTCTAGGAACTCTGAATAGTTGTTTGAATACCGAGTTACATTTCCGTGCGATCCGTACTAATATTGGCATTCTTGGGGCCATGATGAATGTTATACCATGTTACACACTCAAGGGGTTATATGATATATCGGGTGTAGAAGTAGGCCAACATTTCTATTGGCAAATAGGAGGTTTACAAATCCATGCCCAAGTACTTATCACTTCTTGGGTCGTAATTGCTATCTTGTTAGGTTCAGTCATCATAGCTGTTCGGAATCCACAAACCATTCCGACCGACGGTCAGAATTTCTTTGAATATGTCCTTGAATTTATTCGAGACTTGAGCAAAACCCAGATTGGAGAAGAATATGGACCTTGGGTTCCCTTTATTGGAACTATGTTCCTATTTATTTTTGTTTCTAATTGGTCAGGTGCTCTTTTACCTTGGAAAATCATACAGTTACCTCATGGGGAGTTAGCTGCGCCCACGAATGATATAAATACTACTGTTGCTTTAGCTTTACCCACGTCAGTGGCATATTTTTATGCGGGTCTTACCAAAAAAGGATTGGGTTATTTCGAGAAATACATCAAACCAACTCCAATACTTTTACCAATTAACATCCTAGAAGATTTCACAAAACCTTTATCTCTTAGCTTTCGACTATTCGGGAATATATTGGCTGATGAATTAGTAGTTGTTGTTCTTGTTTCTTTAGTCCCTTCAGTAGTTCCTATACCTGTCATGTTTCTTGGATTATTTACAAGTGGTATTCAAGCTCTTATTTTTGCAACGTTGGCCGCGGCTTATATAGGCGAATCCATGGAGGGTCATCATTCATTTCGAAATTATTACAAATATCAATTAACTGAGCGTTTGGATTATTGGAGTTATCGTGTCATTAGTCTAGGGTTTACCTTTTTAACCATAGGTATTCTTTGTGGAGCAGTATGGGCTAATGAGGCATGGGGATCCTATTGGAATTGGGACCCCAAGGAAACTTGGGCATTTATTACTTGGACCATATTCGCGATTTATTTACATACTACAAATATAAATTGGAAAGGTACGAATTCTGCACTTGTAGCTTCTACAGGATTTCTTATAATTTGGATATGCTATTTTGGGATCAATCTATTAGGAATAGGTCTACATAGTTATGGTTCATTCACACTGTTGGACGAAATGATAAAGGAGTACCCGGAGACACATATACAAAAACTTGGAATACACAAGGAAACGATACAATTGGTCAAAACACACAATGAATATCATCTCCATATCATTTTGCATTTCTCGACAAATATAATCTCTTTCGCTATTCTAAGTGGTTATTTTTTGGGTAATGAGGAACTTGTCATTCTTAATTCTTGGGTTCAGGAATTCCTCTATAACTTAAGTGACACAATAAAAGCTTTTTCGATTCTTTTAGTTACTGATTTATGGATTGGATTTCACTCAACTCATGGTTGGGAACTAATAATTGGTTCGTTCTACAACGATCAAATTATATCTGGTCTTGTTTCCACCTTTCCAGTTATTCTAGATACAATTGTGAAATATTGGATTTTCCGTTATTTAAATCGTGTATCTCCTTCGCTTGTAGTCATTTATCATTCAATGAATGAAATGGTATATCTCTGGGTAATACCAGGAATAGCCATTTATCCGGGAGATAGAGTAAAAATTGAAGTAAGTCGTTATGATTCATGTTACCTTGTCAATCTCTGGCAATATTATTTTCATTTTTGGTCTCAACCACACAGGATTCATATAAACCAATTATCAAACTATTCCTTCTATTTTCTGGGTTATCTTTCAAGTGTACTAAGAAATCCTTTGGTGGTAAGGAATCAAATGTTGGAGAATTCATTTCTAATAGAAACTGGTATTAAGAAATTCGATACCATAGTCCCAGTTATTCCTCTCATTGGATCATTGTCTAAAGCTAAATTTTGTACCGTATCGGGACATCCTATTAGTAAGCCGATCTGGACCGATTTATCAGATTGTGATATTATTGATCGATTTGGTCGGATATGTAGAAATCTTTCTCATTATCATAGTGGATCCGAAAAACGGAGTTTGTATCGAGCTCGTAAACATAAGAGTACGGTAACAGAAGTACAAACTATCAATTCTTTTTCTACATCGGAATTTTTAAAAGAAGTGTATGGACTAATATGGATTGTACCCATTTTGACCCTTATATTGGGAATCACAATAGGGGTACTAGTAATTGTGTGGTTAGAAAGAGAAATATCTGCAGCGATACAACAACGTATTGGGCCTGAATATGCTGGCCCGTTGGGAATTCTTCAAGCTATAGCGGATGGGACTAAACTACTTTTTAAAGAGGACCTCCTCCCATCTCGAGGAGATATTCGTTTGTTTAGTGTGGGACCGTCTATAGCGGTTATATCAATTCTACTAAGTTATTTAGTAATTCCTTTTGGGTATCGTCTTGTTTTAGCCGATCTCAGTATAGGTGTTTTTTTATGGATCGCCATTTCCAGTATTGCTCCTATTGGGCTTCTTATGTCAGGATATGGATCGAATAATAAATATTCCTTTTTAGGTGGTCTACGAGCTGCTGCTCAATCTATTAGTTATGAAATACCATTAACTCTATGTGTGTTATCAATATCTCTAAGTTCAAGTACAGTTGATATAGTTGAAGCACAGTCAAAATATGGTTTTTGGGGGTGGAATCTGTGGCGTCAGCCTATAGGATTTATTGTTTTTCTAATTTCTTCTCTAGCCGAATGTGAGAGATTGCCCTTTGATTTACCAGAAGCGGAGGAGGAATTAGTAGCAGGTTATCAAACCGAGTATTCGGGTATCAAATACGGTTTATTTTATCTTGCTTCTTACCTAAATTTATTAGTTTCTTCATTATTTGTAACAGTTCTTTACTTAGGTGGGTGGAATTATATATCCATTCCTTTTGGAATGACAATGGGTATCCTTATTACATTAATTAAAGCTTATTTGTTTCTCTTCATTTCTATCACAACAAGATGGACTTTACCTAGGATGAGAATGGACCAGTTATTAAATCTTGGATGGAAATTTCTTTTACCTATTTCTCTAGGTAATCTGTTATTAACAACTTCTTCCCAACTTGTTTCATTACTCATGGGTGGGGCAAGCTCTTCTATTCTGGTTCATGGTTTCTCTTGGCTATATGGTTCATCTGGGGGGGAGATCGAGCTTCAAGAAATAGTGAATGGTCTTATCAATACACAAATGTATAACTCCCCAGGAATTTCAATTGCGCTTATATTCATCACTGTAGGAATTGGGTTCAAGCTTTCCCCAGCCCCTTTTCATCAATGGACTCCTGACGTATACGAAGGAATGTTTCTGCTTCACGAATATGATATTTTATGGGCATTTCTAATAATATCAAGCGTTATTCCTATCTTGGCATTTGTAATTTCAGGAGTTTTAGCCCCGGTTAGTGAAGGACCAGAGAAGCTCTCTAGTTATGAATCGGGCATAGAACCTATGGGGGACGCTTGGTTACAATTCCGAATCCGCTATTACATGTTTGCTCTAGTTTTTGTTGTTTTTGATGTTGAAACGGTCTTTCTTTATCCATGGGCAATGAGTTTCGATGTATTGGGTGTATCTGTATTTATCGAAGCTTTAATTTTCGTGCTTATCCCAATTGTGGGTTCAGTTTATGCATGGCGAAAAGGAGCGTTGGAATGGTCTGAACTCCTTCTTACGACTTATGCATTCTGTTATCATTTCCAATTGGATGATCCATTAATGCAATTGAAGGAAGATTCTAAATGGATAGATGTTTTTGATTTCCACTGGAGACTAGGAATCGATGGACTTTCCATAGGACCCATTTTACTGACAGGATTTATCACTACTTTAGCAACTTTAGCAGCTTGGCCAGTTACTCGAAATTCGCGGTTGTTCTATTTCCTGATGCTAGCAATGTACAGCGGTCAAATAGGATTATTTTCTTCTCGAGACCTTTTACTTTTTTTCATCATGTGGGAGTTAGAATTAATTCCTGTTTACTTACTTTTATCCATGTGGGGGGGAAAGAAACGTCTCTACTCGGCTACAAAGTTTATTTTGTACACTGCAGGGGGTTCCATTTTTTTCTTAATAGGAGTTCTAGGTATGGGTTTATATGGTTCCAATGAACCAACATTAGATTTTGAAAGATTAATTAATCAATCATATCCTGTGTCGTTGGAAATAATATTCTATTTTGGCTTCCTTATTGCTTATGCTGTAAAATTGCCGATTATACCCCTACATACATGGTTACCTGATACCCACGGAGAAGCACATATGTTTGAGCATGTCCTTTTTTTGAGTGTTTATTTATTTTCTATCGGTATCTATGGATTGATCACAAGTCGAAACATGGTTAGAGCGATTATGTGTCTTGAGCTTATACTAAATTCGGTTAATATCAATCTTGTAACATTTTCTGATATATTTGATAGTCGCCAATTAAAAGGAGACATTTTCTCAATCGTTATAGCCATTGCAGCTGCTGAAGCAGCTATTGGACTTGCTATTGTTTCGTCGATCCATCGTAACAGAAAAATTAATCAATCGAATTTGTTATTGTGTGCTTCTTTATTATTCGTCGGTGCAGTTGCTAAATCCGCACAATTCCCCCTTCACGTATGGTTACCTGATGCTATGGAAGGACCCACTCCTATTTCGGCTCTTATACACGCTGCTACTATGGCAGCAGGAATTTTTCTTGTAGCTCGGCTTCTTCCTCTTTTCATAGTCATACCTTATATAATGAATTTCATTTCTTTAATAGGTGTAATAACACTATTATTAGGGGCTACTTTGGCCCTTGCTCAAAGAGACATTAAAAAAAGCTTAGCCTATTCTACAATGTCTCAATTGGGTTATATTATGTTAGCTCTAGGTATAGGTTCTTATCGAGCTGCGTTATTCCATTTGATCACTCATGCCTATTCAAAAGCTTTATTGTTTTTGGGATCCGGATCCATTATTCATTCAATGGAACCTATTGTTGGATATTCACCAGATAAAAGTCAGAATATGGTTCTTATGGGTGGTTTAACAAGATATGTTCCAATTACAAGAACCACTTTTTTATTAGGTACACTTTCTCTTTGTGGTATTCCACCTCTTGCTTGTTTTTGGTCCAAAGATGAAATTCTTAATGATAGTTGGTTGTATTTCGCAGTAATAGCTTCTTTCACAGCAGGATTTACCGCATTTTATATGTTTCGGGTATATTTACTTACCTTTGATGGGTATTTACGTGTTCATTTTCAAAATTACAGTAGCACTGGTTCGTTCTATTCCATATCTCTATGGGGAAAAGGAAGAGGAGTCAATATGAATAAAAAGTCAAAAGATAGATACTTTGGAAATAAATACACTTCCATATATCCTCACGAATCGGACAATACTATGCTATTTCCTCTTCTTGTATTAGTACTATTTACTTTGTTGGTTGGATCAATAGGAATTTCTTTTGATATATTATCGAAATGGTTAACCCCATCAAGTTCTAATTATTCTGTAAATTCGGATGAATTTTTTACAAATGCCATTTTTTCAGTAAGTATAGCAATTTTCGGACTATTCATAGCATATATTTTATATGGATCCGCTTATTCATTTTTCCAGAATTTTGATTTAATCAATTCATTTGTGGACCGAATAAAAAATGTGATATACAATTGGTCATATAATCGTGGTTACATAGATATTTTTTATACTAGAGTTTTTACTGTGGGGATAAGAGGATTAACCGAACTAACTCAGTTTTTTGATAGACGTATAATTGATGGAATTACAAATGGTGTTGGTGTTGCAAGTCTTTTTATAGGGGAAGGGATTAAATATATGGGAGGTGGACGAATCTCATCTTATCTATTCTTCTATTTATCTTATGTATCAATATTTTTATTAATTATGGATTTACCTGGACCAATACATGATATTCTTGTTGTATTTCTGGGGTCAATTCTTGTATTAGGGGGTCTGGGGGTAGTATTATTTACCAATCCAATTTATTCTGCCTTTTCGTTGGGATTTGTTCTTGTTTGTATATCCTTATTCTATATTTCATCGAACTCCTATTTTGTAGCTGCCGCACAGCTCCTTATTTATGTGGGAGCCATAAATGTCTTGATCATATTTGCTGTAATGTTCATGAATGGTTCAGAATATTCCAATAATTCCTATTTTTGGACCATTGGAGATGGGGTCACTTCGATGGTTTGTACAACTATTCTTTTTTCACTAATTACTACTATCCCAGATACGTCATGGTACGGAATTATTTGGACTGCAAGATCAAACCAGATTATGGAACAGGACCTAATAAATAACGTTCAACAAATTGGGATTCATTTATCAACAGATTTTTATCTTCCGTTTGAACTCATTTCTATAATTCTTTTAGTTTCCTTGATAGGTGCAATTAGTATGGCTCGACAAATGGAAAAAATAGCGGAAATGTTCCCTATGGTAATTGGGTTCATGAATTATGGTCAACAAACAATACGAGCTGCAAGGTACATTGGTCAAAGTTTCATAATTACCTTATCCCACACAAATCGTTTACCTGTAACTATTCAATATCCTTATGAAAAATCGATCACACCAGAGCGTTTCCGGGGTCGAATCCACTTTGAATTTGATAAATGTATTGCTTGTGAAGTATGTGTTCGTGTATGCCCGATAGATCTACCCGTTGTTGATTGGAGATTTGAAAGAGATAAAAAGAAACAATTACTTAATTATAGTATAGATTTTGGGGTTTGTATATTTTGTGGTAACTGTGTCGAGTATTGTCCAACAAATTGTTTATCAATGACTGAAGAATATGAACTTTCTACTTATGATCGTCACGAACCAATCTCAATAATTGGAGATTACACAATTCAAACAGTTCAGAATCGCTTATCTGATTGGCTAGTCAAGCATGAGCTAGTTCATAGATCTTTGGGCTTCGATTACCGAGGAATAGAGACTTTACAAATACAAACCGAGGATTGGGACTCCATTGCTGTCATTTCATATGTATATGGTTACAATTATTTACGCTCTCAGTGTGCCTATGATGTAGCACCGGGCGGATTTTTAGCTAGTGTGTATCATCTTACAAGAATACAGTATGGTATAGATAAACCAGAAGAGGTATGTATAAAAGTATTTGCTCCAAGGAATAATCCTAGAATCCCGTCTGTTTTCTGGATTTGGAGAAGTGCTGATTTTCAAGAACGCGAATCTTATGATATGTTGGGAATCTCTTATGATAATCATCCACGTCTTAAACGTATCTTAATGCCTGAAAGTTGGATAGGCTGGCCCTTACGTAAGGACTATATTACCCCAAATTTCTATGAAATACAAGATGCTCATATGAATTTGATTGAGTTTCCGTTACTTGACCAAACAACCCCCAATTCAGTTATTTCAACTACATCGAATGATCTTTCGAATTGGTCAAGACTCTCCAGTTTATGGCCGCTTCTATATGGTACCAGTTGTTGTTTCATTGAATTTGCTTCATTAATAGGCTCGCGATTCGACTTTGATCGTTATGGGTTGGTGCCAAGATCAAGTCCTAGGCAAGCGGACCTAATTTTAACAGCCGGCACGGTCACAATGAAAATGGCTCCTTCCTTAGTGAGATTATATGAGCAAATGCCTGAACCAAAATACGTCATTGCTATGGGGGCCTGTACTATTACAGGAGGGATGTTCAGTACTGATTCTTATAGTACTGTTCGGGGAGTCGATAAGCTAATTCCTGTGGATGTCTATTTGCCGGGCTGCCCACCTAAACCAGAGGCAGTTATAGATGCTATAACAAAACTTCGTAAGAAGATATCTCGAGAAATATTTGAAGATAGAACTGTATCTCAACAGGAAAATCGATGTTTTACTACCAATCACAAATTTTCTGTTCAACGCAGTACTCATACTATGCAAAATAGAAATACTTTTTCTTGGGTAAAGGAACAGATGACTCGATCCATTTCTATATATGTAATAACTCGAGCATCCATTTCAAATGCATATCCCATTTTTGCGCAGCAGGGTTATGAAAACCCACGAGAAGCAACTGGACGAATTGTATGTGCTAATTGCCATTTAGCTGATAAGCCCGTGGATATTGAAGTTCCGCAAGCTGTGCTTCCTGATACTGTATTTGAAGCAGTTGTTCGAATTCCTTATGATATGCAACTGAAACAAGTTCTTGCTAATGGTAAAAAAGGGGGTTTGAATGTGGGTGCTGTTCTTATTTTACCCGAGGGATTCGAATTAGCCCCCCCCGATCGTATTTCTCCTGAGTTGAAAGAAAAGATAGGAAATCTGTCTTTTCAGAGTTATCGTCCCAATAAAAAAAATATTCTTGTGATAGGTCCTGTTCCGGGTCAAAAATATAGTGAAATCGTCTTTCCCATTCTTTCCCCCGACCCTGCTACGAAGAAAGACGTTCACTTCTTAAAATATCCCATATATGTGGGTGGGAACAGAGGAAGGGGTCAGATTTATCCTGATGGTAGCAAGAGTAACAATACAGTCTATAATGCTACATCAGCAGGTATAGTAAGCAAAATAGTACGAAAAGAAAAGGGAGGATATGAAATAACCATAGTTGATGCATCGGGACGTCAAGTGGTTGATATTATACCTCCAGGGCCAGAACTTCTTGTTTCAGAGGGTGAATCCATCAAGCTTGATCAACCATTAACAAGCAATCCCAATGTAGGAGGGTTTGGTCAGGGAGATGCAGAAATAGTGCTTCAAGATCCATTACGCGTCCAAGGCCTTTTGTTCTTCTTCGCATCTGTTATTTTGGCACAAGTTTTTTTGGTTCTTAAAAAGAAACAGTTTGAAAAAGTTCAATTGTACGAAATCAATTTTATGACTTTTTACTATCGTCCAACCGTTACAGAGGCTTTTTACTCTGTTCAATACATAATGACTGAGGCCAACTTTGGTTGGTTAATCCGATCAGTTCATCGGTGGTCAGCAAGTATGATGGTTCTCATGATGATCCTGCACGTATTTCGTGTGTATCTCACAGGTGGATTTAAAAAACCTCGCGAATTAACTTGGGTTACAGGTGTGGTTTTGGCTGTATTGACTGCATCTTTTGGTGTAACTGGTTATTCCTTACCTCGGGACCAAATTGGTTATTGGGCAGTAAAAATCGTGACAGGCGTACCCGAAGCTATTCCTGTAATAGGATCGCCTTTAGTAGAGTTATTACGTGGAAGTGCTAGTGTGGGCCAATCCACTTTGACTCGTTTTTATAGCTTACACACTTTTGTATTGCCTCTCCTTACTGCCGTATTTATGTTAATGCACTTTCCAATGATACGTAAGCAAGGTATTTCCGGTCCTTTAGTATTAAGAGCAAAATTGGCTAAAGGGATGGGACATAATTATTATGGAGAACCCGCGTGGCCCAATGATCTTTTATATATTTTTCCAGTAGTAATTTTAGGTACTATTGCATGTAATGTAGGTTTAGCGGTTCTAGAACCGTCAATGATTGGTGAACCGGCGGATCCATTTGCAACTCCTTTGGAAATATTACCCGAATGGTACTTCTTTCCCGTATTTCAAATACTCCGCACAGTACCCAATAAGTTATTGGGCGTTCTTTTAATGGTTTCAGTACCGATGGGATTATTCACAGTACCCTTTTTGGAGAATGTCAATAAATTCCAAAATCCATTTCGTCGACCAGTAGCTACAACAGTTTTTTTGATCGGTACCGCAGTAGCTCTTTGGTTAGGTATTGGAGCAACATTACCTATTGATAAATCCCTAACTTTAGGTCTTTTTATGATTGAAGTTTTTCTATTTGGAATCGTCTTAGGTCTAATTCCTATTACTTTGGCAGGATTATTTGTGACTGCATATTTACAATACAGACGTGGTGATCAGTTGGACCTTATGCTTACTATAACTAGTTATTTCGGTTTTATACTGGCTGCTTTAACTATAACCCCAGCTCTATTTATTGGTTTGAACAAGATACGACTTATTATGGATATAGTAAGTCTCGCTTGGGCTGCTTTAATGGTAGTCTTTACATTTTCCCTTTCACTCGTAGTATGGGGAAGGTTGAGCGATATTGCACACCATCATTTAGCTATTGCTATTCTTTTCCTGATCGCTGGTCATATGTATAGGACCAACTGGGGCATTGGTCATGGCCTTAAGGACATTTTAGAGGCTCATAAAGGTCCATTTACGGGCCAGGGCCATAAGGGCCTATATGAAATCCTAACAACGTCATGGCATGCTCAATTATCTCTTAACCTGGCTATGTTAGGCTCTTTAACCATTGTTGTAGCTCATCATATGTATTCCATGCCCCCCTATCCATACCTAGCTACTGACTATGGTACACAACTTTCGTTGTTCACACATCACATGTGGATTGGTGGATTTCTCATAGTTGGTGCTGCTGCACATGCAGCCATCTTTATGGTAAGAGACTACGATCCAACTACTCGATACAACGATCTATTAGATCGCGTCCTTAGGCACCGCGATGCAATCATATCACATCTTAACTGGGTATGTATATTTCTAGGTTTTCACAGTTTTGGCTTGTATATTCATAATGATACCATGAGTGCTTTAGGACGTCCCCAAGATATGTTTTCAGATACCGCTATACAATTACAACCCATCTTTGCTCAATGGATACAAAATACCCATGCTTTAGCACCTGGCGTAACAGCTCCTGGTGCAACAACGAGTACCAGCTTAACCTGGGGAGGTGGTGAGTTAATAGCAGTAGGCGGCAAGGTAGCTTTGTTACCTATTCCATTAGGAACCGCAGATTTTTTAGTCCATCACATTCATGCATTTACGATCCATGTGACTGTATTGATACTACTGAAAGGTGTTCTATTTGCTCGCAGTTCCCGTTTGATTCCTGATAAAGCAAATCTTGGTTTTCGTTTCCCTTGTGATGGACCAGGGCGAGGGGGGACATGTCAAGTATCCGCCTGGGATCATGTCTTCTTAGGTCTATTCTGGATGTACAATGCAATTTCGGTAGTCATTTTCCATTTCAGTTGGAAAATGCAGTCGGATGTTTGGGGTACTATAAGTGATCAAGGGGTGGTAACTCATATCACAGGAGGAAACTTTGCACAAAGTTCCATTACTATTAATGGGTGGCTCCGAGATTTCTTATGGGCACAGGCATCTCAGGTTATTCAGTCTTATGGTTCTTCATTATCTGCATATGGTCTTTTTTTCTTAGGTGCTCATTTTGTCTGGGCTTTCAGTTTAATGTTTCTATTCAGTGGCCGTGGTTATTGGCAAGAACTCATTGAATCCATCGTTTGGGCTCATAACAAATTAAAAGTTGCTCCTGCTACTCAGCCTAGAGCCTTGAGCATTGTACAAGGACGTGCTGTAGGAGTAACCCATTACCTTCTGGGCGGAATTGCCACTACATGGGCGTTCTTCTTAGCAAGAATTATTGCAGTAGGAATGGAATTAAGATTTCCGAGGTTTAGCCAAGGCTTAGCTCAGGACCCCACTACTCGTCGTATTTGGTTTGGTATTGCTACCGCACATGACTTCGAGAGTCATGATGATATTACTGAGGAACGTCTTTATCAGAACATTTTTGCTTCTCACTTTGGACAGTTAGCAATAATCTTTCTGTGGACGTCAGGAAATCTGTTTCATGTGGCTTGGCAAGGAAATTTTGAGTCATGGATACAGGACCCTTTACATGTAAGACCAATTGCTCATGCAATTTGGGATCCTCATTTTGGTCAACCAGCTGTAGAAGCCTTTACTCGAGGAGGTGCTACCGGCCCAGTGAATATCGCTTATTCCGGTGTTTATCAGTGGTGGTATACAATCGGATTACGCACCAATGAAGATCTTTATACAGGAGCTCTTTTTCTATTATTTATTTCTGCTATATCTTTAATAGCGGGTTGGTTACACCTACAACCCAAATGGAAACCAAGCGTTTCGTGGTTCAAAAATGCTGAATCTCGTCTCAATCATCATTTGTCAGGACTTTTCGGAGTAAGTTCCTTGGCTTGGACAGGACATTTAGTTCATGTCGCTATTCCCGGATCCAGGGGAGAGTACGTCAGATGGAATAATTTCTTAGACGTATTACCCTATCCCCAAGGGTTGGGACCCCTTCTTACGGGTCAGTGGAATCTTTATGCCCAAAACCCTGATTCGAGTAGTCATTTATTTGGGACCTCCCAAGGGGCGGGAACTGCCATTCTAACCCTTCTTGGGGGATTCCATCCACAAACGCAAAGTTTATGGCTGACCGATATTGCTCATCATCATTTAGCTATTGCATTTATTTTTCTCATTGCTGGTCATATGTATAGAACTAACTTCGGGATTGGGCACAGTATCAAAGATCTTTTAGAAACACATATTCCTCCGGGGGGTCGATTAGGACGTGGGCATAAGGGTCTTTATGACACAATCAATAATTCGATTCATTTTCAATTAGGTCTTGCTCTAGCCTCTTTAGGGGTTATTACTTCCTTAGTAGCTCAACATATGTACTCCTTACCTGCTTATGCATTCATAGCACAAGACTTTACTACTCAAGCTGCCTTATATACTCATCACCAATACATTGCAGGGTTCATCATGACAGGAGCCTTTGCTCATGGAGCTATATTTTTCATTAGAGATTACAATCCGGAGCAGAATGAGGATAACGTATTGGCAAGAATGTTAGACCATAAAGAAGCTATCATATCTCATTTAAGTTGGGCCAGCCTGTTTCTGGGGTTCCATACCTTGGGCCTTTATGTTCATAACGACGTCATGCTCGCTTTTGGTACTCCGGAAAAACAAATCTTGATCGAACCTATATTTGCCCAATGGATACAATCTGCTCATGGTAAGACTTCATATGGGTTCGATGTACTCTTATCTTCAACGAATGGCCCAGCCTTCAATGCAGGTCGAAGCATATGGTTACCGGGATGGTTGAATGCTGTTAATGAGAATAGTAATTCACTTTTCTTAACAATAGGCCCTGGCGATTTCTTGGTTCATCATGCTATTGCTCTAGGTTTGCATACAACTACATTGATTTTAGTAAAAGGTGCTTTAGATGCACGTGGTTCCAAATTAATGCCGGATAAAAAGGATTTCGGTTATAGTTTTCCTTGTGACGGCCCAGGACGCGGCGGTACTTGTGATATTTCTGCTTGGGACGCATTTTATTTGGCAGTTTTCTGGATGTTAAATACCATTGGATGGGTTACTTTTTATTGGCATTGGAAACACATCACATTATGGCAGGGTAATGTTTCACAATTTAATGAATCCTCCACTTATTTGATGGGATGGTTAAGAGATTATCTATGGTTAAACTCTTCACAACTTATCAATGGATATAATCCTTTTGGTATGAATAGTTTATCGGTATGGGCGTGGATGTTCTTATTTGGACATCTTGTTTGGGCTATTGGATTTATGTTCTTAATTTCATGGCGTGGATATTGGCAAGAATTGATTGAAACTTTAGCATGGGCTCATGAACGCACACCTTTGGCTAATTTGATTCGATGGAGAGATAAGCCGGTGGCTCTTTCCATTGTACAAGCAAGATTGGTTGGAATGTCACATTCAGTAAAAATTTATGATACATGTATAGGGTGTACTCAATGTGTACGAGCTTGCCCCACAGATGTATTGGAAATGATACCTTGGGACGGATGTAAAGCCAAGCAAATAGCTTCCGCGCCAAGAACCGAGGACTGTGTAGGTTGTAAGAGATGTGAATCCGCCTGCCCAACAGATTTTTTGAGTGTCCGTGTTTATTTAGGGCCTGAAACAACTCGCAGCATGGCTCTATCTTATATGACAGATCTCAACTTACCCTCTATTTTTGTGCCTTTAGTGGGCCTAGTATTTCCGGCAATTGCAATGGCTTCTTTATCTCTTCATGTCCAAAAAAATAAGATTGTCATGCGAGATCTAAAAACATATCTCTCCGTGGCACCTGTGTTAACTACTCTATGGTTTGGGTCTTTAGCAGGTCTATTGATAGAAATTAATCGTTTATTCCCAGATGCCCTGTCATTCCCCTTTTTTATGACTGCAATTTTAGAGAGACGCGAAAGTACAAGCCTATGGGGTCGCTTCTGCAACTGGATAACCAGCACTGAAAATCGTCTTTACATTGGATGGTTCGGTGTTTTGATGATCCCTACCTTATTGACCGCAACTTCTGTATTTATTATCGCCTTCATTGCTGCTCCTCCAGTAGATATTGATGGTATTCGCGAACCTGTTTCTGGTTCTTTACTTTATGGAAACAATATTATCTCTGGTGCCATTATTCCGACTTCTGCAGCTATAGGTTTGCATTTTTACCCAATCTGGGAAGCAGCATCTGTTGATGAGTGGTTATACAATGGCGGTCCTTATGAGCTAATTGTTCTACACTTCTTACTTGGTGTAGCTTGTTACATGGGTCGTGAGTGGGAACTTAGTTTCCGTCTGGGTATGCGTCCTTGGATTGCTGTTGCATATTCAGCTCCTGTTGCAGCTGCTACTGCTGTTTTCTTGATCTACCCTATTGGTCAAGGAAGTTTCTCTGATGGTATGCCTTTAGGAATCTCTGGTACTTTCAACTTTATGATTGTATTCCAGGCAGAGCACAACATCCTTATGCATCCATTTCACATGTTAGGTGTAGCTGGTGTATTCGGCGGCTCCCTATTCAGTGCTATGCATGGTTCCTTGGTAACCTCTAGTTTGATCAGGGAAACCACTGAAAACGAGTCTGCTCTAGACCTAGCTATGGCTTTATACGAATTAGCGGTTTTTGATCCCTCTGATCCCGTTCTTGATCCAATGTGGAGACAAGGTATGTTCGTTATACCCTTCATGACTCGTTTAGGAATAACCAATTCGTGGGGTGGTTGGAGTATTTCAGGAGGAACTATAACAAATCCGGGTATTTGGAGTTATGAAGGTGTGGCAGGGGCACATATAGTGTTTTCCGGCTTGTGCTTCTTGGCAGCTATCTGGCATTGGGTATATTGGGACCTAGAAATATTCTGTGATGAACGTACGGGAAAACCTTCTTTGGATTTGCCCAAGATCTTTGGAATTCATTTATTTCTCTCAGGGGTAGCTTGCTTTGGCTTTGGCGCATTTCATGTAACAGGTTTGTATGGTCCTGGAATATGGGTGTCCGACCCTTATGGACTAACTGGAAAAGTACAATCTGTAAATCCAGCGTGGGGCGCGGAAGGTTTTGATCCTTTTGTTCCGGGAGGAATAGCCTCTCATCATATTGCAGCGGGTACATTGGGCATATTAGCAGGCCTATTCCATCTTAGTGTCCGTCCGCCTCAACGTCTATACAAAGGATTACGTATGGGCAATATTGAAACTGTACTTTCCAGTAGTATCGCTGCTGTTTTTTTTGCAGCTTTTGTTGTTGCTGGAACTATGTGGTATGGTTCAGCAACTACCCCAATCGAATTATTTGGTCCTACTCGTTATCAGTGGGATCAGGGATACTTTCAGCAAGAAATATATCGAAGAGTTAGTGCCGGGCTAGCCGAAAATCTTAGTTTATCGGAAGCTTGGTCTAAAATTCCCGAAAAATTAGCCTTTTATGATTATATTGGTAATAATCCGGCAAAAGGGGGATTATTCAGAGCAGGCTCAATGGACAATGGGGATGGAATTGCTGTTGGATGGTTAGGACACCCCGTCTTTAGAGATAAAGAAGGGCGCGAGCTTTTTGTACGTCGTATGCCTACTTTTTTTGAAACATTTCCGGTAGTTTTGGTAGATGAAGACGGAATTGTGAGAGCTGATGTTCCTTTTAGAAGGGCAGAATCAAAGTATAGTGTTGACCAAGTAGGTGTTACTGTTGAGTTCTATGGTGGCGAACTTAATGGAGTAAGTTATTCTGATCCTGCTACTGTGAAAAAATATGCTAGACGTGCCCAATTAGGTGAAATTTTTGAATTAGATCGGGCTACTTTGAAATCCGATGGTGTTTTTCGTAGCAGTCCAAGGGGTTGGTTCACTTTTGGGCATGCTACGTTTGCTTTGCTCTTCTTGGATGCTCAAGTGGAATTTGGAACATTCCAAAAAATTGCATTTGTATGGTCTGGGGAGGCTTACTTGTCTTATAGTTTAGGTGCTTTATCTGTCTTTGGTTTCATCGCTTGTTGTTTCGTCTGGTTCAATAATACCGCCTATCCTAGTGAGTTTTACGGACCCACCGGGCCAGAAGCTTCTCAAGCTCAAGCATTTACTTTTCTAGTTAGAGACCAACGTCTTGGAGCTAATGTGGGATCCGCCCAAGGACCTACTGGTTTAGGTAAATATCTAATGCGTTCCCCGACTGGAGAGGTTATTTTTGGAGGAGAAACTATGCGTTTTTGGGATCTTCGTGCTCCCTGGTTAGAACCTCTAAGGGGTCCCAATGGTTTGGACCTGAGTAGGCTGAAAAAAGACATACAACCTTGGCAAGAACGACGTTCAGCAGAATATATGACTCATGCTCCTTTAGGTTCTTTAAATTCCGTGGGTGGCGTAGCTACCGAGATCAATGCAGTCAATTATGTCTCTCCTAGAAGTTGGTTAGCTACCTCTCATTTTGTTCTAGGATTCTTCTTTTTTGTGGGGCATTTGTGGCATGCGGGAAGGGCCCGCGCAGCTGCTGCAGGGTTTGAAAAAGGAATCGATCGTGATTTGGAACCTGTTCTTTCCATGACCCCTCTTAACATGTTACGTCAATTCGAACTTGCTCGATCTGTTCAATTGCGACCTTATAATGCAATCGCATTCTCTGCTCCAATCGCTGTTTTTGTTTCCGTATTCCTGATTTATCCACTGGGTCAATCTGGTTGGTTCTTTGCGCCCAGTTTTGGCGTAGCAGCTATATTTCGATTCATCCTCTTCTTCCAAGGATTTCATAATTGGACGTTGAACCCATTTCATATGATGGGAGTTGCCGGAGTATTAGGTGCAGCTATGTCTGGAAGCACGGGAGAACGTTCTTTTGCTGATATTATTACCAGTATTCGATACTGGGTTATTCATAGCATTACTATACCTTCCCTATTCATTGCGGGTTGGTTATTCGTCAGTACGGGTTTAGCTTACGACGTGTTTGGAAGTCCTCGGCCAAATGAGTATTTCACGGAAAGCCGACAGGGGATTCCATTGATAACCGGCCGTTTTGATTCTTTGGAACAACTCGATGAATTTAGTATGACCATAGATCGAACCTATCCAATTTTTACAGTGCGCTGGTTGGCTGTTCACGGACTAGCTGTACCTACCGTTTCTTTTTTGGGGTCAATATCAGCAATGCAGTTCATCCAACGAATGGCTACACAAACCGTTGAGGATAGTTCTAGATCTGGGCCAAGACGAACTACTGTAGGGGATTTATTGAAACCATTGAATTCGGAATATGGTAAAGTAGCTCCGGGATGGGGGACTACACCACTTATGGGGGTCGCAATGGCTCTATTTGCGATATTCCTATCTATTATTTTGGAAATTTATAATTCTTCCGTTTTACTGGATGGAATTTCAATGATGCTTACTCTCAAACTCTTTGTTTACACAGTAGTGATATTCTTTGTTTCCCTTTTTATCTTTGGATTCTTATCTAATGATCCAGGACGCAATCCTGGACGTGAGGAAATGGCCGATACTACTGGAAGGATTCCTCTTTGGCTGATAGGTACTGTAACTGGTATTCTTGTGATCGGTTTAATAGGTGTTTTCTTTTACGGTTCATATTCTGGGTTGGGTTCATCTCTCATGCTTAATATCTTTAGTTTAATCGGTATCTGTCTTAATTCTGTCCTTTATTCGAGTAGTTTTTTCTTCGCCAAATTGCCCGAAGCTTATGCCATTTTCAATCCAATCGTAGATGTTATGCCTGTCATACCTGTACTCTTTTTTCTCTTAGCCTTTGTTTGGCAAGCCGCTGTAAGTTTTCGAATGACACAATCAAACCCGAATGAACAAAATGTTGAATTGAATCGTACCAGTCTATACTGGGGTTTATTACTCATTTTTGTACTCGCTGTTTTATTTTCCAATTATTTCTTCAATATGGAAGTCAATATTCTCGCATTTATTGCTACTGCACTGTTCATTCTAGTTCCTACTGCCTTTTTACTTATTATCTACGTAAAAACAGTCAGTCAAAATGATATGGAAACAGCAACCCTAGTCGCCATCTCCATATCTGGTTTACTTGTAAGCTTTACTGGGTACGCCTTATATACCGCTTTTGGGCAACCCTCTCAACAACTAAGAGATCCATTCGAAGAACACGGGGACATGGAAGCATTGGTTTATACATTCCTTTTAGTCTCGACTTTAGGGATAATTTTTTTCGCTATCTTTTTTCGAGAACCGCCTAAGGTTCCGACTAAAAAAATGACTATTGCTTTCCAATTAGCTGTTTTTGCATTAATTGCGACTTCATCAGTCTTACTGATTAGTGTACCCGTTGTATTTGCTTCTTCTGATGGTTGGTCAAGTAACAAGAATGTTGTATTTTCCGGTACATCATTATGGATTGGATTAGTCTTTATGCGTTGGAGACGTTTCGTATTTGAAGCAATTTATAAAGCGCAGGCCGAAACGGGTGAAATCAAAGGACATTACTTAAATGCTACTGCGGGTACATGTGAAGAAATGATCAAAAGGGCCGTATTTGCCAGAGAATTGGGAGTTCCTATCGTAATGCATGATTACTTAACTGGGGGATTCACTGCAAATACTAGTTTGGCTCATTATTGCCGCGACAATGGCCTACTTCTTCACATCCATCGCGCAATGCATGCAGTTATTGATAGACAGAAAAATCATGGTATGCATTTTCGTGTACTAGCTAAAGCATTACGTATGTCTGGTGGAGATCATATTCACGCTGGTACAGTAGTAGGTAAACTGGAAGGGGAACGCGAGATGACTTTGGGTTTTGTTGATTTATTACGTGATGATTTTATTGAAAAAGACCGTAGTCGTGGTATCTTTTTCACTCAAGATTGGGTCTCTATGCCAGGTGTTATACCTGTGGCTTCAGGGGGTATTCATGTTTGGCATATGCCTGCTCTTACCGAAATCTTTGGAGATGATTCCGTACTACAGTTTGGTGGAGGAACTTTAGGGCACCCTTGGGGAAATGCACCTGGTGCAGTAGCTAATCGGGTGGCTTTAGAAGCGTGTGTACAAGCTCGTAATGAAGGACGTGATCTTGCTCGTGAAGGTGCTGAAATTATCCGTGAAGCTAGCAAATGGAGCCCTGAGCTAGCCGCTGCTTGTGAAGTATGGAAACAGATTAAATTCTTCGAACCGGTAGATATGATTCAACCTCAGACCCTTTTGAATGTAGCGGATAACAGCGGAGCTCGAAAATTGATGTGTATTCGAATCATAGGAGCTGGTAATCACCGATATGCTCATATTGGTGATGTTATCGTTGCTGTAATCAAAGAAGCAGTTCCCAATATGCCTCTAGAAAGATCAGAAGTAATTAGAGCTGTAATTGTACGTACATGTAAAGAACTCAAACGTGAAAACGGTATGATAATACGATATGACGACAATGCTGCAGTTGTCATTGATCAAGAAGGAAATCCAAAAGGAACTCGAGTTTTTGGTGCGATCGCTCGAGAATTGAGACAGTTGAATTTTACTAAAATAGTTTCATTAGCTCCCGAAGTATTAATGAAAGGAATATCTTGTCGAGGCAATCATATTAGTTTCGGCAGATACGCTCTTCAGGCACTTGAACCTGCTTGGATTACAGCTAGACAAATAGAAGCAGGGCGAAGAGCAATGACACGATATGCGAAAATATGGGTACGTATATTTCCCGACAAACCTGTTACAGTAAGACCCGCGGAAACGCGTATGGGTTCGGGGAAGGGATCCCCTGAATATTGGGTATCCGTTGTTAAACGGGGTCGAATACTTTATGAAATGGGTGGAGTATCAGAAACTGTAGCTAGAGCAGCTATTGAGATAGCTGCGCGCAAAATGCCTATACGAACTCAATTTCTTATGCCCTTAGGCACGGCCATACATAACATAGAAATCACACGTGGAAAGGGTGGACAATTAGCTAGAGCAGCAGGTGCTGTAGCGAAACTGATTGCAAAAGAGGGTAAATCGGCCACATTAAGATTACCATCTGGGGAGGTCCGTTTGATATCCAAAAACTGCTTAGCAACAGTCGGACAAGTGGGTAATGTTGGGGTGAACCAAAAAAGTTTGGGTAGAGCCGGATCTAAGTGTTGGCTAGGTAAGCGTCCTGTAGTAAGAGGGGTAGTTATGAACCCTGTAGACCATCCCCATGGGGGCGGTGAAGGGAGAGCCCCAATTGGGAGAAAAAAACCCACAACCCCTTGGGGTTATCCTGCGCTTGGAAGAAGAAGTAGGAAAAGGAAAAAATATAGTGATAGTTTTATTCTTCGTCGAGGATATACAGCTCGGAGACGTCGAACAAAAATTGCATCAACCTTTAGAGGGGCTCATTCAAGACTTACTCGAACGATTACTCAACAGAAAATGAGAGCTTTGGTTTCCTCTCATCGAGATAGAGGCAGACAAAAGAGGGATTTTCGTCGTTTGTGGATCACTCGGATAAATGCAGTAACTCGTGAGAATAAGGTATTCCATAGTTATAGTATATTAATACACAATCTGTACAAGAAGCAATTGCTTCTTAATCGTAAAATACTTGCGCAAATAGCTATATCAAATAAGAATTGTCTTTACATGATTTCCAATAAGATTTTCATTAGTAAAGGACGTAGTTATCTGATAAAAAATATTTGGAAGAAAAAAGGATATTTAGCTGCAGTAAAAGCTTTTTCTTTAGCGAAACACAATACACCCAGTCGATTAGAATTGAGAAAATTTTGTCGCTATTGTCATAAGCATACAATTCATGGGGAAATCAAGATGAAAATAAGGGCTTCCGTTCGTAAAATTTGTGAAAAATGTCGACTGATTCGCAGGCGTGGGCGAATTATAGTGATTTGTTCCAATCCGAAACATAAACAGAGACAAGGGACTCGAACACTACAGTGGAAGTGTGTTGAATCAAGAGTAGACAGTAAGCGTCTTTATTATGGTCGTTTCATTCTGTCACCACTTATGAAAGGTCAAGCTGATACCATCGGTATTGCCATGCGAAGGGCTTTACTTGGAGAAATAGAAGGAACATGTATCACACGTGCAAAATCTGAGAAGGTGCCACATGAATATTCTACGATAGTAGGTATTGAGGAATCAGTACATGAAATCTTACTAAATTTGAAAGAAATTGTATTGAGAAGTAATCTCTATGGAGTTAGAGACGCGTTGATTTGCGTACCTAGATACGTAACCGCTCAAGATATCATCTCACCACCTTCCGTAGAAATAGTTGACACGACACAACATATAGCTAACCTGACGGAACCAATTGATTTGTGTATTGGATTACAAATCAAGAGAGATCGCGGATATCGTAGTTATCCTATAGATGCTGTATCCATGCCTGTTCGAAATGCGAATCATAGTATTCAAGAGATACTTTTTCTAGAAATATGGACAAATGGAAGTTTAACTCCTAAGGAAGCACTTTATGAGGCTTCTCGTGATTCGGGGGTTTTAGTTATAGCCGAACACGAAGGAAAGATCATTTATACTGATACTCACAAGATCATGTTATCAAGTAATGGGATTCCATTAGTTATGTATCAACGTTCCAACAAAAATACTTGTATGCATCAAAAACCTCGGGTTCGGCGGGGTAAATGCATTAAAAAAGGACAAATTTTAGCGGACGGTGCGGCTACAGTTGGTGGGGAACTCGCTTTAGGAAAAAACGTATTAGTAGCTTATATGCCATGGGAGGGTTACAATTCTGAAGATGCAGTACTAATTAGCGAACGTCTGGTATATGAAGATATTTATACTTCTTTTCACATCCGAAAATATGAAATTCAGACTCATGTGACAAGCCAACCTGAAAGAATTACTAAGGAAATACCGCATCTGGAGGCTCATTTACTCCGCAATTTGGACAGAAATGGAATTGTGATGCTGGGATCTTGGGTAGAAACAGGTGATATTTTACAGATTAATAGGATGATCGACCAGTATAAACATCAACAACTTCGAATTGGACCAGTTTCTCCTCAACAAATAAAGGCTTGGGCCAACAAAATCGGAGAGGTGACAAAACCCTATACTTTTCATTATAAAACCAATAAACCAGAAAAAGATGGATTGTTTTGCGAAAGAATCTCTGGACCCATAAAAAGTGGAATTTGTGCTTGTGGAGCTGAAAAAGAAGACCCGAAATTTTGCGAACAATGCGGGGTAGAATTTGTTGACTCTCGGATACGAAGATATCAAATGGGATACATCAAACTCGCATGTCCAGTGACTCATGTGTGGTATTTGAAACGTCTTCCTAGTTATATCGCGAATCTTTTAGATAAACCCCTTAAGCAATTAGAAGGCCTAGTATACTGCTTCTCTTTTGCTAGGCCCATAGCTAAAAAACCTACTTTCTTACGATTACGAGGTTCATTCGAATATGAAATCCAATCCCGGAACTACAGTATCCCACTTTTTTTTACATTTCGAAATCGAGAAATCTCTACAGGAGCAGGTGCTATCAGAGAACAATTAGCTGATTCGGATTTGCGAATTATTATAGATAATTCATTGGCAGAATGGAAAGAATTATGGGAAGATAGAAAAAGAAGAAGAAAGGATTTTTTGGTTAGACGTATGGAATTAGCTAAACATCTTATTCGAACAAATGTAGAACCAGAATGGATGGTTTTGTGCTTATTACCAGTTCTTCCTCCCGAATTGAGACCAATCATTCAGATAGATGGAGGTAAACTAATGAGTTCGGATATTAATGAACTCTATAGAAGAGTTATCTATCGGAACAATACTCTTACTTCTACGCCAGGGGAATTAGTAATGTGTCAGGAGAAATTAGTACAAGAAGCCGTGGATACACTTCTTAATGGGATCCGCCAACCAATGAGGGATGGTCATAATAAAGTTTACAAGTCATTTTCGGATGTAATTGAAGGTAAAGAGGGAAGATTTCGTGAGACTCTGCTTGGTAAACGGGTCGATTATTCGGGGCGTTCCGTCATTGTTGTGGGTCCTTCGCTTTCATTACATCAATGCGGATTACCTGGAGAAATAGCAATAGAGCTTTTCCAAACATTTGTAATTCGTGGTCTAATCAGGCAACATGGTGTTTCTAACATAGGGATTGCTAAAAGTAAAATTCGGGAAAAAGAACCGATTGTATGGGAAATACTGCAAGAAGTTATGCAGGGGCATCCTGTATTGTTGAATAGAGCACCCACCCTGCATAGATTAGGCATACAGGCGTTCCAACCCATTTTAGTGGAGGGACGTGCTATTTGTTTACACCCATTAGTTTGTAAGGGCTTCAATGCAGACTTTGATGGGGATCAAATGGCTGTTCATGTACCTTTATCTTTGGAAGCTCAAGCGGAGGCCCGTTTACTTATGTTTTCTCATATGAATCTCCTGTCTCCAGCTATTGGAGATCCCATTTCCGTACCAACCCAAGATATACTTATCGGACTCTATGTATTAACGATCGGGAATCGTCGAGGTATTTGTGCAAATATGTATAATTGCAGAAACTATCAAAATAAAGAACCGTATTTTTGTAGTTCCTATGATGCACTTGGAGCTTATCGGCGGAAACGAATCAGTTTAGATAGTCCTTTGTGGCTCCGATGGCGTGTCATTGGGTCAAGAGAAGTTCCCATCGAAGTTCAATATGAATCTTTGGGTACTTATCATGAGATTTATGGGCACTATCTAATAGTAGGAAGTGTAAAAAAAGAAATCCGTTGTATATACATTCGAACCACTCTTGGTCATATTTCTTTTTATCGAGAAATAGAAGAAGCCATACAAGGGTTTTGTCGGGCCATAAATTTAGCAACACTTTTCCCTCGGGATATCTTGCAGGAAAAGGATAATGTCCAACTTAGAGTTGTCAATTATATCCTTTATATTCGAGGAATTTATCACACAAGTATTCAATTAGTTCGGACTTGCTTAGTATTGAATGACCAAGAACAAGAAGAGGTTCATTCCTTTGTTGAGGTAAGGGCAGATCTAATTCGCGATTTCATAAGAATTGAGTTAGTCGGAAAAAGGTATGATAGGGCAAGTTCCGGATTGATTCCCAATGGATTAGATTCCAAGGCGAAGATTGGTACGTTGTTGATAATTTTGTCATCATCCAATTGTTCTCGAATTCTCTTAGGCGCTATTGTACCTAAAAATTTTTATTCATCTTACATAACTCATAATCAGATCGTGTTAAAGAAATATCTTAAATACTGTTTAATAGATGAAAATAGGAGGATTTATAATCCCTTGAACCCATTCCATTTGAATTGGTTTTTCCATCATGATTATTGTGAAGAGACATCGACCAAAATTAGCCTTGGACAATTTATTTGTGAAAATGTATGTCTATTTGTAAAAAAATCTGGTCAAATTTTAATTGTTAATGTCGACTCTTTAGTTATAAGATCAGCTAAGCCTTATTTGGCTACTCCTGGAGCAACTGTTCATGGTCATTATGGGAAAATCCTTTACGAAGGAGATACATTAGTTACATTTATATATGAAAAATCGAGATCTGGTGACATAACGCAAGGTCTTCCAAAAGTAGAACAAATCTTAGAAGTGTCACTATCGATGAACCTCGAAAGGAGAGTTGAAGGTTGGAACGAACGCATACCAAGAATTCTTGGGATCCCCTGGGGGTTTTTGATTGGAGCTGAGCTAACCATAGCCCAAAGTTGTATCTCTTTGGTTAATAAGATCCAAAAGGTTTATCGATCCCAGGGGGTACAGATCCATAATAGACATATAGAGATTATTGTACGTCAAGTAACATCAAAAGTGTTGGTTTCAGAAGATGGAATGTCTAATGTTTTTTCGCCTGGAGAATTAATCGGATTGTTGCGAGCGGAACGAGCAGGGCGTGCTTTGGACTCGATCTGTTATCGGGCAATCTTATTGGGAATAACAAGAGCGTCTCTGAATACTCAAAGTTTCATATCCGAAGCAAGTTTTCAAGAAACCGCTCGAGTTTTAGCAAAAGCTGCTCTACGAGGTCGTATTGATTGGTTGAAAGGCCTGAAAGAGAACGTTGTTCTGGGGGGGATTATACCTGTTGGTGGATTCCAAAAAGGGCGTATTGGTTCACGTAAGAATGGGCGTAGAATACCAAAAGGCGTTATTCATGTTCAAGCGAGTTTCAACAATACCATTATAACTGTTACAGATGTACGAGGTCGGGTAGTTTCTTGGGCCTCTGCTGGTACTTCTGGATTCAAAGGCACAAGAAGAGGAACACCTTATGCTGCTCAAGCCGCAGCGGTAAATGCTATTCATACAGCGGGTATGCAACGAGCAGAAGTTATGATAAAGGGTCCTGGTCTCGGAAGAGATGCAGCATTACGAGCCATTCGTAGAAGTGGTATATTATTAAGTTTCGTACGTGATATAACACCTATGCCACATAATGGATGTCGACCTCCTAAAAAAAGACGTGTGATGGCAAGAAAAAGTTTGATTCAGAGGGAGAACAAGCGGAAAAATTTGGAACAGAAATATCATTTGATTCGCCGATCCTCAAAAGAAAGCAAAGTTTCATCGTTGGAAAAATGGGAAATTCATGGAAAATTGCAATCCCCACCACGTAATAGTGCACCTATACGTCTTCATCGACGTTGTTTTTTGACTGGAAGACCTAGAGCTAACTATCGAGACTTTGGCCTATCCGGACACATACTTCGAGAAATGGTTTATGCATGTTTGTTACCGGGCGCAACAAGATCAAGTTGGGTAAAACTTCGTTTGAAACGATGTGGTAGAAAGTTTTACGATCCGATAAAGAATCAAACTTATTTAAACGTTCCTGCTATTCTATATTTCTTTGAAAAAGGTGCTCAACCTACAGGAACTGTTTATGATATTTTAAGGAAGGCAGAATTCTTTATGATTGGCCATACAATCGCTATTCATAATGGAAAGGAACATTTACCTATTTATATAACAGATCGTATGGTAGGTCACAAATTGGGAGAATTCGCGCCTACTCTGGCAAGAAACGATAATAAATCTCGTCGTATGACAAGAAGATATTGGAACATCAATTTGGAAGAGATGATGGAAGCAGGAGTTCATTTTGGTCATGGTACTAAGAAATGGAATCCTAGAATGGCCCCTTACATCTCTGCAAAGCGTAAAGGTATTCATATTACAAATCTCGCTAGAACTGCTCGTTTTTTATCAGAAGCCTGTGATTTAGTTTTTGATGCATCAAGTAGGGGAAAAAGCTTCTTAATCGTCGGTACCAAAAATGCATCGGATTCAGTAGCATCAGCTGCAGAAGATGAAAAAATACGGAATTGTATCAAGAACTATGTACAATTCGAAGGAATTGCACGTATAACAATTCAAAAAAAATTACAGATGAATGTACAAAAGGAGGTAAACCGGAGACTCAACATTGCTATCACAAGAGTTGAAAAACCTTATGGACAACCTAATATTCTTGCAGAATATATAGCTTTACAATTAAAAAATAGAGTTTCGTTTCGAAAAGCAATGAAAAAAGCTATTGAATTAACTGAAACGGATACAAAGGGAATTCAAGTGCAAATAGCAGGCCGTATCGACGGAAAAGAAATTGCACGTGTCGAATGGATCAGAGAGGGTAGAGTTCCCCTACAAACAATTCGCGCTAAAATTGATCATTCTTCCTATACCATTCGAACTATTTATGGAGTATTAGGTATAAAAATTTGGATATTTGTAGACATGTCTCGTTACCGAGGACCTCGTTTTAAAAAAATACGCCGTCTGGGAGCTTTACCAGGACTAACTAGTAAAAGACCTAACCAATTGCGTAAAAAATCGCAATATCGTATTCGTCTAGAAGAAAAACAGAAATTGCGTTTTCATTATGGTCTGACAGAGCGACAATTACTTAGATATGTACATATCGCTGGAAAAGCCAAAGGGTCAACGGGTCAGGTTTTACTACAACTACTTGAAATGCGTTTGGATAACATCCTTTTTCGATTGGGTATGGCTTCGACCATCCCCGGAGCCAGGCAATTAGTTAACCATAGACATATTTTAGTTAATGGTCGTATAGTGGATATACCAAGTTATCGTTGCAAACCCCGAATTACTGCGAAGGATAACCAAGGATCAAAAGGTCTGATTCAATTCCAATATAAAGGATTAGTAAATCAAATAATAGATAGTAAATGGATCGGTTTGAAAATAAATGAGTTGTTAGTCGTAGAATATTATTCTCGTCAGACTATGTTGGTTAACCGTATTATGAAACACGGAAAAAAATCATTGGCTTATCAAATTATCTATCGAGCCGTGAAAAAGATTCAACAAACAGAAACAAATCCACTATCTGTTGAGGCAAATAGAATGGGCAGGGACACTATTGCCGATCTAATAACTTCTATAAGAAATGCTGACATGGATAAAAAAGGAAGGGTTCGAATAGCATCTACAAATATCACCGAAAACATTGTTAAAATACTTCTACGAGAAGGTTTTATTGAAAACGTTCGGAAACATCAGGAAAGTAACAAATATTTCTTGGTTTCAACTCTGCGAAGAAAAGGAATAATCAGCCGACCCGGCTTACGAATTTATTCCAACTATCAACGAATTCCTAAGATTTTAGGTGGAATGGGAATTGTAATTCTTTCTACTTCTCGAGGTATAATAACAGATCGAGAAGCTCGACTAGAAAGAATTGGAGGAGAAATTTTGTGTTATATATGGATGGAGAGTTCGATCCTGCAGGATGAACGCTGGCGGCATCTTAACACATGCAAGTCGGACGGGAAGTGGTTCCAGTGGCGGACGGGTGAGTAACGCGTATGCCCTTGGGAGGGGAACCGGTTGCTAATACCCGCTGAGGAGCAAGGAGGAATCCGCCCGAGGAGGGGCTCGCGTCTGATTAGCTAGTTGGTGAGGCAATAGCTTACCAAGGCGATGATCAGTAGCTCCGAGAGGATGATCAGCCACGGGACTGAGACACGGCCCAGACTCCTACGGGAGGCAGCAGTGGGGAATTTTCCGCAATGGGCGAAAGCCTGACGGAGCAATGCCGCGTGGAGGAAGGCCCACGGGTCGTGAACTTCTTTTCTCGGAGAAGAAGCAATGACGGTATCTGAGGAATAAGCATCGGCTAACTCTGTGCCAGCAGCCGCGGTAAGACAGAGGATGCAAGCGTTATCCGGAATGATTGGGCGTAAAGCGTCTGTAGGTGGCTTTTCAAGTCCGCCGTCAAATCCCAGGGCTCAACCCTGGACAGGCGGTGGAAACTACCAAGCTGGAGTACGGTAGGGGCAGAGGGAATTTCCGGTGGAGCGGTGAAATGCGTAGAGATCGGAAAGAACAAACGGCGAAAGCACTCTGCTGGGCCGACACTGACACTGAGAGACGAAAGCTAGGGGAGCAAATGGGATTAGATACCCCAGTAGTCCTAGCCGTAAACGATGGATACTAGGCCGACCCGTGCAGTGCTGTAGCTAACGCGTTAAGTATCCCGCCTGGGGAGTACGTTCGCAAGAATGAAACTCAAAGGAATTGACGGGGGCCCGCACAAGCGGTGGAGCATGTGGTTTAATTCGATGCAAAGCGAAGAACCTTACCAGGGCTTGACATTCCTCTTGAAAGAGAGGGGTGCCTTCGAACGCGGACACAGGTGGTGCATGGCTGTCGTCAGCTCGTGCCGTAAGGTGTTGGGTTAAGTCCCGCAACGAGCGCAACCCTCGTGTTTAGGCAAGAGACAACCTGGCGAACATCTTAGTAGCCAGAGGAAAAGAAAGCACCTTGCAAGGCTAAATAACTGGACATCTAGTGGGATGTTCTGGTGTCCTAGGCGTAGAGGAACCACACATCCATCCCGAACTTGGTGGTTAAACTCTACTGCGGTGACGATACTGTAGGGGAGGTCCTGCGGAAAAATAGCTCGACGCCAGAGGGGATATAGCTCAGTTGGTAGAGCTCCGCTCTTGCGGCGGCATGGCCAAGCGGTAAGGCAGGGGACTGCAAATCCTTTATCCCCAGTTCAAATCTGGGTGTCGCGGGATTGTAGTTCAATTGGTCAGAGCACCGCCCTGTCAAGGCGGAAGTTGCGGGTTCGAGCCCCGTCAGTCCGCCCCTATCGTCTAGTGGAGGACATCTCTCTTTCAAGGAGGCAGCGGGGATTCGACTTCCCCTGGGGGTGGGATAGCTCAGTTGGTAGAGCAGAGGACTGAAAATCCTCGTGTCACCAGTTCAAATCTGGTTCCTGACATGGTCGAATGGTAATTCTCTTTGCCAAGGAGAAGATGCGGGTTCGATTCCCGCCCAAGCTAACGATGCGGGTTCGATGCGGATGTAGCCAAGTGGATCAAGGCAGTGGATTGTGAATCCACCCGCGGGTTCAATTCCCGTCGTTCGGCATCCATGGCTGAATGGTTAAAGCGCCCAACTAATTGGCAAATTAGGTTCAATTCCTGCTGGATGGGGCTATTAGCTCAGTGGTAGAGCGCGCCCCTGATACGGGTTCGAGTCCCGGGCAACCCAGCCTTGATGGTGAAATGGTAGACACGCGAGACTCAATCTCGTGCTAAAGAGCGTGGAGGTTCGAGTCCTCTTCAAGGCGCCGCCATGGTGAAATCGGTAGACACGCTGCTCTTAGGAAGCAGTTCTCGGTTCGAGTCCGAGTGGCGGAACTCAGTGAGTATTGCTTTCATACGGCAGGAGTCATTGGTTCAAATCCAATCCTCAGTAGCTCAGTGGTAGAGCGGTTGGCTGTTAACTGACTGGTCGTAGGTTCGAATCCTACTTGGGGGATGTAGCGCAGCTTGGTAGCGCGTTTGTTTTGGGTACAAAATGTCACGGGTTCAAATCCTGTCATCCGGCGTGGCCAAGCGGTAAGGCAGCGGGTTTTGGTCCCGTTATGGAGGTTCGAATCCTTCCGTCGGGCCTGTAGCTCAGGATTAGAGCACGTGGCTACGAACCACGGTGTCGGGGGTTCGAATCCCTCCTCGCGCGTCCATTGTCTAATGGATAGGACAGAGGTCTTCTAAACCTTTGGTATAGGTTCAAATCCTATTGGACGCAGGAGAGATGGCTGAGTGGACTAAAGCGGCGGATTGCTAATCCGTTGTACGACGAGGGTTCGAATCCCTCTCTTTCGGAGAGATGGCCGAGTGGTTCAAGGCGTAGCATTGGAACTGCTATGTAGGCTTTTGTTTACCGAGGGTTCGAATCCCTCTCTTTGAGATGGCCGAGTGGTTGATAGCTCCGGTCTTGAAAACCGGTATAGTTAAAGAACTATCGAGGGTTCGAATCCCTCTCTCTAGAGTAACGCCATGGGGCGTAAGTCATCGGTTCAAATCCGATAAAGCCCGCTTAGCTCAGAGGGAGCATCGCATTTGTAATGCGATGGTCATCGGTTCGACTCCGATAGCCGGCAGGGATATAACTCAGCGGTAGAGTGTCACCTTGACGTGGTGGAAGTCATCAGTTCGAGCCTGATTATCCCCGAGAAGGTCTACGGTTCGAGTCGCGCTCTTAGTTCAGTTCGGTAGAACGCGGGTCTCCAAAACCCGATGTCGTAGGTTCAAATCCTACAGAGCGGGGTCGATGCCCGAGCGGTTAATGGGGACGGACTGTAAATTCGTTGGCAATATGTCTACGCTGGTTCAAATCCAGCTCGGCCCAGGAGTAGAGCAGTTTTAGCTCGCAAGGCTCATAACCTTGAGGTCAGGTTCAAATCCTGTCTCCGCA??????????????????????????????????????????????????????????????????????????????????????????????????????????????????????????????????????????????????????????????????????????????ATGTTGGCTCAATCCGAAGGAAATTATGCGGAAGCTTTACAGAATTATTATGAAGCTACGCGACCAGAAATTGATCCCTATGATCGAAGTTATATACTCTATAACATAGGCCTTATACACACAAGCAATGGAGAGCATACAAAGGCTTTGGAATATTATTTCCGGGCACTAGAACGAAACCCATTCTTACCACAAATGAATTGGCGATCAGAACATATATGGATAGAACTTATAAGGGGGTCTCGAAAAACAAGTAATTTTTGCTGGGCCTGTATCCTTTTTTTAGGTTCACTAGGATTCTTAGCGGTTGGAACTTCCAGTTATCTTGGTAGGAATCTGATATCCGTATTTCCATCTCAGCAAATTATTTTTTTTCCACAAGGAATCGTGATGTCTTTTTACGGGATCGCAGGTCTATTCGTTAGCTCCTATTTGTGGTGCACAATTTTGTGGAATGTAGGTAGTGGTTATGACCGATTCGATAGAAAAGAAGGAATTGTGTGCATTTTTCGTTGGGGATTTCCTGGAATAAATCGTCGCATCTTCCTTCGCTTCCTTATGAGAGATATCCAATCAATCAGAATTGAGGTTAAAGAGGGTCTTTATCCTCGTCGTGTCCTTTATATGGAAATCAGAGGTCAAGGGGCCATTCCCTTGACTCGTACTGATGAGAATTTTACTCCACGAGAAATTGAACAAAAAGCTGCCGAATTGGCCTATTTCTTGCGCGTACCAATTGAAGTATTT
>Anarthria_humilis
TAAGGTCACGGCGAGACGAGCCGTTTATAGGTGTCAAGTGGAAGTGCAGTGATGTATCGAGCTGACGAGATTAGTAATATTATCCGCGAACGTATTGAACAATATAATAGAGAAGTCAAGATTGCAAATATCGGTACCGTACTTCAAGTGGGGGACGGTATTGCTCGTATTCATGGTCTTAATGAAGTAATGGCAGGTGAATTAGTCGAATTTGAAGAAGGTACTACGGGTATTGCTCTGAATTTGGAATCCAAAAACGTTGGCGTTGTATTAATGGGCGATGGTTTGATGATACAAGAGAGAAGTTCTGTAAAAGCAACAGGAAGAATTGCTCAGATACCTGTGAGTGGGGCTTATTTGGGTCGTGTTATAAATGCCCTGGCTAAACCTATTGATGGGAGAGGCGAAATCGCAGCTTCTGAATCTCGGTTAATTGAATCCCCTGCCCCAGGTATTATTGCCAGACGTTCCGTATATGAACCCCTTCAAACAGGACTTATTGCTATTGATTCGATGATCCCTATAGGACGTGGTCAGCGAGAATTAATTATTGGGGACAGACAGACCGGCAAAACAGCAGTAGCCACAGATACAATTATAAATCAAAGGGGGCAAAATGTAATATGTGTTTATGTAGCTATCGGCCAAAAAGCATCTTCTGTGGCTCAGGTAGTGACTACTTTCCAGGAGGGGGGGGCCATGGAATACACTATTGTTGTAGCTGAAATGGCGGATTCCCCTGCTACATTACAATACCTCGCTCCTTATACGGGGGCGGCTTTGGCTGAGTATTTTATGTACCGCGAACAACATACTTTAATAATTTATGATGATCTCTCCAAACAGGCACAAGCGTATCGCCAAATGTCTCTTTTATTAAGAAGACCCCCCGGCCGTGAAGCTTATCCAGGAGATATCTTTTATTTGCATTCGCGCCTTTTGGAAAGAGCCGCCAAATCAAGTTCTCTTTTAGGTGAAGGAAGTATGACCGCTTTACCAATAGTGGAGACTCAATCAGGAGACGTTTCCGCTTATATTCCTACTAATGTCATTTCCATTACGGATGGACAAATATTCTTATCCGCGGATCTATTCAATGCCGGAATCCGACCCGCTATTAATGTGGGTATTTCTGTTTCCAGAGTGGGATCCGCAGCTCAAATTAAAGCCATGAAACAAGTAGCTGGCAAATCAAAATTGGAACTAGCTCAATTCTCGGAGTTAAAGGCCTTTGCACAATTTGCTTCTGATCTCGATAAAACGAGTCAGAAGCAATTGGCAAGAGGGCAACGATTGCAGGAATTGCTTAAACAATCTCAATCGGAACCTCTCACGGTGGAAGATCAGATAGCCTTTATTTATACCGGAACGAGGGGATATCTTGATTCATTAAAAATTGGACAGGTAAAGAAATTTCTTCATCAGTTACGTGACTATTTAAAAAAGAATAAATCGCAATTCCAAGAAATCCTATCTTCGAGCAAGATATTCACCGAGGAAGTGGAAGCCATTTTAAAGGAAGCTATTCAGGAACAGATGGAACTCTTTCTACTTGGGCGTATCGCTCAAATTATAGGACCCGTGTTGGATGTAGTTTTCCCCCCCGCTTTGGTAGTTCAGGGTCGAGACCTTGTTGATCAGCAAATTAATGTGACTTGTGAAGTACAACAATTATTAGGAAATAATCGAGTTAGAGCTGTAGCTATGAGTGCTACAGATGGGCTGATGAGAGGAATGGAAGTGATTGACACGGGAGCTCCTCTAAATGTTCCAGTCGGCGGAGCTACTCTCGGACGAATTTTCAACGTTCTTGGAAAGCCTGTGGATGATTTGGGTCCTGTAGATACTAGTACAACATCCCCTATTCATAGATCCGCACCTGCCTTTATAGAGTTAGATACGAAACTATCAATCTTTGAAACAGGTATTAAAGTGGTGGATCTTTTAGCTCCTTATCGCCGTGGAGGAAAAATCGGACTATTTGGGGGGGCTGGAGTAGGTAAAAAAGAGTCCGGAGTGATTAATGAAAAAAATCTTGCGGAATCTAGAATGCCTTCCGCAGTGACTCTTGAAATAGCTGAAGCTAACTTGAGTAGAGCTGAGGGTAAGAGACAAGTAATTGAAGCAAATCTAGCTCTCAGACGAGCTAGGACAAGAGTAGAGGCTGTCAATGCTATTTCCATGAATGGGTACTCTGAGATAGAACGTCAAAAAGAAGGTTTGATTAATGCTTACAGTAAGAAATTGGAACAATACGAAAATTTGAAAAATGAAACCCTTCGTTTTGAACAAGAAAGAGCTATGAACCAGGTCCGACAACGAGTTTTCCAACAAGCCTTACAAGGTGCTCTAGGAACTCTGAATAGTTGTTTGAATACCAAATTACATTTCCGTATGATCCGTGCTAATCTTGATATTCTCGGGGCCATCATGAATCTTAGACCATGTTACACACTCAAGGGCTTATACGATATATCGGGTGTAGAAGTAGGCCAGCATTTCTATTGGCAAATAGGGGGTTTACAAATCCACGCTCAAGTACTTATCACTTCTTGGGTCGTAATTGCTATCTTGTTAGGTTCAGTCATCATAGCTGTTCGGAATCCACAAACCATCCCGACTGACGGTCAGAATTTCTTTGAATATGTCCTTGAATTTCTTCGAGATTTGAGCAAAACCCAGATTGGAGAAGAATATGGTCCTTGGGTTCCCTTTATTGGAACTATGTTCCTATTTATTTTTGTTTCGAATTGGTCAGGCGCTCTTCTCCCTTGGAAAATCATACAGTTACCTCATGGGGAGTTAGCTGCGCCCACGAATGATATAAATACTACTGTTGCATTAGCTTTACTCACGTCAGTAGCATATTTTTATGCAGGTCTTAGCAAAAAGGGGTTGGGTTATTTCGAGAAATACATAAAACCAACTCCAATACTTTTACCAATTAACATCCTAGAAGATTTCACAAAACCTTTATCCCTTAGTTTTCGACTTTTCGGGAATATATTGGCTGATGAATTAGTAGTTGTTGTTCTTGTTTCTTTAGTCCCTTTAGTAGTCCCTATACCTGTCATGTTTCTTGGATTATTTACAAGTGGTATTCAAGCTCTTATTTTTGCAACGTTAGCCGCGGCCTATATAGGCGAATCCATGGAGGGTCATCATTCCTTTACAAATTATTACAAATATCAATTAACTGAGCGTTTGGATTATTGGAGTTATCGTGTCATTAGTCTAGGATTCACTTTTCTAACTATAGGTATTCTTTGTGGAGCAGTATGGGCTAATGAGGCATGGGGATCCTATTGGAATTGGGACCCCAAGGAAACTTGGGCATCTATTACTTGGACTATATTCGCCATTTATTTACATACTACAAATCCAAATTGGAAGGGTACAAATTCGGCACTTGTAGCTTCTATAGGATTTCTTATAATTTGGATATGTTATTTTGGTATCAATCTATTAGGAATAGGTTTACATAGTTATGGTTCATTCCCACTGTTGGACGAAATGATAAAGGAGTCCCCAGAGAAACCTATACAAAAACCTGGAATACACAAGGAAACAATGGAATTGGTCAAAACGCAGAATGAATATCATCTCCATACCATTTTAGATTTCTCGACAAATCTAATCTGTTTCGCTATTCTAAGTGGTTATTTTCTGGGTAATGCAGAACTTGTTATTCTGAATTCTTGGGTTCAGAAATCCCTCTATAACTTAAGTGACACAATAAAAGCTTTTTCCATTCTTTTAGTTACTGATCTATGGATTGGATTTCACTCGACCCGTGGTTGGGAACTAATAATTAGTTCGGTCTACAACGATCTAATTTTATCTGTTCTTGTTTCTATTTTTCCAGTTATTCTAAGTACAATTGTAAAATATTGGATCTTCCATTATTTAAATCGTCTATCCCCCTCGCTTCTAGTCATTTATGATTCAATGAATGAATTACTATATCTCTCTGTATTTGCTGGAATATCCATTTTTCTCGGAGATAACGTCAAAGTTGAGGTAAATCAGTACGATAGGTGTTATCTTGTCAATTTCTGGCAATATTATTTTCATTTTTGGTCCCAACCGCGAAGGATTCATATAAACCAATTAACGAATTATTCCTTCCTTTTTTGGGGGTATCTTTCAAGTGTACTTATAAATCCTTTGTTGGTAAAGAATCAAATGCTGGAGAATTCTTTTCTAATAAACTTTCTTATTAGAAAATTCGATACTATAGTCCCGGTGATTCCTCTCATTGAATCATTGTCTAAGGCTCCATTTTGTACCCTATCGGGACATCCTATTAGTAAACCAACCTGGACGGATTTATCTGATTATGATATCATTGATAGATTTGGCCGGATATGTAGAAATCTTTTTCATTATCATAGTGGATCCAGAAAACAGGGTTTGTATCGAGCTCGTAAACATAAGAGTACGGTAGCAGAAGTTCAAACTCTCAATTCTTTTTTTGCATCGGAATTTGACAAAGAAATCTATGGACTAATAAAGATTGTACCCATCTTGATCCTGATATTAACGATTACAATAGGAGTACTAGTAATTGTGTGGTTAGAAAGAGAAATATCTGCAGCAATACAACAGCGTATTGGTCCGGAATATGCTGGTCCATTAGGAATTCTGCAAGCTATAGCGGATGGAACTAAATTACTTTTTAAAGAGGATCTCCTCCCATCTCGAGGGGATATTCCCTTGTTTAGTGTCGGACCATCTATAGCAGTCATATCAATTCTATTAAGTTATTTAGTGATTCCTTTTGGATATCATCTTATTTTAGCCGATCTCCGTGTAGGTGTTTTTTTATGGATTGCCATTTCCAGTATTGCTCCTATGGGTCTTCTTATGTCAGGATATGGGTCAAATAATAAATATTCCTTTTCAGGCGGTCTACGAGCTGCGGCTCAATCTATTAGTTATGAAATACCATTAACCCTATCTGTCTTATCAATATCTCTAAGTTCGAGTACAGTTGATATAGTAGAAGCCCAATCAAAATATGGTTTTTGGGGATGGAATCTCTGGCGTCAACCTATAGGCTTTCTAGTTTTTCTAATTTCTTCTTTAGCCGAATGCGAAAGATTGCCCTTTGATTTACCAGAAGCAGAGGAGGAATTAGTAGCAGGCTATCAAACCGAATACTCGGGCATCAAATATGCTTTATTTTATCTTGTTTCTTACCTCAACTTATTAGTTTCTTCTTTATTTGTAACAGTCCTTTACTTGGGTGGATGGAATTACATATTAAATCCTTTAGAAATGACTCTTGGTATTCTTATTACGTTAACTAAAGCTTATTTGTTTCTCTTCATTTCTATCACAACAAGATGGACTTTCCCTAGGATGAGGATTGACCAGTTATTAAATCTTGGATGGAAATTTCTTTTACCTATTTCCTTGGGTAACCTCTTATTAACAACTTCTTTCCAACTTGTTTCACTACTCATGGGTGGGGCAAGCTCTTCTATTCTGGTTCATGCTTTCTCTTGGCTATATGGTTCATCTGGGGGGGAGATCGAGCTTCAAGAAATTGTGAATGGTCTTATCAATACACAAATGTATAACTCCCCAGGAATTGCAATTGCGCTTATATCCATCACTGTAGGAATTGGGTTCAAGCTTTCCCTAGCCCCTTTTCATCAATGGACTCCTGACGTATACGAAGGAATGTTTCTGCTTCACGAATATGATATTTTCTGGTCATTGCTAATAATAGCAAGCCTTATTCCTATCTTGGCTTTTTTGATTTCAGGAGTTTTAGCCCCGGTTAACTCAAGACCGGAGAAGCTTTCTAGTTATGAATCGGGTATAGAACCCATGGGAGACGCTTGGTTACAATTCCGGATACGCTATTACATGTTTGCTCTAGTTTTTGTTGTTTTTGATGTGGAAACGGTCTTTCTTTATCCATGGGCAATGAGTTTCGATGTATTGGGTGTATCTGTTTTTATCGAAGCTTTCATTTTCGTGCTTATCCTAATTGTTGGTTCAGTTTATGCATGGCGAAAAGGAGCATTGGAATGGTCTGAACTCCTTCTAATGACTTATGTATTCTGCTATGATTTCCAATTGGACGATCCCTTAATCCAATTAAATGAGGATTTCAAATGGATAGACGTTTTTGATTTTCACTGGAGACTAGGAATCGATGGACTTTCTGTAGGACCCCTTTTACTGACAGGATTTATTACTACTTTAGCTACTTTAGCGGCTTGGCCAATTACTCGAAATTCACGATTATTCTATTTGCTAATGCTAGCAATGTATAGCGGTCAAATAGGATTATTTGTGTCTCGAGACCTTTTACTTTTTTTCATCATGTGGGAATTCGAATTAATTCCTGTTTACTTACTTCTATCCATGTGGGGAGGAAAGAAACGTCTCTACTCAGCTACAAAGTTTATTTTGTACACTGCAGGAGGTTCCATTTTTTTCTTAATCGGAGTTCTAGGTATGGGCTTATATGGTTCCAATGAACCAACATTCGACTTGGAAAGATTAATTAATCTTTCATATCCTCTGGCATTGGAAAGAATATTTTATTTTGGCTTCCTTATTGCTTATGCTGTCAAATTGCCGATCATACCCCTACATACATGGTTACCGGATACCCACGGGGAAGCACATATGTTCGAGCATGTACTTTTTTTGAGTGTCTATTTATTTTCTATCGCTATCTATGGATTGATCACAAGCCGAAACATGGTTAGAGCGCTCATGTGTCTTGAGCTTATACTAAATTCGGTTAATCTCAATCTTATAACATTTTCTGATATATTTGATAGTCGCCAATTAAAAGGAGAGATTTTCTCCATCGCTATGGCCATTGCAGCTGCCGAGGCAGCTATTGGACTAGCCATTCTTTCTTCCATTCATTGGAACAGAAAAATTAATCAATCCAATTTATTGTTGTGTGCTTCTTTATTATTCGTCGGTACAATTGCTAAATCGGCACAATTCCCCCTTCACGTATGGTTACCTGATGCTATGGAAGGACCCACTCCTATTTCGGCTCTTATACACGCGGCTACTATGGCTGCGGGAATTTTTCTTGTAGCTCGACTTCTTCCTCTTTTCATATACATACCTTATATAATGAATCTCATTTCTTTAATAGGTGTAATAACACTATTATTAGGAGCTACTTTAGCTCTCACTCAAAGAGACATTAAAAGAAGCTTAGCCTATTCTACCATGTCTCAATTAGGTTATATGATGTTAGCTCTAGGTATAGGCTCGTCCCAAGCTGCTCTATTCCATTTGATGACTCATGCTTATTCGAAAGCTTTATTGTTCTTAGGATCCGGATCCATTATTCATTCAATGGAACCCCTTGTAGGATATTCGCCAGAGAAAAACCAGAATATGGTTTTGATGGGCGGTTTAACAAAATATATTCCAATTACAAGAATGACTTTTTTCTTGGGTACACTTTCTCTTTGTGGTATTCCACCTCTTGCTTGCTTTTGGTCCAAGGATGAAATTCTTAGTGATAGTTGGTTCTATTTTGCAATAATAGCCTCTTTCGCTGCGGGATTAACCGCATTTTATATGTTTCGGGTATATTTACTTACCTTTGATGGGTATTTGCGTGTTCATTTTCAAAATTACAGTAGCACTAGTTCCTTCTATTCAATATCCTTATGGGGAAAAAGAAAAGGGGTCAATATGAATAATGGGTCCAAAAATATATTTTTTAGAAATCAATACACTTCCATTTACCCTCTGGAATCGAGCAATACTATGCTATTCCCTCTTCTTATATTTTCACTTTTAACTTTCTTCATTGGATCAGTAGGAATTCATTTTTCTATTTTATCAAAATGGTTAACTCCATCAGGTTCGAATTCTTCTGTTGATTCGTATGAATTTTTTACAAATACAATATCTTCAATAAGTATAGCAATTGGGGGGCTATTTCTAGCATGTATTTTATATGGATCTGTTTATTCGTTTTTTCTGAATTTAGATTTAATCAATTCGCTTTTGGACCAAATAAAAAAAGTTTTATACTATTGGTCATATAATCGTGGTTATATAGATATTCTTTATACTAGGACTTTGACCATGGGCATAAGAGGATTAACGGAATTAACAGTCTTTTTCGATAAACGTATAATTGATGGAATTACAAACAGAGTTGGTCTTTTAAGTTTTTTTATAGGTGAAGGAATTAAATATATGGGGGGCGGGCGAATATCGTCTTATCTATTCTTTTATTTATCTTATGTATCAATATTTTTATTAATTATGGATTTACCTGGACCGATACACGATATTCTTGTAGTATTCTTAGGATTTGTTCTTGTATTAGGTGGGCTAGGGGTAGTATTACTTACCAATCCAATTTATTCTGCCTTTTTGCTGGGATTGGTTCTTCTTTGTATATCCTTATTCTATATTTTATCCAACTCCTACTTTGTGGCTGCTGCGCAACTCCTTATTTATGTGGGAGCTATAAATGTATTGATAATATTTGTTCTAATGTTCATGAATAGCCCGGAATGGTCCAAAGATCAAGATCATTGGACCATTGGGGATGGGGTCACTTCACTGCTTTCTACAATTCTTCTTTTTTTACTAATGACTACTATTCTAGATACATCATGGTATGGAATTATTTGGACTACAAGATCAAACCAAATTTTAGAACAGGACCTTAACAATAAGGTTCAACAAATTGGGATTCATTTATCAACAGATTTTTATCTTCCTTTTGAACTCATTTCTATAATTCTTTTAGTTTCCTTGATAGGTGCAATTACTATGGCTCGGCAAATGGAAAAAATAGCGGAAATGTTACCTATGGTAACTGGGTTCATAAATTATGGTCAACAAACAATACGAGCTGCAAGGTACATTGGTCAAGGTTTCCTAATTACTTTATCCCACACAAATCGTTTACCTGTAACTATTCAATATCCTTATGAAAAATCAATCACATCAGAGCGTTTTCGAGGACGAATCCATTTTGAATTTGATAAATGTATTGCCTGTGAAGTATGTGTTCGTGTATGTCCGATAGATCTACCTGTTGTTGATTGGCAATTTGAAAAAGATAAGAAGAAACAATTGCTTAATTATAGTATTGATTTTGGGGTTTGTATATTTTGTGGTAACTGTGTTGAGTATTGTCCAACAAACTGTTTATCAATGACTGAAGAATATGAGCTTTCTACTTATAATCGTCATGAACCAATCCCAATAATGGGAGATTATACAATTCATACAATTCAGGGTCCTTTATCGGATTGGCTAGTCAAGCATGAACTGGTTCATAGATCTTTGGGCTTCGATTACCGAGGAATAGAGACTTTACAAATAAAAGTTGAGGATTGGGATTCCATTGCTGTCATTTCATATGTATATGGTTACAATTATTTACGTTCTCAGTGTGCCTATGATGTAGTGCCAGGCGGGTTTTTAACTAGTGTATATCATCTTACGAGAATAGCATATGGTATAGATAACCCGGAAGAAGTATGTCTAAAAGTCTTTGTCCCAAGGGATAATCCTAGAATTCCGTCTATTTTCTGGATTTGGAGAAGTGCTGATTTTCAAGAACGCGAATCCTATGATATGCTGGGAATCTCTTATGATAATCATCCACGCCTTAAACGTATCTTAATGCCTGAAAGTTGGATAGGCTGGCCTTTACGTAAGGACTATATTACCCCCAATTTCTATGAAATAGAAGACGCTCATATGAATTTGCTTGAATTTCCGTTACCTGACCAAACAACTCTCAATTCCGTTATTTCGACTACACCAAATGATCTTTCCAATTGGTCACGACTCTCCAGTTTATGGCCCCTTCTGTATGGTACCAGTTGTTGTTTCATTGAATTTGCCTCATTAATAGGCTCGCGATTCGACTTTGATCGTTATGGATTGGTACCAAGATCAAGTCCCAGGCAAGCAGACCTAATTTTAACAGCCGGTACGGTAACAATGAAAATGGCTCCTTCTTTAGTAAGATTATATGAGCAAATGCCTGAACCAAAATACGTCATTGCTATGGGAGCTTGTACTATTACAGGGGGAATGTTCAGCACAGATTCTTATAGTACTGTTCGGGGGGTCGATAAGTTAATTCCTGTGGACGTCTACTTGCCGGGCTGTCCACCTAAACCAGAAGCAGTTATAGATGCTATAACCAAACTTCGTAAGAAGATATCTCGAGAAATATTTGAGGATAGAATCCTATCTCAAGAGGAAAATCGATGTTTTACTACCAATCACAAGTTTGATGTTCAACGCAGTACTCATACAATGCAAAATAGAGATACTTTTTCTTGGGTAAGGGAAGAGATAACTCGATCCATTTCTGTATATGTAATAACTCGGGCATCTATTTCCAATGCCTATCCCATTTTTGCGCAACAGGGTTATGAAAACCCACGAGAAGCAACTGGGCGAATTGTATGTGCCAATTGCCATTTAGCCAATAAGCCCGTGGATATTGAAGTTCCACAAGCAGTGCTTCCTAATACTGTATTTGAAGCAGTTGTTCGAATTCCTTATGATATGCAACTGAAACAAGTTCTTGCTAATGGTAAAAGGGGGGGGTTAAATGTGGGTGCTGTTCTTATTTTGCCCGAGGAATTCCAATTAGCCCCTCCCGATCGTATTTCCCCGAAGTTAAAAGAAAAGATAGGAAATCTGTCTTTTCAGAGTTATCGTCCCAATAAACAAAATATTCTTGTGATAGGTCCTGTTCCCGGTCAGAAATATAGTGAGATCGTCTTTCCTATTCTTTCCCCCGACCCTGCTACGAAGAAAGACGTTCATTTCTTAAAATATCCCATATATGTAGGCGGGAACCGAGGAAGAGGTCAGATTTATCCCGATGGTAGCAAGAGTAACAATACAGTCTATAATGCTACATCCGCAGGTATAGTAAGCAAAATAGTACGTAAAGACAAGGGGGGATATGAAATAAGCATAGTTGATACGTTAGGACGTCAAGTGGTTGATATTATACCTCCTGGACCAGAGCTTCTTATTTCAGAGGGTGAATCCATCAAGCTTGATCAACCATTAACAAGCAATCCCAATGTGGGAGGGTTTGGTCAGGGGGATGCAGAAATAGTGCTTCAAGATCCATTGCGCGTCCAAGGCCTTTTGTTCTTCTTCGCATCGGTTATTTTGGCACAAGTTTTTTTGGTTCTCAAAAAGAAACAGTTTGAAAAGGTTCAATTGTACGAAATGAATTTAATGACTTTTTACTATCGTCCAACCGTTACAGAGGCTTTTTCCTCTGTTCAATACATAATGACTGAGGCCAACTTTGGTTGGTTAATCCGATCAGTTCATCGATGGTCAGCGAGTATGATGGTTCTAATGATGATCCTGCACGTATTTCGGGTGTATCTCACAGGTGGTTTTAAAAAACCCCGCGAATTAACTTGGGTCACAGGTGTGGTTTTGGCTGTATTGACTGCATCCTTTGGTGTAACTGGTTATTCTTTACCTTGGGACCAAATTGGTTATTGGGCAGTCAAAATCGTAACAGGCGTACCTGAGGCTATTCCTGTAATAGGATCGCCTTTAGTAGAGTTATTGCGCGGAAGTGCTAGTGTGGGCCAATCCACTTTGACTCGTTTTTATAGTTTACATACTTTTGTATTGCCTCTTCTTACTGCCGTATTTATGTTAATGCACTTTCCAATGATACGTAAGCAAGGTATTTCGGGTCCTTTAGTATTAAGAGCCAAATTGGCTAAAGGCATGGGACATAATTATTATGGGGAACCCGCCTGGCCTAATGATCTTTTATATATTTTTCCAGTAGTCATTCTAGGTACTATTGCATGTAATGTGGGTTTAGCCGTTCTAGAACCTTCAATGATTGGTGAACCCGCCGATCCGTTTGCAACTCCTTTGGAAATATTACCCGAATGGTACTTCTTTCCTGTATTTCAAATACTCCGTACGGTACCCAATAAGTTATTGGGTGTTCTTTTAATGGTTTCAGTACCAACGGGATTATTGACAGTACCCTTTTTGGAGAATGTCAATAAATTCCAAAATCCATATCGTCGCCCAGTAGCTACAACAGTCTTTTTAATCGGTACTGCAGCAGCTCTTTGGTTAGGTATTGGAGCAACATTACCCATTGAGAGATCCCTAACTTTAGGTCTTTTTATGATTGAAGTTTTTCTATTTGGAATCGTCTTGGGTCTAATTTCTATTACTTTAGCAGGATTGTTCGTGACTGCATATTTGCAATACAGACGTGGTGATCAGTTGGATCTTATGCTTACTTTAATTAGCTATTTCGGCTTTCTAATGGCTACTTTAACTATAACCCTAGCTCTATTTATTGGTTTGAACAAGATACGACTTATTATGGATATAGTAAGTCTTGCTTGGGCTGCTTTAATGGTAGTCTTTACATTTTCCCTTTCACTAGTAGTATGGGGAAGGTTGAGCGATATCGCACACCATCATTTAGCTATTGCTATTCTTTTCCTGATCGCAGGTCATATGTATAGGACCAACTGGGGCATTGGTCATGGTCTTAAAGACATTTTAGAAGCTCATAAGGGTCCGTTTACAGGACAGGGCCATAAGGGTCTCTATGAAATCCTAACAACGTCATGGCATGCTCAATTATCGCTTAACCTGGCTATGTTAGGCTCTTTAACCATTGTTGTCGCTCATCATATGTATTCCATGCCCCCCTATCCATACCTAGCTACTGACTATGGTACACAACTTTCGTTGTTCACACATCATATGTGGATTGGTGGATTTCTTTTAGTTGGTGCTGCTGCACATGCAGCCATTTTTATGGTAAGAGACTACGATCCAACTACTCGATACAACGATCTATTGGATCGCGTCCTTAGGCACCGCGATGCAATCATATCACATCTTAACTGGGTATGCATATTTCTAGGTTTTCACAGTTTTGGCTTGTATATTCATAACGATACCATGAGCGCTTTAGGGCGCCCCCAAGATATGTTTTCGGATACTGCTATACAATTACAGCCCATCTTTGCTCAATGGGTACAAAATACCCATGCTTTAGCACCTGGCGTAACAGCTCCTGGTGCAACAACAAGTACCAGCTTAACTTGGGGAGGTGGCGAGTTAGTAGCTGTAGGTGGCAAAGTCGCTTTGTTACCTATTCCATTAGGAACCGCAGATTTTTTAGTCCATCACATTCATGCATTTACGATCCATGTGACTGTATTGATACTATTGAAGGGTGTTTTATTTGCTCGCAGTTCCCGTTTGATACCTGATAAAGCAAATCTTGGTTTTCGTTTCCCTTGTGATGGACCTGGACGAGGGGGTACATGTCAAGTATCCGCCTGGGATCATGTCTTCTTAGGTCTATTCTGGATGTACAATGCTATTTCGGTAGTAATCTTCCATTTCAGTTGGAAAATGCAGTCGGATGTTTGGGGTACTATAAGTGATCAAGGGGCGCTAAGTCATATCACAGGGGGAAACTTTGCACAAAGTTCCCTTACCATAAATGGGTGGCTGCGCGATTTCTTATGGGCACAGGCATCTCAAGTAATTCAGTCTTATGGTTCTTCACTATCCGCATATGGTCTTCTTTTCTTAGGTGCTCATTTTGTTTGGGCTTTCAGTTTAATGTTTCTATTCAGTGGCCGTGGTTATTGGCAAGAACTCATTGAATCTATCGTTTGGGCTCATAACAAATTAAAGGTTGCTCCTGCTACTCAGCCTAGGGCCTTGAGCATTATACAAGGACGTGCTGTAGGAGTAACCCATTACCTTCTGGGTGGAATTGCCACAACATGGGCATTCTTCTTAGCAAGAATTATTGCAGTAGGAATGGAATTACGATTTCCGAGATTTAGCCAAGGCTTAGCTCAGGACCCCACTACTCGTCGTATTTGGTTTGGTATTGCTACCGCACATGATTTCGAAAGTCATGATGATATTACGGAGGAACGTCTTTATCAGAACATTTTTGCTTCTCACTTTGGGCAGTTAGCAATAATCTTTCTGTGGACGTCCGGAAATCTCTTTCATGTAGCTTGGCAAGGCAATTTTGAGTCATGGATACAGGACCCTCTCCATGTAAGACCGATTGCTCATGCAATTTGGGATCCTCATTTTGGTCAACCAGCTGTGGAAGCCTTTACTCGAGGAGGTGTCAGCAGCCCCGTAAATATTTCTTATTCCGGTGTTTATCAGTGGTGGTATACAATTGGATTACGCACTAATGAGGATCTTTATACTGGAGCTCTTTTTCTATTATTTCTTTCTGTTATATTCTTAATAGCGGGTTGGTTACACCTACAACCCAAATGGAAACCAAGCGTTTCGTGGTTCAAAAATGCGGAATCTCGTCTCAATCATCATTTGTCAGGACTTTTCGGAGTAAGTTCCTTGGCTTGGGCAGGACATTTAGTTCATGTCGCTATTCCCGGATCCAGGGGGGAGTCCGTCCGGTGGAATAATTTCTTAGACGTATTGCCCTATCCCCAAGGGTTGGAGCCCCTTTTGGAGGGTCAGTGGAATCTTTATGCCCAAAACCCGGATTCGAGTAATCATTTATTTGGTACCGCTCAAGGAGCGGGAACTGCCATTCTAACCCTTCTTGGGGGATTCCATCCACAAACGCAAAGTTTATGGCTGACCGATATTGCTCATCATCATTTAGCTATTGCATTTATTTTTCTTATTGCTGGTCATATGTATAGAACTAACTTCGGAATTGGGCACAGTATCAAAGATCTTTTAGAAACACATACTCCTCCAGGGGGGCGATTAGGGCGCGGGCATAAGGGTCTTTATGACACAATCAATAATTCGATTCATTTTCAATTAGGTCTTGCTCTAGCCTCTTTAGGGGTGATTACTTCCTTAGTAGCTCAACATATGTATTCCTTACCCGCTTATGCATTCATAGCACAAGACTTTACTACTCAAGCTGCCTTATATACTCATCACCAATACATCGCTGGGTTCATCATGACAGGAGCCTTTGCGCATGGAGCTATCTTTTTCATTAGAGATTACAATCCGGAGCAGAATGAGGATAATGTATTGGCAAGAATGGTAGACCATAAAGAAGCTATCATATCTCATTTAAGTTGGGCCAGTCTGTTTCTGGGGTTCCATACCTTGGGTCTTTATGTTCATAACGACGTCATGCTTGCTTTTGGTACTCCGGAAAAACAAATCTTGATCGAACCCATATTTGCCCAATGGATACAGTCTGCTCATGGTAAGACTACATATGGCTTCGATGTCTTCTTATCTTCAACGACAAGCCCCGCCTTCAATGCAGGTCAAAGCATATGGTTGCCTGGATGGTTGAATGCGATTAATGAGAATAATAATTCACTCTTCTTAACAATAGGCCCTGGGGACTTCTTGGTTCATCATGCTATTGCTCTAGGCTTGCATACAACTACATTGATTTTAGTAAAGGGTGCTTTAGATGCACGTGGTTCCAAATTAATGCCGGATAAAAAGGATTTCGGTTATAGTTTTCCTTGTGACGGCCCAGGGCGCGGCGGTACTTGTGATATTTCCGCTTGGGACGCTTTTTATTTGGCAGTTTTCTGGATGTTAAATACCATTGGATGGGTTACTTTTTATTGGCATTGGAAACACATTACATTATGGCAGGGTAACGTTTCACAATTTAATGAATCCTCCACTTATTTGATGGGATGGTTAAGAGATTATCTATGGTTAAACTCTTCACAACTTATCAATGGATATAATCCTTTTGGTATGAATAGTTTATCGGTATGGGCGTGGATGTTCTTATTTGGACATCTTGTTTGGGCGACTGGATTTATGTTCTTAATTTCCTGGCGTGGATATTGGCAGGAATTAATTGAAACTTTAGCATGGGCTCATGAACGTACACCTTTGGCTAATTTGATTCGTTGGAAAGATAAGCCAGCGGCTCTTTCCATTGTGCAAGCAAGATTAGTTGGAATGTCACATTCAGTAAAAATCTATGATACATGTATAGGATGTACTCAATGTGTACGAGCTTGTCCTACGGATGTATTAGAAATGATACCTTGGGATGGATGTAAAGCCAAACAAATAGCTTCCGCACCAAGAACCGAGGACTGTGTAGGTTGTAAGAGATGTGAATCGGCTTGTCCAACAGATTTTTTGAGTGTCCGTGTTTATTTAGGGCCTGAAACAACTCGTAGCATGGCTCTATCTTATATGACAGATCTCAACTTACCCTCTATTTTCGTGCCTTTAGTAGGCTTAGTATTTCCTGCAATTGCAATGGCTTCTTTATTTCTTTATGTACAAAAGAATAAGATTGTCATGCGAGATATAAAAACATATTTCTCTGCGGCACCCGTGCTAAGTATTTTATGGTTTGGAGCTTTAGCAGGTCTATTGATAGAAATCAATCGGCTATTCCCAGATGCCTTGTCATTCCCCTTTTTTATGACTGCTATTTTAGAGAGACGTGAAAGTACAAGCCTATGGGGTCGCTTCTGTAACTGGATAACCAGCACTGAAAATCGTCTTTATATCGGATGGTTCGGTGTTTTGATGATCCCTACTCTATTGACCGCTACTTCTGTATTTATTATAGCCTTCATTGCTGCTCCTCCAGTAGATATTGATGGTATTCGTGAACCAGTTTCTGGTTCTTTACTTTATGGAAACAATATTATCTCCGGTGCCATTATTCCTACTTCTGCAGCTATCGGTTTGCATTTTTATCCAATATGGGAAGCAGCTTCTGTTGATGAATGGTTATACAATGGCGGTCCTTATGAGCTAATTGTTCTACACTTCTTACTTGGTGTAGCTTGTTACATGGGTCGTGAGTGGGAACTTAGTTTCCGTCTGGGTATGCGTCCTTGGATTGCTGTTGCATATTCAGCTCCTGTTGCAGCTGCTACTGCTGTTTTCTTGATTTACCCTATTGGTCAAGGAAGTTTTTCAGATGGTATGCCTTTAGGAATATCTGGTACTTTCAACTTTATGATTGTATTCCAAGCAGAGCACAACATCCTTATGCATCCATTCCATATGTTGGGTGTAGCTGGTGTATTCGGCGGCTCCCTATTTAGTGCTATGCATGGTTCCTTGGTAACCTCTAGTTTGATCAGGGAAACCACGGAAAACGAATCTGCTCTGGACTTAGCTATGGCTTTATACGAATTAGCCGTTTTTGATCCCTCTGACCCCGTTCTTGATCCAATGTGGAGACAAGGGATGTTTGTCATACCCTTCATGACTCGGTTAGGAATAACCAATTCGTGGGGTGGTTGGAGTATCTCAGGAGGAACTATAGCAAATCCGGGTATTTGGAGTTATGAAGGTGTGGCAGGGGCACATATTGTGTTTTCTGGTTTGTGCTTCTTGGCGGCTATCTGGCATTGGGTATATTGGGACCTAGAAATATTTTGTGATAAGCGTACGGGAAAACCCTCTTTGGATTTGCCCAAGATCTTTGGAATTCATTTATTTCTCGCGGGGGTGGCCTGCTTTGGCTTTGGTGCATTTCATGTAACAGGTTTGTATGGTCCTGGAATATGGGTATCTGATCCTTATGGACTAACTGGAAAAGTACAAGCTATAAATCCGGCGTGGGGCGTGGAAGGCTTTGATCCTTTTGTTCCGGGGGGCATAGCCTCTCATCATATTGCTGCAGGTACATTGGGCATATTAGCGGGTCTATTCCATCTTAGTGTCCGCCCGCCTCAACGTCTATATAAAGGATTACGTATGGGCAATATTGAAACTGTACTTTCCAGCAGTATCGCTGCTGTTTTTTTTGCAGCTTTCGTTGTTGCTGGAACTATGTGGTATGGTTCAGCAACTACCCCAATTGAATTATTTGGTCCTACTCGTTATCAGTGGGATCAGGGATACTTTCAGCAAGAAATATATCGAAGAGTTAGCGCTGGTCTAGCCGAAAATCTTAGTTTATCGGAAGCTTGGTCTAAAATTCCAGAAAAATTAGCTTTTTATGATTATATTGGTAATAATCCGGCAAAGGGGGGATTATTCAGAGCAGGCTCAATGGACAATGGGGATGGAATAGCTGTTGGATGGTTAGGACACCCCGTCTTTAGAGATAAAGAAGGGCGTGAGCTTTTTGTACGTCGTATGCCTACTTTTTTTGAAACATTTCCGGTAGTTTTGATAGATGAAGACGGAATTGTGAGAGCCGATGTTCCTTTTAGAAGAGCAGAGTCCAAATATAGTGTTGAACAAGTAGGTGTAACCGTCGAGTTCTATGGGGGCGAACTTAATGGAGTAAGTTATTCTGATCCCGCTACTGTGAAAAAATATGCTAGACGTGCCCAATTAGGTGAAATTTTTGAATTAGATCGGTCTACTTTGAAATCCGATGGTGTTTTTCGTAGCAGTCCAAGGGGTTGGTTCACTTTTGGGCATGCTACCTTTGCTTTGCTCTTCTTGGATGCTCAAGTGGAATTTGGAACATTCCAAAAAGTAGCATTTGTATGGTCTGGAGAGGCTTACTTGTCTTATAGTTTAGCCGCTTTATCCGTCTTTGGTTTTATCGCCTGTTGTTTTGCCTGGTTCAATAATACCGCCTATCCTAGTGAGTTTTATGGGCCCACCGGGCCAGAAGCCTCTCAAGCTCAAGCATTTACTTTTCTAGTTAGAGACCAACGTCTTGGGGCTAATGTGGGATCGGCCCAAGGGCCTACTGGTTTAGGTAAATATCTAATGCGTTCCCCAACGGGGGAGGTTATTTTTGGAGGAGAAACTATGCGCTTTTGGGATCTTCGCGCTCCCTGGTTAGAACCTCTAAGGGGTCCCAATGGTTTGGACTTGAGTAGGCTGAAAAAAGACATACAACCTTGGCAAGAACGACGTTCGGCAGAATATATGACTCATGCTCCTTTAGGTTCTTTAAATTCTGTGGGTGGCGTAGCTACCGAGATCAATGCAGTCAATTATGTCTCTCCTAGAAGTTGGTTAGCAACCTCTCATTTTGTTCTAGGATTCTTCTTTTTTGTTGGCCATTTGTGGCATGCGGGAAGGGCCCGTGCAGCTGCAGCAGGGTTTGAAAAGGGGATCGATCGTGATTTTGAACCTGTTCTTTACATGACCCCTCTTAACATGTTACGTCAATTTGAACTTGCTCGATCTGTTCAATTGCGACCTTATAATGCAATTGCATTCTCTGGTCCAATCGCTGTTTTTGTTTCCGTATTCCTGATTTATCCACTAGGCCAATCTGGTTGGTTCTTTGCACCTAGCTTTGGCGTAGCAGCTATATTTCGATTCATCCTATTCTTCCAAGGATTTCATAATTGGACGTTGAACCCATTTCATATGATGGGAGTTGCCGGAGTATTAGGTGCCGCTATGTCTGGAAGTACGGGAGAACGCTCTTTTGCTGATATTATTACCAGTATTCGATACTGGGTTATTCATAGCATTACTATACCTTCCCTATTCATTGCGGGTTGGTTATTCGTCAGTACGGGTTTAGCTTACGACGTGTTTGGAAGTCCTCGGCCAAACGAGTATTTTACGGAAAGCCGACAAGGAATTCCGTTAATAACTGGCCGCTTTGATTCTTTGGAACAACTCGATGAATTTAGTATGACCATAGATCGAACCTATCCCATTTTTACAGTGCGATGGTTGGCTGTTCACGGATTAGCTGTACCTACTGTTTCTTTTTTGGGGTCAATATCCGCAATGCAGTTCATCCAACGAATGGCTACACAAACCATTGAGGATAGTTCTAGATCCGGCCCAAGACGAACTGCTGTAGGTGATTTATTGAAACCTTTGAATTCGGAATACGGTAAAGTAGCCCCGGGTTGGGGGACTACACCACTTATGGGAGTCGCAATGGCTCTATTCGCGATATTCCTATCTATTATTTTGGAAATTTATAATTCTTCTGTTTTACTGGATGGAATTTCCACGATGCTTACTCTCAAACTTTTTGTTTACACAGTAGTAATATTCTTTGTTTCCCTCTTTATCTTCGGATTCTTATCTAATGATCCAGGACGTAATCCTGGACGTGAGGAAATGGCCGATACTACTGGAAGGATTCCTCTTTGGCTGATAGGTACTGTAACTGGTATTCCTGTGATCGGTTTAATAGGTGTTTTCTTTTACGGTTCATATTCTGGGTTGGGTTCATCTCTAATGCTTAATATCTTTAGTTTAATCTCTATCTGTCTTAATTCTGTCCTTTATCCGAGTAGTTTTCTCTTCGTCAAATTGCCCGAAGCTTATGCCATTTTCAATCCAATCGTGGATGTTATGCCTGTCATACCTGTACTCTTTTTTCTATTAGCCTTTGTTTGGCAAGCTGCTGTAAGTTTTCGAATGACACAATCAAACCCGAATGAACAAAATGTTGAATTGAATCGTACTAGTTTATACTGGGGTTTATTACTCATTTTTGTACTTGCTGTTTTATTTTCCAACTATTTCTTTAATATGGAAGTCAATATTCTCGCATTTATTGCTACTGCGCTCTTCATTCTAGTTCCTACTGCTTTTTTACTTATTATTTATGTAAAAACAGTCAGCCAAAATGATATGGAAACAGCCACCCTAGTCGCCATCTTCATATCTGGTTTGCTTGTAAGCTTTACTGGGTACGCCTTATATACCGCTTTTGGGCAACCCTCTCAACAATTAAGAGATCCATTCGAAGAACACGGGGACATGGAAGCATTGATTTATACATTCCTTTTAGTGTCTACTTTAGGGATAATCTTTTTTGCTATTTTTTTTCGAGAACCACCTAAGGTTCCGACTAAAAAAATGACTATTGCTTTCCAATTAGCTGTTTTTGCATTAATTGCGACGTCATCGGCCTTACTGATTAGTGTACCCCTTGTATTTGCTTCTTCGGATGATTGGTCAAATAACAAAAATGTTGTATTTTCAGGTACATCATTATGGATTGGATTAGTCTTTATGCGTTGGAGACGTTTCTTATTTGAAGCCATTTATAAAGCACAGGCTGAAACAGGAGAAATCAAAGGACATTACTTGAATGCTACTGCGGGTACATGTGAAGAAATGATAAAAAGGGCCGTATTTGCCAGAGAATTGGGAGTTCCCATCGTAATGCATGACTACTTAACGGGAGGATTCACTGCAAATACTAGTTTGGCTCATTATTGCCGCGACAATGGCCTACTTCTTCACATCCACCGGGCAATGCATGCAGTTATTGATAGACAGAAAAATCATGGTATGCATTTTCGTGTACTAGCTAAAGCATTACGTATGTCTGGCGGAGATCATATTCACGCCGGTACAGTAGTAGGTAAACTGGAAGGAGAACGTGAGATGACTTTGGGTTTTGTTGATCTATTACGTGATGATTATATTGAAAAAGATCGCAGTCGCGGTATCTTTTTCACTCAAGATTGGGTCTCTATGCCAGGCGTTATACCGGTGGCTTCGGGAGGTATTCATGTTTGGCATATGCCTGCTCTGACCGAAATCTTTGGAGATGATTCCGTACTACAGTTTGGTGGAGGAACTTTAGGACACCCTTGGGGAAATGCACCTGGTGCAGTAGCTAATCGGGCGGCTTTAGAAGCGTGTGTACAAGCTCGTAATGAAGGACGCGACCTTGCTCGCGAAGGTAATGAAATTATCCGTCAAGCGGGCAAATGGAGCCCGGAGCTAGCCGCAGCTTGTGAAGTATGGAAGGCAATCAAATTTTTCGAACCGGTAGATATGATTCAACCTCAGACCCTTTTGAATGTGGCGGATAACAGTGGAGCTCGAAAATTGATGTGTATTCGAATACTAGGAGCTAGTAATCAACGATATGCTCATATTGGTGATGTTATTGTTGCTGTAATCAAAGAAGCACTTCCAAAAATGTCTCTCGAAAAATCAGAAGTAATTAGAGCTGTAATTGTACGTACGCGTAAAGAATTCAAACGCGATGAAGGTATGTCAATACGATATGATGACAATGCAGCGGTTGTCATTGATCAAAAAGGAAATCCAAGAGGAAGTCGCGTTTTTGGTGCGATCGTTGAGGAATTAAGAGAATTGAAATTCCCAAAAATCGTCTCATTAGCTCTCGAAGTATTAATGAAGGGAATATCCTCTCGAGGCAGTCATATCTGTTTTGGCAGATATGCTCTTCAAACACTTGAACCCGCTTGGATCACAGCTAGGCAAATAGAAGCAGGGCGAAGAGCAATAACACGATATGCGAAAATATGGGTACGTATATTTCCCGACAAACCCGTTACAGCAAGATCCGCAGAAACACGTATGGGTTCGGGAAAGGGAGACCCAAAATATTGGGTATCCGTTGTTAAACCGGGCCGAATACTCTATGAAATGAGCGGAGTATCCGAAACTGTAGCTAGAGCAGCTATGTCAATAGCTGCGCGGAAAATGCCTATACGAACTCAATTTCTTATGCCCTTAGGCACGGCTATACATAACATAGAAATCACACGCGGAAGGGGTGGACAATTTGCTAGAGCAGCGGGTGCTGTAGCAAAACTGATTGCAAAAGAGGGTAAATCGGCCACATTAAGATTACCGTCTGGGGAGGTCCGTTTGATATCCCAAAACTGCTTAGCAACAGTCGGACAAGTGGGTAATGTGGGGGTGCACCTAAAAAGTTTGGGGAGAGCCGGATCTAAGTGTTGGCTAGGTAAGCGCCCTGTAGTCAGAGGAGTAGTTATGAACCCCGTGGACCATCCCCATGGGGGCGGTGAAGGGAGAGCCCCAATTGGTAGAAAAAAACCCACAACCCCTTGGGGGTATCCTGCGCTTGGAAGAAGAAGTAGGAAAAAGAAAAGATATAGTGATAGTTTGATTCTTCGTGGAGGATCTAAAGCTCGGAGGCGCCGAAAAAAAATTCCATCAACTTTTAAAGGGGCTCGTTCAAGATGTATTCGAATAATGACTCAGCAGAAAACGAGAGCCTCGGCTTCCTCTCATCGAGATAGAGGCAGGCAAAAGAGGGATTTTCGCCGTTTGTGGATCACTCGGATAAATGCAGTAACTCGTGAAGATCTGGTATTCTATAGTTACAATCAATTAATACACAATCTGTACAAGAAGCAATTACTTCTTAATCGAAAAATGCTTGCGCAAATAATTATATCAACTAAGAAGTGTCTTTCCACGATTTCCAAAAAAATCTTCATTAGTAAAGGGCGTTCTTATCCGATTAAAAATCTTTGGAAAAAAAAAGGTTATTTAGCCGCAGTACAAGCTTTTTCTTTAGCGAAACACAATACACCCAATCGATTAGAATTGAGAAAATTTTGTCGCTATTGTCACAAGCATACGATTCATGGAGAAATAAAGATGAAAATAGGGGCTTCTGTTCGTAAAATTTGTCAAAAATGTCGATTGGTTCGTAGGCGAGGACGAATTACAGTCATTTGTTCCAAGTCTAAACATAAACAGAGACAGGGGAAAAATGATTTCAAACCAAAGTGCTTTGAGGAAAGAGTGGATGGTGCTCGTCTGATTTATGGGCGACTCGTTCTGTCCCCGCTTATGGCGGGTCAAGGGGAGCCCATCGGTACTGCTATGCTAAGGGCTTTACTTGGAGAAATAGAAGGAACACGTATCACACGCGTCCAATTTAGGAATGTGCCAAAAGGATCTGCTACGATAGAAGGTGTGCAAGAATCGATATACGAAATCTTACAAAATTTGAAGGCTATTGTATTTCGAAATCATCTCGATGGAGTTCGAGAGGCATCGATTTGCCTCCCCAGATGCGTAACTGCTCAGGATATCATCTTACCTCCTTCCATGGCAGTCGTTGACACCACACAATACATAGCTAGCGTGATCAAACCCATCAATTTGGTTATGGAATTCAAAATCAAGAGAGATCGCGGATATAATGGCTACACACTATATCCTTATTTCAGCCCAATTGAGAATGCGACTTATTCGCTAACAGAGATACTCATTTTAGAGGTGTGGACGAATGGAAGTTTGACTCCAAAGGAAGCCATTTTTCAGGCTTCTCGTGATTCGGGAGTTTCCATTATAGCCGAACACAAAGGAAAGATCCTTTCTACGGATACTCACAAGATCATTTTCTCAAGTAATGGGATTCCATTAGTTATGTATCGACGTTCTAACAAAAATACTTATATGCATCAAAAACCTCAGGCTCGGCGGGGTAAATGCATTAAAAAAGGACAAATTTTAGCGGACGGGGCGGCTACGGTTGGTGGAGAGCTCGCTTTAGGAAAAAACGTATTAATAGCTTATATGCCATGGGAGGGTTACAATTTTGAAGACGCAGTACTCATTAGCGAACGTCTGGTATATGAAAATATTTATACTTCTTTTCACATCCGGAAATATGAAATTCAAATTCATGTGACAAGCCAACCTGAAAAAATGACTAGGAAAATACCCCATCTGAGGGCTCATTTACTCCGCAATTTGGGCAAAAATGGGATTGTAATGTTGGGATCTTGGGTAGAAGCAGGTGATGTTTTACAGATTAATAGGATGATCGATCAATATAAGCATCAACAACTTCAAATTGGGCTAGTTTCTCCTCAACAAATAAGGGCTTGGTCCAACAAAATCGGAGAAGTCACAAAGCCCTATACTTTTTATTATAAGAGCACTAAACCAAAAAAGGATGGATTGTTTTGCGAAAGAATTTCTGGACCCATAAAAAGTGGATTTTGTGCTTGTGGAGCCGAAAAAGAAGGCCGACAATTTTGCAAAGACTGCGGGGTAGAATTTATTGATTCGCGGATACGAAGATATCAAATGGGATACATCAAACTCGGATGTCCAGTGACTCATGTATGGTATTTGAAACGTCTTCCTAGTTATATCGCGAATCTTTTAGATAAATCCCTTACGGAATTAGAGGGCCTAGTATACGACTTCTCTTTTGGTAGGCCCCTAGCTAAAAAACCGACTTTCTTACGATTACGAGGTTTATTCGAAGATGAAATTCCATCCTGGCAATATAGCATTCCACTTTTTTTTACATTTCGAAATCGGGAAATCGCGACAGGAGCAAGGGCTATCAGAGAACAATTAGCTGATTTGGATTTGCGAATTGTTCTAGAGAATTCATTGAAGGAATGGAAGGAATTATGGGAAGATAGAAGACGAAACAGAAAAGCTTTTTTGGTTAGACGTATGGGATTAGCTAAACATCTTATTCGAACAAATGTAGAACCAGAACGGATGGTTTTGCGCTTATTACCAGTTCTTCCTCCCGAATTGAGACCCGTGATTCAGATAGATGGGGAGAAACTAATGAGTTCGGATATTAATGAACTTTATAAAAGAATTATCCGTCGGAACAATGTGCTTACCTTTTCACCAGTGGATTTAGCAATGTCTCAGGAAAAATTGGTACAAGAAGCCGTGGATACACTTCTTAATGGGCTCCACCAATCAATAAGGGACGGTCAAAATAATGTTTACAAGTCATTTTCAGATGTAATTGAGGGTAAAGAGGGAAGATTTCGCGAGACTCTGCTTGGTAAACGGGTCGATTATTCGGGGCGTTCTGTTATTGTCGTGGGTCCTTGGCTTTCATTACATGAATGTGGATTACCTCGAGAAATAGCAATAGAGCTTTTCCAAACATTTGTAATTCGGGGTTTAATCAGGAAAAATGATACTTCTAACATGGGGATTGCTAAAAGTCAAATTCGAGAAAGAGAACCTATTGTATGGGAAATACTTCAAGAAGTTATGCAGGGGCATCCTGTATTGTTGAATAGAGCACCCACCCTGCATAGATTAGGCATACAGGCCTTCCAACCCATTTTAGTGGGGGGACGCGCTATTTGTTTACACCCATTAGTTTGTAAGGGTTTCAATGCAGACTTTGATGGGGACCAAATGGCGGTTCATGTGCCTTTATCTTTGGAAGCTCAGGCGGAAGCCCGTTTACTTATGTTTTCTCATCTAAATCTCTTGTCCCCAACTATTGGGGATCCTATTACCGTACCAACGCAAGATATGCTTATTGGGCTTTATGTATTAACGATCGGTAATCGGCGAGGTATTTGTGCAAATAGATATAATTACCCAAACTATCAAAGAAAAGAACCCCCTTTTTCTAGCTCCTATGATGCACTTGGAACTTATCAGCGGAAACGAATCCGTGTAGACAGTCCTTTGTGGTTCCGATGGCGTGTCATTGGGGCAAGAGGGGTTCCGATCGAAGTTCAATATGAATCTTTGGGTACGTATCATGAGATTTATGAGCACTATCTAATCGTAGTAAATGGAAAAAAGGAAATCCGTTGTATATACATTCGAACCACCCTTGGTCATATTTCTTTTTATAGAGAAATAGAAGAAGCCATACAAGGGTTTAGTCAGGGGATCCGTTTTGCAAGACTTTTCCTTGAGGATCTCTTGCAGGAAAAGGATAATCTCCAACTTCGAGTTGTCAATTCTTTTCGTTATATTCGAAGAATTTCTCACACAAGTATTCAATTAGTTCGGACATGCTTAGTATTGGATGACCAAGAAAAAGAGGGGGCTCATTCCCTTGTTGAGGTAAGGGCAGATCTGATTCGCCATTTCCTAAGAATTGAGTTAGTCGGAAAAAGGTATGATAGGGCAAGTTCGGGATCGATTCTGAATCGATTAGATTCCAAGGCGAAGTTTGGCACGTTGTTGATGATTTTGTCGTCATCCAAATCTTCTCGAATTCCTTTAGGCGCTATTGTACCTAAGAATCTTTCTTCATCTTACATAACGCATAATCAGATCTTGTTAAAGAAATATCTTAAATACTCTTTAATAGATGAAAGTGGGAGAATTTATAATCCCTTGCACCCATTCCATTGGAATTGGTTTCTTCATCACAATTATTGTGAAGAGAAGTCGACAATAATTTGTCTTGGACAATTTCTTTTCGAAAATGTATGTCTATTTATAAGAAAATCAGGTCAAATTTGCATTGTGAATGTTGATTCTTTAGTTATAAGATCAGCTAAACCTTATTTGACTAGTCCAGGAGCAACTGTTCGTGGTCATTACGGGCAAATCCTTTACGAAGGGGATACGCTAGCTACCTTTCTCTATGAAAAATCTAGATCTAGTGACATAACACAAGGTCTTCCAAAAGTAGAACGAATCTTCGAGGCGTCAATATCAAGGAACCTCGAAAGTAGAATTAAAGGTTGGAAGAAGCGTATACCAAGAATTCTTGGAATACCCTGGGGATTCTTGATTGGAGCCGAACTGACCATGGCCCAAAGCCGTATCTCTTTGGTTAATAAGATCCAAAAGGTTTATCGATCCCAGGGGGTACAGATCCATAATAGGCATATAGAGATTATTATACGCCAAGTAACATCAAGAGTGTCGGTTTCCGAAGATGGAATGTCTAAAGTTTTTTCACCTGGAGAATTAATCGGATTGTTGCGAGCAGAACGAGCGGGGCGTGCTTTGGACTATATCTGTTATCGTCCAATCTTATTGGGAATAACAAGAGCGTCTCTGAATACTCAAAGTTTCATATCCGAAGCAAGTTTTCAAGAAACCGCTCGCGTTTTAGCAAAAGCTGCTTTACGAGGTCGTATTGATTGGTTGAAAGGTCTGAAAGAGAACGTTGTTCTGGGGGGGATTCTGCCCCTTGGTGGATTCCATAAAACTCGTTTTCGTTTCCGTAATAAGGGACGTAGATTAGAAGAAGGAGTTATTCATATTCAAGCAAGTTTAAATAATACCATTACCAGTGTTACGGATGTAGAAGGTCGGGTGATTTACTGGGCCTGCGCCGGCACTTCTGGATTCAAAGGCCCAAAAAAAGCAACACCCTATGCTGCAGAAAGGGCAACAGCGGAAGCTATTGGTGCAGTAGGTATGAGACGAGCAGCAATTATGATAAGGGGTGGTGGAAAAGGAAGGGATGGAGCATTACGAGCTATTCGTAAAAGTCGTATACGCTTAATTTTGCTACGTGATGTAACACGTATGTCACATAACGGATGTCGACCTCCTAAAAGAAGACGCGTGATGGCAAGAAAAAGTTGGATTCAAAGGGAAAACAAGCGGCAGAAATTGGAACTGAAGTATCGTCTGATTCGTCGATCCTCAAAAAAGAGCAAAGTTTCATCCTTGGAAATAAAAGAAATTCGACGAAAATTGCAATCCCTACCACGTAATAGTTCACCTATACGGCTTCATCGACGTTGTTTTTTGACTGGAAGATCCAGAGCTAATTATCGAGACTTTGAACTATCCAGACACATCCTTCGAGAAATGGTTTTTGCATGTTTGTTACCAGGTGCAACAAGAGCAAGTTGG?????????????????????????????????????????????????????????????????????????????????????????????????????????????????????????????????????????????????????????ATGATTGGCCATACAATCGCTATTCATAATGGAAAGGAGCATTTACCTATTTATATAACCGATTATATGGTAGGTCATAAATTGGGGGAATTCGTGCCTACTCTGGAAAAAAAGGATAATCAATCTCGTCGTATGACAAGAAGATATTGGAATATCAATTTGGAAGAGATGCTAAAAGCAAGAGCTCATTTAGGTCATGATACTCAGAAATGGAATCCTAGAATGGCCCCTTACATCTCCGGAAAGAGTAAAGGTATTCATATTCCAAATCTCGTTAGAACTGTTCGTTTTTTATCAGAAGCTTGTAATTTAGTTTTCGATGCAGCAAGTCATGGAAAAAACATCTTAATCGTTGGTACCAATCCAGTAGCCGATTCAGTAGCATCAGCTGCAGAAGATGGGAGAATACGAAATTGTATCAAGAATTATATACAGTTCAAAGGAATTATATGTATCAAAATTCTAAAAGAATTAGGGATTAATGTACAAAAAGAAAGAAACCAGAGACTCTATATTGCTGTCGAAAAAGTGAAAGAACCTTATAAACAACCCAAAATTCTTGCAGAATATATAGCTCTCCAAATCAGAAATAGGGTTCCATTTCGAAAGGCAATGAAAAAGGCTATTGAATTAACCACACTAGGTATACAAGGAATTCGCGTGCAACTCGCAGGCCGTCTCGCCGGAAAAGAAATTGCGCGTGTCGAATCGGACGACCGGGGGAGACTTCCCCTACAAACAGTTAGTGCTAAAATTGATCATTGTTCTTACCCAGCTCGAACAATTCACGGGGTATTAGGTATCAAAATTTGGATATTTATAGAAATGTCTCGTTACCGAGGACCTCGTTTCAAAATAATACGTCGTCTGGGAACTTTACCAGGACTAACTAGGAGAGGGCCTTGGCAATTTCCTAAAAAATCGCAATACCGTATTCGTCTAGAAGAAAAACAGAAATTGTGTTTTCATTATGGTCTGACAGAACGACAATTACTTAGATATGTACAGATCGCAGGAAAAGGAAAAGGATCAAGAGGTCAAGTTTTACTACAACTACTTGAAATGCGTTTGGATAACACCCTTTTTCGATTGGGTATGGCTTCAACCATTCGTGGGGCCAGGCAATTAGTTAACCATAGACATATTTTAGTTAATGGTCGTACAGTCGATATACCAAGTTATCGTTGCAAACCCCGAATTACTGCGAAGGATAACCAAAGATCAAAACGTCTGATTCAATTGCAATATAAAGGATTAGTAAATCAAATAATAGATAGGAAGTGGATCGGTTTAAGAATAAAAGAATTGTTAGTCGTAGAATATTATTCTCGTCAGACTATGTTGGTTAACCGTATTATGAAACACGGAAAGAAATCATTGGCTTATCAAATTCTCTATCGAGCCGTGCAAAAGATTCACCAAACAAAAACAAACCCACTATTTGTTAAGGCAAATAGGATGGGTAAAGACATTATTGCTGACCTAATAACTTCTATGAGAAACGCTGACATGAAGAAAAAAAGAACGGTTCGAATAGCATCTACAAAAATGACCGAAAACCTTGTTAAAATACTTCTCCGAGAAAATGTTATTGAAAATGTTCGTAAACATCAGGAAAGTAACAAAAATTTCTTGGTTTTAACTCTACAAAGAAAGGGGATAATCAGCCGGCCCGGTTTACGAATTTATTCTAAGTATCAACGAATTCCTAAGATTTTAGGTGGAAGGGGAATTGTAATTCTTTCTACTTCTCGAGGTATAATGACAGATCGAGAAGCTCGACTAGCAAAAATGGGAGGAGAAATCTTATGTTATCTATGGACGGAGAGTTTGATCCTGCAGGATGAACGCTGGCGGCATCTTAACACATGCAAGTCGGACGGGAAGTGGTTCCAGTGGCGTACGGGTGAGTAATGCGCATGCCCTTGGGAGGGGAACCGGTCGCTAATACCCGCTGAGGAGCAAGGAGGAATCCGCCCGAGGAGGGGCTTGCGTCTGATTAGCTAGTTGGTGAGGCAATAGCTTACCAAGGCGAAGATCAGTAGCTCTGAGAGGATGATCAGCCATGGGACTGAGACACGGCCCAGACTCCTACGGGAGGCCGCAGTGGGGAATTTTCCGCAATGGGCGAAAGCCTGACGGAGCAATGCCGCGTGGAGGTAGGCCTACGGGTCGTGAACTTCTTTTCTCGGAGAAGAAACAATGACGGTATCTGAGGAATAAGCATCGGCTAACTCTGTGCCAGCAGCCGCGGTAAGACAGAGGATGCAAGCGTTATCCGGAATGATTGGGCGTAAAGCGTCTGTAGGTGGCTTTGCAAGTCCGCCGTCAAATCCCAGGGCTCAACCCTGGGCAGGCGGTGGAAACTACCAAGCTGGAGTACGGTAGGGGCGGAGGGAATTTCCGGTGGAGCGGTGAAATGCGTTGAGATCGGAAGGAACAAATGGCGAAAGCGCTCCGCTGGGCCGACACTGACACTCAGAGACGAAAGCTAGGGGAGCGAATGGGATTAGTGACCCCAGTAGTCCTAGCCGTAAACGATGGATACTAGGTCGACCCGTGCAGTGCTGTAGCTAACGCATTAAGTATCCCGCCTGGGGAGTACGTTCGCAAGAATGAAACTCAAAGGAATTGACGGGGGCCCGCACAAGCGGTGGAGCATGTGGTTTAATTCGATGCAAAGCGGAGAACCTTACCAGGGCTTGACATTCCTCTTGAAAGAGAGGGGTGCCTTCGAACGCGGACACAGGTGGTGCATGGCTGTCGTCAGCTCGTGCTGTGAGGTGTTGGGTTCAGTTCCGCAACGAGCGCAACCCTCGTGTTTAGGCAAGAGACAACCTGGCGAACATCTTAGTAGCCAGAGGAAAAGAAAGCACCTTGCAAGGCTAAATAACTGGACATCTAGTGGGATGTTCTGGTGTCCTAGGCGTAAAGGAACCACACATCCATCCCGAATTTGGTGGTGAAACTCTACTGCGGTGACGATACTGTAGGGGAGGTCCTGCGGAAAAATAGCTCGACGCCAGAGGGGATATAGCTCAGTTGGTAGAGCTCCGCTCTTGCGGCGGCATGGCCAAGCGGTAAGGCAGGGGACTGCAAATCCTTTATCCCCAGTTCAAATCTGGGTGTCGCGGGATTGTAGTTCAATTGGTCAGAGCACCGCCCTGTCAAGGCGGAAGCTGCGGGTTCGAGCCCCGTCAGTCCGCCCCTATCGTCTAGTGGAGGACATCTCTCTTTCAAGGAGGCAGCGGGGATTCGACTTCCCCTGGGGGTGGGATAGCTCAGTTGGGAGAGCAGAGGACTGAAAATCCTCGTGTCACCAGTTCAAATCTGGTTCTCGGCATGGTCGAATGGTAATTCTCTTTGCCAAGGAGAAGGTGCGGGTTCGATTCCCGCCCAAGCTAACGATGCGGGTTCGATGCGGATGTAGCCAAGTGGATCAAGGCTGTGGATTGTGAATCCACCCGCGGGTTCAATTCCCGTCGTTCGGCATCCATGGCTGAGTGGTTAAAGCGCCCAACTAATTGGCAAATTAGGTTCAATTCCTGCTGGATGGGGCTATTAGCTCAGTGGTAGAGCGCGCCCCTGATACGGGTTCGAGTCCCGGGCAACCCAGCCTTGATGGTGAAATGGTAGACACGCGAGACTCAATCTCGTGCTAAAGAGCGTGGAGGTTCGAGTCCTCTTCAAGGCGCCGCCATGGTGAAATTGGTAGACACGCTGCTCTTAGGAAGCAGTTCTCGGTTCGAGTCCGAGTGGCGGAACTCAGTGAGTATTGCTTTCATACGGCGGGAGTCATTGGTTCAAATCCAATCCTCAGTAGCTCAGTGGTAGAGCGGTCGGCTGTTAACTGACTGGTCGTAGGTTCGAATCCTATTTGGGGGATGTAGCGCAGCTTGGTAGCGCGTTTGTTTTGGGTACAAAATGTCACGGGTTCAAATCCTGTCATCCGATGTGGCCAAGTGGTAAGGCAGCGGGTTTTGGTCCCGAGATGTAGGTTCGAATCCTTCCATCGGGCCTGTAGCTCAGGATTAGAGCACGTGGCTACGAACCACGGTGTCGGGGGTTCGAATCCCTCCTCGCGCGTCCATTGTCTAATGGATAGGACAGAGGTCTTCTAAACCTTTGGTATAGGTTCAAATCCTATTGGACGCAGGAGAGATGGCTGAGTGGGCTAAAGCGGCGGATTGCTAATCCGTTGTACGACGAGGGTTCGAATCCCTCTCTTTCGGAGAGATGGCCGAGCGGCTCAAGGCGTAGCATTGGAACTGCTATGTAGACTTTTGTTTACCGAGGGTTCGAATCCCTCTCTTTGAGGTGGCCGAGTGGTTGATAGCTCCGGTCTTGAAAACCGGCATAGTTAAGAAACTATCGAGGGTTCGAATCCCTCTCTCTAGAGTAACGCCATGGGGCGTAAGTCATCGGTTCAAATCCGATAAAGCCCGCTTAGCTCAGGGGGAGCATCGCATTTGTAATGCGATGGTCATCGGTTCGATTCCGATAGCCGGCAGGGGTATAACTCAGCGGTAGAGTGTCACCTTGACGTGGTGGAAGTCATCAGTTCGAAACTGATTATCCCCGAGAAGGTCTACGGTTCGAGTCGCGCTCTTAGTTCAGTTCGGTAGAACGTGGGTCTCCAAAACCCAATGTCGTAGGTTCAAATCCTACAGAGCGGGGTCGATGCCCGAGCGGTTAATGGGGACGGACTGTAAATTCGTTGATGACACGTCTACGCTGGTTCAAATCCAGCTCGGCCCAGGAGTAAAGCAGTCTTAGCTTACAAGGCTCATAACCTTGGAGTCAGGTTCAAATCCCGTCTCCGCA??????????????????????????????????????????????????????????????????????????????????????????????????????????????????????????????????????????????????????????????????????????????ATGTTGGCTCAATCCGAAGGAAATTATGCGGAAGCTTTACAGAATTATTATGAAGCTACGCGACCTGAAATGGATCCCTATGATCGAAGTTATATACTCTATAACATAGGCCTTATACACACGAGCAACGGGGAGCATACAAAGGCTTTGGAATATTATTTCCGGGCACTAGAACGAAACCCTTTCTTACCACAAATGAGTTGGCGATCAGAACATATATGGATAGAACTTCCAAGGGGTTCTCGAAAAACAAGTAATTTTTGTTGGGCCTGTATTCTTTTTCTAGGTTCACTAGGATTCTTAGTGGTTGGAACTTCCAGTTATCTTGATAAGAATCTGATATCCCTATTTCCATCTCAACAAATTCTTTTTTTTCCCCAAGGGATCGTGATGTCTTTCTACGGAATCGCAGGTCTATTCATTAGCTCCTATTTGTGGTGCACAATCTTGTGGAATGTAGGGAGTGGTTATGACCTATTCGATAGAAAAGAAGGAATAGTGCGCATTTTTCGTTGGGGATTCCCTGGAAGAAATCGTCGCATCTTCCTTCGACTCCTTATGAGGGATATTCAATCAATCCGAATTCAGGTTAAAGAGGGTCTTTATCCTCGTCCTGTCCTTTATATGGAAATTCGAGGCCAAGGGGCCATTCCCTTGACTCGTACTGATGATAATTTGACTCCAGGAGAAATTGAACAAAAAGCTGCTAAATTGGCCTTTTTCTTGCATGTACCAATTGAAGTATTT
>Anigozanthos_flavidus
TAAGGTCACGGCGAGACGAGCCGTTTATAGGTGTCAAGTGGAAGTGCAATGATGTATCGAGCCGACGAAATTAGTAATATTATCCGTGAACGTATTGAACAATACAATAGAGAAGTAAAAATTGTGAATACCGGTACCGTACTTCAAGTGGGCGACGGCATTGCTCGTATTCACGGGCTTGATGAAGTAATGGCAGGTGAATTAGTAGAGTTTGAAGAGGGTACAATAGGTATTGCTCTGAATTTGGAATCAAATAATGTTGGTGTTGTATTAATGGGTGATGGTTTGATGATACAAGAGGGAAGTTCTGTAAAAGCAACAGGAAGAATTGCTCAGATACCTGTGAGTGAGGGTTATTTGGGTCGTGTTATAAATGCTCTGGCTAAACCTATTGATGGTAGAGGCGAAATTTCAGCCTCTGAATCTCGGTTAATTGAATCCCCTGCCCCAGGTATCATTTCCAGACGTTCTGTATATGAGCCTCTTCAAACGGGGCTTATTGCTATTGATTCAATGATCCCTATAGGACGTGGCCAGCGAGAATTAATTATTGGGGATAGACAGACTGGCAAAACAGCAGTAGCCACGGATACCATTCTCAATCAAAAAGGGCAAAATGTAATATGTGTTTATGTAGCTATTGGTCAAAAAGCATCTTCTGTGGCTCAAGTAGTGACCACTTTCCAGGAACGCGGAGCAATGGAATACACTATTGTGGTAGCCGAAACGGCGGATTCACCTGCTACATTACAATACCTCGCTCCTTATACGGGAGCGGCTCTAGCTGAATATTTTATGTATCGTGGACGACATACTTTAATAATTTATGATGATCTCTCCAAGCAGGCACAAGCTTATCGCCAAATGTCTCTTTTATTAAGAAGACCTCCCGGTCGTGAAGCTTATCCAGGAGATGTTTTTTATTTGCATTCACGACTTTTGGAAAGAGCCGCTAAATCAAGTTCTAGTCTAGGTGAAGGAAGTATGACCGCTTTACCAATAGTTGAGACTCAATCTGGAGACGTTTCAGCCTATATTCCTACTAATGTAATTTCCATTACAGATGGACAAATATTCTTATCTGCCGATCTATTCAATGCTGGAATCCGACCTGCAATTAATGTGGGTATTTCTGTTTCTAGAGTGGGATCGGCAGCTCAAATTAAAGCCATGAAACAAGTAGCCGGCAAATCAAAATTGGAACTAGCACAATTCGCAGAATTAGAAGCCTTTGCACAATTCGCTTCTGATCTCGATAAAGCTACTCAGAATCAATTGGCAAGAGGTCAACGATTACGCGAGTTGCTTAAACAATCCCAATCAGACCCTCTCACAGTGGAAGAACAGATAGCTACTATTTATACCGGGGCGAATGGATATCTTGATCCACTAGAAACTGGACAAGTGAAAAAATTTCTCGTTCAGTTGCGTACTTACTTAAAAAAGAATAAACCTCAGTTCCAAGAAATTATATCTTCTACCAAGACATTCACCGAGGAAGCGGAAGTCCTTTTGAAGGAAGCTATTCAGGAACAGATTGAACTGTTTCTACTTGGGCGTATCGCTCAAATTATTGGCCCAGTACTGGATGTCGTTTTTCCTCCAGCTTTGGTAGTTAAGGGTCGAGATACTATCGGTCAGCAAATTAATGTGACTTGTGAGGTACAACAATTATTAGGAAATAATCGGGTTAGAGCTGTAGCTATGAGTGCTACAGATGGACTGATGAGAGGAATGGAAGTTATTGATACGGGAGCTCCTCTAAGTGTTCCCGTCGGAGGAGCCACTCTCGGACGAATTTTTAACGTTCTTGGAGAGCCCGTTGATGATTTAGGTCCTGTAGATACTCGCACAACATCTCCTATTCATAGATCTGCACCTGCCTTTATACAATTAGATACAAAATTATCAATCTTTGAAACAGGGATTAAAGTGGTGGATCTTTTAGCCCCTTATCGCCGTGGAGGAAAAATAGGACTATTCGGGGGAGCTGGAGTAGGTAAAAAAGAATCCGGAGTAATTAATGAAAAAAATATTGCAGAATCAAGAATGCCTTCCGCAGTGGCTCTTGAAATAGCTGAAGCTAACTTGAGTAGAGCTGAAGGTAAGAGACAAGCAATTGAAGCAAATCTAGCTCTTAGACGAGCTAGGACACGAGTAGAAGCTGTCAATGCTATTTCGATGAATGGATACTCTGAAATAGAACGAGAAAAAGTAAATTTGATTAATGCTACTAGTGATAGTTTGGAACGATTAGAAAATTACAAAAATGAAACCCTTCGTTTTGAACAACAAAGAGCGATTAATCAGGTCCGACAAAGAGTTTTTCAACAAGCCTTACAAGGAGCTCTAGGGACTCTGAATAGTTGCTTGAATAGTGAGTTACATTTCCGTACGATTCGTGCTAATATTGGCATTCTCGGGGCCATGATGAATGTTATACCATGTTCTATACTGAAGGGTTTATACGATATATCGGGTGTGGAAGTAGGTCAGCATCTCTATTGGCAAATAGGAGGTTTACAAATCCACGCACAAGTACTTATTACTTCTTGGGTCGTAATTGCTATCTTACTAGGTTCAGTAATCATATCTGTTCGAAATCCACAAACTGTTCCGACCGACGGTCAGAATTTCTTCGAATATGTCCTTGAATTTATTCGAGACTTGAGCAAAACTCAGATTGGAGAAGAATATGGTCCTTGGGTTCCCTTTATTGGAACTATGTTCCTATTTATTTTTGTTTCTAACTGGTCAGGCGCTCTTTTACCTTGGAAAATCATACAATTACCTCATGGGGAATTAGCTGCGCCCACGAACGATATCAATACTACTGTTGCTTTAGCTTTACTTACCTCAGTCGCATATTTTTATGCGGGTATTAGCAAAAAAGGATTGGGTTATTTCGGGAAATACATTCAACCAACTCCAATCCTTTTACCAATTAACATCCTAGAAGATTTTACAAAACCTTTATCTCTTAGTTTTCGACTTTTTGGGAATATATTGGCTGACGAATTAGTAGTTGTTGTTCTTGTTTCTTTAGTCCCTTTAGTAGTTCCTATACCTGTAATGTTTCTTGGATTATTTACAAGTGGTATTCAAGCTCTTATTTTTGCAACATTAGCCGCGGCTTATATAGGCGAATCCATGGAGGGTCATCATACATTTCGAAATTATTACAAATATCAATTGACCCAGCGTTTAGATTATTGGAGTTATCGTGTCATTAGTTTAGGGTTTACCTTTTTAACCATAGGCATTCTTTGTGGAGCAGTATGGGCTAATGAAGCGTGGGGATCTTATTGGAATTGGGATCCTAAAGAAACTTGGGCATTTATTACTTGGATCATATTCGCGATTTATTTACATATTACAAATCAAAATTTTCAAGGTACGAATTCGGCACTTGTAGCTTCTATAGGATTTCTTATAATTTGGGTATGCTATTTTGGAATCAATCTATTGGGAATAGGTTTACATAGTTATGGTTCATTCACACTATTGGACGAAATGATAAAGGAATACCCAGAGACGGATATGCAAAAACTTGGAATACACAAGGAAACCCTACAATTGGTTAAAACACAGAATGAATATGATCTTCATATCATTTTGCATTTCTCGACAAATATAATTTGTTTCGCTATTCTAAGTGGTTATTTTCTGAGTAATGAAGAACTTGTCATTCTTAATTCTTGCGTTCAAGAATTACTTTATAACTTAAGTGATACAATAAAAGCTTTTTTGATTCTTTTAGTTACTGATTTATGGATTGGATTTCACTCAACCCATGGTTGGGAACTAATGATTGGTTCGGTCTACAACGACCAGATTATATCTGGTCTTGTTTCCACTTTTCCGGTTATTCTAGATACAATTGTGAAGTATTGGATCTTTCATTATTTAAATCGTGTATCTCCTTCGCTTGTAGTGATTTATCATTCAATGAATGAAATGGTATATCTCTGGGTAATCCCAGGAATAGCCATTTATCCAGGGGATAGAGTCAAAATTGAAGTAAGTCGTTACGATTCATCCTACCTTGTCAATTTCTGGCAAGATTATTTTCACTTTTGGTCTCAACCGTGCAAGATTCATATAAATGAATTATCCAACTATTCTTTGTATTATTTGGGTTATCTTTCAGCTGTACTAATAAATCCTTTGATAGTAAGGAATCAAATGCTCGAGAATTCCTATCTAATGGATATTCTTACTAAGAAATTCGATACGATAGTCCCGGTTATTCCTCTTATTAGTTCGTTGTCTAAAGCTAAATTTTGTACCGTATCTGGTCATCCTATTAGTAAGCCGATTTGGACCGATTTATCAGATTGTGATATTATCAATCGATTTGGTCGGATATGTAGAAATGTTTCTCATTATTACAGCGGATCCAAAAAACAGAGTTTGTATCGAGCTCGTAAACATAAAAGTACGGTGACAGAAGTACAAACTATCAATTCTTTTTCTACATCGGAATCCTTAAAAGAGGTCTATGGACTCATATGGATTGTACCTATTTTAACCCTTATATTAGGAATTATAATAGGGGTACTAGTAATTGTGTGGTTAGAAAGAGAAATATCCGCCGCAATACAACAACGCATTGGACCTGAATATGCCGGTCCTTTGGGAATTCTTCAAGCTCTAGCAGATGGCACTAAACTACTTTTAAAAGAGGATCTTCTCCCGTCTAGAGGGGATATTCGTTTGTTTAGTATCGGACCATCTATAGCAGTCATATCGATTCTAATAAGTTTTTTAGTAATTCCTTTTGGGTATCGTCTCGTTTTAGCCGATCTCGGTCTAGGTGTTTTTTTATGGATCGCCACTTCCAGTATTGCTCCCATTGGTCTTCTTATGTCAGGATATGGATCAAATAATAAATATTCCTTTTTAGGTGGTCTACGAGCTGCTGCTCAATCTATTAGTTATGAAATACCATTAACTCTATGTGTGTTATCAATATCTCTACGTGCGATTCGTATTGATATAGTTGAAGCACAGTCAAAATATGGTTTTTGGGGGTGGAATCTGTGGCGCCAGCCTATAGGATTTATAGTTTTCCTAATTTCCTCTCTAGCTGAATGTGAGAGATTGCCCTTTGATTTACCAGAGGCGGAAGAGGAATTAGTAGCAGGTTATCAAACTGAATATTCAGGTATTAAGTATGCTTTATTTTATCTTGCTTCTTACTTAAATCTATTAGTTTCTTCATTATTTGTAACGGTTCTTTATTTTGGGGGATGGAATTACATATCCATTCCTTTTGGAATGACAATTGATATCTTTATTACATTAGCTAAAGCTTATTTGTTTTTGTTTATTTCTATCACAACAAGATGGACTTTACCTAGGATGAGAATGGACCAACTATTAAATCTTGGATGGAAATTTCTTTTACCTATATCTCTGGGTAATCTATTATTGACAACTTCTTTCCAACTTTTTTCACTACTCATGGGTGGGGCAAGCTCTTCTATTCTGGTTTATGGTTTCTCTTGGCTATATGGTTCATCTGGGGGGGAGATCGAGCTTCAAGAAATAGTGAATGGTCTTATCAATACACAAATGTATAACTCCCCAGGAATTTCGATTGCGCTTATATCCATCACTGTAGGAATTGGGTTCAAGCTTTCCCCAGCCCCTTTTCATCAATGGACTCCTGACGTATACGAAGGAATGTTTCTGCTTCACGAATATGATATCTTTTGGGCATTTCTGATAATCTCAAGCATTATTCCTATCTTGGCATTTGTAATTTCTGGACTTTTAGCTCCGGTTAGTGAAGGTCCAGAGAAGCTCTCTAGTTATGAATCGGGTATAGAACCCATGGGGGATGCTTGGTTACAATTCCGAATACGCTATTACATGTTTGCTCTAGTTTTTGTTGTTTTTGATGTTGAAACGGTCTTTCTTTATCCATGGGCAATGAGTTTCGATGTATTGGGTGTATCCGTATTTATTGAAGCTTTAATTTTCGTGCTTATTCCAATTGTTGGTTCAGTTTATGCATGGCGAAAAGGAGCATTGGAATGGTCTGAACTCCTTCTGACGACTTATTTATTCTGTTATCATTTCCAATTGGACGATTCATTAATCCAATTGGAAGAAGATTATAAATGGATAGATATTTTGGATTTTCACTGGAGATTAGGAATTGATGGACTTTCCATAGGACCCATTTTACTGACAGGATTTATCACTACTTTGGCTACTTTAGCCGCTTGGCCAGTTACTCAAAATTCACGATTATTTTATTTCCTGATGTTAGCAATGTACAGCGGCCAAATAGGATCATTTTCTTCTCGAGACCTTTTACTTTTTTTCATCATGTGGGAATTAGAATTAATTCCTGTTTATTTACTTTTATCCATGTGGGGAGGTAAGAAACGTCTCTACTCGGCTACAAAATTCATTTTGTATACAGCTGGGGGTTCCGTTTTTCTCTTAATGGGAGTTTTAGGTATGGGTTTATATGGCTTTAATGAACCGACATTAAATTTTGAAAAATTAGCTAATCAATCATATCCTGCGGCATTGGAAATAATATTTTATTTTGGCTTCCTTATAGCTTATGCTGTCAAATTGCCGATTATACCGCTACATACGTGGTTACCAGATACCCATGGAGAAGCGCATATGTTCGAGTATGTACTTTTTTTGAGTGTCTATTTATTTTCTATCGGTATATATGGATTAATTACAAGTCGAAACATGGTTAGAGCACTTATGTGTCTTGAGCTTATACTAAATTCGGTTAATATCAATCTCGTAACATTTTCTGATATATTTGATAATCGACAATTAAAAGGAGAAATTTTCTCAATAATTATTGCCGTTGCGGCTGCTGAAGCAGCTATTGGACTAGCTATTGTTTCATCGATCTATCGAAACAGAAAAATCAATCAATCGAATTTGTTGTTCTGTGCCTCTTTATTATTCGCCGGTGCAGTTGCTAAATCCGCGCAATTCCCCCTTCATGTATGGTTACCTGATGCTATGGAGGGACCCACTCCAATCTCGGCTCTTATACACGCTGCTACTATGGCAGCGGGAATTTTTCTTGTAGCCCGGCTTCTTCCTCTTTTTATAGGTATACCTTACATAATGAATTTCATTTCTTTAATAGGTATAATAACAGTACTATTAGGGGCTACTTTGGCTCTTGCTCAAAGAGATATAAAAAGAAGTTTAGCCTACTCTACAATGTCTCAATTGGGTTATATTATGTTAGCTCTAGGTATAGGTTCTTATAGAGCTGCTTTATTCCATTTGATTACTCATGCCTATTCTAAAGCTTTATTGTTTTTAGGGTCCGGATCCATTATTCATTCAATGGAACCCATTGTTGGATATTCACCAGATAAGAGTCAAAATATGGTTCTTATGGGCGGTTTAAAAAGATATGTTCCAATTACAAAAACAACTTTTTTAGTAGGTACACTTTCCATTTGTGGTATTCCGCCTCTTGCTTGTTTTTGGTCTAAAGATGAAATTCTTAATGATAGTTGGTTGTATTTTTCAATAATAGCTTGTTTCACAACAGGGTTAACCGCATTTTATATGTTTCGGGTATATTTACTTACTTTTGATGGGTATTTGCGCGTTCATTTTCAAAATTACAGTAGCAATAGCTCGTTCTATTCAATATCTCTATGGGGAAAAGAAGAAGTGGTCAATATAAGTAATAAGTCAAAAGATGGATATCCCGCAAATAAGTATACTTTAATATATCCTCACGAATCAGACAATACTATGCTATTTCCTCTGCTTGTATTGGTACTATTTACTTTGTTTGTTGGATCAATAGGAATTCGTTTTGATATATTATCAAAATGGTTAAATCCATCGGATTTGGATTCTTCTGTGAATTGGTATGAATTTTTTACAAATGCGATTTTATCAGTAAGTATAGCCCTTTTGGGGTTATTCATAGCATATATTTTATACGGATCTGTTTATTCATTTTTCAAAAATTTTGACTTAATCAATTCATTTTTAGACCAAATAAAAAATATGATATACAATTGGTCGTATAATCGCGGTTACATAGATATTTTTTATACTAGGTTTTTTACCATAGGTATAAGGAAATTAACTGAACTAACTCAGTTTCTTGATAGATATATAATTGATGGGATTACAAATGGAGTTGGTGTTACAAGTTTCTTTATAGGGGAAGGAATAAAATCGATGGGGGGTGGACGAATCTCTTCTTATTTATTTTTTTATCTATTTTTTGTATCAATATTTTTATTTATTATGGATTTACCTGGGCCAATGCATGATATTCTTGTAGTATTTCTTGGATCAATTCTTGTATTAGGAAGTTTGGGGGTAGTATTATTTACCAATCCCATTTTTTCTGCATTTTCTTTGGGATTGGTTCTTGTTTGTATATCCTTATTTTATATTCCATTGAATTCCTTTTTTGTAGCTGCCGCACAACTCCTTATTTATGTAGGAGCCGTAAATGTCTTAATCATATTTGCAGTAATGTTCATGAATGGTTTAGAATATTCCACTAATTCATATTTTTGGACCATTGGAGATGGAATAACTTCACTGGTTTGTACAAGTATTGTTTTTTCATTAATTACTACTATACCAGATATATCGTGGTACGGAATTATTTGGACTACAAAATCAAACCAAATTATAGAACATGATCTAATAAGTAACGTTCAACAAATCGGGATTCATTTGTCAACAGATTTTTATCTTCCTTTTGAACTCATTTCTATAATTCTTTTAGTTTCCTTGATAGGTGCAATTACTATGGCTCGTCAAATGGAAAAAATAGCGGAAATGTTTCCCATGATGACTGGATTCATGAATTATGGTCAACAAACAATACGAGCTGCAAGATATATTGGTCAAAGTTTCATAATTACTTTATCCCACACAAACCGTTTACCTGTAACTATTCAATATCCTTATGAAAAATCAATAACATCAGAACGTTTCCGTGGTCGAATTCACTTTGAATTTGATAAATGTATTGCTTGTGAAGTATGTATTCGTGTATGTCCAATAGATCTACCCGTTGTTGATTGGAGATTTGAAAAAGATAAAAAAAAACAATTGCTTAATTATAGTATTGATTTCGGGGTCTGTATATTTTGTGGTAATTGTGTTGAATATTGTCCAACAAACTGTTTATCAATGACGGAAGAATATGAACTTTCCACTTTTGATCGTCACGAACCAATGTCAGTAATTGGAGATTACACAATTCAAACAATTCAGGATCGTTTATCTGATTGGTTAGTCAAGCATGAGCTAGTTCATAGATCTTTGGGTTTCGATTGCCGAGGAATAGAAACTTTACAAATTAAAACCGAGGATTGGGATTCCATTGCTGTCATTTTATATGTATATGGTTACAATTATTTACGCTCCCAATGTGCCTATGATGTAGCACCTGGCGGATTTTTAGCCAGTGTGTATCATCTTACAAGAATACGGTATGGTATAGATAAACCAGAAGAGGTATGCATAAAAGTATTTGCCCAAAGGAATAATCCCAAAATTCCTTCCGTTTTCTGGATTTGGAGAAGTGCCGATTTTCAAGAACGCGAATCTTATGATATGTTAGGAATCTCTTATGATAATCATCCCCGCCTTAAACGCATCTTGATGCCTGAAAGTTGGATAGGATGGCCCCTGCGTAAAGATTATATTACCCCCAATTTTTATGAAATACAAGACGCTCATATCAATTTAACGGAACTTCCTTTACTTGACAAAACAACCACCAATTCAGTTATTTCAACTACATTGAATGATCTTTCGAATTGGTCAAGACTTTCCAGTTTATGGCCACTTCTATATGGTACTAGTTGTTGTTTTATTGAATTTGCTTCATTAATAGGTTCGCGATTCGACTTTGATCGGTATGGGTTGGTACCAAGGTCAAGTCCTAGACAAGCGGATCTAATTTTAACAGCCGGCACAGTAACAATGAAAATGGCTCCTTCTTTAGTGAGATTATATGAGCAAATGCCTGAACCAAAATATGTCATTGCTATGGGAGCCTGTACTATTACAGGAGGTATGTTCAGTACTGATTCGTATAGTACTGTTCGTGGAGTCGATAAACTAATTCCTGTCGATGTCTATTTGCCAGGCTGCCCACCTAAGCCAGAGGCAATTATAGATGCTATAACGAAACTTCGTAAGAAGATATCGCGAGAAATCTTTGAAGATAGAACTGTGTCTCAACAGGAAAATCGATGTTTTACTACCAATCACAAGTTTTATGTTCGACGCAGTGTTCATACTATGCAAAAAAAAAATACTTTTTCTTGGGTAAGGGAAAAGATGTCTCGACCCATTTCTATATATGTAATAACTTGGGCATCCATTTCAAATGCATATCCCATTTTTGCGCAGCAGGGTTATGAAAACCCACGAGAAGCAACTGGACGAATTGTATGTGCCAATTGCCATTTAGCTAATAAGCCCGTGGATATTGAAGTTCCGCAAGCGGTGCTTCCTGATACTGTATTTGAAGCAGTTGTTCGAATCCCTTATGATATGCAACTGAAACAAGTTCTTGCCAATGGTAAAAGGGGGGCTTTGAATGTGGGGGCTGTTCTTATTTTACCTGAAGGATTCGAATTAGCTCCCTCCGATCGTATTTCTCCTGAGGTGAAAGAAAAGATAGGAAATCTTTCTTTTCAGAGTTATCGTCCAAATAAAAATAATATTATTGTGATAGGTCCTGTTCCCGGTAAGAAATATAGTGAAATCGTCTTTCCCATTCTTTCCCCCGATCCTGCTACAAGGAAAGATGTTCACTTCTTAAAATATCCCATATATGTAGGTGGGAATAGAGGAAGGGGTCAAATTTATCCTGATGGGAGCAAGAGTAACAATACAGTCTATAATGCTACATCCGCGGGTATAGTAAGTAAAATAGTACGTAAAGAAAAAGGAGGATATGAAATAACCATAGTTGATGCATCGGGACATCAAGTGGTTGATATTATACCTCCAGGACCAGAACTTCTTGTTTCAGAAGGTGAATCCATCAAACTTGATCAACCATTAACAAGTAATCCCAATGTAGGAGGGTTTGGTCAGGGAGATGCAGAAATAGTGCTTCAAGACCCATTACGCGTTCAAGGCCTTTTGTTCTTTTTGGCATCCGTTATTTTGGCACAAGTTTTTTTGGTTCTTAAAAAGAAACAGTTTGAAAAGGTTCAATTGTACGAAATGAATTTCATGACTTTTTATTATCGTCCAACCGTTACAGAGGCTTTTTCTTCTGTTCAATACATAATGACTGAGGCTAACTTTGGTTGGTTAATTCGATCAGTGCATCGATGGTCAGCAAGTATGATGGTTTTAATGATGATCCTGCACGTATTTCGTGTGTACCTCACAGGTGGATTTAAAAAACCCCGCGAATTAACTTGGGTTACAGGTGTAGTTTTGGCTGTATTGACTGCATCTTTTGGTGTAACTGGTTATTCCTTACCTCGGGACCAAATTGGTTATTGGGCAGTTAAAATTGTAACAGGTGTACCTGAAGCTATTCCTGTAATAGGATCGCCTTTGGTGGAGTTATTACGTGGAAGTGCTAGTGTGGGTCAATCCACTTTGACCCGTTTTTATAGTTTACACACTTTTGTATTGCCCCTTCTTACTGCCGTATTTATGTTAATGCATTTTCCAATGATACGTAAACAAGGTATTTCAGGTCCTTTAGTATTAAGAGCTAAATTAGCTAAAGGAATGGGGCATAATTATTATGGGGAACCCGCATGGCCCAACGATCTTTTATATATTTTTCCAGTAGTTATTTTAGGTACTATTGCATGTAATGTAGGTTTAGCGGTTCTAGAACCGTCAATGATTGGTGAACCGGCAGACCCATTTGCAACTCCTTTGGAAATATTACCGGAATGGTACTTCTTTCCCGTATTTCAAATACTACGTACAGTACCTAATAAGTTATTGGGTGTTCTTTTAATGGTTTCAGTACCAACAGGATTATTGACAGTACCCTTCTTGGAAAATGTCAATAAATTCCAAAATCCATTTCGTCGTCCAGTAGCTACAACAGTCTTTTTGATCGGTACCGCAGTAGCTCTTTGGTTAGGTATTGGAGCAACATTACCTATTGATAAATCCCTAACTTTAGGTCTTTTTATGATTGAAGTTTTTCTATTTGGAATCGTTTTAGGCCTAATTCCTATTACCTTGGCAGGATTATTTGTAACGGCATATTTACAATACAGACGTGGTGATCAGTTGGACCTTATGTCCACTATAACTAGTTATTTCGGTTTTCTACTGGCTGCTTTAACTATAACCCCAGCTCTATTTATTGGTTTGAACAAGATACGACTTATTATGGATATAGTAAGTCTCGCTTGGGCTGCTTTAATGGTAGTCTTTACATTTTCCCTCTCGCTCGTAGTATGGGGAAGGCTGAGTGATATTGCACACCACCATTTAGCTATTGCTATTCTTTTCCTGATCGCCGGTCATATGTATAGGACTAATTGGGGTATTGGTCATGGTCTTAAAGACATTTTAGAGGCTCATAAAGGTCCATTTACAGGCCAGGGCCATAAAGGCCTTTATGAAATCTTAACAACGTCGTGGCATGCTCAATTATCTCTTAACCTGGCTATGTTAGGCTCTTTAACCATTGTTGTAGCTCACCATATGTATTCTATGCCTCCCTATCCATACCTAGCTACTGATTATGGTACACAACTTTCGTTGTTTACACATCACATGTGGATCGGTGGGTTTCTTATAGTTGGTGCTGCTGCACATGCAGCCATTTTTATGGTAAGAGACTACGATCCAACTACTCGATACAACGACCTATTAGATCGTGTTCTTAGGCACCGTGATGCAATCATATCACATCTTAACTGGGCATGTATATTTCTAGGTTTTCACAGTTTTGGCTTGTACATTCATAATGATACCATGAGTGCTTTAGGACGCCCACAAGATATGTTTTCAGATACTGCTATACAATTACAACCTATTTTTGCGCAATGGATACAAAACACTCATGCTTTAGCACCTGGCCTAACAGCTCCTGGTGCAACAACAAGTACCAGCTTAACTTGGGGGGGTGGTGAGTTAGTAGCAGTGGGCGGCAAAGTCGCTTTGTTACCTATTCCATTAGGAACCGCAGATTTTTTAGTCCATCACATTCATGCATTTACGATCCATGTGACTGTATTAATACTACTGAAAGGTGTTCTATTTGCTCGCAGTTCACGTTTGATACCTGATAAAGCAAATCTCGGTTTTCGTTTCCCTTGTGATGGGCCTGGAAGAGGAGGAACATGTCAAGTATCCGCCTGGGATCATGTCTTCTTAGGTTTATTTTGGATGTACAATGCAATTTCGGTAGTTATTTTCCATTTCAGTTGGAAAATGCAGTCGGATGTTTGGGGTACTATAAGTGATCAAGGTGTAGTAACTCATATCACAGGAGGAAACTTTGCACAGAGTTCCATTACTATTAATGGATGGCTTCGAGATTTCTTATGGGCACAAGCATCTCAGGTAATTCAGTCTTACGGTTCTTCATTATCTGCATATGGTCTTTTTTTCTTAGGTGCTCATTTTGTCTGGGCTTTCAGTTTAATGTTTCTATTCAGTGGCCGTGGTTATTGGCAAGAACTTATTGAATCTATCGTTTGGGCTCATAACAAATTAAAAGTTGCTCCTGCTACTCAGCCTAGAGCCTTGAGCATTGTACAAGGACGTGCTGTAGGAGTAACCCATTACCTTCTGGGTGGAATTGCCACAACATGGGCATTCTTCTTAGCAAGAATTATTGCAGTAGGAATGGCATTAAGATTTCCGGGGTTTAGCCAAGGCTTAGCTCAGGACCCCACTACTCGTCGTATTTGGTTTGGTATTGCTACCGCACATGACTTCGAGAGTCATGATGATATTACTGAGGAACGTCTCTATCAGAACATTTTTGCTTCTCACTTTGGTCAGTTAGCAATAATCTTTCTGTGGACGTCCGGAAATCTCTTTCATGTAGCTTGGCAAGGAAATTTTGAGTCATGGATACAAGACCCTTTACATGTAAGACCTATTGCTCATGCAATTTGGGATCCTCATTTTGGTCAACCAGCTGTAGAAGCCTTTACTCGAGGGGGCGCTACTGGCCCAGTGAATATCGCTTATTCCGGTGTTTATCAGTGGTGGTACACAATCGGATTACGCACTAATGAGGATCTTTATACTGGAGCTCTTTTTCTATTATTTCTTTCTGCTATATCCTTACTAGGTGGTTGGTTACACCTACAACCCAAATGGAAACCAAGTGTTTCGTGGTTCAAAAATGCCGAATCTCGCCTCAATCATCATTTGTCAGGACTTTTCGGAGTAAGTTCCTTGGCTTGGACAGGACATTTAGTTCATGTAGCTATTCCCGGATCCAGGGGAGAGTACGTTAGATGGAATAATTTTTTAGACGTATTACCCTATCCTCAAGGGTTGGGACCCCTTTTTACGGGCCAGTGGAATCTTTATGCTCAAAACCCTGATTCGAGTAGCCATTTATTTGGTACTTCCCAAGGAGCGGGAACTGCCATTCTAACTCTTCTCGGGGGATTCCATCCACAAACGCAAAGTTTATGGCTGACCGATATGGCTCATCATCATTTAGCTATTGCATTTATTTTTCTCATTGCTGGTCATATGTATAGAACGAATTTCGGGATTGGTCATAGTATCAAAGATCTTTTAGAAGCACATATTCCTCCAGGGGGTCGATTAGGACGTGGACATAAGGGTCTTTATGACACAATCAATAATTCGATTCATTTTCAATTAGGTCTTGCTCTAGCCTCTTTAGGCGTTATTACTTCCTTGGTAGCTCAACATATGTACTCTTTACCCGCTTACGCATTCATAGCACAAGACTTTACTACACAAGCTGCATTATATACTCATCACCAATACATCGCAGGGTTTATCATGACAGGAGCCTTTGCTCATGGAGCTATATTCTTCATTAGGGATTACAATCCGGAACAGAATGAAGATAATGTATTGGCAAGAATGCTAGACCATAAAGAAGCTATCATATCTCATTTAAGTTGGGCCAGCCTATTTTTGGGGTTCCATACCTTGGGACTTTATGTTCATAACGACGTCATGCTCGCTTTTGGTACTCCGGAAAAACAAATCTTGATCGAACCGATATTTGCCCAATGGATACAATCTGCTCATGGTAAGACTTCATATGGATTCGATGTACTCTTATCTTCAACGAATGGCCCAGCATTCAATGCTGGTCGAAGCATATGGTTACCGGGCTGGTTGAGTGCTATTAATGAGAATAGTAATTCACTCTTCTTGACAATAGGTCCTGGGGATTTCTTGGTTCATCATGCTATTGCTTTAGGTTTGCATACAACTACATTGATTTTAGTAAAAGGTGCTTTAGATGCGCGTGGTTCCAAGTTAATGCCAGATAAAAAGGATTTCGGTTATAGTTTTCCTTGCGACGGCCCAGGACGCGGGGGTACTTGTGATATTTCCGCTTGGGACGCATTTTATTTGGCAGTTTTCTGGATGTTAAATACCATTGGATGGGTTACTTTTTATTGGCATTGGAAACACATCACATTATGGCAGGGTAACGTTTCACAATTTAACGAATCCTCCACTTATTTGATGGGATGGTTAAGAGATTATCTATGGTTAAACTCTTCACAACTTATTAATGGATATAACCCTTTTGGTATGAATAGTTTATCCGTATGGGCATGGATGTTCTTATTTGGACATCTTGTTTGGGCTACTGGGTTTATGTTCTTAATTTCCTGGCGTGGATATTGGCAGGAATTGATTGAAACTTTAGCATGGGCTCATGAACGCACACCTTTAGCTAATTTGATTCGATGGAGAGATAAGCCAGTGGCTCTTTCCATTGTGCAAGCAAGATTGGTTGGAATGTCACATTCAGTAAAAATTTATGATACATGTATAGGTTGTACTCAATGTGTACGAGCCTGCCCAACAGATGTATTGGAAATGATACCTTGGGACGGATGTAAAGCTAAGCAAATAGCTTCCGCACCAAGAACCGAGGATTGCGTAGGTTGTAAGAGATGTGAATCCGCTTGTCCAACAGATTTTTTGAGTGTCCGCGTTTATTTAGGGCCTGAAACAACTCGCAGCATGGCTCTATCTTATATGACAGATCTCAACTTACCTTCTATTTTTGTACCTTTAGTAGGCTTAGTATTTCCGGCAATTGCAATGGCTTCTTTATTTCTTCATGTCCAAAAAAATAAGATTGTCATGCGAGATATAAAAACATATCTCTCCGTGGCACCTGTGCTAAGTACTCTATGGTTTGGGTCTTTAGCGGGTCTATTGATAGAAATTAATCGTTTATTCCCAGATGCCTTATCATTTCCCTTTTTTATGACTGCAATTTTAGAGAGACGCGAAAGTACAAGCCTATGGGGCCGCTTTTGCAACTGGATAACCAGCACTGAAAACCGTCTTTATATTGGATGGTTCGGTGTTTTGATGATCCCTACTTTATTGACCGCAACTTCCGTATTTATTATCGCCTTCATCGCTGCTCCTCCAGTAGATATTGATGGTATTCGTGAACCTGTTTCTGGTTCTCTACTATATGGAAATAATATCATTTCCGGTGCCATTGTTCCTACTTCTGCAGCTATTGGTTTGCATTTTTACCCAATTTGGGAAGCAGCATCCGTTGATGAGTGGTTATACAACGGCGGTCCTTATGAGCTAATTGTTCTACACTTCTTACTTGGTGTAGCTTGTTACATGGGTCGTGAGTGGGAACTTAGTTTCCGTCTGGGTATGCGTCCTTGGATTGCTGTTGCATATTCAGCTCCTGTTGCAGCTGCTACTGCCGTTTTCTTGATCTATCCTATCGGTCAAGGAAGTTTTTCTGATGGTATGCCTTTAGGAATTTCTGGTACTTTCAACTTTATGATTGTATTCCAGGCGGAACACAACATCCTTATGCATCCATTTCACATGTTAGGTGTAGCTGGTGTATTCGGCGGCTCCCTATTCAGTGCTATGCATGGTTCCTTGGTAACCTCTAGTTTGATCAGGGAAACTACTGAAAACGAGTCTGCTCTAGATCTAGCTATGGCTCTATACGAATTAGCGGTTTTTGATCCTTCTGACCCCGCTCTGGATCCAATGTGGAGACAAGGTATGTTCGTTATACCTTTCATGACTCGGTTAGGAATAACCAATTCATGGGGTGGTTGGAGTATTTCGGGGGGAACTATAACGAATCCGGGTATTTGGAGTTATGAAGGTGTGGCGGGTGCACATATTGTGTTTTCTGGTTTGTGCTTCTTGGCAGCTATCTGGCATTGGGTATATTGGGACCTAGAAATATTCTGTGATGAACGTACGGGCAAACCCTCTTTGGATTTGCCTAAAATCTTTGGCATTCATTTATTTCTCTCAGGGGTAGCTTGTTTTGGCTTTGGCGCATTTCATGTAACAGGTTTGTATGGTCCTGGAATATGGGTGTCCGATCCTTATGGACTAACAGGAAAAGTACAACCTGTAAATCCTGCATGGGGCGCAGAAGGTTTTGATCCTTTTGTTCCCGGAGGAATAGCTTCCCATCATATCGCAGCGGGTACATTGGGCATATTAGCAGGTTTATTCCATCTGAGTGTCCGCCCGCCCCAACGTCTATACAAAGGATTACGTATGGGGAATATTGAAACTGTTCTTTCTAGTAGTATCGCCGCTGTTTTTTTTGCAGCTTTCGTTGTTGCCGGAACTATGTGGTATGGTTCAGCAACTACCCCAATCGAATTATTTGGTCCTACTCGTTATCAGTGGGATCAAGGATACTTTCAGCAAGAAATATATCGAAGAGTTAACGCCGGACTAGCCGAAAATTTGAGTTTATCCGAAGCTTGGTCTAAAATTCCAGAAAAATTAGCTTTTTATGATTACATTGGTAATAATCCGGCAAAAGGGGGATTATTCAGAGCGGGCTCAATGGACAATGGGGATGGAATAGCTGTTGGGTGGTTAGGTCACCCCGTCTTTAGAGATAAAGAGGGGCGTGAACTTTTTGTACGTCGTATGCCCACTTTTTTTGAAACATTTCCGGTGGTTTTGGTAGATGGAGATGGGATTGTGAGAGCCGATGTTCCTTTTAGAAGGGCAGAATCAAAGTATAGTGTTGAACAAGTGGGTGTAACTGTCGAGTTCTATGGTGGCGAACTCAATGGAGTCAGTTATAGTGATCCTGCTACTGTGAAAAAATATGCTAGACGTGCTCAATTAGGTGAAATTTTTGAATTAGATCGGGCTACTTTAAAATCGGATGGTGTTTTTCGTAGCAGCCCAAGGGGTTGGTTCACTTTTGGACATGCCAACTTTGCCTTGCTCTTCTTGGATGTTCAAGTGGAATTTGGAGCATTCCAAAAAGTTGCATTTGTATGGTCTGGAGAAGCTTATTTGTCTTATAGTTTAGGTGCTTTATCTGTCTTTGGTTTCATCGCTTGTTGTTTCGTCTGGTTTAATAATACCGCTTATCCTAGTGAGTTTTACGGACCTACTGGGCCAGAAGCTTCTCAAGCTCAAGCATTTACCTTTCTAGTTAGAGACCAACGTCTTGGAGCTAATGTGGGATCCGCCCAAGGACCTACTGGTTTAGGTAAATATCTAATGCGTTCCCCGACCGGAGAGGTTATTTTTGGAGGAGAAACTATGCGCTTTTGGGACCTTCGTGCTCCTTGGTTAGAACCTTTAAGGGGTCCCAATGGTTTGGACTTGAGTAGGCTGAAAAAAGATATACAGCCTTGGCAAGAACGACGTTCGGCAGAATATATGACTCATGCTCCTTTAGGTTCTTTAAATTCCGTGGGTGGCGTAGCTACCGAGATCAATGCAGTCAATTATGTCTCTCCTAGAAGTTGGTTATCGACCTCCCATTTTGTTCTAGGATTCTTCTTCTTTGTAGGACATTTGTGGCATGCGGGAAGGGCCCGTGCAGCTGCTGCAGGCTTTGAAAAAGGGATCGATCGTGATTTGGAACCTGTTCTTTCCATGACCCCTCTTAACATGTTACGTCAATTTGAACTTGCTCGATCTGTTCAATTGCGACCTTATAATGCAATTGCATTCTCCGCTCCAATTGCAGTTTTTGTTTCCGTATTCTTGATTTATCCACTGGGTCAATCTGGTTGGTTCTTTGCGCCGAGTTTTGGCGTAGCAGCTATATTTCGATTCATCCTCTTTTTCCAAGGATTTCATAATTGGACGTTAAACCCATTTCATATGATGGGGGTTGCCGGAGTATTAGGCGCTGCTATGTCTGGAAGCACGGGAGAACGTTCTTTTGCCGATATTATTACCAGTATTCGATACTGGGTCATTCATAGCATTACTATACCTTCCCTATTCATTGCGGGTTGGTTATTCGTCAGTACAGGTTTAGCTTATGACGTGTTTGGAAGTCCTCGGCCAAACGAGTATTTCACAGAGAGCCGACAAGGGATTCCATTGATAACCGGCCGTTTTGATTCTTTGGAACAACTCGATGAATTTAATATGACCATAGATCGAACCTATCCAATTTTTACAGTGCGATGGTTGGCTGTTCACGGACTAGCTGTACCTACCGTTTCTTTTTTGGGGTCAATATCAGCAATGCAGTTCATCCAACGAATGGCTACACAAAGCGTTGAGGGTAGTTCTAGGTCTGGTCCAAGACGGACTACTGTAGGGGAATTATTGAAACCATTGAATTCGGAATATGGTAAAGTAGCTCCGGGCTGGGGAACTACACCACTAATGGGGGTCGCAATGGCTCTATTTGCAGTATTCTTATCTATAATTTTGGAAATTTATAATTCTTCTGTTTTACTGGATGGAATTTCAATGATGCTTACTCTCAAACTCTTTGTTTACACAGTAGTGATATTCTTTGTTTCTCTCTTCATCTTCGGATTCTTATCTAATGATCCAGGACGTAATCCTGGGCGTGAGGAAATGGCCGATACCACTGGAAGGATTCCTCTTTGGCTGATAGGTACTGTAACTGGTATTCTTGTGATCGGTTTAATAGGTATTTTCTTTTACGGCTCATATTCTGGGTTGGGTTCATCTCTCATGCTTAATATCTTTAGTTTAATCTGTATCTGTCTTAATTCTGTCCTTTATTCGAATAATTTTTTCTTTGCTAAATTGCCTGAAGCTTATGCAATTTTCAATCCAATCGTAGATTTTATGCCTGTCATACCTGTACTCTTTTTTCTCTTAGCCTTTGTTTGGCAAGCTGCTGTAAGTTTTCGAATGACACAATCAAACCCGAATGAACAAAATGTTGAATTGAATCGTACCAGTCTATACTGGGGTTTATTACTCATTTTTGTACTTGCTGTTTTATTTTCAAATTATTTCTTCAATATGGAAGTAAATATTCTTGCATTTATTGCTACTGCACTGTTCATTCTAGTTCCTACTGCCTTTTTACTTATTATCTACGTAAAAACAGTCAGTCAAAATGATATGGAAACAGCAACCCTAGTCGCCATCTCCATATCTGGTTTACTTGTAAGCTTTACTGGGTATGCCCTATATACTGCTTTTGGGCAACCCTCTCAACAACTAAGAGATCCATTCGAAGAACACGGGGACATGGAAGCATTGGTTTATACATTCCTTTTAGTTTCGACTTTAGGAATCATTTTTTTCGCTATCTTTTTTCGAGAACCACCAAAGGTTCCAACTAAAAAAATGACTATTGTTTTCCAATTAGCTGTTTTTGCATTAATTGCGACTTCATCAATCTTACTGATTAGTGTACCCGTTGTATTTGCTTCTTCTGATGGTTGGTCAAGTAACAAAAATGTTGTATTTTCCGGTACATCATTGTGGATTGGATTAGTTTTTATGCGCTGGAGACGTTTCTTATTTGAAGCGCTTTATAAAGCGCAAGCCGAAACGGGTGAAATCAAAGGACATTACTTGAATGCCACTGCGGGTACATGTGAAGAAATGATGAAAAGGGCTGTATTTGCCAGAGAATTAGGAGTCCCTATCGTAATGCATGACTACTTAACTGGGGGATTCACTGCAAATACTAGCTTGGCTCATTATTGCCGTGACAACGGCCTACTTCTTCATATCCATCGCGCAATGCATGCAGTTATTGATAGACAGAAAAATCATGGTATGCATTTTCGTGTACTAGCTAAAGCATTACGTATGTCTGGTGGAGATCATATTCACGCTGGTACAGTAGTAGGTAAACTGGAAGGGGAGCGCGAGATGACTTTAGGTTTTGTTGATTTATTACGTGATGATTATATTGAAAAAGATCGAAGTCGCGGTATTTTTTTCACCCAAGATTGGGTCTCTATGCCAGGTGTTCTGCCTGTGGCTTCGGGGGGTATTCATGTTTGGCATATGCCTGCTCTGACCGAAATCTTTGGAGATGATTCCGTATTACAGTTTGGCGGAGGAACTTTAGGACACCCTTGGGGAAATGCACCGGGTGCAGTAGCTAATCGAGTGGCTTTAGAAGCGTGTGTACAAGCTCGTAATGAGGGACGTGATCTTGCTCGTGAAGGTGTTGAAATTATCCGTGAAGCTGCCAAATGGAGTCCTGAACTAGCGGCTGCTTGTGAAGTATGGAAAGAGATCAAATTTTTCGACCCAGTGGATATGATTCAACCTCAGACTCTTTTGAATGTAGCGGATAACAGCGGAGCTCGAGAATTGATGTGTATTCGAATCATAGGAGCTGGCAATAAACGATATGCTCATATTGGTGACGTTATTGTTGCTGTAATCAAAGAAGCAGTGCCTAATATGCCGCTACAAAGATCAGAAGTTATTAGAGCTGTAATTGTACGTACTTGTAAAGAACTTAAACGCGACAACGGTATCATAATACGATATGATGACAATGCGGCGGTTGTCATTGATCAAGAAGGAAATCCAAAAGGAACTCGAGTTTTTGGTGCAATAACTCGGGAATTGAGACAGTTTAATTTTACTAAAATAGTTTCCTTGGCTCCCGAAGTATTAATGAAGGGAATATCTTGTCGAGGCAATCATATTTGTTTAGGCAAATATGCTCTTCAGGCACTTGAACCCGCTTGGATCACAGCTAGACAAATCGAAGCAGGGCGAAGAGCAATGACACGATATGTGAAAATATGGGTACGCATATTTCCCGACAAACCTGTTACAGTAAGGCCCGCGGAAACACGTATGGGTTCGGGGAAGGGATCCCCCGAATATTGGGTATCCGTTGTTAAACCAGGCCGAATACTTTATGAAATGGGCGGAGTATCAGAAACTGTAGCCAGAGCCGCTATTTCAATAGCTGCGTCCAAAATGCCTATACGAACTCAATTTGTTATGCCCTTAGGCACGGCCATACATAACATAGAAATCACACTTGGAAAGGGTGGACAATTAGCTAGAGCAGCGGGTGCTGTAGCGAAACTGATTGCAAAAGAGGGTAAATCGGCCACATTAAGATTACCATCTGGGGAGGTCCGTTTGATATCCAAAAACCGCTTAGCAACAGTCGGACAAGTGGGTAATGTTGGGGTGAACCAAAAAAGTTTGGGTAGAGCCGGATCTAAGTGTTGGCTAGGTAAGCGTCCTGTAGTAAGAGGAGTAGTTATGAACCCTGTGGACCATCCCCATGGGGGCGGTGAAGGGAGAGCCCCAATTGGTAGAAAAAAACCCACAACCCCTTGGGGTTATCCTGCACTTGGAAGAAGAACTAGGAAAAGGAAAAAATATAGTGATAGTTTGATTCTTCGTCGAGGATATACAGCTCGGAGACGTCGAACAAAAATTGCATCAACCTTTAGAGGGGCTCATTCAAGACTTACACGAACGATTGCTCAACAGAAAATAAGAGCTTTAGTTTCCTCTCATCGAGATAGAAACAGACAAAAAAGGGATTTTCGTCGTTTGTGGATCGCTCGGATAAATGCAGTAACTCGTGAAAATAGGGTATTGTATAGTTATAGTAGGTTAATACACAATCTGTACAAGAAACAATTGCTTCTTAATCGTAAAATACCTGCACAAATAGCTATATCAAATAAGAATTGTCTTTACATGATTTCCAATAAAATCTTCATTAGTGAAGGACGTAGCTATCTGATAAAAAATATTTGGAAGAAAAAAGGATATTTAGCTGCAGTAAAAGCTTTTTCTTTAGCAAAACACAATACCTCCAGTCGATTAGAATTGAGAAAGTTTTGTCGCTATTGTCACAAGCATACGATTCATGGGGAAATAAAGATGAAAATAAGGGCTTCTGTTCGTAAAATATGTGAAAAATGTCGACTGATCCGTAGGCGCGGACGAATTATAGTGATTTGTTCCAATCCAAGACATAAACAGAGACAAGGGACTCGAACACTGCAGTGGAAATGTGTTGAATCAAGAATAGACAGTAAACGTCTTTATTATGGTCGTTTCATTTTGTCCCCGCTTATGAAAGGTCAAGCCGATACCATAGGTATTGCCATGCGAAGGGCTTTATTTGGAGAAATAGAAGGAACATGTATTACACGTGCAAAATCTAAGAGAGTACCACATGAATATTCTACAATAATAGGTATTGAGGAATCCATACATGAAATTTTACTAAATTTGAAAGAAATTGTATTGAGAAGTAATATATATGGAGTTAGAGACGCATACATTTGCGTCCCTAGATACGTAACCGCTCAAGATATCATCTCACCACCCTCCGCGGAAATAGTTGACACGACACAACATATAGCTAACTTGACGGAACCGATAGATTTGTGTATTGAATTAGAAATCAAGAGAGATCGCGGATACCGTAGTTACCCTATAGATGCTGTATCCATGCCTGTTCGAAATGCGAATCATAGTATTCAAGAAATACTATTTCTAGAAATATGGACAAATGGAAGTTTAACTCCTAAGGAAGCACTTCATGAAGCTTCTCGTGATTCAAAGGTTTCTGCTATAGCAGAACACGAGGGAAAAATTATTTATACTGATACTCACAAGATCATTTTATCAAGTAATGCGATTCCATTAGTTATCTATCAACGTTCCAACAAGAATACTTGTATGCATCAAAAACCCCGGGTTTTGCGAGGTAAATGCATTAAAAAGGGACAAATTTTAGCAGACGGTGCGGCTACAATTGGTGGAGAACTTGCTTTAGGAAAAAACGTATTAGTAGCTTATATGCCATGGGAAGGTTACAATTTTGAAGACGCAGTACTAATTAGCGAGCGCCTGGTATATGAAGATATTTTTACTTCTTTTCACATCCGGAAATACGAAATTCAGACTCGCGTGACAAACCAACCTGAAAGAATCACTAAGGAAATACCCCATTTGGAAGCTCATTTACTCCGAAATTTAGACAGAAATGGGGTTGTAATGCTGGGATCTTGGGTGGAAGCAGGTGATATTTTACAGATTATTAGGATGATTGACCGGTATAAACATCAACAACTTCGAATTGGACTAGTTTCCCCTCAACAAATAAAGGATTGGGCCAACAAAATCGGAGAGGTGACAAAACCTTATACTTTTCATTATAAAACTAGTAAACCGGAAAAGGATGGATTGTTTTGTGAAAGAATCTCTGGACCCATAAAAAGTGGAATTTGTGCTTGTGGAGCTGAAAAAGAAGACCAAAAATTTTGTGAACAATGCGGGGTAGAATTTGTTGATTCTCGGATACGAAGATATCAAATGGGATACATCAAACTCGCATGTCCAGTCACTCATGTGTGGTATTTGAAACGTCTTCCTAGTTATATCGCGAATTTTTTAGATAAAGCCCTTAAGGAATTAGAAGGACTAGTATACTGCTTTTCTTTTGCTAGGCCCATATCTAAAAAACCGACTTTCTTACGATTACGAGGATCATTCGAATACGAAATTCAATCCCGGAAATACAGCATTCCACTTTTCTTTACATTTCGAAATCGAGAAATCTCTACAGGAGCAGGTGCTATCAGAGAACAATTAGCCGATTCAGATTTTATAATTACTATAGGGAATTCCATGTTAGAATGGAAGGAATTATGGGAAGATAGAAAAAGAAGAAGAAAGGATTTTTTGGTTAGACGCATGGAATTAGCTAAACATTTTATTCGAACAAATGTAGAACCAGAATGGATGGTTTTGTGCTTATTACCGGTTCTTCCTCCCGAATTGAGACCCATCATTCAGATAGATGGGGGTAAACTCATGAGTTCGGATATTAATGAACTCTATAGAAGAGTTATCTATCGGAACAATACTCTTACCTCCACGCCGGGGGAATTAGTAATGTGTCAGGAGAAATTGGTACAAGAAGCCGTGGATACACTTCTTAATGGGATCCGTCAGCCGATGAGAGATGGTCATAATAAAGTTTACAAGTCATTTTCGGATGTAATTGAAGGCAAAGAAGGAAGATTTCGCGAAACTCTGCTTGGTAAACGTGTTGATTATTCGGGACGTTCCGTCATTGTCGTGGGTCCTTCGCTTTCATTACATCAATGCGGATTACCTCGAGAAATAGCAATAGAGCTTTTTCAAACATTTGTAATTCGTGGTCTAATCAGACAACATGTTGCTTCTAACATAGGGATTGCGAAAAGTAAAATTCGGGAAAAAGAATCGGTTGTATGGGAAATACTTCGGGAAGTTATGCAAGGGCATCCTGTATTGTTGAATAGAGCACCCACCTTGCATAGATTAGGTATACAGGCATTCCAACCCATTTTAGTGGAGGGGCGCGCTATTTGTTTACATCCATTGGTTTGTAAGGGCTTCAATGCAGATTTTGATGGGGATCAAATGGCTGTTCATGTACCCTTATCTTTGGAAGCTCAAGCGGAGGCTCGTTTACTTATGTTTTCTCATATAAATCTCTTGTCTCCTGCTATTGGGGACCCAATTTCTGTACCAACTCAAGATATGCTTATCGGACTTTATGTATTAACGATCGGGAATCGTCGAGGTATTTGTACAAATAGGTATAGTTGTGGAAACTATCAAAATAAAGAACCCTATTTTTGTAATTCGTATGATGCACTTGGGGCTTATCGGCAGAAACGAATCAGTTTAGATAGCCCTTTGTGGCTTCGATGGCGTGTCATTGTCTCAAGAGAAGTTCCCATCGAAGTTCGATATGAATCTTTGGGTACTTATCATGAAATTTATGGGCACTATCTAATATTGGGAAGTGTAAAAAAAGAAATACGTTGTATATACATTCGAACCACTCTTGGTCATATTTCTTTTTATCGAGAAATAGAGGAAGCCATACAGGGGTTTTGTCGGGCCATAAATTTCGCAATACTTTTCCCTCAGGATCTCCTTCGGGAAAAGGATAATGTCCAACTTAGAGTTGTCAATTATATCCTTTATATTCGAGGAATTTCTCACACAAGTATTCAACTAGTTCGAGCTTGTTTAGTATTGAATAATCCAGAGAAAGAAGAGGTTCATTCCTTTGTTGGGGTAAGGGCAAATCTGATTCGCGACTTCATAAAAATGGAATTAGTCGGAAAAAGGTATAATAGGGCAAGTTCGGGATTAATTTTCCGTGGATTAAATCCTAAGGTGAAGATTGGTACATTGTTGATAATTTTGTCATCATCCGATTGTTTTAGAATTCCTCTAGGGGTTATTGTACCTAAAAATGTTTATTCATCTTACATAACTTATAATCAGATCTTGTTAAAGAAATATCTTAAATACTGTTTAATAAGTGAAAATAGGCGGATTTATAATCCCTTTAATCCACTCCATTTAAATTGGTTTTTACATCATGATTATTGGAAAGAAACATCGACAATAATTAGCCTTGGACAATTTTTTTGCGAAAATGTATGTTTATTCGTAAAAAATTCTGGTCAAATTCTAATTGTTCGTCTGGATTCCTTAGTTATAAGATCCGCTAAACCCTATTTGGCCACTCCAGGGGCAACTGTTCATGGCCATTATGGAAAAATCCTTTACGAAGGAGATACATTAGTCACATTTATATATGAAAAATCAAGATCGGGTGACATAACGCAAGGTCTCCCCAAAGTGGAACAAATCTTAGAAGTGTCAATATCAATGAACCTCGAAAGGAGAGTGGAAGGTTGGAATGAACGTATTCCAAGAATTCTTGGAATACCTTGGGGATTCTTGATTCGAGCTAAGCTAATCATCGCTCAAAGTCGTATTTCTCTGGTTAATAAAATCCAAAAGGTTTATCGATCCCAGGGAGTACATATACATAATAGACATATAGAAATTATTGTACGTCAAGTAACATCAAAAGTGTTGGTTTCGGAAGATGGAATGTCTAATGTTTTTTTACCTGGCGAATTAGTCGGATTGTTGCGAGCGGAACGAGCAGGACGCGCTTTGGACGCGATCTCTTATCGGGTAATCCTATTGGGAATAACGAGGGCATCTCTAAATACTCAAAGTTTTATATCTGAAGCAAGTTTTCAAGAAACTGCTAGAGTTTTAGCAAAAGCTGCTTTACGAGGTCGTATTGATTGGTTGAAAGGCCTGAAAGAGAACGTTGTTCTGGGGGGGATTATTCCGGTTGGTGGATTCCAAAAAGGACGTATTAGTTCACGTAAGAATGGGCGTAGAATACCAAAAGGTATTATTCATGTTCAAGCAAGTTTCAACAATACCATTGTAACTGTTACAGATGTACGAGGTCGGGTGGTTTCTTGGGCCTCCGCTGGTACTTCTGGATTCAAAGGCACAAGAAGAGGAACACCCTATGCCGCTCAAGCAGCGGCCTTAAATGCTATTCATACAGTAGGTATGCAACGAGCAGAAGTTATGATAAAGGGTCCTGGTCTCGGAAGAGATGCAGCATTACGAGCCATTCGTAGAAGTGGTATACTATTAAGTTTCGTACGTGATGTAACACCTATGCCGCATAATGGATGTCGACCCCCTAAAAAAAGACGTGTGATGGCAAGAAAAAGTTTGATTCAGAGGGAGAAAAGGCGACAGAAATTGGAACAGAAATATCATTTGATTCGCCGATCCTTAAAAGAAAGCAAAGTTCCGTCGTTGGAAAAATGGGAAATTCATGGAAAATTGCAATCCCCACCACGTAATAGTGCACCTATACGTCTTCATCGACGTTGTTTTTTGACTGGAAGACCTAGAGCTAACTATCGAGACTTTGGGTTATCCGGACACATACTTCGAGAAATGGTTCATGCATGTTTGTTACCGGGCGCAATAAGATCGAGTTGGGTAAAACTTCGTTTGAAACGATGTGGTAGAAAGTTTTATGATCCGATAAAGAATCAAACTTATTTAAATGTTCCTCTTATTCTCTATTTACTTGAAAAGGGCGCTCAGCCTACAGGAACTGTTTATGATATTTTAAGGAAGGCAGAAATTTTTATGATTGGCCATACAATCGCTATTCATAATGGAAAGGAACATTTACCTATTTTTATAACGGATCGTATGGTGGGTCACAAATTGGGAGAATTTGCACCTACTCTTGCAAGAAATGATAATAAATCCCGTCCTATGACAAGAAGATATTGGAACATAAATTTGGAAGAGATGATGGAGGCGGGAGTTCATTTTGGTCATGGTACTAAGAAATGGAATCCTAAAATGGCCCCTTACATCTCTGCAAAGCGTAAAGGTATTCATATTACGAATCTTACTAGAACTGCTCGTTTTTTATCAGAAGCCTGTGATTTGGTTTTTGATGCAGCAAGTAGAGGAAAAAACTTATTAATCGTTGGTACTAAAAATGCAGCGGGTTTAGTAGCATCAGCTGCAGAAGATGAAAAAATACGGAATTGTATCAAGAACTACGTACAATTCGAGGGAATCGCACGTATAGAAATTGAAAAAAGATTACAGACGAATGTACAAAAAGAAGTGAACCGGAGACTTAATATTGCTATTACAAGAATTGAAAAACCTTATGGACAACCTAATATTCTTGCAGAATATATAGCTTTACAATTGAAAAATAGAGTTTCATTTCGAAAGGCAATGAAAAAAGCTATTGAATTAACTGAAACAGATACAAAAGGAATTCAAGTGCAAATCGCGGGTCGTATCGACGGAAAAGAAATTGCACGTGTTGAATGGATCAGAGAGGGTAGAGTTCCCCTACAAACAATTCGCGCTCAAATTGATTATTGTTGCTATACAACTCAAACCATTTATGGAGTATTGGGAATAAAAATTTGGATTTTTGTAGACATGTCTCGTTACCGAGGACCTCGTTTCAAAAAGATACGCCGCTTAGGGACTTTACCAGGACTAACTAGTAAAAGACCTAACCAATTGCGAAAAAGATCGCAATATCGTATTCGTCTAGAAGAAAAACAGAAATTACGTTTTCATTATGGTCTGACAGAGCGACAATTACTTAAATATGTCCATATCGCTGGAAAAGCCAAAGGTTCAACGGGTCAAATTTTATTACAATTACTTGAGATGCGTTTAGATAACATCCTCTTCCGATTCGGTATGGCTTCGACCATTCCTGCAGCCAGACAATTAGTTAACCATAGACATATTTTAGTTAATGGTCGTATGGTGGATATACCAAGTTATCGTTGCAAACCCCGAATTACGACTAAGGATAAACAAGGATCAAAAGCTCTGATTCAATTCCAATACAAAGGATTAGTAAATCAAATAATAGATAGTAAATGGATCGGTTTGAAAATAAATGAGTTGTTAGTCGTAGAATATTATTCCCGTCAGACTATGTTGGTTAATCGTATTCTGAAACACGGAAAAAAATCTTTGGCTTATCAAATTATCTATCGAGCCATGAAAAAGATTCAACAAACGGAAACAAATCCACTATCTGTTGAGGCAAATAGAATGGGTAGGGACACCATTGCTGATATAATAACTTCTATAAGAAACGCTGACATGGATAAAAAAGGAACGGTTCGAATAAGATTTACTAATATTGCCGAAAACATTGTGAAAATACTTCTACGAGAAGGTTTTATTGAAAACGTTCGGAAACATCAGGAAAATAACAAATATTTCTTGGTTTCAACCCTACGAAGGAAAGGGATAATAAGCCGACCCGGTTTACGAATTTATTCCAACTATCAAGGAATTCCTAAGATTTTAGGTGGAATAGGAGTTGTAATTCTTTCTACTTCTAGAGGTATAATGACAGATCGAGAAGCTCGACAAGAAAAAATTGGAGGAGAAATCTTGTTATCTATATGGATGGAGAGTTTGATCCTGCAGGATGAACGCTGGCGGCATCCTAACACATGCAAGTCGGACGGGAAGTGGTTCCAGTGGCGGACGGGTGAGTAACGCGTATGCCCTTGGGAGGGGAACCGGTTGCTAATACCCGCTGAGGAGCAAGGAGGAATCCGCCTGAGGAGGGGCTCGCGTCTGATTAGCTAGTTGGTGAGGTAATAGCTTACCAAGGCGATGATCAGTAGCTCCGAGAGGATGATCAGCCACGGGACTGAGACACGGCCCAGACTCCTACGGGAGGCAGCAGTGGGGAATTTTCCGCAATGGGCGAAAGCCTGACGGAGCAATGCCGCGTGGAGGAAGGCCTACGGGTCGTGAACTTCTTTTCTCGGAGAAGAAGCAATGACGGTATCTGAGGAATAAGCATCGGCTAACTCTGTGCCAGCAGCCGCGGTAAGACAGAGGATGCAAGCGTTATCCGGAATGATTGGGCGTAAAGCGTCTGTAGGTGGCTTTTCAAGTCCGCCGTCAAATCCCAGGGCTCAACCCTGGACAGGCGGTGGAAACTAGCAAGCTGGAGTACGGTAGGGGCAGAGGGAATTTCCGGTGGAGCGGTGAAATGCGTAGAGATCGGAAAGAACAAACGGCGAAAGCACTCTGCTGGGCCGACACTGACACTGAGAGACGAAAGCTAGGGGAGCAAATGGGATTAGATACCCCAGTAGTCCTAGCCGTAAACGATGGATACTAGGCCGACCCGTGCAGTGCTGTAGCTAACGCGTTAAGTATCCCGCCTGGGGAGTACGTTCGCAAGAATGAAACTCAAAGGAATTGACGGGGGCCCGCACAAGCGGTGGAGCATGTGGTTTAATTCGATGCAAAGCGAAGAACCTTACCAGGGCTTGACATTCCTCTTGAAAGAGAGGGGTGCCTTCGAACGCGGACACAGGTGGTGCATGGCTGTCGTCAGCTCGTGCCGTAAGGTGTTGGGTTAAGTCCCGCAACGAGCGCAACCCTCGTGTTTAGGCAAGAGACAACCTGGCGAACATCTTAGTAGCCAGAGGAAAAGAAAGCCCCTTGCAAGGCTAAATAACTGGACATCTAGTGGGATGTTCTGGTGTCCTAGGCGTAGAGGAACCACACATCCATCCCGAACTTGGTGGTAAAACTCTACTGCGGTGAAGATACTGTAGGGGAGGTCCTGCGGAAAAATAGCTCGACGCCAGAGGGGATATAGCTCAGTTGGTAGAGCTCCGCTCTTGCGGCGACATGGCCAAGTGGTAAGGCAGGGGACTGCAAATCCTTTATCCCCAGTTCAAATCTGGGTGTCGCGGGATTGTAGTTCAATTGGTCAGAGCACCGCCCTGTCAAGGCGGAAGCTGCGGGTTCGAGCCCCGTCAGTCCGCCCCTATCGTCTAGTGGAGGACATCTCTCTTTCAAGGAGGCAGCGGGGATTCGACTTCCCCTGGGGGTGGGATAGCTCAGTTGGTAGAGCAGAGGACTGAAAATCCTCGTGTCACCAGTTCAAATCTGGTTCCTGAC??????????????????????????????????????????????????????CCAAGGAGAAGATGCGGGTTCGATGCGGATGTAGCCAAGTGGATCAAGGCAGTGGATTGTGAATCCACCCGCGGGTTCAATTCCCGTCGTTCGGCATCCATGGCTGAATGGTTAAAGCGCCCAACTAATTGGCAAATTAGGTTCAATTCCTGCTGGATGGGGCTATTAGCTCAGTGGTAGAGCGCGCCCCTGATACGGGTTCGAGCCCCGGGCAACCCAGCCTTGATGGTGAAATGGTAGACACGCGAGACTCAATCTCGTGCTAAAGAGCGTGGAGGTTCGAGTCCTCTTCAAGGCGCCGCCATGGTGAAATTGGTAGACACGCTGCTCTTAGGAAGCAGTTCTCGGTTCGAATCCGAGTGGCGGAACTCAGTGAGTATTGCTTTCATACGGCGGGAGTCATTGGTTCAAATCCAATCCTCAGTAGCTCAGTGGTAGAGCGGTTGGCTGTTAACTGACTGGTCGTAGGTTCGAATCCTACTTGGGGGATGTAGCGCAGCTTGGTAGCGCGTTTGTTTTGGGTACAAAATGTCACAGGTTCAAATCCTGTCATCCGGCGTGGCCAAGCGGTAAGGCAGCGGGTTTTGGTCCCGTTACGGAGGTTCGAATCCTTCCGTCGGGCCTGTAGCTCAGGATTAGAGCACGTGGCTACGAACCACGGTGTCGGGGGTTCGAATCCCTCCTCGCGCGTCCATTGTCTAATGGATAGGACAGAGGTCTTCTAAACCTTTGGTATAGGTTCAAATCCTATTGGACGCAGGAGAGATGGCTGAGTGGACTAAAGCGGCGGATTGCTAATCCGTTGTACGACGAGGGTTCGAATCCCTCTTTCTCGGAGAGATGGCCGAGTGGTTCAAGGCGTAGCATTGGAACTGCTATGTAGACTTTTGTTTACCGAGGGTTCGAATCCCTCTCTTTGAGATGGCTGAGTGGTTGATAGCCCCGGTCTTGAAAACCGGTATAGTTAAAGAACTATCGAGGGTTCGAATCCCTCTCTCTAGAGTAACGCCATGGGGCGTAAGTCATCGGTTCAAATCCGATAAGGCCCGCTTAGCTCAGAGGGAGCATCGCATTTGTAATGCGATGGTCATCGGTTCGACTCCGATAGCCGGCAGGGATATAACTCAGCGGTAGAGTGTCACCTTGACGTGGTGGAAGTCATCAGTTCGAGCCTGATTATCCCCGAGAAGGTCTACGGTTCAAGTCGCGCTCTTAGTTCAGTTCGGTAGAACGCGGGTCTCCAAAACCCGATGTCGTAGGTTCAAATCCTACAGAGCGGGGTCGATGCCCGAGCGGTTAATGGGGACGGACTGTAAATTCGTTGACGATATGTCTACGCTGGTTCAAATCCAGCTCGGCCCAGGAGTAGAGCAGTTTTAGCTCGCAAGGCTCATAACCTTGAGGTCAGGTTCAAATCCTGTCTCCGCA??????????????????????????????????????????????????????????????????????????????????????????????????????????????????????????????????????????????????????????????????????????????ATGTTGGCTCAATCCGAAGGAAATTATGCGGAAGCTTTACAAAATTATTATGAAGCTATGCGACCAGAAATGGATCCCTATGATCGAAGTTATATACTCTATAATATAGGCCTTATACACACAAGCAATGGAGAACATACAAAAGCTTTGGAATATTATTTCCGGGCATTAGAACGAAACCCATTCTTACCACAAATGAACTGGCGATCAGAACATATATGGATAGAATTTATAACAGGGTCTCGAAAAACAAGTAATTTTTGCTGGGCCTGTATCCTTTTTTTAGGTTCACTAGGATTCTTAATGGTTGGAACTTCTAGCTATCTTGGTAGGAATTTGATATCCGGATTTCCTTCTCCGGAAATCCTTTTTTTTCCACAAGGAATCGTGATGTCTTTCTATGGGATTGCAGGCTTTTTCATTAGCTCCTATTTGTGGTGCACAATTTTGTGGAATATAGGTAGTGGTTATGACCGATTTGATAGAAAAGAAGGAATAGTGTGTATTTTTCGTTGGGGATTTCCTGGAATAAATCGTCGCATCTTCCTTCGATTCCTTATAAAGGATATCCAATCAATCAGAATGGAGGTTAAAGAGGGTCTTTATTCTCGCCGTGTCCTTTATATGGAAATCAGAGGTCAAGGAGCCATTCCCTTGACTCGTACTGATGAGAATTTAACTCCACGAGAAATTGAACAAAAAGCCGCTGAATTAGCCTATTTCTTGCGCGTACCAATTGAAGTATTT
>Anomochloa_marantoidea
TAAGGTAGCGGCGAGACGAGCCGTTTATAGGTGTCAAGTGGAAGTGCAGTGATGTATCGAGTCGACGAAATTCATAAAATTCTCCGCGAACGTATTGAACAATATAATAGAAAAGTCGGGATTGAGAATATAGGTCGCGTAGTTCAAGTGGGTGACGGGATTGCTCGTATTATAGGTCTTGGTGAAATAATGTCAGGTGAATTAGTCGAATTTGCAGAAGGGACTAGAGGTATTGCTCTGAATTTGGAATCCAAAAATGTTGGGATTGTATTAATGGGCGATGGGTTGATGATACAAGAAGGAAGTTTTGTAAAAGCAACAGGAAGGATTGCTCAGATACCCGTGAGTGAGGCTTATTTGGGTCGTGTTATAAATGCTCTGGCTAAACCTATTGATGGGAAAGGCGAAATTGGAGCTTCGGAATCTCGCTTAATTGAAGCCCCTGCTCCGGGTATAATTTCCAGGCGTTCCGTATATGAACCCCTTCAAACAGGGCTTATTGCTATTGATTCGATGATCCCCATAGGGCGCGGTCAGCGAGAGTTAATTATTGGGGACAGACAGACTGGCAAAACAGCAGTAGCCACAGATACAATTCTCAATCAAAAAGGGCAAAATGTAATATGTGTTTATGTAGCTATCGGGCAAAGAGCATCTTCTGTGGCTCAGGTAGTAACTACTTTCCAGGAGGAGGGGGCCATGGAATACACTATTGTAGTAGCTGAAATGGCGGATTCACTTGCTACATTACAATACCTCGCTCCTTATACCGGAGCGGCCCTGGCTGAGTATTTTATGTACCGCGAACGACATACTTTAATAATTTATGATGATCTCTCCAAACAGGCACAAGCTTATCGCCAAATGTCCCTTCTATTAAGAAGACCCCCCGGCCGCGAAGCTTATCCAGGGGATGTTTTTTATTTGCATTCACGCCTTTTAGAAAGAGCCGCTAAATTAAATTCTCTTTTAGGCGAAGGGAGTATGACCGCTTTACCAATAGTTGAGACTCAATCTGGAGACGTTTCTGCCTATATTCCTACTAATGTAATTTCCATTACAGATGGACAAATATTCTTATCCGCAGATCTATTCAATGCCGGAATTCGACCTGCTATTAATGTGGGTATTTCTGTTTCCAGAGTAGGATCCGCAGCTCAAATTAAAGCCATGAAACAAGTAGCTGGCAAATTAAAATTGGAACTAGCTCAATTCGCAGAGTTACAAGCCTTTGCACAATTCGCCTCTGCTCTCGATAAAACGAGTCAGAATCAATTGGCAAGAGGTCGACGATTACGGGAATTGCTTAAACAATCCCAATCAAACCCTCTCCCAGTGGAAGAGCAGATAGCTACTATTTATACCGGAACGAGAGGATATCTTGATTCGTTAGAAATTGAACAGGTAAAGAAATTTCTGGATGAGTTACGTAAACACTTAAAAGATACTAAACCTCAGTTCCAAGAAATTATATCTTCTAGCAAGACATTCACCGAGCAAGCGGAAATCCTTTTGAAGGAAGCTATTCAGGAACAGCTCGAACAGTTTTCACTTGGGCGTATCGATCAAATTATTGGACCGGTGCTGGATGTCACTTTTCCCCCGGCTTTGGTAGTCAAGAGTCGAGACACTGCCAGTAAGCAAATTACTGTGACTTGTGAGGTACAACAATTATTAGGAAATAATCGAGTTAGAGCTGTAGCTATGAGTGCTACAGACGGGCTGATGAGAGGAATGGAAGTGATTGACACGGGAGCTCCTCTCAGTGTTCCCGTCGGCGGAGCTACTCTCGGACGAATTTTCAACGTTCTTGGAGAGCCTGTTGACAATTTGGGTCCTGTAGATACTAGCGCAACATTCCCTATTCATAGATCTGCACCTGCCTTTATCGAGTTAGATACGAAATTATCTATCTTTGAAACAGGGATTAAGGTGGTCGATCTTTTAGCTCCTTATCGGCGTGGAGGAAAAATCGGACTATTTGGGGGGGCTGGAGTAGGTAAAAAAGAATCCGGAGTAATTAATGAAAAAAATTTTGAAGAATCAAGAATGCCCTCCGCAGTAGCGCTTGAAATAGCCGAAGCTAACTTGAGTAGAGCTGAGGGTACGAAAGAATTGGTTGAAGCGAAGCTAGCTCTCAGACGAGCTAGGATACGAGTCGAGGCTGTCAATTGGATTCCTATGAATGGGTACTCTGAGATAGAACGAGAAAAAGCAAATTTGATTCATGCTACTTCTATTAGTTTGGAACAATTAGAAAAGTCTAAAAACGAAACCCTTTATTTTGAAAAACAAAGAGCGATGAATCAAGTCCGACAACGGGTTTTCCAACAAGCCGTACAAGGGGCTCTAGGAACTCTGAATAGTTGTTTGAATACCGAGTTACATTTCCGTACGATTCGTGCTAATATTGGCATTCTCGGGTCCATGATGAAAGTTATACCATGTTCCACACTCAAGGGGTTATACGACATATCGGGTGTAGAAGTAGGCCAACATTTCTATTGGCAAATAGGAGGTTTACAAATTCATGCCCAAGTACTCATCACTTCCTGGGTCGTAATTACTATTTTGCTAGGTTCAGTCATCATAGCTGTTCGGAATCCACAAACCATTCCGACCGATGGTCAAAATTTCTTCGAATATGTCCTTGAGTTTATTCGAGACTTGAGCAAAACTCAGATTGGAGAAGAATATGGTCCTTGGGTTCCCTTTATTGGAACTATGTTCCTTTTTATTTTTGTTTCGAATTGGTCGGGTGCTCTTTTCCCTTGGAAAATTATAAAGTTACCTCATGGGGAATTAGCTGCGCCTACGAATGATATAAATACTACTGTTGCTTTAGCTTTACTCACGTCAGCGGCATATTTTTATGCAGGTCTTAGCAAAAAAGGATTGAGTTATTTCGAGAAATATATTAAACCAACTCCAATCCTTTTACCAATTAACATTCTAGAAGATTTCACAAAACCATTATCTCTTAGCTTTCGACTTTTCGGGAATATATTGGCGGATGAATTAGTAGTTGTTGTTCTTGTTTCTTTAGTCCCCTTAGTAGTCCCTATACCGGTCATGTTTCTTGGATTATTTACTAGTGGTATTCAAGCTCTTATTTTTGCAACGTTAGCCGCAGCCTATATAGGCGAATCCATGGAGGGTCATCATTCATTTCCAAATTATTACAAATACCAATTAACTGAGCGTTTGGATTATTGGAGTTATCGTGCCATTAGTCTAGGGTTTACCCTTTTAACCATAGGTATTCTTTGTGGAGCAGTATGGGCTAATGAGGCATGGGGATCCTATTGGAACTGGGATCCCAAGGAAACTTGGGCATTTATTACTTGGACCATATTCGCGATTTATTTACATAGTACAAATCCAAATTGGAAGGGTACGAATTCGGCACTTGTAGCTTCTATAGGATTTCTTATAATTTGGATCTGCTATTTTGGTATCAATCTTTTAGGAATAGGTTTACATAGTTATGGTTCATTTACACTCTTGGACGAAATGATAAAGGAGTCCCCGAAGACACATATACAAAAACCTGGAATACACAGGGAAACAATACAATTGGCCAAAACAGATAATGAGGATTATCTCCATATCATTTTGCATTTCGCGACAAATATAATCTGTTTGGCTATTTTAAGTGGTTCTTTTCTGGGTAATGAGGAACTTGTCATTCTTAATTCTTGGGTTCAGGAATTCGTCTATAATTTAAGTGACACAATAAAAGCTTTTTTCATTATTTTAGTTACTGATTTTTGGGTTGGATTTCACTCGACCCGCGCTTGGGAACTAATAATTAGTTGGGTCTACAACGATCAAATTATCTCTGGTCTCATTTCTACTTTTCCAGTGATTCTAGATACAATTGTGAAATATGGGATCTTCTATTATTTAAACCGTCTATCTCCTTCGCTTGTAGTCATTTATCATTCAATGAATGAAATGGTATATCTCTGGCTAATCTCAGGAATGGCTATTTTTATGGGGGATAGGGTAAAAATTGAAGTAAGTCGTTATGATTCATGTTACCTTGCCAATTTTTGGCAATATTATTTCCATTTTTGGATTCAACCGCGAAGGATCCAGCAAAAACCATTAGCAAACTCTTGCTTCGACTTTCTGGGTTATCTTTCCAGTGTAACAAGAAATCCCTTGGTAGTAAGGAATCAAATGCTGGAAAATGCATTTCTAATAGATACTCGAATTAAGAAATTGGATACCATAGTCCCCGCGATTTCTCTCATTGGATCTTTATCAAAAGCCCAATTTTGTACCGGATCGGGGCACCCTATTAGTAAACCCATTTGGACAGATTTATCAGATTGGTATATTCTTGATCGATTTGGTCGGATATGTAGAAATATTTTTCATTATTATAGTGGATCCAAAAAACAGACTTTGTATCGAGCTCGTAAACATAAAAGCACGGTAGTAGAGGTAGAAACTATCCATTCTTTTTCGAAATCGGAATTTTTAAAAGAAGTCTATGGACTGATATGGATTCTACCCATTTTGACCCTCTTAGTGGGAATCACAATAGAAGTACTCGTAATTGTGTGGTTAGAAAGAGAAATATCTGCATCGATACAACAACGTATTGGCCCTGAATATGCTGGGCCTTTGGGACTTCTTCAAGCTATAGCAGATGGGGCTAAGCTACTTTTTAAAGAAGATCTTCTACCATCCCGGGGAGATATTCCTTTATTTAGCATCGGACCCTCTATAGCAGTTATCTCCATTCTACTAAGTTTTTTAGTTATTCCGTGGGGATATCATCTTGTTTTAGCCGATCTTAGTATTGGTGTTTTTTTATGGATTGCTATTTCAAGTATTGCTCCTATAGGTCTTCTTATGGCAGGATATAGCTCAAATAATAAATATTCTTTTTCAGGTGGTCTACGAGCCGCGGCTCAATCTATTAGTTATGAAATACCATTAACTTTTTGTGTGCTAGCGATATCTCTAAGTTTAAGTACAGTTGATATAGTGGAAGCGCAGTCAAAATATGGTTTTTGGGGGTGGAATATTTGGCGTCAGCCTATAGGCTTTTTAGTTTTTCTAATTTCTTCTTTGGCCGAATGTGAAAGATTACCCTTTGATTTACCAGAAGCAGAGGAAGAATTGGTAGCAGGTTATCAAACCGAATATTCCGGTATCAAATATGGTTTATTTTTTCTTGTTTCTTACCTAAATTTATTAGTTTCCTCTTTATTTGTCACAGTTCTTTACTTAGGCGGGTGGAATTACATCCCCATTTTGTTTGAAATGACAATGGGTATCCTTATTACATTCACTAAAGCTTATTTATTTCTCTTCGTTTCTATCACAATAAGATGGACTTTACCCAGGATGAGAATGGATCAATTATTAAATCTTGGATGGAAATTTCTTTTACCTATTTCCCTGGGTAATCTCTTATTAACAACTTCTTCCCAACTTGTTTCACTCCTCATGGGTGGGGCAAGCTCTTCTATTCTGGTTCATGGTTTCTCTTGGCTATATGGTTCATCTGGGGGGGAGATCGAGCTTCAAGAAATTGTGAATGGTCTTATCAATACACAAATGTATAACTCCCCAGGAATTTCAATTGCGCTTATATCCATCACTGTAGGACTTGGGTTCAAGCTTTCCCCCGCCCCTTTTCATCAATGGACTCCTGACGTCTACGAAGGAATGTTTCTGCTTCACGAATATGATATTTTCTGGACATTTCTAATAATAGCAAGCCTTATTCCTATTTTGGCATTTTGGATTTCAGGACTTTTAGCCCCGGTTAGTGAAGGACCAGAGAAGCTTTCTAGTTATGAATCGGGTATAGAACCCATGGGAGAAGCTTGGTTACAATTCCGAATACGCTATTACATGTTTGCTCTAGTTTTTGTTGTTTTTGATGTTGAAACGGTCTTTCTTTACCCGTGGGCAATGAGTTTTGATGTATTGGGTGTATCCGTTTTTATCGAAGCTTTCATTTTCGTGCTTATCCTAATTGTTGGTTTAGTTTATGCATGGCGCAAAGGAGCATTGGAATGGTCTGAATTCCTTCTAATGACTTATGCATTCTGTTATCATTTCCAATGGGAGGATTCCTTAGTCCAATTAAAGGAGGATTTCAAATGGATAGATGTCTTTGATTTCCACTGGAGATTAGGAATCGATGGGCTTTCATTAGGATCCATTTTATTGACAGGATTTATCACTACTTTAGCTACTTTAGCGGCTTGGCCGGTTACCCGGAATTCGCGATTATTCTATTTCCTGATGCTAGCAATGTATAGTGGCCAAATAGGATTATTTTCCTCTCGAGACCTTTTACTTTTTTTTATCATGTGGGAATTTGAATTAATTCCTGTTTACTTACTTTTATCCATGTGGGGGGGGAAGAGGCGCCTGTATTCAGCTACAAAATTTATTTTGTACACTGCAGGTGGTTCCATTTTTTTCTTAATCGGAGTTCTAGGTATGGGCTTATATGGTTCTAACGAACCAAGATTAGATTTTGAAAAATTAATTAACCAATCATACCCGGATACATTGGAAATACTATTATATTTAGGCTTCCTAATTGCTTATGCTGTTAAATTGCCAATTATACCCCTACATACATGGTTACCAGATACCCATGGAGAAGCGCATATGTTTGAGCATGTACTTTTTTTGAGTGTCTATTTATTTTCGATTGGTATCTATGGATTGATTACAAGCCGAAACATGGTTAGAGCTCTGATATGTCTTGAACTTATACTGAATTCAATTAATCTAAATCTTGTAACATTTTCTGATCTATTTGATAGTCGCCAATTAAAAGGCGACATTTTTGCAATCTTGTATAGCCCTGCGGCTGCTGAAGCAGCTATTGAATTATCCATTCTTTCTTCAATCCATCGTAACAGAAAATATCAATCAATCGAATTTTTTTTGTATGCTTTTTTTTTATTCCTTGGTGCAGTTGCAAAATCTGCACAGTTCCCTCTTCACGTATGGTTACCCGATGCTATGGAGGGCCCCACTCCCATTTCAGCCCTTATACACGCAGCAACCATGGCTCATTGGATTTTTCTTATAGCTCGACTTCTTCCTCTTTTCATATCCCTACCTTTGCTAATGAATTTTATTTCTTTAGTAGGTACAATAACACTCTTTTTAGGGGCTACTTTAGCTCTTGCTCAGAGAGATATTAAAAGAAGCTTAGCCTATTCTACAATGTCTCAATTGGGTTATATGATGTTAGCTCTAGGTATAGGTTCTTATCAAGCTGCTTTATTCCATTTGATCACTCATGCTTATTCGAAAGCTTTATTATTCTTAGGATCCGGATCTATTATTCATTCAATGGAACCTCTTGTTGGATATTCACCAGATAAAAGTCAGAATATGGCTCTTATGGGTGGTTTGAGAAAATATGTTCCAATTACAAGAACTACTTTTTTATGCGGTACACTTTCTCTTTGTGGTATTCCACCTCTTGCTTGCTTTTGGTCCAAAGATGAAATTCTTAGTAATAGTTGGTTGTATTTTGGAATAATAGCCTCTTTCACTGCAGGATTAACTGCGTTTTATATGTTTCGGGTATATTTACTTACCTTTGACGGGTATTTGCGTGTTCATTGTCAAAATTACAGTAGCACTAGTTCGTTCTATTCAATATCTTTATGGGGAAAAAGAAAAGGAGTCCATACGAATAGTGAATCGAAAAATGGATCCTTTGGCGTTAAAAACAGTTCTGTCTATCCTCATGAAACGGGAAATACAATGCTATTCCCTCTTCTCATATTACTCTTTTTTACTTTATTCATTGGATTCATAGGAATCCATTTTACCCTATTATCAAAATGGTTAACTCCAGCAAGTTTGAATTCTTCCATAAATTCGTATGAATTTTTAACCAATGCGATTTATTCCATAAGTATAGCTATTTTGGGTCTATTCATAGCATATATTTTCTATGGATCTGCTTATTCATTTTGGCAGAATTTGGATTTACTAAATTCCCTTTCAGATCAAGTAAAAAAAAGGATATACAGTTGGTCATATAATCGTGGTTATCTGGATATTTTTTATACTAGGGTCTTTACTTTGGGTATAAGAGGATTAACCGAACTAGCGCAGTTTTTTGATAAGGGTGTCATTGATGGAATTATCAATGGAGTGGGTATTGCTGGGTTTTGTATAGGAGAAGAAATTAAATATGTAGGAGGAGGGCGAATATCGTCTTATCTATTCTTTTTTTTATGGTATGTATCCTTATTCTTATTTCTTATGGATTTACCTGGACCCATACATGAGATTCTTTTGCTATTTTTGGGATTTGTTCTTCTATTAGGGGGTTTAGGGGTAGTATTACTTACCAACCCCATTTATTCTGCTTTTTCGCTGGGATTGGTTCTTGTTTGTATATCCTTATTCTATCTTTTATGGAATTCCTATTTGGTAGCTGTCGCACAATTCCTAATTTATGTGGGAGCTATAAATGTCCTGATCCTATTGGCCGTAATGTTTGTGAACAGTTCAGAATGGTTTAAAGATCAGAATTATTGGACTATTGGAGATGGGTTCACTTCACTCGTTTGTACAACTATTCCTTTTTCACTAATGGCTACTATCCCGGATACGTCATGGTATGGAATTCTTTGGACTACAAGATCAAACCAAATTGTGGAACAGGGTCTCAACAATAATCTTCAACAAATTGGGATTCATTTAGCAACCGATTTTTATCTTCCGTTTGAACTCATTTCTCTAATTCTTTTAGTTTCTTTGATAGGTGCAATTACTATGGCTCGGCAAATGGAAAAAATCGCGGAAATGTTCCCCATGTTAACTGGATTCATCAGTTATGGTCAACAAACAATACGCGCTGCAAGATACATTGGTCAAAGTTTCATAATTACCCTATCCCACACAAATCGTTTACCTATAACTATTCACTATCCTTATGAAAAATCAATTGCATCAGAGCGTTTCCGAGGGCGAATCCACTTTGAATTTGATAAATGTATTGCTTGTGAAGTATGTGTTCGCGTATGCCCAATAGATTTACCCCTTGTAGATTGGAGATTTGAAAAAGATAAAAAGAAACAATTGCTAAATTATAGCATTGATTTCGGAGTTTGTATATTTTGCGGTAACTGTGTTGAGTACTGTCCAACAAACTGTTTATCGATGACTGAAGAATATGAGCTTTCTACTTATGATCGTCATGAACCAATCTCCATAATTGGAGATTCCACAATTCAAACAATTCAGGGTTGGTTATCTAATTGGCTAGTCAAACATGAGGTGGTTCATAGATCTTTGGGCTTCGATCACCGAGGAATAGAGACTTTACAAATAAAAGCGGGAGATTGGGATTCCATTGCTGTCATTTTATATGTATATGGTTACAATTATTTACGTTCTCAGTGTGCTTATGACGTAGTACCTGGTGGATCTTTAGCTAGCGTATATCATCTTACGAGAATACAGTATGGTATAGATAACCCAGAAGAAGTATGCATAAAAGTCTTTGCCCCAAAGGATAATCCTAGAATCCCGTCCGTTTTCTGGATTTGGAGAAGTGCCGATTTTCAAGAACGCGAATCTTATGATATGGTGGGAATCTCTTATGATAATCATCCACGCCTTAAACGCATCTTAATGCCTGAAAGTTGGATAGGCTGGCCCTTACGTAAGGACTATATAACCCCCAATTTCTATGAAATACAAGATGCTCATATGAGTTTGATTGAGTTTCCCCTACTTGACCAAACAACTTCCAATTCTGTTATTTCAACTACACCAAATGATCTTTCGAATTGGTCAAGACTCTCCAGTTTATGGCCCCTTCTATATGGTACCAGTTGTTGTTTTATTGAATTTGCTTCATTAATAGGCTCGCGATTCGACTTTGATCGTTATGGATTGGTACCAAGATCAAGTCCTAGGCAAGCGGACCTAATTTTAACAGCTGGTACGGTAACAATGAAAATGGCTCCTTCCTTAGTGAGATTATATGAGCAAATGCCTGAACCAAAATACGTCATTGCTATGGGAGCCTGTACTATTACCGGCGGGATGTTTAGTACGGATTCTTATAGTACGGTTCGAGGAGTCGATAAGTTAATTCCTGTGGATGTCTATTTGCCGGGCTGTCCACCTAAACCGGAGGCGGTTATAGATGCCTTAACAAAACTTCGTAAGAAGATATCGCGAGAAATAGTGGAAGATCGAACTCTATCTCAAAAGGAAAATCGGTGTTTTACTACCAATCACAAACTTTATGTTCGGCGCAGTACTCATACTATGGAAAATAGAAATACTTTTTCTTGGGTAAAGGAACAGATGACTCGATTGATTTCTATATACGTAATAACTCGGACATCTATTTCAAATGCATATCCCATTTTTGCCCAGCAGGGTTATGAAAACCCACGAGAAGCAACTGGACGAATTGTATGTGCCAATTGCCATTTAGCTAATAAGCCAGTGGATATTGAAGTTCCACAAGCTGTGCTTCCTGATACTGTATTTGAAGCAGTTCTTCGAATTCCTTATGATATGCAACTGAAACAAGTTCTTGCTAATGGAAAAAAGGGAGGGTTGAATGTGGGTGCTGTTCTTATTTTGCCCGAGGGATTCGAATTAGCGCCCCCTGACCGTATTTCTCCTGAGTTGAAAGAAAAGATAGGAAATCTCTCTTTTCAGAGTTATCGTCCCAATATAAAAAATATTCTTGTGATAGGCCCTGTTCCGGGTAAGAAATATAGTGAAATCGTCTTTCCCATTCTTTCCCCTGACCCTGCTACGAAGAAAGATGTTCATTTCTTAAAATATCCCATATATGTAGGGGGGAATCGAGGAAGGGGGCAGATCTATCCTGATGGTAGCAAGAGTAACAATACGGTCTATAATGCTACGTCAACAGGTATAGTAAGAAAAATACTACGTAAAGAAAAGGGGGGATATGAAATAACCATAGTCGATGCATCGGGACGCCAAGTGGTTGATATTATACCTCCTGGGCCAGAACTTCTTGTTTCAGAGGGGGAATCCATCAAGCTTGATCAACCATTAACAAGTAATCCTAATGTGGGAGGGTTTGGTCAGGGGGATGCAGAAATAGTGCTTCAAGATCCATTACGCGTCCCAGGCCTTTTGTTCTTCTTCCCCTCTGTTATTTTGGCACAAGTTTTTTTGGGTCTTAAAAAGAAACCATTTGAAAAGGTTCAATTGTACGAAATGAATTTCATGACTTTTTACTATCGTCCAACCGTTACAGAGGCTTTTTCTTCGGTACAATACATAATGACTGAAGCCAACTTTGGTTGGTTAATCCGATCAGTTCATCGATGGTCAGCAAGTATGATGGTTCTAATGATGATCCTGCACGTATTTCGTGTGTATCTCACAGGTGGATTTAAAAAACCCCGCGAATTAACTTGGGTCACAGGTGTCGTTTTGGCTGTATTGACTGCATCCTTTGGTGTAACTGGTTATTCTTTACCTTGGGACCAAATTGGTTATTGGGCAGTCAAAATTGTGACAGGTGTACCTGAAGCGATTCCTGTAATAGGATCACCTTTAGTGGAGTTATTACGTGGAAGTGCTAGTGTGGGCCAATCCACTTTGACTCGTTTTTATAGTTTACATACTTTTGTACTGCCTCTGCTTACTGCTGTATTTATGTTAATGCACTTTCCAATGATACGTAAGCAAGGTATTTCGGGTCCTTTAGTATTAAGAGCCAAATTGGCTAAAGGGATGGGACATAATTATTACGGGGAACCCGCTTGGCCTAATGATCTTTTATATATTTTTCCAGTAGTAATTCTAGGTACGATTGCATGTAATGTCGGTTTAGCGGTCCTAGAGCCGTCGATGATTGGTGAACCGGCGGATCCGTTTGCAACTCCTCTGGAAATATTACCCGAATGGTACTTCTTTCCCGTATTTCAAATACTCCGTACGGTACCCAATAAGTTATTGGGCGTTCTCTTAATGGTTTCTGTACCAACGGGGTTATTGACAGTACCCTTTTTAGAGAATGTCAATAAATTCCAAAACCCATTTCGACGCCCCGTAGCTACGACAGTTTTTTTAATCGGTACTGTAGTAGCTCTTTGGTTAGGTATTGGAGCAACATTACCCATTGCAAAATCCTTAACTTTAGGTCTTTTTATGATTGAAGTTTTTCTATTTGGAATCGTCTTATTCCTAATTCCTATTACTTTAGCTGGATTATTCGTGACTCCGTATTTGCAATACAGGCGGGGTGATCAGTTGGATCTTATGCTTACAATAACTAGTTATTTCGGTTTTCTACTAGCTGCTTTAACTATAACCCTAGCTCTATTTATTGGTTTGAGCAAGATACGTCTTATTATGGATATAGTAAGTCTCGCTTGGGCTGCTTTAATGGTAGTCTTTACATTTTCTCTTTCACTAGTAGTTTGGGGGAGGTTGAGCGATATCGCGCACCATCATTTAGCTATTGCTATTCTTTTCCTGATCGCGGGTCATATGTATAGGAACAACTGGGGTATTGGTCATGGCCTTAAAGATATTTTAGAGGCTCATAAAGGACCATTTACAGGACAAGGCCATAAGGGTCTCTATGAAATCCTAACAACGTCATGGCATGCTCAATTATCTCTTAACCTAGCTATGCTAGGCTCTCTAACCATTGTTGTAGCTCATCATATGTACTCTATGCCCCCCTATCCATACCTAGCTACTGACTATGGTACACAACTTTCCTTGTTCACACATCACATGTGGATTGGCGGATTTCTAATAGTCGGTGCTGCTGCACATGCAGCCATTTTTATGGTAAGAGACTATGATCCAACTACTCGATACAACGATCTATTAGATCGGGTCCTTAGGCACCGCGATGCAATCATATCCCACCTTAATTGGGTATGTATATTTCTAGGTTTTCACAGTTTTGGCTTGTACATTCATAATGATACCATGAGTGCTTTAGGCCGTCCCCAAGATATGTTTTCAGATACCGCCATACAATTACAACCCATCTTTGCTCAATGGGTACAAAATCTCCATGCTTTAGCACCTGGCGTAACAGCACCTGGTGCAACAACAAGTACCAGCTTAACGTGGGGAGGCGGTGAGTTAGTAGCAGTAGGCGGGAAAGTAGCTTTGTTACCTATTCCATTAGGTACCGCAGATTTTTTAGTCCATCACATTCACGCATTTACCATCCATGTGACTGTATTAATACTTTTGAAAGGTGTTTTATTTGCTCGCAGTTCCCGTTTGATACCCGATAAAGCAAATCTTGGGTTTCGTTTCCCTTGTGATGGGCCTGGACGAGGGGGGACATGTCAAGTATCTGCCTGGGATCATGTTTTCTTAGGTCTATTCTGGATGTACAATTCAATTTCGGTAGTCATTTTCCATTTCAGTTGGAAAATGCAGTCGGATGTGTGGGGTACTGTAAGTGATCAAGGGATGGTAAATCATATCACAGGGGGAAACTTTGCACAAAGTTCCATTACGATTAATGGATGGCTCCGGGATTTCTTGTGGGCACAGGCATCCCAAGTAATTCAGTCTTACGGTTCTTCATTATCTGCATATGGTCTTTTTTTCTTAGGTGCTCATTTTGTCTGGGCCTTCAGTTTAATGTTCTTATTCAGCGGGCGTGGTTATTGGCAAGAACTCATTGAATCTATCGTTTGGGCTCATAACAAATTAAAAGTTGCTCCTGCTACTCAGCCTAGAGCCTTGAGCATTATACAAGGACGTGCTGTAGGAGTAACCCATTACCTTCTGGGTGGAATTGCCACAACATGGGCATTCTTCTTAGCGAGAATTATTGCAGTAGGAATGGAATTAAGATTTCCCAGGTTTAGCCAAGGCTTAGCTCAGGACCCCACTACTCGTCGTATTTGGTTTGGTATTGCTACCGCACATGATTTCGAAAGTCATGATGATATTACTGAGGAACGTCTTTATCAGAACATTTTTGCTTCTCACTTTGGGCAGTTAGCAATAATCTTTCTGTGGACGTCCGGAAATCTGTTTCACGTAGCTTGGCAAGGAAATTTTGAATCATGGATCCAGGATCCTTTACATGTAAGACCTATTGCTCATGCGATTTGGGATCCTCATTTTGGTCAACCCGCTGTGGAAGCCTTTACTCGAGGAGGTGCCACCGGTCCAGTAAATATCGCCTATTCTGGGGTTTATCAGTGGTGGTATACAATTGGATTACGCACCAACGAGGATCTTTATACTGGAGCTCTTTTTCTATTATTTCTTTCTACTCTATCCTTAATAGCGGGTTGGTTACACCTACAACCCAAATGGAAACCAAGTCTTTCGTGGTTTAAAAACGCGGAATCTCGTCTCAATCATCATTTGTCAGGACTTTTCGGGGTAAGTTCTTTGGCTTGGACAGGACATTTAGTCCATGTTGCTATTCCCGGATCCAGGGGGGAGTACGTTCGATGGAATAATTTCTTAGATGTATTACCCTATCCCCAAGGGTTAGAACCCCTTCTCACGGGTCAGTGGAATCTTTATGCCCAAAACCCTGATTCGAGTAATCATTTATTTGGTACCGCTCAAGGGGCAGGAACTGCCATTTTAACCCTTCTTGGGGGATTCCATCCACAAACGCAAAGTTTGTGGCTGACCGATATTGCTCATCATCATTTAGCTATTGCATTTATTTTTCTCATTGCCGGTCATATGTATCGAACTAACTTCGGAATTGGGCACAGTATCAAAGATCTTTTAGAAGCACATACTCCTCCGGGAGGTCGATTAGGGCGGGGGCATAAGGGCCTTTATGACACAATCAATAATTCGATTCATTTTCAATTAGGTCTTGCTCTAGCTTCTTTAGGGGTTATTACTTCCTTAGTAGCTCAACATATGTACTCTTTACCTGCTTATGCATTCATAGCACAAGACTTTACTACTCAAGCTGCTTTATATACTCATCACCAATACATCGCGGGTTTCATCATGACAGGGGCTTTTGCTCATGGAGCTATTTTTTTCATTAGGGATTACAATCCGGAACAGAATGAGGATAATGTATTGGCAAGAATGTTAGACCATAAAGAAGCTATCATATCTCATTTAAGTTGGGCCAGCCTGTTTCTGGGATTCCATACCTTGGGCCTTTACGTTCATAACGACGTCATGCTTGCTTTTGGTACTCCAGAAAAGCAAATCTTGATCGAACCTATATTTGCCCAATGGATACAATCCGCTCATGGTAAGACGACATATGGGTTCGATATACTCTTATCTTCAACGAGTGGCCCCGCCTTCAATGCAGGTCGAAGCATATGGTTGCCCGGATGGTTGAATGCTGTTAATGAGAATAGTAATTCACTTTTCTTAACAATAGGACCGGGGGATTTCTTGGTTCATCATGCTATTGCTCTAGGTTTGCATACAACTACATTGATTTTAGTAAAGGGTGCTTTAGATGCACGCGGTTCCAAATTAATGCCGGATAAAAAGGATTTCGGTTATAGTTTTCCTTGTGACGGCCCGGGGCGCGGCGGTACTTGTGACATTTCTGCTTGGGACGCATTTTATTTGGCAGTTTTCTGGATGTTAAATACCATTGGATGGGTTACTTTTTATTGGCATTGGAAACACATCACATTATGGCAGGGTAACGTTTCACAGTTTAATGAATCCTCCACTTATTTGATGGGATGGTTAAGAGATTATCTATGGTTAAACTCTTCACAACTTATCAATGGATACAATCCTTTTGGTATGAATAGTTTATCGGTATGGGCGTGGATGTTCTTATTTGGACATCTTGTTTGGGCTACTGGATTTATGTTCTTAATTTCCTGGCGTGGATATTGGCAGGAATTAATTGAGACTTTAGCATGGGCTCATGAACGCACACCTTTGGCTAATTTAATTCGCTGGAGAGATAAGCCAGTGGCTCTTTCCATTGTGCAAGCAAGATTGGTTGGAATGTCACATTCAGTAAAAATTTATGATACATGTATAGGATGTACTCAATGTGTACGAGCTTGTCCAACAGATGTATTGGAAATGATACCCTGGGATGGATGTAAAGCCAAGCAAATTGCTTCCGCTCCGAGAACCGAAGATTGTGTGGGTTGTAAGAGATGTGAATCCGCCTGCCCAACAGATTTTTTAAGTGTCCGAGTCTATTTAGGGCCTGAAACAACCCGCAGTATGGCTCTATCTTATATGACAGATTTGAACTTACCCTCTATTTTCGTACCTTTAGTAGGCTTAGTATTTCCGGCAATTGCAATGGCTTCTTTATTTCTTTATGTCCAAAAAAATAAGATTATCATGCGGGATCTAAAAACATATCTCTCTGTAGCACCCGTGCTAAGTACTCTATGGTTTGGGGCTTTAGCAGGTTTATTGATAGAAATAAATCGTTTATTTCCAGATGCTTTGTCATTCCCTTTTTTTATGACTGCAATTTTAGAGAGACGCGAAAGTACAAGCCTATGGGGTCGCTTCTGCAACTGGATTACTAGCACAGAAAATCGTCTTTACATTGGATGGTTCGGTGTTTTGATGATCCCTACCTTATTGACCTCAACTTCTGTATTTATTATCGCCTTCATTGCTGCTCCTCCAGTAGATATTGATGGTATTCGTGAACCTGTTTCTGGTTCTTTACTTTACGGAAACAATATTATTTCTGGTGCCATTATTCCTACTTCTGCGGCAATCGGTTTGCACTTTTACCCAATCTGGGAAGCTGCATCTGTTGATGAGTGGTTATACAATGGCGGTCCTTATGAGCTAATTGTTCTACACTTCTTACTTGGTGTAGCTTGTTACATGGGTCGTGAATGGGAACTTAGTTTCCGTCTGGGTATGCGCCCTTGGATTGCTGTTGCATATTCAGCTCCTGTTGCAGCTGCTACTGCTGTTTTCTTGATTTACCCTATTGGTCAAGGAAGTTTTTCTGATGGTATGCCTTTAGGAATCTCTGGTACTTTCAACTTTATGATTGTATTCCAGGCAGAGCACAACATCCTTATGCACCCATTCCACATGTTAGGTGTAGCTGGTGTATTCGGCGGTTCCCTATTCAGTGCTATGCATGGTTCCTTGGTAACCTCTAGTTTGATCAGGGAAACCACTGAAAATGAATCTGCTCTAGACTTAGCTATGGCTTTATACGAATTAGCGGTTTTTGATCCCTCTGACCCTGTTCTGGATCCAATGTGGAGACAAGGTATGTTCGTCATTCCCTTCATGACTCGTTTAGGAATAACCAATTCGTGGGGGGGTTGGAGTATTTCAGGAGGAACTGTAACAAATCCGGGTATTTGGAGTTATGAAGGTGTGGCGGGTGCACATATTGTGTTTTCTGGCTGTGTTTTCTTGGCAGCTATTTGGCATTGGGTATATTGGGACCTAGAAATATTTTGCGATGAGCGGACGGGAAAACCCTCTTTGGATTTGCCTAAGATCTTTGGCATTCATTTATTTCTCGCAGGGGTGGCTTGCTTTGGCTTCGGCGCATTTCATGTAACGGGTTTGTATGGTCCTGGGATATGGGTGTCCGATCCTTATGGACTAACTGGAAAAGTACAAGCTGTAAATCCAGCGTGGGGTGCTGAAGGTTTTGACCCTTTTGTTCCGGGGGGAATAGCCTCTCATCATATTGCAGCGGGTACATTGGGTATATTAGCGGGCCTATTCCATCTTAGTGTCCGTCCGCCTCAACGTCTATACAAAGGATTACGTATGGGCAATATTGAAACTGTACTTTCCAGCAGTATCGCTGCTGTTTTTTTTGCAGCTTTCGTAGTTGCCGGAACTATGTGGTATGGGTCAGCAACTACCCCAATCGAATTATTCGGTCCTACTCGTTATCAATGGGATCAGGGATACTTTCAGCAAGAAATATATCGAAGAGTTAGCAATGGGCTAGCCGAAAATCTTAGTTTATCGGAAGCTTGGTCTAAAATTCCCGAAAAATTAGCCTTTTATGATTATATTGGTAACAATCCGGCAAAGGGGGGATTATTCAGAGCAGGCTCAATGGACAATGGAGATGGAATAGCTGTTGGATGGTTAGGACATCCCGTCTTTAGAGATAAAGAAGGACGCGAGCTTTTTGTACGTCGTATGCCTACTTTTTTTGAAACATTTCCGGTAGTTTTGGTAGATGAGGAGGGAATTGTGAGAGCTGATGTTCCTTTTAGAAGAGCGGAATCCAAATATAGTGTTGAACAAGTAGGCGTAACTGTGGAGTTCTATGGTGGCGAACTTAATGGAGTAAGTTATTCTGATCCTGCTACTGTAAAAAAATATGCGAGACGTGCCCAATTAGGTGAAATTTTTGAATTAGATCGGGCTACTTTGAAATCGGATGGTGTTTTTCGTAGCAGTCCAAGGGGTTGGTTCACTTTTGGGCATGCTACCTTTGCTTTGCTCTTCTTGGATGCTCAAGTGGAATTTGGAACATTCCAAAAAGTTGCATTTGTATGGTCGGGAGAAGCTTACTTGTCTTATAGTTTAGGCGCTTTATCTGTCTTTGGTTTTATCGCTTGTTGTTTTGTCTGGTTCAATAATACGGCTTATCCAAGTGAGTTTTACGGACCTACTGGGCCAGAAGCTTCTCAAGCTCAAGCATTTACTTTTCTAGTTAGAGACCAGCGTCTTGGAGCTAATGTAGGATCCGCCCAAGGACCCACTGGTTTAGGTAAATATCTAATGCGTTCCCCAACTGGGGAGGTTATTTTTGGAGGGGAAACTATGCGTTTTTGGGACCTTCGTGCTCCATGGTTAGAACCTCTAAGGGGCCCCAACGGTTTGGACTTGAGTAGGTTGAAAAAAGATATACAACCTTGGCAAGAACGACGTTCGGCAGAATATATGACCCATGCTCCTTTAGGCTCTTTAAATTCTGTGGGTGGCGTAGCTACCGAGATCAATGCAGTCAATTATGTCTCTCCTAGAAGTTGGTTAGCGACCTCTCATTTTGTTCTAGGATTCTTCTTTTTTGTGGGCCATTTGTGGCATGCAGGAAGAGCCCGGGCTGCTGCAGCAGGTTTTGAAAAGGGAATCGATCGTGATTTGGAACCTGTTCTTTACATGAATCCTCTTAACATGTTACGTCAATTTGAACTTGCTCGGTCTGTTCAATTGCGGCCTTATAATGCAATTTCATTCTCTGCTCCAATCGCTGTTTTTGTTTCCGTATTCCTTATTTATCCACTGGGGCAATCTGGTTGGTTCTTTGCGCCGAGTTTTGGCGTAGCAGCCATATTTAGATTCATCCTCTTCTTCCAAGGATTTCATAATTGGACGTTGAACCCATTTCATATGATGGGAGTTGCTGGAGTATTAGGCGCGGCTATGTCTGGAAGCACGGGAGAACGTTCTTTTGCTGATATTATTACCAGTATTCGATACTGGGTTATTCATAGCATTACTATACCTTCCCTATTCATTGCGGGTTGGTTATTTGTCAGTACAGGTTTAGCTTATGACGTGTTTGGAAGTCCTCGGCCAAACGAGTATTTCACAGAAAGCCGACAAGGAATTCCGTTAATAACCGGCCGTTTTGATTCTTTAGAACAACTCGATGAATTTAGTATGACCATAGATCGAACCTATCCTATTTTTACAGTGCGATGGCTAGCTGTTCACGGACTAGCTGTACCTACTGTTTTTTTCTTGGGATCAATATCAGCAATGCAGTTCATCCAACGAATGGCTACACAAACCATTGAGGATAGTTCTAGATCTGGGCCAAGACGAACTACTGTAGGTGATTTATTGAAACCCTTGAATTCGGAATATGGTAAAGTCGCTCCGGGTTGGGGGACTACTCCTTTTATGGGGGTCGCAATGGCTTTATTCGCGATATTCCTATCTATCATTTTAGAAATTTATAATTCTTCTGTTTTACTGGACGGAATTTTAATGATGCTTACTCTCAAACTTTTTGTTTACACAGTAGTGATATTCTTTGTTTCCCTTTTTATCTTTGGATTCTTATCTAATGACCCAGGACGTAATCCTGGGCGTGAGGAGATGGCCGATACTACTGGAAGGATTCCTCTTTGGCTGATAGGTACTGTAACTGGTATTCCTGTGATTGGTTTAATAGGTGTTTTCTTTTACGGTTCATATTCTGGATTAGGTTCATCTCTAATGCCTAATATACTTAGTTTAACCTGTATCTGTTTTAATTCTGTTCTTTATCCGACTATTTTTTTCTTTGCCAAATTGCCCGAAGCTTATGCCATTTTCAACCCAATCGTAGATGTTATGCCTGTCATACCTGTACTTTTTTTTCTATTAGCCTTTGTTTGGCAAGCTGCTGTAAGTTTTCGAATGACACAATCAAACCCGAATGAACAAAATGTTGAAATGAATCGTACCAGTCTATACTGGGGTTTATTACTCATTTTTGTACTTGCTGTTTTATTTTCTAATTATTTCTTCAATATGGAAGTCAATATTCTCGCATTTATTGCTACCGCACTGTTCATTCTAGTTCCTACTGCCTTTTTACTTATTATTTATGTAAAAACAGTCAGCCAAAATGATATGGAAACCGCAACTTTAGTCGCCATCTCCATATCCGGTTTACTTGTAAGCTTTACTGGGTATGCCTTATATACCGCGTTTGGGCAACCCTCTCAACAATTAAGAGATCCATTCGAAGAACACGGGGACATGGAAGCATTGGTTTATACATTCCTTTTAGTTTCGACTTTAGGGATAATTTTTTTCGCTATCTTTTTCCGAGAACCACCTAAGGTTCCGACTAAAAAAATGACTATTGCTTTCCAATTAGCTGTTTTTGCATTAATTGCGACTTCTTCAGTCTTAGTGATTAGTGTACCCCTTGTATTTGCTTCTCCTGATGGTTGGTCAAATAACAAAAACGTTGTATTTTCTGGTACATCATTATGGATTGGATTAGTCTTTATGCGCTGGAGGCGTTTCTGCTTTGAAGCCATTTATAAATCACAGGCCGAAACGGGTGAAATCAAAGGGCATTATTTGAATGCGACTGCAGGTACATGCGAAGAAATGATTAAGAGAGCTGTATTTGCGAGGGAATTAGGGGCTCCTATCGTAATGCATGACTACTTAACTGGAGGATTCACGGCAAATACTAGTTTGGCTCATTATTGCCGCGACAATGGCCTGCTTCTTCACATCCACCGGGCAATGCATGCAGTTATTGATAGACAGAAAAATCATGGTATGCACTTCCGTGTACTAGCTAAAGCATTGCGTATGTCTGGTGGAGATCATATCCACGCCGGTACAGTAGTAGGTAAGCTAGAAGGGGAACGCGAAATGACTTTAGGTTTTGTTGATTTATTGCGTGATGATTATATTGAAAAAGATCGTAGTCGCGGTGTCTTTTTCACTCAGGATTGGGTATCAATGCCGGGTGTTATACCGGTGGCTTCAGGGGGTATCCATGTTTGGCATATGCCTGCTCTGACCGAAATCTTTGGAGATGATTCCGTATTTACATTTGGTGGAGGAACTTTAGGACATCCTTGGGGTAATGCACCCGGTGCTGTAGCTAATCGTGTGGCTTTAGAAGCTTGTGTACAAGCTCGTAATGAAGGACGCGATCTTGCTCGTGAAGGTAATGAAATTATCCGGGCAGCTTCCAAATGGAGTCCTGAGCTAGCCGCAGCTTGTGAAATATGGAAGGCGATCAAATTCTTCGAGCCGGTAGATATGATTCAACCTCAGACCCTTTTAAATGTAGCAGACAATAGTGGAGCTCGAAAATTGATGTGTATTCGAGTCATAGGAGCTGGTAATCAGCGATATGCTCGTATTGGTGATGTTATTGTTGCTGTAATCAAAGACGCACTGCCCAAAATGCCTCTAGAAAAATCCGAAATAGTGCGAGCTGTAATTGTACGTACATGTAAAGAATTCAAATGCGAAGACGGTATAATAATACGCTATGATGACAATGCAGCGGTTATCATTGATCAAAAAGGAAATCCAAAAGGAACTCGAGTTTTTGGTGCGATCGCCGAGGAATTGAGAGAATTGCACTTTAATAAAATAGTTTCATTAGCTCCTGAAGTATTAATGAAGGGAAAATCCTGCCGGGGCAATCGTATTTGTTTTGGCAGATACGCTCTTCAAGCGCTTGAACCCACTTGGATCACAGCGAGACAGATAGAAGCAGGGCGAAGAGCAATGATACGATATGCAAAACTATGGGTACGTATATTTCCCGACAAACCTGTTACAATAAGACCTACGGAAACACGTATGGGCTCGGGAAAGGGGATCCCCGAATTTTGGGTAGCCGTTGTTAAACCGGGGCGAATACTTTATGAAATGGGCGGAGTATCTGAAACTGTAGCTAGAACAGCTATCTCTATAGCTGCCAGTAAAATGCCCATACGATGTAAGTTTCTTATGCCCTTAGGCACAGCCATACATAACATAGAAATCACACGTGGAAGGGGTGGGCAATTAGCTAGAGCAGCAGGTGCTGTAGCGAAACTGATTGCAAAAGAAGGTAAATCGGCCACATTAAGATTACCATCTGGGGAGGTCCGTTTGATATCCCAAAAATGCTTAGCAACAGTCGGACAAGTGGGTAATGTTGGGGTGAACCGTAAAAGTTTGGGTAGAGCCGGATCTAAGTGTTGGCTAGGTAAACGCCCCGTAGTAAGAGGGGTAGTTATGAACCCTGTGGACCACCCCCATGGGGGCGGTGAAGGGAAAGCCCCCATTGGTAGAAAAAAACCCACAACGCCTTGGGGTTATCCTGCGCTTGGAAGAAGAACTAGGAAAAGGAAAAAATATAGTGATAGTTTTATTCTTCGTCGAGGATATATAGCTCGGAGACGACGAACGAAAATGGCCTCAAACTTTAGAGGGGCTCATTTAAGACTTAATCGAATGATTACTCAACAGATAAGGAGAGCTTTCGTTTCCTCTCATCGAGATAGAGGCAGGCAAAAGAGGGATTTTCGTCGTTTGTGGATCACTCGGATAAATGCAGCAACGCGAATATATAAAGTATTCGATAGTTATAGTAAATTAATACACAATCTGTACAAAAACGAATTGATTCTTAATCGTAAAATGCTTGCACAAGTAGCTGTATCAAATCAAAATAATCTTTACACGATTTCCAATAAAATATTCATCACTAAAGGAGGTAGTTTTTCCATAAAAAATCTTTGGAAGAAAAAGACTTATTTTTCCATAGTGCAATCCTATTTTCTAGCAAAACACAATACACCGGGTCAATTAGAATTGAGAAAATTTTGTCGCTATTGTCGCAAGCATACGACTCATGAAGAAATAAAGATGAAAATAAGAGCTTCCGTTCGTAAAATTTGTACAAAATGTCGACTGATTCGTAGGCGCGGACGAATTAGAGTCATTTGTTCCAATCCGAAGCATAAACAAAGACAGGGGGTGCGAAGACTACAGTGGAAGTGTGTTGAATCAAGAGTAGACAGTAAGCGTCTTTATTATGGTCGTTTCATTCTGTCCCCGCTTATCAAGGGTCAAGCGGATACTGTCGGTATTGCCCTGCGAAGAGCTTTACTTGGAGAAATAGAAGGAACATGTATCACACGTGCAAAATCTGAGAACGTGCCACACGAATATTCTACAATAGTAGGTATTGAAGAATCCGTACAAGAAATCTTACTCAATTTGAAAGAAATTGTATTGAGAAGTAATCTATATGGAGTTAGAGACGCATCAATTTGCGTTCCTAGATACATAACTGCTCAAGATATCATCTCACCACCTTCCGTAGAAATCGTTGATACGGCACAACATATAGCTACCCTGACAGAGCCCATTGATTTCTGTATTGAATTACAGATCAAGAGAGATCGCGGATATTACAGTTATCCTATAGATGCTGTATCCATGCCGGTTCAAAATGTGAATTATAGTATTCAGGAGATACTTTTTCTAGAAATATGGACAAATGGAAGTTTAACTCCTAAGGAAGCACTTTATGAGGCTTCTCGGGATTCTAGGGTTTCCGTTATAGCTGAACGCGAGGGAAAGATTATTTCTGCTGATAGTCACAAGATCATTTTATCAAGTAATGGGATTCCTTTAGTTGTGCATTGGCGCTCTAACAAAAATACTTGTATGCATCAAAAACCTCGGGTTCGGCAGGGTAAATGCATTAAAAAAGGGCAAATTTTAGCAGAGGGGGCTGCTACAGTTGGTGGGGAACTCGCTTTAGGAAAAAACGTATTAGTAGCTTATATGCCGTGGGAAGGTTACAATTTTGAAGATGCAGTACTAATTAGCGAACGTTTGGTATATGAAGATATTTATACTTCTTTTCACATCCGAAAGTATGAAATTGAGACTGCTACGACAAGCGAAGCTGAAAAAATCACTAAAGAAATACCCCATCTAGGAGAACATTTACTTCGCAATTTGGGCATAAATGGAGTTGTGATGTTGGGATCCTGGGTAGAAACTGGCGATATTTTACAGGTTAATAAGATGATCGACCAGTATAAACATCAACAACTTCAAATTGGACTCGTTTCCCCTCAACAAATAAAGGCTTGGGCCAACAAAATCGGCGAAGTCAAAAGGCACTCTACTTTTCATTATAAAAGCGATAAACCAGAAAAAAATGGATTGTTTTGCGAAAGAATCTTTGGACCCATACAAAGCGGAATTTGTGCTTGTGGAGCAGAAAAAGAAGACGAAAGATTTTGCAAAAAATGCGGGGTAGAATTTGTGGATTTTCGGATACGAAGATATCAAATGGGATACATCAAACTCGTATGTCCAGTGACTCATGTGTGGTATTTGAAAGGTCTTCCTAGTTATATCGCGAATCTTTTAGATAAACCCCTTAAGAAATTAGAGGGCCTAGTATACGGCTTCTCTTTTGCTAGGCCCAGCGCTAAAAAACCTACTTTCTTACGGTTACGAGGTTTATTCGAAGATGAAATTGCATCCTGTAACCACAGCATTTCACCTTTTTTCACATTTCGAAATCGGGAAATTGCGACAGGAGCGGGTGCTATTAGAGAACAATTAGCGGATTTGGATTTGCGAATTATTATAGAGAATTCCTTGATAGAATGGAAGGAATTATGGGAAGATAGAAAACGAATAAGAAAAGTTTTTTTGATTAGACGCATGCAATTGGCGAAACATTTTATTCAAACAAATGTAGAACCAGAATGGATGGTTTTGTGCTTATTACCGGTTCTTCCTCCTGAATTGAGACCCCTTTATTATAAGTCTGGGGAGAACATGGTGACTTCGGATATTAATGAACTTTATAAGACAGTTATCCGTCGGAACAACAACCTTGCCTTAGCGCCAGCAGATTTAGTAATGTGTCAGGAAAAATTGGTACAAGAAGCTGTGGATACACTTCTTAACGGGTCCCGTCAACCAACGAGGGATCGTCATAATAAAGCTTACAAGTCACTTTCAGATGTTATTGAAGGTAAAGAGGGAAGGTTTCGTGAGACTCTGCTTGGGAAACGGGTCGATTACTCGGGGCGTTCTGTCATTGTTGTGGGTCCTTCGCTTTCATTACATCAATGTGGATTACCTCTAGAGATAGCTATAAAGCTTTTCCAACTATTTTTAATTCGCGATTTAATCAGGAAACGTGTTACTTCTAACGTCGGGATTGCTAAAAGGATAATTGGGGAAAAGAAACCCATTGTATGGGAAATACTTCAAGAAGTTATGCGGGGACATCCTGTATTGTTGAATAGAGCACCCACTCTGCATAGATTAGGCATACAGGCCTTCCAACCCACTTTAGTAGAGGGACGTACTATTTGTTTACACCCATTAGTGTGTAAGGGCTTCAATGCAGACTTTGATGGGGATCAAATGGCTGTTCATCTACCTTTATCCTTGGAAGCTCAGGCGGAAGCCCGTTTACTTCTGTTTTCTCATATGAATCTCCTGTCTCCCGCTATTGGAGATCCTATTTGCGTACCAACTCAAGACATGCTTATCGGACTTTATGTATTAACGATTGGAAATCGTCGAGGTATTTGTGCAAATAGATATAGTTGCGGAAACGATCCAAATAAAGAACCCCATTTTTTTAGTTCCTATGATGCACTGGGAGCTTATAGACAGAAACGAATCGGTTTAGACAGTCCTTTGTGGCTCCGATGGCGCGTCATTGGGTCAAGAGAAGTTCCAATCGAAGTTCAATATGAATCTTTGGGGACTTATCATGAGATTTATGCCCACTATCTAATAGTGGGAAATAGAAAAAAGGAAATCTGCTCTATATATATTCGAACCACTCTTGGTTATATTTCTTTTTATAGAGAAATAGAGGAAGCCGTACAAGGATTTAGCCAAGCCCCAAATTTAGCAACACTTTTCCCGCGGGATCTCTTGCAGGAAAGGGATAATCTCCAACTTCGAGTTGTCAATTTTATTTCTCATACTCAAAGAATTTCTCACACGAATAGTCAATTCGTTCGAACTTGCTTAGTAGTGAATAAACAAGAAGAGGAAGAGGTTCATTCCCTTGTTGAGATAAGAGCAGATCTGATTCGCGATTTCATAAGAATTGAGTTAGTCGCAAGAAGGTATGATAGGACAAGTTCACGACCGATTCCCAATAGGTTAGATTCCAAGGCGAAGATGGGCACCTTGTTGATGATTTTGCCGGCATCCAATTGTTCTCGAATTCCCTTGGGCTCTATTGTACCTAATAATTTTTCTTCATCTTACCTAACGCATAATAAGATCCTGTTAAAGAAATATCTTAAATACTCTTTAATAGATGAAAATGGAAGGATTTATAATTCCTTGAATCCATTCCATTTGAATTGGTTTCTCCATCAGGATTATTGTGAGGAGACATCGGCAATAATTCGTCTTGGACAATTTATTTGCGAAAATGTATGTCTATTGATAAAAAAATCTGGTCAAATTTGCATTATTAATATGGATTCCTTTGTTATAAGATCAGCTAAGCCTTATTTGGCCACTACAGGAGCAACTGTCCATGGTCATTATGGAGAAATTCTTTACAAAGGAGATAGGTTAGTTACGTTTATATATGAAAAATCGAGATCTAGTGACATAACGCAGGGTCTTCCAAAAGTGGAACAAATCTTCGAAGCGTCACTATCGCCGAATCTTGAAAGGAGAATTGAGGGATGGAACGAGCGTATACCAAGAATTCTTGGGATCCCCTGGGGATTCTTGATTGGAGCGGAGCTAACCATATCCCAAAGTCGCATCTCTTTGGTTAATAAGATCCAAAAGGTTTATCGATCCCAAGGGGTAGAGATCCATAATAGACATATAGAGATTATTATACGCCAAGTAACATCAAAAGTGCGGGTTTCCGAAGATGGAATGTCTAATGTTTTTTTACCTGGGGAATTAATCGGACTATTGCGAGCGGAACGAGCAGGGCGGGCTTTGGATTCTATCTATTATCGGGCAATCTTATTGGGAATAACAAGGGCTTCCCTGAATACCCAAAGTTTCATATTTGAAGCAAGTTTTCAAGAAACCACTCGAGTTTTAGCAAAAGCTGCCCTACGAGGTCGTATTGATTGGTTGAAAGGCCTGAAAGAAAACGTAGTTCTGGGAGGGATTATACCTGCTGGTGGATTCCAAAAAGCGCGTTTTAGTTTACGTAAGAGTGCACGTAGAATAATAAAAGGAGTTATTCATGTTCAAGCTAGTTTCAACAATACCATTATAACAGTTACAGATCTACAAGGTCGGGTGGTTTTCTGGTCCTCCGCGGGTACTTGTGGATTCAAAAGCTCAAGAAAAGCATCCCCCTATGCTGGTCAAAGAACAGCGGTAGATGCTATTCGTACAGTGGGTATGCAACGAGCAGAAGTTATGGTAAAGGGTGCTGGTAGCGGAAGAGATGCTGCATTAAGAGCCATTGGTAAAAGTGGTGTACGATTAAGTTGTATACGCGATGTAACACCTATGCCGCATAATGGATGTCGACCTCCTAAAAAAAGACGTCTAATGGCAAGAAAAAGTTGGATTCAGAGGGAGAAGAAGCGGCAGAAATTAGAACAGAAATATCATTTGATTCGTGGTTCCTCAAAAAAAAGCAAAGTTTCATTCTTGGAAGAAAAGAAAATCCAGCAAAAATTGCAATCCCTACCACGTAATAGTGCACCTACACGCCTTCATCGACGTTGTTTTTTGACCGGAAGGCCTAGAGCTAACTATCGAGACTTTGGGCTATCCGGACACATACTTCGAGAAATGGTTCAATCATGTTTGTTACCGGGTGCAACAAGATCCAGTTGGGTAAAACTTCGTTTAAAACGATGTGGTAGAAAGTTTTATGATCCGATAAAGAATCAAACTTGTTTAAATGTTCCAGCGATTCTCTATTTCCTTGAAAAAGGTGCTCAACCTACAAGAACAGTTTTTGATATTTTAAGGAAGGCAGATTTCTTTATGGTTGGCCAGACAATCGCCATTCATAATGGAAAGGAACATATACCTATTTATATAACAAATCCCATGGTAGGTCACAAATTGGGGGAATTCGTGCCGACTCGGGGAAGAAAGGATAATAAATCTCGTCGTATGACAAGAAGATATTGGAACATCAATTTGAAAGAGATGATAGAAACAGGAGTTCATTTTGGTCATGGCATTAAGAAATGGAATCCTAAAATGGCCCCCTACATCTTGGCAAAGCGTAAAGGTATTCATATTACAAATCTCGCTAGAACGGCTCGCTTTTTATCAGAAGCGTGTGATTTAGTTTTTGATGCAGCAAGTCAGGGAAAAAGTTTCTTAATTGTTGGTACCAAAAAAGTAGCGCATTCAGTAGCATCAGCTGCAGAAGATCAAAAAATACGGAATTGTATCGAGAACTATATACAATCCGAAGTAATTACACATATAGAAATTCAAAAAGAATTAGAGAAAAATCTACAAAAGGAAGTAAACCAGAGACTTCATATTGCTATCGAAAAAGTGAAAAACCCTTATAGACAACCTAATATTCTTGCAGAATATATAGCTTTCCAATTAAAAAATAGAGTTGCATTTCGAAAGGCAATGAAAAAAGCCGTTGAACTAACTAAAGCGGATACAAAGGGAGTCAAAGTAAAAATTGCAGGTCGTCTCGGAGGGCAAGAAATTGCACGTGCCGAATGCACCCAAAAGGGTCCACTTCCCCTACAAACAATTCGTGCTAAAATTGATTATTGCTGCTATCCAATTCGAACTATCTATGGAGTATTAGGTCTAAAAATTTGGCTATTCGTAGACATGTCCCGCTATCGAGGACCTCGTTTCAAAAAAATTCGCCGTCTGGGAGCTTTACCAGGACTCACTAGAAAAACACCTAATCAACTCCAGAAAAAAGAGCAATATCGTATTCGTCTTCAAGAAAAACAGAAATTGCGTTTTCATTATGGTCTGACAGAACGACAATTACTTAGATATGTCCATATCGCTGGAAAAGCAAAAAGGTCAACAGGTCAGGTTTTACTACAACTACTTGAAATGCGTTTGGATAATATACTTTTTCGATTGGGTATGGCTTCAACCATTCCTGGGGCCCGGCAATTAGTTAACCATAGACATATTTTAGTTAATGGTCGTATAGTCGATATACCAAGTTTTCGTTGCAAACCCCAAATTACTACGAAGGATAACCAAAGATCAAAACGTCTGATTCAATTGCAATATAAAGGACTAGTCAAAAAAATAATAGCTAGGAAATGGATCGGTCTGAAAATAAATGAGTTGTTAGTTGTGGAATATTACTCTCGTCAGACTATGGTGGTTAACCGTATTATGAAAGACGGAAAAAAATCATTGGCTCATCAAATTCTCTATCGAGCCGTGAAAAAGATTCAACAAACAGAAACAAATCCACTATTGGTTGAGGCAAATAGAATGGGCAAGGACACTATTGCTGATTTACTAACCTCTATAAGAAACGCGGACATGAATAAAAAAGGAACGGTTCGAGTCGCATCTACAAATATTACCGAAAACATTGTTAAAATACTTCTACGAGAGGGTTTTATTGAAAGTGTTCGGAAACATCAGGAAAGTAACAAATATTTCTTGGTTTTAACTCTGCGAAGAAAAGGAATCATCAGTCGACCCGGCTTACGAATTTATACCAACTATCAAAGAATTCCTAAGGTTTTGGGCGGAATGGGAATTGCTATTCTTTCTACTTCGCGGGGTATAATGACAGATCGAGAAGCTCGACTAAACAAAATTGGAGGAGAAATCTTATGTTATATATGGATGGAGAGTTCGATCCTGCAGGATGAACGCTGGCGGCATCTTAACACATGCAAGTCGGACGGGAAGTGGTTCCAGTGGCGGACGGGTGAGTAACGCGTATGCCCTTGGGAGGGGGACCGGTTGCTAATACCCGCTGAGGAGCAAGGAGAAATCCGCCCAAGGAGGGGCTCGCGTCTGATTAGCTAGTTGGTGAGGCAATAGCTTACCAAGGCGATGATCAGTAGCTCCGAGAGGATGATCAGCCACGGGACTGAGACACGGCCCAGACTCCTACGGGAGGCAGCAGTGAGGAATTTTCCGCAATGGGCGAAAGCCTGACGGAGCAATGCCGCGTGGAGGAGGGCCTACGGGTCGTCAACTTCTTTTCTCGGAGAAGAAACAATGACGGTATCTGAGGAATAAGCATCGGCTAACTCTGTGCCAGCAGCCGCGGTAATACAGAGGATGCAAGCGTTATCCGGAATGATTGGGCGTAAAGCGTCTGTAGGTGGCTTTTCAAGTCCGCCGTCAAATCCCAGGGCTCAACCCTGGACAGGCGGTGGAAACTACCAAGCTGGAGTACGGTAGGGGCAGAGGGAATTTCCGGTGGAGCGGTGAAATGCATTGAGATCGGAAAGAACAAACGGCGAAAGCACTCTGCTGGGCCGACACTGACACTAAGAGACGAAAGCTAGGGGAGCAAATGGGATTAGAGACCCCAGTAGTCCTAGCCGTAAACGATGGATACTAGGTCGACCCGTGCAGTGCTGTAGCTAACGCGTTAAGTATCCCGCCTGGGGAGTACGTTCGCAAGAATGAAACTCAAAGGAATTGACGGGGGCCCGCACAAGCGGTGGAGCATGTGGTTTAATTCGATGCAAAGCGAAGAACCTTACCAGGGCTTGACATCCCTCTTGAAAGAGAGGGGTGCCCTCGAACGCAGACACAGGTGGTGCATGGCTGTCGTCAGCTCGTGCCGTAAGGTGTTGGGTTAAGTCTCGCAACGAGCGCAACCCTCGTGTTTAGGCAAGAGACAACCTGGCGAACATCTTAGTAGCCAGAGGAAAAGAAAGCACCTTGCAAGGCTAAATAACTGGACATCTAGTGGGATGTTCTGGTGTCCTAGGCGTAGAGGAACCACACATCCATCCCGAATTTGGTGGTTAAACTCTACTGCGGTGACGATACTGTAGGGGAGGTCCTGCGGCAAAATAGCTCGATGCCAGAGGGGATATAGCTCAGTTGGTAGAGCTCCGCTCTTGC?????????????????????????????????????????????????????????????????????GGGATTGTAGTTCAATTGGTCAGAGCACCGCCCTGTCAAGGCGGAAGCTGCGGGTTCGAGCCCCGTCAGTCCGCCCCTATCGTCTAGCGGAGGACATCTCTCTTTCAAGGAGGCAGCGGGGATTCGACTTCCCCTGGGGGTAGGATAGCTCAGTTGGTAGAGCAGAGGACTGAAAATCCTCGTGTCACCAGTTCAAATCTGGTTCGTGGCGTAGTTGAATGGGAAATCTCCTTGCCAAGGAGAAGATACGGGTTCGATTCCCGTTCAGACAGAAAAGCTGACTTAGATGCGGATGTAGCCAAGTGGATCAAGGCAGTGGATTGTGAATCCACCCGCGGGTTCAATTCCCGTCGTTCGGCATCCATGGCTGAATGGTTAAAGCGCCCAACTAATTGGCAAATTGGGTTCAATTCCTGCTGGATGGGGCTATTAGCTCAGTGGTAGAGCGCGCCCCTGATACGGGTTCGAGTCCCGGGCAACCCAGCCTTGATGGTGAAATGGTAGACACGCGAGACTCAATCTCGTGCTCAAGAGCGTGGAGGTTCGAGTCCTCTTCAAGGCGCCGCCATGGTGAAATCGGTAGACACGCTGCTCTTAGGAAGCAGTTCTCGGTTCGAGTCCGAGTGGCGGAACTCAGTGAGTATTGCTTTCATACGGCGAGAGTCATTGGTTCAAATCCAATCCTCAGTAGCTCAGTGGTAGAGCGGTCGGCTGTTAACTGACTGGTCGTAGGTTCGAATCCTACTTGGGGGATGTAGCGCAGCTTGGTAGCGCGTTTGTTTTGGGTACAAAATGTCACAGGTTCAAATCCTGTCATCCGGCGTGGCCAAGTGGTAAGGCAGCGGGTTTTGGTCCCGTTACGGAGGTTCGAATCCTTCCGTCGGGCCTGTAGCTCAGGATTAGAGCACGTGGCTACGAACCACGGTGTCGGGGGTTCGAATCCCTCCTCGCGCGTCCATTGTCTAATGGATAGGACAGAGGTCTTCTAAACCTTTGGTATAGGTTCAAATCCTATTGGACGCAGGAGAGATGGCTGAGTGGACTAAAGCGGCGGATTGCTAATCCGTTGTACGACGAGGGTTCGAATCCCTCTCTTTCGGAGAGATGGCCGAGCGGTTCAAGGCGTAGCATTGGAACTGCTATGTAGACTTTTGTTTACCGAGGGTTCGAATCCCTCTCTTTGAGATGGCTGAGTGGTTGATAGCTCCGGTCTTGAAAACCGGTATAGTTTAGGAACTATCGAGGGTTCGAATCCCTCTCTCTAGAGTAATGCCATGGGGCGTAAGTCATCGGTTCAAATCCGATAAAGCCCACTTAGCTCAAAGGGAGCATCGCATTTGTAATGCGAGGGTCATCGGTTCAAATCCGATAGTCGGCAGGGATATAACTCAGCGGTAGAGTGTCACCTTGACGTGGTGGAAGTCATCAGTTCGAGCCTGATTATCCCCGAGAAGGTCTACGGTTCGAATCGCGCTCTTAGTTCAGTTTGGTAGAACGCGGGTCTCCAAAACCCGATGTCGTAGGTTCAAATCCTACAGAGCGGGGTCGATGCCCGAGCGGTTAATGGGGACGGACTGTAAATTCGTTGACGATATGTCTACGCTGGTTCAAATCCAGCTCGGCCCAGGAGTAGAGCAGTTTTAGCTCGCGAGGCTCATAACCTTGAGGTCAGGTTCGATTCCCGTCTCCGCTATGGACCGAACTGTCTCACGACGTTCTGAACCCAGCTCACGTACCGCATTAATGGGCGAACAGCCCAACCCTTGGAACCACCTACAGCTCCAGGTGGCGAAGAGCCGACATCGAGGTGCCAAACCTTCCCGTCGATGTGGACTCTTGGGGAAGATCAGCCTGTTATCCCTAGAGATGTTAGCTCAATCCGAAGGAAATTATGCGGAAGCTTTGCAGAATTATTATGAAGCTACGCGACTAGAAATTGATCCCTATGATCGAAGTTATATACTCTATAACATAGGCCTTATACACACAAGTAATGGAGAGCATACAAAGGCTTTGGAATATTATTTCCGGGCACTAGAACGAAACCCCTTCTTACCACAAATGAATTGGCGATCAGAACATATATGGATAGAACTTCTAAAAGGTTCTCGAAAAAGAGGTAATTTTTTCTGGGCCTGTATTCTTTTTCTAGGTTCACTAGGATTCTTAGGGGTTGGAGCTTCCAGTTATCTTGGTAAGAATATGCTATTTTTATTTCCATCTCAACAAATTATTTTTTTTCCACAGGGGGTCGTGATGTCTTTCTACGGAATCGCGGGCCTATTCATTAGCGCTTACTTATGGTGCACTATTTTGTGGAATGTAGGCAGTGGTTATGACCTTTTCGATAAAAAAGAGGGAATAGTGTGCATTTTTCGTTGGGGATTCCCCGGAATAAAACGTCGCGTCTTCCTTCGATTCCTTATGCGGGATATCCAATCAATTAGAATTCAGGTTAAAGAGGGTCTTTATTCTCGTCGTATCCTTTATATGGAAATCCGGGGCCAGGGGGTCATTCCCTTGACTCGTACTGATGAGAAGTTGACTCCACGAGAAATTGAACAAAAAGCTGCCGAATTGGCCTATTTCTTGCGTGTACCCATTGAAGTATTT
>Bolboschoenus_planiculmis
TAAGGTCACGGCGAGACGAGCCGTTTATAGGTGTCAAGTGGAAGTGCAGTAATGTATCGAGCTGACGAAATTAGTAATATTATCCGTGAACGTATTGAACAATATAATAGAGAAGTCAAAATTGTGAATACCGGTATTGTACTTCAAGTAGGTGATGGTATTGCTCGTATTTATGGTCTTAATGAAGTCATGGCAGGTGAATTAGTAGAATTTGAAGAGGGTACAAAAGGTATTGCTCTGAATTTGGAATCCAAAAATGTTGGCGTTGTATTAATGGGTGATGGTTTGATGATAAAAGAGAGAAGCTCTGTAAAAGCAACAGGAAGAATTGCTCAGATACCTGTTAGTGAAGCTTTTTTAGGTCGTGTTATAAATGCCTTGGCTCAACCTATTGATGGAAGAGGCCCAATTGCATCTTCTGAATTTCGATTAATTGAATCCCCTGCGCCTGGTATTATTTCGAGACGTTCTGTATATGAGCCCCTTCAAACAGGGCTTATTGCTATTGATGCAATGATCCCTATAGGACGGGGTCAGCGAGAATTAATTATTGGGGACAGACAGACTGGTAAAACAGCAGTAGCCACAGATACGATTCTCAATCAAAAAGGGCAAAATGTAATATGTATTTATGTAGCTATTGGTCAAAAAGCATCTTCTGTGGCTCAGGTAGTGACTACTTTCCAGGATAAAGAGGCCATGGAATACACTATTGTCGTAGCTGAAATGGCGGATTCAGCTGCTGCATTACAATACCTCGCACCTTATACAGGAGCAGCTCTGGCTGAATATTTTATGTATCGTGAACATCATACTTTAATAATTTATGATGATCTTTCTAAACAAGCACAAGCTTATCGCCAAATGTCTCTTCTATTAAGAAGGCCCCCTGGTCGTGAAGCGTATCCAGGAGATGTTTTTTACTTGCACTCACGCCTTTTGGAAAGAGCTGCTAAATTAAGTTCTCATTTAGGTGAAGGAAGTATGACTGCTTTACCAATAGTTGAGACTCAATCTGGAGATGTTTCAGCCTATATTCCTACTAATGTAATTTCTATTACAGATGGACAAATATTTTTATCTGCTGATTTATTCAATGCTGGAATTCGACCTGCTATTAATGTGGGTCTTTCTGTTTCTAGAGTAGGATCTGCAGCTCAAATTAAGGCTATGAAACAAGTAGCTGGAAAATTAAAATTGGAACTAGCCCAATTCTCAGAGTTAGAGGCCTTTTCACAATTCGCTTCTGCCCTTGAAAAAACTACTCAGAATCAATTGGCAAGAGGCCGACGATTACGCGAGTTGCTTAAACAATCCCAATCAGAGCCTTTAACAGTGGAAGATCAGGTAGCTACTATTTATACAGGAACGAATGGATATCTTGATGCCTTAGAGATTGGACAGGTAAGGTTTTTTCTTAACAAACTGCGTACCCACTTAAAAAATAAAAAACCTGGATTTCAAGAGATTATATCTTCTACGAAGACATTTACCGAGGAGGCAGAAGCTTTTTTGAAGGAAGCTATTCAAGAAGAAATGAAAGTCTTTGTGGTTGGGCATATTGCTCAAATTATTGGCCCAGTACTCGATATTGTCTTTCCTCCGGCTTTGGTAGTTAAGGGTCGAGATACGGTTGGTCAGCAGATTAATGTTACTTGTGAGGTGCAACAATTATTAGGAAATAATCGAGTTAGAGCTGTAGCTATGAGTGCTACAGAGGGTTTAACGAGAGGAATGGAAGTGATTGACACAGGGGCTGCTCTAAGTGTTCCAGTTGGTGGAGCGACTCTCGGACGAATTTTCAACGTTCTTGGAGAACCTATTGATAATTTAGGTCCTGTGGATATTAGTACAACATCTCCTATTCATAGATCTGCACCCGCTTTTATAGAATTAGATACAAGATTATCAATCTTTGAAACAGGTATTAAAGTAGTAGATCTTTTAGCTCCTTACCGCCGTGGAGGAAAAATCGGACTATTCGGAGGAGCTGGAGTAGGTAAAAAAGAATCCGGAGTTATTAATGAAAAAAATCTTTCGGAATCAAGAATGCCTTCCGCAGTAACTCTTGAAATAGCTGAAGCGAACTTGAGGAAAGCTAAGGGTAAAAGACAAGTGATTGAAGCGAATCTAGCTCTTAGACGAGCTAGGACACGAGTAGAGGCTGTCAAAGTTATTTCCATAAATGAATACTCTGATTTGGAACGAGAAAAACAAAATATCATTAAAATTGGTGATGAGAAGTTGAAACGATTCAAAAAAAATAAGAAAGAAAGCCTTTGTTTTGAACAAGAAAGAGCAATAAACCAAGTCCGACAACGAATTCTGCAACAAGTCTTACAAAGAGCACTGGGAACTATAAAAAGTTCTTTAAATAGTGAGTTACATTCTCGTACGATCCGTACTAATATTGCCATTCTCGGTGCCATAATGAATCTTATGTCATCTTCCGCATATAATGTGTTATCTGAGATATCTGCTGTAGAAGTAGGCCAACATCTCTATTGGCAAATAGGAGGTTTACAAATCCATGCCCAAGTACTTATCACTTCTTGGATCGTAATTGGAATCTTGTTAGTGTCAGTCATCATAGCTGTTCGGAATCCACAAACAATTCCGGCTGATGGTCAGAATTTCTTTGAATATATTCTTGAATTTATTCGAGACTTAAGCAAAACTCAGATTGGAGACGAATACGGTCCTTGGGTTCCCTTTATAGGAACAATGTTCCTATTTATTTTTGTTTCTAATTGGTCAGGTGCTCTTTTCCCTTGGAAAATTATAGAGTTACCTCATGGGGAGTTAGCCGCCCCCACGAATGATATAAATACTACGGTTGCTTTAGCTTTACTCACGTCAGTGGCATATTTTTATGCGGGTCTTAGCAAAAAAGGATTGAGTTATTTTGAGAAATATATTAAGCCAACTCCAATCCTTTTACCAATTAATATTCTAGAAGATTTCACAAAACCTTTATCTCTGAGTTTTCGACTTTTTGGAAATATATTAGCTGATGAATTGGTAGTTGTTGTTCTTGTCTCTTTAGTGCCTTTAATAATTCCTATACCTGTCATGTTGCTTGGATTATTTACAAGTGGTATTCAAGCTCTTATTTTTGCAACTTTAGCAGCAGCTTATATAGGAGAATCCATGGAGGGTCATCATTTATTTGCAAATTATTACAAATATGAATTATTTGAGCGTTTGGATTATTGGAGTTATCGTGTTATTACTTTCGGATTTATCATTTTAACCTTAGGTATTCTTTGTGGAGCAGTATGGGCTAATGAAGCTTGGGGATCCTATTGGAATTGGGATCCCAAAGAAACTTGGGCATTTATAACTTGGACAATATTTGCAATCTATTTGCATATTATGCACCAAAATTGGAAAGGTAAAAATTCTGCATTTATAGCTTCTATCGGATTTCTTATTATTTGGATATGTTACTTTGGTATCAATCTTTTAGGAATAGGATTACATAGCTACGGTTCATTCAGATTGTTAGAGGAAATTCTAAAAGAATACTCGAAAACATATATACAAAAACCCGGAATACACAAGGAAACGATAGAATTAGTTAATACATACAATGAATATAATTTTCATCTCCTTTTGGATTTGTCAACAAATCTAATATGTTTCAGTATTTTAAGTGGTTATTTTCTGGGTAATGAGGAACTTATCATTCTTAATTCATGGGGTCAGGAATTCTTATATAACTTAAGTGATACAATAAAAGCTTTCTCAATTATTTTAGTTACTGATTTGGGAATTGGATTTCATTCAACTCATGGTTGGGAACTCCTAATTGGTTCGGTCTACAAGGATCAGATTATATCTGGTCTTGTTTCTACTTTTCCAGTTATTCTAGATACAATTGTGAAATGTTGGATCTTCCATTATTTAAATCGTGTATCTCCTTCGCTTGTAGTAATTTATCATTCAATGAATGAAATACTATATATGGGGGCACTATCAGCAATGGCCCTTTATCTAGGGGATAGAGTCAAGATACAAATAAGTGAATTTGATTCAAATTATAATGTCTGTTTTTGGCAATATTATTTTCATTTTTGGTCTGAGTCTAATAGGTTTCATAGAAACCTATTCTCTTATTATTCATTCTACTTTATCGGTTATTTTTCAAGTGTAAAAATAAATCCTTTGGTGGTAAGGAGTCAATTATTAGAGGATTCTGTATTAATAGATACTCTTTTTAAGAGATTTGATACTCTAGTTCCAGTCGTTCCTCTCATTAGATCATTGTCTAAAGCTTCACTTTGTACTGTATTAGGACATCCTACTAGTAAGCCAATATGGACAGATTTATCAGATTGTGATATTATTAGTCGATTTGGTCAAATATATAAAAATATTTTTCATTTTTATAGTGGATCTAAAAAGAGAATTTTGTATCGAGCTCGTAAACATAAAAGTACAGTAACAGAAGTACAAACTATCAATTCTTTCTCTACATCGGGATTTTTCAAAGAAGTCTATGGACTGATATGGATTGTACCTATTTTGACCCTGATATTGGGAATCACAATAGGGGTACTAGTAATTGTTTGGTTAGAAAGAGAAATATCTGCAGCGATCCAACAGCGTATTGGGCCTGAATATGCTGGTCCGTTGGGAATTCTTCAAGCTATAGCAGATGGGACTAAATTACTTTTGAAAGAGGACCTCCTCCCATCTCGAGGAGATATTCGTCTGTTTAGTGTCGGACCGTCTATAGCAGTCATATCAGTTCTACTAAGCTATTTAGTAATTCCTTTTGAGTATCGTCTTGTTTTAGCTGATCTCGGTATAGGTGTTTTTTTATGGATCGCCATTTCAAGTATTGCTCCTATTGGTCTTCTTATGTCAGGATATGGATCGAATAATAAATATTCCTTTTCAGGTGGTCTACGAGCTGCTGCTCAATCTATTAGTTATGAAATACCATTAACTCTATGTGTATTATCAATATCTCTAAGTTCAAGTACAGTTGATATAGTTGAAGCACAGTCCAAATATGGTTTTTGGGGGTGGAATCTGTGGCGTCAGCCTATAGGCTTTCTAGTTTTTCTAATTTCTTCTCTAGCCGAATGTGAGAGATTGCCCTTTGATTTACCAGAAGCAGAGGAGGAATTAGTAGCAGGTTATCAAACCGAATATTCGGGTATCAAATATGCTCTCTTTTATCTTGCTTCTTACCTAAATCTATTAGTTTCTTCATTATTTGTCACAATTCTTTACTTAGGTGGGTGGAATTACATATCCATTCCTTTTGGAATGACAATTGGTATCTTTATTACATTAGCTAAGGCTTATTTGTTTCTCTTCATTTCTATCACAACAAGATGGACTTTACCTAGGATGAGAATAGACCAGTTATTAAATCTTGGATGGAAATTTCTTTTACCTATTTCTCTAGGTAATCTGTTATTAACAACTTCTTCTCAACTTGTCTCACTACTCATGGGTGGGGCAAGCTCTTCTATTCTGGTTCATGGTTTCTCTTGGCTATACGGTTCATCTGGAGGGGAGATCGAGCTTCAAGAGATAGTGAATGGTCTTATCAATACACAAATGTATAACTCCCCAGGAATCTCAATTGCGCTTATATTCATCACTGTAGGAATTGGCTTCAAGCTTTCCCCAGCCCCTTTTCATCAATGGACTCCTGACGTATATGAAGGAATGTTTCTGCTTCATGAATATGATATTTTATGGGCATTTCTGATAATATCAAGCCTTTTTCCTATCTTAGCATTTTTGATTTCAGGACTTTTAGTCCGGGTTCGCGAAGGACCAGAAAAGCTTTCTAGTTATGAATCAGGTATAGAACCTATGGGAGATGCTTGGTTACAATTTCGAATTCGCTATTATATGTTTGCTCTTGTTTTTGTTGTTTTTGATGTTGAAACAGTCTTTCTTTATCCATGGGCAATGAGCTTCGATATATTAGGTGTATCTTTATTTATTGAAGCTTTTATTTTCGTGCTTATCCTAATTGGTGGTTTAGTTTATGCATGGCGAAAAGGAGCATTAGAATGGTCTGAACTTATTCTAACAGCTTATGTACTTTGTTATTATTTCCAATTTGATGTTAAATTAATCCAACTTAAAGAAAATTTGAAATGGATAGATGTTTTTGATTTCCACTGGAGATTGGGAGTTGATGGGCTTTCCATAGAACCTATTTTATTGACAGGCTTTATTACTACTTTAGCCAGTTTAGCAGCTTGGCCAATTACTCGAAATTGTCAATTGTTTTATTTTCTTTTGTTAGCAATGTACAGCGGTCAAATGGGATTATTTTTTTCTCAAAACCTTTTACTTTTCTTTATCATGTGGGAACTTGAATTAATTCCCGTTTACTTACTTTTATCCTTGTGGGGGGGTAAGAAACGTCTTTATTCAGCTACTAAATTCATTTTATACACAGCAGGAGGATCTATCTTTTTATTAACTGGAGTTCTCGGTATGGGTCTGTATGCTTCTAATAAACCAGTACTAGATTTTGAAAGATTGATTAATCAATCATATCCTATTGTATTAGAAATAACATTTTATATTGGGTTTCTTATTGCATATGCTATAAAATTGCCAATTATACCCCTGCATACATGGTTACCAGATACCCACGGAGAAGCACATATGTTTGAACACACGCTTTTTTTTAGTGTTTATTTATTCTCTATTGGTCTCTACGGATTAATTACAAGTCGAAACATGGTTAGGGCACTTATGTGCATTGAACTTATACTTAATTCTGTTAATATAAATCTTGTAATTTTTTCTAACATGGTTGATAATCGACAATTAAAAGGGGACATTTTATCCATTGTTATAGCTATTGCAGCTGCCGAAGCGGCTATCGGATTAGCAATTGTTTCATCCATTCATCGTAACAGAAAAATCAATCAATCAAATTTCTTATTATGTACCTTTTTATTATTTGTTGGTGCGATTGCTAAATCCGCACAATTCCCTCTTCATATATGGTTACCTGATGCTATGGAAGGACCTACTCCTATTTCTGCTCTTATACACGCCGCTACCATGGCAGCGGGAGTTTTTCTTGTAGCTCGGCTGTTTCCTCTTTTCTTAATAACACCTTATATAATGCATATTATCTCTTCAATAGGTTTAATAACTTTATTTTTAGGAGCTACTTTGGCTCTTGCTCAAAAAGACATTAAAAGAAGCTTAGCTTATTCTACAATGTCTCAATTAGGTTATATTATACTAGCTTTAGGTATAGGTTCGTTTCGAGCTGCTTTATTTCATTTGATCACCCACGCTTACTCTAAGGCTTTATTGTTTTTAGGATCTGGATCTATTATTCATTCAATGGAACCTGTTGTTGGATATTCACCGGAGAAAAATCAAAATATGGTTCTTATGGGTGGTTTAACTAACTATATTCCAATTACGAGAACTGCCTTTTTATTAGGCACACTTTCTCTTTGTGGTATTCCACCCCTTGCCTGTTTCTGGTCTAAAGATGAGATTCTTAGTAATAGTTGGCTACATTTTGGAATAATAGCTTACTTCACTACAGGATTAACAGCATTTTATATGTTTCGAGTATATTTACTTACTTTTGATGGATATTTGCGTATTCATTTTCAAGCTTATAGTGGTACTAATTTGTTTTATTCAATATCTCTATGGGGTAAAAGCTCAAATACTAATATAAACAAAAAATCAAAAGAAAAATTTTTTGCAAATAAATATACTTCTCTATTTCCTCATGAATCAGACAATACTATGCTAATTCCTCTTCTCCTATTAATACTTTTTACTGTGTTCATTGGTTCAATAGGAATTCACTTTGATTTATTATCAAGATGGTTAACTTTATCAAGTTCAAATCAATGTGTAATTTTTTATGAATTTTTTCAAAATGTAATCTTTTCAGTAAGTATAGCAACTTTTGGATTATGCATAGCATTCATTTTTTATGGATCTATAAATTCCTTTTTTCCGAATTTATTTCTTATTAATTTATTTTTAGACCAAATACAAAATGCAATATACAATTGGTCATATAATCGCGGTTACATAGATATTCTTTATACTATTGTTTTTACATCGGGTATAAGAAGATTAAGTAAATTCACTGAATTTTTTGATAGACATATAATTGATGGGATTCCAAATGGAATAGGTGTCACAAGTTTTTTTATAGGAGAAGGAGTTAAATTTATAGGAAATGGCAGAGTCTCATTTTATTTATTCTTTTATTTATCTTCTGTATCATTGTTTTTATTAATCATGGGTTTACCTCGACCAATACATGATATTCTTGTGGTATTTCTGGGATCAGTTCTTGTATTAGGGAGTCTAGGGGTAGTATTACTTACCAATCCAATTTATTCTGCCTTTTCGTTGGGATTTGTTCTTATTTCTATATCTTTATTCTATATTTCATTGAACTCCTATTTTGTAGCTGCCGCACAGCTCCTTATTTATGTCGGAGCCATAAATGTATTGATCTTATTTGCTGTAATGTTCATGAATGCTTCAGAATATTCCAAAGATTCCTATCTTTGGACCATTGGAGATGGGGTTACTTCAATGGTTTGTACAACTATTCTTTTTTCACTAATGACTACTATCCCAGATACATCATGGTACGGGATTCTTTGGACTACAAGATCAAACCAAATTATAGAACAGGACCTCATAAATAACGTTCAACAAATTGGGATTCATTTAGCAACAGATTTTTTTCTTCCCTTTGAACTCATTTCTATAATTCTTTTAGTTTCCTTGATAGGAGCAATTACTATGGCTCGACAAATGGAAAAAATAGCGGAAATGTTCCCTATGGTAACTGGGTTCATGAATTATGGTCAACAAACAATACGAGCTGCAAGGTACATTGGTCAAAGTTTCATAATTACCTTATCCCACACAAATCGTTTACCTGTCACTATTCAATATCCTTATGAAAAATCGATCATGTCAGAGCGTTTCCGGGGTCGAATCCACTTTGAATTTGATAAATGTATTGCTTGTGAAGTATGTGTTCGTGTATGCCCGATAGATCTACCCCTTGTTGATTGGAGATTGGAAAGAGATAAAAAGAAACAATTGCTTAATTATAGTATTGATTTCGGGGTTTGTATATTTTGTGGTAATTGTGTCGAGTATTGTCCAACAAACTGTTTATCAATGACTGAAGAATATGAACTTTCTACTTATGATCGTCATGAACCAATCTCAATAATTGGAGATTACACAATTCAAACTCTTCAAAATTATTTATCTGATTGGCTAGTCAATCATGAACTGGTTCATAGATCTTTAGGCTTTGATTCTCGAGGAATAGAAACCTTACAAATAAAGGCCGAGGATTGGGACTCCATTGCTGTCATTTTATATGTATATGGTTACAATTATTTACGCTCTCAGTGTGTTTATGATGTAGCACCTGGGGGATTTTTAGGTAGCGTATATCATCTTACAAGAATACAATATGATATATATCACCCAGAAGAGATATGTATAAAAGTATTTGTGTCAAGAAATAATCCTAGAATTCCGTCTGTTTTATGGATTTGGAGAAGTGCTGATTTTCAAGAACGTGAATCTTATGATATGTTGGGAATCTCTTATGATAATCATCCACGTCTTAAACGTATTTTAATGCCTGAAAGTTGGATAGGCTGGCCCTTGCGTAAGGACTATATTACTCCAAATTTCTATGAAATGCAAGATGCCCTTATGAATTTGATTGAGTTGTCATTACTTGATCAAACAACCCCCAATTCAGTTATTTCAACTACATCAAATGATCTTTCAAATTGGTCAAGACTTTCCAGTTTATGGCCTCTTTTATATGGTACTAGTTGTTGTTTCATTGAATTTGCTTCATTAATAGGTTCGCGATTTGATTTTGATCGTTATGGATTGGTACCAAGATCAAGTCCTAGGCAAGCGGACCTAATTTTAACAGCTGGTACTGTAACAATGAAAATGGCTCCTTCTTTAGTGCGATTATATGAACAAATGCCTGAACCAAAATACGTCATTGCTATGGGAGCTTGTACTATTACAGGAGGAATGTTCAGTACTGATTCTTATAGTACTGTTCGGGGAGTTGATAAGCTAATTCCTGTGGATGTTTATTTACCGGGATGCCCGCCTAAACCAGAGGCAGTTATAGATGCTATAACAAAACTTCGTAAAAAGATATCTCGAGAAATAGTTAAAGATAGAACTAGATCTCAAGAAGAAAATCGATGTTTTACTACTAATCATCAATTTCATGTTCAAGACAGTACTCATACTATGAAAAATAGAAATCCTTTTTATTGGGTAAAAAAACAAATGACTCGATCCATTTATATACATGTACTAAGTCGAGTATCTATTTCAAATGCATATCCCATTTTTGCGCAACAGGCTTATGAAAATCCACGAGAAACAACTGGACGCATTGTATGTGCCAATTGTCATTTAGCTAATAAGCCCGTGGAAATTGAAGTTCCGCAAGCTGTGTTTCCTGATACTGTATTTGAAGCCATTGTTCGAATTCCTTATGATATGCAATTGAAACAAGTTCTTGCTAATGGTAAAAAAGGGGGTTTGAATGTGGGTGCTGTTCTTATTTTGCCCGAGGGATTTGAGCTAGCTCCAACCGATCGTATTTCTCCTAAGTTGAAAGAAAAGATAGGAAATTTGTCTTTTCAGAGTTATCGTCCCAATAAAAAAAATATTCTTGTTATAGGTCCTGTTCCTGGTCAGAAATATAGTGAAATTGTCTTTCCCATTCTTTCTCCTGACCCTTCGACGAAGAAAGACATTCACTTCTTAAAATATCCTATATATGTAGGTGGGAACAGAGGAAGGGGTCAGATTTATCCTGATGGTAACAAGAGTAACAATACAGTCTATAATGCTACATCAGCGGGTATAGTAAGCAAAATAGTACGTAAAGAGAAAGGTGGATATGAAATAACCATAGTTGATGCGTTAGGACATCAATTGGTTGATGTTATACCTCCGGGGCCAGAACTTCTTGTTTCAGAAGGTGAATCTATCAAGCTTGATCAACCATTAACAAGTAATCCAAATGTAGGAGGTTTTGGTCAGGGAGATGCGGAAATAGTTCTTCAAGATCCATTACGCGTTCAAGGCCTTTTGTTCTTCTTCACTTCTGTTATTTTGGCACAAGTGTTTTTAGTTCTGAAAAAGAAACAGTTTGAAAAAGTTCAATTGTATGAAATGAATTTCATGACTTTTTACTACCGTCCTACTGTTACAGAAGCTTTCTCTTCTGTTCAATATATAATGACTGAGGCCAACTTTGGTTGGTTAATCCGATCGGTTCATCGATGGTCAGCAAGTATGATGGTTCTAATGATGATTCTACACGTATTTCGTGTGTATCTCACTGGTGGGTTTAAAAAACCCCGCGAATTAACTTGGGTTACAGGTGTGGTTTTGGCTGTATTAACGGCATCTTTTGGTGTAACTGGTTATTCCTTACCTTGGGACCAAATTGGTTATTGGGCAGTCAAAATCGTTACTGGTGTACCTGAAGCCATTCCACTAATAGGATCGCCTTTAGTGGAGTTATTACGTGGAAGTGCTAGTGTGGGCCAATCCACTTTGACTCGCTTTTACAGTTTACATACTTTTGTATTGCCTCTTCTTACTGCTGTATTTATGTTGATGCACTTTCTAATGATACGTAAGCAAGGTATTTCGGGTCCTTTAGTGTTAAGAGCAAAATTAGCTAAAGGGATGGGACATAATTATTATGGGGAACCCGCGTGGCCCAACGATCTTTTATATATTTTTCCAGTAGTAATTCTAGGTACTATTGCATGTAATGTAGGTTTAGCGGTTTTAGAACCATCAATAATTGGTGAACCGGCGGACCCTTTTGCAACTCCTTTGGAAATATTACCTGAATGGTACTTTTTTCCCGTGTTTCAAATACTTCGTACAGTACCCAATAAGTTATTGGGCGTTCTTTTAATGGTTTCAGTACCATTGGGATTACTGATAGTACCTTTTTTGGAAAATGTCAATAAATTCCAAAATCCATTTCGTCGTCCAGTAGCTACAACGGTTTTTTTAATCGGTACCATAGTAGCTCTTTGGTTAGGTATTGGAGCTACACTGCCTATTGATAAGTCCTTAACTTTAGGTCTTTTTATGATTGAAGTTTTTCTATTTGGAATTGTCTTAGGCCTAATTCCTATCACTTTGGCAGGATTATTCGTGACTGCATATTTACAATACAGACGTGGTGATCAGTTGGACCTTATGCTTACTATAACTAGTTATTTCAGTTTTTTACTGGCTGCTTTAACTATAACCTTAGTTCTATTTATTGGTTTAAGAAAGATACAACTTATTATGGATTTAGTAAGTTTTGCTTGGGCTGCTTTAATGGTAGTCTTTACATTTTCACTTTCCCTTGTAGTATGGGGAAGGTTGAGCGATACTGCACACCATCATTTAGCTATTGCCATCCTTTTTCTGATTGCTGGTCATATGTACAAGACTAACTGGGGCATTGGTCATAGCCTTAAAGACATTCTAGAAGCTCATAAAGGTCCATTTACAGGACAAGGGCATAAGGGTCTTTATGAAATTTTAACAACTTCATGGCATGCTCAATTATCTCTTAACCTAGCTATGTTGGGTTCCTTAACCATTATTGTAGCTCATCATATGTATTCAATGCCTCCTTATCCATATCTAGCTACTGACTACGGTACACAACTTTCATTGTTCACACATCACATGTGGATTGGTGGATTTCTGATAGTTGGTGCTGCTGCACATGCAGCCATTTTTCTAATAAGAGACTATGATCCAACTACTCGATACAATGATCTATTAGATCGTATCCTTAGGCACCGCGATGCAATCATATCACATCTTAATTGGGTATGTATATTTTTAGGTTTTCACAGTTTTGGCTTGTATATCCATAATGATACTATGAGTGCTTTAGGACGTCCTCAAGACATGTTTTCAGATACCGCTATCCAATTACAACCTATTTTTGCTCAATGGATACAAAATACTCATGCTTTAGCACCTAGCCTAACAGCTCCTGGTACAACAACGACTACCAGCTTAACTTGGGGAGGTAGTGAGTTAGTAGCAGTAGGTAGCAAAATAGCTTTATTACCTATTCCATTAGGAACCGCGGATTTTCTAGTCCATCATATTCATGCATTTACGATTCATGTGACTGTATTGATACTACTGAAGGGTGTTTTATTTGCTCGCAGTTCCCGTTTGATACCTGATAAAGCAAATCTTGGTTTTCGTTTTCCTTGTGATGGACCTGGACGAGGGGGAACATGTCAAGTATCTGCTTGGGATCATGTTTTCTTAGGTCTATTTTGGATGTACAATGCAATTTCGGTAGTAATCTTCCATTTCAGTTGGAAAATGCAGTCGGATGTTTGGGGTACTATAAGTGACCAAGGGATAATTACTCATATCACAGGAGGGAATTTTGCACAAAGTTCCATTACGATTAATGGGTGGCTAAGAGATTTCCTATGGGCACAGGCTTCTCAAGTAATTCAATCTTATGGTTCTTCATTATCTGCATATGGTCTTTTTTTCTTAGGTGCTCATTTTGTCTGGGCTTTCAGTTTAATGTTTCTATTTAGTGGCCGTGGTTATTGGCAAGAACTTATTGAATCCATTGTTTGGGCTCATAACAAATTAAAAGTTGCTCCTGCTACTCAGCCTAGAGCTTTGAGTATTATACAAGGACGTGCTGTAGGAGTAACCCATTACCTTCTGGGTGGAATTGCCACAACATGGGCATTCTTCTTAGCAAGAATTATTGCAGTAGGAATGGCATTAAGATTTCCGAGGTTTAGCCAAGGTTTAGCTCAGGACCCCACTACTCGTCGTATTTGGTTTGGTATTGCTACCGCACATGACTTCGAGATTCATGATGATATTACTGAAGAACGTCTTTATCAGAACATTTTTGCTTCTCACTTTGGTCAGTTAGCAATAATATTTCTGTGGACGTCTGGAAATCTGTTTCATGTAGCTTGGCAAGGAAATTTTGAGTTATGGATACAGGATCCTTTGCATATAAGACCTATTGCTCATGCAATTTGGGATCCGCATTTTGGCCAACCAGCTGTAGAAGCCTTTACTCGAGGAGGTGCTACTGGTCCAGTCAATATTGCTTATTCTGGTCTTTATCAGTGGTGGTATACAATCGGATTACGTAGCAATGAAGATCTTTATACTGGAGCTCTTTTCCTATTACTTCTTTCTACAATATCCTTAGTTGCAGCTTGGTTACATCTACAACCCAAATGGAAACCAAGCCTTTCGTGGTTCAAGAATGCCGAATCTCGTCTCAATCATCATTTGTCAGGACTTTTCGGAGTAAGTTCTTTGGCTTGGACAGGGCATTTAGTCCATGTCGCTATTCCTGGATCTAGAGGAGAATACGTCAGATGGAATAATTTCTTAGATGTATCACCGCACCCCCAAGGGTTGGGACCCCTTCTTACGGGTCAATGGAATCTTTATGCCCAAAACCCTGATTCGAATAATCATTTATTTAGTACTTCCCAAGGAGCGGGAACTGCCATTCTAACCCTTCTTGGGGGATTCCATCCACAAACACAAAGTTTATGGTTGACCGATATCGCTCATCATCATTTAGCTATTGCCTTTATTTTTCTAATTGCTGGTCATATGTATAGAACTAACTTCGGAATTGGGCACAGTATCAAAGATCTTTTAGAAGCACATATTCCTCCAGGGGGTCGATTAGGACGTGGACATAAAGGTCTTTATGACACAATCAATAACTCGATTCATTTTCAATTAGGTCTTGCTCTAGCTTCTTTAGGGGTTATTACTTCCTTAGTAGCTCAACATATGTACTCTTTACCTGCTTATGCATTCATCGCACAAGACTTTACCACTCAAGCTGCTTTATATACTCATCACCAATATATTGCAGGGTTCATCATGACAGGAGCCTTTGCTCATGGAGCTATATTTTTTATTAGAGATTACAATCCAGCCCAGAATGAGAATAATGTATTGGCAAGAATGTTGGACCATAAAGAAGCGATCATATCACATTTAAGCTGGGCAAGCCTTTTTCTGGGGTTCCATACCTTAGGTCTTTATGTTCATAATGATGTCATGCTTGCTTTTGGTACTCCGGAAAAACAAATCTTAATCGAACCGATATTTGCTCAATGGATACAATCTGCTCATGGTAAGACTTCTTACGGATTTGATGTACTCTTATCTTCAACGAGCGGCCCAGCCTTTAATGCAGGCCGAAACATATGGTTACCCGGATGGTTGAATGCTGTTAATGAAAATAGAAATTCTCTTTTCTTAATAATAGGCCCTGGAGATTTCTTGGTTCATCATGCTATTGCTCTAGGTTTGCATACAACTACATTGATTTTAGTAAAGGGTGCTTTAGATGCACGTGGTTCTAAATTAATGCCGGATAAAAAGGATTTTGGTTATAGTTTTCCTTGCGACGGACCAGGACGTGGCGGTACTTGTGATATTTCTGCTTGGGACGCTTTTTATTTGGCAATTTTTTGGATGTTAAATACCATTGGATGGGTTACTTTTTATTGGCATTGGAAACATATCACTTTATGGCAGGGTAATGTTTCACAATTTAATGAGTCCTCCACTTATTTGATGGGATGGTTAAGAGATTATCTATGGTTAAACTCTTCACAACTTATCAATGGATATAATCCTTTTGGTATGAATAGTTTATCGGTATGGGCATGGATGTTCTTATTTGGACATCTTGTTTGGGCTACAGGGTTTATGTTCTTAATTTCTTGGCGTGGATATTGGCAGGAATTGATTGAAACTTTAGCATGGGCTCATGAACGGACACCTTTGGCTAATTTGATTCGCTGGAGAGATAAACCGGTTGCTCTTTCCATCGTGCAAGCAAGATTGGTCGGAATGTCACATTCAGTAAAAATTTATGATACCTGTATAGGGTGTACTCAATGTGTGCGAGCTTGTCCTACAGATGTATTGGAAATGATATCTTGGAATGGATGTAAGGCCAAGCAAATTGCTTCCGCACCAAGAACCGAAGATTGTGTAGGTTGTAAAAGATGTGAATCTGCCTGTCCTACAGATTTTTTAAGTGTCCGTGTTTATCTAGGGCCTGAAACAACTCGTAGCATGGCTCTAGCTTATATGACAGATCTTAATTTACCTTCTATTTTTGTACCTTTAATAGGCCTCATATTTCCGGCATTTTCAATTATTTTTTTATTTTTTTATGTGCAAAAAAATAATATTTTGATGCAAAATATAAAAACATATCTCTCTGTGGCACCTGTGATAAGTACTCTATGGTTTGGTTCTTTAGCAGGTCTATTAATAGAAATAAATCGTTTATTCCCAGATGCTTTATTATTTCCTTTTTTTATGACTGCAATTTTAGAGAAACGCGAAAGCACTAGTTTATGGGGTCGCTTCTGTAACTGGATTACCAGCACTGAAAATCGTCTTTATATTGGATGGTTCGGTGTTTTAATGATTCCTACCTTATTGACCGCAACTTCTGTATTTATTATTGCCTTTATTGCTGCTCCTCCAGTAGATATTGATGGTATTCGTGAACCTGTTTCTGGTTCTTTACTTTATGGGAACAATATTATTTCTGGTGCTATTATTCCTACTTCTGCAGCTATTGGTTTGCATTTTTATCCGATATGGGAAGCAGCATCTGTTGATGAATGGTTATACAATGGCGGTCCTTATGAGCTAATTGTTCTACACTTCTTACTTGGAGTAGCTTGCTATATGGGTCGTGAGTGGGAACTTAGTTTCCGTCTAGGTATGCGTCCTTGGATTGCTGTTGCATATTCAGCTCCTGTTGCAGCTGCTACTGCTGTTTTCTTGATCTACCCTATTGGTCAAGGAAGTTTTTCTGATGGTATGCCTTTAGGAATTTCTGGTACTTTTAACTTTATGATTGTATTCCAGGCAGAGCACAACATCCTTATGCATCCATTTCATATGTTAGGTGTAGCTGGTGTATTTGGCGGTTCCCTATTTAGTGCTATGCATGGTTCTTTGGTAACCTCTAGTTTGATCAGGGAAACCACTGAAAATGAATCTGCTCTAGACCTAGCTATGGCTTTATACGAATTAGCGGTTTTTGATCCTTCTGATCCTGTTCTTGATCCAATGTGGAGACAGGGTATGTTCGTTATACCTTTCATGACTCGTTTAGGAATAACCAATTCGTGGGGCGGTTGGAATATTTCAGGAGGAACTGTAACGAATCCAGGTATTTGGAGTTATGAAGGTGTTGCAGCGGCACATATAGTGTTTTCTGGTTTGTGCTTCTTGGCAGCTATCTGGCATTGGGTATATTGGGACTTAGAAGTATTTTGTGATGAACGTACAGGAAAGCCTTCCTTGGATTTGCCCAAGATTTTTGGAATTCATTTATTTCTCTCAGGTATAGTTTGTTTTGGCTTTGGCGCATTCCATGTAACAGGTTTGTATGGTCCTGGAATATGGGTGTCCGATCCTTATGGACTAACTGGAAAAGTACAAGCTGTCAATCCAGCTTGGGGTGTGGATGGTTTTGATCCTTTTGTTCCAGGAGGAATAGCCTCTCATCATATTGCTGCGGGCACATTAGGTATATTAGCAGGCTTATTCCATCTGAGTGTTCGTCCGCCTCAACGTCTATACAAAGGATTACGTATGGGCAATATTGAAACTGTACTTTCCAGTAGTATTGCTGCTGTCTTTTTTGCAGCTTTTGTTGTTGCAGGAACCATGTGGTATGGTTCAGCAACTACCCCAATCGAATTATTTGGTCCTACTCGTTATCAATGGGATCAGGGATACTTTCAACAAGAAATATCTCGAAGAGTTAGCGCCGGGCTAACCGAAAATCTAAGTTTATCGGAAGCTTGGTCTAAAATTCCTGAGAAATTAGCTTTTTATGATTACATTGGTAATAATCCGGCAAAAGGGGGATTATTTAGAGCAGGTTCAATGGATAACGGAGATGGAATAGCGGTTGGATGGTTAGGACACCCCGTTTTTAGAGATAAAGAAGGTCGAGAACTTTTTGTACGTCGTATGCCTACCTTTTTTGAAACATTTCCGGTAGTTTTGGTAGATGAAGACGGGATTGTTAGAGCCGATGTTCCTTTTAGAAGGGCAGAATCTAAATATAGTGTTGAACAAGTAGGTGTAACTGTTGAGTTCTATGGTGGTGAACTTAATGGAGTAAGTTATTCAGATCCTGCTACTGTTAAAAAATATGCTAGACGTGCCCAATTAGGTGAGATTTTTGAATTAGATCGAGCTACTTTGAAATCTGACGGTGTTTTTCGTAGTAGTCCAAGGGGCTGGTTTACTTTTGGACATGCTACATTCGCCTTGCTCTTCTTGGATGCTCAAGTGGAATTTGGAACATTCCAAAAAGTTGCATTTGTATGGTCCGGAGAGGCTTATTTGTCCTATAGTTTAGGTGCTTTATCTGTCTTTGGTTTCATTGCTTGTTGTTTTGTCTGGTTCAATAATACCGCTTATCCTAGTGAGTTTTATGGACCCACTGGTCCAGAAGCTTCTCAAGCTCAAGCATTTACTTTTCTAGTTAGAGATCAACGTCTTGGAGCTAATGTGGGGTCTGCACAAGGACCCACTGGTTTAGGTAAATATCTAATGCGTTCCCCGACTGGAGAGGTTATTTTTGGAGGAGAAACCATGCGTTTTTGGGATCTTCGTGCTCCTTGGTTAGAACCTCTAAGGGGTCCAAATGGTTTGGACTTGAGCAGACTGAAAAAAGACATACAACCTTGGCAAGAACGACGTTCGGCGGAATATATGACTCATGCTCCTTTAGGTTCTTTAAATTCTGTGGGTGGTGTAGCTACGGAGATCAATGCAGTCAATTATGTCTCTCCTAGAAGTTGGTTAGCGACCTCTCATTTTGTTCTAGGATTCTTCTTTTTTGTAGGACATTTGTGGCATGCGGGAAGGGCCCGTGCAGCTGCAGCGGGGTTTGAAAAAGGAATCGATCGTGATTTGGAACCCGTTCTTTTCATGACTCCTCTTAACATGTTACGTCAATTCGAAATTGCTCGATCTGTTCAATTGCGACCTTATAATGCAATCGCATTCTCTGGTCCAATCGCTGTTTTTGTTTCCGTATTCCTAATTTATCCACTTGGTCAATCTGGTTGGTTTTTTGCACCGAGTTTTGGCGTAGCAGCTATATTTCGATTTATCCTCTTCTTCCAAGGATTTCATAATTGGACATTGAACCCATTTCATATGATGGGAGTTGCCGGAGTATTAGGTGCGGCTATGTCTGGAAGCACGGGAGAACGTTCTTTTGCTGATATTGTTACCAGTATTCGATACTGGGTTATTCATAGCATTACTATACCTTCCTTATTCATTGCGGGTTGGTTATTCGTCAGTACGGGTTTAGCTTACGACGTTTTTGGAAGTCCTCGGCCAAACGAATATTTCACGGAAAGTCGACAAGGAATTCCATTGATAACCGGACGTTTTGATTCTTTGGAACAACTTGATGAATTTAGTATGACCATAGATCGAACCTATCCAATTTTTACAGTACGATGGTTGGCTGTTCACGGATTAGCTGTACCTACCGTTTCTTTTTTAGGGTCAATATCAGCAATGCAGTTCATCCAACGAATGGCTACGCAAACTTTTGAAGATAGTTCTAGATCTGGACCAAAACGAACTCCTGTAGGGAATTTATTGAAACCTTTGAATTCAGAATATGGTAAAGTAGCTCCAGGCTGGGGTACTACACCACTTATGGGAGTTGCAATGGCTCTATTTGCTGTATTCTTATGTATTCTTTTGGAAATTTATAACTCTTCTGTTTTATTGGATGGGATTCTTAGGATGCTTACTCTCAAACTTTTTGTTTACACAGTAGTTATATTCTTTGTTTCCCTTTTTATCTTCGGATTTTTATCTAATGATCCAGGGCGTAATCCTGGGCGTGAGGAAATGGCCGATACTACTGGAAGGATTCCTCTTTGGCTAATAGGTACTTTAACTGGTATTCTTGTTATAGGTGTAATAGGTCTTTTCTTTTACGGTTCATATTCTGGATTAGGTTCATCTCTAATGCTTAATATCTTTAGTTTAATCTGTATCTGTCTTAATTCTGTCCTTTATCCGAGTAGTTCTTTCTTCGCCAAATTGCCTGAAGCTTATGCGATTTTCAATCCAATTGTAGATATTATGCCTGTTATACCTGTACTCTTTTTTCTCTTGGCTTTTGTTTGGCAAGCTGCTGTAAGTTTTCGAATGACACAATCAAACCCGAATGAACAAAATGTTGAATTGAATCGTACCAGTCTATACTGGGGTTTATTACTCATTTTTGTACTTGCTGTTTTATTTTCCAATTATTTCTTTAATATGGAAGTCAATATTCTCGCATTTATTGCTACTGCACTGTTCATTCTAGTTCCTACTGCTTTTTTACTTATTATCTACGTAAAAACAGTCAGTCAAAATGATATGGAAACAGGAACTCTAGTCGCGATCTTTATATCTGGTTTACTTGTAAGCTTTACTGGGTACGCCTTATATACCGCTTTTGGGCAACCCTCTCAACAACTAAGAGATCCATTCGAAGAACATGGGGATATGGAAGCATTGGTTTATACATTCCTTTTAGTCTCGACTTTAGGGATAATCTTTTTCGCTATCTTTTTTCGAGAACCACCTAAGGTTCCAACTAAAATAATGACTATTGCTTTCCAATTAGCTGTTTTTGCACTAATTGCGACTTCATCAGTCTTACTGATTAGTGTACCTCTTGTATTTGCTTCTTCTGATGGTTGGTCAAGTAACAAAAATGTTCTATTTTCCGGTACATCATTATGGATTGGATTAGTCTTCATGCGTTGGAGACGTTTCTTGTTCGAAGCAATTTATAAATCACAGGCCGAAACAGGTGAAATCAAAGGGCATTACTTGAATGCTACTGCAGCTACATCTGAAGAAATGCTCAAAAGAGCAACATTTGCTAGAGAATTGGGAGTTCCTATCATAATGCATGACTATTTAACTGGGGGATTCACTGCAAATACTAGTTTGGCTTTTTATTGCCGTGATAATGGTCTACTTCTGCACATCCACCGCGCAATGCATGCAGTTATTGATAGACAGAAAAACCATGGTATGCATTTCCGTGTACTAGCTAAAGCATTACGTATGTCTGGTGGAGATCATATTCACGCTGGTACAGTAGTAGGTAAACTGGAAGGGGAACGTGAGATGACTTTAGGTTTTGTTGATTTATTACGTGATGATTATATTGAAAAAGATCGTAGTCGTGGTATCTTTTTCACTCAAGATTGGGTCTCTATGCCTGGTGTTATACCTGTGGCTTCAGGGGGTATCCATGTTTGGCATATGCCTGCTTTGACCGAAATCTTTGGAGATGATTCTGTACTTCAATTTGGTGGAGGAACCTTAGGACACCCTTGGGGAAATGCACCTGGTGCAGTAGCTAACAGGGTGGCTTTAGAAGCGTGCGTACAAGCTCGTAATGAAGGACGTGATCTTGCTCGTGAAGGTAATGATATTATTCGAACAGCAGCTAAATGGAGTCCTGAACTAGCCGCTGCTTGTGAAGTATGGAAAGCAATCAAATTTTTCGATCCGGTAGATATGATTCAACCTCAAACTATGTTGAATGTAGCAGATAATAGCGGTGCTCGTAAATTGATGTGTATTCGAATCATAGGAGCTAGTAATCAACGATATGCTCAAATTGGTAATGTTATTGTTGCTGTAATCAAAGAAGCAGTTCCCAATATGTCTCTAGAAAAATCAGAAGTAATTCGAGCTGTAATTGTACGTACATGTAAGGAACTCAAACGTGAAGATGGTATGATAATAAAATACGATGACAATGCAGCAGTTATCATTGATCAAAAAGGAAATCCAAAAGGATCTAGAATTTTTGGTGCAATCACTGAAGAATTGAGAGGATTTCGTTTTACTAAGATCCTTTCATTAGCTCCTGATGTATTAATGAAGGGAGTATCTCGTCGAGGCAATTCAATTTCTTTTGGCAGATATGCTCTCCAAGCACTTGAACCTGCCTGGATTACAGCTAGACAAATAGAAGCAGGGCGAAGGGCAATAACAAGATATGTGAAAATATGGGTACGTATATTTCCTGATAAACCTGTTACAATGAGGACTACGGAAACACGTATGGGTTCAGGTAAAGGAGATCCAAAATATTGGGTATGCGTTATTAAACCAGGTCGAATACTTTATGAAATGAGTGGAGTATCAGAAACTATAGCTAGAAGAGCTATTTCAATAGCTGCTTACAAAATGCCTATACAAACTCAATTTATTATGCCTTTAGGCACGTCCATACATAACATAGAATTCACACATGGAAAAGGCGGACAATTAGCTAGAGCAGCAGGTGCTGTAGCGAAACTGATTGCAAAAGAGGGTAAATCGGCCACATTAAGATTACCATCTGGGGAGGTTCGTTTGATATCCCAAAACTGCTTAGCAACAGTCGGACAAGTGGGTAATCTTGGGGTGAACCGAAAAAGTTTGGGTAGAGCTGGATCGAAGTGTTGGCTAGGTAAGCGTCCTGTAGTAAGAGGAGTAGTTATGAACCCTGTGGACCATCCACACGGGGGCGGTGAAGGAAGAGCCCCAATTGGTAGAAAAAAACCCGCAACTCCTTGGGGTTATCCTGCGCTTGGAAGAAGAACTAGGAAAAGGAGAAAATATAGTGATAGTTTGATTCTTCGTCGAGGATATATAGCTCGAAGACGTCGAAAAAAAAATGTATCAGGTTTTAGAGGAGCTCATTCAAGACATACTCGAATGATTATTCAACAGAAAATGAGAGGTTTATATTACTCTCATCGAGACAGAGGCAGGAAAAAGAGGTATTTTCGTCGTTTATGGATCACTAGAATAAATGCAGTAACTCGTGAAAACCAAATATTTGATAGTTATTGTAAGTTTATCTACAATCTGTATAAGAAACAATCTTTTATAAATCGTAAGATACTTTCACAAATAGCTATATCAAATAAGATTGGTCTTTATAAGATCTCTGATAGAATCTTCATTAGTAAAGGACATAGTTATCCAATAAAAAATATCTGGAGAAAAAAAGGATATTTAACTGCAGTAAAAGCCTCTTCTTTAACAAAATCCAATACACCCAATTTATTAGAATTGAGAAAATTTTGTCGCTATTGTAACAAACATACGACTCATAGAGAAAAAAAGATGAAAATTGGAGCATCAGTTCGTAAAATTTGTCAAAGATGTCGATTAGTTCGTAGGCGTAGACAACTTACAGTGATTTGTCCTAATCTGAAACATAAAAAAAGGCAAGGTGCTTTCAAAATGAAGTGGAAATGTATTGAGTCGAGAATCGAAAATCCATGTTTACATTATGGTCGTTTCATTCTATCCCCCTTTCAAAAAGGTCAGGCTGATACTTTAGGTACTGCCTTGCGAAGAACGTTGCTTAGTGAAATCCAAGGAACTGCTATTACATATATTAGATATGAGAAAGTATCTCATGAGTATAGTCATATAGAAGATGTCGAAGAATCAATACATGAAATAATCTTAAATTTAAAACAAATTGTATTAAAGAGTTGTATCAATGAATCTATTTTTGCATCTATTTGTGTCCCTATGCGTGTAACTGCAGGACATATTAAGCTACCGTCCTCTGTGCAAATAATTAATAAAACCCAATATATTGCAACTATAACAAAACCAATAGATTTCTCAATTGATTTAGTAATCGAGAGAGATCGAGGTTTTCGTAGTTATAGTATAGATGCTTTATTTATGCCTGTTAAAAATGTCAATTATAACATTAAAGAGATACTTTTTTTAGAAATATGGACGAATGGGAGTTTGACTCCTAGAGAAGCACTTCGTCAAGCTTCTCTAGATTCGGGGTTTTCAGTTATAGCTGAGCATCAGGGAAAGGTCCTTTATACTGATAGTCAAAAGATCCTTTTTTCAAGGAATGGGATTCCTTTAGTTAAGTATCAAGGTTCCAACAAAAAAACTTTGATCCATCAAAAACCCCGGGTTCAGGGAGGTAAATGCGTTAAAAAAGGTCAAATTTTAGCGGACGGTGCTGCTACCATTGGTGGGGAACTCGCCTTAGGAAAAAACATATTAGTAGCTTATATGCCATGGGAGGGTTATAATTCTGAAGATGCAGTACTAATTAGCGAACGTCTGATATATGAAGATATTTTTACTTCTTTTTCTATTCGGAGATATGAAATTAAGACTTATATGACAAATCAACCTGAAAGAATCACTAAGGGGATACCCCATCTCGAGACTCATTTTCTCCGCAATTTGGATAGAAATGGGATTGTGATGCTGGGATCTTGGGTAGAAACAGGTGATATTCTTCAGATTCATAGGATGATTGACCAGTATAAACATCAAAAACTTCAAATTGGACCAGTTTCTCCTCAACAAATAAAGGCTTGGGCGACCAAAATCGGAGAGGTAACAAAAAATGAGACTTTTCATTATAAAAGCAATAAACCAGAAAGAAATGGATTGTTCTGCGAAAGAATCTTTGGACCCATAAAAAGTGGATTTTGTGCCTGTGGAGCTGAAAAAGAAAACCCAAAATTTTGTCAACAATGCGGAGTAGAATTTGGTAATTCTCGGATACGAAGATATCAAATGGGGTACATCAAACTCGCATGTGCAGTGACTCATGTGTGGTATTTAAAAGGTCGTCCTAGTTATATCGCAAATCTTTTAGATAAATCCCTTAAGGAATTAAAAAGTCTAGTATATTGCTGTTCTTTTGCTAGGCCCACAGCTAAAAAACCAACTTTCTTACGATTACGAGGTTCATTCGAAGATGAAATCCAATCCCGGAAATACAGCATTCCGCTTTTTTTTAAATTTCGAAATCGAGAAATTGTGACAGGAGCTGATGCTATTAGAGAGCAATTAGCTGATTTAGATTTGCGAATTCTTATCGAGAATTCATTAGTAGAATGGAAAGGATTATGGGAAGATAGAAAACAAATAAGAAAGAATTTTTTGGTTAGACGTATGGAATTAGCTAAACGTTTTCTTCAAACAAATATAGAACCTGAATGGATGGTTTTGTACTTATTACCAGTTCTTCCTCCCGAATTGAGACCCATTATTCAAATAGAAGGGGGTAAGCTAATAAGTTCGGATATTAATGAGCTCTATAAAAGAGTTATTGAGAAGAATATTGTTCTTAGCTCTTCGGACAGAGATGTTGTCAATTCTCAGGCAAAATTATTACAAGAAGCTGTGGATATACTTCTTATTGGGGTCCGCCAACTGAGGTCAGATGGTAAAGATAAAGATTACAAATCTTTTTCAGATATACTTGGAGGGAAAGAAGGAAGATTTCGTGAGACTTTGCTTGGTAGACGGGTTGATTATTCAGGACGTTCTGTCATTGTTGTGGGTCCTTCTCTTTCATTATATCAATGTGGATTACCTCGAGAAATGGCAATAGAGCTTTTCCAAGCATTTCTAATCCGTCATCTAATTAGGAAACATTTCGCTTCTAACATAGCGACTGCTAAAAGGCTGATTCGGGAAAAAGAACCTATTGTATGGGAAACACTTAAAGAAGTTATGGAGGGGCATCCTATATTATTGAATAGAGCACCCACTCTGCATAGATTAGGTATATTGGCTTTCCAACCCATTTTAGTAGAGGAGCGTGCTATTTATTTACACCCATTAGTTTGTAAGGGTTTTAATGCAGACTTTGATGGAGATCAAATGGCTGTTCATTTACCTTTATCTTTGGAGGCTCAAGCGGAAGCTCGTTTACTTATGTTTTCTCATATAAATCTGTTATCTCCAGCTATTGGAGATCCTATTTGTGTACCAACTCAAGATATGCTTATCGGACTCTATGTATTAACCATGGGGAATCGTGGAGGGATTTGTGCAAATAGGTATAATTGCAGAAACTATCAAAATAAAGAACCTTATTTTTCTAGCTCATATGAAGCACTTGGAGCTTATCGGCAAAAAAGAATCAGTTTAAATAGTCCTTTGTGGCTCCGATGGGGTGTTGTTGGGTCAAGCGAAATCCCCATTGAAGTTCAATATGAATCTTTGGGTACTTCTCATGAGATTTATGGGCATTATCTAATAATAAGAAGTACAAAAGATGAAATCCGTTGTATATACATTCGAACCACTCTTGGTCATATTTCTTTTTATCGAGAAATAGAAGAAGCCATACAAGGGTTTAGTGAAATCATTGATTTAGCAACACTTTTTACTCAGAATCTCTTGCAAGAAAAAGACAATCTCCAACTTAGAGTTGTGAATTATTTCCTTTATATTCGAATAATTTGTCTAAAAAGTATTCAATTAGTTCGAACTTGTTTAGTATTGAATGACCAAGAACAAGAAGAGGTTCATTCATTTGTTGAGATAAAGACATATTTAATTCGTAATTTCATCAAAATTGAGTTAATTGGAAAAAGATATGAAAGAGCAAGTTCAGGATTCATTCCTAATAGATTAAATTCCAAGATGAAGATGGGTACTTTGTTTATAATTTTGTCATCGTCCAATTGTTCTCAAATGCCGCTAGGTGCTATTGTATCTAAAAATTTTTATATATTTTGTATAACTTATAATGAGATCTTATTAAATAAATATGCTGAATATTGTTTAATAGATGAGAATAGGAGAATTTACAATCCGTTGAACCCATTCAATTGGAATTGGTTCTTTCACGATGATAGTTGGGAAGAGACATCGGCGAAAATAAGTCTTGGACAATTTATTTGCGAAAATTTGTGTCTATTTGTTGAAAAATCTGGTCAAATTGTAATTATTAATCTTGATTCCTTAGTTATAAGATCAGCTAAGCCCTATTTGCTCACTTCAGGTGCAACCATTCATGGTCATTATGGGGAAATATTTTATAAAGGAGATGTATTGGTTACATTTCTATATGAAAAATCGAGATCTAGCGATATAACGCAAGGTCTTCCAAAAGTAGAAAAATTTTTCGAAGTGTTAATATTGATAAACCTAAAAAGGAGGGTTGAAGGTTGGAACCAACGTATACCAAGAATTCTTGGAGTACCTTGGGTTTTCTTCATTGGAGCTGAGCTAACCATAGCCCAAAGTCGTATTTCTTTGGTTAATGAGATCCAAAAGGTTTATCGATCTCAGGGGGTACATATCCATAATAGACATATCGAAATGATTGTACGTCAAGTAACATCAAAAGTGTTGGTTTCAGAAAATGGAATGTCTAATGTCTTTTTACCTAGAGAGTTAATTGGATTATTACAAGCAGAACGAGCAGGACGTGCTTTGGATGCAATCTTTTATCGGGCAATCTTATTGGGAATAACAAGAGCCTCTCTAAATACTCAAAGTTTCATATCTGAAGCAAGTTTTCAAGAAACCGCTCGAGTTTTAGCAAAAGCTGCTCTGCGAGGTCGTATTGATTGGTTGAAAGGTCTGAAAGAAAACGTTGTTCTGGCAAGAATTCTACCTATTGGTGGATTGAAAAAAAAACGTTTTCGTTTAAGACCTATACGACGTAAAATACAAAAAGGACTTATTCATATTCAAGCAAGTTCTAACAATACCATGATAACTGTTACAGATTTGGGGGGTCAAGTAGTTTCTTGGGATTCCGCTGGTACTTCTCGATTCAAAGGTCCAAAAAAAGGAACACCCTATGCTGCCCAAACCGCAACAAGAAATGCTATTTATATGTTAGGTATGGAACGAGCAGCAATTATGATAAACGGTGCTGGTCCCGGAAGAGCTGCAGCATTAAGAACCGTTCTTCAGAGTGGTATAAAATTAAAATTCATACGTGATGTAACACCTATGCCACATAATGGATGCCGACCCCCTAAAAGAAGACGTGTTATGGCAAAAAAAAGTTTAATTCAGAGGGAACACAAGCGAAAGAAATTGGAAGAAAAATATCGTTTGATTCGTCAATCCCTAAAAAAGAGCAAAGCCTCCTCCCTTCAAAAAATAGAAATTCAGAGAAAATTACAATCTCTACCACGTAACAGTGCACCTATACGTCTTCATAGACGTTGTCTTTTTACTGGAAGACCTAGAGCTCACTATCGAGATTTTGGACTATCCGGGCACATACTTCGAGAAATGGTTCATGCATGTTTGTTACCGGGTGCAACAAAATCAAGTTGGATAAAACTTCGTTTGAGACGATGTGGGAAAAAGTTTTATGATCCAATAAATAAAAAAACTTATTTAAATTTTTCTGCTATTCTTTTTTTTCTTGAAAAAGGTGCTCAACCTACAAAGACTGTTTATGATATATTAAGAAGGACAGAATTCTTTATGGTTGGCTGTACAATCGCTATTCATAATGGAAAGGAACATATACCTGTTTATATAAAAGAACCTATGATAGGTTGCAAATTGGGAGAATTCGCGCCTACCCGTAATGATAACGATAATAAATCTGTAATGATGACAAGAAGATATTGGAATATCAATTTGGAAGAGATGATTGAAGCAAGAGTTCATTTAGGTAATAATAAAAAGAGATGGAATCCTAGAATAACTCCTTATATCCTTGCAAAGCGTAAAGCTATACATATTACAAATCTCGCTAAAACTGCTCGTTTTTTATCAGAAGCTTGTGATTTACTTTTTGATGCAGCAAGTAAAAAAAAAAACATTTTAATCGTTGGTACTAAACAAGTCGCGGATTCAGTAGCGTTGGCTGCAGAAGATCAAAAAATACGAGATTTTTTCAAGAATTATGTACAATTTGAAGGAATTATACGTATAGAAATTGAAAAACAATTCAAGAAAAATGTAAAAAAACAATACCCCAGATTAATTCGTATTCAACTCAAAAGAGCTGAACAATTATATAGCCAACCTAATCTTCTTGCAGAATTTATAACCTTACAATTAAAAAATAGAGTCCCCTTTAGAAAGACAATGAAACAAGCTATTGATTTAGCTAAAACAGATACAAAAGGAATAAAACTAAAACTCGCAGGCCGTATCGACGGAAAAGATATCGCACGTAAAGAAGGTAAAAGAAAGGGTAAACTTCCCCTACAAATAATTTGTGCCAAAATAGATTATTGTTCTCATACAATTCAAACTATCAATGGAGTTTTAGGCTTAAAAATTTGGATATTTAGAAAGATGTCTCGTTATCGAGGACCTCGTTTCAAAAAAATACGCCGTCTACGAGCTTTACCAGGACTAATTCAAAGAAAGAAAGCTAAAATTCCTAAAAAGAAGCCATATCGTATTCGTTTAGAAGAAAAACAGAAAATACGTTTTCATTATGGTTTGACAGAACGACAATTAGTTAGATATATACATATCGCTGGAAAAAGCAAAGGATCCACAGGTCAAGTTTTGTTACAACTACTTGAAATGCGTTTGGATAACATCGTTTTTCGTTTGGGTATGGCTTCGACCATTCCTGGAGCCAGACAATTGGTGAATCATAGACATATTTTAGTTAATGGTCATATAGTTGATATACCAAGTTATCGTTGTAAACCCAGAATTACTATAAAAGATAACCAAAGATCTTTTGATCTGATTCAAAAAAACTATAAAGGACGAGTAAAAAAAATAATAGATAGACCAGAAGTCGGTTTGCAAATAGATGAGTTCTTAGTTGTAGAATATTATTCTCGTCAGATTATGTTGGTTAACCGTATGATGAAAGACGGAAAAAAATCATTGGCTTATAAAATTTTCTATCGAGCCGGGATAGGTATTAGAAAAACAAAAAAAAATCCAGTATATGTTGAGGCAAGTAGAATGAGTAAGGACACTATTTCCGATCTTATAACTTTGATAAGAAATGCTGACATGGCTAAAAAAGAAACTGTTCAAATACCATCTACAAACATTACTGAAAGCATTGTTAAAATACTTTTAAGAGAAGGTTTTATTGAAAATGTTCGGAAACATAAAAAAAATAACAAAAATTTCTTGATTTTAACTCTGCGACGAAAAGCAATAATAAGCCGACCCAGTTTACGAATTTATTCGAAATATCAACGAATTCCTAAGATTCTAGGTGGAATAGGAATTGTAATTTTGTCTACTTCTCAGGGTATAATGACAGATCGAGAAGCTCGACTTCAAAGAATTGGAGGAGAGATTTTGTGTTATATATGGATGGAGAGTTTGATCCTGCAGGATGAACGCTGGCGGCATCTTAACACATGCAAGTCGGACGGGAAGTGGTTCCAGTGGCGGACGGGTGAGTAACGCGCATGCCCTTGGGAGGGGAACCGGTTGCTAATACCCGCTGAGGAGCAAGGAGGAATCCGCCCGAGGAGGGGCTCGCGTCTGATTAGCTAGTTGGTGAGGCAATAGCTTACCAAGGCGATGATCAGTAGCTCCGAGAGGATGATCAGCCACGGGACTGAGACACGGCCCAGACTCCTACGGGAGGCAGCAGTGAGGAATTTTCCGCAATGGGCGAAAGCCTGACGGAGCAATGCCGCGTGGAGGAAGGCCCACGGGTTGTAAACTTCTTTTCTCGGAGAAGAAGCAATGACGGTATCCGAGGAATAAGCATCGGCTAACTCTGTGCCAGCAGCCGCGGTAATACAGAGGATGCAAGCGTTATCCGGAATGATTGGGCGTAAAGCGTCTGTAGGTGGCTTTTCAAGTCCACCGTCAAATCCCAGGGCTCAACCCTGGACAGGCGGTGGAAACTACCAAGCTGGAGTACGGTAGGGGCAGAGGGAATTTCCGGTGGAACGGTTAAATGTATTGAGATCGGAAAGAACGAACAGCGAAAGCACTCTGCTGGGCCGATACTGACACTGAGAGACGAAAGCTAGGGGAGCAAATGGGATTAGTGACCCCACTAGTCCTAGCCGTAAACGATGGATACTAGGTCGACCCGTACAGTGCTGTAGCTAACGCGTTAAGTATCCCGCCTGGGGAGTACGTTCGCAAGAATGAAACTCAAAGGAATTGACGGGGGCCCGCACAAGCGGTGGAGCACGTGGCTTAATTCGATGCAGAGCGAAGAACCTTACCAGGGCTTGACATTCCTCTTGAAAGAGAGGGGTGCCTTCGAACGCGGACACAGGTGGTGCATGGCTGTCGTCAGTTCGTGCCGTGAGGTGTTGGGTTCAGTCTCGCAACGAGCGTAACCCTCGTGTTTAGGCAAGAGACAACCTGGTGAACATCTTAGTAGCCAGAGGAAAAGAAAGCACCTTGCAAGGCTAAATAACTAGACATCTAGTGGGATGTTCTGGTGTCCTAGGCGTAGAGGAACCACACATCCATCTCGAATTTGGTGGTGAAACTCTACTGCGGTGACGATACTGTAGGGGAGGTCCTGCGGAAAAATAACTCGACGCCAGAGGGGATATAGCTCAGTTGGTAGAGCTCCGCTCTTGCGGCGGCATGGCCAAGCGGTAAGGCAGGGGACTGCAAATCCTTTATCCCCAGTTCAAATCTGGGTGTCGCGGGATTGTAGTTCAATTGGTCAGAGCACCGCCCTGTCAAGGCGGAAGCTGCGGGTTCGAGTCCCGTCAGTCCGCCCTCATCGTCTAGTGGAGGACATCTCTCTTTCAAGGAGGTAGCGGGGATTCGATTTCCCCTGGGGGTGGGATAGCTCAGTTGGGAGAGCAGAGGACTGAAAATCCTCGTGTCACCAGTTCAAATCTGGTTCCTGGTATGGTCGAATGGTAATTCTCTTTGCCAAGGAGAAGACGCGGGTTCGATTCCCGCCCAAGCTAACGATGCGGGTTCGATGCGGATGTAGCCAAGTGGATCAAGGCAGTGGATTGTGGATCCACCCGCGGGTTCAATTCCCGTCGTTCGGCATCCATGGCTGAATGGTTAAAGCGCCCAACTAATTGGCAAATTAGGTTCAATTCCTACTGGATGGGGCTATTAGCTCAGTGGTAGAGCGCGCCCCTGATACGGGTTCGAGTCCCGGGCAACCCAGCCTTGATGGTGAAATGGTAGACACGCGAGACTCAATCTCGTGCTAAAGAGCGTGGAGGTTCGAGTCCTCTTCAAGGCGCCGCCATGGTGAAATTGGTAGACACGCTGCTCTTAGGAAGCAGTTCTCGGTTCGAGTCCGAGTGGCGGAACTCAGTGAGTATTGCTTTCATACGGCGGGAGTCATTGGTTCAAATCCAATCCTCAGTAGCTCAGTGGTAGAGCGGTCGGCTGTTAACTGATTGGTCGTAGGTTCGAATCCTACTTGGGGGGTGTAGCGCAGCTTGGTAGCGCGTTTGTTTTGGGTACAAAATGTCACAGGTTCAAATCCTGTCACCCGGCGTCGCCAAGCGGTAAGGCAACGGGTTTTGGTCCCGTTATGAAGGTTCGAATCCTTCCGTCGGGCCTGTAGCTCAGGATTAGAGCACGTGGCTACGAACCACGGTGTCGGGGGTTCGAGTCCCTCCTCGCGCGTCCATTGTCTAACGGATAGGACAGAGGTCTTCTAAACCTTTGGTATAGGTTCAAATCCTATTGGACGCAGGGGAGATGGCTGAGTGGACTAAAGCGGCGGATTGCTAATCCGTTGTACAACGAGGGTTCGAATCCCTCTCTTTCGGAGAGATGGCCGAGTGGTTGAAGGCGTAGCATTGGAACTGCTATGTAGGCTTTTGTTTACCGAGGGTTCGAATCCCTCTCTTTGAGATGGCCGAGTGGTTGATAGCTCCGGTCTTGAAAACCGGCATAGTTTTCGAACTATCGGGGGTTCGAATCCCTCTCTCTGGAGTTACGCCATGGGGTGTAAGTCATCAGTTCAAATCTGAAAAAGCCCACTTAGCTCAGAGGGAGCATCGCATTTGTAATGCGATGGTCATCGGTTCAACTCCGATAGTGGGCAGGGATATAACTCAGCGGTAGAGTGTCACCTTGACGTGGTGGAAGTCATCAGTTCGAGCCTGATTATCCCCGAGAAGGTCTACGGTTCGAGTCACGCTCTTAGTTCAGTTCGGTAGAACGCGGGTCTCCAAAACCCGATGTCGTAGGTTCAAATCCTACAGAGCGGGGTCGATGCCCGAGCGGTTAAAGGGGACGGACTGTAAATTCGTTGGCGATATGTCTACGCTGGTTCAAATCCAGCTCGGCCCAGGAGTAGAGCAGTCTTAGCTCACGAGGCTCATAACCTCGAAGCCAGGTTCAAATCCCGTCTCCGCA??????????????????????????????????????????????????????????????????????????????????????????????????????????????????????????????????????????????????????????????????????????????ATGTTGGCTCAATCCGAAGGAAATTATGCAGAAGCTTTACAGAATTATTATGAAGCTACGCGACCAGAAATGGATCCTTATGACCGAAGTTATATACTCTATAACATAGGCCTTATACACACAAGCAATGGAGAACATACAAAAGCTTTGGAATATTATTTTCGAGCACTAGAACGAAATCCTTTTTTACCGCAAATGAATTGGCGATCAAAAGATATGTGGATAGAATTTCTAAGGGGGTCTCGAAAAACAAGTAATTTTTTCTGGTCTTTTATCCTTTTTCTAGGTTCACTAGGATTCTTAGTGGTTGGAACTTCCAGTTATCTTAGTAGAAATATCATATCCATATTTCCATCTCAAAAAATACTTTTTTTTCCACAAGGAATCATAATGTCCTTCTACGGGATTGCAGGTCTATTCATGAGTTCCTATTTGTGGTGCACAATTTTTTGGAACGTAGGGAGTGGTTATGACCAATTTGATAGAAAAAAAGGAATTGTATGTATTTTTCGTTGGGGATTTCCTGGACTAAATCGTCGCATCTTTCTTCGCTTCCTTATGAAAGATATCCAATCAATCCGAATTGAGGATAAAGAGGGCTTTTATTCTCGTCGTGTACTTTATATGGAAATAAGGGGTCAAGGGTCCATTCCCTTGACTCGTACGGATGATCTTTTGACGCCACGTGAGATTGAACAAAAAGCTGTCGAATTGGCCTATTTCTTGTGTGTACCAATTGAAGTATTT
>Carex_gibba
TAAGGTCACGGCGAGACGAGCCGTTTATAGGTGTCAAGTGGAAGTGCAGTAATGTATCGAGCCGACGAAATTAGTAGTATTATCCGCGAACGTATTGAACAATATAATAGAGAAGTCAAGATTATAAATACCGGTAATGTGCTTCAAGTAGGTGATGGTATTGCTCGTATTTATGGTCTTAATGAAGTCATGGCAGGTGAATTAGTAGAATTTGAAGAGGGTACAATAGGTATTGCTCTGAATTTGGAATCAAAAAATGTTGGCGTTGTATTAATGGGTGATGGTTTGATGATAAAAGAGAAAAGTTCTGTAAAAGCAACAGGAAGAATTGCTCAGATACCTGTTAGTGAAGCTTATTTAGGTCGTGTTATAAATGCTTTGGCTCAACCTATTGATGGAAGAGGCCCAATTGCATCTTCTGAATCCCGATTAATTGAATCCCCTGCGCCTGGTATTATTTCAAGGCGTTCTGTATATGAACCCCTTCAAACAGGGCTTATTGCTATTGATGCAATGATCCCTATAGGACGGGGTCAGCGAGAATTAATTATTGGAGACAGACAGACTGGTAAAACAGCAGTAGCCACAGATACGATTCTCAATCAAAAAGGGCAAAATGTAATATGTATTTATGTAGCTATCGGTCAAAAAGCATCTTCTGTGGCTCAGGTAGTGACTACTTTCCAAGATACAGAGGCCATGGAATACACTATTGTCGTAGCTGAAATGGCGGATTCACCTGCTACATTACAATACCTCGCTCCTTATACAGGAGCGGCTCTGGCTGAATATTTTATGTATCGTGAACGTCATACTTTAATAATTTATGATGATCTATCTAAACAAGCACAAGCTTATCGCCAAATGTCTCTTCTATTAAGAAGGCCCCCTGGTCGTGAAGCTTATCCAGGAGATGTTTTTTACTTGCACTCACGTCTCTTGGAAAGAGCTGCTAAATTAAGTTCTCATTTAGGTGAAGGAAGTATGACTGCTTTACCAATAGTTGAGACTCAATCTGGAGATGTTTCAGCCTATATTCCTACTAATGTAATTTCTATTACAGATGGACAAATATTTTTATCTGCTGATTTATTCAATGCTGGAATCCGACCTGCTATTAATGTGGGTATTTCTGTTTCTAGAGTGGGATCTGCAGCTCAAATTAAAGCTATGAAACAAGTAGCTGGAAAATTAAAATTGGAACTAGCTCAATTCACAGAGTTAGAGGCCTTTTCACAATTCGCTTCTGCCCTTGATAAAAATACTCAGAATCAATTGGCAAGAGGTCGACGATTACGAGAGCTGCTTAAACAATCCCAATCAGAACCTTTAACAGTGGAAGATCAGATAGCTACTATTTATACAGGAACGAATGGATATCTTGATGCCTTAGAGATTGGACAGGTAAGGCCTTTTCTTGAAAAACTGCGTAGCTGCTTAAAAAATAAAAAACCTGGATTTCAAGAGATTTTATCTTCTACAAAGACATTTACCGAGGAGGCAGAAGCCCTTTTGAAGGAAGCTATTCAGGAAGAAATGAGAATCTTTGTGGTTGGGCATATTGTTCAAATTATTGGCCCAGTACTCGATATTGTCTTTCCTCCGGCTTTGGTAGTTAAAGGTCCACATACGGTTGGTCAGCAGATTAATGTTACTTGTGAGGTGCAACAATTATTAGGAAATAATCGAGTTAGAGCTGTAGCTATGAGTGCTACAGATGGTTTAACGAGGGGAATGGAAGTGATTGATACAGGGGCTGCTCTAAGTGTTCCAGTTGGTGAAGCAACCCTCGGACGAATTTTCAACGTTCTTGGAGAGCCTGTTGATAATTTAGGCCCTTTAGACATTAGTAAAACATCTCCTATTCATAGATCTGCACCCGCCTTTGTAGAATTAGATACAAGATTATCAATCTTTGAAACAGGTATTAAAGTAGTAGATCTTTTAGCTCCTTACCGCCGTGGAGGAAAAATAGGATTATTCGGGGGAGCTGGAGTAGGTAAAAAAGAATCCGGAGTGATTAATGAAAAAAATCTTTCCGAATCAAGAATGCCTTCCGCAGTTGCTCTTGAAATAGCTGAAGCTAACTTGACGAAAGCTAAGGGTAAGAGACAACTGATTGAAGCGAATCTAGCTCTTAGACGAGCTAGGACACGAGTAGAGGCTGTTAATGTTATTTCTATGAATGAATACTCTGATCTAGAACGACAAAAACAAAATATCGTTAAAAAAGGTTATAATGATTTGGAACGATTCGAAAATAATAAGAAAGAAACCCTTTGTTTTGAACAAGAAAGAGCAATAAATCAAGTCCGACAACGAATTCTGCAACAAGCCTTCCAAAGAGCTCTGGGAACTCTAAAAAGTTCTTTAAATAGTGAATTACATTCTCGTGCCATCCGTGCTAATATTGCCATTCTCGGTACTATAATGAGTGTTATATCATGTTCCACATATAATGTATTATTTGAGATATCTGCTGTAGAAGTAGGTCAACATCTCTATTGGCAAATAGGAGGTTTACAAATCCATGGCCAAGTACTTATCACTTCTTGGATTGTAATTGCAATCTTGTTAGTGTCAGTCATCATAGCTGTTCGGAATCCACAAACCATTCCGACTGATGGTCAGAATTTCTTTGAATATATTCTTGAATTTATTCGGGACTTAAGCAAAACTCAGATTGGAGATGAATACGGTCCTTGGGTTCCCTTTATAGGAACTATGTTCTTATTTATTTTCGTTTCTAATTGGTCAGGTGCTCTTTTCCCTTGGAAAATCATAGAGTTACCTCATGGGGAGTTAGCCGCCCCCACGAATGATATAAATACAACGGTTGCTTTAGCTTTACTCACGTCAGTGGCATATTTTTATGCGGGTCTTAGCAAAAAAGGATTGAGTTATTTTGAGAAATATATTAAGCCAACTCCAATCCTTTTACCAATTAATATTCTAGAAGATTTCACAAAACCTTTATCTCTGAGTTTTCGACTTTTTGGAAATATATTAGCTGATGAATTGGTAGTTGTTGTTCTTGTTTCTTTAGTCCCTTTAGTAATTCCTATACCTGTCATGTTGCTTGGATTATTTACAAGCGGTATTCAAGCTCTTATTTTTGCAACCTTAGCAGCAGCTTATATAGGAGAATCCATGGAGGATCATCATTTATCTCCAAACTATTATAAATATGAATTAATTGAGCGTTTGGATTATTGGAGTTATCGTGTTATTAGTTTCGGATTTATCCTTTTAACCTTAGGTATTCTTTGTGGAGCAGTATGGGCTAATGAAGCTTGGGGATCCTATTGGAATTGGGATCCAAAAGAAACTTGGGCATTTATAACTTGGATTATATTTGCAATTTATTTGCATATTATGAATCAAAATTGGAAAGGTAAAAATTCTGCGTTTATAGCTTCTATTGGATTTCTTATTATTTGGATATCTTACTTTGGTATCAATCTTTTAGGAATAGGTTTACATAGCTACGGTTCATTCAGATTTTTAGAGGAAATGAAAAAAGAGTACTTGGAAACATATATAAAAAAACCCGAAATACACAAGGAAACGATAAAATTAGTTAGTACATACAATGAATATAATCTTTATATCCTTTTGCATTTCTCAACAAATTTAATCTGTTTCAGTATTTTAAGTGGTTATTTTCTGAGTAATGAGGAACTTATGATTCTTAATTCATGGGCTCAGGAATTGCTATATAACTTAAGTGACACAACAAAAGCTTTCTCAATTATTTTAGTTACTGATTTAGGAATTGGATTTCATTCAACTCATAATTGGGAACTCCTAATTGGTTCGGTCTACAAGGATCAGATTATATCTGGTCTTGTTTCTATTTTTCCAGTTATTTTAGATGCAATTGTGAAATATTGGATCTTCAATTATTTAAATCGTGTATCTCCTTCGCTTGTAGTAATTTATCATTCAATGAATGAATTGTTACTGCTGGGGGTACACGAATCACTAACCATTTATCTGGGAGATAGAGTCAAGATCCTGATAAATGAATTTGACCCATCTTACCTTGTCTATTTATGGCAATATTATTTTCATTTTTGGTCTGAGCCTAATAGGTTTCATAGAAACCAATTCTCTTATTATTCGTTCTATTTTATCGGTTATTTTATAAGTGTAAAAATAAATTACTTGGAGGTAAGGAGTCAAATACTAGAGGATTCTATATTAATAGATACTCTTATTAAGAGATTTGATACTTTAGTTCCAGTCCTTCCTCTCATTAGATCATTGTCTAAAGCTTCACTTTGTACTGTAGTAGGACATCCTACTAGTAAGCCAATCTGGACAGATTTATCAGATTATGATATTATTAGTCGATTTGGTCGAATATATAAAAATTTTTTTCATTTTTATAGTGGATCTAAAAAGAGAATTTTGTATCGAGCTCGTAAACATAAAAGTACAGTAACAGAAGTACAAACTATCAATTCTTTCTCTACATTGGGATTTTTCAAAGAAGTCTATGGACTGATATGGATTGTACCTATTTTGACCCTGATATTGGGAATCACAATAGGGGTACTAGTAATTGTTTGGTTAGAAAGAGAAATATCTGCAGCGATCCAACAGCGTATTGGGCCTGAATATGCTGGTCCGATGGGAATTCTTCAAGCTATAGCAGATGGGACTAAATTACTTTTGAAAGAGGATCTCCTCCCATCTCGAGGAGATATTCGTCTGTTTAGTGTTGGACCGTCTATAGCAGTCATATCAGTTCTACTAAGCTATTTAGTAATTCCTTTTGAGTATCGTCTTGTTTTAGCTGATCTCGATATAGGTGTTTTTTTATGGATCGCCATTTCAAGTATTGCTCCTATTGGTCTTCTTATGTCAGGATATGGATCGAATAATAAATATTCCTTTTCAGGTGGTCTACGAGCTGCTGCTCAATCTATTAGTTATGAAATACCATTAACTCTATGTGTATTATCAATATCTCTAAGTTCAAGTACAGTTGATATAGTTGAAGCACAGTCCAAATATGGTTTTTGGGGGTGGAATCTGTGGCGTCAGCCTATAGGCTTTCTAGTTTTTCTAATTTCTTCTCTAGCCGAATGTGAGAGATTGCCCTTTGATTTACCAGAAGCAGAGGAGGAATTAGTAGCAGGTTATCAAACCGAATATTCGGGTATCAAATATGCTCTCTTTTATCTTGCTTCTTACCTAAATCTATTAGTTTCTTCATTATTTGTCACAATTCTTTACTTAGGTGGGTGGAATTACATATCTATTCCTTTTGGAATGACAATTGGTATCTTTATTACATTAGCTAAGGCTTATTTTTTTCTCTTAATTTCTATCACAACAAGATGGACTTTACCTAGGATGAGAATAGACCAGTTATTAAATCTTGGATGGAAATTTCTTTTACCTATTTCTCTAGGTAATCTGTTATTAACAACTTCTTCTCAACTTGTCTCACTACTCATGGGTGGGGCAAGCTCTTCTATTCTGGTTCATGGTTTCTCTTGGCTATACGGTTCATCTGGAGGGGAGATCGAGCTTCAAGAGATAGTGAATGGTCTTATCAATACACAAATGTATAACTCCCCAGGAATCTCAATTGCGCTTATATTCATCACTGTAGGAATTGGCTTCAAGCTTTCCCCAGCCCCTTTTCATCAATGGACTCCTGACGTATACGAAGGAATGTTTCTGCTTCATGAATACGATATTTTCTGGGCATTTCTCATAATATCAAGCCTTTTTCCTATCTTAGCATTTTTGATTTCAGGAGTTTTAGCCCCGATTCGTGAAGGACCTGAAAAGTTTTCTAGTTATGAATCAGGTATAGAACCTATGGGAGATGCTTGGTTACAATTCCGAATTCGTTATTATATGTTTGCTCTTGTTTTTGTTGTTTTTGATGTTGAAACAGTCTTTCTTTATCCGTGGGCAATGAGCTTCGATATATTAGGTTTATCTTTATTTATCGAAGCTTTTATTTTCGTTCTTATCCTAATTGGTGGTTCAGTTTACGCATGGCGAAAAGGAGCATTAGAATGGTCTGAACTTATTCTAACAGCTTATGTATTTCTTTTTTATTTCCAATTTGATGATAAATTAATCCAACTTAAAGAAAATCTTAAATGGATAGATGTTTTTGATTTCCAGTGGAGATTGGGAGTCGATGGGCTTTCCATAGAACTTATTTTATTCACAGGCTTTATTACTACTTTAGCCAGTTTAGCAGCTTGGCCAATTACCCGAAATTGCCAATTGTTTTATTTTTTAATGTTAGCAATGTATAGTGGTCAAATGGGATTATTTTTTTCTCAAGACCTTTTACTTTTCTTTATCATGTGGGAACTAGAATTAATTCCCATTTACTTACTTTTATCCATGTGGGGGGGTAAGAAACGTCTTTACTCGGCTACTAAATTCATTTTATACACAGCAGGAGGATCTATCTTTTTATTAACTGGAGTTCTAGGTATGGGTTTGTATGCTTCCAATAAGCCAGTACTAGATTTTGAAAGATTAATTAATCAATCATATCCTATCGTATTAGAAATCACATTTTATATCGGCTTTCTTATTGCATATGCTATCAAATTGCCAATTATACCCTTGCATACATGGTTACCAGATACCCATGGAGAAGCACATATGTTTGAACACATGCTTTTTTTGAGTGTTTACTTATTCTCTATTGGTCTCTATGGATTAATTACAAGTCGAAACATGGTTAGGGCACTTATGTGCCTTGAACTTGTACTTAATTCTGTTAATATAAATCTTTTAATTTTTTCTGACATGTTTGATAATCGACAATTAAAAGGAGACATTTTCTCCATCGTTATAGCTATTGCGGCTGCTGAAGCTGCTATTGGATTAGCAATTGTTTCATCTATTTATCATAACAGAAAAATTAATCAATCAAATTTTTTATTATGTACCTTTTTATTATTTGTTGGTGCAATTGCTAAATCCGCACAATTCCCACTTCATATATGGTTACCTGATGCCATGGAAGGACCCACCCCTATTTCTGCTCTTATACACGCTGCTACCATGGCAGCAGGGGTTTTTCTTGTAGCTCGACTCTTTCCTCTTCTCTCAATAACACCTAATATAATGCATATGATTTCTTCAATAGGTTTAATAACATTATTCTTAGGAGCTACTTTGGCCCTTGCTCAAATAGACATTAAGAGAAGTTTAGCCTATTCTACAATGTCTCAATTGGGTTACATTATACTAGCTTTAGGTATAGGTTCGTCTCGAACTGCTTTATTTCATTTGATTACCCATGCTTACTCTAAGGCTTTATTGTTTTTAGGATCTGGATCTATTATTCATTCAATGGAACCTGTTGTTGGATATTCACCGTATAAGAATCAAAATATGGTTCTTATGGGTGGTTTAACTAAATATATTCCAATTACAAGAACTGCCTTTTTATTGGGTACACTGTCTCTTTGTGGTATTCCACCTCTTGCCTGTTTCTGGTCTAAAGATGAGATTCTTAGTAATAGTTGGTTGTATTTCGGGATAATAACTTACTTCACAGCAGGATTAACAGCATTTTATATGTTTCGAGTATATTTACTTACTTTTGATGGATATTTGCGTATTCATTTTCAAGGTTACAGTAGTACTAATTTGTTTTATTCAATATCTCTATGGGGTAAAAGTTCAAACAGCGATATACATAAAAAATTTAAAGAAAAATTATTTACAAATAAATATACTTCTATATATCCTCATGAATTAGATAATACTATGCTCTTTCCTCTTCTCCTATTAGTACTTTTTACTATATTCATTGGTTCAATAGGAATTTGCTTTGATTTATTATCGAAATGGTTAACTTCATCAAGTTCAAATCAATGCGTAAATTTCTTTGAATTCTTTCAAAATGTGATCATTTCAGTAAGTATAGCAACTTTTGGATTATGCATAGCATTCACTTTCTATGGATCTATAAATTCCTTTTTCCCGAATTTATATCTTTTTAATTTTTTTTTAGACCAAATACAAAATGCAATATATAATTGGTCATATAATCGTGGTTACATAGATATTATTTATACTAGTGTTTTTACATTGGGTATAAGAAGATTAAGCGAGTTCACTGAATTTTTTGATAGACATATAGTTGATGGGATTCCGAATGGAATTGGTATTACAAGTTTTTTTATAGGAGAAGGAATTAGGTATATAGGAAATGGGAGAGTCTCATCTTATTTATTCTTTTTTTTATCCTTTGTATCTTTGTTTTTTTTAATCATGGATTTACCTGGACCAATACATGATATTCTTGTGGTATTTCTGGGATCAGTTCTTGTATTAGGGGGTCTAGGGGTAGTATTACTTACCAATCCAATTTATTCTGCCTTTTCGTTGGGATTGGTTCTTATTTCTATATCTTTATTCTATATTTCATTGAACTCCTATTTTGTAGCTGCCGCACAGCTCCTTATTTATGTCGGAGCCATAAATGTATTGATCTTATTTGCTGTAATGTTCATGAATGGTTCAGAATATTCCAAAGATTCCTATCTTTGGACCATTGGAGATGCGGTTACTTCACTGGTTTGTACAAGTATTCTTTTTTCACTAATGACTACTATCCCAGATACATCATGGTACGGGATTCTTTGGACTACAAGATCAAACCAAATTATAGAACAGGACCTCATAAATAACGTTCAACAAATTGGGATTCATTTAGCAACAGATTTTTTTCTTCCCTTTGAACTCATTTCTATAATTCTTTTAGTTTCCTTGATAGGTGCAATTACTATGGCTCGACAAATGGAAAAAATAGCGGAAATGTTCCCTATGGTAACTGGGTTCACGAATTATGGTCAACAAACAATACGAGCTGCAAGGTACATTGGTCAAAGTTTCATAATTACCTTATCCCACACAAATCGTTTACCTGTCACTATTCAATATCCTTATGAAAAATCGATCATGTCAGAGCGTTTCCGGGGTCGAATCCACTTTGAATTTGATAAATGTATTGCTTGTGAAGTATGTGTTCGTGTATGCCCGATAGATCTACCCGTTGTTGATTGGAGATTGGAAAGAGATAAAAAGAAACAATTGCTTAATTATAGTATTGATTTCGGGGTTTGTATATTTTGCGGTAATTGTGTCGAGTATTGTCCAACAAACTGTTTATCAATGACTGAAGAATATGAACTTTCTACTTATGATCGTCATGAACCAATCTCCATAATTGGAGATTACACAATTCAAACTGTTCAAAATGATTTATCTGATTGGCTAGTCAATAAAGAATTGGTTCATAGATCTTTAGGCTTTGATTCTCGAGGAATACAAACCTTACAAATAAAGGTCGAGGATTGGGACTCCATTGCTGTTATTTTATATGTATATGGTTACAATTATTTACGCTCTCAGTGTGTTTATGATGTAGCACCAGGGGGGTTTTTAGGTAGCGTATATCACCTTACAAGAATACAATATGATATATATAATCCAGAAGAAGTATGTATAAAAGTATTTGTGTCAAGGAATAATCCTAAAATTCCGTCTGTTTTCTGGATTTGGAGAAGTGCTGATTTTCAAGAACGCGAATCTTATGATATATTGGGAATCTCTTATGATAATCATCCACGCCTTAAACGTATTTTAATGCCTGAAAGTTGGATAGGCTGGCCCTTGCGTAAGGACTATATTACTCCAGATTTCTATGAAATACAAGATGCCCTTATGAATTTGATTGACTTTTCGTTACTTGATCAAACAACCTCCAATTCAGTTATTTCAACTACATCAAATGATCTTTCAAATTGGTCAAGACTTTCCAGTTTATGGCCTCTTTTATATGGTACTAGTTGTTGTTTCATTGAATTTGCTTCATTAATAGGTTCGCGATTTGATTTTGATCGTTATGGATTGGTACCAAGATCAAGTCCTAGGCAAGCGGACCTAATTTTAACAGCTGGCACTGTAACAATGAAAATGGCTCCTTCTTTAGTGCGATTATATGAACAAATGCCTGAACCAAAATACGTCATTGCTATGGGAGCTTGTACTATTACAGGGGGAATGTTCAGTACTGATTCTTATACTACTGTTCGGGGAGTTGATAAGCTAATTCCTGTGGATGTTTATTTACCGGGATGCCCGCCTAAACCAGAGGCAGTTATAGATGCTATAACAAAACTTCGCAAAAAGATATCTCGAGAAATAGTTGAAGATAGAACTAGATCTCAAAAAGAAAATCGATGTTTTACTACTAATCATAAATTTCATGTTCAATGTAGTAATCATACTATGCAAAATAGAAATCCTTTTTATTGGATAAAAAAACAAATGACTCGATCCATGTATATATATGTACTAAGTCGAGTATCTATTTCAAATGCATATCCCATTTTTGCGCAACAGGGTTATGAGAATCCACGAGAAACAACTGGACGCATTGTATGTGCCAATTGTCATTTAGCTAATAAGCCTGTGGAGATTGAAGTTCCGCAAGCTGTATTTCCTGATACTGTATTTGAAGCCATTGTTCGAATTCCTTATGATATGCAATTGAAACAAGTTCTTGCTAATGGTAAAAAAGGGGGTTTGAATGTGGGTGCTGTTCTTATTTTACCCGAGGGCTTTGAGCTAGCTCCAACCGATCGTATTTCTCCTGAGTTGAAAGAAAAGATAGGAAATTTGTCTTTTCAGAGTTATCGTCCAAATAAAAAAAATATTCTTGTTATAGGTCCTGTTCCTGGTCAGAAATATAGTGAAATTGTCTTTCCCATTCTTTCTCCTGACCCTTCGACGAAGAAAGACATTCACTTCTTAAAATATCCCATATATGTAGGTGGGAACAGAGGAAGGGGTCAGATTTATCCTGATGGTGGAAAGAGTAACAATACAGTTTATAATGCTACATCAGCGGGTATAATAAGCAAAATAGTACGTAAAGAGAAAGGTGGATATGAAATAACCGTAGTTGATGCGTTAGGACATCAATCGGTTGATGTTATACCTCCAGGGCCAGAGCTTCTTGTTTCAGAAGGTGAATCCATCAAGCTTGATCAACCATTAACAAGTAATCCTAATGTAGGAGGTTTTGGTCAGGGAGATGCGGAAATAGTTCTTCAAGATCCATTACGCATCCAAGGCCTTTTGTTCTTCTTCACATTCGTTATTTTGGCACAAGTGTTTTTAGTTCTGAAAAAGAAACAGTTTGAAAAAGTTCAATTATATGAAATGAATTTCATGACTTTTTACTATCGTCCTACTGTTACAGAAGCTTTCTCTTCTGTTCAATATATAATGACTGAGGCCAACTTTGGCTGGTTAATCCGATCCGTTCATCGATGGTCAGCAAGTATGATGGTTCTAATGATGATTCTACACGTATTTCGTGTGTATCTCACTGGTGGGTTTAAAAAACCCCGCGAATTAACTTGGGTTACAGGTGTGGTTTTGGCTGTATTAACGGCATCTTTTGGTGTAACTGGCTATTCCTTACCTTGGGATCAAATTGGTTATTGGGCAGTCAAAATCGTTACTGGTGTACCTGAGGCTATTCCACTAATAGGATCCCCTTTAGTGGAGTTATTACGTGGAAGTGCTAGTGTCGGCCAATCCACTTTAACTCGTTTTTACAGTTTACATACTTTTGTATTGCCTCTTCTTACTGCTGTATTTATGTTGATGCACTTTCTAATGATACGTAAACAAGGTATTTCGGGCCCTTTAGTGTTAAGAGCAAAATTAGCTAAAGGGATGGGGCATAATTATTATGGGGAACCCGCGTGGCCCAACGATCTTTTATATATTTTTCCAGTAGTAATTCTAGGTACTATTGCATGTAACGTAGGTTTAGCGGTTTTAGAACCATCAATAATTGGTGAACCGGCGGACCCTTTTGCAACTCCTTTGGAAATATTACCTGAATGGTATTTCTTTCCCGTGTTTCAAATACTTCGTACAGTGCCCAATAAGTTATTGGGTGTTCTTTTAATGGTTTCAGTACCATTGGGATTACTGACAGTACCTTTTTTGGAAAATGTCAATAAATTCCAAAATCCATTTCGCCGTCCAGTAGCTACAACGGTTTTTTTAATCGGTACAATAGTAGCTCTTTGGTTAGGTATTGGAGCTACACTGCCTATTGATAAGTCCTTAACTTTAGGTCTTTTTATGATTGAAGTTTCTCTATTTGGAATTGTCTTAGGCCTAATTCCTATCACTTTAGCAGGATTATTTGTAACTGCATATTTACAATACAGACGTGGTGATCAGTTGGACCTTATGCTTACTATAACTAGTTATTTCAGTTTTTTACTGGCTGCTTTAACTATAACCTTAGTTCTATTTATTGGTTTAAGAAAGATACGACTTATTATGGATTTAGTAAATTTTGCTTGGGCTGCTTTAATGGTAGTCTTTACATTTTCACTTTCTCTTGTAGTATGGGGAAGGTTAAGTGATACTGCACACCATCATTTAGCTATTGCCATCCTTTTCCTGATTGCTGGCCATATGTACAAGACTAACTGGGGCATTGGTCATAGCCTTAAAGACATTCTAGAAGCTCATAAAGGTCCATTTACAGGACAAGGGCATAAGAATCTTTATGAGATTTTAACAACTTCATGGCATGCTCAATTATCTCTTAACCTAGCCATGTTGGGTTCCTTAACCATTATTGTAGCTCATCATATGTATTCCATGCCTCCTTATCCATATCTAGCTACTGACTACGGTACACAACTTTCATTGTTCACACATCACATGTGGATTGGTGGATTTCTGATAGTTGGTGCTGCTGCACATGCAGCCATTTTTCTAGTAAGAGACTATGATCCAACTACTCGATACAATGATCTTTTAGATCGTATTCTTAGGCACCGCGATGCAATCATATCACATCTTAACTGGGTATGTATATTTTTAGGTTTTCACAGTTTTGGCTTGTACATCCATAATGATACCATGAGTGCTTTAGGACGTCCTCAAGACATGTTTTCAGATACTGCTATCCAATTACAACCCATCTTTGCTCAATGGGTACAAAATACTCATGCTTTAGCACCTAGTCTAACAGCTCCTGGTGCAACAACGAGTACCAGCTTAACTTGGGGAGGTAGCGATTTAGTAGCAGTAGGTGGCAAAGTAGCTTTGTTACCTATTCCATTAGGAACCGCGGATTTTCTAGTCCATCATATTCATGCATTTACGATTCATGTAACTGTATTGATATTACTGAAGGGTGTTCTATTTGCTCGCAGTTCCCGTTTGATACCTGATAAAGCAAATCTTGGTTTTCGTTTTCCTTGTGATGGACCTGGGCGAGGAGGAACATGTCAAGTATCCGCCTGGGATCATGTTTTCTTAGGTCTATTTTGGATGTACAATTCAATTTCGGTAGTAATTTTTCATTTCAGTTGGAAAATGCAGTCGGATGTTTGGGGTACCATAAGCGATCAAGGGATAATTACTCATATCACAGGAGGGAATTTTGCACAAAGTTCCATTACCATTAATGGGTGGCTTAGAGATTTCCTATGGGCACAGGCTTCTCAAGTAATTCAATCTTATGGTTCTTCATTATCTGCATATGGTCTTTTTTTCTTAGGTGCTCATTTTGTCTGGGCTTTCAGTTTAATGTTTCTATTTAGTGGCCGTGGTTATTGGCAAGAACTTATTGAATCCATTGTTTGGGCTCATAACAAATTAAAAGTTGCTCCTGCTACTCAGCCTAGAGCTTTGAGCATTATACAAGGACGTGCTGTAGGAGTAACCCATTACCTTCTGGGTGGAATTGCCACAACATGGGCATTCTTCTTAGCAAGAATTATTGCAGTAGGAATGGCATTAAGATTTCCGAGGTTTAGCCAAGGTTTAGCTCAGGACCCCACTACTCGTCGTATTTGGTTTGGTATTGCTATTGCACATGACTTCGAGATTCATGATGATATTACTGAAGAACGTCTTTATCAGAATATTTTTGCTTCTCACTTTGGTCAGTTAGCTATAATATTTCTGTGGACATCTGGAAATCTGTTTCATGTAGCTTGGCAAGGAAATTTTGAGTTATGGATAACGGATCCTTTGCATATAAGACCTATTGCTCATGCAATTTGGGATCCGCATTTTGGCCAACCAGCTGTAGAAGCCTTTACTCGGGGAGGTGCTACTGGCCCAGTCAATATTGCTTATTCTGGTCTTTATCAGTGGTGGTATACAATCGGATTACGAAGCAATGAAGATCTTTATACTGGAGCTCTTTTTCTATTACTTCTTTCTGCAATATCCTTAGTTGCAGGTTGGTTACATCTACAACCCAAATGGAAACCAAGCCTTTCGTGGTTCAAGAATGCCGAATCTCGTCTCAATCATCATTTGTCAGGACTTTTCGGAGTAAGTTCTTTGGCTTGGACAGGGCATTTAGTCCATGTCGCTATTCCTGGATCTAGAGGAGAATACGTCAGGTGGAGTAATTTCTTAGATGTATCACCGCACCCCCAAGGGTTGGGACCCCTTCTTACGGGTCAATGGAATCTTTATGCTCAAGATCCTGATTCGAGTAATCATTTATTTAGCACTTCCCAAGGAGCGGGAACTGCCATTCTAACCCTTCTTGGGGGATTCCATCCACAAACACAAAGTTTATGGTTGACTGATATCGCTCATCATCATTTAGCTATTGCCTTTATTTTTCTAATTGCTGGTCATATGTATAGAACTAATTTCGGAATTGGACATAGTATCAAAGATCTTTTAGAAGCACATATTCCTCCAGGGGGTCGATTAGGACGTGGGCATAAAGGTCTTTATGACACAATCAATAACTCCATTCATTTTCAATTAGGTCTTGCTCTAGCTTCTTTAGGGGTTATTACTTCATTAGTAGCTCAACATATGTACTCTTTACCTGCTTATGCATTCATCGCACAAGACTTTACTACTCAAGCTGCCTTATATACTCATCACCAATATATTGCAGGGTTCATCATGACAGGAGCCTTTGCTCATGGAGCTATATTTTTCATTAGAGATTACAATCCAGCCCAGAATGAAAATAATGTATTGGCAAGAATGTTAGACCATAAAGAAGCGATCATATCGCATTTAAGCTGGGCAAGCCTTTTTCTGGGGTTCCATACCTTGGGCCTTTATGTTCATAACGATGTCATGCTTGCTTTTGGTACTCCGGAAAAACAAATCTTAATCGAACCCATATTTGCTCAATGGATACAATCTGCTCATGGTAAGACTTCATACGGATTTGATGTACTCTTATCTTCAACGAGCGGTCCAGCCTTCAATTCAGGTCGAAACATATGGTTACCCGGATGGTTGAATGCTGTTAATGAGAATAGGAATTCTCTTTTCTTAACAATAGGCCCTGGAGATTTCTTGGTTCATCATGCTATTGCTCTAGGTTTACATACAACTACATTGATTTTAGTAAAGGGTGCTTTAGATGCACGTGGTTCTAAATTAATGCCGGATAAAAAGGATTTTGGTTATAGTTTTCCTTGTGACGGACCAGGGCGTGGCGGTACTTGTGATATTTCCGCTTGGGACGCATTTTATTTGGCAATTTTCTGGATGTTAAATACTATTGGATGGGTTACTTTTTATTGGCATTGGAAACATATTACTTTATGGCAAGGTAACGTTTCACAATTTAATGAGTCCTCCACTTATTTGATGGGATGGTTAAGAGATTATCTATGGTTAAATTCTTCACAACTTATCAATGGATATAATCCTTTTGGTATGAATAGTTTATCGGTATGGGCATGGATGTTCTTATTTGGACATCTTGTTTGGGCTACAGGGTTTATGTTCTTAATTTCTTGGCGTGGATATTGGCAGGAATTGATTGAGACTTTAGCGTGGGCTCATGAACGCACACCTTTGGCTAATTTGATTCGCTGGAGAGATAAACCAGTTGCTCTTTCCATTGTCCAAGCAAGATTGGTTGGAATGTCACATTCAGTAAAAATTTATGATACCTGTATAGGATGTACTCAATGTGTGCGAGCTTGTCCTACGGATGTATTGGAAATGATACCTTGGGATGGATGTAAAGCCAAACAAATTGCCTCCGCACCAAGAACGGAAGATTGTGTAGGTTGTAAAAGATGTGAATCTGCCTGTCCAACAGATTTTTTAAGTATCCGTGTTTATCTAGGGCCTGAAACAACTCGTAGCATGGCTCTAGCTTATATGACAGATCTTAATTTACCTTCTATTTTTGTACCTTTAATAGGCCTCGTATTTCCGGCATTTTCAATTATTTTTTTATTTTTTTATGTGCAAAAAAATAATATTTTGATGCAAGATATAAAGACATATCTCTCTGTGGCACCTGTGATAAGTACTCTATGGTTTGTTTCTTTAGCAGGTCTATTAATAGAAATAAATCGTTTATTCCCAGATGCTTTATCATTTCCTTTTTTTATGACTGCAATTTTAGAGAAACGTGAAAGCACAAGTTTATGGGGTCGCTTTTGTAACTGGATTACCAGCACTGAAAATCGCCTTTATATTGGATGGTTCGGTGTTTTAATGATTCCTACCTTATTGACCGCAACTTCTGTATTTATTATTGCCTTTATTGCTGCTCCTCCAGTGGATATTGATGGTATTCGTGAGCCTGTTTCTGGTTCTTTACTTTATGGAAACAATATTATTTCTGGTGCTATTATTCCTACTTCCGCAGCTATCGGTTTACATTTTTATCCGATATGGGAAGCAGCATCTGTTGATGAATGGTTATACAATGGTGGTCCTTATGAGCTAATTGTTCTACACTTCTTACTTGGAGTAGCTTGCTATATGGGTCGTGAGTGGGAACTTAGTTTCCGTCTAGGTATGCGTCCTTGGATTGCTGTTGCGTATTCAGCTCCTGTTGCAGCTGCTACTGCTGTTTTCTTGATCTATCCTATTGGTCAAGGGAGTTTTTCTGATGGTATGCCTTTAGGAATTTCTGGTACTTTCAACTTTATGATTGTATTCCAGGCAGAACATAACATCCTTATGCATCCATTTCACATGTTAGGTGTAGCTGGTGTATTTGGCGGTTCCCTATTTAGTGCTATGCATGGTTCTTTGGTAACCTCTAGTTTGATTAGGGAAACTACTGAGAACGAATCTGCTCTAGACCTAGCTATGGCTTTATACGAATTAGCAGTTTTTGATCCCTCTGATCCTGTTCTTGATCCAATGTGGAGACAGGGTATGTTCGTTATACCTTTCATGACTCGTTTAGGAATAACCAATTCATGGGGCGGTTGGAATATTTCAGGAGGAACTGTAACCAATCCAGGTATTTGGAGTTATGAAGGTGTTGCAGCGGCACATATAGTGTTTTCCGGTTTGTGCTTCTTGGCAGCTATCTGGCATTGGGTATATTGGGACTTAGAAGTATTCTGTGATGAACGTACAGGAAAACCTTCGTTGGATTTGCCCAAGATTTTTGGAATTCATTTATTTCTCTCAGGTGTAGCTTGCTTTGGTTTTGGCGCATTCCATGTAACAGGTTTGTACGGTCCTGGAATATGGGTGTCCGATCCTTATGGACTAACTGGAAAAGTACAAGCTGTCAATCCAGCTTGGGGTGTGGATGGTTTTGATCCTTTTATTCCAGGGGGAATAGCCTCTCATCATATTGCTGCAGGCACATTAGGTATATTAGCAGGTTTATTCCATCTGAGTGTCCGTCCGCCTCAACGTCTATACAAAGGATTACGCATGGGCAATATTGAAACTGTACTTTCCAGTAGTATTGCTGCTGTCTTTTTTGCAGCTTTTGTTGTTGCAGGAACTATGTGGTATGGTTCAGCAACTACCCCAATCGAATTATTTGGTCCTACTCGTTATCAATGGGACCAGGGATACTTTCAACAAGAAATATATCGAAGAGTTAGCGCTGGGCTAGCCGAAAATCTAAGTTTATCGGAAGCTTGGTCTAAAATTCCTGATAAATTAGCTTTTTATGATTACATTGGTAATAATCCGGCAAAAGGGGGATTATTTAGAGCAGGTTCAATGGATAACGGAGATGGAATAGCGGTTGGATGGTTAGGACACCCCCTTTTTAGAGATAAAGAAGGTCGGGAGCTTTTTGTACGTCGTATGCCTACCTTTTTTGAAACATTTCCGGTAGTTTTGGTAGATGAAGACGGGATTGTTAGAGCCGATGTTCCTTTTAGAAGGGCAGAATCTAAATATAGTGTTGAACAAGTAGGTGTAACTGTTGAGTTCTATGGTGGTGAACTTAATGGAGTAACTTATTCAGATCCTGCTACTGTTAAAAAATATGCTAGACGTGCCCAATTAGGTGAGATTTTTGAATTAGATCGAGCTACTTTGAAATCTGACGGTGTTTTTCGTAGTAGTCCAAGGGGTTGGTTTACTTTTGGACATGCTACATTCGCTTTGCTTTTCTTGGATGCTCAAGTGGAATTTGGAACATTCCAAAAAGTTGCATTTGTATGGTCTGGAGAGGCTTATTTGTCTTATAGTTTAGGTGCTTTATCTGTCTTTGGTTTCATTGCTTGTTGTTTTGTCTGGTTCAATAATACTGCTTATCCTAGTGAGTTTTATGGACCCACTGGGCCAGAAGCTTCTCAAGCTCAAGCATTTACTTTTCTAGTTAGAGACCAACGTCTTGGAGCTAATGTGGGGTCCGCACAAGGACCTACTGGTTTAGGTAAATATCTAATGCGTTCCCCGACTGGAGAGGTTATTTTTGGAGGAGAAACGATGCGTTTTTGGGATCTTCGTGCTCCTTGGTTAGAACCTCTAAGGGGTCCAAATGGTTTGGACTTGAGCAGGCTAAAAAAAGACATACAACCTTGGCAAGAACGACGTTCGGCAGAATATATGACTCATGCTCCTTTAGGTTCTTTAAATTCTGTGGGTGGTGTAGCTACGGAGATCAATGCAGTCAATTATGTCTCTCCTAGAAGTTGGTTAGCGACCTCTCATTTTGTTCTAGGGTTCTTCTTTTTTGTAGGACATTTGTGGCATGCGGGAAGGGCCCGTGCAGCTGCAGCAGGGTTTGAAAAAGGAATCGATCGTGATTTGGAACCCGTTCTTTTCATGACTCCTCTTAACATGTTACGTCAATTCGAAATTGCTCGATCTGTTCAATTGCGACCTTATAATGCAATTGCATTCTCTGGTCCAATCGCTGTTTTTGTTTCCGTATTCCTAATTTATCCACTGGGTCAATCTGGTTGGTTCTTTGCACCGAGTTTTGGCGTAGCAGCTATATTTCGATTCATCCTCTTCTTCCAAGGATTTCATAATTGGACATTGAACCCTTTTCATATGATGGGAGTTGCCGGAGTATTAGGTGCGGCTATGTCTGGAAGCACGGGAGAACGTTCTTTTGCTGATATTATCACCAGTATTCGATACTGGGTTATTCATAGCATTACTATACCTTCCTTATTCATTGCGGGTTGGTTATTCGTCAGTACGGGTTTAGCTTACGACGTATTTGGAAGTCCTCGGCCAAACGAATATTTCACGGAAACTCGACAAGGGATTCCATTGATAACCGAACGTTTTGATTCTTTGGAACAACTTGATGAATTTAGTATGACCATAGATCGAACCTATCCAATTTTTACAGTACGATGGTTGGCTGTTCACGGATTAGCTGTACCTACCGTTTTTTTTTTAGGGTCAATATCAGCAATGCAGTTCATCCAACGAATGGCTACACAAACCGTTGAAGATAGTTCTAGATCTGGATCAAGACGAACTCCTGTCGGGGATTTATTGAAACCCTTAAATTCAGAATATGGTAAAGTAGCTCCGGGCTGGGGTACTACACCACTTATGGGAGTTGCAATGGCTTTATTTGCTGTATTCCTATGTATTCTTTTGGAAATTTATAACTCTTCTGTTTTATTGGATGGGATTACTAGGATGCTTACTCTCAAACTTTTTGTTTATACAGTAGTTATATTTTTTGTTTCCCTTTTTATTTTCGGATTTTTATCTAATGATCCAGGGCGTAATCCAGGGCGTGAGGAAATGGCCGATACTACTGGAAGGATTCCTCTTTGGCTAATAGGTACTTTAACAGGTATTCTTGTTATAGGTTTAATAGGTGTTTTCTTTTACGGTTCATATTCTGGATTGGGTTCATCTTTAATGCTAAATATCTTTAGTTTAATCTGTATCTGTCTTAATTCTGTCCTTTATCCGAGTAATTCTTTCTTTGCCAAATTGCCCGAAGCTTATGCGATTTTCAATCCAATTGTAGATTTTATGCCTGTTGTACCTATACTCTTTTTTCTCCTAGCTTTTGTTTGGCAAGCTGCTGTAAGCTTTCGAATGACACAATCAAACCCGAATGAACAAAATGTTGAATTGAATCGTACCAGTCTATACTGGGGTTTATTACTAATTTTTGTACTTGCTGTTTTATTTTCCAATTATTTCTTTAATATGGAAGTCAATATTCTCGCATTTATTGCTACTGCACTGTTCATTCTAGTTCCTACTGCTTTTTTACTTATTATCTACGTAAAAACAGTCAGTCAAAATGATATGGAAACAGCAACCTTAGTAGCGATCTTTATATCTGGTTTACTTGTAAGCTTTACTGGGTACGCCTTATATACCGCTTTTGGGCAACCCTCTCAACAACTAAGAGATCCATTCGAAGAACATGGGGATATGGAAGCTTTGGTTTATACATTCCTTTTAGTCTCGATTTTAGGGATAATCTTTTTCGCTATCTTTTTTCGAGAACCACCTAAGGTTCCAACTAAAATAATGACTATTGCTTTCCAATTAGCTGTTTTTGCACTGATTGCGACTTCATCAGTCTTACTTATTGGTGTACCTCTTGTATTTGCTTCTTCTGATGGTTGGTCAAGTAACAAAAATGTTCTATTTTCCGGTACATCATTATGGATTGGATTAGTCTTCATGCGTTGGAGACGTTTCTTGTTCGAAGCACTTTATAAAGCACAGGCCGAAACAGGTGAAATCAAAGGGCACTACTTGAATGCTACTGCAGGTACATCTGAAGAAATGCTTAAAAGAGCAGTATTTGCTAGAGAATTGGGAGTTCCTATCATAATGCATGACTACTTAACTGGGGGATTCACTGCAAATACTAGTTTGGCTTTTTATTGTCGTGATAATGGTCTACTTCTTCACATCCACCGCGCAATGCATGCAGTTATTGATAGACAGAAAAACCATGGTATGCATTTCCGTGTACTAGCTAAAGCATTACGTATGTCTGGTGGAGATCATATTCACTCTGGTACAGTAGTAGGTAAACTGGAAGGGGAGCGTGAGATGACTTTAGGTTTTGTTGATTTATTACGTGATGATTATATTGAAAAAGATCGTAGTCGTGGTATCTTTTTCACTCAAGATTGGGTCTCTATGCCTGGTGTTATACCTGTGGCTTCAGGGGGTATCCATGTTTGGCATATGCCTGCTTTGACCGAAATCTTTGGAGATGATTCCGTACTTCAATTTGGTGGAGGAACCTTAGGACACCCTTGGGGAAATGCACCTGGTGCAGTAGCTAACAGGGTGGCTTTAGAAGCGTGTGTACAAGCTCGTAATGAAGGACGTGATCTTGCTCGTGAAGGTAATGAGATTATTCGAGCAGCAGCTAAATGGAGTCCTGAACTAGCCGCTGCTTGTGAAGTATGGAAAGCAATCAAATTTTTCGATCCGGTAGATATGATTCAACCTCAAACTATCTTGAATGTAGCAGATAACAGCGGTGCTCGAAAATTGATGTGTATTCGAATCATAGGAGCTAGTAATCAACGATATGCTCAAATTGGTAATGTTATTGTTGCTGTAATCAAAGAAGCAGTTCCCAATATGTCTCTAGAAAAATCTGAAGTAATTCGAGCTGTAATTGTACGTACATGTAAGGAATTCAAATGTGAAGATGGTATGATAATAAAATACGATGACAATGCAGCAGTTGTCATTGATCAAAAAGGAAATCCAAAAGGATCTAGGATTTTTGGTGCAATCACCGAAGAATTGAGAAAATTTCGTTTTACTAAAATTCTCTCATTAGCTCCTGATGTATTAATGAAGGGAATATCTCGTCGAGGCAATTCGATTTCTTTTGGCAGATATGCTCTTCAAGCACTTGAACCTGCCTGGATTACAGCTAGACAAATAGAAGCAGGACGAAGGGCAATAACACGATATGTGAAAATATGGGTACGTATGTTTCCCGACAAACCTGTTACAATAAGGACTACGGAAACACGCATGGGTTCAGGTAAAGGAGATCCAAAATATTGGGTATGCGTTATTAAACCTGGTCGAATACTTTATGAAATGAGTGGAGTATCAGAAACTATTGCTAGAAGAGCTATCTCAATAGCTGCTCACAAAATGCCTATACAAACTCAATTTCTTATGCCTTTAGGCACGGCCATACATAACATAGAATTCACACATGGAAAAGGCGGACAATTAGCTAGAGCAGCAGGTGCTGTAGCGAGACTGATTGCAAAAGAGGGTAAATCAGCCACATTAAGATTACCATCTGGGGAGGTTCGTTTGATATCCCAAAACTGCTTAGCAACAATCGGACAAGTGGGTAATGTTGGGGTGAAGCTCAAGAGTTTGGGTAGAGCTGGATCGAAGTGTTGGCTAGGTAAGCGTCCTGTGGTAAGAGGAGTAGTTATGAACCCTGTGGACCATCCACACGGAGGCGGTGAAGGAAAAGCCCCAATTGGTAGAAAAAAACCCGCAACTCCTTGGGGTTATCCTGCGCTTGGAAGAAGAAGTAGGAAAAGGAGAAAATATAGTGATAGCTTGATTCTTCGTCGAGGATATATAGCTCGAAGACGTCGAAAAAAAAATGTATCAGGTTTTAGAGGAGCTCATTCAAGACATACTCGAATGATTATTCAACAGAAAATGAGAGGTTTGTTTTACTCTCATCGAGATAGAGGCAGTAAAAAGAGGTATTTTCGCCGTTTGTGGATCACTAGAATAAATGCAGTAATTCGTGAAAACCAAACATTTGATAGTTATTGTAAGTTTATCCACAATCTGTATAAGAAGCAATCTTTTCTTAATCGTAAAATACTTTCACAAATATCTATATCAAATAAGATTGGTTTTTGTAAGATTTCTAATAAAATATTCATTAGTAAAGGACACAGTTATCCAATAAAAAATATCTGGAGAAAAAAAGCATATTTAACTGTAGTAAAAACCTGTTCTTTAATAAAATCTAATACACTCAATTTATTAGAATTGAGAAAATTTTGTCGCTATTGTAACAAACATACGACTCATAGGGAAATAAAAATGAAAATTGGAGCATCAGTTCGTAAAATTTGTAAAAGATGTCGATTAGTTCGTAGACGTAAACAACTTACTGTGATTTGTCCCAATCTGAAACATAAAAAAAGGCAAGGTACCAATAAACATGAATGGAAATCTGTTTCCTTTATCCGCCAAAGTCGTAGTTTACATTATGGTCGTTTCATGCTGTCGTCGCTTAAGGAAGGTCAGGCTAATATATTAGGTACTACCATACGAAGAGTTCTACTTGCAGAAATAAAAGGAACACGTATAACACATGCTACATTTGAAAAATCTTTTCATCAATATAGTACTATACCTGGTATAAGAGAATCTGTACATGAAATATTACAAAATCTCAAAACAATTGTCTTGAAAAGCCCCACCAATCAAGTTATCAAAGCATCGATATCGATTCCAATGCTTTTTACTGCCAAAAATATAAACCTACCGGATTTTGTTCACATAGTCAACGAAGACCAACCTATTGCGTATATAACAGGACCAATAGATTTATCAATTGAATTGATATTAGAACGAGATAGAGGGTATCACACTTTTCCCATAGATAGCACATTTACTCCTGTGCTACAGGTCAATTATACGTATGAGGAAATACTATTTCTCGAGATATGCACGAATGGAAGTTTGACTCCTGCAGAAGCACTTCGTGAAGCTTGTCTTGATTCGGGGTTTTCAGTTATAGCTGAGTATCAGGGAAAGGTCTTTTATACTGATAGTCACAAGATCTCCTTTTCAAGGAATGGGATTTCATTAGTTAAGTATCAAGGTTCCAACAAAAAAACTTTTCTACATCAAAAATCCCGAGTTCAGGGGGGTCAATGGGTCAAAAAAGGTCAAATTTTAGCGGATGGTGCCGCTACAGTTGGTGGGGAACTCGCTTTAGGAAAAAATCTATTAGTAGCTTATATGCCGTGGGAGGGTTATAATTCTGAAGATGCGGTACTAATTAACGAACGCTTGATATATGAAGATATTTTGACTTCTTTTTATATTCGGAAATATGAGATTAAAACTTATATGACAAATCAAGCTGAAAGAATCACTAAGGGAATACCCCATCTCGAGACTTATTTTCTCCGTAATTTGGATAGGAATGGGATTGTGATGCTGGGATCTTGGGTAGAAACAGGTGATATTTTACAGATTCATAGGATGATTGACCAGTATAAACATCAAAAACTTCAAATTGGACCAGTTTCTCCTCAACAAATAAAGGCTTGGGCGACCAAAATCGGAGAGGTAACCAAAATTCAGACTTTTCATTATAAAAGCAATAAACCAGAGAAAAATGGGTTGTTTTGCGAAAGAATCTTTGGACCCATAAAAAGTGGATTTTGTGCGTGTGGAGCTGAAAAAGAAAACCCAAGATTTTGTGAAGAATGTGGAGTAGAATTTGGTAACTCTCGAATACGAAGATATCAAATGGGGTATATCAAACTCGCATGTCCAGTCACTCATGTGTGGTATTTAAAACGTCTTCCTAGTTATATCGCAAATCTTTTAGATAAATCCCTTAAGCAATTAAAAAGCCTAGTATATTGCTCTTCTTTTGCTAGGCCCATAGCTAAAAAACCGACTTTCTTACGATTAAGAGGTTTATTCGAATATGAAATCCAATCCCGGAAATACAGCATTCCACTTTTTTTTACATTTCAAAATCGAGAAATTCTTATAGGAGCTGATGCTATTAGGGAGCAATTAGCTGATTTAGATTTGCGAATTATTATCGAGAATTCATTAGTAGAATGGAAAAAATTATGGGAAAATAGAAAACAAATAAGAAAGAATTTTTTGGTTAGACGTATGGGATTAGCTAAACATTTTCTTCAAACAAATATAGAACCTGAATGGATGATTTTGTACTTATTACCAGTTCTTCCTCCCGAATTGAGACCCATTATTCAAATAGATGGGGGTAAGCTAATAAGTTCGGATATTAATGAGCTCTATAGAAGAGTTATTCGTCGGAATGATCTTCTTAGCTGTTCGGACAGAGAGGTTGTAAATTCTCAGGTAAAATTATTACAAGAAGCTGTAGATATACTTCTTATTGGAGTCCACGAACCAAGTAAGGATGGTAAAGATAAAGTTTACAAATCTTTTTCAGATATCATTGGAGGGAAAGAAGGAAGATTCCGGGAGACTTTGCTTGGTAAACGGGTTGATTATTCAGGGCGTTCTGTCATTGTTGTGGGTCCTTCTCTTTCATTACATCAATGCGGATTACCTCGAGAAATCGCAATAGAGCTTTTCCAAGCATTTCTAATCCGTGATCTAATTAGGAAACATTTCGCTTCTAATACAGCGACTGCTAAAAGGCAGATTCGGGAAAAAGAACTTATAGTATGGGAAATACTTCAAGAAGTTGTGCAGGGGCATCCTGTATTACTGAATAGAGCACCAACTCTGCATAGATTAGGCATATTGGCCTTCCAACCCATTTTAGTGGAGGGGCGTGCTATTTATTTACACCCATTAGTTTGTAAGGGTTTTAATGCAGACTTTGATGGAGATCAAATGGCTGTTCATTTACCTTTATCTTTAGAAGCTCAAGCGGAAGCTCGTTTACTTATGTTTTCTCATACAAATCTGTTATCTCCAGCTATTGGAGATCCTATTTGTGTACCAACGCAAGATATGCTTATTGGACTTTATATATTAACCATGGGAAATCGTCGAGGGATTTGTGCAAATAGGTATAATTGCAGAAACTATCAAAATAAAGAACCTTATTTTTCTAGCTCATATGATGCACTTGGAGCTTATCGGCAAAAAAGAATCAGTTTAAATAATCCTTTGTGGCTCCAATGGCCTTTTATTGGGTCAAATGAACTTCCCATTGAAGTTCAATATGAATCTTTGGGTACTTCTCATGAGATTTATGGGCATTATCTTATAATAAGAAGTGCAAAAGAAGAAATCCGTTGTATATACATTCGAACCACTCTTGGTCATATTTCTTTTTATCGAGAAATAGAAGAAGCGATACAAGGGTTTAGTCGAATTATTGATTTAGCAACACTTTTCCCTCAGGATCTCGTGCAAGAAAAAGACAATCTCCAATTTAGAATTGTCAATTATTTCCTTTATATTCGAATAATTTGTCTTAAGACTATTCAACTAGTTCGGACTTGTTTAGTATTGAATGACCAAAAACAAGAAGAGGTTCATTCATTTGTTGAGATAAAAACATATTTAATTCGCAATTTCATCAAAATTGAGTTAATTGGAAAAAGATATGAAAGAGCAAGTTCAGGATTCATTCCTAATGTATTAGATTCCAAGACGAAAATGGGTACTTTGTTGATAATTTTGGCATCGTCCAATTGTTCTCAAATGCCGCTAGGTGCTATTGTATCTAAAAATTTTTATTCATTTTTTGTAACTCATAATGAGATCTTATTAAATAAATATGCTGAATACTGTTTAATAGATGAGAATAGCAGAATTTACAGTCCATTGAACCCATTCAATTGGAATTGGTTCTTTCACGACAATAGTTGGGAAGAGACATCGACAAAAATAAGTCTTGGACAATTTATTTGCGAAAATTTGTGTCTTTTTGTCAAAAAATCTGGTCAAATTGTAATTATCAATCTTGATTCCTTAGTTATAAGATCAGCTAAGCCCTATTTGCTCACTTCAGGCACAACCATTCATGGTCATTATGGGGAAATCTGTTATAAAGGAGATGTATTAGTTACATTTCTATATGAAAAATCGAGATCTAGTGATATAACGCAAGGTCTTCCAAAAGTAGAGAAATTTTTCGAAGCGTTACTATTGATAAACCTAAAAAGGAGGGTTGAAGGTTGGAACGAATGTATACCAAGAATTCTTGGAGTACCTTGGGTTTTCTTGATTGGAACTGAGTTAACCATAGCCCAAAGTCGTATTTCTTTGGTTAATGAGATCCAAAAGGTTTATCGATCTCAGGGGGTACATATCCATAATAGACATATCGAGATTATTGTACATCAAGTAACATCAAAAGTGTTGGTTTCAGAAGACGGAATGTCTAATGTCTTTTTACCTAGAGAGTTAATTGGGTTATTACGAGCGGAACGAGCAGGACGCGCTTTGGATTCAATCTTTTATCGGGCAATCTTGTTGGGAGTAACAAGAGCCTCTCTAAATACTCAAAGTTTCATATCTGAAGCAAGTTTTCAAGAAACCGCTCGAGTTTTAGCAAAAGCTGCTCTGCGAGGTCGTATTGATTGGTTGAAAGGTCTGAAAGAAAACGTTGTTCTGGGAAGAATTTTACCTATTGGTGGATTGAAAAAAAAACGTTTTCGTTTAAGAACTATACGACGTAAAATACAAAAAGGACTTATTCATATTCAAGCAAGTTCTAACAATACCATTATAACTGTTTCAGATTTTGAGGGTCAGGTAGTTTCATGGGATTCCGCTGGTACTTCTCGATTCAAGGGTCCAAAAAAACCAACACCCTATGCTGCCCAAACCGCAACAAGAAATGCTATTTATATGTTAGGTATGAAAAAAGCAGCAATTAAGATAAACGGTGCTGGTCCTGGAAGAGCTGCAGCATTAAAAAGCGTTGTTCATAGTGGTGTAAAATTAAGTTTCATACGTGATGTAACACCTCTGCCACATAATGGATGCCGGCCCCCTAAAAGAAGACGTGTTATGGCAAAAAAAAGTTTAATTCAGAGAGAACACAAGCGAAAGAAATTGGAAGAAAAATATCGTTTGATTCGTCAGTCTTTAAAAAAGAGCAAAGACTCATCCTTGGAAATAAGAGAAATTCAGAGAAAATTGCAATCTCTACCACGTAATAGTGCACCTACACGTCTTCATAGACGTTGTCTTGTTACTGGGAGACCTAGAGCTAACTATCGAGATTTTGGACTATCCGGGCACATACTTCGACAAATGGTTCATGCATGTTTATTACCGGGTGCAACAAAATCAAGTTGGATAAAACTTCGTTTGAGACGATGTGGGAAAAAGTTTTATGATCCAATAAATAAAAAAACTTATTTAAATTTTTCTGCTATTCTTTTTTTCCTTAAAAAAGGTGCTCAACCTACAGAGACTGTTCATGATATATTAACAAGGGCAGAATTTTTTATGGTTGGCCATACAATCGGTATTCATAATGGAAAGGAACATATACCTATTTATATAACAGATTCTATGAAAGGTCACAAATTGGGAGAATTCGCGCCTACCCGGAACGATAACGATAATAAATCTGTAATGATGACAAGAAGATATTGGAACATCAATTTTGAAGAGATGATTGAAGCAAGAGTTCATTTAGGTAATTATAAAAGGAGATGGAATCCTAAAATTACTCCTTATATCCTTCTAAAGCGTTTAGGTATACATATTACAAATCCCGCTAAAACTGCTCGTTTTTTATCAGAAGCTTGTGATTTACTTTTTGATGCAGCAAGTAAGAAAAAAAACATTTTAATTGTTGGTACTCAAAAAGTTGCGGATTCAGTAGCGTTGGCTGGAGAAGATCGAAAAATACGAAATTTTTTCAAGAATTATATACAATTTGAAGGAATTATACGTATACAAATTGAAAAACAATTCAAGGAAAATATAGAGAAACAATATCCCAGAAGACTTCGTATTCAACTCGAATACGCTGAAGAACCATATAGCCACCCTAATCTTATTGCAGAATTTATAGCCTTACAATTAAAACAGAGAGTTCCGTTTAGAAAGACAATGAAAAAAGCTATTGATATAACTAAAACAGGTATAAAAGGAATCAAAATACAACTCGCAGGCCGTATCGACGGAAAAGATATCGCGCGTAAAGAAAGTAAAAGAAAGGGTAAACTACCCTTACAAATAATTTGTACCAAAATGGATTATTATTCTCATACAATTCAAGCTGTCTATGGAGTTTTAGGCTTAAAAATTTGGATATTTAGAAAGATGTCTCGTTATCGAGGACCTCGTTTAAAAAAAATACGTCGTCTGCGAGCTTTACCAGGACTAGTTACCCAAAGGAAAAAACACATTCCTAGAAATAAGGAATATCGCGTTCGTTTAGAAGAAAAACAGAAATTACGTTTTAATTATGGTTTGACAGAACGACAATTAGTTAGATATATGCATATCGCTGGAAAAAGCAAAGGATCAACAGGTCAGGTTTTGTTACAACTACTTGAAATGCGTTTGGATAACATCGTTTTTCGTTTGAATATGGCTTCGACCATTCCTGGAGCCAGACAATTGGTGAACCATAGACATATTTTAGTTAATGGTCGTATAGTTGATATACCGAGTTATCGTTGCAAACCCAGAATTACTACAAAGAATAACGAAAGATTTTTTGATAAGATTAAAAGAAGCTTTCAAGGACAAGTAAATAAAATAATAGATAGGTCAGGGGTCTTATTGTCAATAAAGGAATTCTTAGTCGTAGAATATTATTCTCGTCAGATTATGTTGGTTAACCGTATGATGAAACACGGAAAAAAATCATTGGCTTATCAAATTTTCTATCGAGCCGGGATAGATATTAGACAAACAAAACAAAATCCAGTATATGTTGAGTCAAGTAGAATGAGTAAGGACACTATTTCCAATCTTATTACTTTGATAAGAAATGCTGACATGGCTAAAAAAGAAACTGTTCCAATACCATCTACAAACATTACTGAAAGCATTGTTAAGATACTTTTAAGAGAGGGTTTTATTGAAAATGTTCGGAAACACAAAAAAAATAACAAAAATTTCTTGATTTTAAGTTTACCTAAAAAAGGAATAATAAGCCGACCCAGTTTTCGAATTTACTCGAAGTATCAACGAATTCCTAAGATTCTAGGTGGAATAGGAATCGTAATTCTGTCTACTTCTCGAGGTATAATAACAGATCGAGAAGCTCGACTTCAAAGAATTGGAGGAGAAATTTTATGTTATATATGGATGGAGAGTTTGATCCTGCAGGATGAACGCTGGCGGCATCTTAACACATGCAAGTCGGACGGGAAGTGGTTCCAGTGGCGGACGGGTGAGTAACGCGCATGCCCTTGGGAGGGGAACCGGTTGCTAATACCCGCTGAGGAGCAAGGAGGAATCCGCCCGAGGAGGGGCTCGCGTCTGATTAGCTAGTTGGTGAGGCAATAGCTTACCAAGGCGATGATCAGTAGCTCCGAGAGGATGATCAGCCACGGGACTGAGACACGGCCCAGACTCCTACGGGAGGCAGCAGTGAGGAATTTTCCGCAATGGGCGAAAGCCTGACGGAGCAATGCCGCGTGGAGGAAGGCCCACGGGTCGTAAACTTCTTTTCTCGGAGAAGAAACAATGACGGTATCCGAGGAATAAGCATCGGCTAACTCTGTGCCAGCAGCCGCGGTAATACAGAGGATGCAAGCGTTATCCGGAATGATTGGGCGTAAAGCGTCTGTAGGTGGCTTTTCAAGTCCACCGTCAAATCCCAGGGCTCAACCCTGGACAGGCGGTGGAAACTACCAAGCTGGAGTACGGTAGGGGCAGAGGGAATTTCCGGTGGAACGGTTAAATGTTTTGAGATCGGAAAGAACGAACAGCGAAAGCACTCTGCTGGGCCGATACTGACACTGATAGACGAAAGCTAGGGGAGCAAATGGGATTAGTGACCCCCCTAGTCCTAGCCGTAAACGATGGATACTAGGTCCACCCGTACAGTTCCGTAGCTAACGCGTTAAGTATCCCGCCTGGGGAGTACGTTCGCAAGAATGAAACTCAAAGGAATTGACGGGGGCCCGCACAAGCGGTGGAGCACGTGGCTTAATTCGATGCAGAGCGAAGAACCTTACCAGGGCTTGACATCCCTCTTGAAAGAGAGGGGTGCCTTCGAACGCGGACACAGGTGGTGCATGGCTGTCGTCAGTTCGTGCCGTGAGGTGTTGGGTTCAGTCTCGCAACGAGCGCAACCCTCGTGTTTAGGCAAGAGACAACCTGGTGAACATCTTAGTAGCCAGAGGAAAAGAAAGCACCTTGCAAGGCTAAATAACTGGACATCTAGTGGGATGTTCTGGTGTCCTAGGCGTAGAGGAACCACACATCCATTCCGAATTTGGTGGTGAAACTCTACTGCGGTGACGATACTGTAGGGGAAGTCCTGCGGAAAAATAACTCGATGCCAGAGGGGATATAGCTCAGTTGGTAGAGCTCCGCTCTTGCGGCGGCATGGCCAAGCGGTAAGGCAGGGGACTGCAAATCCTTTATCCCCAGTTCAAATCTGGGTGTCGCGGGATTGTAGTTCAATTGGTCAGAGCACCGCCCTGTCAAGGCGGAAGCTGCGGGTTCGAGTCCCGTCAGTCCGCCCTCATCGTCTAGTGGAGGACATCTCTCTTTCAAGGAGGCAGCGGGGATTCGATTTCCCCTGGGGGTGGGATAGCTCAGTCGGTAGAGCAGAGGACTGAAAATCCTCGTGTCACCAGTTCAAAACTGGTTCCCGGCATGGTCGAATGGTAATTCTCTTTGCCAAGGAGAAGACGCGGGTTCGATTCCCGCCCAAGCTAACGATGCGGGTTCGATGCGGATGTAGCCAAGTGGATCAAGGCAGTGGATTGTGGATCCACCCGCGGGTTCAATTCCCGTCGTTCGGCATCCATGGCTGAATGGTTAAAGCGCCCAACTAATTGGCAAATTAGGTTCAATTCCTACTGGATGGGGCTATTAGCTCAGTGGTAGAGCGCGCCCCTGATACGGGTTCGAGTCCCGGGCAACCCAGCCTTGATGGTGAAATGGTAGACACGCGAGACTCAATCTCGTGCTAAAGAGCGTGGAGGTTCGAGTCCTCTTCAAGGCGCCGCCATGGTGAAATTGGTAGACACGCTGCTCTTAGGAAGCAGTTCTCGGTTCGAGTCCGAGTGGCGGAACTCAGTGAGTATTGCTTTCATACGGCAGGAGTCATTGGTTCAAATCCAATCCTCAGTAGCTCAGTGGTAGAGCGGTCGGCTGTTAACTGATTGGTCGTAGGTTCGAATCCTACTTGGGGGGTGTAGCGCAGCTTGGTAGCGCGTTTGTTTTGGGTACAAAATGTCACAGGTTCAAATCCTGTCATCCGGCGTCGCCAAGCGGTAAGGCAACGGGTTTTGGTCCCGTTATGAAGGTTCGAATCCTTCCGTCGGGCCTGTAGCTCAGGATTAGAGCACGTGGCTACGAACCACGGTGTCGGGGGTTCGAGTCCCTCCTCGCGCGTCCATTGTCTAACGGATAGGACAGAGGTCTTCTAAACCTTTGGTATAGGTTCAAATCCTATTGGACGCAGGGGAGATGGCTGAGTGGACTAAAGCGGCGGATTGCTAATCCGTTGTACGACGAGGGTTCGAATCCCTCTCTTTCGGAGAGATGGCCGAGTGGTTGAAGGCGTAGCATTGGAACTGCTATGTAGGCTTTTGTTTACCGAGGGTTCGAATCCCTCTCTTTGAGATGGCTGAGTGGTTGATAGCTCCGGTCTTGAAAACCGGCATAGTTGAAGAACTATCGGGGGTTCGAATCCCTCTCTCT?????????????????????????????????????????????GCCCACTTAGCTCAGAGGGAGCATCGCATTTGTAATGCGATGGTCATCGGTTCAACTCCGATAGCGGGCAGGGATATAACTCAGCGGTAGAGTGTCACCTTGACGTGGTGGAAGTCATCAGTTCGAACCTGATTATCCCCGAGAAGGTCTACGGTTCGAGTCGCGCTCTTAGTTCAGTTCGGTAGAACGCGGGTCTCCAAAACCCGATGTCGTAGGTTCAAATCCTACAGAGCGGGGTCGATGCCCGAGCGGTTAATGGGGACGGACTGTAAATTCGTTGACGATATGTCTACGCTGGTTCAAATCCAGCTCGGCCCAGGAGTAGAGCAGTCTTAGCTCGCAAGGCTCATAATCTTGAAGTCGGGTTCAAATCCCGTCTCCGCA??????????????????????????????????????????????????????????????????????????????????????????????????????????????????????????????????????????????????????????????????????????????ATGCTGGCTCAATCGGAGGGAAATTATGCAGAAGCTTTACAGAATTATTATGAAGCTACGCGACCAGAAATGGATCCTTATGACCGAAGTTATATACTCTATAACATAGGCCTTATACATACAAGCAATGGAGAGCACACAAAAGCTTTGGAATATTATTTTCGAGCACTAGAACGAAATCCCTTTTTACCGCAAATGAATTGGCGATCAAAAGATATATGGATAGAATTTCTAAAGGGGTCTCGAAAAACAAGTAATTTTTTATGGTCTTTTATCCTTTTTTTAGGTTCACTCGGATTCTTAGTGGTTGGAACTTCCAGTTATCTTGGTAGAAATATTATATATGTATTTCCGTCTCAGAAAATCCTTTTTTTTCAACAAGGAATCATAATGTCTTTCTACGGGATGGCAGGTCTATTCATGAGTTCGTATTTGTGGTGTACAATTTTTTGGAATGTAGGGAGTGGTTATGACCAATTTGATAGAAAAAAAGGAATTGTGTGTATTTTTCGTTGGGGATTTCCTGGATTAAATCGTCGCATCTTTCTTCGCTTCCTTATGAAAGATATCCAATCAATTAGAATTGAGGATAAAGAGGGTTTTTATTCTCGTCGTGTACTTTATATGGAAATAAAGGGTCAAGGATCCATCCCCTTGACTCATACGTATGATAATTTGACGCCGCGTGAAATTGAACAAAAAGCTGTCGAATTGGCCTATTTCTTGTGTGTACCAATTGAAGTATTT
>Carex_neurocarpa
TAAGGTCACGGCGAGACGAGCCGTTTATAGGTGTCAAGTGGAAGTGCAGTAATGTATCGAGCCGACGAAATTAGTAGTATTATCCGCGAACGTATTGAACAATATAATAGAGAAGTCAAGATTATAAATACCGGTAATGTGCTTCAAGTAGGTGATGGTATTGCTCGTATTTATGGTCTTAATGAAGTCATGGCAGGTGAATTAGTAGAATTTGAAGAGGGTACAATAGGTATTGCTCTGAATTTGGAATCAAAAAATGTTGGCGTTGTATTAATGGGTGATGGTTTGATGATAAAAGAGAAAAGTTCTGTAAAAGCAACAGGAAGAATTGCTCAGATACCTGTTAGTGAAGCTTATTTAGGTCGTGTTATAAATGCTTTGGCTCAACCTATTGATGGAAGAGGCCCAATTGCATCTTCTGAATCTCGATTAATTGAATCCCCTGCGCCTGGTATTATTTCAAGGCGTTCTGTATATGAACCCCTTCAAACAGGGCTTATTGCTATTGATGCAATGATCCCTATAGGACGGGGTCAGCGAGAATTAATTATTGGAGACAGACAGACTGGTAAAACAGCAGTAGCCACAGATACGATTCTCAATCAAAAAGGGCAAAATGTAATATGTATTTATGTAGCTATCGGTCAAAAAGCATCTTCTGTGGCTCAGGTAGTGACTACTTTCCAAGATACAGAGGCCATGGAATACACTATTGTCGTAGCTGAAATGGCGGATTCACCTGCTACATTACAATACCTCGCTCCTTATACAGGAGCGGCTCTGGCTGAATATTTTATGTATCGTGAACGTCATACTTTAATAATTTATGATGATCTATCTAAACAAGCACAAGCTTATCGCCAAATGTCTCTTCTATTAAGAAGGCCTCCTGGTCGTGAAGCTTATCCAGGAGATGTTTTTTACTTGCACTCACGTCTCTTGGAAAGAGCTGCTAAATTAAGTTCTCATTTAGGTGAAGGAAGTATGACTGCTTTACCAATAGTTGAGACTCAATCTGGAGATGTTTCAGCCTATATTCCTACTAATGTAATTTCTATTACAGATGGACAAATATTTTTATCTGCTGATTTATTCAATGCTGGAATCCGACCTGCTATTAATGTGGGTATTTCTGTTTCCAGAGTAGGATCTGCAGCTCAAATTAAAGCTATGAAACAAGTAGCTGGAAAATTAAAATTGGAACTAGCTCAATTCACAGAGTTAGAGGCCTTTTCACAATTCGCTTCTGCCCTTGATAAAAATACTCAGAATCAATTGGCAAGAGGTCGACGATTACGAGAGCTGCTTAAACAATCCCAATCAGAACCTTTAACAGTGGAAGATCAGATAGCTACTATTTATACAGGAACGAATGGATATCTTGATGCCTTAGAGATTGGACAGGTAAGGCCTTTTCTTGAAAAACTGCGTAGCTGCTTAAAAAATAAAAAACCTGGATTTCAAGAGATTTTATCTTCTACAAAGACATTTACCGAGGAGGCAGAAGCCCTTTTGAAGGAAGCTATTCAGGAAGAAATGAGAATCTTTGTGGTTGGGCATATTGTTCAAATTATTGGCCCAGTACTCGATATTGTCTTTCCTCCGGCTTTGGTAGTTAAAGGTCCACATACGGTTGGTCAGCAGATTAATGTTACTTGTGAGGTGCAACAATTATTAGGAAATAATCGAGTTAGAGCTGTAGCTATGAGTGCTACAGATGGTTTAACGAGGGGAATGGAAGTGATTGATACAGGGGCTGCTCTAAGTGTTCCAGTTGGTGAAGTAACCCTCGGACGAATTTTCAACGTTCTTGGAGAGCCTGTTGATAATTTAGGCCCTTTAGACATTAGTAAAACATCTCCTATTCATAGATCTGCACCCGCCTTTGTAGAATTAGATACAAGATTATCAATCTTTGAAACAGGTATTAAAGTAGTAGATCTTTTAGCTCCTTACCGCCGTGGAGGAAAAATAGGATTATTCGGGGGAGCTGGAGTAGGTAAAAAAGAATCCGGAGTGATTAATGAAAAAAATCTTTCCGAATCAAGAATGCCTTCCGCAGTTGCTCTTGAAATAGCTGAAGCTAACTTGACGAAAGCTAAGGGTAAGAGACAACTGATTGAAGCGAATCTAGCTCTTAGACGAGCTAGGACACGAGTAGAGGCTGTTAATGTTATTTCTATGAATGAATACTCTGATCTAGAACGACAAAAACAAAATATCGTTAAAAAAGGTTATAATGATTTGGAACGATTCGAAAATAATAAGAAAGAAACCCTTTGTTTTGAACAAGAAAGAGCAATAAATCAAGTCCGACAACGAATTCTGCAACAAGCCTTCCAAAGAGCTCTGGGAACTCTAAAAAGTTCTTTAAATAGTGAGTTACATTCTCGTACCATCCGTGCTAATATTGCCATTCTCGGTACTATAATGAGTGTTATATCATGTTCCACATATAATGTATTATTTGAGATATCTGCTGTAGAAGTAGGTCAACATCTCTATTGGCAAATAGGAGGTTTACAAATCCATGGCCAAGTACTTATCACTTCTTGGATTGTAATTGCAATCTTGTTAGTGTCAGTCATCATAGCTGTTCGGAATCCACAAACCATTCCGACTGATGGTCAGAATTTCTTTGAATATATTCTTGAATTTATTCGGGACTTAAGCAAAACTCAGATTGGAGATGAATACGGTCCTTGGGTTCCCTTTATAGGAACTATGTTCTTATTTATTTTCGTTTCTAATTGGTCAGGTGCTCTTTTCCCTTGGAAAATCATAGAGTTACCTCATGGGGAGTTAGCCGCCCCCACGAATGATATAAATACAACGGTTGCTTTAGCTTTACTCACGTCAATGGCATATTTTTATGCGGGTCTTAGCAAAAAAGGATTGAGTTATTTTGAGAAATATATTAAGCCAACTCCAATCCTTTTACCAATTAATATTCTAGAAGATTTCACAAAACCTTTATCTCTTAGTTTTCGACTTTTTGGAAATATATTAGCTGATGAATTGGTAGTTGTTGTTCTTGTTTCTTTAGTCCCTTTAGTAATTCCTATACCTGTCATGTTGCTTGGATTATTTACAAGCGGTATTCAAGCTCTTATTTTTGCAACCTTAGCAGCAGCTTATATAGGAGAATCCATGGAGGATCATCATTTATCTTCAAACTATTATAAATATGAATTAATTGAGCGTTTGGATTATTGGAGTTATCGTGTTATTAGTTTCGGATTTATCTTTTTAACCTTAGGTATTCTTTGTGGAGCAGTATGGGCTAATGAAGCTTGGGGATCCTATTGGAATTGGGATCCAAAAGAAACTTGGGCATTTATAACTTGGATTATATTTGCAATTTATTTGCATATTATGAATCAAAATTGGAAAGGTAAAAATTCTGCGTTTATAGCTTCTATTGGATTTCTTATTATTTGGATATCTTACTTTGGTATCAATCTTTTAGGAATAGGTTTACATAGCTACGGTTCATTCAGATTTTTAGAGGAAATGAAAAAAGAGTACTTGGAAACATATATAAAAAAACCCGAAATACACAAGGAAACGATAAAATTAGTTAGTACATACAATGAATATAATCTTTATATCCTTTTGCATTTCTCAACAAATTTAATCTGTTTCAGTATTTTAAGTGGTTATTTTCTGAGTAATGAGGAACTTATGATTCTTAATTCATGGGCTCAGGAATTGCTATATAACTTAAGTGACACAACAAAAGCTTTCTCAATTATTTTAGTTACTGATTTAGGAATTGGATTTCATTCAACTCATAATTGGGAACTCCTAATTGGTTCGGTCTACAAGGATCAGATTATATCTGGTCTTGTTTCTATTTTTCCAGTTATTTTAGATGCAATTGTGAAATATTGGATCTTCAATTATTTAAATCGTGTATCTCCTTCGCTTGTAGTAATTTATCATTCAATGAATGAA?????????????????????????????????????????????????????????????????????????????????TCTTATCTTGTCTATTTATGGCAATATTATTTTCATTTTTGGTCTGAGCCTAATAGGTTTCATAGAAACCAATTCTCTTATTATTCGTTCTACTTGATCGGTTATTTCATAAGTGTAAAAATAAATTACTTGGAGGTAAGGAGTCAAATACTAGAGGATTCTATATTAATAGATACTCTTATTAAGAGATTTGATACTTTAGTTCCAGTCCTTCCTCTCATTAGATCATTGTCTAAAGCTTCACTTTGTACTGTAGTAGGACATCCTACTAGTAAGCCAATCTGGACAGATTTATCAGATTATGATATTATTAGTCGATTTGGTCGAATATATAAAATTTTTTTTCATTTTTATAGTGGATCTAAAAAGAGAATTTTGTATCGAGCTCGTAAACATAAAAGTACAGTAACAGAAGTACAAACTATCAATTCTTTCTCTACATTGGGATTTTTCAAAGAAGTCTATGGACTGATATGGATTGTACCTATTTTGACCCTGATATTGGGAATCACAATAGGGGTACTAGTAATTGTTTGGTTAGAAAGAGAAATATCTGCAGCGATCCAACAGCGTATTGGGCCTGAATATGCTGGTCCGATGGGAATTCTTCAAGCTATAGCAGATGGGACTAAATTACTTTTGAAAGAGGATCTCCTCCCATCTCGAGGAGATATTCGTTTGTTTAGTGTTGGACCGTCTATAGCAGTCATATCAGTTCTACTAAGCTATTTAGTAATTCCTTTTGAGTATCGTCTTGTTTTAGCTGATCTCGATATAGGTGTTTTTTTATGGATCGCCATTTCAAGTATTGCTCCTATTGGTCTTCTTATGTCAGGATATGGATCGAATAATAAATATTCCTTTTCAGGTGGTCTACGAGCTGCTGCTCAATCTATTAGTTATGAAATACCATTAACTCTATGTGTATTATCAATATCTCTAAGTTCAAGTACAGTTGATATAGTTGAAGCACAGTCCAAATATGGTTTTTGGGGGTGGAATCTGTGGCGTCAGCCTATAGGCTTTCTAGTTTTTCTAATTTCTTCTCTAGCCGAATGTGAGAGATTGCCCTTTGATTTACCAGAAGCAGAGGAGGAATTAGTAGCAGGTTATCAAACCGAATATTCGGGTATCAAATATGCTCTCTTTTATCTTGCTTCTTACCTAAATCTATTAGTTTCTTCATTATTTGTCACAATTCTTTACTTAGGTGGGTGGAATTACATATCTATTCCTTTTGGAATGACAATTGGTATCTTTATTACATTAGCTAAGGCTTATTTTTTTCTCTTAATTTCTATCACAACAAGATGGACTTTACCTAGGATGAGAATAGACCAGTTATTAAATCTTGGATGGAAATTTCTTTTACCTATTTCTCTAGGTAATCTGTTATTAACAACTTCTTCTCAACTTGTCTCACTACTCATGGGTGGGGCAAGCTCTTCTATTCTGGTTCATGGTTTCTCTTGGCTATACGGTTCATCTGGAGGGGAGATCGAGCTTCAAGAGATAGTGAATGGTCTTATCAATACACAAATGTATAACTCCCCAGGAATCTCAATTGCGCTTATATTCATCACTGTAGGAATTGGCTTCAAGCTTTCCTCAGCCCCTTTTCATCAATGGACTCCTGACGTATACGAAGGAATGTTTCTGCTTCATGAATACGATATTTTCTGGGCATTTCTCATAATATCAAGCCTTTTTCCTATCTTAGCATTTTTGATTTCAGGAGTTTTAGCCCCGATTCGTGAAGGACCTGAAAAGTTTTCTAGTTATGAATCAGGTATAGAACCTATGGGAGATGCTTGGTTACAATTCCGAATTCGTTATTATATGTTTGCTCTTGTTTTTGTTGTTTTTGATGTTGAAACAGTCTTTCTTTATCCGTGGGCAATGAGTTTCGATGTATTAGGTTTATCTTTATTTATCGAAGCTTTTATTTTCGTTCTTATCCTAATTGGCGGTTCAGTTTACGCATGGCGAAAAGGAGCATTAGAATGGTCTGAACTTATTCTAACAGCTTATGTATTTCTTTTTTATTTCCAATTTGATGATAAATTAATCCAACTTAAAGAAAATCTTAAATGGATAGATGTTTTTGATTTCCAGTGGAGATTGGGAGTCGATGGGCTTTCCATAGAACTTATTTTATTCACAGGCTTTATTACTACTTTAGCCAGTTTAGCAGCTTGGCCAATTACCCGAAATTGCCAATTGTTTTATTTTTTAATGTTAGCAATGTATAGTGGTCAAATGGGATTATTTTTTTCTCAAGACCTTTTACTTTTCTTTATCATGTGGGAACTAGAATTAATTCCCATTTACTTACTTTTATCCATGTGGGGGGGTAAGAAACGTCTTTACTCGGCTACTAAATTCATTTTATACACAGCAGGAGGATCTATCTTTTTATTAACTGGAGTTCTAGGTATGGGTTTGTATGCTTCCAATAAGCCAGTACTAGATTTTGAAAGATTAATTAATCAATCATATCCTATCGTATTAGAAATCACATTTTATATCGGCTTTCTTATTGCATATGCTATCAAATTGCCAATTATACCCTTGCATACATGGTTACCAGATACCCATGGAGAAGCACATATGTTTGAACACATGCTTTTTTTGAGTGTTTACTTATTCTCTATTGGTCTCTATGGATTAATTACAAGTCGAAACATGGTTAGGGCACTTATGTGCCTTGAACTTGTACTTAATTCTGTTAATATAAATCTTTTAATTTTTTCTGACATGTTTGATAATCGACAATTAAAAGGAGACATTTTATCCATTGTTATAGCTATTGCGGCTGCTGAAGCTGCTATTGGATTAGCAATTGTTTCATCTATTTATCATAACAGAAAAATTAATCAATCAAATTTTTTATTATGTACCTTTTTATTATTTGTTGGTGCAATTGCTAAATCCGCACAATTCCCACTTCATATATGGTTACCTGATGCCATGGAAGGACCCACCCCTATTTCTGCTCTTATACACGCTGCTACCATGGCAGCAGGGGTTTTTCTTGTAGCTCGACTCTTTCCTCTTCTCTCAATAACATCTAATATAATGCATATTATTTCTTCAATAGGTTTAATAACATTATTCTTAGGAGCTACTTTGGCTCTTGCTCAAATAGACATTAAGAGAAGTTTAGCTTATTCTACAATGTCTCAATTGGGTTACATTATACTAGCTTTAGGTATAGGTTCGTCTCGAACTGCTTTATTTCATTTGATTACCCATGCTTACTCTAAGGCTTTATTGTTTTTGGGATCTGGATCTATTATTCATTCAATGGAACCTGTTGTTGGATATTCACCGTATAAGAATCAAAATATGGTTCTTATGGGTGGTTTAACTAAATATATTCCAATTACAAGAACTGCCTTTTTATTGGGTACACTGTCTCTTTGTGGTATTCCACCCCTTGCCTGTTTTTGGTCTAAAGATGAGATTCTTAGTAATAGTTGGTTGTATTTTGGGATAATAACTTACTTCACAACAGGATTAACAGCATTTTATATGTTTCGAGTATATTTACTTACTTTTGATGGATATTTGCGTATTCATTTTCAAGGTTACAGTAGTACTAATTTGTTTTATTCAATATCTCTATGGGGTAAAAGTTCAAACAGCGATATACATAAAAAATTTAAAGAAAAATTATTTACAAATAAATATACTTCTATATATCCTCATGAATTAGATAATACTATGCTCTTTCCTCTTCTCCTATTAGTACTTTTTACTATCTTCATTGGTTCAATAGGAATTTGCTTTGATTTATTATCGAAATGGTTAACTTTATCAAGTTCAAATCAATGCGTAATTTTCTTTGAATTCTTTCAAAATGTGATCATTTCAGTAAGTATAGCAACTTTTGGATTATGCATAGCATTCACTTTCTATGGATCTATAAATTCCTTTTTCCCAAATTTATATCTTTTTAATTTTTTTTTAGACCAAATACAAAATGCAATATATAATTGGTCATATAATCGTGGTTACATAGATATTGTTTATACTAGTGTTTTTACATTGGGTATAAGAAGATTAAGCAAGTTCACTGAATTTTTTGATAGACATATAGTTGATGGGATTCCGAATGGAATTGGTATTACAAGTTTTTTTATAGGAGAAGGAATTAGGTATATAGGAAATGGGAGAGTCTCATCTTATTTATTCTTTTTTTTATCCTTTGTATCTTTGTTTTTTTTAATCATGGATTTACCTGGACCAATACATGATATTCTTGTGGTATTTCTGGGATCAGTTCTTGTATTAGGGGGTCTAGGGGTAGTATTACTTACCAATCCAATTTATTCTGCCTTTTCGTTGGGATTGGTTCTTATTTCTATATCTTTATTCTATATTTCATTGAACTCCTATTTTGTAGCTGCCGCACAGCTCCTTATTTATGTCGGAGCCATAAATGTATTGATCTTATTTGCTGTAATGTTCATGAATGGTTCAGAATATTCCAAAGATTCCTATCTTTGGACCATTGGAGATGCGGTTACTTCACTGGTTTGTACAACTATTCTTTTTTCACTAATGACTACTATCCCAGATACATCATGGTACGGGATTCTTTGGACTACAAGATCAAACCAAATTATAGAACAGGACCTCATAAATAACGTTCAACAAATTGGCATTCATTTAGCAACAGATTTTTTTCTTCCCTTTGAACTCATTTCTATAATTCTTTTAGTTTCCTTGATAGGTGCAATTACTATGGCTCGACAAATGGAAAAAATAGCGGAAATGTTCCCTATGGTAACTGGGTTCACGAATTATGGTCAACAAACAATACGAGCTGCAAGGTACATTGGTCAAAGTTTCATAATTACCTTATCCCACACAAATCGTTTACCTGTCACTATTCAATATCCTTATGAAAAATCGATCATGTCAGAGCGTTTCCGGGGTCGAATCCACTTTGAATTTGATAAATGTATTGCTTGTGAAGTATGTGTTCGTGTATGCCCGATAGATCTACCCGTTGTTGATTGGAGATTGGAAAGAGATAAAAAGAAACAATTGCTTAATTATAGTATTGATTTCGGGGTTTGTATATTTTGCGGTAATTGTGTCGAGTATTGTCCAACAAACTGTTTATCAATGACTGAAGAATATGAACTTTCTACTTATGATCGTCATGAACCAATCTCCATAATTGGAGATTACACAATTCAAACTGTTCAAAATGATTTATCTGATTGGCTAGTCAATAAAGAATTGGTTCATAGATCTTTAGGCTTTGATTCTCGAGGAATACAAACCTTACAAATAAAGGTCGAGGATTGGGACTCTATTGCTGTTATTTTATATGTATATGGTTACAATTATTTACGCTCTCAGTGTGTTTATGATGTAGCACCAGGGGGGTTTTTAGGTAGCGTATATCACCTTACAAGAATACAATATAATATATATAATCCAGAAGAAATATGTATAAAAGTATTTGTGTCAAGGAATAATCCTAAAATTCCGTCTGTTTTCTGGATTTGGAGAAGTGCTGATTTTCAAGAACGCGAATCTTATGATATATTGGGAATCTCTTATGATAATCATCCACGCCTTAAACGTATTTTAATGCCTGAAAGTTGGATAGGCTGGCCCTTGCGTAAGGACTATATTACTCCAGATTTCTATGAAATACAAGATGCCCTTATGAATTTGATTGACTTTTCGTTACTTGATCAAACAACCTCAAATTCAGTTATTTCAACTACATCAAATGATCTTTCAAATTGGTCAAGACTTTCCAGTTTATGGCCTCTTTTATATGGTACTAGTTGTTGTTTCATTGAATTTGCTTCATTAATAGGTTCGCGATTTGATTTTGATCGTTATGGATTGGTACCAAGATCAAGTCCTAGGCAAGCGGACCTAATTTTAACAGCTGGCACTGTAACAATGAAAATGGCTCCTTCTTTAGTGCGATTATATGAACAAATGCCTGAACCAAAATACGTCATTGCTATGGGAGCTTGTACTATTACAGGGGGAATGTTCAGTACTGATTCTTATACTACTGTTCGGGGAGTTGATAAGCTAATTCCTGTGGATGTTTATTTACCGGGATGCCCGCCTAAACCAGAGGCGGTTATAGATGCTATAACAAAACTTCGCAAAAAGATATCTCGAGAAATAGTTGAAGATAGAACTAGATCTAAAAAAGAAAATCGATGTTTTACTACTAATCATAAATTTCATGTTCAATGTAGTAATCATACTATGCAAAATAGAAATCATTTTTATTGGATAAAAAAACAAATGACTCGATCCATGTATATATATGTACTAAGTCGAGTATCTATTTCAAATGCATATCCCATTTTTGCGCAACAGGGTTATGAGAATCCGCGAGAAACAACTGGACGCATTGTATGTGCCAATTGTCATTTAGCTAATAAGCCTGTGGAGATTGAAGTTCCGCAAGCTGTATTTCCTGATACTGTATTTGAAGCCATTGTTCGAATTCCTTATGATATGCAGTTGAAACAAGTTCTTGCTAATGGTAAAAAAGGGGGTTTGAATGTGGGTGCTGTTCTTATTTTACCCGAGGGATTTGAGCTAGCTCCAACCGATCGTATTTCTCCTGAGTTGAAAGAAAAGATAGGAAATTTGTCTTTTCAGAGTTATCGTCCAAATAAAAAAAATATTCTTGTTATAGGTCCTGTTCCTGGTCAGAAATATAGTGAAATTGTTTTTCCCATTCTTTCTCCTGACCCTTCGACGAAGAAAGACATTCACTTCTTAAAATATCCCATATATGTAGGTGGGAACAGAGGAAGGGGTCAGATCTATCCTGATGGTGGAAAGAGTAACAATACAGTTTATAATGCTACATCAGCAGGTATAATAAGCAAAATAGTACGTAAAGAGAAAGGTGGATATGAAATAACCGTAGTTGATGCGTTAGGACATCAATCGGTTGATGTTATACCTCCAGGGCCAGAGCTTCTTGTTTCAGAAGGTGAATCCATCAAGCTTGATCAACCATTAACAAGTAATCCTAATGTAGGAGGTTTTGGTCAGGGAGATGCGGAAATAGTTCTTCAAGATCCATTACGCATCCAAGGCCTTTTGTTCTTCTTCACATTCGTTATTTTGGCACAAGTGTTTTTAGTTCTGAAAAAGAAACAGTTTGAAAAAGTTCAATTATATGAAATGAATTTCATGACTTTTTACTATCGTCCTACTGTTACAGAAGCTTTCTCTTCTGTTCAATATATAATGACTGAGGCCAACTTTGGCTGGTTAATCCGATCCGTTCATCGATGGTCAGCAAGTATGATGGTTCTAATGATGATTCTACACGTATTTCGTGTGTATCTCACTGGTGGGTTTAAAAAACCCCGCGAATTAACTTGGGTTACAGGTGTGGTTTTGGCTGTATTAACGGCATCTTTTGGTGTAACTGGCTATTCCTTACCTTGGGATCAAATTGGTTATTGGGCAGTAAAAATCGTTACTGGTGTACCTGAGGCTATTCCACTAATAGGATCCCCTTTAGTGGAGTTATTACGTGGAAGTGCTAGTGTCGGCCAATCCACTTTAACTCGTTTTTACAGTTTACATACTTTTGTATTGCCTCTTCTTACTGCTGTATTTATGTTGATGCACTTTCTAATGATACGTAAACAAGGTATTTCGGGCCCTTTAGTGTTAAGAGCAAAATTAGCTAAAGGGATGGGGCATAATTATTATGGGGAACCCGCGTGGCCCAACGATCTTTTATATATTTTTCCAGTAGTAATTCTAGGTACTATTGCATGTAACGTAGGTTTAGCGGTTTTAGAACCATCAATAATTGGTGAACCGGCGGACCCTTTTGCAACTCCTTTGGAAATATTACCTGAATGGTATTTCTTTCCCGTGTTTCAAATACTTCGTACAGTGCCCAATAAGTTATTGGGTGTTCTTTTAATGGTTTCAGTACCATTGGGATTACTGACAGTACCTTTTTTGGAAAATGTCAATAAATTCCAAAATCCATTTCGCCGTCCAGTAGCTACAACGGTTTTTTTAATCGGTACAATAGTAGCTCTTTGGTTAGGTATTGGAGCCACACTGCCTATTGATAAGTCCTTAACTTTAGGTCTTTTTATGATTGAAGTTTTTCTATTTGGAATTGTCTTAGGCCTAATTCCTATCACTTTAGCAGGATTATTTGTAACTGCATATTTACAATACAGACGTGGTGATCAGTTGGACCTTATGCTTACTATAACTAGTTATTTCAGTTTTTTACTGGCTGCTTTAACTATAACCTTAGTTCTATTTATTGGTTTAAGAAAGATACGACTTATTATGGATTTAGTAAATTTTGCTTGGGCTGCTTTAATGGTAGTCTTTACATTTTCACTTTCTCTTGTAGTATGGGGAAGGTTAAGTGATACTGCACACCATCATTTAGCTATTGCCATCATTTTCCTGATTGCTGGTCATATGTACAAGACTAACTGGGGCATTGGTCATAGCCTTAAAGACATTCTAGAAGCTCATAAAGGTCCATTTACAGGACAAGGGCATAAGGATCTTTATGAGATTTTAACAACTTCATGGCATGCTCAATTATCTCTTAACCTAGCCATGTTGGGTTCCTTAACCATTATTGTAGCTCATCATATGTATTCCATGCCTCCTTATCCATATCTAGCTACTGACTACGGTACACAACTTTCATTGTTCACACATCACATGTGGATTGGTGGATTTCTGATAGTTGGTGCTGCTGCACATGCAGCCATTTTTCTAGTAAGAGACTATGATCCAACTACTCGATACAATGATCTTTTAGATCGTATTCTTAGGCACCGCGATGCAATCATATCACATCTTAACTGGGTATGTATATTTTTAGGTTTTCACAGTTTTGGCTTGTACATCCATAATGATACCATGAGTGCTTTAGGACGTCCTCAAGACATGTTTTCAGATACTGCTATCCAATTACAACCCATCTTTGCTCAATGGGTACAAAATACTCATGCTTTAGCACCTAGTCTAACAGCTCCTGGTGCAACAACGAGTACCAGCTTAACTTGGGGAGGTAGCGATTTAGTAGCAGTAGGTGGCAAAGTAGCTTTGTTACCTATTCCATTAGGAACCGCGGATTTTCTAGTCCATCATATTCATGCATTTACAATTCATGTAACTGTATTGATATTACTGAAGGGTGTTCTATTTGCTCGCAGTTCCCGTTTGATACCTGATAAAGCAAATCTTGGTTTTCGTTTTCCTTGTGATGGACCTGGACGAGGAGGAACATGTCAAGTATCCGCCTGGGATCATGTTTTCTTAGGTCTATTTTGGATGTACAATTCAATTTCGGTAGTAATTTTTCATTTCAGTTGGAAAATGCAGTCGGATGTTTGGGGTACCATAAGCGATCAAGGGATAATTACTCATATCACAGGAGGGAATTTTGCACAAAGTTCCATTACGATTAATGGGTGGCTTAGAGATTTCCTATGGGCACAGGCTTCTCAAGTAATTCAATCTTATGGTTCTTCATTATCTGCATATGGTCTTTTTTTCTTAGGTGCTCATTTTGTCTGGGCTTTCAGTTTAATGTTTCTATTTAGTGGCCGTGGTTATTGGCAAGAACTTATTGAATCCATTGTTTGGGCTCATAACAAATTAAAAGTTGCTCCTGCTACTCAGCCTAGAGCTTTGAGCATTATACAAGGACGTGCTGTAGGAGTAACCCATTACCTTCTGGGTGGAATTGCCACAACATGGGCATTCTTCTTAGCAAGAATTATTGCAGTAGGAATGGCATTAAGATTTCCGAGGTTTAGCCAAGGTTTAGCTCAGGACCCCACTACTCGTCGTATTTGGTTTGGTATTGCTATTGCACATGACTTCGAGATTCATGATGATATTACTGAAGAACGTCTTTATCAGAATATTTTTGCTTCTCACTTTGGTCAGTTAGCTATAATATTTCTGTGGACATCTGGAAATCTGTTTCATGTAGCTTGGCAAGGAAATTTTGAGTTATGGATAACGGATCCTTTGCATATAAGACCTATTGCTCATGCAATTTGGGATCCGCATTTTGGCCAACCAGCTGTAGAAGCCTTTACTCGGGGAGGTGCTACTGGCCCAGTCAATATTGCTTATTCTGGTCTTTATCAGTGGTGGTATACAATCGGATTACGAAGCAATGAAGATCTTTATACTGGAGCTCTTTTTCTATTACTTCTTTCTGCAATATCCTTAGTTGCAGGTTGGTTACATCTACAACCCAAATGGAAACCAAGCCTTTCGTGGTTCAAGAATGCCGAATCTCGTCTCAATCATCATTTGTCAGGACTTTTCGGAGTAAGTTCTTTGGCTTGGACAGGGCATTTAGTCCATGTCGCTATTCCTGGATCTAGAGGAGAATACGTCAGGTGGAGTAATTTCTTAGATGTATCACCGCACCCCCAAGGGTTGGGACCCCTTCTTACGGGTCAATGGAATCTTTATGCTCAAGATCCTGATTCGAGTAATCATTTATTTAGCACTTCCCAAGGAGCGGGAACTGCCATTCTAACCCTTCTTGGGGGATTCCATCCACAAACACAAAGTTTATGGTTGACTGATATCGCTCATCATCATTTAGCTATTGCCTTTATTTTTCTAATTGCTGGTCATATGTATAGAACTAATTTCGGAATTGGACATAGTATCAAAGATCTTTTAGAAGCACATATTCCTCCAGGGGGTCGATTAGGACGTGGCCATAAAGGTCTTTATGACACAATCAATAACTCCATTCATTTTCAATTAGGTCTTGCTCTAGCTTCTTTAGGGGTTATTACTTCATTGGTAGCTCAACATATGTACTCTTTACCTGCTTATGCATTCATCGCACAAGACTTTACTACTCAAGCTGCCTTATATACTCATCACCAATATATTGCAGGGTTCATCATGACAGGAGCCTTTGCTCATGGAGCTATATTTTTCATTAGAGATTACAATCCAGCCCAGAATGAAAATAATGTATTGGCAAGAATGTTAGACCATAAAGAAGCGATCATATCGCATTTAAGCTGGGCAAGCCTTTTTCTGGGGTTCCATACCTTGGGCCTTTATGTTCATAACGATGTCATGCTTGCTTTTGGTACTCCGGAAAAACAAATCTTAATCGAACCCATATTTGCTCAATGGATACAATCTGCTCATGGTAAGACTTCATACGGATTTGATGTACTATTATCTTCAACGAGCGGCCCAGCCTTCAATTCAGGTCGAAACATATGGTTACCCGGATGGTTGAATGCTGTTAATGAGAATAGGAATTCTCTTTTCTTAACAATAGGCCCTGGAGATTTCTTGGTTCATCATGCTATTGCTCTAGGTTTACATACAACTACATTAATTTTAGTAAAGGGTGCTTTAGATGCACGTGGTTCTAAATTAATGCCGGATAAAAAGGATTTTGGTTATAGTTTTCCTTGTGACGGACCAGGGCGTGGCGGTACTTGTGATATTTCTGCTTGGGACGCATTTTATTTGGCAATTTTCTGGATGTTAAATACTATTGGATGGGTTACTTTTTATTGGCATTGGAAACATATTACTTTATGGCAAGGTAACGTTTCACAATTTAATGAGTCCTCCACTTATTTGATGGGATGGTTAAGAGATTATCTATGGTTAAACTCTTCACAACTTATCAATGGATATAATCCTTTTGGTATGAATAGTTTATCGGTATGGGCATGGATGTTCTTATTTGGACATCTTGTTTGGGCTACAGGGTTTATGTTCTTAATTTCTTGGCGTGGATATTGGCAGGAATTGATTGAGACTTTAGCGTGGGCTCATGAACGCACACCTTTGGCTAATTTGATTCGCTGGAGAGATAAACCGGTTGCTCTTTCCATTGTCCAAGCAAGATTGGTTGGAATGTCACATTCAGTAAAAATTTATGATACCTGTATAGGATGTACTCAATGTGTGCGAGCTTGTCCTACGGATGTATTGGAAATGATACCTTGGGATGGATGTAAAGCCAAACAAATTGCCTCCGCACCAAGAACGGAAGATTGTGTGGGTTGTAAAAGATGTGAATCTGCCTGTCCAACAGATTTTTTAAGTATCCGTGTTTATCTAGGGCCTGAAACAACTCGTAGCATGGCTCTAGCTTATATGACAGATCTTAATTTACCTTCTATTTTTGTACCTTTAATAGGCCTCGTATTTCCGGCATTTTCAATTATTTTTTTATTTTTTTATGTGCAAAAAAATAATATTTTGATGCAAGATATAAAGACATATCTCTCTGTGGCACCTGTGATAAGTACTCTATGGTTTGGTTCTTTAGCAGGTCTATTAATAGAAATAAATCGTTTATTCCCAGATGCTTTATCATTTCCTTTTTTTATGACTGCAATTTTAGAGAAACGTGAAAGCACAAGTTTATGGGGTCGCTTTTGTAACTGGATTACCAGCACTGAAAATCGCCTTTATATTGGATGGTTCGGTGTTTTAATGATTCCTACCTTATTGACCGCAACTTCCGTATTTATTATTGCCTTTATTGCTGCTCCTCCAGTGGATATTGATGGTATTCGTGAACCTGTTTCTGGTTCTTTACTTTATGGAAACAATATTATTTCTGGTGCTATTATTCCTACTTCCGCAGCTATCGGTTTACATTTTTATCCGATATGGGAAGCAGCATCTGTTGATGAATGGTTATACAATGGTGGTCCTTATGAGCTAATTGTTCTACACTTCTTACTTGGAGTAGCTTGCTATATGGGTCGTGAGTGGGAACTTAGTTTCCGTCTAGGTATGCGTCCTTGGATTGCTGTTGCGTATTCAGCTCCTGTTGCAGCTGCTACTGCTGTTTTCTTGATCTATCCTATTGGTCAAGGGAGTTTTTCTGATGGTATGCCTTTAGGAATTTCTGGTACTTTCAACTTTATGATTGTATTCCAGGCAGAGCATAACATCCTTATGCATCCATTTCACATGTTAGGTGTAGCTGGTGTATTTGGCGGTTCCCTATTTAGTGCTATGCATGGTTCTTTGGTAACCTCTAGTTTGATTAGGGAAACTACTGAGAACGAATCTGCTCTAGACCTAGCTATGGCTTTATACGAATTAGCGGTTTTTGATCCCTCTGATCCTGTTCTTGATCCAATGTGGAGACAGGGTATGTTCGTTATACCTTTCATGACTCGTTTAGGAATAACCAATTCATGGGGCGGTTGGAATATTTCAGGAGGAACTGTAACCAATCCAGGTATTTGGAGTTATGAAGGTGTTGCAGCGGCACATATAGTGTTTTCCGGTTTGTGCTTCTTGGCAGCTATCTGGCATTGGGTATATTGGGATTTAGAAGTATTCTGTGATGAACGTACAGGAAAACCTTCGTTGGATTTGCCCAAGATTTTTGGAATTCATTTATTTCTCTCAGGTGTAGCTTGCTTTGGCTTTGGCGCATTCCATGTAACAGGTTTGTACGGTCCTGGAATATGGGTGTCCGATCCTTATGGACTAACTGGAAAAGTACAAGCTGTCAATCCAGCTTGGGGTGTGGATGGTTTTGATCCTTTTATTCCAGGAGGAATAGCCTCTCATCATATTGCTGCAGGCACATTAGGTATATTAGCAGGTTTATTCCATCTGAGTGTCCGTCCGCCTCAACGTCTATACAAAGGATTACGCATGGGCAATATTGAAACTGTACTTTCCAGTAGTATTGCTGCTGTCTTTTTTGCAGCTTTTGTTGTTGCAGGAACTATGTGGTATGGTTCAGCAACTACCCCAATCGAATTATTTGGTCCTACTCGTTATCAATGGGACCAGGGATACTTTCAACAAGAAATATATCGAAGAGTTAGCGCTGGGCTAGCCGAAAATCTAAGTTTATCGGAAGCTTGGTCTAAAATTCCTGATAAATTAGCTTTTTATGATTACATTGGTAATAATCCGGCAAAAGGGGGATTATTTAGAGCAGGTTCAATGGATAACGGAGATGGAATAGCGGTTGGATGGTTAGGACACCCCCTTTTTAGAGATAAAGAAGGTCGGGAGCTTTTTGTACGTCGTATGCCTACCTTTTTTGAAACATTTCCGGTAGTTTTGGTAGATGAAGACGGGATTGTTAGAGCCGATGTTCCTTTTAGAAGGGCAGAATCTAAATATAGTGTTGAACAAGTAGGTGTAACTGTTGAGTTCTATGGTGGTGAACTTAATGGAGTAACTTATTCAGATCCTGCTACTGTTAAAAAATATGCTAGACGTGCCCAATTAGGTGAGATTTTTGAATTAGATCGAGCTACTTTGAAATCTGACGGTGTTTTTCGTAGTAGTCCAAGGGGTTGGTTTACTTTTGGACATGCTACATTCGCTTTGCTTTTCTTGGATGCTCAAGTGGAATTTGGAACATTCCAAAAAGTTGCATTTGTATGGTCTGGAGAGGCTTATTTGTCTTATAGTTTAGGTGCTTTATCTGTCTTTGGTTTCATTGCTTGTTGTTTTGTCTGGTTCAATAATACTGCTTATCCTAGTGAGTTTTATGGACCCACTGGGCCAGAAGCTTCTCAAGCTCAAGCATTTACTTTTCTAGTTAGAGACCAACGTCTTGGAGCTAATGTGGGGTCCGCACAAGGACCTACTGGTTTAGGTAAATATCTAATGCGTTCCCCGACTGGAGAGGTTATTTTTGGAGGAGAAACGATGCGTTTTTGGGATCTTCGTGCTCCTTGGTTAGAACCTCTAAGGGGTCCAAATGGTTTGGACTTGAGCAGGCTAAAAAAAGACATACAACCTTGGCAAGAACGACGTTCGGCAGAATATATGACTCATGCTCCTTTAGGTTCTTTAAATTCTGTGGGTGGTGTAGCTACGGAGATCAATGCAGTCAATTATGTCTCTCCTAGAAGTTGGTTAGCGACCTCTCATTTTGTTCTAGGGTTCTTCTTTTTTGTAGGACATTTGTGGCATGCGGGAAGAGCCCGTGCAGCTGCAGCAGGGTTTGAAAAAGGAATCGATCGTGATTTGGAACCCGTTCTTTTCATGACTCCTCTTAACATGTTACGTCAATTCGAAATTGCTCGATCTGTTCAATTGCGACCTTATAATGCAATTGCATTCTCTGGTCCAATCGCTGTTTTTGTTTCCGTATTCCTAATTTATCCACTGGGTCAATCTGGTTGGTTCTTTGCACCGAGTTTTGGCGTAGCAGCTATATTTCGATTCATCCTCTTCTTCCAAGGATTTCATAATTGGACATTGAACCCTTTTCATATGATGGGAGTTGCCGGAGTATTAGGTGCGGCTATGTCTGGAAGCACGGGAGAACGTTCTTTTGCTGATATTATCACCAGTATTCGATACTGGGTTATTCATAGCATTACTATACCTTCCTTATTCATTGCGGGTTGGTTATTCGTCAGTACGGGTTTAGCTTACGACGTATTTGGAAGTCCTCGGCCAAACGAATATTTCACGGAAACTCGACAAGGGATTCCATTGATAACCGAACGTTTTGATTCTTTGGAACAACTTGATGAATTTAGTATGACCATAGATCGAACCTATCCAATTTTTACAGTACGATGGTTGGCTGTTCACGGATTAGCTGTACCTACCGTTTCTTTTTTAGGGTCAATATCAGCAATGCAGTTCATCCAACGAATGGCTACACAAACCGTTGAAGATAGTTCTAGATCTGGATCAAGACGAACTCCTGTCGGGGATTTATTGAAACCCTTAAATTCAGAATATGGTAAAGTAGCTCCGGGCTGGGGTACTACACCACTTATGGGAGTTGCAATGGCTTTATTTGCTGTATTCCTATGTATTCTTTTGGAAATTTATAACTCTTCTGTTTTATTGGATGGGATTACTAGGATGCTTACTCTCAAACTTTTTGTTTATACAGTAGTTATATTTTTTGTTTCCCTTTTTATTTTCGGATTTTTATCTAATGATCCAGGGCGTAATCCAGGGCGTGAGGAAATGGCCGATACTACTGGAAGGATTCCTCTTTGGCTAATAGGTACTTTAACAGGTATTCTTGTTATAGGTTTAATAGGTGTTTTCTTTTACGGTTCATATTCTGGATTGGGTTCATCTTTAATGCTAAATATCTTTAGTTTAATCTGTATCTGTCTTAATTCTGTCCTTTATCCGAGTAATTCTTTCTTTGCCAAATTGCCCGAAGCTTATGCGATTTTCAATCCAATTGTAGATTTTATGCCTGTTGTACCTATACTCTTTTTTCTCCTAGCTTTTGTTTGGCAAGCTGCTGTAAGCTTTCGAATGACACAATCAAACCCGAATGAACAAAATGTTGAATTGAATCGTACCAGTCTATACTGGGGTTTATTACTAATTTTTGTACTTGCTGTTTTATTTTCCAATTATTTCTTTAATATGGAAGTCAATATTCTCGCATTTATTGCTACTGCACTGTTCATTCTAGTTCCTACTGCTTTTTTACTTATTATCTACGTAAAAACAGTCAGTCAAAATGATATGGAAACAGCAACCTTAGTAGCGATCTTTATATCTGGTTTACTTGTAAGCTTTACTGGGTACGCCTTATATACCGCTTTTGGGCAACCCTCTCAACAACTAAGAGATCCATTCGAAGAACATGGGGATATGGAAGCTTTGGTTTATACATTCCTTTTAGTCTCGATTTTAGGGATAATCTTTTTCGCTATCTTTTTTCGAGAACCACCTAAGGTTCCAACTAAAATAATGACTATTGCTTTCCAATTAGCTGTTTTTGCACTGATTGCGACTTCATCAGTCTTACTTATTAGTGTACCTCTTGTATTTGCTTCTTCTGATGGTTGGTCAAGTAACAAAAATGTTCTATTTTCCGGTACATCATTATGGATTGGATTAGTCTTCATGCGTTGGAGACGTTTCTTATTCGAAGCAATTTATAAAGCACAGGCCGAAACAGGTGAAATCAAAGGGCACTACTTGAATGCTACTGCAGCTACATCTGAAGAAATGCTTAAAAGAGCAGTATTTGCTAGAGAATTGGGAGTTCCTATCATAATGCATGACTACTTAACTGGGGGATTCACTGCAAATACTAGTTTGGCTTTTTATTGTCGTGATAATGGTCTACTTCTTCACATCCACCGCGCAATGCATGCAGTTATTGATAGACAGAAAAACCATGGTATGCATTTCCGTGTACTAGCTAAAGCATTACGTATGTCTGGTGGAGATCATATTCACGCTGGTACAGTAGTAGGTAAACTGGAAGGGGAGCGTGAGATGACTTTAGGTTTTGTTGATTTATTACGTGATGATTATATTGAAAAAGATCGTAGTCGTGGTATCTTTTTCACTCAAGATTGGGTCTCTATGCCTGGTGTTATACCTGTGGCTTCAGGGGGTATCCATGTTTGGCATATGCCTGCTTTGACCGAAATCTTTGGAGATGATTCCGTACTTCAATTTGGTGGAGGAACCTTAGGACACCCTTGGGGAAATGCACCTGGTGCAGTAGCTAACAGGGTGGCTTTAGAAGCGTGTGTACAAGCTCGTAATGAAGGACGTGATCTTGCTCGTGAAGGTAATGAGATTATTCGAGCAGCAGCTAAATGGAGTCCTGAACTAGCCGCTGCTTGTGAAATATGGAAAGCAATCAAATTTTTCGATCCGGTAGATATGATTCAACCTCAAACTATCTTGAATGTAGCAGATAACAGCGGTGCTCGAAAATTGATGTGTATTCGAATCATAGGAGCTAGTAATCAACGATATGCTAAAATTGGTAATGTTATTGTTGCTGTAATCAAAGAAGCAGTTCCCAATATGTCTCTAGAAAAATCTGAAGTAATTCGAGCTGTAATTGTACGTACATGTAAGGAATTCAAATGTGAAGATGGTATGATAATAAAATACGATGACAATGCAGCAGTTGTCATTGATCAAAAAGGAAATCCAAAAGGATCTAGGATTTTTGGTGCAATCACCGAAGAATTGAGAAAATTTCGTTTTACTAAAATTCTCTCATTAGCTCCTGATGTATTAATGAAGGGAATATCTCGTCGAGGCAATTCGATTTCTTTTGGCAGATATGCTCTTCAAGCACTTGAACCTGCCTGGATTACAGCTAGACAAATAGAAGCAGGACGAAGGGCAATAACACGATATGTGAAAATATGGGTACGTATGTTTCCCGACAAACCTGTTACAATAAGGACTACGGAAACACGCATGGGTTCAGGTAAAGGAGATCCAAAATATTGGGTATGCGTTATTAAACCTGGTCGAATACTTTATGAAATGAGTGGAGTATCAGAAACTATTGCTAGAAGAGCTATCTCAATAGCTGCTCACAAAATGCCTATACAAACTCAATTTCTTATGCCTTTAGGCACGGCCATACATAACATAGAATTCACACATGGAAAAGGCGGACAATTAGCTAGAGCAGCAGGTGCTGTAGCGAGACTGATTGCAAAAGAGGGTAAATCAGCCACATTAAGATTACCATCTGGGGAGGTTCGTTTGATATCCCAAAACTGCTTAGCAACAATCGGACAAGTGGGTAATGTTGGGGTGAAGCTCAAGAATTTGGGTAGAGCTGGATCGAAGTGTTGGCTAGGTAAGCGTCCTGTGGTAAGAGGAGTAGTTATGAACCCTGTGGACCATCCACACGGGGGCGGTGAAGGAAAAGCCCCAATTGGTAGAAAAAAACCCGCAACTCCTTGGGGTTATCCTGCGCTTGGAAGAAGAAGTAGGAAAAGGAGAAAATATAGTGATAGCTTGATTCTTCGTCGAGGATATATAGCTCGAAGACGTCGAAAAAAAAATGTATCAGGTTTTAGAGGAGCTCATTCAAGACATACTCGAATGATTATTCAACAGAAAATGAGAGGTTTGTTTTACTCTCATCGAGATAGAGGCAGTAAAAAGAGGTATTTTCGTCGTTTGTGGATCACTAGAATAAATGCAGTAATTCGTGAAAACCAAACATTTGATAGTTATTGTAAGTTTATCCACAATCTGTATAAGAAGCAATCTTTTCTTAATCGTAAAATACTTTCACAAATATCTATATCAAATAAGATTGGTTTTTGTAAGATTTCTAATAAAATATTCATTAGTAAAGGACACAGTTATCCAATAAAAAATATCTGGAGAAAAAAAGCATATTTAACTGTAGTAAAAACCTGTTCTTTAGTAAAATCTAATACACTCAATTTATTAGAATTGAGAAAATTTTGTCGCTATTGTAACAAACATACGACTCATAGGGAAATAAAAATGAAAATTGGAGCATCAGTTCGTAAAATTTGTAAAAGATGTCGATTAGTTCGTAGACGTAAACAACTTACTGTGATTTGTCCCAATCTGAAACATAAAAAAAGGCAAGGT??????????????????????????????????????????????????????????????????????????????????????????????????????????????????????????????????????????????????????????????????????????????????????????????????????????????????????????????????????????????????????????????????????????????????????????????????????????????????????????????????????????????????????????????????????????????????????????????????????????????????????????????????????????????????????????????????????????????????????????????????????????????????????????????????????????????????????????????????????????????????????????GATTCGGGGTTTTCAGTTATAGCTGAATATCAGGGAAAGGTCTTTTATACTGATAGTCACAAGATCTCCTTTTCAAGGAATGGGATTTCATTAGTTAAGTATCAAGGTTCCAACAAAAAAACTTTTATACATCAAAAATCCCGAGTTCAGGGAGGTCAATGCGTCAAAAAAGGTCAAATTTTAGCGGATGGTGCCGCTACAGTTGGTGGAGAACTCGCTTTAGGAAAAAATATATTAGTAGCTTATATGCCGTGGGAGGGTTATAATTCTGAAGATGCGGTACTAATTAGCGAACGCTTGATATATGAAGATATTTTGACTTCTTTTTATATTCGTAAATATGAGATTAAAACTTATATGACAAATCAAGCTGAAAGAATCACTAAGGGAATACCCCATCTCGAGACTTATTTTCTCCGTAATTTGGATAGGAATGGGATTGTGATGCTGGGATCTTGGGTGGAAACAGGTGATATTTTACAGATTCATAGGATGATTGACCAGTATAAACATCAAAAACTTCAAATTGGACCAGTTTCTCCTCAACAAATAAAGGCTTGGGCGACCAAAATCGGAGAGGTAACCAAAATTCAGACTTTTCATTATAAAAGCAATAAACCAGAGAAAAATGGGTTGTTTTGCGAAAGAATCTTTGGACCCATAAAAAGTGGATTTTGTGCGTGTGGAGCTGAAAAAGAAAACCCAAGATTTTGTGAAGAATGTGGAGTAGAATTTGGTAACTCTCGAATACGAAGATATCAAATGGGGTATATCAAACTCGCATGTCCAGTGACTCATGTGTGGTATTTAAAACGTCTTCCTAGTTATATCGCAAATCTTTTAGATAAATCCCTTAAGGAATTAAAAAGCCTAGTATATTGCTCTTCTTTTGCTAGGGCCATAGCTAAAAAACCGACTTTCTTACGATTAAGAGGTTTATTCGAATATGAAATCCAATCCCGGAAATACAGCATTCCACTTTTTTTTACATTTCAAAATCGAGAAATTCTTATAGGAGCTGATGCTATTAGAGAGCAATTAGCTGATTTAGATTTGCGAATTATTATCGAGAATTCATTAGTAGAATGGAAAAAATTATGGGAAAATAGAAAACAAATAAGAAAGAATTTTTTGGTTAGACGTATGGGATTAGCTAAACATTTTCTTCAAACAAATATAGAACCTGAATGGATGATTTTGTACTTATTACCAGTTCTTCCTCCCGAATTGAGACCCATTATTCAAATAGATGGGGGTAAGCTAATAAGTTCGGATATTAATGAGCTCTATAGAAGAGTTATTCGTCGGAATGATCTTCTTAGCTGTTCGGACAGAGAGGTTGTAAATTCTCAGGTAAAATTATTACAAGAAGCTGTAGATATACTTCTTATTGGAGTCCACGAACCAAGTAAGGATGGTAAAGATAAAGTTTACAAATCTTTTTCAGATATCATAGGAGGGAAAGAAGGAAGATTCCGGGAGACTTTGCTTGGTAAACGGGTTGATTATTCAGGGCGTTCTGTCATTGTTGTGGGTCCTTCTCTTTCATTACATCAATGCGGATTACCTCGAGAAATCGCAATAGAGCTTTTCCAAGCATTTCTAATCCGTGATCTAATTAGGAAACATTTCGCTTCTAATACAGCGACTGCTAAAAGGCAGATTCGGGAAAAAGAACTTATTGTATGGGAAATACTTCAAGAAGTTGTGCAGGGGCATCCTGTATTACTGAATAGAGCACCAACTCTGCATAGATTAGGCATATTGGCCTTCCAACCCATTTTAGTGGAGGGGCGTGCTATTTATTTACACCCATTAGTTTGTAAGGGTTTTAATGCAGACTTTGATGGAGATCAAATGGCTGTTCATTTACCTTTATCTTTAGAAGCTCAAGCGGAAGCTCGTTTACTTATGTTTTCTCATACAAATCTGTTATCTCCAGCTATTGGAGATCCTATTTGTGTACCAACACAAGATATGCTTATTGGACTTTATATATTAACCATGGGAAATCGTCGAGGGATTTGTGCAAATAGGTATAATTGCAGAAACTATCAAAATAAAGAACCTTATTTTTCTAGCTCATATGATGCACTTGGAGCTTATCGGCAAAAAAGAATCAGTTTAAATAATCCTTTGTGGCTCCAATGGCCTTTTATTGGGTCAAATGAACTTCCCATTGAAGTTCAATATGAATCTTTGGGTACTTCTCATGAGATTTATGGGCATTATCTTATAATAAGAAGTGCAAAAGAAGAAATTCGTTGTATATACATTCGAACCACTCTTGGTCATATTTCTTTTTATCGAGAAATAGAAGAAGCCATACAAGGGTTTAGTCGAATTATTGATTTAGCAACACTTTTCCCTCAGGATCTCGTGCAAGAAAAAGACAATCTACAATTTAGAATTGTCAATTATTTCCTTTATATTCGAATAATTTGTCTTAAGACTATTCAACTAGTTCGGACTTGTTTAGTATTGAATGACCAAAAACAAGAAGAGGTTCATTCATTTGTTGAGATAAAAACATATTTAATTCGCAATTTCATCAAAATTGAGTTAATTGGAAAAAGATATGAAAGAGCAAGTTCAGGATTAATTCCTAATGTATTAGATTCCAAGACGAAAATGGGTACTTTGTTGATAATTTTGCCATCGTCCAATTGTTCTCAAATGCCGCTAGGTGCTATTGTATCTAAAAATTTTTATTCATTTTTTGTAACTCATAATGAGATCTTATTAAATAAATATGCTGAATACTGTTTAATAGATGAGAATAGCAGAATTTACAGTCCATTGAACCCGTTCAATTGGAATTGGTTCTTTCACGACAATAGTTGGGAAGAAACATCGACAAAAATAAGTCTTGGACAATTTATTTGCGAAAATTTGTGTCTTTTTGTCAAAAAATCTGGTCAAATTGTAATTATCAATCTTGATTCCTTAGTTATAAGATCAGCTAAGCCCTATTTGCTCACTTCAGGCACAACCATTCATGGTCATTATGGGGAAATCTTTTATAAAGGAGATGTATTAGTTACATTTCTATATGAAAAATCGAGATCTAGTGATATAACGCAAGGTCTTCCAAAAGTAGAGAAATTTTTCGAAGCGTTACTATTGATAAACCTAAAAAGGAGGGTTGAAGGTTGGAACGAATGTATACCAAGAATTCTTGGAGTACCTTGGGTTTTCTTGATTGGAGCTGAGCTAACCATAGCCCAAAGTCGTATTTCTTTGGTTAATGAGATCCAAAAGGTTTATCGATCTCAGGGGGTACATATCCATAATAGACATATCGAGATTATTGTACATCAAGTAACATCAAAAGTGTTGGTTTCAGAAGACGGAATGTCTAATGTCTTTTTACCTAGAGAGTTAATTGGGTTATTACGAGCGGAACGAGCAGGACGCGCTTTGGATTCAATCTTTTATCGGGCAATCTTGTTGGGAGTAACAAGAGCCTCTCTAAATACTCAAAGTTTCATATCTGAAGCAAGTTTTCAAGAAACCGCTCGAGTTTTAGCAAAAGCTGCTCTGCGAGGTCGTATTGATTGGTTGAAAGGTCTGAAAGAAAACGTTGTTCTGGGAAGAATTTTACCTATTGGTGGATTGAAAAAAAAACGTTTTCGTTTAAGAACTATACGACGTAAAATACAAAAAGGACTTATTCATATTCAAGCAAGTTCTAACAATACCATTATAACTGTTTCAGATTTTGAGGGTCAGGTAGTTTCATGGGATTCCGCTGGTACTTCTCGATTCAAGGGTCCAAAAAAACCAACACCCTATGCTGCCCAAACTGCAACAAGAAATGCTATTTATATGTTAGGTATGAAAAAGGCAGCAATTAAGATAAACGGTGCTGGTCCTGGAAGAGCTGCAGCATTAAAAAGCGTTGTTCATAGTGGTGTAAAATTAAGTTTCATACGTGATGTAACACCTCTGCCACATAATGGATGCCGGCCCCCTAAAAGAAGACGTGTTATGGCAAAAAAAAGTTTAATTCAGAGAGAACACAAGCGAAAGAAATTGGAAGAAAAATATCGTTTGATTCGTCAGTCTTTAAAAAAGAGCAAAGACTCATCCTTGGAAATAAGAGAAATTCAAAGAAAATTGCAATCTCTACCACGTAATAGTGCACCTACACGTCTTCATAGACGTTGTCTTGTTACTGGGAGACCTAGAGCTAACTATCGAGATTTTGGACTATCCGGGCACATACTTCGACAAATGGTTCATGCATGTTTATTACCGGGTGCAACAAAATCAAGTTGGATAAAACTTCGTTTGAGACGATGTGGGAAAAAGTTTTATGATCCAATAAATAAAAAAACTTATTTAAATTTTTCTGCTATTCTTTTTTTTCTTAAAAAAGGTGCTCAACCTACAGAGACTGTTCATGATATATTAACAAGGGCAGAATTTTTTATGGTTGGCCATACAATCGGTATTCATAATGGAAAGGAACATATACCTATTTATATAACAGATTCTATGAAAGGTCACAAATTGGGAGAATTCGCGCCTACCCGGAACGATAACGATAATAAATCTGTAATGATGACAAGAAGATATTGGAACATCAATTTTGAAGAGATGATTGAAGCAAGAGTTCATTTAGGTAATTATAAAAGGAGATGGAATCCTAAAATTACTCCTTATATCCTTCTAAAGCGTTTAGGTATACATATTACAAATCCCGCTAAAACTGCTCGTTTTTTATCAGAAGCTTGTGATTTACTTTTTGATGCAGCAAGTAAAAAAAAAAACATTTTAATTGTTGGTACTCAAAAAGTCGCGGATTCAGTAGCGTTGGCTGGAGAAGATCGAAAAATACGAAATTTTTTCAAGAATTATATACAATTTGAAGGAATTATACGTATACAAATTGAAAAACAATTCAAGGAAAATATAGAAAAACAATATCCCAGAAGACTTCGTATTCAACTCGAATACGCTGAAGAACCATATAGCCACCCTAATCTTATTGCAGAATTTATAGCCTTACAATTAAAACAAAGAGTTCCGTTTAGAAAGACAATGAAAAAAGCTATTGATATAACTAAAACAGGTATAAAAGGAATCAAAATACAACTCGCAGGCCGTATCGACGGAAAAGATATCGCGCGTAAAGAAAGTAAAAAAAAGGGTAAACTACCCTTACAAATAATTTGTACCAAAATGGATTATTATTCTCATACAATTCAAGCTGTCTATGGAGTTTTAGGCTTAAAAATTTGGATATTTAGAAAGATGTCTCGTTATCGAGGACCTCGTTTAAAAAAAATACGTCGTCTGCGAGCTTTACCAGGACTAGTTACCCAAAGGAAAAAACACATTCCTAGAAATAAGGAATATCGCGTTCGTTTAGAAGAAAAACAGAAATTACGTTTTAATTATGGTTTGACAGAACGACAATTAGTTAGATATATGCATATCGCTGGAAAAAGCAAAGGATCAACAGGTCAGGTTTTGTTACAACTACTTGAAATGCGTTTGGATAACATCGTTTTTCGTTTGAATATGGCTTCGACCATTCCTGGAGCCAGACAATTGGTGAACCATAGACATATTTTAGTTAATGGTCATATAGTTGATATACCGAGTTATCGTTGCAAACCCAGAATTACTACAAAGAATAACGAAAGATTTTTTGATAAGATTAAAAGAAGCTTTCAAGGACAAGTAAATAAAATAATAGATAGGTCAGGGGTCTTGTTGTCAATAAAGGAATTCTTAGTCGTAGAATATTATTCTCGTCAAATTATGTTGGTTAACCGTATGATGAAACACGGAAAAAAATCATTGGCTTATCAAATTTTCTATCGAGCCGGGATAGATATTAGACAAACAAAACAAAATCCAGTATATGTTGAGTCAAGTAGAATGAGTAAGGACACTATTTCCAATCTTATTACTTTGATAAGAAATGCTGACATGGCTAAAAAAGAAACTGTTCCAATACCATCTACAAACATTACTGAAAGCATTGTTAAGATACTTTTAAGAGAGGGTTTTATTGAAAATGTTCGGAAACACAAAAAAAATAACAAAAATTTCTTGATTTTAAGTTTACCTAAAAAAGGAATAATAAGCCGACCCAGTTTTCGAATTTACTCAAAGTATCAACGAATTCCTAAGATTCTAGGTGGAATAGGAATCGTAATTCTGTCTACTTCTCGAGGTATAATAACAGATCGAGAAGCTCGACTTCAAAGAATTGGAGGAGAAATTTTATGTTATATATGGATGGAGAGTTTGATCCTGCAGGATGAACGCTGGCGGCATCTTAACACATGCAAGTCGGACGGGAAGTGGTTCCAGTGGCGGACGGGTGAGTAACGCGCATGCCCTTGGGAGGGGAACCGGTTGCTAATACCCGCTGAGGAGCAAGGAGGAATCCGCCCGAGGAGGGGCTCGCGTCTGATTAGCTAGTTGGTGAGGCAATAGCTTACCAAGGCGATGATCAGTAGCTCCGAGAGGATGATCAGCCACGGGACTGAGACACGGCCCAGACTCCTACGGGAGGCAGCAGTGAGGAATTTTCCGCAATGGGCGAAAGCCTGACGGAGCAATGCCGCGTGGAGGAAGGCCCACGGGTCGTAAACTTCTTTTCTCGGAGAAGAAACAATGACGGTATCCGAGGAATAAGCATCGGCTAACTCTGTGCCAGCAGCCGCGGTAATACAGAGGATGCAAGCGTTATCCGGAATGATTGGGCGTAAAGCGTCTGTAGGTGGCTTTTCAAGTCCACCGTCAAATCCCAGGGCTCAACCCTGGACAGGCGGTGGAAACTACCAAGCTGGAGTACGGTAGGGGCAGAGGGAATTTCCGGTGGAACGGTTAAATGTTTTGAGATCGGAAAGAACGAACAGCGAAAGCACTCTGCTGGGCCGATACTGACACTGATAGACGAAAGCTAGGGGAGCAAATGGGATTAGTGACCCCCCTAGTCCTAGCCGTAAACGATGGATACTAGGTCCACCCGTACAGTTCCGTAGCTAACGCGTTAAGTATCCCGCCTGGGGAGTACGTTCGCAAGAATGAAACTCAAAGGAATTGACGGGGGCCCGCACAAGCGGTGGAGCACGTGGCTTAATTCGATGCAGAGCGAAGAACCTTACCAGGGCTTGACATCCCTCTTGAAAGAGAGGGGTGCCTTCGAACGCGGACACAGGTGGTGCATGGCTGTCGTCAGTTCGTGCCGTGAGGTGTTGGGTTCAGTCTCGCAACGAGCGCAACCCTCGTGTTTAGGCAAGAGACAACCTGGTGAACATCTTAGTAGCCAGAGGAAAAGAAAGCACCTTGCAAGGCTAAATAACTGGACATCTAGTGGGATGTTCTGGTGTCCTAGGCGTAGAGGAACCACACATCCATTCCGAATTTGGTGGTGAAACTCTACTGCGGTGACGATACTGTAGGGGAAGTCCTGCGGAAAAATAACTCGATGCCAGAGGGGATATAGCTCAGTTGGTAGAGCTCCGCTCTTGCGGCGGCATGGCCAAGCGGTAAGGCAGGGGACTGCAAATCCTTTATCCCCAGTTCAAATCTGGGTGTCGCGGGATTGTAGTTCAATTGGTCAGAGCACCGCCCTGTCAAGGCGGAAGCTGCGGGTTCGAGTCCCGTCAGTCCGCCCTCATCGTCTAGTGGAGGACATCTCTCTTTCAAGGAGGCAGCGGGGATTCGATTTCCCCTGGGGGTGGGATAGCTCAGTCGGTAGAGCAGAGGACTGAAAATCCTCGTGTCACCAGTTCAAAACTGGTTCCCGGCATGGTCGAATGGTAATTCTCTTTGCCAAGGAGAAGACGCGGGTTCGATTCCCGCCCAAGCTAACGATGCGGGTTCGATGCGGATGTAGCCAAGTGGATCAAGGCAGTGGATTGTGGATCCACCCGCGGGTTCAATTCCCGTCGTTCGGCATCCATGGCTGAATGGTTAAAGCGCCCAACTAATTGGCAAATTAGGTTCAATTCCTACTGGATGGGGCTATTAGCTCAGTGGTAGAGCGCGCCCCTGATACGGGTTCGAGTCCCGGGCAACCCAGCCTTGATGGTGAAATGGTAGACACGCGAGACTCAATCTCGTGCTAAAGAGCGTGGAGGTTCGAGTCCTCTTCAAGGCGCCGCCATGGTGAAATTGGTAGACACGCTGCTCTTAGGAAGCAGTTCTCGGTTCGAGTCCGAGTGGCGGAACTCAGTGAGTATTGCTTTCATACGGCAGGAGTCATTGGTTCAAATCCAATCCTCAGTAGCTCAGTGGTAGAGCGGTCGGCTGTTAACTGATTGGTCGTAGGTTCGAATCCTACTTGGGGGGTGTAGCGCAGCTTGGTAGCGCGTTTGTTTTGGGTACAAAATGTCACAGGTTCAAATCCTGTCATCCGGCGTCGCCAAGCGGTAAGGCAACGGGTTTTGGTCCCGTTATGAAGGTTCGAATCCTTCCGTCGGGCCTGTAGCTCAGGATTAGAGCACGTGGCTACGAACCACGGTGTCGGGGGTTCGAGTCCCTCCTCGCGCGTCCATTGTCTAACGGATAGGACAGAGGTCTTCTAAACCTTTGGTATAGGTTCAAATCCTATTGGACGCAGGGGAGATGGCTGAGTGGACTAAAGCGGCGGATTGCTAATCCGTTGTACGACGAGGGTTCGAATCCCTCTCTTTCGGAGAGATGGCCGAGTGGTTGAAGGCGTAGCATTGGAACTGCTATGTAGGCTTTTGTTTACCGAGGGTTCGAATCCCTCTCTTTGAGATGGCTGAGTGGTTGATAGCTCCGGTCTTGAAAACCGGCGTAGTTGAAGAACTATCGGGGGTTCGAATCCCTCTCTCT?????????????????????????????????????????????GCCCACTTAGCTCAGAGGGAGCATCGCATTTGTAATGCGATGGTCATCGGTTCAACTCCGATAGCGGGCAGGGATATAACTCAGCGGTAGAGTGTCACCTTGACGTGGTGGAAGTCATCAGTTCGAACCTGATTATCCCCGAGAAGGTCTACGGTTCGAGTCGCGCTCTTAGTTCAGTTCGGTAGAACGCGGGTCTCCAAAACCCGATGTCGTAGGTTCAAATCCTACAGAGCGGGGTCGATGCCCGAGCGGTTAATGGGGACGGACTGTAAATTCGTTGACGATATGTCTACGCTGGTTCAAATCCAGCTCGGCCCAGGAGTAGAGCAGTCTTAGCTCGCAAGGCTCATAATCTTGAAGTCGGGTTCAAATCCCGTCTCCGCA??????????????????????????????????????????????????????????????????????????????????????????????????????????????????????????????????????????????????????????????????????????????ATGCTGGCTCAATCGGAGGGAAATTATGCAGAAGCTTTACAGAATTATTATGAAGCTACGCGACCAGAAATGGATCCTTATGACCGAAGTTATATACTCTATAACATAGGCCTTATACATACAAGCAATGGAGAGCATACAAAAGCTTTGGAATATTATTTTCGAGCACTAGAACGAAATCCCTTTTTACCGCAAATGAATTGGCGATCAAAAGATATATGGATAGAATTTCTAAAGGGGTCTCGAAAAACAAGTAATTTTTTATGGTCTTTTATCCTTTTTTTAGGTTCACTAGGATTCTTAGTGGTTGGAACTTCCAGTTATCTTGGTAGAGATATTATATATCTATTTCCGTCTCAGAAAATCCTTTTTTTTCAACAAGGAATCATAATGTCTTTCTACGGGATGGCAGGTCTATTCATGAGTTCGTATTTGTGGTGTACAATTTTTTGGAATGTAGGGAGTGGTTATGACCAATTTGATAGAAAAAAAGGAATTGTGTGTATTTTTCGTTGGGGATTTCCTGGATTAAATCGTCGCATCTTTCTTCGCTTCCTTATGAAAGATATCCAATCAATTAGAATTGAGGATAAAGAGGGCTTTTATTCTCGTCGTGTACTTTATATGGAAATAAAGGGTCAAGGATCCATTCCCTTGACTCATACGTATGATAATTTGACGCCGCGTGAAATTGAACAAAAAGCTGTCGAATTGGCCTATTTCTTGTGTGTACCAATTGAAGTATTT
>Carex_siderostica
TAAGGTCACGGCGAGACGAGCCGTTTATAGGTGTCAAGTGGAAGTGCAGTAATGTATCGAGCCGACGAAATTAGTAGTATTATCCGTGAACGTATTGAACAATATAATAGAGAAGTCAAGATTATAAATACCGGTAATGTACTTCAAGTAGGTGATGGTATTGCTCGTATTTATGGTCTTAATGAAGTCATGGCAGGTGAATTAGTAGAGTTTGAAGAGGGTACAATAGGTATTGCTCTGAATTTGGAATCCAAAAATGTTGGCGTTGTATTAATGGGTGATGGTTTGATGATAAAAGAGAAAAGTTCTGTAAAAGCAACAGGAAGAATTGCTCAGATACCTGTTAGTGAAGCTTATTTAGGTCGTGTTATAAATGCTTTGGCTCAACCTATTGATGGAAGAGGCCCAATTGCATCTTCTGAATCCCGATTAATTGAATCCCCTGCGCCTGGTATTATTTCGAGGCGTTCTGTATATGAGCCCCTTCAAACAGGGCTTATTGCTATTGATGCAATGATCCCTATAGGACGGGGTCAGCGAGAATTAATTATTGGAGACAGACAGACTGGTAAAACAGCAGTAGCCACAGATACGATTCTCAATCAAAAAGGGCAAAATGTAATATGTATTTATGTAGCTATCGGTCAAAAAGCATCTTCTGTGGCTCAGGTAGTGACTACTTTCCAAGATACAGGGGCCATGGAATACACTATTGTCGTAGCTGAAATGGCGGATTCACCTGCTACATTACAATACCTCGCTCCTTATACAGGAGCAGCTCTGGCTGAATATTTTATGTATCGTGAACGTCATACTTTAATAATTTATGATGATCTCTCTAAACAAGCACAAGCTTATCGCCAAATGTCTCTTCTATTAAGAAGGCCCCCTGGTCGTGAAGCTTATCCAGGAGATGTTTTTTACTTGCACTCACGTCTCTTGGAAAGAGCTGCTAAATTAAGTTCTCATTTAGGTGAAGGAAGTATGACTGCTTTACCAATAGTTGAGACTCAATCTGGAGATGTTTCAGCCTATATTCCTACTAATGTAATTTCTATTACAGATGGACAAATATTTTTATCTGCTGATTTATTCAATGCTGGAATCCGACCTGCTATTAATGTGGGTATTTCTGTTTCCAGAGTAGGATCTGCAGCTCAAATTAAAGCTATGAAACAAGTAGCTGGAAAATTAAAATTGGACCTAGCTCAATTCACAGAGTTAGAGGCCTTTTCACAATTTGCTTCTGCCCTTGATAAAAATACTCAGAATCAATTGGCAAGAGGTCGACGATTACGAGAGCTGCTTAAACAATCCCAAGCAGAACCTTTAACAGTGGAAGATCAGATAGCTACTATTTATACAGGAACGAATGGATATCTTGATGCCTTAGAGATTGGACAGGTAAGGCCTTTTCTTGAAAAACTGCGTAGCTGCTTAAAAAATAAAAAACCTGGATTTCAAGAGATTATATCTTCTACAAAGACATTTACCGAGGAGGCAGAAGCCCTTTTGAAAGAAGCTATTCAGGAAGAAATGAAAATCTTTGTGGTTGGGCATATTGTTCAAATTATTGGCCCAGTACTCGATATTGTCTTTCCTCCGGCTTTGGTAGTTAAAGGTCCATATACGGTTGGTCAGCAGATTAATGTTACTTGTGAGGTGCAACAATTATTAGGAAATAATCGAGTTAGAGCTGTAGCTATGAGTGCTACAGATGGTTTAACGAGAGGAATGGAAGTGATTGATACAGGGGCTGCTATAAGTGTTCCAGTTGGTGAAGCAACCCTCGGACGAATTTTCAACGTTCTTGGAGAGCCTGTTGATAATTTAGGCCCTTTAGATATTAGTAAAACATCTCCTATTCATAGATCTGCACCCGCCTTTGTAGAATTAGATACAAGATTATCAATCTTTGAAACAGGTATTAAAGTAGTAGATCTTTTAGCTCCTTACCGCCGTGGAGGAAAAATAGGACTATTCGGGGGAGCTGGAGTAGGTAAAAAAGAATCCGGAGTGATTAATGAAAAAAATCTTTCGGAATCAAGAATGCCTTCCGCAGTTGCTCTTGAAATAGCTGAAGCTAACTTGAGGAAAGCTAAGGGTAAGAGACAACTGATTGAAGCGAATCTAGCTCTTAGACGAGCTAGGACACGAGTAGAGGCTGTTAATGTTATTTCTATGAATGAATACTCTGATCTGGAACGACAAAAACAAAATATCATTAAAAAAGGTTATAATAAATTGGAACGATTCGAAAATAATAAGAAAGAAACCCTTTGTTTTGAACAAGAAAGAGCAATTAATCAAGTCCGACAACGAATTCTGCAACAAGCCTTCCAAAGAGCTCTGGGAACTCTAAAAAGTTCTTTAAATAGTGAATTACATTCTCGTACGATCCGTGCTAATATTGCCATTCTCGGTACCATAATGAATGTTATATCATGTTCTACATATAATGTGCTATTTGAGATATCTGCTGTAGAAGTAGGCCAACATCTCTATTGGCAAATAGGAGGTTTACAAATCCATGGCCAAGTACTTATCACTTCTTGGATTGTAATTGCAATCTTGTTAGTGTCAGTCATCATAGCTGTTCGGAATCCACAAACCATTCCGACTGATGGTCAGAATTTCTTTGAATATATTCTTGAATTTATTCGGGACTTAAGCAAAACTCAGATTGGAGATGAATATGGTCCTTGGGTTCCCTTTATAGGAACTATGTTCTTATTTATTTTCGTTTCTAATTGGTCAGGTGCTCTTTTCCCTTGGAAAATCATAGAATTACCTCATGGGGAGTTAGCCGCCCCCACGAATGATATAAATACAACGGTTGCTTTAGCTTTACTCACGTCAGTGGCATATTTTTATGCGGGTCTTAGCAAAAAAGGATTGAGTTATTTTGAGAAATATATTAAGCCAACTCCAATCCTTTTACCAATTAATATTCTAGAAGATTTCACAAAACCCTTATCTCTGAGTTTTCGACTTTTTGGAAATATATTAGCTGATGAATTGGTAGTTGTTGTTCTTGTTTCTTTAGTCCCTTTAGTAATTCCTATACCTGTCATGTTGCTTGGATTATTTACAAGCGGTATTCAAGCTCTTATTTTTGCAACCTTAGCAGCAGCTTATATAGGAGAATCCATGGAGGGTCATCATTTATCTCCAAACTATTACAAATATGAATTAATTGAGCGTTTGGATTATTGGAGTTATCGTGTTATTAGTTTCGGATTTATCATTTTAACCTTAGGTATTCTTTGTGGAGCAGTATGGGCTAATGAAGCTTGGGGATCCTATTGGAATTGGGATCCAAAAGAAACTTGGGCATTTATAACTTGGATTATATTTGCAATTTATTTGCATATTATGAATCAAAATTGGAAAGGTAAAAATTCTGCGTTCATAGCTTCTATTGGATTTCTTATTATTTGGATATCTTACTTTGGTATCAATCTTTTAGGAATAGGTTTACATAGCTACGGTTCATTCAGATTTTTAGAGGAAATGAAAAAAGAGTACTCGGAAACATATATAAAAAAACCCGAAATACACAAGGAAACGATACAATTAGTTAGTACATACAATGAATATAATCTTTATATCCTTTTGCATTTCTCAACAAATCTAATCTGTTTCAGTATTTTAAGTGGTTATTTTCTGGGTAATGAGGAACTTATGATTCTTAATTCATGGGCTCAGGAATTCCTATATAACTTAAGTGACACAACAAAAGCTTTCTCAATTATTTTAGTTACTGATTTAGGAATTGGATTTCATTCAACTCATAATTGGGAACTCCTAATTGGTTCGGTCTATAAGGATCAGATTATATCTGGTCTTGTTTCTATTTTTCCAGTTATTTTAGATGCAATTGTGAAATATTGGATCTTCGATTATTTAAATCGTGTATCTCCTTCGCTTGTAGTAATTTATCATTCAATGAATGAA?????????????????????????????????????????????????????????????????????????????????TCTTACCTTGTCTGTTTTTGGCAATATTATTTTCATTTTTGGTCTGAGCCTAATAGGTTTCATAGAAACCAATTCTCTTATTATTTGTTCTACTTTATCGGTTATTATATAAGTGTAAAAATAAATTACTTGGTGGTAAGGAGTCAAATACTAGAGGATTCTATATTAATAGATACTCTTATTAAGAGATTTGATACTTTAGTTCCAGTCCTTCCTCTCATTAGATCATTGTCTAAAACTTCACTTTGTACTGTAGTAGGACATCCTACTAGTAAGCCAATCTGGACAGATTTATCAGATTGTGATATTATTAGTCGATTTGGTCGAATATATAAAAATCTTTTTCATTTTTATAGTGGATCTAAAAAGAGAATTTTGTATCGAGCTCGTAAACATAAAAGTACAGTAACAGAAGTACAAACTATCAATTCTTTCTCTACATTGGGATTTTTCAAAGAAGTCTATGGACTGATATGGATTGTACCTATTTTGACCCTGATATTGGGAATCACAATAGGGGTACTAGTAATTGTTTGGTTAGAAAGAGAAATATCTGCAGCGATCCAACAGCGTATTGGGCCTGAATATGCTGGTCCGTTGGGAATTCTTCAAGCTATAGCAGATGGGACTAAATTACTTTTGAAAGAGGATCTCCTCCCATCTCGAGGAGATATTCGTCTGTTTAGTGTTGGACCGTCTATAGCAGTCATATCAGTTCTACTAAGCTATTTAGTAATTCCTTTTGAGTATCGTCTTGTTTTAGCTGATCTCGATATAGGTGTTTTTTTATGGATCGCCATTTCAAGTATTGCTCCTATTGGTCTTCTTATGTCAGGATATGGATCGAATAATAAATATTCCTTTTTAGGTGGTCTACGAGCTGCTGCTCAATCTATTAGTTATGAAATACCATTAACTCTATGTGTATTATCAATATCTCTAAGTTCAAGTACAGTTGATATAGTTGAAGCACAGTCCAAATATGGTTTTTGGGGGTGGAATCTGTGGCGTCAGCCTATAGGCTTTCTAGTTTTTCTAATTTCTTCTCTAGCCGAATGTGAGAGATTGCCCTTTGATTTACCAGAAGCAGAGGAGGAATTAGTAGCAGGTTATCAAACCGAATATTCGGGTATCAAATATGCTCTCTTTTATCTTGCTTCTTACCTAAATCTATTAGTTTCTTCATTATTTGTCACAATTCTTTACTTAGGTGGGTGGAATTACATATCTATTCCTTTTGGAATGACAATTGGTATCTTTATTACATTAGCTAAGGCTTATTTTTTTCTCTTAATTTCTATCACAACAAGATGGACTTTACCTAGGATGAGAATAGACCAGTTATTAAATCTTGGATGGAAATTTCTTTTACCTATTTCTCTAGGTAATCTGTTATTAACAACTTCTTCTCAACTTGTCTCACTACTCATGGGTGGGGCAAGCTCTTCTATTCTGGTTCATGGTTTCTCTTGGCTATACGGTTCATCTGGAGGGGAGATCGAGCTTCAAGAGATAGTGAATGGTCTTATCAATACACAAATGTATAACTCCCCAGGAATCTCAATTGCGCTTATATTCATCACTGTAGGAATTGGCTTCAAGCTTTCCCCAGCGCCTTTTCATCAATGGACTCCTGACGTATACGAAGGAATGTTTCTGCTTCATGAATATGATATTTTCTGGGCATTTCTAATAATATCAAGCCTTTTTCCTATCTTAGCATTTTTGATTTCAGGAGTTTTAGCCCCGATTCGTGAAGGACCTGAAAAGTTTTCTAGTTATGAATCAGGTATAGAACCTATGGGAGATGCTTGGTTACAATTCCGAATTCGCTATTATATGTTTGCTCTTGTTTTTGTTGTTTTTGATGTTGAAACAGTCTTTCTTTATCCGTGGGCAATGAGCTTCGATGTATTAGGTGTATCTTTATTTATCGAAGCTTTTATTTTCGTTCTTATCCTAATTGGTGGTTCAGTTTACGCATGGCGAAAAGGAGCATTAGAATGGTCTGAACTTATTCTAACAGCTTACGTATTTTTTTTTTATTTCCAATTTGATGATAAATTAATCCAACTTAAAGAAAATCTTAAATGGATAGATGTTTTTGATTTCCAGTGGAGATTGGGAGTCGATGGGCTTTCCATAGAACTTATTTTATTCACAGGCTTTATTACTACTTTAGCCAGTTTAGCAGCTTGGCCAATTACTCGAAATTGCCAATTTTTTTATTTTCTAATGTTAGCAATGTATAGTGGTCAAATGGGATTATTTTTTTCTCAAGACCTTTTACTTTTCTTTATCATGTGGGAACTAGAATTAATTCCCATTTACTTACTTTTATCTATGTGGGGGGGTAAGAAACGTCTTTACTCGGCTACTAAATTCATTTTATACACAGCAGGAGGATCTATCTTTTTATTAACTGGAGTTCTAGGTATGGGTTTGTATGCTTCCAATAAACCAGTACTAGATTTTGAAAGATTAATTAATCAATCATATCCTCTCGTATTAGAAATAACATTTTATATCGGCTTTCTTATTGCATATGCTATCAAATTGCCAATTATACCCTTGCATACATGGTTACCAGATACCCACGGAGAAGCACATATATTTGAACACATGCTTTTTTTGAGTGTTTACTTATTCTCTATTGGTCTCTATGGATTAATTACAAGTCGAAACATGGTTAGGGCACTTATGTGCCTTGAACTTGTACTTAATTCCGTTAATATAAATCTTTTAATTTTTTCTGACATGTTTGATAATCGACAATTAAAAGGAGACATTTTATCCATCGTTATAGCTATTGCAGCTGCTGAAGCTGCTATTGGATTAGCAATTGTTTCATCCATTTATCATAACAGAAAAATTAATCAATCAAATTTATTATTATGTACCTTTTTATTATTTGTTGGTGCAATTGCTAAATCCGCGCAATTCCCACTTCACATATGGTTACCTGATGCCATGGAAGGACCCACCCCTATTTCTGCTCTTATACACGCTGCTACCATGGCAGCGGGGGTTTTTCTTGTAGCTCGACTCTTTCCTCTTCTCTTAATAACACCTAATATAATGCATATTATTTCTTCAATAGGTTTAATAACATTATTCTTAGGAGCTACTTTGGCTCTTGCTCAAATAGACATTAAAAGAAGTTTAGCCTATTCTACAATGTCTCAATTGGGTTACATTATACTAGCTTTAGGTATAGGTTCGTCTCGAACTGCTTTATTTCATTTGATTACCCATGCTTACTCTAAGGCTTTATTGTTTTTAGGATCTGGATCTATTATTCATTCAATGGAACCTGTTGTTGGATATTCACCGTATAAGAATCAAAATATGGTTCTTATGGGTGGTTTAACTAAATATATTCCAATTACAAGAACTGCCTTTTTATTGGGTACACTGTCTCTTTGTGGTATTCCACCCCTTGCCTGTTTCTGGTCTAAAGATGAGATTCTTAGTAATAGTTGGTTGCATTTCGGGATAATAGCTTACTTCACAACAGGATTAACAGCATTTTATATGTTTCGAGTATATTTACTTACTTTTGATGGATATTTGCGTATTCATTTTCAAGGTTACAGTAGTACTAATTTGTTTTATTCAATATCTCTATGGGGTAAAAGTTCAAACACCAATATACATAAAAAATCAAAAGAAAAATTTTTTACAAATAAATATACTTCTATATATCCTCATGAATTAGACAATACTATGCTCTTTCCTCTTCTCCTATTAGTACTTTTTACTATGTTCATTGGTTCAATAGGAATTTGCTTTGATTTATTATCGAAATGGTTAACTTTATCAAATTCAAATCAATGCGTAATTTTCTATGAATTCTTTCAAAATTTAATCATTTCAGTAAGTATAGCAACTTTTGGATTATGCATAGCATTCACTTTCTACGGATCTATAAATTCCTTTTTTCCGAATTTATATCTTTTTAATTTTTTTTTAGACCAAATACAAAATGCAATATATAATTGGTCATATAATCGTGGTTACATAGATATTGTTTATACTAGTGTTTTTACATTGGGTATAAGAAGATTAAGCAAGTTCACTGAATTTTTTGATAGACATATAGTTGACCGGATTCCAAATGGAATTGGTGTTACAAGTTTTTTTATAGGAGAAGGAATTAGGTATATAGGAAATGGGAGAGTCTCATCTTATTTATTCTTTTATTTATCTTTTGTATCTTTGTTTTTTTTAATCATGGATTTACCTGGACTAATACATGATATTCTTGTGGTATTTCTGGGATCAGTTCTTGTATTAGGGGGTCTAGGGGTAGTATTACTTACCAATCCAATTTATTCTGCCTTTTCGTTGGGATTGGTTCTTATTTCTATATCTTTATTTTATATTTCATTGAACTCCTATTTTGTAGCTGCCGCACAGCTCCTTATTTATGTCGGAGCCATAAATGTATTGATCTTATTTGCTGTAATGTTCATGAATGGTTCAGAATATTCCAAGGATTCCTATCTTTGGACCATTGGAGATGCGGTTACTTCACTGCTTTGTACAACTATTCTTTTTTCACTAATGACTACTATCCCAGATACATCATGGTACGGGATTCTTTGGACTACAAGATCAAACCAAATTATAGAACAGGACCTCATAAATAACGTTCAACAAATTGGGATTCATTTAGCAACAGATTTTTTTCTTCCCTTTGAACTCATTTCTATAATTCTTTTAGTTTCCTTGATAGGTGCAATTACTATGGCTCGACAAATGGAAAAAATAGCGGAAATGTTCCCTATGGTAACTGGGTTCACGAATTATGGTCAACAAACAATACGAGCTGCAAGGTACATTGGTCAAAGTTTCATAATTACCTTATCCCACACAAATCGTTTACCTGTCACTATTCAATATCCTTATGAGAAATCGATCATGTCAGAGCGTTTCCGGGGTCGAATCCACTTTGAATTTGATAAATGTATTGCTTGTGAAGTATGTGTTCGTGTATGCCCGATAGATCTACCCGTTGTTGATTGGAGATTGGAAAGAGATAAAAAGAAACAATTGCTTAATTATAGTATTGATTTCGGGGTTTGTATATTTTGCGGTAATTGTGTCGAGTATTGTCCAACAAACTGTTTATCAATGACTGAAGAATATGAACTTTCTACTTATGATCGTCATGAACCAATCTCCATAATTGGAGATTACACAATTCAAACTGTTCAAAATGATTTATCTGATTGGCTAGTCAATAATGAACTGGTTCATAGATCTTTAGGCTTTGATTCTCGAGGAATACAAACCTTACAAATAAAGGTCGAGGATTGGGACTCCATTGCTGTTATTTTATATGTATATGGTTACAATTATTTACGCTCTCAGTGTGTTTATGATGTAGCACCAGGGGGATTTTTAGGTAGCGTATATCATCTTACAAGAATACAATATGATATATATAATCCAGAAGAAGTATGTATAAAAGTATTTGTGTCTAGGAATAATCCTAGAATTCCGTCTGTTTTCTGGATTTGGAGAAGTGCTGATTTTCAAGAACGCGAATCTTATGATATATTGGGAATCTCTTATGATAATCATCCACGCCTTAAACGTATTTTAATGCCTGAAAGTTGGATAGGCTGGCCCTTGCGTAAGGACTATATTACTCCAAATTTCTATGAAATACAAGATGCCCTTATGAATTTGATTGACTTTTCGTTACTTGATCAAACAACCTCCAATTCAGTTATTTCAACTACATCAAATGATCTTTCAAATTGGTCAAGACTTTCCAGTTTATGGCCTCTTTTATATGGTACTAGTTGTTGTTTCATTGAATTTGCTTCATTAATAGGTTCACGATTTGATTTTGATCGTTATGGATTGGTACCAAGATCAAGTCCTAGGCAAGCGGACCTAATTTTAACAGCTGGCACTGTAACAATGAAAATGGCTCCTTCTTTAGTGCGATTATATGAACAAATGCCTGAACCAAAATATGTCATTGCTATGGGAGCTTGTACTATTACAGGGGGAATGTTCAGTACTGATTCTTATACTACTGTTCGGGGAGTTGATAAGCTAATTCCTGTGGATGTTTATTTACCGGGATGCCCGCCTAAACCAGAGGCAGTTATAGATGCTATAACAAAACTTCGTAAAAAAATATCTCGAGAAATAATTGAAGATAGAACTAGATCTCAAGAAGAAAATCGATGTTTTACTACTAATCATAAATTTCATGTTCAACGTAGTAATCATACTATGCAAAATAGAAATCCTTTTTATTGGATAAAAAAACAAATGACTCGATCCATGTATATATATGTACTAAGTCGAGTATCTATTTCAAATGCATATCCCATTTTTGCGCAACAGGGTTATGAGAATCCGCGAGAAACAACTGGACGCATTGTATGTGCCAATTGTCATTTAGCTAATAAGCCTGTGGAGATTGAAGTTCCGCAAGCTGTGTTTCCTGATACTGTATTTGAAGCCATTGTTCGAATTCCTTATGATATGCAATTGAAACAAGTTCTTGCTAATGGTAAAAAAGGGGGTTTGAATGTGGGTGCTGTTCTTATTTTACCCGAGGGATTTGAGCTAGCTCCAACCGATCGTATTTCTCCTGAGTTGAAAGAAAAGATAGGAAATTTGTCTTTTCAGAGTTATCGTCCGAATAAGAAAAATATTCTTGTTATAGGTCCTATTCCTGGTCAGAAATATAGTGAAATTGTCTTTCCCATTCTTTCTCCTGACCCTTCGACCAAGAAAGACATTCACTTCTTAAAATATCCCATATATGTAGGTGGGAACAGAGGAAGGGGTCAGATTTATCCCGATGGTGGAAAGAGTAACAATACAGTCTATAATGCTACATCAGCGGGTATAGTAAGCAAAATAGTACGTAAAGAGAAAGGTGGATATGAAATAACCGTAGGTGATGCGTTAGGACATCAATCAGTTGATGTTATACCTCCAGGGCCAGAGCTTCTTGTTTCAGAAGGTGAATCCATCAAGCTTGATCAACCATTAACAAGTAATCCTAATGTAGGAGGTTTTGGTCAGGGAGATGCGGAAATAGTTCTTCAAGATCCATTACGCATCCAAGGCCTTTTATTCTTCTTCACATTCGTTATTTTGGCACAAGTGTTTTTAGTTCTGAAAAAGAAACAGTTTGAAAAAGTTCAATTATATGAAATGAATTTCATGACTTTTTACTATCGTCCTACTGTTACAGAAGCTTTCTCTTCTGTTCAATATATAATGACTGAGGCCAACTTTGGCTGGTTAATCCGATCCGTTCATCGATGGTCAGCAAGTATGATGGTTCTAATGATGATTCTACACGTATTTCGTGTGTATCTCACTGGTGGGTTTAAAAAACCCCGCGAATTAACTTGGGTTACAGGTGTGGTTTTGGCTGTATTAACGGCATCTTTTGGTGTAACTGGCTATTCCTTACCTTGGGACCAAATTGGTTATTGGGCAGTCAAAATCGTTACTGGTGTACCTGAAGCTATTCCACTAATAGGATCCCCTTTAGTGGAGTTATTACGTGGAAGTGCTAGTGTCGGCCAATCCACTTTAACTCGTTTTTACAGTTTACATACTTTTGTATTGCCTCTTCTTACTGCTGTATTTATGTTGATGCACTTTCTAATGATACGTAAACAAGGTATTTCGGGTCCTTTAGTGTTAAGAGCAAAATTAGCTAAAGGGATGGGGCATAATTATTATGGGGAACCCGCGTGGCCCAACGATCTTTTATATATTTTTCCAGTAGTAATTCTAGGTACTATTGCATGTAACGTAGGTTTAGCGGTTTTAGAACCATCAATAATTGGTGAACCGGCGGACCCTTTTGCAACTCCTTTGGAAATATTACCTGAATGGTACTTCTTTCCCGTGTTTCAAATACTTCGTACAGTACCCAATAAGTTATTGGGCGTTCTTTTAATGGTTTCAGTACCATTGGGATTACTGACAGTACCTTTTTTGGAAAATGTCAATAAATTCCAAAATCCATTTCGCCGTCCAGTAGCTACAACGGTTTTTTTAATCGGTACCATAGTAGCTCTTTGGTTAGGTATTGGAGCCACACTGCCTATTGATAAGTCCTTAACTTTAGGTCTTTTTATGATTGAAGTTTTTCTATTTGGAATTGTCTTAGGCCTAATTCCTATCACTTTAGCAGGATTATTCGTGACTGCATATTTACAATACAGACGTGGTGATCAGTTGGACCTTATGCTTACTATAACTAGTTATTTCAGTTTTTTACTGGCTGCTTTAACTATAACCTTAGTTCTATTTATTGGTTTAAGAAAGATACGACTTATTATGGATTTAGTAAGTTTTGCTTGGGCTGCTTTAATGGTAGTCTTTACATTTTCACTTTCCCTTGTAGTATGGGGAAGGTTGAGCGATACTGCACACCATCATTTAGCTATTGCCATCCTTTTCCTGATTGCTGGCCATATGTACAAGACTAACTGGGGCATTGGTCATAGCCTTAAAGACATTCTAGAAGCTCATAAAGGTCCATTTACAGGACAAGGGCATAAGGATCTTTATGAGATTTTAACAACTTCATGGCATGCTCAATTATCTCTTAACCTAGCTATGTTAGGTTCCTTAACCATTATTGTAGCTCATCATATGTATTCCATGCCTCCTTATCCATATCTAGCTACTGACTATGGTACACAACTCTCATTGTTCACACATCACATGTGGATTGGTGGATTTCTGATAGTTGGTGCTGCTGCACATGCAGCCATTTTTCTAGTAAGAGACTATGATCCAACTACTCGATACAATGATCTTTTAGATCGTATCCTTAGGCACCGCGATGCAATCATATCACATCTTAACTGGGTATGTATATTTTTAGGTTTTCACAGTTTTGGCTTGTACATCCATAATGATACCATGAGTGCTTTAGGACGTCCTCAAGACATGTTTTCAGATACTGCTATCCAATTACAACCCATCTTTGCTCAATGGGTACAAAATACTCATGCTTTAGCACCTAGTCTAACAGCTCCTGGTGCAACAACGAGTACCAGCTTAACTTGGGGAGGTAGTGATTTAGTAGCAGTAGGTGGCAAAGTAGCTTTGTTACCTATTCCATTAGGAACCGCGGATTTTCTAGTCCATCATATTCATGCATTTACGATTCATGTAACTGTATTGATATTACTGAAGGGTGTTCTATTTGCTCGCAGTTCCCGTTTGATACCTGATAAAGCAAATCTTGGTTTTCGTTTTCCTTGTGATGGACCTGGACGAGGAGGAACATGTCAAGTATCCGCCTGGGATCATGTTTTCTTAGGTCTATTTTGGATGTACAATGCAATTTCGGTAGTAATTTTTCATTTCAGTTGGAAAATGCAGTCGGATGTTTGGGGTACCATAAGCGACCAAGGGATAATTACTCATATCACAGGAGGGAATTTTGCACAAAGTTCCATTACGATTAATGGGTGGCTTAGAGATTTCCTATGGGCACAGGCTTCTCAAGTAATTCAATCTTATGGTTCTTCATTATCTGCATATGGTCTTTTTTTCTTAGGTGCTCATTTTGTCTGGGCTTTCAGTTTAATGTTTCTATTTAGTGGCCGTGGTTATTGGCAAGAACTTATTGAATCCATTGTTTGGGCTCATAACAAATTAAAAGTTGCTCCTGCTACTCAGCCTAGAGCTTTGAGCATTATACAAGGACGTGCTGTAGGAGTAACTCATTACCTTCTGGGTGGAATTGCCACAACATGGGCATTCTTCTTAGCAAGAATTATTGCAGTAGGAATGGCATTAAGATTTCCGAGGTTTAGCCAAGGTTTAGCTCAGGACCCCACTACTCGTCGTATTTGGTTTGGTATTGCTATTGCACATGACTTCGAGATTCATGATGATATTACTGAAGAACGTCTTTATCAGAATATTTTTGCTTCTCACTTTGGTCAGTTAGCTATAATATTTCTGTGGACATCTGGAAATCTGTTTCACGTAGCTTGGCAAGGAAATTTTGAGTTATGGATAAAGGATCCTTTGCATATAAGACCTGTTGCTCATGCAATTTGGGATCCTCATTTTGGCCAACCAGCTGTAGAAGCCTTTACTCGAGGAGGTGCTACTGGCCCAGTCAATATTGCTTATTCTGGTCTTTATCAGTGGTGGTATACAATCGGATTACGTAGCAATGAAGATCTTTATACTGGAGCTCTTTTTCTATTACTTCTTTCTGCAATATCCTTAGTTGCAGGTTGGTTACATCTACAACCCAAATGGAAACCAAGCCTTTCGTGGTTCAAGAATGCCGAATCTCGTCTTAATCATCATTTATCAGGACTTTTCGGAGTAAGTTCTTTGGCTTGGACAGGGCATTTAGTCCATGTCGCTATTCCTGGATCTAGAGGGGAATACGTCAGGTGGAGTAATTTCTTAGATGTATCACCGCACCCCCAAGGGTTGGGACCCCTTCTTACGGGTCAATGGAATCTTTATGCTCAAGATCCTGATTCGAGTAATCATTTATTTAGCACTTCCCAAGGAGCGGGAACTGCCATTCTAACCCTTCTTGGGGGATTCCATCCACAAACACAAAGTTTATGGTTGACCGATATCGCTCATCATCATTTAGCTATTGCCTTTATTTTTCTAATTGCTGGTCATATGTATAGAACTAATTTCGGAATTGGGCATAGTATCAAAGATCTTTTAGAAGCACATATTCCTCCAGGGGGTCGATTAGGACGTGGGCATAAAGGTCTTTATGACACAATCAATAACTCCATTCATTTTCAATTAGGTCTTGCTCTAGCTTCTTTAGGGGTTATTACTTCATTAGTAGCTCAACATATGTACTCTTTACCTGCTTATGCATTCATCGCACAAGACTTTACTACTCAAGCTGCCTTATATACTCATCACCAATATATTGCAGGGTTCATCATGACAGGAGCCTTTGCTCATGGAGCTATATTTTTCATTAGAGATTACAATCCAGCCCAGAATGAAAATAATGTATTGGCAAGAATGTTAGACCATAAAGAAGCGATCATATCGCATTTAAGCTGGGCAAGCCTTTTTCTGGGGTTCCATACCTTGGGCCTTTATGTTCATAACGATGTCATGCTTGCTTTTGGTACTCCGGAAAAACAAATCTTAATCGAACCCATATTTGCTCAATGGATACAATCTGCTCATGGTAAGACTTCATACGGATTTGATGTACTCTTATCTTCAACGAGCGGCCCAGCCTTCAATTCAGGTCGAAACATATGGTTACCCGGATGGTTGAATGCTGTTAATGAGAATAGGAATTCTCTTTTCTTAACAATAGGCCCTGGAGATTTCTTGGTTCATCATGCTATTGCTCTAGGTTTGCATACAACTACATTGATTTTAGTAAAGGGTGCTTTAGATGCACGTGGTTCTAAATTAATGCCGGATAAGAAGGATTTTGGTTATAGTTTTCCTTGCGACGGACCAGGGCGCGGCGGTACTTGTGATATTTCCGCTTGGGACGCATTTTATTTGGCAATTTTCTGGATGTTAAATACTATTGGATGGGTTACTTTTTATTGGCATTGGAAACATATTACTTTATGGCAAGGTAACGTTTCACAATTTAATGAGTCCTCCACTTATTTGATGGGATGGTTAAGAGATTATCTATGGTTAAACTCTTCACAACTTATCAATGGATATAATCCTTTTGGTATGAATAGTTTATCGGTATGGGCATGGATGTTCTTATTTGGACATCTTGTTTGGGCTACAGGGTTTATGTTCTTAATTTCTTGGCGTGGATATTGGCAGGAATTGATTGAAACTTTAGCGTGGGCTCATGAACGCACACCTTTGGCTAATTTGATTCGCTGGAGAGATAAACCGGTTGCTCTTTCCATTGTGCAAGCAAGATTGGTTGGAATGTCACATTCAGTAAAAATTTATGATACCTGTATAGGATGTACTCAATGTGTGCGAGCTTGTCCTACGGATGTATTGGAAATGATACCTTGGGATGGATGTAAAGCCAAGCAAATTGCCTCCGCACCAAGAACGGAAGATTGTGTAGGTTGTAAAAGATGTGAATCTGCCTGTCCAACAGATTTTTTAAGTATCCGTGTTTATCTAGGGCCTGAAACAACTCGTAGCATGGCTCTAGCTTATATGACAGATCTTAATTTACCTTCTATTTTTGTACCTTTAATAGGCCTCGTATTTCCGGCATTTTCAATTATTTTTTTATTTTTTTATGTGCAAAAAAATAATATTTTAATGCAAGATATAAAGACATATCTCTCTGTGGCACCTGTGATAAGTGCTCTATGGTTTGGTTCTTTAGCAGGTCTATTAATAGAAATAAATCGTTTATTCCCAGATGCTTTATCATTTCCTTTTTTTATGACTGCAATTTTAGAGAAACGTGAAAGCACAAGTTTATGGGGTCGCTTTTGTAACTGGATTACCAGCACTGAAAATCGCCTTTATATTGGATGGTTCGGTGTTTTAATGATTCCTACCTTATTGACCGCAACTTCCGTATTTATTATTGCCTTTATTGCTGCTCCTCCAGTGGATATTGATGGTATTCGTGAGCCTGTTTCTGGTTCTTTACTTTATGGAAACAATATTATTTCTGGTGCTATTATTCCTACTTCCGCAGCTATCGGTTTACATTTTTATCCGATATGGGAAGCAGCATCTGTTGATGAATGGTTATACAATGGTGGTCCTTATGAGCTAATTGTTCTACACTTCTTACTTGGAGTAGCTTGCTATATGGGTCGTGAGTGGGAACTTAGTTTCCGTCTAGGTATGCGTCCTTGGATTGCTGTTGCGTATTCAGCTCCTGTTGCAGCTGCTACTGCTGTTTTCTTGATCTATCCTATTGGTCAAGGGAGTTTTTCTGATGGTATGCCTTTAGGAATTTCTGGTACTTTCAACTTTATGATTGTATTCCAGGCAGAGCATAACATCCTTATGCATCCATTTCACATGTTAGGTGTAGCTGGTGTATTTGGCGGTTCCCTATTCAGTGCTATGCATGGTTCTTTGGTAACCTCTAGTTTGATCAGGGAAACTACTGAGAACGAATCTGCTCTAGACCTAGCTATGGCTTTATACGAATTAGCGGTTTTTGATCCCTCTGATCCTGTTCTTGATCCAATGTGGAGACAGGGCATGTTCGTTATACCTTTCATGACTCGTTTAGGAATAACCAATTCATGGGGCGGTTGGAATATTTCAGGAGGAACTGTAACCAATCCAGGTATTTGGAGTTATGAAGGTGTTGCAGCGGCACATATAGTGTTTTCTGGTTTGTGCTTCTTGGCAGCTATCTGGCATTGGGTATATTGGGACTTAGAAGTATTCTGTGATGAACGTACAGGAAAACCTTCGTTGGATTTGCCCAAGATTTTTGGAATTCATTTATTTCTCTCAGGTGTAGCTTGCTTTGGCTTTGGCGCATTCCATGTAACAGGTTTGTACGGTCCTGGAATATGGGTGTCCGATCCTTATGGACTAACTGGAAAAGTACAAGCTGTCAATCCAGCTTGGGGTGTGGATGGTTTTGATCCTTTTGTTCCAGGAGGAATAGCCTCTCATCATATTGCTGCAGGCACATTAGGTATATTAGCAGGCTTATTCCATCTGAGTGTCCGTCCGCCTCAACGTCTATACAAAGGATTACGCATGGGCAATATTGAAACTGTACTTTCCAGTAGTATTGCTGCTGTCTTTTTTGCAGCTTTTGTTGTTGCAGGAACTATGTGGTATGGTTCAGCAACTACCCCAATCGAATTATTTGGTCCTACTCGTTATCAATGGGACCAGGGATACTTTCAACAAGAAATATATCGAAGAGTTAGCGCCGGGCTAGCCGAAAATCTAAGTTTATCGGAAGCTTGGTCTAAAATTCCTGATAAATTAGCTTTTTATGATTACATTGGTAATAATCCGGCAAAAGGGGGATTATTTAGAGCAGGTTCAATGGATAACGGAGATGGAATAGCGGTTGGATGGTTAGGACACCCCCTTTTTAGAGATAAAGAAGGTCGGGAGCTTTTTGTACGTCGTATGCCTACCTTTTTTGAAACATTTCCGGTAGTTTTGGTAGATGAAGACGGGATTGTTAGAGCCGATGTTCCTTTTAGAAGGGCAGAATCTAAATATAGTGTTGAACAAGTAGGTGTAACTGTTGAGTTCTATGGTGGTGAACTTAATGGAGTAACTTATTCAGATCCTGCTACTGTTAAAAAATATGCTAGACGTGCCCAATTAGGTGAGATTTTTGAATTAGATCGAGCTACTTTGAAATCTGACGGTGTTTTTCGTAGTAGTCCAAGGGGTTGGTTTACTTTTGGACATGCTACATTCGCCTTGCTCTTCTTGGATGCTCAAGTGGAATTTGGAACATTCCAAAAAGTTGCATTTGTATGGTCTGGAGAGGCTTATTTGTCTTATAGTTTAGGTGCTTTATCTGTCTTTGGTTTTATTGCTTGTTGTTTTGTCTGGTTCAATAATACCGCTTATCCTAGTGAGTTTTATGGACCCACTGGGCCAGAAGCTTCTCAAGCTCAAGCATTTACTTTTTTAGTTAGAGACCAACGTCTTGGAGCTAATGTGGGGTCCGCACAAGGACCCACTGGTTTAGGTAAATATCTAATGCGTTCCCCGACTGGAGAGGTTATTTTTGGAGGAGAAACGATGCGTTTTTGGGATCTTCGTGCTCCTTGGTTAGAACCTCTAAGGGGTCCAAATGGTTTGGACTTGAGCAGGCTAAAAAAAGACATACAACCTTGGCAAGAACGACGTTCGGCAGAATATATGACTCATGCTCCTTTAGGTTCTTTAAATTCTGTGGGTGGTGTAGCTACGGAGATCAATGCAGTCAATTATGTCTCTCCTAGAAGTTGGTTAGCGACCTCTCATTTTGTTCTAGGGTTCTTCTTTTTTGTAGGACATTTGTGGCATGCAGGAAGGGCCCGTGCAGCTGCAGCAGGGTTTGAAAAAGGAATCGATCGTGATTTGGAACCCGTTCTTTTCATGACTCCTCTTAACATGTTACGTCAATTTGAAATTGCTCGATCTGTTCAATTGCGACCTTATAATGCAATTGCATTCTCTGGTCCAATCGCTGTTTTTGTTTCCGTATTCCTAATTTATCCACTGGGTCAATCTGGTTGGTTCTTTGCACCGAGTTTTGGCGTAGCAGCTATATTTCGATTCATCCTCTTCTTCCAAGGATTTCATAATTGGACATTGAACCCATTTCATATGATGGGAGTTGCTGGAGTATTAGGTGCGGCTATGTCTGGAAGCACGGGAGAACGTTCTTTTGCTGATATTATCACCAGTATTCGATACTGGGTTATTCATAGCATTACTATACCTTCCTTATTCATTGCGGGTTGGTTATTCGTCAGTACGGGTTTAGCTTACGACGTATTTGGAAGTCCTCGGCCAAACGAATATTTCACGGAAACTCGACAAGGGATTCCATTGATAACCGAACGTTTTGATTCTTTGGAACAACTTGATGAATTTAGTATGACCATAGATCGAACCTATCCAATTTTTACAGTACGATGGTTGGCTGTTCACGGATTAGCTGTACCTACCGTTTCTTTTTTAGGGTCAATATCAGCAATGCAGTTCATCCAACGAATGGCTACACAAACCGTTGAAGATAGTTCTAGATCTGGATCAAGACGAACTCCTGTCGGGGATTTATTGAAACCCTTAAATTCAGAATATGGTAAAGTAGCTCCGGGCTGGGGTACTACACCACTTATGGGAGTTGCAATGGCTCTATTTGCTGTATTCCTATGTATTCTTTTGGAAATTTATAACTCTTCTGTTTTATTGGATGGGATTACTAGGATGCTTACTCTCAAACTTTTTGTTTACACAGTAGTTATATTCTTTGTTTCCCTTTTTATTTTCGGATTTTTATCTAATGATCCAGGGCGTAATCCTGGGCGTGAGGAGATGGCCGATACTACTGGAAGGATTCCTCTTTGGCTAATAGGTACTTTAACAGGTATTCTTGTTATAGGTTTAATAGGTGTTTTCTTTTACGGTTCATATTCTGGATTGGGTTCATCTCTAATGCTTAATATCTTTAGTTTAATCTGTATCTGTCTTAATTCTGTCCTTTATCCGAGTAATTCTTTCTTCGCCAAATTGCCCGAAGCTTATGCGATTTTCAATCCAATTGTAGATTTTATGCCTGTTGTACCTGTACTCTTTTTTCTCCTAGCTTTTGTTTGGCAAGCTGCTGTAAGCTTTCGAATGACACAATCAAACCCGAATGAACAAAATGTTGAATTGAATCGTACCAGTCTATACTGGGGTTTATTACTAATTTTTGTACTTGCTGTTTTATTTTCCAATTATTTCTTTAATATGGAAGTCAATATTCTCGCATTTATTGCTACTGCACTGTTCATTCTAGTTCCTACTGCTTTTTTACTTATTATCTACGTAAAAACAGTTAGTCAAAATGATATGGAAACAGCAACCTTAGTCACGATCTTTATATCTGGTTTACTTGTAAGCTTTACTGGGTACGCCTTATATACCGCTTTTGGGCAACCCTCTCAACAACTAAGAGATCCATTCGAAGAACATGGGGATATGGAAGCATTGGTTTATACATTCCTTTTAGTCTCGATTTTAGGGATAATCTTTTTCGCTATCTTTTTTCGAGAACCACCTAAGGTTCCAACTAAAATAATGACTATTGCTTTCCAATTAGCTGTTTTTGCACTGATTGCGACTTCATCAGTCTTACTTATTAGTGTACCTCTTGTATTTGCTTCTTCTGATGGTTGGTCAAGTAACAAAAATGTTCTATTTTCCGGTACATCATTATGGATTGGATTAGTCTTCATGCGTTGGAGACGTTTCTTGTTCGAAGCACTTTATAAAGCACAGGCCGAAACAGGTGAAATCAAAGGGCACTACTTGAATGCTACTGCAGGTACATCTGAAGAAATGCTCAAAAGAGCAATATTTGCTAGAGAATTGGGAGTTCCTATCGTAATGCATGACTACTTAACCGGGGGATTCACTGCAAATACTAGTTTGGCTTTTTATTGTCGTGATAATGGTCTACTTCTTCACATCCACCGCGCAATGCATGCAGTTATTGATAGACAGAAAAACCATGGTATGCATTTCCGTGTACTAGCTAAAGCATTACGTATGTCTGGTGGAGATCATATTCACTCTGGTACAGTAGTAGGTAAACTGGAAGGGGAGCGTGAGATGACTTTAGGTTTTGTTGATTTATTACGTGATGATTATATTGAAAAAGATCGTAGTCGTGGTATCTTTTTCACTCAAGATTGGGTCTCTATGCCTGGTGTTATACCTGTGGCTTCAGGGGGTATCCATGTTTGGCATATGCCTGCTTTGACCGAAATCTTTGGAGATGATTCCGTACTTCAATTTGGTGGAGGAACCTTAGGACACCCTTGGGGAAATGCACCTGGTGCAGTAGCTAACAGGGTGGCTTTAGAAGCGTGTGTACAAGCTCGTAATGAAGGACGTGATCTTGCTCGTGAAGGTAATGAGATTATTCGAGCAGCAGCTAAATGGAGTCCTGAACTAGCCGCTGCTTGTGAAGTATGGAAAGCAATCAAATTTTTCGATCCGGTAGATATGATTCAACCTCAAACTATGTTGAATGTAGCAGATAACAGCGGTGCTCGAAAATTGATGTGTATTCGAATCATAGGAGCTAGTAATCAACGATATGCTCAAATTGGTAATGTTATTGTTGCTGTAATCAAAGAAGCAGTTCCCAATATGTCTCTAGAAAAATCTGAAGTAATTCGAGCTGTAATTGTACGTACACGTAAGGAATTCAAATGTGAAGATGGTATGATAATAAAATACGATGACAATGCAGCAGTTGTCATTGATCAAAAAGGAAATCCAAAAGGATCTAGGATTTTTGGTGCAATCACTGAAGAATTGAGAAAATTTCGTTTTACTAAAATTCTCTCATTAGCTCCTGATGTATTAATGAAGGGAATATCTCGTCGAGGTAATTCGATTTCTTTTGGCAGATATGCTCTTCAAGCACTTGAACCTGCCTGGATTACAGCTAGACAAATAGAAGCAGGACGAAGGGCAATAACACGATATGTGAAAATATGGGTACGTATGTTTCCCGACAAACCTGTTACAATAAGGACTACGGAAACACGCATGGGTTCAGGTAAAGGAGATCCAAAATATTGGGTATGCGTTATTAAACCAGGTCGAATACTTTATGAAATGAGTGGAGTATCAGAAACTATCGCTAGAAGAGCTATCTCAATAGCTGCTCACAAAATGCCTATACAAACTCAATTTCTTATGCCTTTAGGCACGGCCATACATAACATAGAATTCACACATGGAAAAGGCGGACAATTAGCTAGAGCAGCAGGTGCTGTAGCGAGACTGATTGCAAAAGAGGGTAAATCGGCCACATTAAGATTACCATCTGGGGAGGTTCGTTTGATATCCCAAAACTGCTTAGCAACAATCGGACAAGTGGGTAATGTTGGGGTGAAGCTCAAGAGTTTGGGTAGAGCTGGATCGAAGTGTTGGCTAGGTAAGCGTCCTGTGGTAAGAGGAGTAGTTATGAACCCTGTGGACCATCCACACGGGGGCGGTGAAGGAAAAGCCCCAATTGGTAGAAAAAAACCCGCAACTCCTTGGGGTTATCCTGCGCTTGGAAGAAGAAGTAGGAAAAGGAGAAAATATAGTGATAGCTTGATTCTTCGTCGAGGATATATAGCTCGAAGACGTCGAAAAAAAAATGTATCAGGTTTTAGAGGAGCTCATTCAAGACATACTCGAATGATTATTCAACAGAAAATGAGAGGTTTGTTTTACTCTCATCGAGATAGAGGCAGGAAAAAGAGGTATTTTCGTCGTTTGTGGATCACTAGAATAAATGCAGTAACTCGTGAAAACCAAACATTTGATAGTTATTGTAAGTTTATCCACAATCTATATAAGAAGCAATCTTTTCTTAATCGTAAAATACTTTCACAAATATCTATATCAAATAAGATTGGTTTTTGTAAGATTTCTGATAAAATATTCATTAGTAAAGGACACAGTTATCCAATAAAAAATATCTGGAGAAAAAAAGCATATTTAACTGCAGTGAAAACCTGTTCTTTAATAAAATCTAATACACTCAATTTATTAGAATTGAGAAAATTTTGTCGCTATTGTAACAAACATACGATTCATAGGGAAATAAAAATGAAAATTGGAGCATCAGTTCGTAAAATTTGTAAAAGATGTCGATTAGTTCGTAGACGTAAACAACTTACGGTGATTTGTCCCAATCTGAAACATAAAAAAAGGCAAGGT??????????????????????????????????????????????????????????????????????????????????????????????????????????????????????????????????????????????????????????????????????????????????????????????????????????????????????????????????????????????????????????????????????????????????????????????????????????????????????????????????????????????????????????????????????????????????????????????????????????????????????????????????????????????????????????????????????????????????????????????????????????????????????????????????????????????????????????????????????????????????????????GATTCGGGGTTTTCAGTTATAGCTGAGCATCAGGGAAAGGTCTTTTATACTGATAGTCACAAGATCTCTTTTTCAAGGAATGGGATTCCGTTAGTTAAGTATCAAGGTTCCAACAAAAAAACTTTTCTCCATCAAAAATCCCGGGTTCAGGGAGGTCAATGCGTCAAAAAAGGTCAAATTTTAGCGGATGGTGCCGCTACAGTTGGTGGGGAACTCGCTTTAGGAAAAAATATATTAGTAGCTTATATGCCGTGGGAGGGTTATAATTCTGAAGATGCGGTACTAATTAGCGAACGCTTGATATATGAAGATATTCTGACTTCTTTTTATATTCGGAAGTATGAGATTAAAACTTATATGACAAATCAAGCTGAAAGAATCACTAAGGGAATACCCCATCTCGAGACTTATTTTCTCCGTAATTTGGATAGGAGTGGGATTGTGATGCTGGGATCTTGGGTAGAAACAGGTGATATTTTACAGATTCATAGGATGATTGACCAGTATAAACATCAAAAACTTCAAATTGGACCAGTTTCTCCTCAACAAATAAAGGCTTGGGCGACCAAAATCGGAGAGGTAACCAAAATTCAGACTTTTCATTATAAAAGCAATAAACCAGAAAAAAATGGATTGTTTTGCGAAAGAATCTTTGGACCCATAAAAAGTGGATTTTGTGCGTGTGGAGCTGAAAAAGAAAACCCAAGATTTTGTGAAGAATGTGGAGTAGAATTTGGTAACTCTCGAATACGAAGATATCAAATGGGGTACATCAAACTCGCATGTCCAGTGACTCATGTGTGGTATTTAAAACGTCTTCCTAGTTATATCGCAAATCTTTTAGATAAATCCCTTAAGGAATTAAAAAGCCTAGTATATTGCTCTTCTTTTGCTAGGCCCATAGCTAAAAAACCGACTTTCTTACGATTAAGAGGTTTATTCGAATATGAAATCCAATCCCGGAAATACAGCATTCCACTTTTTTTTACATTTCAAAATCGAGAAATTCTTATAGGAGCTGATGCTATTAGAGAGCAATTAGCTGATTTAGATTTGCGAATTATTATCGAGAATTCATTAGTAGAATGGAAAAAATTATGGGAAAATAGAAAACAAATAAGAAAGAATTTTTTGGTTAGACGTATGGGATTAGCTAAACATTTTCTTCAAACAAATATAGAACCTGAATGGATGATTTTGTACTTATTACCAGTTCTTCCTCCCGAATTGAGACCCATTATTCAGATAGATGGGGGTAAGCTAATAAGTTCGGATATTAATGAGCTCTATAGAAGAGTTATTCGTCGGAATGATCTTCTTAGCTGTTCGGACAGAGAGGTTGTAAATTCTCAGGTAAAATTATTACAAGAAGCTGTAGATATACTTCTTATTGGGGTCCACGAACCAAGTAAGGATGGTAAAGATAAAGTTTACAAATCTTTTTCAGATATAATTGGAGGGAAAGAAGGAAGATTCCGCGAGACTTTGCTTGGTAAACGGGTTGATTATTCAGGGCGTTCTGTCATTGTTGTGGGTCCTTCTCTTTCATTACATCAATGCGGATTACCTCGAGAAATCGCAATAGAGCTTTTCCAAGCATTTCTAATCCGTGATCTAATTAGGAAACATTTCGCTTCTAACACAGCGACTGCTAAAAGGCAGATTCGGGAAAAAGAACTTATTGTATGGGAAATACTTCAAGAAGTTGTGCAGGGGCATCCTGTATTACTGAATAGAGCACCAACTCTGCATAGATTAGGCATATTGGCCTTCCAACCCATTTTAGTGGAGGGGCGTGCTATTTATTTACACCCATTAGTTTGTAAGGGTTTTAATGCAGACTTTGATGGAGATCAAATGGCTGTTCATTTACCTTTATCTTTAGAAGCTCAAGCGGAAGCTCGTTTACTTATGTTTTCTCATACAAATCTGTTATCTCCAGCTATTGGAGATCCTATTTGTGTACCAACTCAAGATATGCTTATTGGACTCTATATATTAACTATGGGAAATCGTCGAGGGATTTGTGCAAATAGGTATAATTGCAGAAACTATCAAAATAAAGAACCTTATTTTTCTAGCTCATATGATGCACTTGGAGCTTATCGGCAAAAAAGAATCAGTTTAGATAATCCTTTGTGGCTCCAATGGCCTTTTTTTGGGTCAAATGAACTTCCCATTGAAGTTCAATATGAATCTTTGGGTACTTCTCATGAGATTTATGGGCATTATCTTCTAATAAGAAGTGCAAAAGAAGAAATCCGTTGTATATACATTCGAACCACTCTTGGTCATATTTCTTTTTATCGAGAAATAGAAGAAGCCATACAAGGGTTTAGTCGAATTATTGATTTAGCAACACTTTTCGCTCAGGATCTCGTGCAAGAAAAAGACAATCTCCAATTTAGAATTGTCAATTATTTCCTTTATATTCGAATAATCTGTCTTAAGAATATTCAATTAGTTCGGACTTGTTTAGTATTGAATGACCAAAAACAAGAAGAGGTTCATTCATTTGTTGAGATAAAGACATATTTAATTCGCAATTTCATCAAAATTGAGTTAATTGGAAAAAGATATGAAAGAGCAAGTTCAGGATTCATTCCTAATGTATTAGATTCCAAGACGAAAATGGGTACTTTGTTGATAATTTTGCCATCGTCCAATTGTTCTCAAATGCCGCTAGGTGCTATTGTATCTAAAAATTTTTATTCATTTTTTCTAACTCATAATGAGATCTTATTAAATAAATATGCTGAATACTGTTTAATAGATGAGAATAGCAGAATTTACAGTCCGTTGAACCCATTCAATTGGAATTGGTTCTTTCACGACAATAGTTGGGAAGAGACATCGACAAAAATAAGTCTTGGACAATTTATTTGCGAAAATTTGTGTCTTTTTGTCAAAAAATCTGGTCAAATTGTAATTATCAATCTTGATTCCTTAGTTATAAGATCAGCTAAGCCCTATTTACTCACTTCAGGCACAACCATTCATGGTCATTATGGGGAAATCTTTTATAAAGGAGATGTATTAGTTACATTTCTATATGAAAAATCGAGATCTAGTGATATAACGCAAGGTCTTCCAAAAGTAGAGAAATTTTTCGAAGCGTTACTATTGATGAACCTAAAAAGGAGGATTGAAGGTTGGAACGAACGTATACCAAGAATTCTTGGAGTACCTTGGGTTTTCTTCATTGGAGCTGAGCTAACCATAGCCCAAAGTCGTATTTCTTTGGTTAATGAGATCCAAAAGGTTTATCGATCTCAGGGGGTACATATCCATAATAGACATATCGAGATTATTGTACATCAAGTAACATCAAGAGTGTTGGTTTCAGAAGATGGAATGTCTAATGTCTTTTTACCTAGAGAGTTAATTGGGTTATTACGAGCGGAACGAGCAGGACGCGCTTTGGATTCAATCTTTTATCGGGCAATCTTGTTGGGAGTAACAAGAGCCTCTCTAAATACTCAAAGTTTCATATCTGAAGCAAGTTTTCAAGAAACCGCTCGAGTTTTAGCAAAAGCTGCTCTGCGAGGTCGTATTGATTGGTTGAAAGGTCTGAAAGAAAACGTTGTTCTGGGAAGAATTCTACCTATTGGTGGATTGAAAAAAAAACGTTTTCGTTTAAGAACTATACGACGTAAAATACAAAAAGGACTTATTCATATTCAAGCAAGTTCTAACAATACCATTATAACTGTTTCAGATTTTGAAGGTCAGGTAGTTTCTTGGGATTCCGCTGGTACTTCTCGATTCAAAGGTCCAAAAAAACCAACACCCTATGCTGCCCAAACCGCAACAAGAAATGCTATTTATATGTTAGGTATGAAAGGAGCAGCAATTAAGATAAACGGTGCCGGTCCTGGAAGAGCTGCAGCATTAAAAAGCGTTGTTCATAGTGGTGTAAAATTAAGTTTCATACGTGATGTAACACCTCTGCCACATAATGGATGCCGGCCCCCTAAAAGAAGACGTGTTATGGCAAAAAAAAGTTTAATTCAGAGAGAACACAAGCGAAAGAAATTGGAAGAAAAATATCGTTTGATTCGTCAGTCCTTAAAAAAGAGCAAAGACTTATCCCTGGAAATAAGAAAAATTCAGAGAAAATTGCAATCTCTACCACGTAATAGTGCACCTACACGTCTTCATAGACGTTGTCTTGTTACTGGAAGACCTAGAGCTAACTATCGAGATTTTGGACTATCCGGGCACATACTTCGAAAAATGGTTCATGCATGTTTATTACCGGGTGCAACAAAATCAAGTTGGATAAAACTTCGTTTGAGACGATGTGGGAAAAAGTTTTATGATCCAATAAATAAAAAAACTTATTTAAATTTTTCTGCTATTCTTTTTTTTCTTAAAAAAGGTGCTCAACCTACAGAGACTGTTCATGATATATTAACAAGGGCAGAATTTTTTATGGTTGGCCATACAATCGGTATTCATAATGGAAAGGAACATATACCTATTTATATAACAGATTCTATGAAAGGTCACAAATTGGGAGAATTCGCGCCTACCCGGAACGATAACGATAATAAATCTGTAATGATGACAAGAAGATATTGGAACATCAATTTTGAAGAGATGATTGAAGCAAGAGTTCATTTAGGTGATTATAAAAAGAGATGGAATCCTAAAATCACTCCTTATATCCTTCTAAAGCGCTTAGGTATACATATTACAAATCCCGCTAAAACTGCTCGTTTTTTATCAGAAGCTTGTGATTTACTTTTTGATGCAGCACGTATAAAAAAAAACATTTTAATTGTTGGTACTCAAAAAGTCGCGGATTCAGTAGCGTTGGCTGGA????????????????????????????????????????????????????????????????????????????????????????????????????????????????????????????????????????????????????????????????????????????????????????????????????????????????????????????????????????????????????????????????????????????????????????????????????????????????????????????????????????????????????????????????????????????????????????????????????????????????????????????????????????????????ATGTCTCGTTATCGAGGACCTCGTTTCAAAAAAATACGCCGTCTTCGAGCTTTACCAGGAATAGTTACCCTATCGAAAAAACACATTCCTAGAAATAAGGAATATCGTGTTCGTTTAGAAGAAAAACAGAGATTACGTTTTAATTATGGTTTGACAGAACGACAATTAGTTAGATATATGCATATCGCTGGAAAAAGCAAAGGATCAACAGGTCAGGTTTTGTTACAACTACTTGAAATGCGTTTGGATAACATCGTTTTTCGTTTGAATATGGCTTCGACCATTCCTGGAGCCAGACAATTGGTGAACCATAGACATATTTTAGTTAATGGTCATATAGTTGATATACCGAGTTATCGTTGCAAACCCAGAATTACTACAAAGAATAACGAAAGATTTTTTAGTCTGATTAAAAGAAGCTTTCAAGGACAAGTAAAGAAAATAATAGATAGGTCAGGGGTCTTTTTGACAATAAAGGAATCCTTAGTCGTAGAATATTATTCTCGTCAGATTATGTTGGTTAACCGTATGATGAAACACGGAAAAAAATCATCGGCTTATCAAATTTTCTATCGAGCCGGGATAGATATTAGACAAACAAAACAAAATCCAGTATATGTTGAGTCAAGTAGAATGAGTAAGGACACTATTTCCGATCTTATTACTTTGATAAGAAATGCTGACATGGCTAAAAAAGAAACTGTTCCAATACCATCTACAAACATTACTGAAAGCATTGTTAAGATACTTTTAAGAGAAGGTTTTATTGAAAATGTTCGGAAACATAAAAAAAATAACAAGAATTTCTTGATTTTAAGTCTACATAAAAAAGGAATAATAAGCCGACCCAGTTTTCGAATTTACTCGAAATATCAACGAATTCCTAAGATTCTAGGTGGAATAGGAATTGTAATTCTGTCTACTTCTCGAGGTATAATAACAGATCGAGAAGCTCGACTTCAAAGAATTGGAGGAGAAATTTTATGTTATATATGGATGGAGAGTTTGATCCTGCAGGATGAACGCTGGCGGCATCTTAACACATGCAAGTCGGACGGGAAGTGGTTCCAGTGGCGGACGGGTGAGTAACGCGCATGCCCTTGGGAGGGGAACCGGTTGCTAATACCCGCTGAGGAGCAAGGAGGAATCCGCCCGAGGAGGGGCTCGCGTCTGATTAGCTAGTTGGTGAGGCAATAGCTTACCAAGGCGATGATCAGTAGCTCCGAGAGGATGATCAGCCACGGGACTGAGACACGGCCCAGACTCCTACGGGAGGCAGCAGTGAGGAATTTTCCGCAATGGGCGAAAGCCTGACGGAGCAATGCCGCGTGGAGGAAGGCCCACGGGTCGTAAACTTCTTTTCTCGGAGAAGAAGCAATGACGGTATCCGAGGAATAAGCATCGGCTAACTCTGTGCCAGCAGCCGCGGTAATACAGAGGATGCAAGCGTTATCCGGAATGATTGGGCGTAAAGCGTCTGTAGGTGGCTTTTCAAGTCCACTGTCAAATCCCAGGGCTCAACCCTGGACAGGCGGTGGAAACTACCAAGCTGGAGTACGGTAGGGGCAGAGGGAATTTCCGGTGGAACGGTTAAATGTATTGAGATCGGAAAGAACGAACAGCGAAAGCACTCTGCTGGGCCGATACTGACACTGATAGACGAAAGCTAGGGGAGCAAATGGGATTAGTGACCCCCCTAGTCCTAGCCGTAAACGATGGATACTAGGTCCACCCGTACAGTTCCGTAGCTAACGCGTTAAGTATCCCGCCTGGGGAGTACGTTCGCAAGAATGAAACTCAAAGGAATTGACGGGGGCCCGCACAAGCGGTGGAGCACGTGGCTTAATTCGATGCAGAGCGAAGAACCTTACCAGGGCTTGACATCCCTCTTGAAAGAGAGGGGTGCCTTCGAACGCGGACACAGGTGGTGCATGGCTGTCGTCAGTTCGTGCCGTGAGGTGTTGAGTTCAGTCTCGCAACGAGCGCAACCCTCGTGTTTAGGCAAGAGACAACCTGGTGAACATCTTAGTAGCCAGAGGAAAAGAAAGCACCTTGCAAGGCTAAATAACTGGACATCTAGTGGGATGTTCTGGTGTCCTAGGCGTAGAGGAACCACACATCCATTCCGAATTTGGTGGTGAAACTCTACTGCGGTGACGATACTGTAGGGGAAGTCCTGCGGAAAAATAACTCGATGCCAGAGGGGATATAGCTCAGTTGGTAGAGCTCCGCTCTTGCGGCGGCATGGCCAAGCGGTAAGGCAGGGGACTGCAAATCCTTTATCCCCAGTTCAAATCTGGGTGTCGCGGGATTGTAGTTCAATTGGTCAGAGCACCGCCCTGTCAAGGCGGAAGCTGCGGGTTCGAGTCCCGTCAGTCCGCCCTCATCGTCTAGTGGAGGACATCTCTCTTTCAAGGAGGCAGCGGGGATTCGATTTCCCCTGGGGGTGGGATAGCTCAGTCGGTAGAGCAGAGGACTGAAAATCCTCGTGTCACCAGTTCAAAACTGGTTCCCGGCATAGTTTAGTGGTAACCTAGCCTTCCAAGCTAACGATGCGGGTTCGATTCCCGCCCAAGGAGAAGACGCGGGTTCGATGCGGATGTAGCCAAGTGGATCAAGGCAGTGGATTGTGGATCCACCCGCGGGTTCAATTCCCGTCGTTCGGCATCCATGGCTGAATGGTTAAAGCGCCCAACTAATTGGCAAATTAGGTTCAATTCCTACTGGATGGGGCTATTAGCTCAGTGGTAGAGCGCGCCCCTGATACGGGTTCGAGTCCCGGGCAACCCAGCCTTGATGGTGAAATGGTAGACACGCGAGACTCAATCTCGTGCTAAAGAGCGTGGAGGTTCGAGTCCTCTTCAAGGCGCCGCCATGGTGAAATTGGTAGACACGCTGCTCTTAGGAAGCAGTTCTCGGTTCGAGTCCGAGTGGCGGAACTCAGTGAGTATTGCTTTCATACGGCAGGAGTCATTGGTTCAAATCCAATCCTCAGTAGCTCAGTGGTAGAGCGGTCGGCTGTTAACTGATTGGTCGTAGGTTCGAATCCTACTTGGGGGGTGTAGCGCAGCTTGGTAGCGCGTTTGTTTTGGGTACAAAATGTCACAGGTTCAAATCCTGTCATCCGGCGTCGCCAAGCGGTAAGGCAACGGGTTTTGGTCCCGTCATGAAGGTTCGAATCCTTCCGTCGGGCCTGTAGCTCAGGATTAGAGCACGTGGCTACGAACCACGGTGTCGGGGGTTCGAGTCCCTCCTCGCGCGTCCATTGTCTAACGGATAGGACAGAGGTCTTCTAAACCTTTGGTATAGGTTCAAATCCTATTGGACGCAGGGGAGATGGCTGAGTGGACTAAAGCGGCGGATTGCTAATCCGTTGTACGACGAGGGTTCGAATCCCTCTCTTTCGGAGAGATGGCCGAGTGGTTGAAGGCGTAGCATTGGAACTGCTATGTAGGCTTTTGTTTACCGAGGGTTCGAATCCCTCTCTTTGAGATGGCTGAGTGGTTGATAGCTCCGGTCTTGAAAACCGGCATAGTTTTCGAACTATCGGGGGTTCGAATCCCTCTCTCT?????????????????????????????????????????????GCCCACTTAGCTCAGAGGGAGCATCGCATTTGTAATGCGATGGTCATCGGTTCAACTCCGATAGCGGGCAGGGATATAACTCAGCGGTAGAGTGTCACCTTGACGTGGTGGAAGTCATCAGTTCGAACCTGATTATCCCCGAGAAGGTCTACGGTTCGAATCGCGCTCTTAGTTCAGTTCGGTAGAACGCGGGTCTCCAAAATCCGATGTCGTAGGTTCAAATCCTACAGAGCGGGGTCGATGCCCGAGCGGTTAATGGGGACGGACTGTAAATTCGTTGACGATATGTCTACGCTGGTTCAAATCCAGCTCGGCCCAGGAGTAGAGCAGTCTTAGCTCACAAGGCTCATAACCTTGGGGTCAGGTTCAAATCCCGTCTCCGCA??????????????????????????????????????????????????????????????????????????????????????????????????????????????????????????????????????????????????????????????????????????????ATGTTGGCTCAATCCGAGGGAAATTATGCAGAAGCTTTACAGAATTATTATGAAGCTACGCGACCAGAAATGGATCCTTATGACCGAAGTTATATACTCTATAACATAGGCCTTATACATACAAGCAATGGAGAACATACAAAAGCTTTGGAATATTATTTTCGAGCACTAGAACGAAATCCTTTTTTACCGCAAATGAATTGGCGATCAAAAGATATATGGATAGAATTTCTAAGGGGGTCTCGAAAAACAAGTAATTTTTTCTGGTCTTTTATCCTTTTTTTCGGTTCACTAGGATTTTTAGTGGTTGGAACTTCCAGTTATCTTGGTAGAAATATTATATACGTATTTCCGTCTCAGAAAATCCTTTTTTTTCAACAAGGAATCATAATGTCTTTCTACGGGATGGCAGGTCTATTCATGAGTTCCTATTTGTGGTGCACAATTTTTTGGAATGTAGGGAGTGGTTATGACCAATTTGATAGAAAAAAAGGAATTGTGTGTATTTTTCGTTGGGGATTTCCTGGACTAAATCGTCGCATCTTTCTTCGCTTCCTTATGAAAGATATCCAATCAATTAGAATTGAGGATAAAGAGGGCATTTATTCTCGTCGTGTACTTTATATGGAAATAAAGGGTCAAGGGTCCATTCCCTTGACTCATACGTATGATAATTTGACGCCGCGTGAAATTGAACAAAAAGCTGTCGAATTGGCTTATTTCTTGTGTGTACCAATTGAAGTATTT
>Centrolepis_cambodiana
TAAGGTCACGGCGAGACGAGCCGTTTATAGGTGTCAAGTGGAAGTGCAGTGATGTATCGAGCCGATGAAATTAGTAGCATTATCCGTGAACGTATTGAGCAGTATAATAGAAAAGTAAAAATTGTGAATATCGGTACCGTACTTCAAGTGGGTGATGGTATTGCCCGTGTTTATGGTCTTAATGAAGTAATGGCAGGGGAATTAGTTGAATTTGAAGAAGGTACTACAGGTATTGCTCTTAATTTGGAATCAAAAAATGTTGGCATTGTATTAATGGGCGATGGTTTGATGATACAAGAAAGAAGTTCTGTAAAAGCAACAGGAAGAATTGCTCAGATACCCGTGAGTGAAGCTTATTTGGGTCGTGTTATAAATGCTCTAGCTAAACCTATTGATGGGAGAGGCGCAATTGCAGCTTCTGAATCTCGCTTAATTGAATCTCCTGCCCCAGGTATTATTTCCAGGCGTTCCGTATATGAACCACTTCAAACGGGACTTATTGCTATCGATTCGATGATCCCTATAGGACGCGGTCAACGAGAATTAATTATTGGGGATAGACAGACTGGTAAAACAGCAGTAGCTACAGATACAATTCTTAATCAAAAAGGCCAAAATGTAATATGTGTTTATGTTGCTATCGGTCAAAAAGCGTCTTCTGTGGCTCAAGTAGTAACCACTTTTCAAGAACGAGGAGCCATGGAATACACTATAGTTGTTGCTGAAATGGCGGATTCACCAGCCACATTACAATATCTTGCCCCTTATACGGGAGCAGCTTTGGCCGAATATTTTATGTACCGTGAACGCCACACTTTAATAATTTATGATGATCTCTCCAAACAGGCACAAGCTTATCGACAAATGTCTCTACTATTAAGAAGACCTCCAGGTCGTGAAGCTTATCCTGGAGATGTTTTTTATTTGCATTCACGCCTTTTGGAAAGAGCCGCTAAATCAAATTCTCTTTTAGGTGAAGGAAGTATGACCGCTTTACCTATAGTGGAGACTCAATCTGGAGACGTTTCGGCTTATATTCCTACAAATGTTATTTCCATTACAGATGGACAAATATTTTTATCCGCCGATCTATTCAACGCGGGAATCCGACCCGCTATTAATGTGGGTATTTCTGTTTCTAGAGTGGGATCCGCCGCTCAAATTAAAGCGATGAAACAAGTAGCTGGCAAATTAAAATTGGAACTAGCCCAATTCTCGGAGTTAGAAGCTTTTGCACAATTTGCTTCTGATCTCGATAAAACTAGCCAGAATCAATTGGCAAGAGGTCAACGATTACGTGAGTTGCTTAAACAATCCCAATCAGATCCTCTCGCGGTGGAAGAGCAAATAGCTATTATTTATACAGGAACTAGGGGATACCTTGATTCGTTAAAGATAGGGCAGGTAAAGAAATTTCTTCAAGATTTTCGGGGATACTTAAAAAAAGAAAAACCTGAATTCAAAGAAATTCTATCTTCGAGCAAAGTATTCACCGAGGAAGTAGAAGTTATTTTGAAAGAATCTATTCAGGAACGAATTGAAGTATTTCTACTTGGGCGTATCGCTCAAATTATAGGGCCTGTGTTGGATGTTGTTTTTCCTCCGGCCTTAGTAATTAAGGGTCGAGACATTGTCGGTCAGCAAATTAATGTGACTTGTGAGGTACAACAATTATTGGGAAATAATAGAGTTAGAGCTGTAGCTATGAGTGCTACAGAGGGGCTGATGAGAGGAATGGAAGTGGTTGATACGGGAGCTCCTCTAAGTGTTCCCGTCGGCAAGGCAACTCTCGGACGAATTTTCAACGTTCTTGGAGAGCCCGTTGATAATTTGGGTCCTGTAGATACTAGTGCAACGTCCCCTATTCATAGACCTGCGCCGGCTTTTATAGATCTAGATACAAAATTATCCATTTTTGAAACAGGTATTAAAGTGGTGGATCTTTTAGCCCCTTACCGTCGTGGTGGAAAAATAGGACTATTTGGGGGGGCTGGAGTAGGGAAAAAAGAATCCGGAGTGATTAATGAAAAGGATCTCGCGGAATCAAGAATGCCTTCCGCAGTAGCTCTTAAAATAGCGGAAGAGAATTTGAGTAGAGCTGAAGGTAAGAGACAAATAATTGAAGCAAATCTAGCTCTCAGACGAGCTAGGACACGAGTAGAGGCTGTCAATGTTATTTCCATGAATGGATACTCTGAAATAGAACAAGAAAAACAAAAATTGATTAATGCCGCTTGTGCTAATTTAGAACGATTAGCTAATTTTAATAAAGAAACCCTTCATCTTGAACAAGAAAGAGCTATGAATCAAATCCGACAACGAGTTTTCCAACAAGCGTTACAGGGAGCTTTAGGAACTCTGAATGATTGTTTAAATAGCGAATTACATTTATGTATGATCCGTAATAATATAGGCATTCTCGAATCCTTGATGAATGGTATACCATGCTGCACACTTAAAGGTTTATATGATATATCGGGTGTAGAAGTAGGTCAGCATTTCTATTGGCAAATAGGGGGTTTACAAATACATGCCCAAGTACTTATTACTTCTTGGGTCGTAATTGCTATCTTATTAGGTTCAGTTATCATAGCTGTTCGGAATCCACAAACCATTCCTACTGACGGTCAGAATTTCTTCGAATATGTTCTTGAATTTATTCGAGACTTGACCAAAACTCAGATTGGAGAAGAATATGGTCCTTGGGTTCCTTTTATTGGGACTATGTTCCTCTTTATTTTTGTTTCAAATTGGTCGGGTGCTCTTTTACCTTGGAAAATCATACACTTACCTCATGGTGAATTAGCCGCCCCTACGAATGATATAAATACTACTGTTGCTTTAGCTTTACTCACATCGGCAGCCTATTTTTATGCCGGTCTTAACAAAAGAGGATTAGTCTATTTTGAGAAATACATTAAACCAACCCCAATCCTTTTACCAATTAACATTTTAGAGGATTTCACAAAACCCTTATCTCTTAGTTTTCGACTTTTCGGAAATATATTGGCCGATGAATTAGTAGTAGTTGTTCTTGTTTCTTTAGTTCCCTTGGTAGTTCCTATACCTGTCATGTTTCTTGGATTATTTACAAGTGGTATTCAAGCGCTTATTTTTGCAACGTTAGCTGCGGCTTATATAGGGGAATCCATGGAAGGTCATCACTCATTTACAAATTACTATACATATCACTTAAGTACACGTTTGGATTATTGGAGTTATCGTATAATTAGTCTAGGGTTTACTTTTTTAACGATAGGTATTCTTTGTGGAGCAGTATGGGCTAATGAGGCTTGGGGATCCTATTGGAGTTGGGATCCCAAGGAAACTTGGGCATTTATAACTTGGTCCATATTTGCGATTTATTTACATATTACAAATTTCAATTGGAAGACCACTAATTCTGCACTTGTAGCTTCTATAGGATTTTTTTTAATTTGGATATGCTATTTTGGTATAAATTTATTAGGAATAGGTTTGCATAGTTATGGTTTATTCACACTATTAGAGGAAATGATAACGAAGTTTTCAGAGACACATATACAAAAACTTGGAATACACAAGGAAACAATACAATTGATCAAAACACAGAATGAATACCATCTTCATATCATTTTGCATTTCTCGACAAATTTCATCTATTTCACTATTATCAGTAGTTATTCTTTGGCTAATAAGCAACTTGCCTTTTTTAATTCTTGGATTCAGGAATTCTTCTATAACTTAAGTGATACAATAAAAGCTTTTTTAATTCTTTTAGTTGCTGATTTTTGTATAGGATTTCATTCAACCCGTGGTTGGGAACTAATAATCTCTTTGGTTTATAACGATCAAATTCTATCTGTTCTTGTTTCTACTCTTCCAGTTATTCTAGATACAGTTCTAAAATATGGAATTTTTTTTTATTTAAATCGTCTATCTCCCTCACTAGTAGTGATTTATGATTCAATGAATGAAATGCTATATTTCTGGGCATTGCCAGGAATGTCCATTTATCCTGGAGATAAAGTAAAGGTGGAATTAAGTTTTTATGATACTTCCTATCTTGTCCTTTTTTGGCAAAATTATTTAAATTTTTGGTCTCAACCTCAGAGAATCCATATAAAACAATTAGCGAGCAATTCCTTTTATTTTCTAGGTTATTTTTCCAATGTATTAATAAATCCTTTGTTGGTAAGGAATCTAATGCTGGAGAATTCATATCTAATAAGTTTTCCTATTAAGAATTTCGAAAACAAAGTCCCCTTTATTCCTCTCATTGGATCGTTGTTTAAAGCTCGATTTTGTACTATATCGGGGCATCCTATTAGTAAACCAAGTTGGACCGATTTATCAGATTATGATATTCTTGATCAATTTGGTCGGATATATAGAAACGTTTTTCATTATCATAGTGGATCTAAAAAACAAAATTTGTATCGAGCTCGTAAACATAAAAGTACGGTAGTAGAATTACAAGTTATTAATTCTTTTTTTACATTGGAATTTTTTAAAAACAGTTATGGGTTGATACAAATTGTAACTATTTTAATTCTCATATTGGGAATTACAATAGGAGTACTAGCAATTGTATGGTTAGAAAGACAAATAGCTGCAGCGATACAACAACGTATCGGTCCTGAATATGCCGGTTCATTGGGAATTCTTCAAGCTATAGCAGATGGGACAAAACTCTTTTTTAAAGAGGACCTTTTTCCATCTAGGGGAAATATTCCTTTATTTAGTCTTGGACCTTCTATAGCAATTGTATCAATTGTATTAGGATATTTAGTGATTCCCTTTGGCTATCATCTTGTTTTGGACGATCTTCGCATAGGTGTTTTTTTATGGATTGCCCTTTCCAGTATTGTTCCTATTGGCCTTCTTATGTCAGGATATGGATCAAATAATAAATATTCTTTTTTAGGTGGTTTACGAGCAGCTGCTCAATCTATTAGTTATGAAATACCATTAACTTTGTGTGTCTTATCAATATCTCTAAGCTTAAGTACAGTTGATATAGTTGAAGCACAATCAAAATATGGTTTTTGGGGATGGAATCTTTGGCGTCAACCTATAGGGTTTATCGTTTTTTTTATTTCTTCTTTAGCCGAATGTGAAAGATTACCCTTTGATTTACCAGAAGCAGAAGAAGAATTAGTTGCGGGTTATCAAACCGAGTATTCAGGTATTAAATATGCTTTATTTTATCTCGTTTCTTACTTAAATTTATTAATTTCTTCATTATTTGTAACAGTTCTTTACCTAGGCGGGGGAGCGTACATTTTTATTATGTTTGAAATTACTATTAGTATATTTATTACATTAAGTAAAGCTTTTTTCTTTCTCTTCATTTCTATTACAACGAGATGGACTTTGCCTAGGATGAGAATTGACCAGCTATTAAATCTGGGATGGAAATTTCTTTTACCCATCTCCTTGGGAAACTTGTTATTAACAACCTCGTTCCAACTTATTGGACTACTCATGGGCGGGGCAAGTTCTTCTATTCTGGTTCATGGTTTCTCTTGGCTATATGGTTCATCTGGGGGGGAGATCGAGCTTCAAGAAATTGTGAATGGTCTTATCAATACACAAATGTATAACTCCCCAGGAATTGCAATTGCGCTTATATCCATTACTGTAGGAATTGGGTTCAAGCTTTCCCTAGCCCCTTTTCATCAATGGACTCCTGACGTATACGAAGGAATGTTTTTGCTTTACAAATACAATATTTTCTGGTTGTTTCTAATAATATCAAGCCTGATTCCTATCTTAGCATTTTTGGTTTCTGGAGTTTTAGCCCCAGTTAGTAAAGGACCTGAAAAGTTTTCTAGTTATGAATCGGGGATAGAACCCATAGGAGATGCTTGGTTACAATTCCGAATACGCTATTATATGTTTGCTCTAGTTTTTGTTGTTTTTGATGTGGAAACTGTCTTTCTTTATCCATGGGCAATGAGTTTTGATGTATTGGGTGTTTCTGTTTTCATCGAAGCTTTTGTTTTCGTGCTTATTCCAATTGTCGGTCCAATTTATGCATGGCGAAAGGGGGCTTTAGAATGGTCTGAACTCCTTCTAATGACTTATGCATTCTGCTATCATTTCCAATTGGATGATCCCCTAATCCAATTAAGGGAAGACTCTAAATGGATAGATGTTTTTGATTTTCACTGGAGACTGGGAATCGACGGACTTTCCATAGGACCCATATTACTGACAGGATTTATCACTACTTTAGCTACTTTAGCGGCTTGGCCAGTCACTCGAAATTCACGGTTATTCTATTTCCTGATGCTAGCAATGTACAGCGGTCAAATAGGTTTATTTTCTTCTCGAGACCTTTTACTTTTTTTCATCATGTGGGAGTTAGAATTAATTCCTGTTTACTTACTTTTATCCATGTGGGGAGGAAAGAAACGTCTCTATTCAGCTACAAAGTTTATTTTGTACACTGCGGGGGGTTCCCTTTTTTTCCTAATCGGAATTCTAGGTATGGGCTTATATGGTTCCAATGAACCCACATTAGATTTCGAAAGATTAATTAATCAATCATATCCTGTGGCATTGGAAAGAATATTCTATTTTGGCTTCCTTATTGCTTATGCTGTCAAATTGCCCATTATACCCCTACATACATGGTTACCGGATACCCATGGGGAAGCCCATATGTTCGAACATGTACTTCTTTTGAGTGTTTATTTGTTTTCTATTGGTATTTATGGATTAATTACAAGCCGAAACATGGTTAGAGCACTTATGTGTCTTGAGCTTATACTAAACTCGGTTAATCTAAATCTCGTAACATTTTCCGATATATTGGATAGCCGCCAATTAAAAGGGGATATCTTATCGATCGCTATGGCCATTGCAGCTGCTGAAGCAGCTGTTGGCCTAGCTATTCTTTCTGCTATCCAGTGTAACAGAAGGATTAATCAATCTAATTTATTGTTATGTGCCTTTCTATTATTCATGGGTGCTTTTGCTAAATCTGCACAATTTCCACTTCATATATGGTTACCTGATGCTATGGAAGGACCAACTCCTATTTCGGCTCTTATACATGCAGCCACTATGGCCGCGGGAATTTTTCTTGTAGCTAGACTTTTTCCTATTTTAATAACTATACCTCATATAAGTAATTTTATTTCTTTAATTGGTGTAATAACACTACTATTAGGAGGTACTTTGGCCCTTGCCCAAAGAGATATAAAAAAAAGTTTAGCTTATTCTACAATGTCTCAATTAGGTTATATGATGTTAGCTCTAGGTATAGGCTCTTACCGAGCAGCTTTATTCCATTTAATAACCCATGCTTATTCGAAAGCTTTATTATTCTTAGGATCTGGATCAATTATTCATTCAATGGAACCGATTGTTGGATATTCAACAAAAAAAAATCAGAATATGATTCTTATGGGCGGTTTAAAAAAATATATCCCAATTACCAAAATATCCTTTTTATTAGGTACACTTTCCCTTTGCGGTATTCCACCTCTTGCTTGTTTTTGGTCGAAAGATGAAATCCTTAGTGATAGTTGGTTACATTTAGCAATAATAGCTTTTTCTACTGCGGGATTAACTGCATTTTACATGTTTCGGATATATTTATTGACCTTTGACGGATATTTGCATATTCATTTTCAAGATTATAGTAGTACAAATTTGCTCTATTCAATATCTCTATGGGGGAAAAAAAAAAGAGTTAATGTAAAAAAAGAGACAAAAAAATCAGCAAATGCAAATCAATACACTTCTGTGTATCCCCAAGAATCGGATAATACTATGCTATTCCCTCTTATTCTATTAATACTATTTACTTTTTTTGTTGGATTTATCGGAATTGATTTTAATATATTACAAAAATGGTTAACTTCATCAAGTATGAATTATTCTATCAATTTTCTTGATTTTTTTACAAATGCAATTTTCTCAATAAGTATAGCAATCTTTGGATTATTCATAGCCCAAATTTTATATGGATCTGCTTATTTTTTTTTTAAAAATTTAGATTTAATGAATTCATTGTTGGAAAAAATAAGAAAAATAATATACAATTGGTCCTATAATCATGGTTATATAAATATTGTTTATAGCGGTAGTTTTACTCTCGGTATAAGAAGATTAACTACACTAACGATCTTTTTTGATAAATATATTATTGATGGAATTACAAATGGAGTTGGTATTACAAGTTTTTTTTTAGGGGAAGGAATTAAATATATTGGAGGTGGACGAATATCATCTTATCTATTCTTTTTCCTATCTTATCTATCAATCTTTTTATTATTCATGGATTTACCGGGACCTATATATGATATTCTTGTAATATTTTTTGAATCTCTTCTTGTATTAAGCAGTTTGGGAGTTTTATTACTCATCAATCCAATTTTATCTGCCTTTTCACTCGGATTGGTTCTTGTTTGTATATCCTTATTATACATTTTGTTGAATTCCTACTTTGTCGCTGCAGCACAACTCCTTATTTATGTAGGAGCTATAAATGTTCTAATAATATTTGCTTTGATGTTTATGAATAGTGTAGAATGGTTCAAAGAAAAGAATTTTTGGACCGTTGGAGATAGTTTTAGTACAATAATTTGTACAAGTATTCTTTTTTTACTAATAACTACTATCCCCGATACGTCATGGTATGGAATTCTTTGGACTACAAAATCAAATCAAATTCTTGAACAAGATCTTATAAATAATGTTCAACAAATTGGAATTCATTTAGTAAGAGATTTTTCTCTTCCTTTTGAACTCATTTCTATAATTCTTTTATTTTCTTTGATAGGTGCAATTAATATGGCTCGTCAAATGGAGAAAATAGCGGAAATGTTTTCTATGATAATTAAATTCATGAATTATGGTCAACAAACAATACGAGCTGCAAGGTATATTGGTCAAAGTTTTATAATTACTTTATTACACACCAATCGTTTACCTGTAACGATTCAATATCCTTATGAAAAATCGATTACATCAGAACGGTTTCGAGGTCGAATTCATTTTGAATTCGATAAATGTATTGCTTGTGAAGTATGTGTTCGTGTATGCCCCATAGATCTACCTGTTGTTGATTGGAAATTTGACAAAAATAAAAAAAAACAATTGCTTAATTATAGTATTGATTTTGCAATTTGTATATTTTGTGGTAATTGTGTTGAATACTGTCCAACAAATTGTTTGGCTATGACTGAAGAATATGAACTTTCTACTTATAATCGTCATGAACCCATCGATTCAATTGAAGATTATACAATACATACAATTCAAGGTCTTTTATCTGATTGGTTAGTTAGGCACGAGCTAGTTCATAGATCCTTGGGATTTGATTACCGAGGAATAGAAACTTTACAAATTAAATTCGAGGATTGGAATTCCATTGCTGTCATTTCATATGTATGTGGTTATAATTATTTACGTTCTCAGTGTGCTTATGATGTAGCACCTGGCGGGTTTTTATCTAGTGTGTATCACCTTACCAGAATACACTATGGTATGGATAATCCAGAAGAAATATGTATAAAAGTATTTGTCCCAAGGGATAATCCTGGAATTCCATCCATTTTCTGGATTTGGAAAAGTGCGGATTTTCAAGAACGTGAATCTTATGATATGTTGGGAATCTCTTATGATAATCATCCACGCCTTAAACGTATCTTAATGCCTGAAAGTTGGATAGGCTGGCCCTTACGTAAGGACTATATTACTCCCAATTTCTATGAAATACAAGATCCTTATAATAATTTGATTGGGGATCCTTTACTTAACCAAACAACTTCCAATTATGTTATTTCAACTACACTAAATGATCTTTCGAATTGGTCACGACTCTCCAGTTTATGGCCCCTTCTATATGGTACCAGTTGTTGTTTTATCGAATTTGCTTCATTAATAGGATCGCGATTCGACTTTGATCGTTATGGGTTAGTACCAAGATCAAGTCCTAGACAAGCAGACCTTATTTTAACAGCCGGTACAGTAACAATGAAAATGGCCCCTTCTTTAGTACGATTATTTGAGCAAATGCCTGAACCAAAATACGTCATTGCAATGGGAGCCTGTACTATTACAGGGGGAATGTTCAGTACGGATTCTTATAGTACTGTTCGAGGAGTCGATAAGTTAATTCCAGTGGATGTTTATTTACCAGGCTGTCCGCCTAAACCAGAGGCAATTATAGATGCTATAACCAAACTTCGTAAAAAGATATCTCGAGAAATAGTTGAAGACAGAATTTTTTCTCAACAAGAAAATAGATGTTTTACTACCAATCACAAGTTGAGCATTCGGCACAAGACTTCTACTATGCAAAATAGAAATACTTTTTCTTGGGTAAAAGAATATATAACTCGATCTCTTTCTTTATATGTAATAGCTCGAGCACCCATTTCGAACGCATATCCCATTTTTGCACAGCAGGGTTATGAAAATCCACGAGAAGCGACTGGGCGAATTGTCTGCGCTAATTGCCATTTAGCTAATAAACCCGTGGATATTGAAGTTCCACAAGCGGTGCTCCCCGATACTGTATTTGAAGCAGTTGTTCGAATTCCTTATGATCTGCAACTAAAACAAGTTCTTGCTAATGGTAAAAAAGGGGGGTTGAATGTGGGTGCTGTTCTTATTTTGCCTGAGGGGTTCGAATTAGCTCCCCCCGATCGTATTTCGCCTGAATTGAAAGAAAAGATAGGAAATCTTTCTTTTCAGAGTTATCGCCCCAATAAAAAGAATATTCTTGTAATAGGGCCGGTTCCTGGTCAAAAATATAGTGAAATTGTTTTTCCTATTCTTTCTCCTGATCCCGCTACCAAAAGAGACGTTCATTTTTTGAAATATCCCATATATGTAGGCGGCAATCGAGGAAGAGGTCAAATTTATCCTAATGGTAACAAGAGTAACAATACGGTCTATAATGCTACATCCGCAGGTATAGTAAGCAAAATAGTACGTAAAGAAAAGGGAGGATATGAAATAAGCATAGTTGATGTACCCGGCCGCCAAGTAGTTAATATTATACCTCCAGGGCCGGAACTTCTTGTTTCAGAGGGGGAATCTATCAAGCTTGATCAATCATTAACGAGCAATCCCAACGTAGGAGGATTTGGGCAAGGAGATGCGGAAATAGTACTTCAAGATCCATTACGCGTCCAAGGCCTTTTGTTTTTCTTTGCATCTGTTATTTTTGCACAAATCTTTTTGGTTCTTAAAAAGAAACAATTTGAAAAGGTTCAATTGTATGAAATGAATTTCATGACTTTTTACTATCGTCCGACTGTTACAGAGGCCTTTTCCTCTGTTGAATATATAATGACTGATGTAAACTTTGGTTGGTTAATCCGATCGGTTCATCGATGGTCGGCAAGTATGATGGTTCTAATGATGATCCTGCACGTATTTCGTGTGTATCTCACCGGCGGATTTAAAAAACCTCGCGAATTGACTTGGGTCACGGGTGTCGTTTTGGGGGTATTAACTGCGTCCTTTGGTGTAACTGGCTACTCTTTACCTTGGGATCAAATTGGTTATTGGGCAGTTAAAATTGTGACGGGTGTACCTGAAGCTATTCCTATAATAGGGTCGCCTTTAGTAGAGTTATTACGCGGAAGCACTAGTGTGGGTCAATCCACTTTGACTCGTTTTTATAGTTTACATACTTTTGTATTGCCTCTTCTTACTGCTGTGTTTATGTTAATGCATTTTCTAATGATACGTAAGCAAGGGATTTCGGGTCCTTTAGTATTAAGAGCAAAATTGGCTAAAGGAATGGGACATAATTATTATGGCGAACCCGCCTGGCCTAATGATCTTTTATATATTTTTCCAGTAGTTATTTTGGGAACTATTGCATGTAACGTAGGTTTAGCGGTTCTAGAACCTTCAATGATTGGTGAACCCGCGGATCCGTTTGCAACTCCTTTAGAAATATTACCCGAATGGTATTTTTTTCCTGTATTTCAAATCCTTCGTACAATACCTAATAAATTATTAGGTGTTCTTTTAATGGTTTCAGTACCCGCGGGACTATTGACAGTCCCTTTTTTGGAAAATGTCAATAAATTTCAAAATCCATATCGTCGACCGGTAGCTACAACAGTTTTTTTTATTGGTACTGTAGTAGCTCTTTGGTTAGGAATTGGAGCAACATTACCCATTGAAAAATCTCTAACTTTAGGCCTTTTTATGATTGAAGCTTTTCTATTTGGAATCGTCTTAGGACTAATTTCTATTACTTTAGCAGGATTATTCGTGACCGCATATTTGCAATACAGACGTGGTGATCAGTTAGATCTTATGCTTACTTTAATTAGCTATTTCGGTTTTCTATTGGCTGCTTTAACTATCACCTTAGCTCTATTCATTGGTTTGAACAAGATAGGACTTATTATGCATATAGTAAGTCTCGCTTGGGCTGCCTTAATGGTAATGTTTACATTTTCCCTTTCACTAGTAGTATGGGGAAGATTGAGTGATATTGCACACCATCACTTAGCAATTGCTATTCTTTTTCTGATTGCCGGTCATATGTATAGGACCAATTGGAGCATTGGTCATGGCCTTAAAGAAATTTTAGAGGCTCATAAAGGTCCATTTACAGGACAGGGCCATAAGGGTCTTTATGAAATCCTAACAACCTCATGGCATGCCCAATTATCTCTTAATCTGGCTATGTTAGGCTCTTTAACCATTGTTGTAGCTCATCATATGTATTCAATGCCTCCCTACCCATATTTAGCCACTGACTATGGTACACAACTTTCGTTGTTCACACATCATATGTGGATTGGTGGATTTCTCATAGTCGGCGCTGCTGCGCATGCAGCCATCTTTATGGTAAGAGACTATGATCCAACTACTCGATACAATGATCTATTAGACCGTGTCCTTAGGCATCGCGATGCAATTATATCACATCTTAATTGGGTATGTATATTTCTAGGTTTTCACAGTTTTGGCTTGTATATTCATAATGATACTATGAGCGCTTTAGGGCGTCCCCAAGATATGTTTTCGGATACTGCTATACAATTACAGCCCATCTTTGCTCAATGGGTACAAAATACCCATGCTTTAGCACCCGGTGTAACGGCCCCTGGCGCAACTACAAGTACTAGCTTAACTTGGGGAAGTGGTGAGTTAGTTGCTGTAGGTGGCAAAGTAGCTTTGTTACCTATTCCCTTAGGAACCGCGGATTTTTTAGTCCATCACATTCATGCATTTACAATCCATGTGACTGTATTGATACTACTGAAAGGTGTTTTATTTGCTCGCAGTTCGCGTTTAATACCTGATAAAGTAAATCTCGGGTTTCGTTTCCCTTGTGATGGACCCGGACGCGGGGGGACATGTCAAGTATCCGCCTGGGATCATGTCTTCTTAGGTCTATTCTGGATGTACAATGCAATCTCAGTAGTCATTTTCCATTTCAGTTGGAAAATGCAGTCGGATGTTTGGGGTACTTTAAACGATCAAGGGACACTAACCCATATAACAGGAGGAAATTTTGCACAAAGTTCTATTACTATTAACGGGTGGCTCCGAGATTTCTTATGGGCGCAGGCATCTCAAGTAATTCAGTCTTATGGTTCTTCGTTATCCGCATATGGTCTTCTTTTCTTAGGTGCTCATTTTGTCTGGGCTTTCAGTTTAATGTTTCTATTCAGTGGCCGTGGTTATTGGCAGGAACTTATTGAATCCATCGTTTGGGCTCATAACAAATTAAAGGTTGCTCCTGCTACCCAGCCTAGAGCCTTAAGTATTGTACAAGGGCGTGCTGTAGGAGTGGCTCATTACCTTCTGGGTGGAATTGCCACAACATGGGCATTCTTCTTAGCAAGAATTATTGCAGTAGGAATGGAATCAAGATTTCCGAGATTTAGCCAAGGATTAGCTCAGGACCCCACTACTCGCCGTATTTGGTTTGGTATTGCTACCGCACATGATTTTGAAAGTCATGATGATATTACTGAGGAGCGTCTTTATCAGAACATTTTTGCCTCTCACTTTGGGCAGTTAGCAATAATCTTTCTGTGGACGTCCGGAAATCTCTTTCATGTAGCTTGGCAAGGCAATTTTGAGTCATGGATACAAGACCCTTTACATGTAAGGCCTATTGCTCATGCAATTTGGGATCCTCATTTTGGTCAACCCGCTGTGGAAGCCTTTACCCGGGGGGGTGCTGCGGGACCTGTGAATATTGCCTATTCCGGTGTTTATCAGTGGTGGTATACAATCGGATTACGCACTAACGAAGATCTTTATACAGGAGCTCTTTTTCTATTATTTCTTTCCGCTCTATCTTTAATCGCGGGTTGGTTACACCTACAACCCAAATGGAAACCAAGTGTTTCGTGGTTCAAAAATGCGGAATCTCGTCTCAATCATCATTTGTCGGGTCTTTTCGGGGTAAGTTCGTTAGCGTGGGCAGGACATTTAGTTCATGTCGCTATTCCCGGATCTAGGGGAGAGTACGTTAGATGGAATAATTTCTTAGACATATTACCTTATCCTCAGGGGTTGGGGCCCCTTTTGGCGGGCCAGTGGAATCTTTATGCCCAAAACCCGGATTCGAGTAATCATTTATTTGGTACCTCTCAAGGGGCAGGAACTGCTATTTTAACTCTTCTTGGGGGATTCCATCCACAAACGCAAAGTTTATGGCTTACCGATATTGCTCATCATCATTTAGCTATTGCATTTATTTTTATTATTGCTGGTCATATGTATAGAACTAACTTCGGAATTGGGCACAGTATCAAAGATCTCTTAGAAACACATACCCCTCCGGGGGGTCGATTAGGGCGCGGGCATAAAGGCCTTTATGACACAATTAATAATTCTATTCATTTTCAATTAGGTCTTGCTCTAGCCTCTTTAGGCGTTATTACTTCCTTAGTGGCTCAACATATGTATTCTTTACCTGCTTATGCCTTTATAGCACAAGATTTTACTACTCAAGCTGCCTTATATACTCATCATCAATACATTGCAGGATTCATCATGACAGGAGCTTTTGCTCACGGGGCTATATTTTTCATTAGAGATTACAATCCGGAACAGAATGAGGATAATGTTTTAGCAAGAATGTTAGACCATAAAGAAGCTATTATATCCCATTTAAGTTGGGCCAGCCTATTTCTAGGATTCCATACCCTGGGTCTTTATGTTCATAACGACGTCATGCTTGCTTTTGGTACTCCAGAAAAACAAATCTTGATTGAACCCATATTTGCCCAATGGATACAATCCGCTCATGGTAAGACCACATATGGCTTCGATGTACTCTTGTCCGCAACGAGTGGCCCCGCGTTGAATGCAGGCCAAAGTATATGGTTGCCCGGATGGTTAAATGCGATTAATGAGAATAGTAATTCACTCTTCTTAACAATAGGCCCCGGAGATTTTTTAGTTCATCATGCTATTGCTCTAGGCTTGCATACAACTACATTGATTTTAGTAAAAGGTGCTTTAGATGCACGTGGTTCGAAATTAATGCCAGATAAAAAGGATTTTGGTTATAGTTTTCCTTGTGACGGTCCGGGGCGCGGCGGGACTTGTGATATTTCGGCTTGGGACGCTTTTTATTTAGCTGTTTTCTGGATGTTAAATACTATCGGATGGGTTACTTTTTATTGGCATTGGAAACACATTACATTATGGCAGGGTAACGCTTCCCAATTTAATGAATCCTCCACTTATTTGATGGGATGGTTAAGAGATTATCTCTGGCTAAATTCTTCCCAACTTATCAATGGATATAATCCATTTGGTATGAATAGTTTATCGGTATGGGCGTGGATGTTCTTATTCGGGCATCTTGTTTGGGCAACAGGATTTATGTTTTTAATTTCTTGGCGAGGATATTGGCAGGAATTAATTGAGACTTTAGCATGGGCTCATGAGCGCACACCTTTGGCCAATTTGATTCGTTGGAGAGATAAGCCAGTGGCTCTTTCCATTGTACAAGCAAGGTTGGTTGGAATGTCACATTCAGTAAAAATTTATGATACATGTATTGGGTGTACTCAATGTGTACGAGCTTGTCCAACAGATGTATTGGAAATGATACCTTGGGATGGATGTAAAGCCAAGCAAATCGCTTCCGCACCAAGAACCGAGGACTGTGTGGGTTGTAAGAGATGTGAATCTGCTTGCCCAACAGATTTTTTAAGTGTCCGTGTTTATTTAGGACCTGAAACAACTCGCAGTATGGCTCTGTCTTATATGACAGATCTTCACTTACCCTCGATTTTCGTGCCTTTAGTAGGCTTAGTATTTCCAGCAATTGCAATGACTTCTCTATTTCTTTATATGCAACAAAATAAGATTGTCATGCGCGATATAAAAACATATCTTTCTGTGGCACCCGTATTAAGTATTCTATGGTTTGGAGCTTTAGCAAGTCTATTGATAGAAATTAATCGTTTATTTCCAGACGCATTGTTATTTCCCTTTTTTATGACCGCTATTTTAGAGAGACGTGAAAGTACAAGCCTGTGGGGTCGCTTCTGTAATTGGATAACTAGCACTGAAAATCGTCTTTACATTGGATGGTTCGGTGTTTTGATGATTCCTACCTTATTGACCGCAACTTCTGTATTTATTATTGCTTTTATTGCAGCTCCTCCAGTAGATATTGATGGTATTCGTGAACCTGTTTCTGGTTCTTTACTTTATGGAAACAATATTATCTCTGGTGCTATTATTCCTACTTCTGCTGCGATCGGTTTGCATTTTTATCCAATATGGGAAGCGGCATCTGTTGATGAGTGGTTATACAATGGTGGTCCTTATGAGCTAATTGTTCTACACTTCTTACTTGGTGTAGCTTGTTACATGGGCCGTGAGTGGGAACTTAGTTTCCGTTTGGGTATGCGTCCTTGGATTGCTGTTGCATATTCAGCTCCTGTTGCAGCTGCTACGGCTGTTTTCTTGATTTATCCGATTGGTCAAGGAAGTTTCTCTGATGGTATGCCTTTAGGGATCTCCGGAACTTTCAACTTTATGATTGTATTCCAAGCGGAACACAACATCCTTATGCACCCATTTCATATGTTAGGTGTAGCTGGTGTATTTGGCGGTTCCCTATTTAGTGCTATGCATGGTTCCTTGGTAACCTCTAGTTTGATTAGGGAAACTACTGAAAATGAATCTGCTCTAGACTTAGCTATGGCTTTATATGAGCTAGCAGTTTTTGATCCCTCTGACCCTGTTCTTGATCCAATGTGGAGACAAGGTATGTTCGTCATACCCTTCATGACCCGTTTAGGAATAACCAATTCGTGGGGTGGTTGGAGTATTTCAGGAGGAACTACAACAAATCCGGGTATTTGGAGTTATGAAGGTGTGGCAGGGGCACATATTGTGTTTTCTGGCTTGTGCTTCTTGGCGGCTATTTGGCATTGGGTATATTGGGACCTAGAAATATTCTGCGATGAACGTACGGGAAAACCCTCTTTAGATTTACCCAAGATTTTTGGAATTCATCTTTTTCTCGCGGGGGTGGCTTGCTTTGGTTTTGGGGCATTTCATGTAACAGGTTTGTATGGTCCTGGAATATGGGTATCCGATCCCTATGGATTAAGTGGAAAAGTACAAGCCGTAAATCCTGCGTGGGGTGCAGAAGGTTTTGATCCTTTTATTCCGGGGGGAATAGCCTCTCATCATATTGCTGCGGGTACGTTGGGTATATTAGCAGGCCTATTCCATCTTAGTGTTCGACCGCCTCAACGTCTATATAAAGGATTACGCATGGGCAATATTGAAACTGTACTGTCCAGTAGTATTGCAGCTGTGTTTTTTGCGGCTTTCGTAGTTGCTGGAACTATGTGGTATGGTTCTGCAACCACTCCAATTGAATTATTTGGTCCTACCCGTTATCAATGGGATCAGGGATACTTTCAACAAGAAATATATCGACGGGTTAGCGCTGGGTTAGCTGAAAATCTTAGTTTAACGGAAGCTTGGTCTAAAATTCCCGAAAAATTAGCTTTTTATGATTATATTGGTAATAATCCTGCAAAAGGCGGGTTATTCAGAGCGGGCTCAATGGATAATGGAGATGGAATAGCTGTTGGATGGTTGGGGCATCCCATCTTTAGAGATAAAGAAGGACGGGAACTTTTTGTACGCCGTATGCCGACCTTTTTTGAAACATTTCCGGTAGTTTTGGTAGATAAAGATGGAATTGTTAGAGCCGATGTTCCTTTTAGACGAGCGGAATCCAAATATAGTGTTGAACAAGTGGGTGTAACGGTGGAGTTTTATGGTGGTGAACTTAATGGAGTAAGTTATTCCGATCCCGCTACTATCAAAAAATATGCTAGACGTGCCCAATTAGGTGAAATTTTTGAGTTAGATCGGGCTACCCTGAAATCAGATGGCGTTTTTCGTAGTAGTCCAAGAGGTTGGTTTACTTTTGGGCATGCCACGTTTGCTTTGCTCTTCTTGGATACTCAAGTGGAATTTGGAACATTCCAAAAAGTGGCATTTGTATGGTCTGGCGAAGCTTATTTATCTTATAGTTTAGGCGCTTTATCCGTTTTTGGTTTCATCGCTTGTTGTTTTGCCTGGTTCAATAATACTGCTTATCCTAGCGAATTTTATGGGCCTACCGGACCAGAAGCTTCTCAAGCTCAAGCATTTACTTTTCTAGTTAGAGACCAGCGTCTTGGAGCTAATGTAGGATCGGCCCAAGGACCTACTGGTTTAGGTAAATATCTAATGCGTTCCCCTACAGGAGAGGTTATTTTTGGGGGGGAAACTATGCGTTTTTGGGATCTTCGCGCGCCTTGGTTAGAGCCTCTAAGGGGTCCCAATGGTTTGGACCTAAGTAGGCTGAAGAAAGACATTCAACCTTGGCAAGAACGACGTTCGGCAGAATATATGACTCATGCTCCTTTGGGTTCTTTAAATTCCGTCGGTGGTGTAGCTACCGAAATCAATGCAGTGAATTATGTCTCCCCGAGAAGTTGGTTAGCTACCTCTCATTTTGTTCTAGGATTCTTCTTTTTTGTGGGTCATTTGTGGCATGCAGGAAGGGCTCGTGCAGCTGCAGCAGGATTTGAAAAAGGAATCGATCGGGAGTTAGAACCTGTTCTTTACATGACTCCTCTTAACATGTTACGCCAATTTGAACTTGCCCGATCCGTTCAATTGCGTCCTTATAATGCGATTGCATTCTCTGGCCCAATCGCTGTTTTTGTTTCCGTATTCCTCATTTATCCACTGGGTCAATCTGGTTGGTTCTTTGCGCCTAGTTTTGGCGTAGCTGCTATATTTCGATTCATCCTCTTCTTCCAAGGATTTCATAATTGGACGTTAAATCCATTTCATATGATGGGAGTTGCCGGAGTATTAGGTGCGGCTATGTCTGGAAGCACGGGAGAACGCTCTTTTGCTGATATTATTACCAGTATTCGATACTGGGTTATTCATAGCATTACTATACCCTCGCTATTCATTGCAGGTTGGTTATTCGTCAGTACGGGTTTAGCTTACGACATATTTGGAAGTCCTCGTCCAAACGAGTATTTCACAGAAAGCCGACAAGGAATTCCATTAATAACGGACCGTTTTTATTCTTTAGAACAACTCAATGAATTTAGTATGACTATAGATCGAATTTATCCCATTTTTACAGTACGATGGTTGGCTGTTCACGGATTAGCTGTACCTACCGTTTTTTTTTTAGGTTCAATATCAGCAATGCAATTTGTCCAACGAATGGCTACACAAACTGTTGAGGATAGTTCTAGATCCGAATCAAGACGAACTAATGCGGGAAGTTTATTGAAACCTTTGAATTCGGAATATGGTAAAGTAGCTCCGGGTTGGGGAACTACACCCCTTATGGGGATAGCAATGGCCCTATTCGCGATATTCCTTTCTATTATTTTAGAAATTTATAATTCTTCTGTTTTACTGGATGGAATTTCTATGATGCTTACTCTCAAACTTTTTGTTTACACAACAGTAATATTCTTTGTTTCCCTCTTTATCTTTGGATTCTTATCTAATGATCCGGGGCGTAATCCTGGGCGTGAGGAAATGGCCGATACTACTGGAAGGATTCCTCTTTGGCTAATAGGTACTGTAACTGGTATTCCCGTGATCGGTTTAATAGGTGTTTTCTTTTATGGTTCATATTCTGGGCTAGGCTCATCCCTAATGCTTAATATCTTTAGTTTAATCTGTATCTGTCTTAATTCTATCCTTTATCTGAGTAGTATTTTCGTAATCAAATTACCTGAAGCTTATGCTATTTTCAACCCAATCGTGGATGTTATGCCTGTCATACCCGTATTCTTTTTTCTATTGGCCTTTGTTTGGCAAGCTGCTGTAAGTTTTCGAATGACACAATCAAACCCAAATGAACAAAATGTTGAATTAAATCGTACGAGTTTATACTGGGGTTTATTACTCATTTTTGTACTTGCTGTTTTATTTTCGAATTATTTCTTCAATATGGAAGTTAATATTCTCGCATTTATTGCTACTGCCTTGTTTATTCTAGTTCCTACTGCTTTTTTACTTATTATTTATGTGAAAACAGTTAGTCAAAATGATATGGAAACAGCAACCCTAGTCGCCATCTTCATATCTGGTTTACTTGTAAGTTTTACTGGTTATGCTTTATATACTGCTTTTGGAAAGCCCTCTCGCCAATTAAGAGATCCATTCGAAGAACACGGAGACATGGAAGCATTGGTTTATACATTCCTTTTAGTTTCAACTTTAGGAATAATCTTTTTTGCTATTTTTTTTCGAGAACCACCTAAGGTTCCGACTAAAAAAATGACTATTGCTTTCCAATTAGCTGTTTTTGCATTAATTGCGACATCTTCGGTCTTACTCATTAGTGTACCCCTTGTATTTGCTTCTTCTGATGGTTGGTCAAATAACAAAAATGTGGTATTTTCTGGTACATCGTTATGGGTTGGATTAGTCTTTATGCGTTGGAGACGTTTCGTTTTTGAAGCTCTTTATAAAGCACAGGCGGAAACGGGTGAAATCAAGGGGCATTACTTGAACGCTACGGCGGGTACATGTGAAGAAATGATAAAAAGAGCCGTGTTTGCCAGAGAATTGGGAGTTCCTATTGTAATGCACGATTATTTAACTGGCGGATTTACTGCAAATACGAGTTTGGCTTTTTATTGTCGCGACAATGGCCTACTTCTTCACATCCACCGAGCAATGCACGCAGTTATTGATAGACAAAAAAATCATGGTATGCATTTTCGTGTATTAGCTAAAGCATTGCGTATGTCTGGCGGTGATCATATTCATGCTGGTACAGTAGTAGGTAAGCTTGAAGGAGAACGTGAGATGACTCTGGGCTTTGTTGATTTATTACGTGATGATTATATTGAAAAAGACCGGAGTCGCGGTATCTTTTTCACTCAAGACTGGGTCTCTATGCCAGGCGTTATACCGGTAGCTTCGGGGGGTATTCATGTTTGGCATATGCCTGCTCTGACCGAAATTTTTGGGGATGATTCTGTACTGCAGTTTGGTGGAGGAACTTTAGGGCATCCTTGGGGAAATGCTCCTGGGGCAGTAGCTAATCGCGCAGCTTTAGAAGCATGTGTACAAGCACGTAATGAGGGGCGCGATCTTGCTCGTGAAGGTAATGAAATTATCCGCGAAGCTTGCAAATGGAGTCCGGAATTAGCCGCTGCTTGCGAAATATGGAAGGCAATCAAATTTTTTGAACCGGTAGATATGATTCAACCTCAAACCCTTTTGAATGTGGCAGATAATAGCGGAGCTCGAAGATTGATGTGTATTCGAATTCTAGGAGCAGGTAAACAACGATATGCTCATATTGGCGATGTTATTGTTGCTGTAATCAAAGAAGCAATTCCTAAAATGTCCCTAGAAAAATCAGAAATAATTAGAGCTGTAATTGTACGTACACGTAAAGAATTTAAACGAGAAGATGGTATGATAATACAATATGATGACAATGCTGCGGTTATCATCGATCAAAAAGGAAATCCAAGAGGAAGTCGCATTTTTGGCACAATCCTTGAGGAATTGAGAGAATTAAAATTTCCTAAAATAGTCTCATTAGCTTCCGAAGTATTAATGAAAGGGATATCTTTTCGAGGAAACAACATTTGTTTTGGCAGATATGCTCTTCAGGCACTTGAACCTGCTTGGATCACAGCTAAACAAATAGAAGCTGGGCGAAGAGCAATGACACGATATGCAAAAATCTGGATACGTATATTTCCCGACAAACCTGTTACAGCAAGATCCGCAGAAACACGTATGGGTTCGGGAAAAGGGGACCCTAAATATTGGGTATCTGTTATTAAACCAGGCCGAATACTTTATGAAATGAGTGGAGTATCCGAAACTGTAGCTAGAGCAGCTTTTTCAATAGCTGCGCGAAAAATGCCTATCCGGACGCAATTTATTATGCCCTTAGGTACTGCCATACATAACATAGAAATAACACATGGAAGGGGTGGACAATTAGCTAGGGCAGCGGGTGCTGTAGCGAAACTTATTGCAAAAGAGGGTAAATCGGCCACATTAAGATTACCATCTGGGGAGGTTCGTTTGATATCCCAAAACTGTTTAGCTACAGTCGGACAAGTGGGTAATGTTGGGGTGCACCTAAACAGTTTGGGTAGAGCCGGGTCTAAGTCTTGGTTAGGTAAGCGCCCTGTAGTCAGAGGAGTAGTTATGAACCCTGTGGACCATCCCCATGGGGGCGGTGAAGGAAGAGCCCCGATTGGTAGAAAAAAACCCACAACCCCCTGGGGTTATCCCGCGCTTGGAAGACGAAGTAGGAAAAGGAAAAAATATAGTGATAGTTTGATTCTTCGTCGAGGATGTATAGCTAGAAGACGTCGAAAAGAATTGGCATCAACCTATAAAGGAGCTCGCTCAAGAAGCATTCGAATGATGACTCAACAGAAAATGAGAGCTTTAGCTTCCGCTTTTCGAGATAGAGCTCGGAAAAAGAGAGATTTTCGTCGATTGTGGATCACTCGGATAAATGCATTAACCCGCGAGAAGGCGACATTGTTTTGTTATAATAAATTAATCCACAACCTGTATCAGAAACAATCGCTTCTTAACCGTAAAATGCTTGGGCAAATAGCTATAGAAAATAAGAAAAGTTTTTATACGATTGCGGATAAAATGTTCATTAGTAAAGGACGTAGTTCTGTGATAAGAAATCTTTGGAAAAAAAAAGGTTATTTAGCTGCAATACGGGCTTTTTCTTTAGCAAAACACAATACACCCGGTCGATTAGAATTGAGAAAATTTTGCCGCTATTGTCACAAGCATATAATTCACGGAGAAATAAAGATGAAAATAGGAACTTCCATTCGTAAAATTTGTCAAAAATGTCGACTGGTTCGTAGGCGAAAACGAATTACAGTCATTTGTTCCAAATCGAAGCATAAACAGAGACAAGGGACTCGCACAATACAATGGAAGTGTGTTGAATCAAGAGTGGACAGTAAACGTCTTTATTATGGTCGTTTTATTCTATCTCCACTTAGTAAAGGTCAAGCGGATACCATCGGTATTGCCATACGAAGGATTTTACTAGGAGAAATGGAAGGAACATGTATCACGCGCGCAAAATCTGAGAAAGTGCTACATGAATATTCTACGATAATAGGTATTGAAGAATCGGTTCATGAGATCTTACTCAATTTAAAAGCAATTGTATTAAAAAGTAATCTTTATGGAATTAGAGACGCTTCCATTTGTGTCCCTAAATACGTAACTGCTCAAGATATCATTTCACCTCCCTCTGTAGAAATCGTTGACACAACACAGCATATAGCGAATTTAATAGAACCAATTAATTTGTGTATTGAATTAAAAATTACGAGAGATCGTGGGTATCATAGTTATCCTATAGATGCGGTATTCATGCCTATTCGAAATGCAAATTATAACATTGAAGAGATACTTTTTCTCGAAATATGGACAAATGGAAGTTTAACTCCTAAAGAAGCACTTTATCAGGCTTCTCGTGATTCATGGGCATCTGTTATATCGGGACATGAAGCAAAGGTTATTTATGCTGATCTTCACAAGATCCTTTTAGAAACTTATGGGATTCCTTTAGTTATGTATCAACGCTCTAATAAAAATACTTGTATGCATCAAAAGTCCCGGGCTCATCGGAATAAATGCATTAAAAAAGGACAACTTCTAGCAGACGGAGCAGCTACAGTTGGTGGCGAACTTGCTTTAGGAAAAAACGTACTAGTTGCTTATATGCCATGGGAAGGTTACAATTTTGAAGATGCAGTCCTTATTAGCGAACGTCTGATATATGAAGATATTTATACTTCTTTTCACATACGTAAATATGAGATTAAAACTCATGTGACAAGCCAACCTGAAAAAATAACTAGAAAAATACCACACCTACAGACTCATTTACTTCGTAATTTGGACAAAAATGGAATTGTGATGCTGGGATCTTGGGTGGAAACAGGTGATATTTTACAGATTAATAGGATGATCGACCAGTATAAGCATCAACAACTTGAAATTGGACTAGTTTCTCCTCAACAAATCAAATCTTGGGCCAACAAAATAGGAGAAGTCACAAAGCCGGAGACTTTTCATTACAAAACCAATAAACCAAAAAAAGATGGATTATTTTGTGAAAGAATCTTTGGACCACTAAAAAGTGGAATTTGTGCTTGCGGAACTAAAAAAAAAGATCAACAATTTTGCGAACAATGTGGGGTAGATTTTGTAGATTCTAGGATACGAAGATATCAAATGGGATACATCAAACTTGCATGTCCAATGACTCATGTATGGTATTTGAAACGTCTTCCTAGTTATATTGCGAATCTTTTAGATAAATCTCTTAAAGAATTAGAGGGCTTAGTATACCGTTTTTCTTTTGGTAGGCCCGTAGCTAAAAAACCAACTTTCTTACGATTACGAGGTTTATTCGAATATGAAATTCCATCTTGGAAATATAGTATTCCACTTTTTTTTACATTTCGAAATCGGGAAATCGCGGCAGGGGCAGGAGCTATCCGAGAACAATTAGCGGATTTGGATTTACCGATTCTTTTAGATAATTCACTGGAAGAATGGAAGGAATTATGGGAAGATAGAAGACGAAGAAGAAAAGCTTTTTTAGTTAGACGTATGGAATTAGTTAAACATTTTATTCGAACAAATGTAGAACCAGAACGGATGGTTTTGTGCTTATTACCAGTTCTTCCTCCCGAATTGAGACCTATCATTCAGATAGATGGGGGAAAACTTATGAGCTCCGATATTAACGAACTTTATAGAAGAATTATCGTCCGTAACAATACTCTTACCTTTTCTCCAGGAGATTTAGTAATGTCTCAGGAAAAATTGGTACAAGAAGCTGTGGATACACTTCTTAATGGGCTTCACCAACCAATGAGAGATAATCATAATAACGTTTATAAGTCATTTTCCGATATAATTGAAGGTAAAGAAGGAAGATTTCGAGAGACTCTGCTTGGTAAACGAGTGGATTATTCGGGGCGTTCTGTCATTGTTGTGGGCCCTTGGCTTTCATTACATCAATGTGGATTACCTCGAGAAATAGCAATAGAACTTTTCCAAACATTTGTAATTCGGGGTTTAATCAGAAAACAAGATGCTTCTAACATAGGAATTGCTAAAAGAAAAATTAGAGATAAAGAACCCATTATCTGGGAAATACTTCAAGACATTATGCAGGGGTATCCCATATTGTTGAATAGAGCACCTACCCTACATAGATTAGGCATACAAGCCTTTCAGCCCATTTTAGTCGAAGGACGTGCTATTTGTTTACACCCATTAGTTTGTAAGGGCTTTAATGCAGACTTTGATGGGGATCAAATGGCGGTTCATCTACCCTTATCCTTGGAAGCTCAGGCGGAAGCTCGTTTACTTATGTTTTCTGATCTGAATCTCTTATCTCCCGCTATTGGAGATCCCATTTGTGTACCAACTCAAGATATGCTTATAGGGCTTTATATATTAACGATTGGAAATCGTCGAGGTATTTCGGCAAATAGGTATAATTGTCAAAACGATCATAAAAAAGAATTCTATTTTTGTAGTTCTTATGATGCCCTCAGAGCTTATCGATGGAAAGGAGTTGGTTTAGACAATTCCTTGTGGTTACGATGGCGTATCATTGGGTCAAGAGAAGTCCCGATCGAAATTCAATATGAATCTTTGGGTACTTATCACGAAATTTATGAGCATTATCTAATAATAGGAAATAGAAATCAAGAAATTTGCTGTATATACATTCGAACCACTTTTGGTCATATTTCTTTTTATAAAGAAATAGAACAAGCCATACAAGGATTTAGTCAGGCGAACCTTTTAGCAAGGCTCCTTTTTCAAGATCTCTTGCAGGAAAAGGATAATCTTCAACTTCGAATTGTCAATTATATTTGTTATATTCAAGGAATTTCTCAAACAAGTATTCAATTAATTAGAACTTGTTTAGTATTGAATGACCAAAAACAAAAAGCCGTTCATACCCTTCTTGAGGTAAGGGTAAATCTGGTTCGCGATTTCATAAGAATCGAGTTATTTGAAAAAAGATATGATAGGACAAGTTCAAAATTTATTTCCAATCGATTAGATTCCAAGGCGAGCATTGGCACGTTGTTGATGATTTTGTCATCATCTAATTGTTCTCAAATTCCCTTAGGCCTTATTGTACCTAAGCATTTTTCTTTATTTTCCATAACGCAAAATAGCATCCTGTTAAAGAAATATTTAAAATATTCTTTACTAGATGAAAATTTTAGAACCTATAATCCTTTAAATCCATTTCATTTGAATTGGTTTTTTCATTACAACAATTATGAAGGGACGTCGACAATAATTAATCTTGGCCAATTTTTATCCGGAAATATATCTCTATTTGTAATTAAATCGGGTCAAATTAGCATTTTGAATCTTGATTCCTTAGTTATAAGATCCGCTAAACCTTATTTAGTCACTCCAGGAGCAAGTATTCATGGCCATTATGGGGAAATCCTTTACGAAAGAGAAACCTTAGCTACGTTTCTATATGAAAAATCCAGATCCAGTGATATAACACAAGGCCTTCCAAAAGTGGAACAAATCTTTGAAGCGTCAATATCAAGGAACCTCGAAAAAAAAAAGGAAGGTTGGAACAAACGTATACCAAGAATTCTTGGTATTCCCTGGGGATTCTTGATCGGGGCTGAGCTAACTATGGCCCAAAGCCGTATCTCTTTGGTTAATAAGATCCAAAAAGTTTATCGAGCCCAAGGGGTACAGATCCATAATAGACATATAGAGATTATTATACGTCAAGTAACATCGAAAGTATTAGTTTCCGAAGAGGGAATGTCTAATGTTTTTTTACCTGGGGAATTTATAGGATTGTTGCGGGCAGAGCGAGCAGGGCGCGCTTTGGACTCCATTTGTTATCGGTTAATCTTATTGGGAATAACAAGAGCGTCCTTGAATACTCAAAGCTTCATATCCGAAGCAAGCTTTCAAGAAACTGCTCGAGTTTTAGCAAAAGCAGCTTTACGAGGTCGTATTGATTGGTTGAAAGGCCTGAAAGAGAACGTTGTTTTGGGAGGGATTTTGCCTGTTGGTGGATTCCAAGGAACTAGGTTTCGTTTCCGTAATAAAGGACGTAGATTAGAAAAGGGAGTTATTCATATTCTAGCGAGTTTAAACAATACCATTATAACTATTACAGATGTAGAAGGTCGGACGATTTTTTGGGCTTGCGCTGGTACTTCTGGATTCAAAGGCCCAAAAAAAGCGACACCCTACGCTGCAGAAGCAGCAACAGTAGAAGCTATTGATGCCGTAGGTATGAGACGAGCAGAAGTTATAATAAAAGGCTGTGGTCCCGGGCGGGATGCCGCATTACGAGCTATTCGTAAAAGTCGTATACGATTAAATTTCCTACGGGATGTAACACCTATGCCACATAATGGATGTAGACCTCCTAAAAGAAGACGTTTAATGGCAAGAAAGAGTTGGATTCAGAGGGAGAATAAACGACAGAAATTGGAACAGAAATATCATTCGAGTCGTCAATTCTTAAAAAAAAGCAAAGCTGTGCCCTTGAAACTAAAAGAAATTTACCGAAGATTGCAATCCTTACCACGCAATAGTTCGCCTATACGTCTTCATCGACGTTGTTTTTTGACTGGAAGACCTAGAGCTAACTATCGAGATTTTGGATTATCCGGGCACATCCTTCGAGAAATGGTTTTTGAATGCTTGTTACCCGGTGCAACAAGATCCAGTTGG?????????????????????????????????????????????????????????????????????????????????????????????????????????????????????????????????????????????????????????ATGATTGGCCATACAATCGCTATTCATAATGGAAAAGAGCATTTACCTATTTATATAACCGATTATATGGTAGGTCACAAATTGGGGGAATTCATGCCTACTCTAGAAAAAGACGATAATCAATCTCGTCGTATGAAAAGAGGATATTGGAACATTAATTTGAAAAACATGATAAAAACAAGAACTCATTTGGGCCATGATACTAAGAAATGGAATCCTAGAATGGCCCCTTACATTTCTAAAAAGCATAAAGGTATTCATATTCTAAATCTCGTTAAAACTGCCCGTTTTTTATCAGAAGCTTGTCATTTAGTTTTTGATGCAGCAAGTCGAGGAAAAAATATTTTAATTGTTGGTACGAATCCAGTCGCGGATTCAGTAGCCTCGGCTGCAGAAGATGAAAAAATACGAAATTGTATCAAGAACTATATAGAGTTCAAAGGGATTATACGTATAGAAATAAAAAAAGAATTAGAGATTAACCTAAAAAAACAAAGAAACCAAAGACTCAAAATGACTATCAAAAAGGTTAAAGAACCTTATAAACAGCCTAGTATTCTTGCGGAATATATAGCTCTTCAAATAAGAAACAGAGTTCCCTTTCGAAAGGCAATGAAGGAAGCTGCGGAATTCACAAAAATAGGTATAAAAGGGTTTCACGTGCAAATTGCGGGCCGTATTGGTGGAAGTGAAATTGCACGTACTCGATCAGTTAAATGGGGGAGACTTCCTTTACAAACAATTCGTGCTAAAATTCATCATTGCACCTACCCAATTCGAACTATCCATGGAGTATTAGGTATAAAGATTTGGATATTTATCGATATGTCTCGTTACCGAGGACCCCGTTTGAAAAAAGTACGCCGTCTGGGTGCTTTACCAGGACTTACTAGTAAAAGTCCTAAACAATCTCGTAGAAGATCGCGATATCGTATTCGTCTAGAAGAGAAACAGAAATTGTGTTTTCATTATGGTCTGACAGAACGACAATTACTTAAATATGTACATATCGCGGGGAAAGCAAAAGGTGCAACGGGCCTGGTCTTACTACAATTACTAGAAATGCGTTTGGATAACATCCTTTTTCGCCTGGGTCTAGCTTTGACTATTCCTGGGGCCAGACAGTTAGTTAATCATAGGCATATTTTAGTTAATGACCGTATAGTCGATATACCAAGTTATCGTTGCAAACCACAAATTACTACGAAGGATAATGAAAGATCAAAACGTTTGATTGAATGGCATTATAAAGGATTAGTAAATCGAATAATAGATAGGAAATGGGTCGGTTTGAGAATCAAAGAGTTGTTAGTCGTAGAATATTATTCTCGTCAAACTATGGTGGTTAACCGTATTATGAAACACGGAAAAAAAGCATTGGCTTATCAAATCTTCTATCGAGCTGCGCAAAAGATTCAACAGACAGAAACAAATCCACTATTTGTTCAAGCAAATAGGATGGGTAGGGACTCCGTTGCTAATCTACTAACTTCTATAAGAAACACAGATATGAATAAAAAAGGAACGGTTCGAATAGTATCCACAAGGATCTCGGAAAGTATAGTTAAAATACTTTTACGAGAAGGTTTTGTTGAAAATGTTCGAAAGCATCAGGAAAATAACAAATCTTTCTTGATTTTAACTCTACGGAGAAAAGGTATAATTAGCCGTCCCGGTTTACGAATTTATTCCAAAAATGAACGAATTCCTAAGATTTTAGATGGAATGGGAATCGTAATTCTTTCTACTTCAAAAGGTATAATGACAAATGGAGAAGCTCGCCTAAAAGGAATTGGAGGGGAAATCCTATGTTATATATGGGCGGAGAGTTCGATCCTGCAGGATGAACGCTGGCGGCATCTTAACACATGCAAGTCGGACGGGAAGTGGTTCCAGTGGCGGACGGGTGAGTAATGCGCATGCCCTTGGGAGGGGGACCGGTTGCTAATACCCGCTGAGGAGCAAGGAGGAATCCGCCCGAGGAAGGGCTTGCGTCTGATTAGCTAGTTGGTGAGGCAATAGCTTACCAAGGCTACGATCAGTAGCTCTGAGAGGATGATCAGCCACGGGACTGAGACACGGCCCAGACTCCTACGGGAGGCAGCAGTGAGGAATTTTCCGCAATGGGCGAAAGCCTGACGGAGCAATGCCGCGTGAAGGAAGGCCTACGGGTCGTAAACTTCTTTTCTCGGAGAAGAAACAATGACGGTATCTGAGGAATAAGCATCGGCTAACTCTGTGCCAGCAGCCGCGGTAAGACAGAGGATGCAAGCGTTATCCGGGATGATTGGGCGTAAAGCGTCTGTAGGTGGCTTTGCAAGTCCGCCGTCAAATCCCAGGGCTCAACCCTGGACAGGCGGTGGAAACTACCAAGCTGGAGTACGGTAGGGGCAGAGGGAATTTCCGGTGGAGCAGTGAAATGCGTTGAGATCGGAAGGAACAAAGGGCGAAAGCGCTCTGCTGGGCCGACACTGACACTCAGAGACGAAAGCTAGGGGAGCGAGTGGGATTAGTGACCCCAGTAGTCCTAGCCGTAAACGATGGATACTAAGCCGACCCGTGCAGTGCTGTAGCTAACGCGTTAAGTATCCCGCCTGGGGAGTACGTTCGCAAGAATGAAACTCAAAGGAATTGACGGGGGCCCGCACAAGCGGTGGAGCATGTGGTTTAATTCGATGCAAAGCGAAGAACCTTACCAGGGCTTGACATTCCTCTTGAAAGAGAGGGGTGCCTTCGAACGCGGACACAGGTGGTGCATGGCTGTCGTCAGCTCGTGCCGTAAGGTGTTGGGTTCAGTTCCGCAACGAGCGCAACCCTCGTGTTTAGGTAAGAGACAACCTGGCGAACATCTTAGTAGCCAGAGGAAAAGAAAGCACCTTGCAAGGCTAAATAACTGGACATCTAGTGGGATGTTCTGGTGTCTTAGGCGTAGAGGAACCACACATCCATCCCGAATTTGGTGGTTAAACTCTACTGCGGTGACGATACTGTGGGGGAGGTCCCGCGGAAAAATAGCTCGATGCCAGAGGGGATATAGCTCAGTTGGTAGAGCTCCGCTCTTGCGGCGGCATGGCCAAGCGGTAAGGCAGGGGACTGCAAATCCTTTATCCCCAGTTCAAATCTGGGTGCCGCGGGATTGTAGTTCAATTGGTCAGAGCACCGCCCTGTCAAGGCGGAAGGTACGGGTTCGAGCCCCGTCAGTCCGCCCCTATCGTCTAGTGGAGGACATCTCTCTTTCAAGGAGGCAGCGGGGATTCGACTTCCCCTAGGGGTGGGATAGCTCAGTTGGTAGAGCAGAGGACTGAAAATCCTCGTGTCACCAGTTCAAATCTGGTTCCTGGCATAGTCGAATGGTAATTCTCTTTGCCAAGGAGAAGACGCGGGTTCGATCCCCGCCCAAGCTAACGATGCGGGTTCGATGCGGATGTAGCCAAATGGATTAAGGCAGTGGATTGTGAATCCACCCGCGGGTTCAATTCCCGTCGTTCGGCATCCATGGCTGAGTGGTTAAAGCGCCCAACTAATTGGCAAACTAGGTTCAATTCCTACTGGATGGGGCTATTAGCTCAGTGGTAGAGCGCGCCCCTGATACGGGTTCGAGTCCCGGGCAACCCAGCCTTGATGGTGAAATGGTAGACACGCGAGACTCAATCTCGTGCTAAACAGCGTGGAGGTTCGAGTCCTCTTCAAGGCGCCGCTATGGTGAAATTGGTAGACACGCTGCTCTTAGGAAGCAGTTCTCGGTTCGAGTCCGAGTGGCGGAACTCAGTGAGTATTGCTTTCATACGGCGGAAGTCATTGGTTCAAATCCAATCCTCAGTAGCTCAGTGGTAGAGCGGTCGGCTGTTAACCGATTGGTCGTAGGTTCGAACCCTACTTGGGGGATGTAGCGCAGCTTGGTAGCGCGTTTGTTTTGGGTACAAAATGTCGCGGGTTCGAATCCTGTCATCCGATGTAGCCAAGTGGTAAGGCATCGGGTTTTGGTCCCGCCATGTAGGTTCGAATCCTATCGTCGGGCCTGTAGCTCAGGATTAGAGCACGTGGCTACGAACCACGGTGTCGGGGGTTCGAATCCCCCCTCGCGCGTCCATTGTCTAATGGATAGGACAGAGGTCTTCTAAACCTTTGGTATAGGTTCAAATCCTATTGGACGCAGGAGAGATGGCTGAGTGGACTAAAGCGGCGGATTGCTAATCCGTTGTACGACGAGGGTTCGAATCCCTCTCTTTCGGAGAGATGGCCGAGTGGTTCAAGGCGTAGCATTGGAACTGCTATGTAGACCTTAGTTTACCGAGGGTTCGAATCCCTCTCTTTGAGATGGCTGAGTGGTTGATAGCTCCGGTCTTGAAAACCGGCATAGTTAACGAACTGTCGAGGGTTCGAATCCCTCTCTCTAGAGTAACGCCATGGGGCGTAAGTCATCGGTTCAAACCCGATAAAGCCCGCTTAGCTCAGAGGGAGCATCGCATTTGTAATGCGATGGTCATCGGTTCAATTCCGATAGCCGGCAGGGATATAACTCAGCGGTAGAGTGTCGCCTTGACATGGTGGAAGTCATCAGTTCGAGCCTGATTATCCCCGAGAAAGTCTACGGTTCGAGTCGCGCTTTTAGTTCAGCTCGGTAGAACGCGGGTCTCCAAAACCCGATGTCGTAGGTTCAAATCCTACAGAGCGGGGTCGATGCCCGAGCGGTTAATGGGGACGGACTGTAAATTCGTTGACGATATGTCTACGCTGGTTCAAATCCAGCTCGGCCCAGGAGTGAAGCAGTCTTAGCTTACAAGGCTCATAACCTTGGAGTCGGGTTCGAATCCCGCCTCCGCAATGGACCGAACTGTCTCACGACGTTCTGAACCCAGCTCACGTACCGCTTTAATGGGCGAACAGCCCAACCCTTGGAACCACCTACAGCCCCAGGTGGCGAAGAGCCGACATCGAGGTGCCAAACCTTCCCGTCGATGTGGACTCTTGGGGAAGATCAGCCTGTTATCCCTAGAGATGTTAGCTCAATCCGAAGGAAATTATGCGGAAGCTTTACAGAATTATTATGAAGCTACGCGATCAGAAATTGATGCTTATGATCGAAGTTATATACTCTATAACATAGGCCTTATCCACACAAGCAATGGCGAGCATACAAGAGCTTTGGAATATTATTTCCGGGCACTAGAACGAAACCCTTTCTTACCACAAATGAATTGGCGATCAGAACATTTATGGATAGAACTTTTAAAAGGTTCCCGAAAAAGAAGCAATTTTTACTGGGCCTTTATTCTTTTTCTAGGTTCATTAGGATTTTTAATGGTTGGAACTTCCGGGTATCTTAATAAAAATCTTATATTCTTATTTCCTTCTCAACAAATTACTTTTTTTCCGCAAGGGATCATAATGTCTTTCTATGGAATTGCGGGCCTATTTATGAGCTCCTATTTGTGGTGCACAATTGTATGGAATGTAGGTAGTGGTTATGATCGATTTGATAGAAAAGAAGGAATAGTGTGCATTTTTCGGTGGGGATTCCCGGGAAAGAATCGTCGTATTTTTCTTCAATTCTTCATGAAGGATATCCAATCAATCCGAATTAAGGTTAACGAGGGCCTTTATCCTTACCCTGTTCTTTATATGGAAATCAAAGGACAAGGGTCTATTCCCCTGACTCGTACTGATGAGATTTTGACTCCGGAGAAAATAGAAGAAAAAGCTGCCGAATTGGCCTATTTCTTGCGTGTACCTATTGCCGTTTTT
>Centrolepis_aristata
TAAGGTCACGGCGAGACGAGCCGTTTATAGGTGTCAAGTGGAAGTGCAGTGATGTATCGAGCCGATGAAATTAGTAGCATTATCCGTGAACGTATTGAGCAGTATAATAGAAAAGTAAAAATTGTGAATATCGGTACCGTACTTCAAGTGGGTGATGGTATTGCCCGTGTTTATGGTCTTAATGAAGTAATGGCAGGGGAATTAGTTGAATTTGAAGAAGGTACTACAGGTATTGCTCTTAATTTGGAATCAAAAAATGTTGGCATTGTATTAATGGGCGACGGTTTAATGATACAAGAAAGAAGTTCTGTAAAAGCAACAGGAAGAATTGCTCAGATACCCGTGAGTGAAGCTTATTTGGGTCGTGTTATAAATGCTCTAGCTAAACCTATTGATGGGAGAGGCGCAATTGCAGCTTCTGAATCTCGCTTAATTGAATCTCCTGCTCCAGGTATTATTTCCAGGCGTTCCGTATATGAACCACTTCAAACAGGACTTATTGCTATCGATTCGATGATCCCTATAGGACGCGGTCAACGAGAATTAATTATTGGGGATAGACAGACTGGTAAAACAGCAGTAGCTACAGATACAATTCTTAATCAAAAAGGCCAAAATGTAATATGTGTTTATGTTGCTATCGGTCAAAAAGCGTCTTCTGTGGCTCAAGTAGTAACCACTTTTCAAGAACAAGGGGCCATGGAATACACTATAGTTGTTGCTGAAATGGCGGATTCACCAGCCACATTACAATACCTTGCCCCTTATACGGGAGCTGCTTTGGCCGAATATTTTATGTACCGTGAACGCCACACTTTAATAATTTATGATGATCTCTCCAAACAGGCACAAGCTTATCGACAAATGTCTCTACTATTAAGAAGACCTCCAGGTCGTGAAGCTTATCCTGGAGATGTTTTTTATTTGCATTCACGCCTTTTGGAAAGAGCCGCTAAATCAAATTCTCTTTTAGGTGAAGGAAGTATGACCGCTTTACCTATAGTGGAGACTCAATCTGGAGACGTTTCGGCTTATATTCCTACAAATGTTATTTCCATTACAGATGGACAAATATTTTTATCTGCCGATCTATTCAACGCGGGAATCCGACCCGCTATTAATGTGGGTATTTCTGTTTCTAGAGTGGGATCCGCCGCTCAAATTAAAGCGATGAAACAAGTAGCTGGTAAATTAAAATTGGAACTAGCCCAATTCTCGGAGTTAGAAGCTTTTGCACAATTTGCTTCTGATCTTGATAAAACTAGTCAGAATCAATTGGCAAGAGGTCAACGATTACGTGAGTTGCTTAAACAATCCCAAGCGGATCCTCTCTCGGTGGAAGAGCAAATAGCGATTATTTATACAGGAACTAGGGGATACCTTGATTCATTAAAGATAGGGCAGGTAAAGAAATTTCTTCAAGATTTTCGGGGATACTTAAAAAAAGAAAAACCTGAATTCAAAGAAATTCTATCTTCGAGCAAAGTATTCACCGAGGAAGTAGAAGTTATTTTGAAAGAATCTCTTCAGGAACGAATTGAACTATTTCTACTTGGGCGTATCGCTCAAATTATAGGGCCCGTGTTGGATGTTGTTTTTCCCCCGGCCTTAGTAATTAAGGGTCGAGACATTGTCGGTCAGCAAATTAATGTGACTTGTGAGGTACAACAATTATTGGGAAATAATAGAGTTCGAGCTGTAGCTATGAGTGCTACAGAGGGTTTGATGAGAGGAATGGAAGTGGTTGACACGGGAGCTCCTCTAAGTGTTCCCGTCGGCAAGGCTACTCTCGGACGAATTTTCAACGTTCTTGGAGAGCCCGTTGATAATTTGGGTCCTGTAGATACTAGTGCAACGTCCCCTATTCATAGATCTGCGCCGGCCTTTATAGATCTAGATACAAAATTATCCATTTTTGAAACAGGTATTAAAGTCGTAGATCTTTTAGCCCCTTACCGTCGTGGTGGAAAAATAGGACTATTTGGGGGGGCTGGAGTAGGGAAAAAAGAATCCGGAGTGATTAATGAAAAGGATCTTGCGGAATCAAGAATGCCTTCCGCAGTAGCTCTTAAAATAGCAGAAGATAATTTGAGTCGAGCTGAAGGTAAGAGACAAATAATTGAAGCAAATTTAGCTCTCAGACGAGCTAGGACACGAGTAGAGGCTGCCAATGCTATTTCCATGAATGGATACTCTGAAATAGAACAAGAAAAAGAAAAATTGATTAATGCCGCTTGTGTTAATTTAGAACGATTAGCTAATTTTAATAAAGAAACCCTTCATCTTGAACAAGAAAGAGCTATGAATCAAATCCGACAACGAGTTTTCCAACAAGCGTTACAGGGAGCTTTAGGAACTCTGAATGATTGTTTAAATAGTGAATTACATTTACGTATGATCCGTAATAATATAGGCATTCTCGAATCCTTGATGAATGGTATACCATGCTGCACAGTTAAAGGTTTATATGATATATCGGGTGTAGAAGTAGGTCAGCATTTCTATTGGCAAATAGGGGGTTTACAAATACATGCCCAAGTACTTATTACTTCTTGGGTCGTAATTGCTATCTTATTAGGTTCAGTTATCATAGCTGTTCGGAATCCACAAACCATTCCTACTAACGGTCAAAATTTCTTCGAATATGTTCTTGAATTTATTCGAGACTTGAGCAAAACTCAGATTGGAGAAGAATATGGTCCTTGGGTTCCTTTTATTGGGACTATGTTCCTCTTTATTTTTGTTTCAAATTGGTCGGGTGCTCTTTTACCTTGGAAAATCATACACTTACCTCATGGTGAATTAGCTGCCCCTACGAATGATATAAATACTACTGTTGCTTTAGCTTTACTTACGTCGGCAGCCTATTTTTATGCTGGTCTTAACAAAAGGGGATTGGTCTATTTTGAGAAATACATTAAACCAACTCCAATCCTTTTACCAATTAACATTTTAGAGGATTTCACAAAACCCTTATCTCTTAGTTTTCGGCTTTTCGGAAATATATTGGCGGATGAATTAGTAGTAGTTGTTCTTGTTTCTTTAGTTCCTTTGGTGGTTCCTATACCTGTCATGTTTCTTGGATTATTTACAAGTGGTATTCAAGCGCTTATTTTTGCAACGTTAGCCGCGGCTTATATAGGGGAATCCATGGAAGGTCATCATTCATTTACAAATTACTATACATATCACTTAAGTACACGTTTGGATTATTGGAGTTATCGTATCATTAGTCTAGGGTTTACTTTTTTAACGATAGGTATTCTTTGTGGAGCAGTATGGGCTAATGAGGCTTGGGGATCCTATTGGAGTTGGGATCCTAAGGAGACTTGGGCATTTATAACTTGGTCTATATTTGCGATTTATTTACATATTACAAATTCCAATTGGAAGACGACAAATTCAGCATTTGTAGCTTCTATAGGATTTTTTTTAATTTGGATATGCTATTTTGGTATAAATTTATTAGGAATAGGTTTGCATAGTTATGGTTTATTCACACTATTAGGAGAAATAATAACGGAGTTTTCAGAGACACATATACAAAAACTTGGAATACACAAGGAAACAATACAATTGATCAAAACACAGAATGAATACCATCTCCATATCATTTTGCATTTCTCGACTAATTTAATCTATTTCACTATTCTCAGTGGTTATTCTTTTGCTAATAAGCAACTTGCCTTTTTTAATTCTTGGATTCAGGAATTCTTCTATAACTTAAGTGATACAATAAAAGCTTTTTTAATTATTTTAGTTGCCGATTTTTGTATAGGATTTCATTCAACCCGTGGTTGGGAACTCATAATCTCTTTGGTTTATAACGATCAAATTCTATCTGTTCTTGTTTCTACTCTTCCAGTTATTCTAGATACAGTTATAAAATATGGAATTTTTTTTTATTTAAATAATCTATCTCCGTCACTAGTAGTGATTTATGATTCAATGAATGAAATGCTATATTTCTGGGCATTGCCAGGACTGTCCATTTATCCTGGAGATAAAGTAAAGGTGGAATTAAGTTTTTATGATACTTCCTATCTTGTCCTTTTTTGGCAAAATTCTTTACATTTTTGGTCTCAACCTCGGAGAATTCATATAAAACAATTAGGGAGCTATTTCTTTAATTTTCTAGGTTATTTTTCCAATATATTAATAAATCCTTTGTTGGTAAGGAATCTAATGCTAGAGAATTCATATCTAATAAGCTTTCCTATTAAGAATTTGGAAAACAAAGTACCCTTTATTCCTCTCATTGGATCGTTGTTTAAAGCTAGATTTTGTACTATATCGGGGCATCCTATTAGTAAACCAAGCTGGACCGAGTTATCAGATTATGATATTATTGATCAATTTGGTCGAATATATAGAAACGTTTTTCATTATCATAGTGGATCTAAAAAACAAAATTTGTATCGAGCTCGTAAACATAAAAGTACGGTAGTAGGATTACAAGCTATTAATTCTTTTTTTACATTGGAATTTTTTAAAAACAGTTATGGGTTGATACAAATTGGAACCATTTTAATTCTGATATTGGGAATTACAATAGGAGTACTAGCAATTGTATGGTTAGAAAGACAAATAGCAGCAGCGATACAACAACGTATCGGTCCTGAATATGCCGGTTCATTGGGAATTCTTCAAGCTATAGCAGATGGGACAAAACTCTTTTTTAAAGAAGACCTTTTTCCATCTAGGGGAAATATTCCTTTATTTAGTCTTGGACCTTCTATAGCAATTGTATCAATTTTATTAGGTTATTTAGTGATTCCCTTTGGCTATCATCTTGTTTTGGACGATCTTCGCATAGGTGTTTTTTTATGGATTGCCCTTTCCAGTATTGTTCCTATTGGCCTTCTTATGTCAGGATATGGATCAAATAATAAATATTCTTTTTTAGGTGGTTTACGAGCAGCTGCTCAATCTATTAGTTATGAAATACCATTAACCTTATGTGTCTTATCAATATCTCTAAGCTTAAGTACAGTTGATATAGTTGAAGCACAATCAAAATATGGTTTTTGGGGATGGAATCTTTGGCGGCAACCTATAGGCTTTATCGTTTTTTTTATTTCGTCTTTAGCCGAATGTGAAAGATTACCCTTTGATTTACCAGAAGCAGAAGAAGAATTAGTTGCAGGTTATCAAACCGAGTATTCAGGTATAAAATATGCTTTATTTTATCTCGTTTCTTACTTAAATTTATTAATTTCTTCATTATTTGTAACAGTTCTTTACCTCGGCGGGGGGGCTTACAGTCCTATTCTTTTTGAAATTACTATTAGTATATTTATTACATTAAGTAAAGCTTTTTTCTTTCTCTTCATTTCTATTACAACGAGATGGACTTTGCCTAGGATGAGAATTGATCAGTTATTAAATCTGGGATGGAAATTTCTTTTACCCATCTCCTTGGGAAACTTGTTATTAACAACTTCATTCCAACTTATTGGACTACTCATGGGCGGGGCAAGTTCTTCTATTCTGGTTCATGGTTTCTCTTGGCTATATGGTTCATCTGGGGGAGAGATCGAGCTTCAAGAAATTGTGAATGGTCTTATCAATACACAAATGTATAACTCCCCAGGAATTGCAATTGCGCTTATATCCATTACTGTAGGAATTGGGTTCAAGCTTTCCCTAGCCCCTTTTCATCAATGGACTCCTGACGTATACGAAGGAATGTTTTTGCTTTACAAATACAATATTTTCTGGTCGTTTCTAATAATATCAAGCCTTATTCCTATCTTAGCATTTTTGATTTCTGGAGTTTTAGCCCCAGTTAGTAAAGGACCTGAAAAGTTTTCTAGTTATGAATCGGGGATAGAACCCATAGGAGACGCCTGGTTACAATTCCGAATACGCTATTATATGTTTGCTCTAGTTTTTGTTGTTTTTGATGTGGAAACTGTCTTTCTTTATCCATGGGCAATGAGTTTCGATATATTGGGTGTTTATGTTTTCATCGAAGCTTTAGTTTTCGTGCTTATTCTAATTGTCGGTCTAATTTATGCATGGCGAAAGGGGGCTTTAGAATGGTCTGAACTCCTTCTAATGACTTATGCATTCTGCTATCATTTCCAATTGGATGATCCCTTAATCCAATTAAAGGAAGACTCTAAATGGATAGATGTTTTTGATTTTCACTGGAGACTGGGAATCGACGGACTTTCCATAGGACCCATATTACTGACAGGATTTATCACTACTTTAGCTACTTTAGCGGCTTGGCCAGTCACTCGAAATTCACGGTTATTCTATTTCCTGATGCTAGCAATGTACAGCGGTCAAATAGGTTTATTTTCTTCTCGAGACCTTTTACTTTTTTTCATCATGTGGGAGTTAGAATTAATTCCTGTTTACTTACTTTTATCCATGTGGGGAGGAAAGAAACGTCTCTATTCAGCTACAAAGTTTATTTTGTACACTGCGGGGGGTTCCCTTTTTTTCCTAATCGGAATTCTAGGTATGGGCTTATATGGTTCCAATGAACCCACATTAGATTTCGAAAGATTAATTAATCAATCATATCCTGTGGCATTGGAAAGAATATTCTATTTTGGCTTCCTTATTGCTTATGCTGTCAAATTGCCCATTATACCCCTACATACATGGTTACCGGATACCCATGGGGAAGCCCATATGTTCGAACATGTACTTCTTTTGAGTGTTTATTTGTTTTCTATTGGTATTTATGGATTAATTACAAGCCGAAACATGGTTAGAGCACTTATGTGTCTTGAGCTTATACTAAACTCGGTTAATCTAAATCTCGTAACATTTTCCAATATATTGGATAGCCGCCAATTAAAAGGGGATATCTTCTCGATCGCTATGGCCATTGCAGCTGCTGAAGCAGCTGTTGGCCTAGCTATTCTTTCTGCTATTCAGTGTAACAGAAGGATTAATCAATCTAATTTATTGTTATGTGCCTTTCTATTATTCATGGGCGCTTTTGCTAAATCTGCACAATTTCCACTTCATATATGGTTACCTGATGCTATGGAAGGACCAACTCCTATTTCGGCTCTTATACATGCAGCCACTATGGCCGCGGGAATTTTTCTTGTAGCTAGACTTTTTCCTATTTTAATAACTATACCTCATATAAGTACTCTTATTTCTTTAATCGGTGTAATAACATTACTTTTAGGAGGTACTTTGGCCCTTGCCCAAAGAGATATAAAAAAAAGTTTAGCTTATTCTACAATGTCTCAATTAGGTTATATGATGTTAGCTCTAGGTATAGGCTCTTACCGAGCAGCTTTATTCCATTTAATAACCCATGCTTATTCGAAAGCTCTATTATTTTTAGGATCTGGATCAATTATTCATTCAATGGAACCGATTGTTGGATATTCAACAAAGAAAAATCAGAATATGATTCTTATGGGCGGTTTAAAAAAATATATCCCAATTACCAAAATATCTTTTTTATTAGGTACACTTTCCCTTTGTGGTATTCCACCTCTTGCTTGTTTTTGGTCGAAAGATGAAATTCTTAGCGATAGTTGGTTACATTTAGCAATAATTGCTTTTTTTACTGCGGGATTAACTGCATTTTACATGTTTCGGATATATTTATTGACTTTTGATGGATATTTACATGTTCATTTTCAAGATTACAGTAGTACAAATTTGCTCTATTCAATATCTCTATGGGGAAAAAAAAAAAGAGTTAAGGTAAACAAAGAGACAAAAAAATCAGCAAATACAAATCAATACACTTCTGTGTATCCCCAAGAATCAGATAATACTATGCTATTCCCTCTTATTCTATTAATACTATTTACTTTTTTTGTTGGATTTATCGGAATTGATTTTAATATATTACAAAAATGGTTAACTTCATCAAATACGAATTATTCTATCAATTTTCTTGATTTTTTTACAAATGCAATTTTCTCAATAAGTATAGCAATCTTTGGATTATTCCTAGCCCAAATTTTATATGGATCTACTTATTCTTTTTTAAAAAATTTAGATTTAATGAATTCGTTGTTGGAAAAAATAAAAAAAATAATATACAATTGGTCCTATAATCATGGTTATATAAATATTGTTTATAGTGGTAGTTTTACTCTAGGTATAAGAAAATTAACTACACTAACGATCTTTTTTGATAAATATATTATTGATGGAATTACAAATGGAGTTGGTATTACAAGTTTTTTTTTAGGGGAAGGAATTAAGTATATTGGAGGCGGGCGAATATCATCTTATCTATTCTTTTTCTTATCTTATTTATCAATCTTTTTATTATTCATGGATTTACCGGGACCTATATATGATATTCTTTTAATATTTTTTGAATCTCTTCTTGTATTAAGCAGTTTGGGAGTTTTATTACTCATCAATCCCATTTTATCTGCCTTTTCCCTTGGATTGGTTCTTGTTTGTATATCCTTATTATACATTTTGTTGAATTCCTACTTTGTCGCTGCAGCACAACTCCTTATTTATGTAGGAGCTATAAATGTTCTAATAATATTTGCTTTGATGTTTATGAATAGTGTAGAATGGTTCAAAGAAAAAAATTTTTGGACCATTGGAGATGGTTTTAGTACAATAATTTGTACCAGTATTCTTTTTTTACTAATAACTACTATACTCGATACGTCATGGTATGGAATTCTTTGGACTACAAGATCAAATCAAGTTCTTGAACAAGATCTTATAAATAATGTTCAACAAATTGGAATTCATTTAGTAAGAGATTTTTCTCTTCCTTTTGAACTTATTTCTATAATTCTTTTATTTTCTTTGATAGGTGCAATTAATATGGCTCGTCAAATGGAGAAAATCGCAGAAATGTTTTCTATGATAATTAAATTCATGAATTATGGTCAACAAACAATACGAGCTGCAAGGTATATTGGTCAAAGTTTTTTAATTACTTTATTACACACCAATCGCTTACCTGTAACGATTCAATATCCTTATGAAAAATCGATTACATCAGAACGGTTTCGAGGTCGAATTCATTTCGAATTCGATAAATGTATTGCCTGTGAAGTATGTGTTCGTGTATGCCCCATAGATCTACCTGTTGTTGATTGGAAATTTAACAAAAAAAAAAAAAAACAATTACTTAATTATAGTATTGATTTTGCAATTTGTATATTTTGTGGTAATTGTGTTGAATACTGTCCAACAAATTGTTTAGCTATGACTGAAGAATATGAACTTTCTACTTACAATCGTCATGAACCCATCGATTCAATTGAAGATTATACAATACATACAATTCAAGGTCTTTTATCTGATTGGTTAGTTAGGCACGAGCTAGTTCATAGATCCTTGGGATTTGATTACCGAGGAATAGAAACTTTACAAATTAAATTCGAGGATTGGAATTCCATTGCTGTCATTTCATATGTATGTGGTTATAATTATTTACGTTCTCAGTGTGCTTATGATGTAGCACCTGGCGGGTTTTTATCTAGTGTGTATCACCTTACCAGAATACACTATGGTATGGATAATCCAGAAGAAATATGTATAAAAGTATTTGTCCCAAGGGATAATCCTAGAATTCCATCCATTTTCTGGATTTGGAAAAGTGCGGATTTTCAAGAACGTGAATCTTATGATATGTTGGGAATCTCTTATGATAATCATCCTCGCCTTAAACGTATCTTAATGCCTGAAAGTTGGATAGGCTGGCCCTTACGTAAAGACTATATTACTCCCAATTTCTATGAAATACAAGATCCTTATAATAATTTGATTGGGAATCCTTTACTTAACCAAACAACTTCCAATTATATTATTTCAACTACACTAAATGATCTTTCGAATTGGTCACGACTCTCCAGTTTATGGCCCCTTCTATACGGCACCAGTTGTTGTTTTATCGAATTTGCTTCATTAATAGGATCGCGATTCGACTTTGATCGTTATGGGTTAGTACCAAGATCAAGTCCTAGACAAGCAGATCTTATTTTAACAGCCGGTACAGTAACAATGAAAATGGCCCCTTCTTTAGTACGATTATTTGAGCAAATGCCTGAACCAAAATATGTCATTGCAATGGGAGCCTGTACTATTACAGGGGGAATGTTCAGTACGGATTCTTATAGTACTGTTCGAGGAGTCGATAAGTTAATTCCAGTAGATGTTTATTTACCAGGCTGTCCGCCTAAACCAGAGGCAATTATAGATGCTATAACCAAACTTCGTAAAAAGATATCTCGAGAAATAGTTGAAGATAGAATTTTTTCTCAACAGGAAAATAGATGTTTTACTACCAATCACAAGTTGAGCATTCGGCACAAGACTTCTACTATGCAAAATAGAAATATTTTTTCTTGGGTAAAAGAATATATAACTCGATCTCTTTCTTTATATGTAATAGCTCGAGCATCCAGTTCGAACGCATATCCTATTTTTGCACAGCAGGGTTATGAAAATCCACGAGAAGCGACTGGGCGAATTGTCTGCGCAAATTGCCATTTAGCTAATAAACCCGTGGATATTGAAGTTCCACAAGCGGTGCTCCCCGATACTGTATTTGAAGCAGTTGTTCGAATTCCTTATGATCTGCAAATAAAACAAGTTCTTGCTAATGGTAAAAAAGGGGGGTTGAATGTGGGTGCTGTTCTTATTTTGCCTGAGGGGTTCGAATTAGCTCCCACCGATCGTATTTCACCTGAATTGAAAGAAAAAATAGGAAATCTTTCTTTTCAGAGTTATCGCCCCAATAAAAAGAATATTCTTGTAATAGGGCCGGTTCCTGGTCAAAAATATAGTGAAATTGTTTTTCCTATTCTTTCCCCTGATCCCGCTACCAAAAGAGACGTTCATTTTTTGAAATATCCCATATATGTAGGCGGCAATCGAGGAAGAGGTCAAATTTATCCTAATGGTAACAAGAGTAACAATACGGTCTATAATGCTACATCTGCAGGTATAGTAAGCAAAATAGTACGTAAAGAAAAGGGAGGATATGAAATAAGCATAGTTGATGTACCCGGCCGCCAAGTAGTTAATATTATACCTCCAGGGCCGGAACTTCTTGTTTCAGAGGGTGAATCTATCAAACTTGATCAATCATTAACGAGCAATCCCAACGTAGGAGGGTTTGGGCAAGGAGATGCAGAAATAGTACTTCAAGATCCATTACGCGTCCAAGGCCTTTTGTTTTTCTTTGCATCTGTTATTTTTGCACAAATCTTTTTGGTTCTTAAAAAGAAACAATTTGAAAAGGTTCAATTGTATGAAATGAATTTCATGACTTTTTATTATCGTCCGACTGTTACAGAAGCTTTTTCCTCTGTTGAATATATAATGAATGATGTAAACTTTGGTTGGTTAATCCGATCGGTTCATCGATGGTCGGCAAGTATGATGGTTCTAATGATGATCCTGCACGTATTTCGTGTGTATCTTACCGGTGGGTTTAAAAAACCTCGCGAATTGACTTGGGTGACGGGTGTCGTTTTGGGGGTATTAACCGCGTCCTTTGGTGTAACCGGCTACTCTTTACCTTGGGATCAAATTGGTTATTGGGCAGTTAAAATTGTGACGGGTGTACCTGAAGCTATTCCTATAATAGGGTCGCCTTTAGTAGAGTTATTACGCGGAAGCGCTAGTGTGGGTCAATCCACTTTGACTCGTTTTTATAGTTTACATACTTTTGTATTGCCTCTTCTTACTGCTGTATTTATGTTAATGCATTTTCTAATGATACGTAAGCAAGGTATTTCGGGTCCTTTAGTATTAAGAGCAAAATTGGCTAAAGGAATGGGACATAATTATTATGGCGAACCTGCCTGGCCTAATGATCTTTTATATATTTTTCCAGTAGTTATTTTGGGAACTATTGCATGTAACGTAGGTTTAGCGGTTCTAGAGCCTTCAATGATTGGTGAACCCGCGGATCCGTTTGCAACTCCTTTAGAAATATTACCCGAATGGTATTTTTTTCCTGTATTTCAAATCCTTCGTACAATACCTAATAAGTTATTAGGTGTTCTTTTAATGGTTTCAGTACCCGCGGGACTATTGACAGTCCCCTTTTTGGAGAATGTCAATAAATTTCAAAATCCATATCGTCGACCGGTAGCTACAACAGTTTTTTTTATTGGTACTGTAGTAGCTCTTTGGTTAGGAATTGGAGCAACATTACCAATTGATAAATCTCTAACTTTAGGCCTTTTTATGATTGAAGCTTTTCTATTTGGAATCGTCTTAGGACTAATTTCTATTACTTTAGCAGGATTATTCGTGACCGCGTATTTGCAATACAGACGTGGTGATCAGTTAGATCTTATGCTTACTTTAATTAGCTATTTCGGTTTTCTATTGGCTGCTTTAACTATCACCTTAGCTCTATTTATTGGTTTGAACAAGATAGGACTTATTATGCATATAGTAAATCTCGCTTGGGCTGCTTTAATGGTAGTCTTTACATTCTCCCTTTCACTAGTAGTATGGGGAAGATTGAGTGATATTGCACACCATCATTTAGCAATTGCTATTCTTTTTCTGATTGCCGGTCATATGTATAGGACCAATTGGAGCATTGGTCATGGCCTTAAAGAAATTTTAGAGGCTCATAAAGGTCCATTTACAGGACAGGGCCATAAGGGTCTTTATGAAATCCTAACAACCTCATGGCATGCCCAATTATCTCTTAACCTGGCTATGTTAGGTTCTTTAACCATTGTTGTAGCTCATCATATGTATTCCATGCCTCCCTACCCATATTTAGCTACAGACTATGGTACACAACTTTCGTTGTTCACACATCATATGTGGATTGGTGGATTTCTCATAGTTGGTGCTGCTGCGCATGCAGCCATCTTTATGGTAAGAGACTATGATCCAACTACTCGATACAATGATCTATTAGACCGTGTCCTTAGGCATCGCGATGCAATTATATCGCATCTTAATTGGGTATGTATATTTCTAGGTTTTCACAGTTTTGGCTTGTATATTCATAATGATACTATGAGCGCTTTAGGGCGTCCCCAAGATATGTTTTCGGATACTGCTATACAATTACAGCCCATCTTTGCTCAATGGGTACAAAATACCCATGCTTTAGCACCCGGTGTAACGGCTCCTGGTGCAACTACAAGTACTAGCTTAACTTGGGGAAGTGGTGAGTTAGTTGCTGTAGGTGGCAAAGTAGCTTTGTTACCTATTCCCTTAGGAACCGCGGATTTTTTAGTTCATCACATTCATGCATTTACGATCCATGTGACTGTATTGATATTACTGAAAGGTGTTTTATTTGCTCGCAGTTCGCGTTTAATACCTGATAAAGTAAATCTCGGGTTTCGTTTCCCTTGTGATGGACCCGGGCGCGGGGGGACATGTCAAGTATCCGCCTGGGATCATGTCTTCTTAGGTCTATTCTGGATGTACAATGCAATCTCAGTAGTTATTTTCCATTTCAGTTGGAAAATGCAGTCGGATGTTTGGGGTACTTTAAACGATCAAGGGGCGCTAACCCATATAACAGGAGGCAATTTTGCACAAAGTTCTATTACTATTAACGGGTGGCTCCGAGATTTCTTATGGGCGCAGGCATCTCAAGTAATTCAGTCTTATGGTTCTTCGTTATCCGCATATGGTCTTCTTTTCTTAGGTGCTCATTTTGTCTGGGCTTTCAGTTTAATGTTTCTATTCAGCGGTCGTGGTTATTGGCAGGAACTTATTGAATCCATTGTTTGGGCTCATAACAAATTAAAGGTTGCTCCTGCTACCCAGCCTAGAGCCTTAAGTATTGTACAAGGACGTGCTGTAGGAGTGGCTCATTACCTTCTGGGTGGAATTGCCACAACATGGGCATTCTTCTTAGCAAGAATTATTGCAGTAGGAATGGAATCAAGATTTCCGAGATTTAGCCAAGGATTAGCTCAGGACCCCACTACTCGCCGTATTTGGTTTGGTATTGCTACTGCACACGATTTTGAAAGTCATGATGATATTACTGAAGAGCGTCTTTATCAGAACATTTTTGCCTCTCACTTTGGGCAGTTAGCAATAATCTTTCTGTGGACGTCCGGAAATCTCTTTCATGTAGCTTGGCAAGGCAATTTTGAGTCATGGATACAAGACCCTTTACATGTAAGGCCTATTGCTCATGCAATTTGGGATCCTCATTTTGGTCAACCCGCTGTGGAAGCCTTTACTCGGGGAGGTGCTGCGGGACCTGTGAATATTGCCTATTCTGGTGTTTATCAGTGGTGGTATACAATTGGATTACGCACCAACGAAGATCTTTATACAGGGGCTCTTTTTCTATTATTTCTTTCCGCTCTATCTTTAATCGCGGGTTGGTTACACCTACAACCCAAATGGAAACCAAGTGTTTCGTGGTTCAAAAATGCGGAATCTCGTCTCAATCATCATTTGTCGGGTCTTTTCGGGGTAAGTTCGTTAGCGTGGGCAGGACATTTAGTTCATGTCGCTATTCCCGGATCTAGGGGAGAGTACGTGAGATGGAATAATTTCTTAGACATATTACCTTATCCTCAGGGGTTGGGGCCCCTTTTGACGGGCCAGTGGAATCTTTATGCCCAAAACCCGGATTCGAGTAATCATTTATTTGGTACCTCTCAAGGGGCGGGAACTGCTATTTTAACTCTTCTTGGGGGATTCCATCCACAAACGCAAAGTTTATGGCTTACCGATATGGCTCATCATCATTTAGCTATTGCATTTATTTTTATTATTGCTGGTCATATGTATAGAACTAACTTCGGAATTGGGCACAGTATCAAAGATCTCTTAGAAACGCATACTCCTCCGGGCGGTCGATTAGGGCGTGGGCATAAGGGTCTTTATGACACAATTAATAATTCTATTCATTTTCAATTAGGTCTTGCTCTAGCCTCTTTAGGTGTTATTACTTCCTTAGTGGCGCAACATATGTACTCTTTACCTGCTTATGCATTTATAGCACAAGACTTTACTACTCAAGCTGCCTTATATACTCATCATCAATACATTGCAGGGTTCATCATGACAGGAGCCTTTGCTCACGGGGCTATATTTTTCATTAGAGATTACAATCCGGAACAGAATGAAGATAATGTTTTAGCAAGAATGTTAGACCATAAAGAAGCTATTATATCCCATTTAAGTTGGGCCAGCCTGTTTCTAGGATTCCATACCCTTGGTCTTTATGTTCATAACGATGTCATGCTTGCTTTTGGTACTCCAGAAAAACAAATCTTGATTGAACCCATATTTGCACAATGGATACAATCCGCTCATGGTAAGACCACGTATGGCTTCGATGTACTCTTGTCCGCAACGAATGGCCCCGCGTTCAATGCAGGCCAAAATATATGGTTGCCCGGATGGTTAAACGCGATTAATGAGAATAGTAATTCACTCTTCTTAACAATAGGCCCCGGGGATTTTTTAGTTCATCATGCTATTGCTCTAGGCTTGCATACAACTACATTGATTCTAGTAAAAGGTGCTTTAGATGCACGTGGTTCGAAATTAATGCCAGATAAAAAGGATTTTGGTTATAGTTTTCCTTGTGACGGTCCGGGACGCGGCGGGACTTGTGATATTTCGGCTTGGGACGCTTTTTATTTAGCTGTTTTCTGGATGTTAAATACTATTGGATGGGTTACTTTTTATTGGCATTGGAAACACATTACATTATGGCAGGGTAACGCTTCCCAATTTAATGAATCCTCCACTTATTTGATGGGATGGTTAAGAGATTATCTATGGTTAAATTCTTCCCAACTTATCAATGGATATAATCCATTTGGTATGAATAGTTTATCGGTATGGGCGTGGATGTTCTTATTCGGTCATCTTGTTTGGGCAACAGGATTTATGTTTTTAATTTCTTGGCGAGGATATTGGCAGGAATTAATTGAGACTTTAGCATGGGCTCATGAGCGCACGCCTTTAGCCAATTTGATTCGTTGGAGAGATAAGCCAGTAGCTCTTTCCATTGTACAAGCAAGGTTGGTTGGAATGTCACATTCAGTAAAAATTTATGATACATGTATTGGGTGTACTCAATGTGTACGAGCTTGTCCAACAGATGTATTGGAAATGATACCTTGGGATGGATGTAAAGCCAAGCAAATCGCTTCCGCACCAAGAACCGAGGACTGTGTGGGTTGTAAGAGATGTGAATCTGCTTGCCCAACAGATTTTTTAAGTGTCCGTGTTTATTTAGGACCTGAAACAACTCGCAGCATGGCTCTGGCTTATATGACAGATCTTCACTTACCCTCGATTTTTGTGCCTTTAGTCGGTTTAGTATTTCCAGCAATTGCAATGACTTCTCTATTTCTTTATATGCAACAAAATAAGATTGTCATGCGCGATATAAAAACATATCTTTCTGTAGCACCCGTATTAAGTATTCTATGGTTTGGAGCTTTAGCAAGTCTATTGATAGAAATTAATCGTTTATTTCCAGACGCATTGTTATTTCCTTTTTTTATGACCGCTATTTTAGAGAGACGTGAAAGTACAAGCCTGTGGGGTCGCTTTTGTAATTGGATAACTAGCACTGAAAATCGTCTTTACATTGGATGGTTCGGTGTTTTGATGATTCCTACTTTATTGACCGCAACTTCTGTATTTATTATTGCTTTTATTGCAGCCCCTCCAGTAGATATTGATGGTATTCGTGAACCTGTTTCTGGTTCTTTACTTTATGGAAACAATATTATCTCTGGTGCTATTATTCCTACTTCTGCTGCGATCGGTTTGCATTTTTATCCAATATGGGAAGCGGCATCTGTTGATGAGTGGTTATACAATGGTGGTCCTTATGAGCTAATTGTTCTACACTTCTTACTTGGTGTAGCTTGTTACATGGGCCGTGAGTGGGAACTTAGTTTCCGTTTGGGTATGCGTCCTTGGATTGCTGTTGCATATTCCGCTCCTGTTGCAGCTGCTACGGCTGTTTTCTTGATTTATCCGATTGGTCAAGGAAGTTTCTCTGATGGTATGCCTTTAGGGATCTCCGGAACTTTCAACTTTATGATTGTATTCCAAGCAGAACACAACATCCTTATGCACCCATTTCATATGTTAGGTGTAGCTGGTGTATTTGGCGGTTCCCTATTTAGTGCTATGCATGGTTCCTTGGTAACCTCTAGTTTGATTAGGGAAACTACTGAAAACGAATCTGCTCTAGACTTAGCTATGGCTTTATATGAGCTAGCAGTTTTTGATCCCTCTGACCCTGTTCTTGATCCAATGTGGAGACAAGGTATGTTCGTCATACCCTTCATGACCCGTTTAGGAATAACCAATTCGTGGGGGGGTTGGAGTATTTCAGGAGGAACTACAACAAATCCGGGTATTTGGAGTTATGAAGGTGTGGCAGGGGCACATATTGTGTTTTCTGGCTTGTGCTTCTTGGCGGCTATTTGGCATTGGGTATATTGGGACCTAGAAATATTCTCCGATGAACGTACGGGAAAACCCTCTTTAGATTTACCCAAGATTTTTGGAATTCATCTTTTTCTCGCGGGGTTGGCTTGCTTTGGTTTTGGGGCATTTCATGTAACAGGTTTGTATGGTCCTGGAATATGGGTATCCGATCCCTATGGATTAAGTGGAAAAGTACAAGCCGTAAATCCTGCGTGGGGTGCAGAAGGGTTTGATCCTTTTATTCCGGGGGGAATAGCCTCTCATCATATTGCTGCGGGTACGTTGGGTATATTAGCAGGCCTATTCCATCTTAGTGTTCGACCGCCTCAACGTCTATATAAAGGATTACGCATGGGCAATATTGAAACTGTATTGTCCAGTAGTATTGCAGCTGTCTTTTTTGCGGCTTTCGTAGTTGCTGGAACTATGTGGTATGGTTCTGCAACCACTCCAATTGAATTATTTGGTCCTACCCGTTATCAGTGGGATCAGGGATACTTTCAACAAGAAATATATCGACGGGTTAGCGCTGGGTTAGTTGAAAATCTTAGTTTAGCGGAAGCTTGGTCTAAAATTCCCGAAAAATTAGCTTTTTATGATTATATTGGTAATAATCCTGCAAAAGGCGGGTTATTTAGAGCGGGCTCAATGGATAATGGGGATGGAATAGCTGTTGGATGGTTGGGGCATCCTATCTTTAAAGATAAAGAGGGACGGGAACTTTTTGTACGCCGTATGCCTACTTTTTTTGAAACATTTCCGGTAGTTTTGGTAGATAAAGATGGAATTGTTAGAGCCGATGTTCCTTTTAGACGAGCAGAATCCAAATATAGTGTTGAACAAGTGGGTGTAACGGTAGAGTTTTATGGTGGTGAACTTAATGGAGTAAGTTATTCCGATCCCGCTACTATCAAAAAATATGCTAGACGCGCCCAATTAGGTGAAATTTTTGAGTTAGATCGGGCTACCCTGAAATCAGATGGCGTTTTTCGTAGTAGTCCAAGGGGTTGGTTTACTTTTGGGCATGCCACGTTTGCTTTGCTTTTCTTGGATACTCAAGTGGAATTTGGAACATTCCAAAAAGTGGCACTTGTATGGTCTGGCGAAGCTTATTTATCTTATAGTTTAGCCGCTTTATCCGTTTTTGGTTTCATCGCTTGTTGTTTTGCCTGGTTCAATAATACTGCTTATCCTAGCGAATTTTATGGGCCCACCGGACCGGAAGCTTCTCAAGCTCAAGCATTTACTTTTCTCGTTAGAGACCAGCGTCTTGGAGCTAATGTAGGATCGGCCCAAGGACCTACTGGTTTAGGTAAATATCTAATGCGTTCCCCTACAGGAGAAGTTATTTTTGGGGGGGAAACTATGCGTTTTTGGGACCTTCGCGCTCCTTGGTTAGAGCCTCTAAGAGGGCCCAACGGTTTGGACCTAAGTAGGCTAAAGAAAGACATTCAACCTTGGCAAGAACGACGTTCGGCCGAATATATGACTCATGCTCCTTTGGGTTCCTTAAATTCTGTCGGTGGTGTAGCTACCGAAATCAATGCAGTGAATTATGTCTCCCCGAGAAGTTGGCTAGCTACCTCTCATTTTGTTCTAGGATTCTTCTTGTTTGTGGGTCATTTGTGGCATGCAGGAAGGGCTCGTGCAGCTGCAGCAGGATTTGAAAAAGGAATCGATCGGGAGTTAGAACCTGTTCTTTACATGACTCCTCTTAACATGTTACGCCAATTTGAACTTGCCCGATCTGTTCAATTGCGTCCTTATAATGCGATTGCATTCTCTGGCCCAATCGCTGTTTTTGTTTCCGTATTCCTCATTTATCCACTGGGTCAATCTGGTTGGTTCTTTGCGCCTAGTTTTGGCGTAGCTGCTATATTTCGATTCATCCTTTTCTTCCAAGGATTTCATAATTGGACGTTAAATCCATTTCATATGATGGGAGTTGCCGGAGTATTAGGTGCGGCTATGTCTGGAAGCACGGGAGAACGCTCTTTTGCTGATATTATTACCAGTATTCGATACTGGGTTATTCATAGCATTACTATACCCTCGCTATTCATTGCAGGTTGGTTATTCGTCAGTACGGGTTTAGCTTACGATATATTTGGAAGTCCTCGTCCAAACGAGTATTTCACAGAAAACCGACAAGGAATTCCATTAATAACAGACCGTTTTGATTCTTTGGAACAACTCAATGAATTTAGTATGACTATAGATCGAATTTATCCCATTTTTACAGTACGATGGTTGGCTATTCACGGATTAGCTGTACCTACCGTTTTTTTTTTAGGTTCAATATCAGCAATGCAATTTGTCCAACGAATGGCTACACAAACCGTTGAGGATAGTTCTAGATCCGAATCAAGACGAACTAATGCGGGAAGTTTATTGAAACCTTTGAATTCGGAATATGGTAAAGTAGCTCCGGGTTGGGGAACTACACCCCTTATGGGGATAGCAATGGCCCTATTCGCGATATTCCTTTCTATTATTTTAGAAATTTATAATTCTTCTGTTTTACTGGATGGAATTTCTATGATGCTTACTCTCAAACTTTTTGTTTACACAACAGTAATATTCTTTGTTTCCCTCTTTATCTTTGGATTTTTATCTAATGATCCGGGGCGTAATCCTGGGCGTGAGGAAATGGCCGATACTACTGGGAGGATTCCGCTTTGGCTAATAGGTACTGTAACTGGTATTCCTGTGATCGGTTTAATAGGTGTTTTCTTTTATGGTTCATATTCGGGGTTAGGCTCATCCCTAATGCTTAATATCTTTAGTTTAATCTGTATCTGTCTTAATTCTATCCTTTATCTGAGTAGTATTTACCTAATCAAATTACCTGAAGCTTATGCTATTTTCAACCCAATCGTGGATGTTATGCCTGTCATACCCCTATTCTTTTTTCTATTGGCCTTTGTTTGGCAAGCTGCTGTAAGTTTTCGAATGACACAATCAAACCCAAATGAACAAAATGTTGAATTGAATCGTACGAGTTTATACTGGGGTTTATTACTCATTTTTGTACTTGCTGTTTTATTTTCGAATTATTTCTTCAATATGGAAGTTAATATTCTCGCATTTATTGCTACTGCGTTGTTTATTCTAATTCCTACTGCTTTTTTACTTATTATTTATGTGAAAACAGTTAGTCAAAATGATATGGAAACAGCAACCTTAGTCGCCATCTTCATATCTGGTTTACTTGTAAGTTTTACTGGTTATGCTTTATATACCGCTTTTGGAAAGCCCTCTCGCCAATTAAGAGATCCATTCGAAGAACACGGAGACATGGAAGCATTGGTTTATACATTCCTTTTAGTTTCAACTTTAGGAATAATCTTTTTTGCTATTTTTTTTCGAGAACCGCCTAAGGTTCCGACTAAAAAAATGACTATTGCTTTCCAATTAGCAGTTTTTGCATTAATTGCGACATCTTCGGTTTTACTCATTAGTGTACCCCTTGTATTTGCTTCTTCTGATGGTTGGTCAAATAACAAAAATGTGGTATTTTCTGGTACATCGTTATGGGTTGGATTAGTCTTTATGCGTTGGAGACGTTTCGTTTTTGAAGCTCTTTATAAAGCACAGGCGGAAACGGGTGAAATCAAGGGGCATTACTTGAACGCTACGGCGGGTACATGTGAAGAAATGATAAAAAGAGCCGTGTTTGCTAGAGAATTGGGAGTTCCTATTGTAATGCACGACTATTTAACTGGAGGATTTACTGCAAATACGAGTTTATCTATTTATTGTCGCGACAATGGCCTACTTCTTCACATCCACCGGGCAATGCACGCAGTTATTGATAGACAAAAAAATCATGGTATGCATTTTCGTGTATTAGCTAAAGCATTGCGTATGTCTGGCGGTGATCATATTCATTCTGGTACAGTAGTAGGTAAGCTTGAAGGAGAACGTGAGATGACTTTGGGCTTTGTTGATTTATTACGTGATGATTATATTGAAAAAGACCGGAGTCGTGGTATCTTTTTTACTCAAGACTGGGTCTCTATGCCAGGCGTTTTACCGGTAGCTTCGGGTGGTATTCATGTTTGGCATATGCCTGCTCTAACCGAAATTTTTGGGGATGATTCTGTACTGCAGTTTGGTGGCGGAACTTTAGGGCATCCTTGGGGAAATGCTCCTGGGGCAGTAGCTAATCGCGCAGCTTTAGAAGCATGTGTACAAGCACGTAATGAGGGACGTGATCTTGCTCGTGAAGGTAATGAAATTATTCGCGAAGCTTGCAAATGGAGTCCGGAATTAGCCGCTGCTTGCGAAGTATGGAAGGCAATCAAATTTTTTGAGCCGGTAGATATGATTCAACCTCAAACCCTTTTGAATGTGGCAGATAATAGCGGAGCTCGAAGATTGATGTGTATTCGAATCCTAGGAGCAGGTAAACAACGATATGCTCATATTGGCGATGTTATTGTTGCTGTAATCAAAGAAGCAATTCCTAAAATGTCCCTAGAAAAATCAGAAATAATTAGAGCTGTAATTGTACGTACACGTAAAGAATTTAAACGAGAAGATGGTATGATAATACAATATGATGATAATGCTGCGGTTATCATTGATCAAAAAGGAAATCCAAGAGGAAGCCGTATTTTTGGCACAATCCTTGAGGAATTGAGAGAATTAAAATTTCCTAAAATAGTATCATTAGCCTCCGAAGTATTAATGAAAGGGATATCTTTTCGAGGAAACAATATTTGTTTTGGCAGATATGCTCTTCAGGCACTTGAACCCGCCTGGATCACAGCTAAACAAATAGAAGCTGGGCGAAGGGCAATGACACGATATGCAAAAATCTGGATACGTATATTTCCCGACAAACCTGTTACAGCAAGATCTGCAGAAACACGTATGGGTTCGGGAAAAGGGGACCCTAAATATTGGGTATCTGTTGTTAAACCAGGTCGAATACTTTATGAAATGAGTGGAGTATCCGAAACTATAGCTAGAGCAGCTTTTTCAATAGCTGCGCGAAAAATGCCTATCCGGACACAATTTCTTATGCCCTTAGGTACTGCCATACATAACATAGAAATAACACATGGAAGGGGTGGACAATTAGCTAGGGCAGCGGGTGCTGTAGCGAAACTTATTGCAAAAGAGGGTAAATCGGCCACATTAAGATTACCATCTGGGGAGGTTCGTTTGATATCCCAAAACTGTTTAGCTACAGTCGGACAAGTGGGTAATGTTGGGGTGCACCTAAACAGTTTGGGTAGAGCCGGGTCTAAGTCTTGGTTAGGTAAGCGCCCTGTAGTCAGAGGAGTAGTTATGAACCCTGTGGACCATCCCCATGGGGGCGGTGAAGGAAGAGCCCCGATTGGTAGAAAAAAACCCACAACCCCCTGGGGTTATCCCGCGCTTGGAAGACGAAGTAGGAAAAGGAAAAAATATAGTGATAGTTTGATTCTTCGTCGAGGATGTATAGCTAGAAGACGTCGAAAAGCATTGGCATCAACTTATAAAGGGGCTCGTTCAAGAAGCATTCGAATGATGACTCAACAGAAAATGAGAGCTTTAGCTTCTGCTTTTCGAGATAGAGCTAGGAAAAAAAGAGATTTTCGTCGATTGTGGATCACTCGGATAAATGCATTAACCCGCGAGAAGGCTACATTGTTTTCTTATAATAAATTAATCCACAACCTGTATCAGAAACAATCGCTTCTTAACCGTAAAATGCTTGGGCAAATAGCTATAGAAAATAAGAAAAGTTTTTATACGATTTCAGATAAAATGTTCATTAGTAAAGGGCGTAGTTCTGCGATAAGAAATCTTTGGAAAAAAAAAGGTTATTTAGCTGCAATACAGGCTTTTTCTTTAGCAAAACACAATACACCCAGTCGATTAGAATTGCGAAAATTTTGCCGCTATTGTCACAAGCATATAATTCACGGAGAAATAAAGATGAAAATAGGAACTTCCATTCGTAAAATTTGTCAAAAATGTCGACTGGTTCGTAGGCGAAAACGAATTACAGTCATTTGTTCCAAATCGAAGCATAAACAGAGACAAGGGACTCGAACAATACAATGGAAGTGTGTTGAATCAAGAGTGGAGAGTAAACGTCTTTATTATGGTCGTTTTATTCTATCTCCACTTAGTAAAGGTCAAGCGGATACCATCGGTATTGCCATACGAAGGGTTTTACTAGGGGAAATGGAAGGAACATGTATCACGCGCGCAAAATCTGAGAAAGTGCTACATGAATATTCTACGATAATAGGTATTGAAGAATCGGTTCATGAGATCTTACTCAATTTAAAGGCAATTGTATTAAAAAGTAATCTCTATGGAATTAGAGACGCTTCTATTTGTGTCCCTAAATACGTAACTGCTCAAGATATCATTTCACCTCCTTCTGTAGAAATCATTGACACAACACAGCATATAGCAAATTTAATAGAACCAATTAATTTGTGTATTGAATTACAAATTACGAGAGATCGTGGGTATCATAGTTATTCTATAGATGCTGTATTCATGCCTATTCGAAATGCAAATTATAACATTGAAGAGATCCTTTTTCTCGAAATATGGACAAATGGAAGTTTAACTCCTAAAGAAGCACTTTATCAGGCTTCTCGTGATTCATGGGCGTCTGTTATATCCGGACATGAAGCAAAGGTTATTTATGCTGATCTTCACAAGATCCTTTTAGAAACTCATGAGATTCCTTTAGTTATGTATCAACGCTCTAATAAAAATACTTGTATGCATCAAAAGTCCCGGGCTCATCGGAATAAATACATTAAAAAAGGACAACTTCTAGCAAACGGAGCAGCTACAGTTGGGGGCGAACTTGCTTTAGGAAAAAACGTACTAGTTGCTTATATGCCATGGGAAGGTTACAATTTTGAAGATGCAGTGCTTATTAGCGAACGTCTGATATATGAAGATATTTATACTTCTTTTCACATACGTAAATATGAGATTAAAACTCATGTGACAAGCCAACCTGAAAAAATAACTAGAAAAATACCACATCTACAGACCTATTTACTTCGTAATTTGGACAAAAATGGAATTGTGATGCTGGGATCTTGGGTGGAAACAGGTGATATTTTACAGATTAATAGGATGATCGACCAGTATAAGCATCAACAACTTGAAATTGGACTCGTTTCTCCTCAACAAATAAAATCTTGGGCTAACAAAATAGGAGAAGTCACAAAACCGGAGACTTTTCATTACAAAACCAATAAACCAAAAAAAGATGGATTGTTTTGTGAAAGAATCTTTGGACCACTAAAAAGTGGAATTTGTGCTTGCGGAACTAAAAAAAAAGATCAACAATTTTGCGAACAATGTGGGGTAGATTTTGTGGATTCTAGGATACGAAGATATCAAATGGGATACATCAAACTTGCATGTCCAATGACTCATGTATGGTATTTGAAACGTCTTCCTAGTTATATTGCGAATCTTTTAGATAAATCTCTTAAAGAATTAGAGGGCTTAGTATACCGTTTTTCTTTTGGTAGGCCTGTAGCTAAAAAACCTACTTTCTTACGATTACGAGGTTTATTCGAATATGAAATTCCATCTTGGAAATATAGTATTCCACTCTTTTTTACATTTCGAAATCGGGAAATCGCGACAGGGGCAGGAGCTATCCGAGAACAATTAGTGGATTTGGATTTACCGATTCTTTTAGATAATTCACAAGAAGAATGGAAGGAATTATGGGAAGATAGAAGACGAAGAAGAAAAGCTTTTTTAGTTAGACGTATGGAATTAGTTAAACATTTTATTCGAACAAATGTAGAACCAGAATGGATGGTTTTGTGCTTATTACCAGTTCTTCCTCCCGAATTAAGACCTATCATTCAGATAGATGGGGGAAAACTTATGAGCTCCGATATTAACGAACTTTATAGAAGAATTATTGTCCGTAACAATACTCTTACCTTTTCTCCAGGAGATTTAGTAATGTCTCAGGAAAAATTGGTACAAGAAGCTGTGGATACACTTCTTAATGGACTTCACCAACCAATGAGAGATAATCATAATAACATTTATAAGTCATTTTCCGATATAATTGAAGGTAAAGAGGGAAGATTTCGAGAGACTCTGCTTGGTAAACGAGTGGATTATTCGGGGCGTTCTGTCATTGTTGTGGGCCCTTGGCTTTCATTACATCAATGTGGATTACCTCGAGAAATAGCAATAGAACTTTTCCAAACATTTGTAATTCGGGGTTTAATCAGAAAACAAGATGCTTCTAACATAGGAATTGCTAAAAGAAAAATTCGAGAAAAAGAACCCATTATCTGGGAAATACTTCAAGACATTATGCAGGGGTATCCCATATTGTTGAATAGAGCACCTACCCTACATAGATTAGGCATACAAGCCTTTCAGCCCATTTTAGTCGAAGGGCGTGCTATTTGTTTACACCCATTAGTTTGTAAGGGCTTTAATGCAGACTTTGATGGGGATCAAATGGCGGTTCATCTACCCTTATCCTTGGAAGCTCAGGCGGAAGCTCGTTTACTTATGTTTTCTGATCTGAATCTCTTATCTCCCGCTATTGGAGATCCCATTTGTGTACCAACTCAAGATATGCTTATAGGGCTTTATATATTAACGATTGGAAATCGTCGAGGTATTTCTGCAAATAGATATAATTGTAAAAACGATCATAAAAAAGAATCCTATTTTTGTAGTTCTTATGATGCGCTCAGAGCTTATCGATGGAAAGGAGTTGGTTTAGACAATTCTTTATGGTTACGATGGCGTATCATTGGGTCAAGAGAAGTCCCGATCGAAATTCAATATGAATCTTTGGGTACTTATCACGAAATTTATGAGCATTATCTAATAATAGCAAATAGAAATAAAGAGATTTGCTGTATATATATTCGAACCACTTTTGGTCATATTTCTTTTTATAAAGAAATAGAACAAGCCATACAAGGGTTTAGTCAGGCAAACCTTTTAGCAAGGCTCCTTTTTCAAGACCTCTTGCAGGAAAAGGATAATTTTCAACTTCGAATTGTCAATTATATTTGTTATATTCAAGGAATTTCTCAAACAAGTATTCAATTAATTCGAACTTGTTTAGTATTGAATGACCAAGAACAAAAAGCCGTTCATACCCTTCTTGAGGTAAGGGTAAATCTGGTTCGCGATTTCATAAGAATCGAGTTATTTGAAAAAAGATATGATAGGACAAGTTCAAAATTTATTTCCAATCAATTAAACTCCAAGGCGGGTAGTGGCACGTTGTTGATGATTTTGTCATCATCTAATTGTTTTCAAATTCCCTTAGGCCTTATTGTACCTAAGCATTTTTCTTTCTTTTCCATAACGCAAAATAGAATCTTGTTAAAGAAATATTTAAAATATTCTTTACTAGATGAAAATTTTAGAACCTATAATTCTTTAAATCCATTTCATTTGAATTGGTTTTTTCATTACAATAATTATGAAGAGACGTCGACAATAATTAATCTTGGCCAATTTTTATCCGGAAATATATCTCTATTTGTAATTAAATCGGGTCAAATTAGCATTTTGAATCTTGATTCCTTAGTTATAAGATCTGCTAAACCTTATTTAGTCACTCCAGGAGCAAGTATTCATGGCCATTATGGGGAAATCCTTTACGAAAGAGAAACCTTAGCTACGTTTCTATATGAAAAATCCAGATCCAGTGATATAACACAAGGCCTTCCAAAAGTGGAACAAATCTTTGAAGCATCAATATCAAGGAACCTCGAAAAAAAAAAGGAAGGTTGGAACAAACGTATACCAAAAATTCTTGGCATTCCCTGGGGATTCTTGATCGGGGCTGAGCTAACCATGGCCCAAAGCCGTATCTCTTTGGTTAATAAGATCCAAAAAGTTTATCGAGCCCAAGGGGTACAGATCCATAATAGACATATAGAGATTATTATACGTCAAGTAACATCGAAAGTATTAGTTTCTGAAGAGGGAATGTCTAATGTTTTTTTACCTGGTGAATTAATAAGATTGTTGCGGGCGGAGCGAGCAGGGCGTGCTTTGGACTCCATTTGTTATCGATTAATCTTATTGGGAATAACAAGAGCGTCCTTGAATACTCAAAGCTTTATATCCGAAGCAAGTTTTCAAGAAACTGCTCGAGTTTTAGCAAAAGCAGCTTTACGAGGTCGTATTGATTGGTTGAAAGGCCTGAAAGAGAACGTTGTTTTGGGAGGGATTCTGCCTGTTGGTGGATTCCAAGGAACTAGGTTTCGTTTCCGTAATAAAGGGCGTAGATTAGAAAAGGGAGTTATTCATATTCTAGCGAGTTTAAACAATACCATTATAACTATTACAGATGTAGAAGGTCGGACAATTTTTTGGGCTTGCGCTGGTACTTCTGGATTCAAAGGCCCAAAAAAAGCGACACCCTATGCTGCAGAAGCAGCAACAGTAGAAGCTATTGATACCGTAGGTATGAGACGAGCAGAAGTTATAATAAAAGGCTGTGGTCCCGGGCGGGATGCCGCATTACGAGCTATTCGTAAAAGTCGTATACGATTAAATTTCTTACGAGATGTAACACCTATGCCACATAATGGATGTAGACCTCCTAAAAAAAGACGTTTAATGGCAAGAAAGAGTTGGATTCAGAGGGAGAATAAACGACAGAAATTGGAACAGAAATATCATTCGAGTCGTCAATTCTCAAAAAAAAGCAAAGCTGTGCCCTTGAAACTAAAAGAAATTTACCGAAGATTGCAATCCTTACCACGCAATAGTTCCCCTATACGTCTTCATCGACGTTGTTTTTTGACTGGAAGACCTAGAGCTAACTATCGAGATTTTGGATTATCCGGGCACATCCTTCGAGAAATGGTTTTTGAATGCTTGTTACCCGGTGCAACAAGATCTAGTTGG?????????????????????????????????????????????????????????????????????????????????????????????????????????????????????????????????????????????????????????ATGATTGGCCATACAATCGCTATTCATAATGGAAAAGAGCATTTACCTATTTATATAACCGATTATATGGTAGGTCACAAATTGGGGGAATTCATGCCTACTCTAGAAAAAGACGATAATCAATCTCGTCGTATGAAAAGAGGATATTGGAACATTAATTTGAAAAACATGATAAAAACAAGAACTCATTTGGGCCATGATACTAAGAAATGGAATCCTAGAATGGCCCCTTACATTTCTAAAAAGCATAAAGGTATTCATATTCTAAATCTTGTTAAAACTGCCCGTTTTTTATCAGAAGCTTGTCATTTAGTTTTTGATGCAGCAAGTCGAGGAAAAAATATTCTAATCGTTGGTACGAATCCAGTCGCAGATTCAGTAGCTTCGGCTGCAGAAGATGAAAAAATACGAAATTGTATCAAGAACTATATAGAGTTCAAAGGGATTATACGTATAGAAATTAAAAAAGAATTAGAGATTAACCTAAAAAAACAAAGAAACCAAAGACTCAAAATGACTATCAAAAAGGTTAAAGAACCTTATAAACAGCCTAGTATTCTTGCGGAATATATAGCTCTTCAAATAAGAAACAGAGTTCCCTTTCGAAAGGCAATGAAGGAAGCTGCAGAATTCACTAAAATAGGTATAAAGGGGTTTCACGTGCAAATTGCGGGTCGTATTGGTGGAAGTGAAATTGCACGTACTCGATCAGTTAAATGGGGGAGACTTCCTTTACAAACAATTCGTGCTAAAATTCATTATTGCACCTACCCAATTCGAACTATCCATGGGGTATTAGGTATAAAGATTTGGATATTTATCGATATGTCTCGTTACCGAGGACCCCGTTTGAAAAAAGTACGCCGTCTGGGTGCTTTACCAGGACTTACTAGTAAAAGTCCTAAACAATCTCGTAGAAGATCGCGATATCGTATTCGTCTAGAAGAGAAACAGAAATTGTGTTTTCATTATGGTCTGACAGAACGACAATTACTTAAATATGTACATATCGCGGGGAAAGCAAAAGGCGCAACGGGCCTGGTCTTACTACAATTACTAGAAATGCGTTTGGATAACATCCTTTTTCGCCTGGGTCTAGCTTTGACTATTCCTGGGGCTAGACAGTTAGTTAATCATAGGCATATTTTAGTTAATGACCGTATAGTCGATATACCAAGTTATCGTTGTAAACCACGAATTACTACGAAGGATAATGAAAGATCAAAACGTTTGATTGAATGGCATTATAAAGGATTAGTAAATCGAATAATAGATAGGAAGTGGGTCGGTTTGAGAATCAAAGAGTTGTTAGTCGTAGAATATTATTCTCGCCAAACTATGGTGGTTAACCGTATTATGAAACACGGAAAAAAAACATTGGCTTATCAAATCTTCTATCGAGCTGCGCAAAAGATTCAACAGACAGAAACAAATCCACTATTTGTTCAAGCAAATAGGATGGGTAAGGACTCCGTTGCTGATCTACTAACTTCTATAAGAAACACAGATATGAATAAAAAAGGAACGGTTCGAATAGTATCCACAAGGATCTCGGAAAGTATAGTTAAAATACTTTTACGAGAAGGTTTTGTTGAAAATGTTCGAAAGCATCAGGAAAATAACAAATCTTTCTTGATTTTAACTCTACGAAGAAAAGGTATAATTAGCCGTCCCGGTTTACGAATTTATTCCAAAAATGAACGAATTCCTAAGATTTTAGATGGAATGGGAATCGTAATTCTTTCTACTTCAAAAGGGATAATGACAAATCGAGAAGCTCGCCTAAAAGGAATTGGAGGGGAAATCCTATGTTATATATGGGCGGAGAGTTCGATCCTGCAGGATGAACGCTGGCGGCATCTTAACACATGCAAGTCGGACGGGAAGTGGTTCCAGTGGCGGACGGGTGAGTAACGCGCATGCCCTTGGGAGGGGGACCGGTTGCTAATACCCGCTGAGGAGCAAGGAGGAATCCGCCCGAGGAAGGGCTTGCGTCTGATTAGCTAGTTGGTGAGGCAATAGCTTACCAAGGCTACGATCAGTAGCTCTGAGAGGATGATCAGCCACGGGACTGAGACACGGCCCAGACTCCTACGGGAGGCAGCAGTGAGGAATTTTCCGCAATGGGCGAAAGCCTGACGGAGCAATGCCGCGTGAAGGAAGGCCTACGGGTCGTAAACTTCTTTTCTCGGAGAAGAAACAATGACGGTATCTGAGGAATAAGCATCGGCTAACTCTGTGCCAGCAGCCGCGGTAAGACAGAGGATGCAAGCGTTATCCGGGATGATTGGGCGTAAAGCGTCTGTAGGTGGCTTTGCAAGTCCGCCGTCAAATCCCAGGGCTCAACCCTGGACAGGCGGTGGAAACTACCAAGCTGGAGTACGGTAGGGGCAGAGGGAATTTCCGGTGGAGCAGTGAAATGCGTTGAGATCGGAAGGAACAAAGGGCGAAAGCGCTCTGCTGGGCCGACACTGACACTCAGAGACGAAAGCTAGGGGAGCGAGTGGGATTAGTGACCCCAGTAGTCCTAGCCGTAAACGATGGATACTAAGCCGACCCGTGCAGTGCTGTAGCTAACGCGTTAAGTATCCCGCCTGGGGAGTACGTTCGCAAGAATGAAACTCAAAGGAATTGACGGGGGCCCGCACAAGCGGTGGAGCATGTGGTTTAATTCGATGCAAAGCGAAGAACCTTACCAGGGCTTGACATTCCTCTTGAAAGAGAGGGGTGCCTTCGAACGCGGACACAGGTGGTGCATGGCTGTCGTCAGCTCGTGCCGTAAGGTGTTGGGTTCAGTTCCGCAACGAGCGCAACCCTCGTGTTTAGGTAAGAGACAACCTGGCGAACATCTTAGTAGCCAGAGGAAAAGAAAGCACCTTGCAAGGCTAAATAACTGGACATCTAGTGGGATGTTCTGGTGTCTTAGGCGTAGAGGAACCACACATCCATCCCGAATTTGGTGGTTAAACTCTACTGCGGTGACGATACTGTGGGGGAGGTCCCGCGGAAAAATAGCTCGATGCCAGAGGGGATATAGCTCAGTTGGTAGAGCTCCGCTCTTGCGGCGGCATGGCCAAGCGGTAAGGCAGGGGACTGCAAATCCTTTATCCCCAGTTCAAATCTGGGTGCCGCGGGATTGTAGTTCAATTGGTCAGAGCACCGCCCTGTCAAGGCGGAAGCTACGGGTTCGAGCCCCGTCAGTCCGCCCCTATCGTCTAGTGGAGGACATCTCTCTTTCAAGGAGGCAGCGGGGATTCGACTTCCCCTAGGGGTGGGATAGCTCAGTTGGTAGAGCAGAGGACTGAAAATCCTCGTGTCACCAGTTCAAATCTGGTTTCTGGCATAGTCGAATGGTAATTCTCTTTGCCAAGGAGAAGACGCGGGTTCGATCCCCGCCCAAGCTAACGATGCGGGTTCGATGCGGATGTAGCCAAATGGATTAAGGCAGTGGATTGTGAATCCACCCGCGGGTTCAATTCCCGTCGTTCGGCATCCATGGCTGAGTGGTTAAAGCGCCCAACTAATTGGCAAACTAGGTTCAATTCCTACTGGATGGGGCTATTAGCTCAGTGGTAGAGCGCGCCCCTGATACGGGTTCGAGTCCCGGGCAACCCAGCCTTGATGGTGAAATGGTAGACACGCGCGACTCAATCTCGTGCTAAACAGCGTGGAGGTTCGAGTCCTCTTCAAGGCGCCGCTATGGTGAAATTGGTAGACACGCTGCTCTTAGGAAGCAGTTCTCGGTTCGAATCCGAGTGGCGGAACTCAGCGAGTATTGCTTTCATACGGCGGAAGTCATTGGTTCAAATCCAATCCTCAGTAGCTCAGTGGTAGAGCGGTCGGCTGTTAACCGATTGGTCGTAGGTTCGAACCCTACTTGGGGGATGTAGCGCAGCTTGGTAGCGCGTTTGTTTTGGGTACAAAATGTCGCAGGTTCGAATCCTGTCATCCGATGTAGCCAAGTGGTAAGGCATCGGGTTTTGGTCCCGCCATGTAGGTTCGAATCCTATCGTCGGGCCTGTAGCTCAGGATTAGAGCACGTGGCTACGAACCACGGTGTCGGGGGTTCGAATCCCCCCTCGCGCGTCCATTGTCTAATGGATAGGACAGAGGTCTTCTAAACCTTTGGTATAGGTTCAAATCCTATTGGACGCAGGAGAGATGGCTGAGTGGACTAAAGCGGCGGATTGCTAATCCGTTGTACGACGAGGGTTCGAATCCCTCTCTTTCGGAGAGATGGCCGAGTGGTTCAAGGCGTAGCATTGGAACTGCTATGTAGACCTTAGTTTACCGAGGGTTCGAATCCCTCTCTTTGAGATGGCTGAGTGGTTGATAGCTCCGGTCTTGAAAACCGGCATAGTTTTCGAACTATCGAGGGTTCGAATCCCTCTCTCTAGAGTAACGCCATGGGGCGTAAGTCATCGGTTCAAACCCGATAAAGCCCGCTTAGCTCAGAGGGAGCATCGCATTTGTAATGCGATGGTCATCGGTTCAATTCCGATAGCCGGCAGGGATATAACTCAGCGGTAGAGTGTCGCCTTGACATGGTGGAAGTCATCAGTTCGAGCCTGATTATCCCCGAGAAAGTCTACGGTTCGAGTCGCGCTTTTAGTTCAGCTCGGTAGAACGCGGGTCTCCAAAACCCGATGTCGTAGGTTCAAATCCTACAGAGCGGGGTCGATGCCCGAGCGGTTAATGGGGACGGACTGTAAATTCGTTGACGATATGTCTACGCTGGTTCAAATCCAGCTCGGCCCAGGAGTGAAGCAGTCTTAGCTTACAAGGCTCATAACCTTGGAGTCGGGTTCGAATCCCGCCTCCGCAATGGACCGAACTGTCTCACGACGTTCTGAACCCAGCTCACGTACCGCTTTAATGGGCGAACAGCCCAACCCTTGGAACCACCTACAGCCCCAGGTGGCGAAGAGCCGACATCGAGGTGCCAAACCTTCCCGTCGATGTGGACTCTTGGGGAAGATCAGCCTGTTATCCCTAGAGATGTTAGCTCAATCCGAAGGAAATTATGCGGAAGCTTTACAGAATTATTATGAAGCTACGCGATCAGAAATTGATGCTTATGATCGAAGTTATATACTCTATAACATAGGCCTTATCCACACAAGCAATGGCGAACATACAAGAGCTTTGGAATACTATTTCCGGGCACTCGAACGAAACCCTTTCTTACCACAAATGAATTGGCGATCAGAACATATATGGATAGAACTTCTAAAAGGTTCCCGAAAAAGAAGCAATTTTTACTGGGCCTTTATTCTTTTTCTAGGTTCATTAGGATTTTTAATGGTTGGAACTTCCGGTTATCTTAATAAAAATCTTATATTCTCATTTCCTTCTCAACAAATTCCTTTTTTTCCGCAAGGGATCATAATGTCTTTCTATGGAATTGCAGGTTTATTTATGAGCTCCTATTTGTGGTGTACAATTGTATGGAATGTAGGTAGTGGTTATGATCGATTTGATAGAAAAGAAGGAATAGTGTGCATTTTTCGGTGGGGATTCCCGGGAAAGAATCGTCGTATTTTTCTTCAATTCTTCATGAAGGATATCCAATCAATCCGAATTAAGGTTAACGAGGGCCTTTATCCTTACCCTGTTCTTTATATGGAAATCAAAGGACAAGGGTCTATTCCCCTGACTCGTACTGATGAGATTTTGACTCCGGAGAAAATAGAAGAAAGAGCTGCCGAATTGGCCTATTTCTTGCGTGTACCTATTGCCGTTTTT
>Cryptanthus_acaulis
[truncated: 3,248,727 more chars]
