# Supplementary material for: Organelle Phylogenomics and Extensive Conflicting Phylogenetic Signals in the Monocot Order Poales
Source: Front Plant Sci. 2022 Jan 31;12:824672. doi: 10.3389/fpls.2021.824672 (PMC8841755; doi:10.3389/fpls.2021.824672)
Supplement: Supplementary file 6 [file Data_Sheet_1.ZIP › 5-114PG-12.fas]

>Aeluropus_lagopoides
TAAGGTAGCGGCGAGACGAGCCGTTTA----------------------------------------------------------------------------------------------------AATAGGTGTCAAGTGGAAGTGCAGTGATGTATGCAGC--TGAGGCATCCTAACGAA-CGAACGATTTGAAC-ATC---TCATGGAGAGTTCGATCCTGGCTCAGGATGAACGCTGGCGGCAT--GCTTAACACATGCAAGTCGAACGGGAAGTGGTG------TTTCCAGTGGCGAACGGGTGAGTAACGCGTAAGAACCTGCCCTTGGGAGGGGAACAACAACTGGAAACGGTTGCTAATACCCC-G--T-AGGCTGAGGAGCAAAA-GGAGAAATCCGCCCAAGGAGGGGCTCGCGTCTGATTAGCTAGTTGGTGAGGCAATAGCTTACCAAGGCGATGATCAGTAGCTGGTCCGAGAGGATGATCAGCCACA------CTGGGACTGAGACACGGCCCAGACTCCTACGGGAGGCAGCAGTGGGGAATTTTCCGCAATGGGCGAAAGCCTGACGGAGCAATGCCGCGTGGAGGTG------GAAGGCCTACGGGTCGTCAACTTCTTTTCTCGGAGAAGAAACAATGACGGTATCTGAGGAATAAGCATCGGCTAACTCTGTGCCAGCAGCCGCGGTAAGACAGAGGATGCAAGCGTTATCCGGAATGATTGGGCGTAAAGCGTCTGTAGGTGGCTTTTCAAGTCCGCCGTCAAATCCCAGGGCTCAACCCTGGACAGGCGGTGGAAACTACCAAGCTGGAGTACGGTAGGGGCAGAGGGAATTTCCGGTGGAGCGGTGAAATGCATTGAGATCGGAAAGAACACC-AACGGCGAAAGCACTCTGCTGGGCCGACACTGACACTGAGAGACGAAAGCTAGGGGAGCAAATGGGATTAGAGACCCCAGTAGTCCTAGCCGTAAACGATGGATACTAGGTG-CTGTGCGACTCGACCCGTGCAGTGCTGTAGCTAACGCGTTAAGTATCCCGCCTGGGGAGTACGTTCGCAAGAATGAAACTCAAAGGAATTGACGGGGGCCCGCACAAGCGGTGGAGCATGTGGTTTAATTCGATGCAAAGCGAAGAACCTTACCAGGGCTTGACATGC-CGCGAATCCTCTTGAAAGAGAGGGGTGCCCTCGGG-------------------------AACGCGGACACAGGTGGTGCATGGCTGTCGTCAGCTCGTGCCGTAAGGTGTTGGGTTAAGTCTCGCAACGAGCGCAACCCTCGTGTTTAGTTGCCAC------TATGAGTTTGGAACCCTGAACAGACCGCCGGTGTTAAGCCGGAGGAAGGAGAGGATGAGGCCAAGTCATCATGCCCCTTATGCCCTGGGCGAC--ACACGTGCTACAATGGGCGGGACAAAGGGT-----------------------CGCGATCTCGCGAGGGTGAGC--TAACTCCAAAAACCCGTCCTCAGTTCGGATTGCAGGCTGCAACTCGCCTGCATGAAGCAGGAATCGCTAGTAATCGCCGGTCAGCCATACGGCGGTGAATCCGTTCCCGGGCCTTGTACACACCGCCCGTCACACTATAGGAGCTGGCCAGGTTTGAAGTCATT--ACCCTTAACCGTAAGGAGGGGGATGCCTAAGGCTAGGCTTGCGACTGGAGTGAAGTCGTAACAAGGTAGCCGTACTGGAAGGTGCGGCTGGATCACCTCCTTTTTCAAAAGAGGAAAGGCTT---GCGGTGGATACCTAGGCACCCAGAGACGAGGAAG-GGCGTAGCAAGCGACGAAATGCTTCGGGGAGTTGAAAATAAGCATAGATCCGGAGATTCCCAAATAGGTCAACCTTTT----GAACTGCCTG-CTGA------ATCCATGAGC-----------------------------------AGGCAAGAGACAACCTGGCGAACTGAAACATCTTAGTAGCCAGAGGAAAAGAAAGCA---AAAGCGATTCCCGTAGTAGCGGCGAGCGAAATGGGAGCAGCCTAAACCGTGAAAACGGGGTTGTGGGAGAGCAATACAAGCGTTGTGCTGCTAGGCGAAGC-GGTT----GAGTGCCGCACCCTAGATGGCTAAAGTCCAGTAGCCGAA-------AGCATCACTA------GCTTACGCTCTGACCCGAGTAGCATGGGGCACGTGGAATCCCGTGTGAATCAGCAAGGACCACCTTGCAAGGCTAAATACTCCTGGGTGACCGATAGCGAAGTAGTACCGTGAGGGAAAGGTGAAAAGAACCCCCAG-TGGGTAGTGAAATAGAACGTGAAACCGTGCTGAGCTCCCAAGCAGTGGGAGGAGAAAGTGATCTCTGACCGCGTGCCTGTTGAAGAATGAGCCGGCGACTCATAGGCAGTGGCTTGGTTAAGGG-AATGGAACCCACCGGAGCCGTAGCGAAAGCGAGTCTTCATAGGGCGATTGTCACTGCTTATGGACCCGAACCTGGGTGATCTATCCATGACCAGGATGAAGCTTGGATGAAACTAAGCAGAGGTCCGAACCGACTGATGTTGAAGAATCAGCGGATGAGTTGTGGTTAGGGGTGAAATGCCACTCGAACCCAGAGCTAGCTGGTTCTCCCCGAAATGCGTTGAGGCGCAGCAGTT---GACTGGACATCTAGGGGTAAAGCACTGTTTCGGTGCGGGCTGCGCGAGCGGTACCAAATCGAGGCAAACTCTGAATACTAGATATGACCC------AAAAATAACAGGGGTCAAGGTCGGCCAGTGAGACGATGGGGGATAAGCTTCATCGTCGAGAGGGAAACAGCCCGGATCACCAGCTAAGGCCCCTAAATGACCGCTCAGTG--ATAAAGGAGGTGGGGGTGCAAAGACAGCCAGGAGGTTTGCCTAGAAGCAGCCACCCTTTAAAGAGTGCGTAATAGCTCACT-GATCGAGCGCCCTTGCGCTGAAGATGAACGGGGCTAAGCGATCTGCCGAAGCTGTGGGATGTT-----A----AAATGCATCGGTAGGGGAGCGTTCCGCCTTAGAGGGAAGCAACCGCGAAAGCGGGGGTCGACGAAGCGGAAGCGAGAATGTCGGCTTGAGTAACGAAAACATTGGTGAGAATCCAATGCCCCGAAAACCCAAGGTTTCCTCCGCAAGGTTCGTCCACGGAGGGTGAGTCAGGGCCTAAGATCAGGCCGAAAGGCGTAGTCGATGGACAACAGGTT------AATATTCCTGTACTACCCCTT-GT--------------------------------------------------------------------------------------------------------------------------TGGTACGGAGGGACGGAGGAGGCTAGGTTAGCCGA----------AAGATGGTTATAGGTTTAAGGACACA---AGGTGACCC------------------TGC-TTTTTC-----AGGGTA-----AGAAGGGGTAGAGAAAATGCCTCGAGCCGAGGTCCGAGTACC-AAGCGCTG--------C---------------------AGCGCTGA-----------------------------------------------------AGTATGAGCCCCGTGGACTAGCTATTGCTTCTCCACGAGGCTCATACCAGGCGCTACGGCGCTGAAGTATGTAACCCATGCCATACTCCCAGGAAAAGCTCGAACG-ACCTTCA--ACAAAAGGGTACCTGTACCCGAAACCGACACAGGTGGGTAGGTAGAGAATACCTAGGGGCGCGAGACAACTCTCTCTAAGGAACTCGGCAAAATAGCCCCGTAACTTCGGGAGAAGGGGTGCCCCCT-------CGCAAAAGGGGGTCGCAGTGACCAGGCCCGGGCGACTGTTTACCAAAAACACAGGTCTCCGCAAAGTCGTAAGACCATGTATGGGGGCTGACGCCTGCCCAGTGCCGGAAGGTCAAGGAAGTTGGTGAACTGATGACAGGGAAGCCGGCGACCGAAGCCCCGGTGAACGGCGGCCGTAACTATAACGGTCCTAAGGTAGCGAAATTCCTTGTCGGGTAAGTTCCGACCCGCACGAAAGGCGTAACGATCTGGGCACTGTCTCGGAGAGAGGCTCGGTGAAATAGACATGTCTGTGAAGATGCGGACTACCTGCACCTGGACAGAAAGACCCTATGAAGCTTTACTGTTCCCTGGGATTGGGTTTGGGCC--TTTCCTGCGCAGCTTAGGTGGAAGGCGAAGAAGGCCCCCTTCCGGGGG-GGCCCGAGCCATCAGTGAGATACCACTCTGGAAGAGCTC-GGATTCTAACCTTGTGTCAG-AC-CCGCGGGCCAAGGGACAGTCTCAGGTAGACAGTTTCTATGGGGCGTAGGCCTCCCAAAAGGTAACGGAGGCGTGCAAAGGTTTCCTCGGGCCAGACGGACATTGGTCCTCGAGTGCAAAGGCAGAAGGGAGCTTGACTGCAAGACTCACCCGTCGAGCAGAGACGAAAGTCGGCCTTAGTGATCCGACGGTGCCGAGTGGAAGGGCCGTCGCTCAACGGAT-AAAAGTTACTCTAGGGATAACAGGCTGATCTTCCCCAAGAGTCCACATCGACGGGAAGGTTTGGCACCTCGATGTCGGCTCTTCGCCACCTGGAGCTGTAGGTGGTTCCAAGGGTTGGGCTGTTCGCCCATTAATGCGGTACGTGAGCTGGGTTCAGAACGTCGTGAGACAGTTCGGTCCATATCCGGTGTGGGCGTTAGAGCATTGAGAGGACCTTTCCCTAGTACGAGAGGACCGGGAAGGACGCACCTCTGGTGTACCAGTTATCGTGCCTACGGTAAACGCTGGGTAGCCAAGTGCGGAGAGGATAACTGCTGAAAGCATA-TAAGTAGTAAGCCCACCCCAAGATGAGTGCTCTCT-TATTCTGGTGTCCTAGGCGTAGAGGAACCACACC-AATCCATCCCGAATTTGGTGGTTAAACTCTACTGCGGTGACGATACTGTAGGGGAGGTCCTGCGGCAAAATAGCTCGATGCCAGAATGGGGATATAGCTCAGTTGGTAGAGCTCCGCTCTTGCAAGGCGGATGTCAGCGGTTCGAGTCCGCTTATCTCCGGCGGCATGGCCAAGTGGTAAGGCAGGGGACTGCAAATCCTTTATCCCCAGTTCAAATCTGGGTGCCGCGGGATTGTAGTTCAATTGGTTAGAGCACCGCCCTGTCAAGGCGGAAGCTGCGGGTTCGAGCCCCGTCAGTCC-------------------------------------------------------GCCCCTATCGTCTAGTGGTTCAGGACATCTCTCTTTCAAGGAGGCAGCGGGGATTCGACTTCCCCTGGGGGT-GTCAGGATAGCTCAGTTGGTAGAGCAGAGGACTGAAAATCCTCGTGTCACCAGTTCAAATCTGGTTCCTGGCGCGAGCGTAGTTCAATGGTAAAA------CATCTCCTTGCCAAGGAGAAGGTACGGGTTCGATTCCCGTCGCTCGCC--------------------GCGGGTATAGTTTAGTGGTAAAA-CCCTAGCCT---T------CCAAGCTAACGATGCGGGTTCGATTCCCGCTACCCGCT-GCGGATGTAGCCAAGTGGATCAAGGCAGTGGATTGTGAATCCACCATGCGCGGGTTCAATTCCCGTCGTTCGGCATCCATGGCTGAATGGTTAAAGCGCCCAACTCAT------AATTGGTAAATTTGCGGGTTCAATTCCTGCTGGATGGGGCTATTAGCTCAGTGGTAGAGCGCGCCCCTGATAATTGCGGGGCGAGGTCTCTGGTTCAAGTCCAGGATGGCC----------------TTTTATCTGGGTTGCTAACTCAATGGTAGAGTACTCGG------------------CCGGGTTCGAGTCCCGGGCAACCCATATGGAAAGCCTTGATGGTGAAATGGTAGACACGCGAGACTCAAAA-TCTCGTGCTAAAGAGCGTGGAGGTTCGAGTCCTCTTCAAGGCA---GGGGATATGGCGAAATCGGTAGACGCTACGGACTTAAAA--TCCGTCGACTTTATAAGT---CGTGAGGGT------TCAAGTCCCTCTATCCCC---GCCGCCATGGTGAAATTGGTAGACACGCTGCTCTTAGGAAGCAGTGCTCAAG---CATCTCGGTTCGAGTCCGAGTGGCGG---------TTAACTCAGCGG-T-AGAGTAATGCCATGGTAAGGCATAAGTCATCGGTTCAAATCCGA-----------------TCCTCAGTAGCTCAGTGGTAGAGCGGTCGGCTGTTAACCGACTGGTCGTAGGTTCGAATCCTACTTGGGGAGAAGGGATGTAGCGCAGCTTGGTAGCGCGTTTGTTTTGGGTACAAAATGTCACAGGTTCAAATCCTGTCATCCCTA--TGGGGCGTGGCCAAGTGGTAAGGCAGCGGGTTTTGGTCCCGTTATT-CGGAGGTTCGAATCCTTCCGTCCCAGGGGCCTGTAGCTCAGA-GGATTAGAGCACGTGGCTACGAACCACGGTGTCGGGGGTTCGAATCCCTCCTCGCC--GCGTCCATTGTCTAATGGATAGGACAGAGGTCTTCTAAACCTTTGGTATAGGTTCAAATCCTATTGGACGCA-GGAGAGATGGCTGAGTGGACTAAAGCGGCGGATTGCTAATCCGTTGTACAATT-TTTTTGTACCGAGGGTTCGAATCCCTCTCTTTCC---------GGAGAGATGGCCGAGCGGTTCAAGGCGTAGCATTGGAACTGCTATGTAGACTTTTGTTTACCGAGGGTTCGAATCCCTCTCTTTCCGGGAGAGATGGCTGAGTGGTTGATAGCCCCGGTCTTGAAAACCGGTATAGTTC-----TAGGAACTATCGAGGGTTCGAATCCCTCTCTCTCCT---CTTTTC----------CCTTAGTGG-TAGAGTAATGCCACGGCAAGACCGAAGTCATCGGTTCGAATCCGATAGAG-----GCCCACTTAGCTCAGAGGTTAGAGCATCGCATTTGTAATGCGAGGGTCATCGGTTCAAATCCGATAGTCGGC-----AGGGATATAACTCAGCGGTAGAGTGTCACCTTGACGTGGTGGAAGTCATCAGTTCGAGCCTGATTATCCCTA--------------------------------AGGGCTATAGCTCAGTTCGGTAGA------------GCAACTCGCTTACAC-GATCTGTTTTACCGAGAAGGTCTACGGTTCGAATCCGTATAGCCCTAGCGCTCTTAGTTCAGTTTGGTAGAACGCGGGTCTCCAAAACCCGATGTCGTAGGTTCAAATCCTACAGAGCGGGGTCGATGCCCGAGCGGTTAATGGGGACGGACTGTAAATTCGTTGACGATATGTCTACGCTGGTTCAAATCCAGCTCGGCCCAAGCGGAGTAGAGCAGTTTGG-TAGCTCACGAGGCTCATAACCTTGAGGTCACG-GGTTCGATTCCCGTCTCCGCACATTCCGTACGGGCCCGTTAAAAATCGCGCTGG--GCTTCCGGCTACAGAAACCC----AATCGGAGAA--CTAAAAAATTCATCGG----------------AAAAGACATACGATCGCTCAGAAACAAATTCGTTCATAGGCTACGACGCATTCTAGTAGTCAATGCGGAAGCAAAATCACGGCAGTTTCTCATTCTGAATCGTTGAAAATGTTTCGTTGGATGCTCACATCCGGGCCGCATTGTAACAAGCAATTTGTAAGGCGATGTGAATCCAGTTCGTGAACCCGGAATATACACAAGAAACAAGTCAACGCTGTCAAATCATGC------------------TCTCGACC----GGAATT------------------CCAA----CATT------------------ACGTGAAC--------TTCATAAAGGCTGTGAAAATCTGAAGAATGGTGGCT--AAATAAGATTTTGTGTGATATATCCGCAACATATCACCCAACCTTTAAGTGCGAAAAGGGGCCGAATTATTGATCGGTATGGGCGCGGAACACGTAGCCGATGGGAGTATGTGCGTATAAGAGCGTCCCAATCCCTGAAGTCGAGTATCGGCGTATGTCGACTGAAGATTAATGGAGAGGATATATCGTAGAGAAAGCGCGTATATGACAAAGGAACCAAGGACCGGTTTGGGCATGCGAGATTAGGA------------TTAATTACAAATGTTCTTGCCCGAGTTTATGCAAAAAGTTATCAAGGAAAAACGAAAATTGACAAATACATTATCGCGTCTCAAAA----------------------------------------------------AAAT------AGAGAAGTTCCCTTAGTTAG--GAAAACAAATCAGAAATTCATCCTCCCGAAAGGCCCACCGCTCACGCGTGTTTTACGGAGCCAGGCAATACGGATTGGCTTCGGCAATCTCGGAATGTTAGCTGTTTTCCGGGCACAGTCAGTGATAAATAGGCTCGTCGAAATTGACAATGCGCTATCGAGCGGGCGATAGGTATTG--TCAACCAACAAACAAGCAGG--------------------------------------------------------------------------------------------------------------------------------------------------------------------------------------------------------------------------------------------------------------------------------------------------------------------------------------------------------------------------------------------------------------------------------------------------------------------------------------------------------------------------------------------------------CGGTGAGAATCAAAATCTCGGACGATGACATAAAAGAAGTGGATGAAAATGGCGGTGTCAGTGGGAGGATGCCGATATGGCTGGGAATATTCGGGATTGTGATTGCGAGGACAGGGATGCCTAATTGATCAAAAGTGGATGTTTATGGGAGGTTATATCAGAGGAGTTGTAAGCACGGAGATGCCAATCCGTAGGAGCTATTGGCGGTATAAGCCTGCAACCATGAGGAGGGGAATGTGCTCGATCCGTTATGATCCCGCCCGGATATTCAGCGTCGTTAGACCCTCAACGGCTATGCATGATCATATCCATGGCGGGCACGGATTATATGGGAAGCAACGGAAACGCGTGCACGAACATCTAACAAAGGCAGAGTATTGGTTAGTGCATGGCAAGGCTCTCGTGCCAGTGTACACTTCAGAGAGGGCATGATAACATGTGTGCGAATGCGATCCCGCACTTCATACTGCCCTAACGGGCGCCTGCGATATTATTACGGACGCAACTTATATTAGAGACTTCAACAGCCAGCTACGCAATTCCTCTTTAGAGCCCCGGCGGAGCTACCGGGAGTTTTATTCATCCGCTTTGAAGGCGCAATTAATCCTTTGGGAGGAGATACGCTTCCATGTGAACCATCGGGAGTTCGCTAATCCACAAGTATTCATACGAGGCAATTTTTTCGCGACTTTAAGCGGATCGCCGCATAAGTGGATTCGTTCAGGTGGTCGCGCCAATAAGCATAACAGTGCGGAATCAATTGACTGCCATTGCGATTCAGCTTGCCATTGCTCGCCTGAAAACAGCAAACATTGCAGGGCGCGTTCGGATTCTAACATCCATCAACCCTCCGTGAGACAGTGCACATTAACGGACAGGGTACTGATCTTGAATGACAGTAAAATTCTGAGATTCGAACACTAAGAACAACCCATTCAGAATATTCTCAGAAACTTACGACAGCGAATCTTTAAGAGCATCAGACACTGACGTTTCCTGGCGATGACAATATGGCCGTCTGAATACTTCCCCGGAATTCCTAATTAAAGCTTATGTAAAGCG--GAACGCGA--AACAATAAGTACTGGAGTCACATTTTGGAAAACGGTAGGCGTGCATAGGCACGAGGTTATAGGGATGAGTATGAACGGGCCCCTAGGTCCGTGGGGGCACCTGGAGATTTAAGTCTGGGACCATGAAATTGGCCGTGAACAGGCACTTCCATCAAGTCGCCCGCTTATGATTGAACAATTTCATTTGAACGGATAAGTGTGACTTTGCCCTACGCGGGGGAAATGGCTTTGGGGGCGGGTGGAAACGTCTATATGATTATAAAAATGCAAGCCAGGGGGTTCGTTTGGGGGTGGGACGACCGGAGGAAGACTTAATGAATAAGATCGGGTATAAGAAAAAATGAGATCAAGTGCCTGTTAGGCAATAAGACCCCGGGCCGATAGGTGGTTACGCCTACATGCGATATTCGGAGTAAAACAGAGTCTTTTTATGAAAATTTCGTTGTCAGCGGTCGAGTTCGCTTTTGGAGATCCTCGCGTGGTACACCACCTAGACGAATGGTCTTCAGAAGATGCTCACAAAAGGTCATACTCATCAGCGTTAGTCCGCGAGATTACGACCGCCCGCACACTTGCCATTGAGCACACGTCTTCAGGGTTGCTCAAGGATTACCGCGTGACCTTGATCACTCACATTTCACCCGATGTGGAAGACATAGAACGCCAAGGTAAGAACTTCACGTAAAGACTCAGAATATGCATCTGGTTGAGATTTCGAGAGACGTTACGTGCAGGCCGAAATGACGTTTTTCCACCTTTTGTGCGAGTTTACGGTCCCGGAATAGTAGCTGCGAACATAGGGTTCACTATCTTCGGGATTGAGGCTCCGACAGCTTTATTGTGGAAATGAGAGCAGACAAGCATAATTATAA------TTAACTTAGTCTACCCAACGATATTGGA--TGGAGTAAGAATATTTTCACAAAGGGCAATGGGTTTCCAACAGCCCATAAACGCGTGAATGGCCTTAGAT--CGCTCCAAGACATGTTACGCGTCTTGAGGGTTGCAGATGTAAAAGAATATATTTGGAAGAGCGACTGGAGGAATGACCGAGAGCCACAGCCTGAATGCGAGCAATTAGAGGCGAGGACAAGATTGTGAGCAACTGCCTAACGGCAGATCGGTGAGC--ATAATGATCCATAAAAGTACCATC------------------------TTGTTTTTGCCATGCCTTGCGGAGTTGGCTAAACGAATTTGCACAACTATAACTACGTGTGTGGGTTTATTTTTGGAAGGGTTGGCAGTGYTTTAAGATTTTGAAACGAACAAGATTTAGACATCGAATCGAGATTCGAGGGACCTGACACTGAAAGCCGCTCGTTCAAAGTGACTGAGCGAGATACGATAAGGTATCGAATGACGGAAAGCAATTATAAGCACTCATAGTTGACATTGAAATCAAAAGAACCTTATTGAAACAAGGCATAACAGTCGCACGGTTTCGCAGCGTCAGGGCCTGGACCTAAAGTGTT----AAACGATTCATTCGACATCGGCAAATGGATCTGGGCATATAACCCTATGCGCGCTCGTATGCGCGGTTGCGTGGCTGCTCATGGCCGGGTGGCAGGACGCGCGGCAGCGTGAGGATGCAGCACCGAGCGAGGAAATCGGGACTTTTCTAGCTGCTTATGAGCTTACATTAGGCTGTGTGCCTGCCTTTTTGCAACCTTGTATAAATACCCTGTC----ACCTAAGGTTTAGAATTCGGGTGAGTGGCACATTTATGCAATGGGGTTCAATCAGCCAGTCTATACTCTGGTGTATACATTTCTGGTCGTATATGCGTCGAACCCAACATCCACGAGGCAAATTTTGATAGTCTGATTATCGGATTAGAAACCAATGG------GAGATAGGCCTGGTCCTTATGGACATTTCTTTATTTGTTCAATGTCGGGCCTTTCCTGAAATATGATTCCCAGGGATTGCGCCCACAAGAATAAACACGTGCTTGCTTCTACTCGCGCTATTTAGCGGCTAGAAAAGGTTAGTATTGAAATAATAACCACCCATCTTTCCATAAATCTGAGATTACAACCTTTCCTAGTTCGCTTTGGAAATTTGCGAGATTGTGTGTGTCTGTTCTTGTCCTTGTGTCCATCCGTATTTCTGGTTTTACAGGGATCAGCCTATTTGCACTTGCGCGCTAATGGGATCATGAGGCACAATCTTTGCACTTGACAATCTACCAATTCTTTCACATTCATGTATACATCATTATAC----TTTTGTCGGACTAGGGTTCGGATCTCGAAAGGATATGCACTTTTTCATACGGTTTTGTTCCGTGGTTCTCGGCATTCCTTAGAATTTAGATCTTATTTCTTCTGGCCTTAATCT----CAACATCCAAAT----CAAATC----AAAAGATT------------AGGCATACACCCAGACATTTACCAGGTTGCACTCGG----CTTTACGAATCACATCACATCTGTCCGCCTCATCCATGTTATATCAGTAGATATTTCTAGTAGCACCTTTTGGGTCTTTTTCGCGCCTCTATAT------AGTT----CGAAAATTGATTTTTC----AAAAAAAAAA----AATT----CT--AAACTTTT----TTARAA----AT----GA--------TATTTAGCAAAGAGGCTTAAAAACTCTT----------TCTCTTCCAATATAAATACATTACGACGTTGATCTGAGTACGGTATAGCTGGTTACCTTTACATGGATCTTGGGGCGTTGGCAAGAGCTGGGTCTATGAATGGACCAAGAACTGGCTTATACTGACATTTGCATTATTCAAG----------------AG----------ACAACCAATGAAGGACAATCGCTTGTGCTCATGGTTCTATATTGATTGTATTGGATAACTTTGGATGGTTCAAGTAGGTCTTACATAAAAAAAAGCTTCCTCTTCTTACTGTTTATGT------CTTTCCTGGGGTTCTTTCTTAAAATGCTGACTTGATAAAATGTG----AAACAGCACCGAACCTTTACGAATCAGAAAAGATCTGAGGTTATGATTGAGACTTCCTTTGAGAATATAAGAAACCAAACCAGTCAAACC----CCATGGATCAAAGAATATCATTGCAAATGAAAGAGACACTCAATATTTAATTTCACAAATATTGTTGCATCTAGGGTCTTTTCTGGAAGAGACTGTATTTAATCTGATCAGATTTTTAAATTAAGATCATAAGCTTTTATCTTTGTACGATTTTGTGGTTCATCACCGGGTGGACTCTATCGTGGTTAAAGACTGGTGGCCCAAGACTATTTACATTTGTTGAGTTCCGTATCTGAACTGTTAATTTGGTTTTTTGTTAACGCTTCCCTCCTGTGTATTACATCATAGGAATCCATGGGTCCAAGTCCTA--------CGATCCGG--------GAGAGAGCACTGGTGA----------------TTTAAAGTATTACGGAAGACCTTTTTGGCAGAATCGTGGAATACAACAATACGGCTATGTTACT----------------AGATGA--------GAGG------ATAGGAATTTTTTTATAATCCCGGGGTGTTATTCGGATGCATTTGAACATCAACGTACCCGAATTAACATTGCTGGATGCGCTCATGCTCTTATCTCTGGGGGACCACAACGATGCTTCCCAGCAGATATCTCACACCGCAG--GCTATACGGCAGACCC--------------------------------GATTTTCTGAGTGAGATTCAAAGTCGGAATATACAGGTTAGCCTAGACGGAACCTTTGGTGTTCGAGAATGAAGGAGTTTATTCGCGAGAGCAAGCTAGGCTGTGACCAGGAGCAA--------------GTACTTGAGGTTGTACGAGCCTCCAAGGATTTCGGTCGTTGAAAGA--------ACATATCTGGTAATTCGGAAATCGTCAGTCATCGATCT----ATGGGAAGGTAAATGAGTAGCGTAGATCAGAAGG------------------------------CGATATTAAGCT--CCCAAAGA-GAAA----CGAATTCT----CACA----TCTTGTTCCACTCCTTCGGATTATTTGATTGCCTGTTTGATA--ATGTTC------GACTGG--------------GAAT----TTGT----TT--ATACAGAATTATTACACTGGAACTTAATATCAAGTTCGCGATTTTGATATTGGT--ATCT--------CT----ACCAGTCA----TGTGGTCCACATCT----TTTTTGGATTTTTTCGATCATTGGGGTTGAACGTGAGAACCATTTGCAGACACA----TTTTCGGAGAAAGA--AACAAGTTCAATTACATTATCTTCAATTCCTTTAGAGCAATTTGCTTACTTTCATACTAAGAAACCTTCTACCTTTGAACTAGTCACCCTGATCCGACCAGTGTCATTTGCTTATGCATCTTCCAC----TTTTTGATTGAT----ATCTATATTAAGAATT----ATTTCA----TT------TAAA----GAATAAAACATTCATCCATTATTTTTGATAGATTGATTTCTGTGTTCTCTAACATTTTTCTACATAAATTTTGAACTTCGGACAACCCTTTTATAGAGCACT----TTGGGAAGTCCA----GTTTTTCG--AAAC----AATGTTTTAGGTCTCTAGCTTTGTCATTCAGAAGGAATCTGATAAAGAATCTCTTGAAAGAATGAATTTTCTGGATTCTGCATTTTTCTTTTTGATCACCCAAGATCTTAACCATAAA----ACTTTCTCGTTTCGGGTCCTTAATGACA--AAATATTCTAGAAAATCAAGCGGGATTTTTCAAAGTATCAAGAAAATCGTACAAGCCTGTATCCCCATGATCTATAAAGTCATCTTATGATGGGCTCTATATAACCATTGATGTTATAGTTGGTATCTGTCCTTGTCGAATTAAATCTTTCTTTCTATGATTTG----AAAACGATTGTTCACAAATTAACTCACTTATTGTAAATTAGTCTAACTAAATAGGACAATTTAGCACA----TAGTTGGATTTAGAGATTTTAGGAGAGGCAGTTTTTTGAGAAAAGT----AGGAGGGAGAATACATTTTTTGAATGGATATAAAGAGCTTGACGAATGAT--CACTATTGATCCCACGGAACAAAAGAGACTGAATGGTGTAGAAAGAAATCGATGAACACACTATGTCTGATTGCGCCCCAGACGCTCAGTAAGAGTGAATAGCGATTTAAGGGTACCCCATCCAGAGAATCTTATTACATGACCTTAAGAGCAATCGTTATAATTTTAGTACCTTTGATTCTTTGTTAGTGTCTATATGTGTTTTATGATGCATTAATGTGTCTATGTCTCTAGGAGATTACTAATATAATTTTTTTAGTGTCACAGAGTGTCATTATATTTGAAACATAATTTTTGGCAGAAATTCATATTACATTAATARGTGTAAGTGAGACGTAAATTGTTTTTGATGATCTTGCTCGCTAAGTTTCAGTTTCAATTTTTTGGAGATTGAAATACCTTGTTACAGAGAGGGAGATAGAGGGTTTCAACGATTTCGTATAATTGTTATTTTCTGTTTTYCAATTATAGTTCTTTATTGAATGTCCTCTAGCGGTGATTTTTATCC----TTAATCTTTT----GATTTCCAAG----------ATAAATGGGAATTTGAAGAAAGGT--------ACCTATAATAATAAGTTTTATTCCTCATTTACAAAAAATGATTACCCGAGAAAGGTCRTATAATCTGATGAATTCTTACTATTTCGGCATCCTATAAAATTTTCCACAGTTACAAGAAGGTTCTTGCTCCTCATGAATTCATTCCAGATTACCAATTTGCCAATCTCTCGAGACGTTAACTTGTCAAAGTAACTTGTCTTTCACTTTAAAATTAGA--------AAACAAAGGCCATGTCCATGAAGAGACTAAATACTTTGGAATTCCAAGACATTCACGAACTTCATTCTATTATATTTAATTATTATCTCATCGAGGTCATGATTAAGAAGGTAAAAGGTTCGTATCGATAAAGTATCAGGGAAGTTTATTGTGTACGTTAAAATACTTGAGTCAGATTTCATTATTTCTCCATGTTGATTACAGAAGTCACGTTATGGGTATAGAATTTACCAGGTGGGAACTTTTATCGGTCTGTTCTTTGCATTGTTATTGGGGGGACGGCTCAGAATGGATGTCTACATAACAAGTTACTCCAGAATTAATGGCTAATCACATGAGACTGGTCAGCTTCCAGCCTTTCTCATGATCTGCGCTCGAGC----------------------TCCCATCAGCGTGTTTCTTTGTATTGAAGAGTGTTAGTTAGCAGCAATCCGTATCTTTTTTCTATAACGATGCTCTCTCGGAACCAGTATCTACAGAATGGGATCCCTGTATATCAAAACAGAACTAGCTGATTTGTCAAGGCAACGATTGAATATGAAAATGTGAGCTAATGTGATTGAACAGAAATTTAGCGTCTTACTCAGATCAGAATTTGTTCATGATATTGTCACTACGAATGTACATCAGTTTGAGATATCAGAAGTCTTTTGGTCCTTTAGCCATTCCTATCCAGAGCCTCTCACAGAGTTCTCGAAACCTTCATCTGTTGATGCAGAGCCATTTCTGGTTAAAGACCCTAGACGTCTTTACTCTTTTCAAAAAACAGTATAAGATGACAACCAGAAAACCTTTGGCAATTTAAAATCCTTAAATAACATTCACGATGATAGATGATTGGAAGATTATAACAGAAATAAGACCCATCTGAATGTCGGTACCTTTAGTCCGCTCCGATTGTATTTTGAATTCAAAAAGAACCTATCTATTGGATTTGATTAGGCTTAGCCGATATGAGACAGGAGCTTTATTTGATGGTAAGACCAGGGGTGTTGTACATCCAAACCTTTCAGTTGGCAGTTTGTGTTTGTGGGAAGGCTTCCTCCTTGGAAGATTTGCGATGGTGATCGTTTACGAGTTCATTCGGCTACCAGTGTGTTAGTTTGATGCAAAGAGCTGGATGTTAGATTTTTCTTGTAAAAACTGTGTTACGAATTGAGTTATCGTTCTTTACTCTAAGAACAA--ACGTAGTGTTATAATTATTTTA--TAGATCCTCAAGATTTGATCTTTTCTTCCATAGGGCCCTAACCATAGGGGGTTTAATGAAGTGTTTGTTCCCTGAATGGAACGTGACTTATAGATTATTATGAAGATTACATATTAGTATTAGGGTTGCAATACCGATTGCATATCTTTTCAAGCAGAAGTTACGTCAAAGATATTTTTACAGCCTTACTTTTTACAGTGGGTAGATAATCTGTTCTACTTATCAGTGGGGGAAAGCTCATTTAGTACAGTTATTGTTATGAGCGTTCATTTTCTAACGAGTCGGTAGGCTATTGTTCACGACAAATAGCTGGACATGATATCATATCCTGAAATGGAAACACTTTTTGCTCCTATGTTTGTGAAATGCGATAACTCACTAGTGTACAGTACCCGGGAGACTTCATAATTAGCTTAGAGAACTATAAGAGGAGATCGATGATCGACATAGGATGTACTCTGTCTTTCATTTCCCTGTGGAAAAAGAGGGGCAAAACTTGAGTTAATTTCTGTCACAATTCAAAAAAAAGCTCTCTCGATTCCAGGTTCAAATAAGAATGTTCAAACACATGACAATGAGTATTACAAATATCCTGATTACGTGTAACATTTCTAGAGAAGGTTTGTAAAGCTCTGTTTCCGAGACAGAGGAATTAACAAGCAAAAGTTATAGTTATACTTTAAGGTTTCTGCTACAGAAGACGTTTGTGAGATAGAGATTTTGACAATATATCAAATTAGTAAGCCAAAGCAATATTTGAAGGAATGAAGAATAATCTATTTTATATTAGTACCCGAGTCTTGATCAGTATT----CTGTCAACGAAT----TTGG----GTTTGACACAGACCTTCTTAACTTACTTTACAGAAAGAATGTATTTCAGTTTGTCCTGCATCGTGCAGGAGGGTCCTATCATTTTTAGTTGGCTGACTTTTGATGCTTTATTTGATGTACTTGATGATAAACCAACAGGTAAGTCAAATTCTGACTAACGATTAATATCAATCCGAAATTTTGTCATTGTATCCCATAAAGAGCATTCGAATTTGTAAGCCTGGGGGTGAGAGTATGATATCATCTTTTCACCTCTACAGAATAATCTATATCATGATTTTGAGGACTAATTCATTGCTGGAACCTCTCCCACTCAGTATAGTAAGGGTTGGCTTTCTATCGAAGAAAAAATCTCTCCAATGGTTTCTATGTTACCTAATAAGTCGGATCTAGTCCCGTTATCACAAAAAGAATTTACTTCATTCATGTTTGACACATATGTTTTCTAGATTGATCTGACGCCTCTATTTATAGTAAACAATATATGAGAACTGGTCTATTTATGCGTTTAGTTCCGTGGGATTTGAATTTCGTTTAAATTTTTATATTCAGTGGATGGTATATTCATTGAACAATTTTTTTTGGACTGGGAAGTTTCTTTATGAAGCTTTGTTAACACAATGAGGATGTTTCAAAGTTTGAATATCTGAGGGTTTGTTGTATAGAATTAGTTYTTTGAAAAGTATTAGGTTCGGTTGTCAAAAGTATACTGATCTATATGAATATTA------TACTATATTGTTGTTTTATATTCTGTGAATGAAATTGACATCCTCTCCGATGTACCGTGTAGGAGACCATCCATTGGTCTAACCGAGAATAGGTGTGAGGATTTCTCAGTCACTCTCTCTTCAATCAACTTGAAAGATTCATTCTAGAGTAAAAAACTTCTAGAGGATTAGTCTGTCGAAGTATAAAAACTAGCTTTTAAAGTTCATGGCTTAGAGTAGTCAGTAAGTTTTTCAGAGTTATCCTTGACATCTGTTTTGAAGTTATGTCTGGATCGATCGTATCTTAAGGACTCTGTGCTTTACAGTAAATCGATAGGTCTAGGTGTTAAAAATTGTCTATAAAAAGATTTTATGGTAACTTTCTTTGTATCACTCTGTTCTCTGTCAAGTGAACCTATATATTGTGTT----TACT--TT----TTGAAAAAGTTTTTATGAGATAATGATTTTAGTTCAAATTTGCTATTTGTGGTTTGCTGTCTTTCAATTTATATAT--AAGA--GTTGTGTTTAAATCTATGGAAAAC----AACC----AAGAGCATAAGT------TTGTTA------------TAAA--AGAGATGA----GTTTTT----TT----TACAATAACCCAATCT------------------GTATAA------AAATAGAAGA--------TC--TT----ATAT--TCTTGAGTAAATATCTGCTTCTCCGAATGAATATAGCATTCTCTCTAATACGCTTTATTGTCATGATCAAGAACCTTTGT----ATGAGAAGGT----ATGAAATGGATAACAATATAAGTGCAACCTTA------AA----ACTTTCCGGAATTTATTTTCAAATTATTGATTCCATATGAATTTTTGAATTAGTATTTGTTATCACGATTAATCTTGATCGTTTTTTTTTCGATTGAT------TTAAATTCCT----GAAAGGAT----CCAAAGACTTTGGTCAGAAAAAAGGATCACTGTATTATCCGTTTAAGTGTTCTTATAGTCTTACCGGTAAAAAATTTCGACAACCTTTTTGTAAGTGTATGTGAATACATGAGAGTCTGTGTTTTTAAGAGAGAATAATTGGGGGAGGCAAATGTTTTCATCTTTTTATTTTGATCTG--TCTATCTTAGGTTACTGACAAACTGGATCTGGCATTGGGATTGTCTCACAGGGTCAGAGAGATACTACACCAATTTTTGCTTTGCGGATAGTCTGTTTAATCTATCTTTTTATGATTCTCTTGAGTGCGACACTCTATTTGGGAGCAAATGCTGACAATTGTGAAGTTGAATGC----TAGGTGTTAAGTAGATTTTGATATGAGTGGTTATTACCGTTTAAAAATCTTTTACAAGATATACCAGTAGTATGTTGAATCTTGATAAAATAACCAAAGAGACGGTCC--AAATACGTCACAATGGATCTTAGAACGTTTTTCTCGTTGACCATTCCAATCTCAGTTTTAAAGTGAATATAGGTCACAAGATCACGTTAAAAAAGTCAAGAAGCATAGGCCTCCCCCATAAGCTGTGTCTCACGACGTATCCGTGTGAGTGTGTGTTTGACCAATAGTTTTACCAAGAAGGAAAACGAGAACAAATATAACATCTGCTTTGAAACGTGGTTTTAGTATAGTTAAGAGAAAAGGAATGACAGATCTAGGATATCAAACCCAAAGCACTTATCGGAATAGTAGATGACCTAAGTTTCCTGTATGCTGGCTTTAGGGGTCCGCGACGATCTTTTCTCATTTAAGGAAGATGAATTGTCATTGAGTGTAAGTAGCAAGAGCTATTCTTCCACGAGAGAGTGCGTCACTTTGATGAGGTAATTTAGTTCTTGTTTTTTACAGAGTGTGATTCACACTATAACGATCTATTTTAGACAGTGAGAGAGTTTATACGAGAGAGTGAATTGGCTATCGACAAGTACAGTTTGAAACATGGTCTCTAAATGTCTTTGGTTTCATCATCGTTGAAGCCATGCAAAGAGAGTTATAGTCGTTTAGACAATGTGAAGAGGATCACAAATATCACGGTGAGGAAATCCGAGCCTTTGGATTAGAGTCACCTT--AGATGAAGATTG----GATGATGTTTGATTAATTCTGTAAAACTTCCAATTTGATATAAGCAGGCTTTGAAAGAGAGCCAAAGTGATAGAATTTCGGAGAGTGCATCTTCCCTGAATGAAATCTCACCGTTTATATTACAATCTCTCGCAGTAAAAAGAATGGTGTACAGAGAATAGTATAAGTACATAGGGGAGTGTCTAGTCCTAGAAATGGTCATATTTGTCACAAAAACTGCGAAATCATGTCAGTTCAAATACTATCCCAAATCTTACTAAAGATCCTCCTTTGAAATAATAATAGGCTTCCCGGCAAACCTTGATTGTAATTATGTTTGAGATTGTCTGATCCAAAGTCACCCTGGGTTGAATTGAAGGTATAAAGAACATGCTATTTATATGTTCGAGTTTAATTTTGTACTTGTGATTTTCGAAACTTTATAAGATGAGATTGACTTTATTTGTCTCTGATGATTCATCAATGTTGATCGTACAGCTCAAAGGAGTTCAAATCAAAATAGATTGCTCGGGTGTATTATTGCAGCAACTGGGGGTCTAATTTGGCTCGTCCCAGAAAGGATTACAAAAAGAGGGTTGGTTCATGTGCATTATTGATTGTTCATTTTACTTCCATTGTTTGCGAGACCGTGATTTAGTATGGTTCTCTAGAAAACGTTGTAAGTACCAGAGAGATCAAAAGCTTACCAAGGTATCTAAACCGTTGCTCTGGTTGAAATGTGTTTCAGACCGATTTTGTAGGGGAATTTTTGTATCTCGCCCTAACTACTAAGCTGAATTGAAGCTGCCTACTAGGCTTAAACCTATTCTTGAAACAGTGTCT--------------AGGCTAATGATTTAGC--AAAAAAAAGAGAAA----GTTCAT----GGAAGCAGATTGATGGTTCGTACTGCCAAA----ATTCATTCGTATTAATAACAATGTCTTGATTGTAAACCTCATTATGCCCTCATTGTACATTTTTTCATGATTGTTATAAAGCTACATCGCTTGTCTTTGATGGACAAATAATCTAGCAGGGCCAATTAAAGCGTAGGAAAAGAAAGGTCCTTTAGGCATATTGGCAAGCTGACAAATCGCATGTAGGAGCTTATATAAGGGAAGTCATAGGTTCTTATATGTCAGAGTGTAGTAATCTGGGTGCTCTGCGGTTCCACTAACAGGGTGTAAGTGCCAAAAACTCTAGAGAATGCAGAATGTGGGTCAATCATTCAATCAAGAAATCATTTTATACATCCAACTTTGTCGCCATATCTACAGGAATAAATATTTTT--------TGTAAGGACGAGATCATGATTT----GATG--ACAG--------AATCGAAAATCGAATTATTAATGATTCCATTTGGCGCGGTTTGAACCCCGGAGAATGACAATGATTGCACTCCTTAGTATAGCCGGGTATGAGTCCCAGTGGCTCCGTATGATTGAGAGTCTCAACCTTTGTAGCGCGAACAGTCTGTATGGAAAGGAGGTGATGGGTGTGTCTATTGCTGGGATCGATAGACGCCGCCTATTTCTGGTGAAGAAGAAGAATCCTTTTCGATTTCTCCATAAAAATATCTGTAAGCCTGTCCGTAGAATTATGAATGCTTCCATCTTCCCGTCCGTAAAAAAGTGTCTTCTAAATTCCAATTGAGGGAACCAGAAGGACAACTTCCGTGTATAGATACATAAGTTTATGTAGTAAAGTAAGAAAAAAACACTAAGAAAGGGATTGAAATCAAGTGTGGTG--GT----GGCCCAGGATGTATAACTCCGGCAGACTCTGTTAGGGGGATAACAGCTGTCACATAAAACATCTATGGGAGGTTGTCGGGGTGAGAAAGGCTCGGTCATACCGCCAGCCTTGTCTTTCGATTGTATTAGACAGCTTTGGTCCAAAGAACGTTGAAGGTCATGTCGAAGATTCCCATAAGATTGTTGTTGGGACTCTGGATCGGAATGGGTGTAAAGATAATTGTCTCTCTGAACAATTTTTTTAGGGAATAACTATTTTTTAGACAGTGTACGTTTGTAGATTTTCTCCACAACGTAAGGGTTTTCTCGTCATTAAAGAGGGGCACTTGTTGTAACCATAGTCTCATGTAGAATAGAGGTCAAGAGACCGCCGATTCTGGTTCCAAGTGATTAAAACCCTGATAATTGGTAAGTGGGTTGGTGATAATGATATTGTGAATGTTTTTTACTTGGTCAACGTTTTGGAGCAAATGGAAGTGACTGAGAATCTGAAAGATCCTTAGGGGTATACTGAATGTATGGGGCATCATTGATCTTTTTATTACTACTTGACGCTCGCTATGTGATTAGTAAGCCTTCAAGAACTAGCAGTATTTGTCTTAAGGAGAAAAGAACTGCTAATGTCTGATAAAGAAATAGTAAGGAGGACTATTTTTGGGACTGATGCCACGTCTTATTATTTCAGAGAATCAGTATATGATTATGAGTTAGGGTCCGGCGTAAGATGTGACGGGGTCGTTGAATCTCGGAAATACCGGTGTCTCTTCCGATTCAAACTCTAAGACCATAGTATGGCGTCCTAAGGTTTGGCAAAGCTATAAAGACCTTCCGGATGCATAATCCAATCATTCCCCCAGAGTAGACGTTTTAACGTATGAGAGTCTTGTAGTATGAGAAATACCATGTAATCTAATTAGTCTTTAGATGAGTTTCATTGAACGCTAGCCAATCTATATTAGGGATATCGGATGGTTTGCATCAGCTGGGTCGTGGTCTAGCTATAAACATTTTCGTTTCACGGTGTTAATAAACCAGTCATTATGTTGACAGAACTCTATAGGTAAGAATCCGTTGGTGTTAAGGAGCTTAATTTTCTTGCAGAGATGGGAAATGACCAGATATCTTGCGGACAGAGTAAATGTGGGTAGGTCTGAAAAATTTTGGGATGGCAACCGGCTTCTAAAAAAAGTAGGCCCGTATACATTGACTGACCACTGTGTGTCCGTTCGTATCTACGTGTTGGGGGACTTCAAAACTTATGTCTTCGTCACCTCATACTTCTTGTGATGCAGTCTCCCGTGCCTTTTCATTTGAGATGCAACGTCTATCCATGACCATGTCGGAGTTGCAAAGAGGCAGAATTGATGTGTGAGTGGGTTCCGGAACCAAAACTCGTTTTTCGATTGCAGATTGAAAATATGGTACACCTTTTATGAACGTGATGATTTGATGTAAGCTTTGTGTTGTCCTTTCCAAGCGCCCAATGGCTGTCCAGTGAGATCAGTGATCCCCTAGGGGTATAGACTGGTTCTTTTGGAGACCCAACCTGATTTACGATACCATTCTGCGTGGGTGT--CTAAGGAACACTCTCTGATTACTGATCTGCCTTGGTCACTTTCTATTTGCGAGAGAACCCTTTCACTGATTGTCAATCGAGATTCTATTTCCGAGACAGTCAAAACGTGCCATGTAACGTATGGCCCTCTTAGTATGTATCTTCCGACGTGTCTAGTTAGACACTGGTATGTCTGACTAAGTATTAGGGTCTAAGCCATTAAGACAGCCTAAGTCCTTGAACCAAAAGTATGCTGTCATATTCTACCAGTAGCAGCTTAAATATGTGAGTCTCTAGTCTTAGCCCCTTCATCCAGTATGCTTGTAACACTTCTGTCAACCCCAGTGATGCGATTCAAAGTGTGTGTGACTGAGCATTTAGGAAAGCTTGTCAATATCATTACGTCATAGTCCGCCTAACCCCGTGAACAATCCCCTACTGGATTAATTCAGTTTCCATTTGCTGTCATCTATGTACAGATGTTAGCCTCCCAGTAGTTTGGTACGCAACATACACCACTTGTCATGGACAATACCTGTGCGGCTGCGAAAGTCTGTGAAAAAATACACTAAGTG----GAGTGCGGTAGAGTGAGCGCAAGAGTTGTACTATCATAGAACGAGTTTTAGCCTCCATCCGATTACACCTGGATGATAAACTTGAAGTGTTATTGTCTATTCCTTGAACTGTAAGAATCTGTTTCATCCTTCGCGGCTGACAGGGAAATTCAGCTCGCTGGTCTGTTCTAGTCATCTGAGTCATGAATTGGAGCATTCCTTCATTGAAAGCGTGGTGTTGGTATGAATGTCAGGAAGAATCTACAAGGGAACTTGACGATTCATAGATATGTTGCCCAGTTCTGTGGACGGATCCAGAATCGTTTTGTTTTATATTGATTGTCTTTTCCAGCGTCTTTGCTGGTTCATTAAGTTTATTATGCCTGTTTTGCAGACCATGATTACGTTGGTCTACAATAAAGTGTCTGTATCGCTAAGCTGACATAACAGACTGTGAGAGAACCTTCCTCGGTGAATGCAAAATGGATCTCTAGGAAATATGAGAGAAGGATAAATTCCAG----------TTACCAGCTAGTCGGCCCATATCTCTATTGTTGTATGTACGACTGTTTGAATCTGTGTATATGGGACTCTTTCGACATTTGTTTCCTTGGCGTAGAAAACTTCATGAGTCGAATCGTTCTGAGTTGCAGAATTTGATATGAACGGTCTTACCGAAACTATGTCTGGATTGGTCTCTTTGTCACCGCGGGAGCTTATCAGAGTGTACGTCAGGATACGCTTTTGGGTTTCGTGTGTTAAATGATGCCATATGAGTCTTTATGAGTCTTTCATATTCTTTAGCATCTAAAGGGTTGTACTCACACCAATGAGCAACCTTGTGTCAAACGGGATTCTCCATCTCTCGTAGACTTCGGGAATTTTGGCTGAAGACTTAGTCTGTGTATCCGA--TCAGGGGGTCGTCATGATATTCTAGTGATACCTTCTCGGGTGGTCCCTCGAGGTCGTGATCTTTGCCAACCTGTTGATATCTTATTGTACATCAGAGAGAATGCATCAACCTCTGGGATCCTCACAAACAATTATGCGACGTATGTCTCTCTTAGTATGATTATTTCCATGTGTCTAGTTCAATACTCGAATGGCCATACAAGTCTTAGAGACTATCTCGGAGTCATAGACTGGCTAAGCCTTTGTAAACATATTGATCTTTCATAGTCTGTCAGTTCTAGGGTATATTCTAGAGTCACTAGTCTTTACTGTTTGATCAAGACAGCTTATATCAGTGTTATTATCTCCCATCATGAGGTCACAGAAGGGTTTGTCTGAGTATTTTCATAGGTTCATCGGACGATGAGTATGATGGAAAAGTAGCCTAAGAGTACAATTCTTAATTGGTACCCTCCAGATCCTACTGGCCTTTGTCTACGCGCAGCTGTTTGTATCAGAAGCAACTGACGACTAATTGCCATGAACATTGTCTGTAGAGAATTGGTCGTAACCTATTTAAGATGCCCGTTCATGAGTCAACAATGTGCCGATGTGATGTGTATGGATATATTGCTTCCAAAAAGACCGAGTTCTGGTCTCTGTATGTCAGTTGCTAAATAATGATTAGAAGGTGTTAGTGACCGTTCAATAAGCGGTAAAGGTTCGGTTATTTCTTTGCGCCAGGCCGCGTATTTGTATTTGTTGGCGGTTTTTGGAGTTCTGAGTAATACATGATGGTATTTTTTGCTTGAACCACAATATGCGGCACGTTACATTATGATTTCATTTTGAGGATGTAAAGTTCCATGTAACTTTACACTACATGATTATCTTTGGAGATATTATGGATGGCTGAGTCTATTGACTCTGTTGGTATGATTAGTCTAATTTTGCTGATTTGCGGATAATGGATTAGATGGTCTGACCAACTTGGTATTAATCCTGAAGTAGCCGGGTCTTCATGGCAGAAATAGTGATAGCCCTTTCGGGTTTAATCATTTGAGTTCTGATGCTAAATAGCAGTTGTAGTACTTTGAAAATTTGTAATTAAGATCATCATTGACAGTTTCAAAGTGATAGAAGAACTTGGTGATTAAGCAGCAATGTTTGGCGAAACGAGTTTGGGTTTAGAATCGATGGTTCCAAAGTTTTAATGCCCGTTTTAGGCTGAAAACCCACAGGTCATTTTAGAAGTTAACTACCTTATTCGGCTTAGAGCTAGATTCGGAATGAAGGTTTTATTCTTTGGCGAAATAGATGCAGCGGTAAAAAATTCCTTGAGACCGGCAATATCATGTTGGGTTAGAGTTATGAAGAATATCTTATCCAGTGTTGTATCCTTTTTAGATGAATTAGGAACCGAATAAACCGTGGTCCTCTCACTGAAATACACGAATCTCTTCACGATGTTGTGTTGAGACCTACTATGACGAATTCGATTATACGCTCACGTGTCTCAGAGTATGTGTATCTGGCTGTTTGTTTTACTTTGAACATATACTTGTGCATATCTATTTGGGGACGATGCTTTTCCAATTGGAGTGATTGTGTGATGTATCATGTGTCTTTGGCAACGTCACCTCTACTGTGAGTTTTTAGGTCTGGTGGACTATTCCTCGGTAGCTCTTGATGTGTGATTTAGTCTGTGAGTGTATGTGTTCTGATTCCTATGTCAGAATTCTTGTGTAGCTTAGAAATTGTATTCACTTAGATGATCCGGGGGCCACACCTAGCTCATTCCAGTAGTGAGTGTGATCGCGTTCCATCATGTAGCTGTTCTGGAACTTATTGACAGGAACATGAATGATTGTATGGGTTCAATTGTCAGGGAGGATTTACATGGGTGTCCGTTTTTGTCATAACTCCATTGTATTCACACTTCTTTTACCTCTCTGGTGTTGCTGAGAGGACTGTCATGTTAGTATATATAGGATCACCAATGTTCATTTACCATTGAGTGTACCAGTCCGTATATATTGGTGTACACACCTGTATCTGTAGGAGAAGCCGACTATGTCCACTCCTCAGCCAGTGTCTGAGTCATTCTATGAAGGTTGCTTGTTCTGTCTATGCGATGATGTCGGTCATGCTTGGGCTAAAGCTAAGTCAGTTTGTTGGTGCTGAGGTTATTGATAGGGTTTGTCCTTGTCTGTCGGTCAAGTGAACAGTAGTCGCACCCTCAGATCTTAGAAAACATTGTGGTGTTGATATTAGAGAATAAAGATCGGTATTGATTTGAGTGGGAGTGGCTATGGTTTTGCTGTCTCTGGAGTACTGCTTGGATTTGGCCAGAAATCTTGTGGCGAGGAAACTTTTGGTTGCCAGACTTGAATCTTATTCTGAGGGGGTTTTTGCTTGTGATTCTGAACGTTGTTGTCTGGAATGGGTTGTCTTTGACAAAGAAAGACAGTGAATCTGGTGGTGAGAGTTTGTCTTCGTCGGAGAAAGTTCCTCTATGTGGGTAACGGCAATAGGGCCATCCTCTATGCCTCGCTCACTCATCAAGATACTAGGCATATGAATGACTTCATATACGTGTGTTTTTGAGTTCGAGTGCGAATAGTGTTGATGGAATACCAACGATATTGACTATCTTTCGTGGTCGGATCTTCGCAGAAATTCAAAGTACGTGGTAGCGAATCTATTATAGAGTTGTTAAATCCGAAATAGTTTTTGTTTATGTATATCAGAAGGGGATATCAAGAGCTAAGGCATGGGTGAAAGTGTGATGTAGACTCYGCTTAAGTAAGAGGCCGGCTTTGACTCTAGCTATTTTTGAAATTCGGAGTTGGAGTGAGGGAATGGAAGAGCGTCTTTAAAAGAGATCAATTACGTGACAGAGCGAAGGGGGTCTTGTGCGACTATGAGAATTTTTGTCTGTATGAAAAATTGGAGCTGCCATAGAGAATTTGATAGTCAGTATTGAATAGTGTGTTTCCACATCAAGGTTGTCATTTGTCTGTACTTGTTGCCTCTTTCGACCATTGCTGCGTCAACTGTCCGGTGTTTGTGTATGTCAGCTGGTGTCAGGGATTGAAATCCAAAGTGGGTCAATAAAGAACGAAACAGAAACTATTTCCGAGAGTCTCCCGGGAAGCCTTATGAATTCGTTAGTGTCTGCCAGAACACGCTTGTTGTGGTGGATGCAACTACATTGTCGTAACACTGAGTCCGAGCCTGCGATAACGATCTGGCGAGAAGACCATTGAGGGTCTTCGACAGAAGCCAGTTGACAGATGATTACTCGCCTAGTATCAGTTGGAGAGACGGGGAGAGTCAGTATTTCATCTTGATTGAGACTCCCAATTCTCGAGCTAGCTCGTGTATTTCCGGCGCGGACCGGATCTGAGATTTTCATCTTGTTTGATGAAGTAAATAAAGATAAATTGGTATCCTAATTGTAGTAAGTGTTTCTTAGACCAGGTCTTTTTGCGTGATTGTACTGGCCTGAGAGGGTGAAAAAATACATTGACCTACCCGTGTAATTGTTTTACAAATTCTTTGGGAGAGATGATGTATGGGTGTTAGAGTAAATGGGACCGATGTGGTTCATTTGACTGTGAATTGCTACTAACAACCTCGATGGTCCCTGGTTGATGTTGAGAGTTCTGTTTTATTGGTGTTATTGCTTGTTTACGTTTTTTTGCTGTCATATAGGTTTCAATGGTTTCGACCAAGTCAGAGTTTCAGTCAGATTATTTCAGTAAGCCGCTCTGAGTATGAGATTGCCAGACGAAGTTAGTAATTTAAGCTTCCAAGGGGGGTATTTGAGGGAATAGCTTTTGGCCTCTGTCATGTAGACGCAAGGCCCACGTTGGTTGATAGTGAAAAGCACCACTTGCAGACACTTGGAGATTAGACCTGTCTTAGCTTTAATTTGCGTGCGAGTACGGACATGAGTACTTGCTTCTAAATTGTAGGATTCCTTTGTCAGATCTCTTTTGGGCCTTGTGCTGAGAAAGCCAGTGTGAGAGCTTGAAGGAATGTCTGTTGGACTGTCTTCAGACCTCTACAGATAAGCCTGTAAGTATAAGAGAATGTCATTGTATAGGCGCTGTACAAGGCCTTCGTTTGAGATGTCGCCATGCCTTCTTTGTTTTTGTTAGGGTTGTTAAGGATATTTGAATTTTGTTACCTGATGGTATTCTTTGGAGTTCATTCTAAGGAGGGTTCACCTGCACATTAGACCTATGTGCACATGGACGGAGACAGAGTTTATCTTGTTCATAGCGTCGTGATTTGCGTCCCTGGGTTTGACAAAGTTCAGTACTCATTGACTGTCGTTGTCATGCGCTTTATGAATTATCTTGTCAACGTGTTTGTTCGATCCTATTTCACGGACATTGTTGTCTTGACGATTTGCGAGAGTAATTCATCACCTTCTCCAGATTCTATTGAGTGACCCTTCTAGAGGAGTGCGAGATAGAGGGTCGCATCGTATCTGGGTATGAGAACATCATCGAGTGTGTGTGAATACTCCAGTTTACCAATCAGGGAGAATTTTAAGGCATGTACCCTTTGTCCAACTTGTGTGTTTTCATAACTTGTACTTCTTAGCATTGACCGCATGTTATGAGATGTATGCGAGTGCCGGTCGACCACTGCTTGCTTGTTCCGGAACCTGAGGGAGTCTGATTGGATTCTCACAAATACCTTAACGGGTATCTGGTGAGGAGTCGGTCGCTCTGAATCTAATCCTGGGGGTCACACTGAACGTCTAGTTGAACAGGAGACTTTTTGTGTATATACATATCATCTGGTATCTACATATAACTTCCATCATGGGTTGTATTGCATAGGTTAGTTTGCGGTTGAATCTCGCAACGATTTCAGGAATCACAGAATCATAAAACGCCTTTGTTTTAGACACAGTGACTATAATCTTAGACAAGTCAACTTCTATTTAAGGCATGCGGTGTCCGATAGTGACCAAGTTTTCTGGATAAATAGAAGCGTCACCACAAGGTAACAACGTGAGTATTTAACTAG----CAAACAATGCGAGTATTATGAACCTGATTGGATTGGAAGCGTCGGTTGGGATATCTTTAGGGGTGAAGGTTATCGGAATCCATTACATTAGAATTTATTTTTGTTACGGCGAATTAAGATAGCTATCCAACCTTGTTTAAGAGGAATCTTGTTCCCTTACTTGATCTATTATGCCAGACTATCTGACTGGGGAGGCGTATAAGAAAATCTCTTGCGAAGTATGAACGTATCTGGATGTTAAAGTGTTCTTTCGTTGTTTTGATGGTTATTCAAGCTATAA----CTATTAACTTACTTTTATTTGTCTTTCGATAT----TTTCTAGCAATACCGAGTTTGCATTCACCAACGGGTGTAGCTGCAACTGATCTTTTCATAGGTTGTTGCAGTGTGAATTTCAAGAACATAACCGATGACAATGTGATGATCTACATCATCTGGTTATACCATTTGACTGTGTTATTTCATTCTCTCATAGGAGAATATCCGATTATGTATGATGTCATCAGTCTATGCTTTACTATATTTGAAAAAGCACCAATGTAGGAAAGAATTAGCGCACTCAATTGTTACTGAACTTATGGTTGCTATTACGGTTGGCACCTTCACATAAAGTCATCGAGACTGGGCAGGAGATGGTTTAGTCCTTAGTTGATTAGGAAATTTTCGTACTCTCCAGACACTAGGTCGATAAAAAGATATGTTCCGTAGTGTTTGATAATGGATTCTAGCTAGAATATGACCCTGATTGTTTCTGTGTTGTAATATAAACGTGATTTCGTAATATATGATGATAGCTTCGGAGTATCGATTTCCATTT------------------------------------------------------------------------------------------------------------AGTACACAAAGAATAAGAGTGTGATTCAGTGTGTAAGTTTAATGATTCTCACCGGATCGAACAAGTATGTACTGGAGATCCAGAATCTCGCCGGGTCGCTGAGAGAGGGTGAGAGTGGGATTTTATGTAATGAAATGTTGATGTGACTACATCTGTCTTCAAGACATCTTCCACGACCGTCTGGGAGCATCATTACTTTTGAGTTTCATAGTCATTGAGGGTTTGTATACAGTTATTCATGTGTACGATTGTTC--AAGCCACTGTCACTTGGGGTCACAATCTCTGTTTTAAAATTCCAGTCGCTCTGTACCAGTGAAGGTAGTGACAGTTGTCTCTTATGGATTATATAACAAATGGATATCGAAAATTCGTAAGATTTTGGTTCACCGTGACTGTTTACAAGTGTGAACGAACTACACATTAGCCTGAAGCCTTTGCTTTTGCGAGTATTTAAGACAGCGAATGCGAACAGGGCTTCTGATGGATGAGTAATCGAGAAGATAGAAGTGATTGGAGGATAGGGTCTATAAAGCTGCTCAAATGAGATCACGAATATATTGGTCTTTTCCCGCATGCCACTCTCCATCCCAGAAGCTGAGTATGTAACGAAATCTGTAGCTTCCTGATAGTAAGATGCTAGTTGGGAGTCTACCCGTGTAAGAGAGTAGTAGAGGGACCGAAGATTAGTTTGTGTTATGCCGTGTTTATGAAAGTCTTTCCGTACTTTCAGCGGCTGGATCAGCAGTGTAACGGGGTTAGGGTATCTGTTGCTAGCAGTCGACGAACTTGAGCGTTCGATACATTGTGAGAATTAGACTCTTGGGATGACAGTGAGAGTATCGGGGTTAGAGCTTGACAGTCTACGAGGCCGTCTGTCTGAGTATGAATACCAGAGTTCAATGATCTGACAGCGAGTTTGAGATGAAGGACAATCGC--TCAGCGGAGTACACGT-------------TGAGGAAACCGCGAGCATGTTTGTTTGTGAATCTTTAATATTAACCCTGGTTCACGGAAGTAAACAGAGAGACATGCAGAATCA--GTGTGTGAAATAGGTAGTTATTCTACAACGTTCATAGACCCAAACAGTTGGCCAGAAGGACCCTAAATGGTACCTTTTAACAGTGATATTATAATGGCGATACTAACTTACTGACACTTCCCTACTCCGTAATGCCTAGAGCAATTTTCGCGAAATTAACAACACTTCCGGCCAGCAGGACCTAACGGAATGAACCATCAGAATAATGTCATGA--GGATGTGTGTAAGTGTATCCGAGATCTTCCCAGGATGAGGGAGTATAGGCTAACGTAATCATTTGAGGATAAAAACTACTGTGATCTACCTAAAACACCTATGAATCAACTTGTTCTAACATGGATGTAGAGGAATTTTAATCCGAGGCTTATTGAATCTTTTTCTGTCAAATTCTTACATGGAATCCTACTTGGTCCATTGCCTAGCCGCCTAATACTAAATCCAGTGAGGGTGGAATACTGACACAGTCTTACGAATGTTCAAAAGGTAATGCCCTTAGATACACTGGAGTCGTTGTACCAAACGCTACACATCGAAATGGTATTTGGTGACAAAAGTTGGTGACCGACTAGGTGGTAGTAAGCCCTATAGAGGTATTTGACCTTGACACCCATGGGCGTAAGGAACCCCTTGTGAAAAACCCACCCTGGGTATCTCGTTGAGAGACTGGAAGGAAAAATGTATGTTTTTTTGTGCGTAGTGCCGATTCGGAGAATTACTGGGAGAGACAAATGGTCATTCCCAACTTGGGGCTATTAGATTATGATGTTCTAAAATAGAGACTTTTTCTCTATGAATGAGCGGAAAGGGATTTGTGTTGGGTCCTGGTAACCACACAGGTAATAATATCAT----GTATGTAATATAACATTGACAAAGAATGTT--TTATGTAATGTTCAAATA------CTTATAATCAATACTTACCGTTCCATAATAAGTAAT--TGCTTTTTAACAAAGATTTTATAATTGCGGGTACACAGAACCTTTGTATG----ATTCTGCTATGACACTATCCTCTAAGTGTTATCGCACACAATCTCTATATGGATTC------------------ACAACTATTATCTACAAACCAATGGTGGGTCTTTTGAAAATCGACTGGCTGAGAGTGTATCTTAAAAACCTGGTATTACATTTATAATTACATATTCAAAAAGTTTGTTATGGAAGATAAATCTTTATTCAACGGATCCTAGCAAATAAGATGGTCAGTCTCTTGTTTAGTATACTTGATGCATGATACCGAAGGTGAGATG------GACTTTTGGAATCATGATACGAGTTGTCTTCCTTAACGGTATCTTTCATTTATGCATTCAAAAAGTCTCGTGCAAAAGGTTTGTAAATTTGGAGAAAACTATTTCCTATAAACTATCC--TACAAACATGCCAGGCAAAT------------------TTGATCGATGTTTGAAGTTCGTGTTTGAAGGT----CCATAGAACGCGGGTTCTGAATGTCTAAAGATGCACATCACCGAAATAAATAGAAATTGTGTATGCGCAGAT----------------------------------------------------------------------------------------------------CGCTATATAATAAGTACAGACCCCAACATAAGGGAGGT--TTAACAGATAATGTAGGTTTATATGTGTTCTTTGCCCATTGAAAGTAACAATCTTCGTTTCCTGGAGACTTATTGAAATAAAGACAGTTCCGGCCAAATT----------------GGACTGCAACAAATCTCATATAGTTTAAAACCTAAAAATTTATAATTGAAAATTTATAGAGTATTCATGATTGAACCACATTGCTC----AAGT----CTGAACTACTCTAAATTATCTA--CACTCCTAAATCTTATCGCAAACTTACTACTGGAACCCTTATTCATTTAGTAAGTCAGGAATGCGAATAT--CGAATC------------------------------------------------------------GAAGAC----------CT--------AAATGA--GTATCTTAATCTTATCTGCTTTGGATTGATATGTTT------TTCT--------------GCGGATGAAT--AAAA--ACAGTATTTTTCAATAGGCGATGAGTTACCCTAAAACGTTATAACTCTGTATTGTTATTATTTT--CTTTTAACCAAG------AAAA----GCCTGTTC----AAAAATAACC----GGTTCTCACTTT--TACCTTAAAARATCCTTGTCGGAT--GAATAGGATGCCCA--TACCGATTGTAGTCAATTAGGATTGTGGTCTTATAAGCTGCAAAAATTAGAATTCA----CATTAA------------ATCAATACAATTCATTAATATTCGAAGAATAATGTAAACCCGTAAAAAGGATCTTGATAACATTCTATCTCTAATAATTACTCGGATCTTTT--------GTTCATTGAAAGAACCTTCTTTGAACTTCTTATGATCCTAGACCTTTATAATGATAACGATTTGTCATAATATGTAGTCTGTTTACACGCCCAATAACATAGGATTCTTAACCCGGCTTATACAATGGGAGAGACGAATACATTATAAAAAAGGTAGGCTGCTGGTGAAAAAAGTACTTTTATTTACACACTTGGTCGATTAGAAATTTAATATTTCCACCCAATTTCTGCTTC----CG----ATCTAGAG--------AAAAGGTTAGCAAAAAAACTTTTGAGTTATAAAATTCTGT------TAGC--------GG----------ACTGTATTCG--AGCCTAGTAGAA--TAAA--------AGAATTTTAAAAAAGTAATAGAGATTGTGAGAATTAATGGGATGATTTATTACTAGACATCATCTGTACAGAATTATGCCCTCGATATTGTTGATGAATTGACGGTTATTACATACATTGATACTGAAATAAGTTTGTCGTTCGATTGTAAAATAATCGATGCTTTGCGTTAAAATCGTTAAAACTTCGTGATATCTA----GTAA--CGAACGCTCAAACTTGTACTCACT----CACTCGTTTATATACTCTATAGCCTTTTGCCAATCCTACTAATTTTACAACCATCATGCAAACGTTATGGGAAATGGTGTTGGTCTGAGATGCGGGGACTCAGTTTGGGCGAATTTATCGGTACATGGGTTTGTCATTACCGCCAAGCTCATTTGATTCTGACCTACTTTATCGGATTATACGGGGGACTTAAGGTCGTTATAATACT--AGAACA------AAAAAAAAAGGAAGTGTTATTACACAATGAATAAATATTGTACGCAGAATCTTGCCTGATAGGTTTAGAAAAAATTTTCACTGAACGTAAAATCTGCTTTCAGGAAAGTTATTTGAGTTTTTCTTCAAATTTCTTTGAGTCTTCTTCTTTTTAGATATATCGATGGCTTATGGTCTATTGAAGCAACATTCATTCTGGCCAGAGGCTTTTGACTGATGAAGCAACACTTAATCGGGTTCCTTTACCAAGCAGGAAGTTTTCTGTATGTACAGTCTTTACAGTGTGG------AG--CT----------------------TAGT----TTCTTATTCCATGAGCCTACAAATCTGTTGACAAAACTGGTTCGGGGTAACCTTAAAAGGAGTTTACGAGGACACTCATTGTGGAATTCTTAGAAAACTTTATA----CTATTGCGGGAGGTACATTTAAACCATATATTGCAAGTTGTAATAGATTTATCTCTTTACTCGAAAATAATTAGCGATCGCAGCAA--GCCC----CTAAAATCCTAAAATACAATTAAAAAATTATCGAATTGATGAATGATTTGGGTGGACCGGTAAACCGCATTTTATAGTAATACGCTAGTACGGCAACCCGATTCCGAACTGA------TATAGGCCTTTTGTTT--AGTACCCTCAAAAACTCTTCAATACTTAGTGAGAGGGCTTTTATTGAAGGTCAGGAACCCTCACTA------------------------------TGTTGTTAATTTTAAAAAGTAATCAATTGGATAATACAGAGAACGGATAGGGTCTTCCAATTTGCTGGAAATTGCCATTGAAATGACACTTTATTGTCTCATCCTAGATACCCAGATGATTGGAAATATTAAGCCGTCGATACAGGATTGTAAGAAATATGATACACCTTATAGGAATAGAAAGCTCAGAAATTTGTTCGAATAATAACCGTAAAACAAAATCAGGTATTAACCAGACCGGAAAGCGATATTATGAGACAGAATCCTCAAAACTTTTATAGGAGCCATTTTAAATATTATAATTATAGAATTATGAGTCTCTGGCCACCATTTTCCAAAACCTTGAGAGACCAAAAGGGAAAGATAGAAATGAATTGGCTTAAAGATTGTTTCTATTTTAAAAGTATTCTATAACTATATTTTACTGCAAAATATTATCTCGTCGGGAAAGATGCTATACAG------ATCTCAAACTTTGATGTCTTGAAATAGACTTGCTTAAATGACATTC----TTTACTAGAGACTTAGTTATGGAGATTTTGTTACAAATAAATAAAATTAATTGATCTTCCCTAAAATAAGCTGGCTACAATCTACTATGGAA--TCTT--GCAATCCAGGCCCCCTTTATATAACCATAACAAAAAATGATGTTGCAAGATCTTGCCCTAAAGCGATTGTCTGTGA----------ATCT--------------GACGGCTACTAAATAAACAAGATTGTAAAAGCGATAAATTTTATCTGGTAGAGAATAATGGAACTCAATGCAGTCATGCTATTGGGATTGAAGTTTCTGTATTCCAATTTTAATAACC------TTAGAATGAAGCTATAACGC--------AT--------TCCTTTCTGGCCGCCTAAAACTCTTCTAGATAGAGTTATCAAATAATTCACCGTACACGCTTCTCCTTTTCT--CCCGGCTTCA--------CATTGAATGGAATTCGCAGACAGTCTTTGAAAAATACGATTGATTGGATTTTTAAGATCTTGTTAAGGAGAATA----------------AAACAGGGATGTGAATAA--------------------------------------------------------------GGAAATGAAAGAGATAGAAATTTTTATTGAGATGAATGCGAAATTTTTAACAATTAAACAAAGGTGTTTGGCTATACGTTTTCTCCAATGGACCTTTTATGGCTGGATAATATCCTCGATTTATAATTATAGGATTTCGTGGACACACTTCCATTATA--AAGAGTAA----TACGCACCATTATA----TGGCAGAAAATGTAAAAACCTGATCATTTTATGTGGCTGCGGAACGCGGGACGT----ACATAATAACAACATTCAATTATTAAGTAAAGGGGGTTGCAGCTTGTTGGAAGGTCATACCGGGGTCTTCTTTTTGGTCTCGTTCATAATAAGTGATACTTAAATACATAAGTTTTAGTATTTATTGCATTATCCGAA----------------------GTCTCTCT------------ATTCGGTTCTAAGGAATT----GGAAAGAACCTTTAGGAATATTAAAATTTGGGGGATCTTATGTGACGACACTCCTGATGATAGCTAAGCCTCAACCCTTATAAGGGGTCTTTGTTAATCATATGGTAGGTTCATCAACTTATGGATAATGCTTTATTACTTACCTGAACTAACAAACCGTTATTTGTTCTATTGATTCTGCTCCCTTTGAATCTTTGCTGCACCAAACTGTTTCGATTATTATACGTTGAATGTGAGTTTGTCAATGAAT--AT--------GTGCGAACATCAAT--AAAA------TAACACAT----ATAT----ATATCGAAATATATATCGAAATAAAACCATTTCTGTCCATATCATGGACTATGAAGAAAATT--GTTAACGTCCTGGGTCGAGG----AATA----ATAA----GCTCTTGA--CAAAAATTCGTTAATTAAATAACTTTGGCTATATAGTTATCTACATTATATGGAATGAAAAGAACCGTCTTAACTTGACCCTTTGTATTTCTTTATGAAATAAGAACCTAAAGATTGTGGCC--ATCAACCTTCCGAAGGCCAC----------TGTCTTATATAAAGTAACGACTCTTGAAGATTTTGCGATATAATATTCGATGGAATCACCATTATGATAATAAGCTTGGCTCATAACCCTCTCACGTTCTTAGATCAGATTTTACATACCCTAAGAGGTATCAAATCGAAAAAGGTTTTTTGAGAAACATATATGGCTTAACCATAAAAATAGCAACCTTAATAGGATCTCAGTAAATTGAAAAAATGATCGATTTGGTACGATCTCTATCATCATTATGCTTTCAGACCGAGAATCACTAGTAACAATATAGGTGGAGCTATGCGATCTAAGAAATGTTATTACTTTAAGCATTAGCAGGATTCTTGCAAAATTATTCTGCACGACCGCAAGGTTTAATCTCTTAGACACGACCTGAATTTCAGCGATTTTAATATTAAATTTTTTGGTGAGAATGTGYCTTCGAGTTTCTTGGTCTAAATGGTGCAAAAATTTTTCAACATATTGTGTTATACAACATTAATTCGTCAGAGCTTCTCTGAATAAATTTGATTGATATCATGATCTACTCCTTGATAAACGTTGGCAAACATAATTTGACCCTTTCTGCGGGCCACTGGTCGTAATAGTATGGGGGTCCCTATGCATTGTCAATGGAAACTTAGTTTTTCGGTAACATTGGAGCAGGCTAATACATAGACTTTATCTGTGATATCCAGGGTCTCCACTTTAGACCCCCGATGAAATCAATCATAGATTGTTACCCCAGTCCGTATGGAGCTCTTTTAGCATTAACTGATTACTTTAGGTAGATTTTAATGTTGATTTCGTAAAGCTATTTATGAAATATAAATTAAACCAAAATATTCAAGTTGTCCGACACC--CTTGATTTAAAAAGTAAAAGATTTATCCAACAACGGAATGACGGGTCTATTTACATCGCC--------AAATAAATGTATTT--GCGATACA------AACAGCATTAGGTATGCATAGTTGGCGACC----GTTACACCTTCGTGACAGATAAATAATGATCTAT----CTTTCTTT----------AC----GAGAAT----TCTTAC--------TCCATGCTAT----ATAATAGC----ATGATGTG--ATCTTT----------GTAA--------AAATAGAATT----TTATAT--TACGCAATGATCTGCCACAT--ATGGATTTTCATCTCTTTTTAAATATCGATTGTGCGAAAGGAGAATGGTCTCTTCATAAAATATAAAAAAAAAAAATATACCGTTTGGTTCGTTAATA--CCTTTGGTTT--TAGTGAATCTTTTTCTATTTACATCAGAACGAAAATAAGGGTCAGATTTG----AA--TTATCAGAGTGATAGTGATGTCGATTAG----GAAAAA--GCATCGAATAAATCTTCCGAATTTATTTCTAAAGCGAT----------AGTA----TAGCCCGTTGTACACAAAGAAAAAAAATCTAGAC--CAAAAAGAAAATGGTTATTTAA--GGAAAA----------------TTTCAAGCAGAAAGATTTTTCATTGACTCATCCAATAA----TGAC----------AAGGGAATTACCAATTTCCGAAATTCTGAAAAAGATATTCAATTGATTTCATTTTTCTAT----------AAATGCAG--------------------------TACTAAGATTATACCGATGTAATCTTGACTGCTGTATGAT--GGAAAAAAAA----------------AAAGGGCTGT----CTCCTTTTAGTAGACA--ATATTGTTGCATTCTAGATTAGTATC----AGCCCTTTCAAT----CAGAGAGGATATGGTAGTCAGACTTTCC----------------ATATGGTAAT----GCACAT----CCATCC------TTATCCAGCGAG----TTAC------CATTGCAAAT----AAAA----CTTTGCCCTG--------------------TGATGAAT--AAAAACCA--CTTGTGTTTGCGCACCACGTCTGATT--GTTA----------TCAGATCG------AAATCCATCGTAAAAA----CGATCTGATT----TT--------------TTGA----ATTTTT----GGTCTAGCCTTTTACTGT------TACGATTTCTCACTAC----AT--TATACAATATAGTCTGTAAAAAAC--------------------TGTC--TT----ACATTGAAAACT--------------------------------------------------------------------------------------------------------------------------------TCAATA------------------------TTAAGGTTAAACCTTATAATAAATAAGGTGCGATTC----ACGT------ACTC----TGTGATCATTATTGATGG--ACTTTCATATACCAGGAGAGCATGCATATTACTTGAAATTTTGCAAATTAGTTATT----AACG----ACTAAAAACTGTAATTTCTTTTATTGACCCTTTTTAGACACTAGCTATTGCTCTTAGACACTTTATGTATATGAAATCTTACAAGAATGGTATTCCTTTAATAAAACGGACTGTATTACGAAGTTTCAAATAAAAATATCAACG----GTCATTATCATACGCAATTCAAGGGATTAGATGGATAGGTTACAGATTTTGGTTCCGGGATCTGTTGACTAGTACCTCCTAAGTGTTCCTTGTTATAGTCAAAGTTATGACCAAGGTAAGTCATATGAATTAAGTTTTTAGCAATACACAAATAGGTTCCAAATGATGCTATTTTTTACTGAAATATAGATATGGACGAAGACACGGACTTGAT--AACGTCATATGGCATCTATGGATACAGGCTCCTGATCCAAGTTCTACTAACAGTTTAAAACTCTGATTTACAAACTCCTAGAGTGTTTATGGTGAAGCTGAAAAACTATTTGGGGATTTACTTTGT----CCGATCATAATTTGATGTTC----CAAAACAGGCTTATTCAATTATCCGTTTGTTA--GGAGGTCAGTGATACA--AAGGTTTTATTTAACCGTTCACATCCTTTACTTTCAACCAAAGTGGTGTTTCGGCCCCCAGTCTGTGATCAAGCCAGAAACACACCATCCGTAAGACACATAATCTTTGTCATA------GTTGAAGACAAATTTGTAAAGGCTGTGCGAGAATCCCATAGGCCTTCTAAGTGTTAGGTAGTGTTAGCATTACACTTGCGATATGAGTGACTCTAAAAGAGTTGTGCACGTTAAAATTTTGAATCAGAAGCATAGAATCTGAAACGCCCGTTAGGAGTCTAGGTGAGACAGTCTGGTGATCTTCACCCAAAACCACCTCCTAGTAA--TTCCGATAGATACCCT--GATTAATCCTCTATTACTGTTTGCATATTAAAAAATCTTATATATAGAGAGAGGTTAGATTACCGTTGGAATGCTTTTGAGACCTAATCTTCCATAAGATGTAAAAGGGTCTAA------ATGGTCAAAGCCAA----------------------------TGTT----AAAAAAAAAAAA----ACGGGTCTTTAATTAATATCGTTCCCATAGTAGGGATTCTCAATTGAATAACAAAAATTTCACGAAGAGTTAGAGATTTGGAAAGTAAGTTGTGCTATTGCAAGAAATGATAGTATAGAATATAGTAGTGATTTGGAGTAAATTGTTAAAGAGTGTGAAGAAAACT--TCATGATCTTCATTATTTGACTGAGAAAGAGAATTTAAAATT--GTTTATATCGTAAGATAACTGTTA--ATTTCACTTTTCATTCTTAAAAGTCTAACTCAGACTTTATATTTTAGGAACAAATCTTAAGTAACCAAAA------CTTTGTGG--GT--CCGATTGTCGGGATGATTATATGAACTGGCTATTATGATTTTGTAAAAGAAATATACCGAGATAATGATACCTGAAAAAAGATATTCTTTCTTAAAAGCTGTTTTACTTCTACATTGTACATAAATAGAGAATTAA----------------------CCAGCATTCA--TATTCTGTCTGAACGAAAATTGAGAGAGAAAACATATACGGGCCGGCACTGCTTTACCCATGTTGCATCATCCGTTATATGAAGAAATTACTTTACTACAATCTTGTAGTGCAATGGGAATCTGCTCTGGATTCCGGTATAAGT----CAGAAGATCTAACTGTGTTGCAGAGAATGGACTCATTGAAAGTGTAAACGGATTATTTGTATGTTTAGAAGGATCTAATGCCCTACTCCGCAAG--------GTAAGTCTATTTCAATTCCTGACGCTGTTTTACAAACTGTATTATTTTATCACAGTAGGAAAGCTCTATTTTGTCCAGAA----------------------------------------------------GACACCATTATACACACTCATAGGCTGGGTATATTTATAAAGGGTCGTGTTGTACGATGGCGTTCCAACTGATTCTAATTGAACTAGACGAAAAAGTGGAAATCACATTCCAAAGAATTGCATCTAAGGAAATACTCCTGAAGAATTCGCGGTTAAATTGCGGGTGCTACTTTGTCTCTTATAGAAAAAGATTACTTTGGAAGCCCTTTGGGTTCTCTTTCTTATCATCAATGTACCAATTCCGATTACGTTCTCCACATACCTTGCTCATTGATGTTTTACAATATATTCATTGTAGGCGT----CTTCAT------TGGAAAAATAATCATCGTTCGATTGTCACCAAATACATCCTTGGTCCAAACAAAATATCTAAGTTAAAAAATAAAATAGGATGTTCAGACATTAAACCAATATTCAATTAAATTAAAAAAGACGTCAAAATAAGAAATTCAAAGAA----TGATCT----------TAACAAGATTATTTCTTC--AAAATTAAAACT--ATGAAACTCCTTTTCAAAATTACTTCAATAAAATGATTCATCGAAGCATGAAAACCTTAATACTAA--AACCATTAAGGATAAATCAATTCAGCGTTAGAGGAAAATTCAGTCCAAGCTCAAAGGTGATTCCTCAACATTGCCTAATTATATGCGCATCATTGACTTCATGATATAGTTAAATTGGTATCTAAATGCAGTGAGTCTCAAAAAGACTCAAACCATCATTTTGTATGATATTACTGTGTTACGTTTTGAAACGAAAAACATGCTATAATTTCATGACCTGAAAGTTAAAAAGCAAACAATCATATGTTTAGTAACATAGTGATACTCCATTAGATAAACAGAGTAT----AAAA----------GA------------CGCG------GGAATTCGTTAATAGACTAAAA----GAGACATTCCTTGTGGTATAAACACCAAAGGTCGGTGAATTGCTTCAATAGTCCAATATAATCTCC--AAGGGTGGGTCCTAGCAAAGAACGCTATGATGCAAGCAATGACTTTCAATTTGTTGGCAGACCTTTCTATTATACCCTTAGAACCAACTGGTAAAAGACTTTGATATACTCAATTTCCAAACTTTTAATATTTAGAAGGTTTTTAAGTTTGGAAAT----AAAAGTACGAATTCTGTTCACTTGGA------ATAAAGGA--------------GGCTGAAGGATA----ATGACTGA--------CCTT--TAAGGT------------------TCGCGACTGCTAGATTATCTACATAAGATTCTAGTTTGGCGATGGATTCTTTTTCTCTCTAAGTTATGCAATGAAACTGATAACGATTGGGAAATCTAGTATTAGG--------------------------------------------------------------------------------------------------------------------------------------------------------------------------------------------------------------------------------------------------------------------------------------------------------------------------------------------------------------------------------------------------------------------------------------------------------------------------------------------------------------------------------------------------------------------------------------------------------------------------------------------------------------------------------------------------------------------------------------------------------------------------------------------------------------------------------------------------------------------------------------------------------------------------------------------------------------------------------------------------------------------------------------------------------------------------------------------------------------------------------------------------------------------------------------------------------------------------------------------------------------------------------------------------------------------------------------------------------------------------------------------------------------------------------------------------------------------------------------------------------------------------------------------------------------------------------------------------------------------------------------------------------------------------------------------------------------------------------------------------------------------------------------------------------------------------------------------------------------------------------------------------------------------------------------------------------------------------------------------------------------------------------------------------------------------------------------------------------------------------------------------------------------------------------------------------------------------------------------------------------------------------------------------------------------------------------------------------------------------------------------------------------------------------------------------------------------------------------------------------------------------------------------------------------------------------------------------------------------------------------------------------------------------------------------------------------------------------------------------------------------------------------------------------------------------------------------------------------------------------------------------------------------------------------------------------------------------------------------------------------------------------------------------------------------------------------------------------------------------------------------------------------------------------------------------------------------------------------------------------------------------------------------------------------------------------------------------------------------------------------------------------------------------------------------------------------------------------------------------------------------------------------------------------------------------------------------------------------------------------------------------------------------------------------------------------------------------------------------------------------------------------------------------------------------------------------------------------------------------------------------------------------------------------------------------------------------------------------------------------------------------------------------------------------------------------------------------------------------------------------------------------------------------------------------------------------------------------------------------------------------------------------------------------------------------------------------------------------------------------------------------------------------------------------------------------------------------------------------------------------------------------------------------------------------------------------------------------------------------------------------------------------------------------------------------------------------------------------------------------------------------------------------------------------------------------------------------------------------------------------------------------------------------------------------------------------------------------------------------------------------------------------------------------------------------------------------------------------------------------------------------------------------------------------------------------------------------------------------------------------------------------------------------------------------------------------------------------------------------------------------------------------------------------------------------------------------------------------------------------------------------------------------------------------------------------------------------------------------------------------------------------------------------------------------------------------------------------------------------------------------------------------------------------------------------------------------------------------------------------------------------------------------------------------------------------------------------------------------------------------------------------------------------------------------------------------------------------------------------------------------------------------------------------------------------------------------------------------------------------------------------------------------------------------------------------------------------------------------------------------------------------------------------------------------------------------------------------------------------------------------------------------------------------------------------------------------------------------------------------------------------------------------------------------------------------------------------------------------------------------------------------------------------------------------------------------------------------------------------------------------------------------------------------------------------------------------------------------------------------------------------------------------------------------------------------------------------------------------------------------------------------------------------------------------------------------------------------------------------------------------------------------------------------------------------------------------------------------------------------------------------------------------------------------------------------------------------------------------------------------------------------------------------------------------------------------------------------------------------------------------------------------------------------------------------------------------------------------------------------------------------------------------------------------------------------------------------------------------------------------------------------------------------------------------------------------------------------------------------------------------------------------------------------------------------------------------------------------------------------------------------------------------------------------------------------------------------------------------------------------------------------------------------------------------------------------------------------------------------------------------------------------------------------------------------------------------------------------------------------------------------------------------------------------------------------------------------------------------------------------------------------------------------------------------------------------------------------------------------------------------------------------------------------------------------------------------------------------------------------------------------------------------------------------------------------------------------------------------------------------------------------------------------------------------------------------------------------------------------------------------------------------------------------------------------------------------------------------------------------------------------------------------------------------------------------------------------------------------------------------------------------------------------------------------------------------------------------------------------------------------------------------------------------------------------------------------------------------------------------------------------------------------------------------------------------------------------------------------------------------------------------------------------------------------------------------------------------------------------------------------------------------------------------------------------------------------------------------------------------------------------------------------------------------------------------------------------------------------------------------------------------------------------------------------------------------------------------------------------------------------------------------------------------------------------------------------------------------------------------------------------------------------------------------------------------------------------------------------------------------------------------------------------------------------------------------------------------------------------------------------------------------------------------------------------------------------------------------------------------------------------------------------------------------------------------------------------------------------------------------------------------------------------------------------------------------------------------------------------------------------------------------------------------------------------------------------------------------------------------------------------------------------------------------------------------------------------------------------------------------------------------------------------------------------------------------------------------------------------------------------------------------------------------------------------------------------------------------------------------------------------------------------------------------------------------------------------------------------------------------------------------------------------------------------------------------------------------------------------------------------------------------------------------------------------------------------------------------------------------------------------------------------------------------------------------------------------------------------------------------------------------------------------------------------------------------------------------------------------------------------------------------------------------------------------------------------------------------------------------------------------------------------------------------------------------------------------------------------------------------------------------------------------------------------------------------------TGCTGACCGTTAATGAATTCTTATAGCCCCCGTTTACCATTTTATGAATATTCGCACCCAGGAAAAAGCATTCTATATGAATGT----TGTGCTAACCAAGAATATCGAACTTGAGATATATAACTCGGATAAATTATCCATATGAGTATTATAATACTCGATTTAACCAGCATGGAGATCAAGCTTGAAATATTCGGCGTAAAGAACCCTCTACGAACTTTATATTGCCTGTCGTATAC--GAGAAAAGCCTTTAAGGCATCGAATTCGAACTGGTTATAACTCTAGATGGAAAACTTACGTTCTCGGAATATTTAACAAGACGGTGAGTTCAAGGCTTAATGATGGGACAAAACTAGGTAAATTTAAAGTCTGAAAGAGTATTTTCGGCCGTTTTTTTTAGTCATAGATCTACGTTGGCTCTGTATTTGTAGATTGTACCTATTCACTAAAATTTTTTTTCAAGGGTCTGTGCTTCACGATCCGGCTATCTTGCCCATTGGGGCCTTTTGGGATTAGCGTGTATACGATTATGAAAAGGATATGGCTTTTGTGGGATCCTGATAAAGTGCTCTCTTGATCTTTGGGATTCAACATTGATTAGTTAAAAGTTTATCTGTGTTCTTATTGAATAGTGCAGGGTCTTCCTGCTGTCTATAGAGTTTTCTCAGAAATTAAAAAACTCCAATACCATTCTGGCTACATTAATATT
>Ananas_comosus
TAAGGTCACGGCGAGACGAGCCGTTTATCAT---------------------------------------------------------------------------------------------TACGATAGGTGTCAAGTGGAAGTGCAGTGATGTATGCAGC--TGAGGCATCCTAACAGACCGAGAGATTTGAAC--TC---TCATGGAGAGTTCGATCCTGGCTCAGGATGAACGCTGGCGGCAT--GCTTAACACATGCAAGTCGGACGGGAAGTGGTG------TTTCCAGTGGCGGACGGGTGAGTAACGCGTAAGAACCTGCCCTTGGGAGGGGAACAACAACTGGAAACGGTTGCTAATACCCC-G--T-AGGCTGAGGAGCAAAA-GGAGGAATCCGCCCGAGGAGGGGCTCGCGTCTGATTAGCTAGTTGGTGAGGCAATAGCTTACCAAGGCGATGATCAGTAGCTGGTCCGAGAGGATGATCAGCCACA------CTGGGACTGAGACACGGCCCAGACTCCTACGGGAGGCAGCAGTGGGGAATTTTCCGCAATGGGCGAAAGCCTGACGGAGCAATGCCGCGTGGAGGTA------GAAGGCCCACGGGTCGTGAACTTCTTTTCTCGGAGAAGAAGCAATGACGGTATCTGAGGAATAAGCATCGGCTAACTCTGTGCCAGCAGCCGCGGTAAGACAGAGGATGCAAGCGTTATCCGGAATGATTGGGCGTAAAGCGTCTGTAGGTGGCTTTTCAAGTCCGCCGTCAAATCCCAGGGCTCAACCCTGGACAGGCGGTGGAAACTACCAAGCTGGAGTACGGTAGGGGCAGAGGGAATTTCCGGTGGAGCGGTGAAATGCGTAGAGATCGGAAAGAACACC-AACGGCGAAAGCACTCTGCTGGGCCGACACTGACACTGAGAGACGAAAGCTAGGGGAGCAAATGGGATTAGATACCCCAGTAGTCCTAGCCGTAAACGATGGATACTAGGCG-CTGTGCGTATCGACCCGTGCAGTGCTGTAGCTAACGCGTTAAGTATCCCGCCTGGGGAGTACGTTCGCAAGAATGAAACTCAAAGGAATTGACGGGGGCCCGCACAAGCGGTGGAGCATGTGGTTTAATTCGATGCAAAGCGAAGAACCTTACCAGGGCTTGACATGC-CGTGAATCCTCTTGAAAGAGAGGGGTGCCTTCGGG-------------------------AACGCGGACACAGGTGGTGCATGGCTGTCGTCAGCTCGTGCCGTAAGGTGTTGGGTTAAGTCCCGCAACGAGCGCAACCCTCGTGTTTAGTTGCCAC-----CATTGAGTTTGGAACCCTGAACAGACTGCCGGTGATAAGCCGGAGGAAGGTGAGGATGACGTCAAGTCATCATGCCCCTTATGCCCTGGGCGAC--ACACGTGCTACAATGGACGGGACAAAGGGT-----------------------CGCGATCCCGCGAGGGTGAGC--TAACTCCAAAAACCCGTCCTCAGTTCGGATTGCAGGCTGCAACTCGCCTGCATGAAGCCGGAATCGCTAGTAATCGCCGGTCAGCCATACGGCGGTGAATTCGTTCCCGGGCCTTGTACACACCGCCCGTCACACTATGGGAGCTGGCCATGCCCGAAGTCGTT---ACCTTAACCGCAAGGAGGGGGATGCCGAAGGCGGGGCTAGTGACTGGAGTGAAGTCGTAACAAGGTAGCCGTACTGGAAGGTGCGGCTGGATCACCTCCTTTTTCAAACGAGGAAAGGCTT---ACGGTGGATACCTAGGCACCCAGAGACGAGGAAG-GGCGTAGCAAGCGACGAAATGCTTCGGGGAGTTGAAAATAAGCATAGATCCGGAGATTCCCAAATAGGTCAACCTTTC----GAACTG-CTG-CTGA------ATCCATGGGC-----------------------------------AGGCAAGAGACAACCTGGCGAACTGAAACATCTTAGTAGCCAGAGGAAAAGAAAGCA---AAAGCGATTCCCGTAGTAGCGGCGAGCGAAATGGGAGCAGCCTAAACCGTGAAAACGGGGTTGTGGGAGAGCAATACAAGCGTCGTGCTGCTAGGCGAAGC-GGTG----GAGTGCTGCACCCTAGATGGCTAGAGTCCAGTAGCCGAA-------AGCATCACTA------GCTTACGCTCTGACCCGAGTAGCATGGGGCACGTGGAATCCCGTGTGAATCAGCAAGGACCACCTTGCAAGGCTAAATACTCCTGGGTGACCGATAGCGAAGTAGTACCGTGAGGGAAAGGTGAAAAGAACCCCCAT-CGGGGAGTGAAATAGAACATGAAACCG---TGAGCTCCCAAGCAGTGGGAGGAGAAAGTGATCTCTGACCGCGTGCCTGTTGAAGAATGAGCCGGCGACTCATAGGCAGTGGCTTGGTT------AAGGGAACCCACCGGAGCCGTAGCGAAAGCGAGTCTTCATAGGGCGATTGTCACTGCTTATGGACCCGAACCTGGGTGATCTATCCATGACCAGGATGAAGCTTGGGTGAAACTAAGTGGAGGTCCGAACCGACTGATGTTGAAGAATCAGCGGATGAGTTGTGGTTAGGGGTGAAATGCCACTCGAACCCAGAGCTAGCTGGTTCTCCCCGAAATGCGTTGAGGCGCAGCAGTT---GACTGGACATCTAGGGGTAAAGCACTGTTTCGGTGCGGGCCGCGAGAGCGGTACCAAATCGAGGCAAACTCTGAATACTAGATATGACCC------AAAAATAACAGGGGTCAAGGTCAGCCAGTGAGACGATGGGGGATAAGCTTCATCGTCGAGAGGGAAACAGCCCGGATCACCAGCTAAGGCCCCTAAATGACCGCTCAGTG--ATAAAGGAGGTAGGGGTGCAGAGACAGCCAGGAGGTTTGCCTAGAAGCAGCCACCCTTGAAAGAGTGCGTAATAGCTCACT-GATCGAGCGCTCTTGCGCCGAAGATGAACGGGGCTAAGCGATCTGCCGAAGCTGTGGGATGTC-----A----AAATGCATCGGTAGGGGAGCGTTCCGCCTTAGAGGGAAGCAACCGCGAAAGCGGGGGTCGACGAAGCGGAAGCGAGAATGTCGGCTTGAGTAACGCAAACATTGGTGAGAATCCAATGCCCCGAAAACCTAAGGGTTCCTCCGCAAGGTTCGTCCACGGAGGGTGAGTCAGGGCCTAAGATCAGGCCGAAAGGCGTAGTCGATGGACAACAGGTG------AATATTCCTGTACTACCCCTT-GT--------------------------------------------------------------------------------------------------------------------------TGGTCCCGAGGGACGGAGGAGGCTAGGTTAGCCGA----------AAGATGGTTATCGGTTCAAGGACGCA---AGGTGACCT------------------TGC-TTTTTC-----AGGGTA-----AGAAGGGGTAGAGAAAATGCCTCGAGCCGATGTCCGAGTACC-AGGCGCTA--------C---------------------GGCGCTGA-----------------------------------------------------AGTA---------------------------------------------------------------------ACCCATGCCATACTCCCAGGAAAAGCTCGAACG-ACCTTCA--ACAAAAGGGTACCTGTACCCGAAACCGACACAGGTGGGTAGGTAGAGAATACCTAGGGGCGCGAGACAACTCTCTCTAAGGAACTCGGCAAAATAGCCCCGTAACTTCGGGAGAAGGGGTGCCTCCT-------CAC-AAAGGGGGTCGCAGTGACCAGGCCCGGGCGACTGTTTACCAAAAACACAGGTCTCCGCAAAGTCGTAAGACCATGTATGGGGGCTGACGCCTGCCCAGTGCCGGAAGGTCAAGGAAGTTGGTGACCTGATGACAGGGGAGCCGGCGACCGAAGCCCCGGTGAACGGCGGCCGTAACTATAACGGTCCTAAGGTAGCGAAATTCCTTGTCGGGTAAGTTCCGACCCGCACGAAAGGCGTAACGATCTGGGCACTGTCTCGGAGAGAGGCTCGGTGAAATAGACATGTCTGTGAAGATGCGGACTACCTGCACCTGGACAGAAAGACCCTATGAAGCTTTACTGTTCCCTGGGATTGGCTTTGGGCC--TTTCCTGCGCAGCTTAGGTGGAAGGCGAAGAAGGCCCCCTTCCGGGGG-GGCCCGAGCCATCAGTGAGATACCACTCTGGAAGAGCTA-GAATTCTAACCTTGTGTCAGGAC-CTACGGGCCAAGGGACAGTCTCAGGTAGACAGTTTCTATGGGGCGTAGGCCTCCCAAAAGGTAACGGAGGCGTGCAAAGGTTTCCTCGGGCCGGACGGAGATTGGCCCTCGAGTGCAAAGGCAGAAGGGAGCTTGACTGCAAGACTCACCCGTCGAGCAGGGACGAAAGTCGGCCTTAGTGATCCGACGGTGCCGAGTGGAAGGGCCGTCGCTCAACGGAT-AAAAGTTACTCTAGGGATAACAGGCTGATCTTCCCCAAGAGTTCACATCGACGGGAAGGTTTGGCACCTCGATGTCGGCTCTTCGCCACCTGGGGCTGTAGTATGTTCCAAGGGTTGGGCTGTTCGCCCATTAAAGCGGTACGTGAGCTGGGTTCAGAACGTCGTGAGACAGTTCGGTCCATATCCGGTGCGGGCGTTAGAGCATTGAGAGGACCTTTCCCTAGTACGAGAGGACCGGGAAGGACGCACCTCTGGTGTACCAGTTATCGTGCCCACGGTAAACGCTGGGTAGCCAAGTGCGGAGCGGATAACTGCTGAAAGCATC-TAAGTAGTAAGCCCACCCCAAGATGAGTGCTCTC--TATTCTGGTGTCCTAGGCGTAGAGGAACCACACC-AATCCATCCCGAACTTGGTGGTTAAACTCTACTGCGGTGACGATACTGTAGGGGAGGTCCTGCGGAAAAATAGCTCGACGCCAGAATGGGGATATAGCTCAGTTGGTAGAGCTCCGCTCTTGCAAGGCGGATGTCAGCGGTTCGAGTCCGCTTATCTCCGGCGGCATGGCCAAGCGGTAAGGCAGGGGACTGCAAATCCTTTATCCCCAGTTCAAATCTGGGTGTCGCGGGATTGTAGTTCAATTGGTCAGAGCACCGCCCTGTCAAGGCGGAAGTTGCGGGTTCGAGCCCCGTCAGTCC-------------------------------------------------------GCCCCTATCGTCTAGTGGTTCAGGACATCTCTCTTTCAAGGAGGCAGCGGGGATTCGACTTCCCCTGGGGGT-GTCGGGATAGCTCAGTTGGTAGAGCAGAGGACTGAAAATCCTCGTGTCACCAGTTCAAATCTGGTTCCTGACGCGGATATGGTCGAATGGTAAAA------TTTCTCTTTGCCAAGGAGAAGATGCGGGTTCGATTCCCGCTATCCGCC--------------------GCGGGTATAGTTTAGTGGTAAAA-CCCTAGCCT---T------CCAAGCTAACGATGCGGGTTCGATTCCCGCTACCCGCT-GCGGATGTAGCCAAGTGGATCAAGGCAGTGGATTGTGAATCCACCATGCGCGGGTTCAATTCCCGTCGTTCGGCATCCATGGCTGAATGGTTAAAGCGCCCAACTCAT------AATTGGCAAATTCGTAGGTTCAATTCCTGCTGGATGGGGCTATTAGCTCAGTGGTAGAGCGCGCCCCTGATAAGGGCG-----AGGTCTCTGGTTCAAGTCCAGGATGGCCCA----------------------GGGTTGCTAACTCAACGGTAGAGTACTCGGCTTTTAA-CCGACTAGTTCCGGGTTCGAGTCCCGGGCAACCCA--------GCCTTGATGGTGAAATGGTAGACACGCGAGACTCAAAA-TCTCGTGCTAAAGAGCGTGGAGGTTCGAGTCCTCTTCAAGGCA---GGGGATATGGCGAAATTGGTAGACGCTACGGACTTAAAA--TCCGTCGACTTTATAAAT---CGTGAGGGT------TCAAGTCCCTCTATCCCC---GCCGCCATGGTGAAATCGGTAGACACGCTGCTCTTAGGAAGCAGTGCTAAAG---CATCTCGGTTCGAGTCCGAGTGGCGG---ACCTACTTAACTCAGTGG-TTAGAGTATTGCTTTCATACGGCAGGAGTCATTGGTTCAAATCCAATAGTAGGT---------TCCTCAGTAGCTCAGTGGTAGAGCGGTTGGCTGTTAACTGACTGGTCGTAGGTTCGAATCCTACTTGGGGAG-AGGGATGTAGCGCAGCTTGGTAGCGCGTTTGTTTTGGGTACAAAATGTCACGGGTTCAAATCCTGTCATCCC----TGGGGCGTGGCCAAGCGGTAAGGCAGCGGGTTTTGGTCCCGTTATT-CGGAGGTTCGAATCCTTCCGTCCCAGGGGCCTGTAGCTCAGA-GGATTAGAGCACGTGGCTACGAACCACGGTGTCGGGGGTTCGAATCCCTCCTCGCC--GCGTCCATTGTCTAATGGATAGGACAGAGGTCTTCTAAACCTTTGGTATAGGTTCAAATCCTATTGGACGCA-GGAGAGATGGCTGAGTGGACTAAAGCGGCGGATTGCTAATCCGTTGTACGAAT-TATTTGTACCGAGGGTTCGAATCCCTCTCTTTCC---------GGAGAGATGGCCGAGTGGTTCAAGGCGTAGCATTGGAACTGCTATGTAGGCTTTTGTTTACCGAGGGTTCGAATCCCTCTCTTTCCGGGAGAGATGGCCGAGTGGTTGATAGCTCCGGTCTTGAAAACCGGTATAGTTCTAAACAAAGAACTATCGAGGGTTCGAATCCCTCTCTCTCCTGCCCTTTTA----------ACTCAGCGG-TAGAGTAACGCCATGGTAAGGCGTAAGTCATCGGTTCAAATCCGATAAAGGGCT-GCCCGCTTAGCTCAGAGGTTAGAGCATCGCATTTGTAATGCGATGGTCATCGGTTCGACTCCGATAGCCGGC-----AGGGATATAACTCAGCGGTAGAGTGTCACCTTGACGTGGTGGAAGTCATCAGTTCGAGCCTGATTATCCCTA--------------------------------AGGGCTATAGCTCAGTTAGGTAGA------------GCACCTCGTTTAC-------------ACCGAGAAGGTCTACGGTTCGAGTCCGTATAGCCCTAGCGCTCTTAGTTCAGTTCGGTAGAACGCGGGTCTCCAAAACCCGATGTCGTAGGTTCAAATCCTACAGAGCGGGGTCGATGCCCGAGCGGTTAATGGGGACGGACTGTAAATTCGTTGGCAATATGTCTACGCTGGTTCAAATCCAGCTCGGCCCACGCGGAGTAGAGCAGTTTGG-TAGCTCGCAAGGCTCATAACCTTGAGGTCACG-GGTTCAAATCCTGTCTCCGCAAATTCCGTACGGGCCCGTTAAAAATCGCGCTGG--GCTTCCGGCTACAGAAAGCC----AGTCGGAGGA--CTAAAACATTCGTCGG----------------AAAATCCATACGATCGCTGAGAAACAAATTCGTTCATAGGCTACGACGCATTCTAGTAGTCAATGCGGAAGCAAGGTCACGGCAGTTTCTCACTCTGAATCGTTGAAAATCTTTCGTTGGATGCTCACATCCGGGCAGCATTGTAACAAGCAATTTGTAAGGCGATGTGAATCCAGTACGTGAACCCGGAATATACGCAAGAAACAGGTCAAGGCTATCAAATCATGC------------------TCTCGCCA----GAGATT------------------CCAA----CATT------------------ACATGATC--------TTCATAAAGGTTGTAACAATATGAAGAATGATGGTT--AAATAAGATTTTGTGTGATATATCCGCAACATATCACCCAACCTTTAAGTGCGAAAAGGGGCCGAATTATTGATCGATATGG--GCGGAACACGTAGCCAATGGGAGTATGTGCGTATAAGAGCGTCCAAATCCCTGAAGTCGAGTATAGGCGTATGTCGACTGAAGACTAACGGAAAGGATATATCGTAGAGAAAGCGCGTGTATGACAGAGGAACCAAGGACCGGTTTGGGCATGCCGGATTAGCA------------TTAATTACAAATGTTCTTGCCCGAGTTTATGCAGAAAGTTATCAAGGAAAAACGAAAATTGACAAATACATTATCGCGTCTCAAGA----------------------------------------------------AAAT--------AGAAGTTCTCTT----AG--GAAATGGAATCAGGAATTCATCCCCCCGAAAGGCCCATCGCTCACGCGTGTTTTACGGAGCCAGGCAATACGGATTGGCTTCGGCAATCTCGGAATGTTAGCTGTTTTCCGGGCACAGTCAGTGATAAATAGGCTCGTCGAAATTGGAAATGCGCTATCGAGCGGGCGATATGTATTG--TCAACCAACAAACAAGCAGGGATTGAATAAAAAATAAGCATTTGGTCATGGAAA----TGTAGGTTAATAAAAACTCTAGTCAAATAAATTGGACATGGGTACATTAAATAG--AGTCGAAGATGACTTCATGATCGGACTGGACCATGAGAGAATGTTAAAGACGATGATCTACAAGAAACGGTTACGAGCGTCAACGGATGGCACTAAGGATACGTGCATGGGTATGATTCATTATGGGGAGATGGTCGTGTGGGAAAATACCG----TTATGATAGCACAACGTCCTCCGTATATGTTGGCTCGGGGGCCGATCAGAGGAGTTAGTTATCAATGCAAATTCTCGCTCTAGA----TACATC------ACAAAATTTTTAGTTCGTCTACTCCCACACGGGGGTACGCAGTTGGATTTGGGAATATATGCGACCAAGCTAATGCTTGCGGAAAGGTATGACAACTTAAAAACGTCCGAGGTCCAGCGCGATATTTTCAAA--GGTTTTGACCATGTCCCGAACCTTAAGGGTCTAGGATTTTCACTCAGGTTTTCGGCGAGAATAGAAATATCGGACGATGACATAAAAGGAGTAAATGTAAACGGACGTCTCAGTGGGAGGATGCCGATCAGGCTGAGAGTATGCGGGATTGTGATTGAGAGGACATGGATGCCTAATTGATCAAAAGTGGGTGTTTATGGGAGGTTATATCAGAGGAGTCGTAAGCACGGAGATGCCAATCCGTAGGAGCTATTGGCGGTATAAGCTTGCACCCATGAGGAGGGGAATTCGCTCGATCCGTTATGATCCCGCCCGGATATTCAGCGTCGTTAGACCCTCAACGGCTATGCATGATCATATCCATGGCGGGCACGGATTATATGGGAAGCAACGGAAACGCGTGCACGAACATCTAACAAAGGCAAAGTATTGGTTAGTGCATGGCAAAGCTCTCGTGCCAGTGTACACTTCAGACGGGGCATGATAACATGTGTGCGAACGCGATCCCGCACTTCATACTGCCCTAACGGGCGCTTGCGATATTATTACGGACGCAACTTATATTAGAGACTTCAACAGCCAGCTACGCAATTCCTCTTTAGAGCCCCGGCGGAGCTACCGGGAGTTTTATTCATCCGCTTTGAAGGCGCAATCAGTCAGTTGGGAGGAGATACGCTTCCATGTGAACCATCGGGAGTTCGCTAATCCACAAGTATTCATACGAGGCAATTTTTTCGCGACTTTAAGCGGATCGCCGCATAAGTGGATTCGTTCAGGTGGTCGCGCCAATAAGCATAACAGTGCGGAATCAATTGACTGCCATTGCGATTGAGCTTGCCATTGCTCGACTGAAAGCACCAAACATTGCAGGGCACGTTCGGATTCTAACATCCATCGACCCTACGTGAGACAATGCACATTAACGGGCAAGGTACTGACCTTGAATGGCAGTAAAATTCTGTCATTCGACTATTAAAAAAAACCCATTCAGAATCTTCTCACAAACTTACGACAGCGAGCGTTTAAGAGCATCAGACAATGACTTTCTCTGGTGATGCCAATATGGCCGTCTGAGTGTTTCCCCGGAAATCCAAATTAAAGCTTGTGTAAGGCG--AAACGTGG--CACAATAAGTACTGGAGTCACATTTTGGAAAACGGTAGGCGTGCATAGGCACGAGGCTATAGGGATGAGTATGAACGGGCCCCTAGGTCCGTGGGGGCACCTGGCGATTTAAGTCTGGGACCGTGAAATTGGCCGTGAACCGACACTCCCATCAAGTCGCCCGCTTATCATTGAACAATTTCATTTGAACGGATAAGTGTGACTTTGCCCTACGCGGGGGAAATGGCTTTGGGGGCGGGTGGAAACGTCTATATGATTATAAAAATGCAAGCCAGGGGGTTCGTTTGGGGGTGGGACGACCGGAGGAAGACTTAATGAATAAGATCGGGTATAAGAAAAACTGCGATCAAGTGCTTGTTAGGCAATAAGACCCCGGGCCGATAGGTGGTTACGCCTACATGCGATATTCGGAGTAAGACAGAGTCTCTTTATGAAAATTTCGTTGTCAGCGGTCGAGTTCGCTTTTGGAGATCCTCGCGTGGTACACCACCTAGACGAATGGTCTTCAGAAGATACTCACAAGAGGTCATACTCATCAGCGTTAGTCCGCGAGATTACGACCGCCCGCACACTTGCCATTGAGCACACGTCTTCAGGGTTGCGCAAGGATTACCGCGTGACCTTGATCACTCACATTTCACCCGATGTGGGAGACATAGAACGCCAAGGTAACAACTCCACGTAAAGACTCAGAATATGCATCTGGTTGAGATTTCGAGAGACGTTACGTGCAGGCCGAAATGACGTTTTTCCACCTTTTGTGCGAGTTTACGGTCCCGGAATAGTGGCTGCGAACATAGGGTTCACTATCTTCGGGATTGAGGCTCCGACAGCTTTATTGTGGAAATGAGAGCACGCAAGCATAATTATAC------TTAACTTGGTCTACCCAACGATATTGGA--TCGAGTAAGAATATTTTCACAAAGGGCAATGGGTTTCCAACAGCCCATGCACGCGTGAATGGCTTTAGAT--CGCT--AAGACATGTTACGTGCCTATGGGGTTGCAGATGGAAAAGAATACATTTGGAAGAGCGAATAGACGAATGACCCAGAGCCACAGCCTGAATGCGAGCAATTAGAGGCGAGGAAAGCAGTATGAGCAACTGCCTAGCGGCAGACCGGTGAGC--GCAAGCATTCATAAAAGTACGATC------------------------TTGTTTTCCGCATGCCTCGCGGAGTTGGTTAAACGAATTTGCACAACCATAACTAGGTGTATGGGTTTATTTTTGGAAGGGT----------TTAAGATTTTGAAACGAACAAGATTTAGACATCGAATCGAGATTCGAGGGGCATGACACTGAAAGCCGGTCGTTCAAAGTGACTGAGCGAGATACGATAAGGTATCGAATGACGGAAAGAAATTATAAGCACTGGAAGTTGACGTTGAAATAAAAAGAACCTCATTGACACAAGGCATAACAGTCGCACGGTTTCACAGCTTCAGGGCCTGGACCTAAAGTGTT----AAACGATTCATTCGGCATCGACAAATGGATCTGGGCATATAACCCTATTCGCGCTCGTATGCGCGGTTGCGTGGCTGCTCATGGCCGGGTGGCAGGACGCGCGGCAGCGTGAGGATGCAGCACCGAGCGAGGAAATCGGGACTTTTCTAGCTGCTTATGAGCTTACATTAGGCTGTGTGCTTGCCTTTTTGCAACCTTGTATAAGTATCCTGTAATAAACCTAAGGTTTAGAATTCGGGTGAGTGGCACATTTATGCAATGGGGTTCAATCAGCCAGTCTATACTCTGGTGTATGCATTTTTGGTCGTATATGCGTCGAACCCAACATCCACGAGGCAAATTTTGATAGTCTGATTATCGGATTAGAAACCAATGG------GAGATAGGCCTGGTCCTTATGGACATTTCTTTATTTGTTCAATGTCGGGCCTTTCCTGAAATATCATTCCCAGGGATTGCGCCCACAAGAATAAACACGTGCTTGCTTCCACTCGTGCTATTTAGCGGCTACAAAAGGTTGGTATTGAAATAATAACCACCCATCTTTCCATAAATCTGAGATTACAACCTTTCCTAGTTCGCTTTGGAAATTTGCGAGATTGTGTGTGTCTGTTCTTGTCCTCGTGTCCATCCGTATTTCTGGTTTTACAGGGATCAGCCTATTTGCACTTGCGCGCTAATGGGATCATGAGGCACAATATTTGCACTTGACAATTTACCAATTCTTTCATATTCATGTATACATCATTATAC----TTTTGTCAAAATGTGGTTCGAATGTCGAAAGGATATGCACTTTTTCATACGGTTTTGTTCCGTGATTCTCGGCATTCCTTAGAATTTAGATCTTATTTCTTCTGAGTTTTATAT----CAATATCCAACT----CGAACT----AAAAGATT------------AGACATATGCCCAGACATTTACCAGGTTGCATTCGG----CTTCACGAATCACATCGCATTTGTCCGCCTCATCCATGTTATATCAGTAGATATTTTTAGTAGCGCCTTTTGGGTCTTTTTCGTGCCTCTGTAT------ACTT----CGAAAAATGAATTTTG------AAAGAAAA----TTTT----AT--AATCTTTTTTGGTTGGGAAT----GA----TA--------TTAAGAAAAGAGGTTTAAAAACTCTTCC----------TCTTCGAATATAAATACATTACGACGTTGATATGAGTACGGTATAGCTGGTTACTTTTACATGGATCTTGGGGCGTTGGCAAGAGCTGGGTCTATGAATGGACCAAGAACTGGCTTATACTGACATTTGCATTATTCAAC----------------AG----------ACAAATAATGAAGGACAATCGCCTGTGCTCACGGTTCTATATTGATTGTATTGGATAACTTTGGATGGCTCAAGTAGGTCTTACATAAAAAAAAGCTTCCTCTTCCTACTGTTCATGT------TTTTCCTGTGGTTCCTTCTTAAAATGCTGACTTGGTACAATGTG----AAACGGCATCGAACCTTTAAATATCAGAAAAAGTCTGAAGTTATGATTGAGACTTTCTTTGAGAATATAAGATACCGAACCAATCAAACT----CGATGGATCAAAGAACATCATTGTAAACCAAAGATACACTCAATATTTCATTTCACAAATATTCTTGCATCTAGGGTATTATTTGGAAGAGACTGTATCTAATCTGGTCAGATTCTTAAATTAGGAACATAAGCTTTCATCTTTGTACGATTTGATGGTTCATCACCAGGTGGACTATATGGTCTTTAAAGATTGGTTGCCAAAGACAATATTCGGCTGTTCACTTCCGTATCTGAACATGTAATATGATTTCGTATTAACGGTTCCCTCCTGTGTATTACATCATAAGAATCCATGGGTCCAAGTCCTT--------CGAGCCGG--------GAGAGAGCGTTGGTGA----------------GTTAAACGCTTACGGAAGTTCTTTTTGGCAGAGTGAAGGAATTCAACACTGTGGCTATGTTACT----------------AGATGA--------GAGC------ACAAGACTTATTTTATAATCCCGGGGTGGTATCCGGATGCATTAGAACATCATTGTCCCCGAGTCAACATTGATGGTTGCGCTCATGGTCTTATCTGTGGGGGAATACAACGATGCTTCCCAGCAGGTATATCACACCGCAG--TCTTTAGAGCCAGCGG--------------------------------GATTATCTGAGCGAGACTCTAACTCGGAACCTACAAGTTAGTCAAGACGGAACCTTTGGTGTTCGAGAATGAAGGAGTTTATTCGCACGAGCCAGCCAGGATGTGAATAAGACAAA--------------TTATCAGAGGTTATACGATCCTCCAAGGATTTCGGTCGTTGAAAGA--------GACTATCTGGTAGTTCGGAGATCGCGAGTTATCGATCT----CCGGGAAGGTAAATGAGTAGCGTAGATCACAGGG------------------------------CGATATTACGCT--CGAAAAGA-GAAA----GTAATTCG----CACA----CCTCCATTCGCTCTTTCGGGTTATTCGGTTGTCTGTCTGTTA--ATGTTGATTTTCGACCGG--------------GAAT----ATGT--------TTGCAAAATTATTAGACTGGAACTTAATATCAAGTTCACGATTTTGATATTGGT--ATTT--------TT----ACCAATCA----TCGTGGCCACATTT----TTTTTTCTTTTTTTCGAGAATAGAGTTTGGACATGGGAATCATCTGCGCATAGA----TTTTCCGAGAAAGA--AACAAATTCGATTACATTATCTTAAATTCCTTTAGGGCAATATACTTAATTTGGTAGTAACAAACCTTCTACCTTGGAACTGGTCAACCTCATCCGACCAGTGTCATTTGCTTATGCATCTTCCCC----GATTCTATTGAT----ATCCATATCGAGAATA----ATTCGT----TT------TAAA----GAATAAAACATTTGTCCATTATTTTTGATTGATCGATTGATCGTTTCTCTAACATTTTTTTACATAAATTTTGAACTTCTGGCAAACGTCTTGAAAAAGACT----CTAAGAGGTCCT----ATTTTTCG--AAAT----TATGTCTCAGGTCTTCAGCTTTGTCATTCAGAAAGAATCGGTTAAAGGATCTCTTGAGAGAGTGAATTTCCTGCATCCTGCATTTTTTCTTTTGTTCACACCAGATCTAAACCATATA----ACTTTCTCTTTTCGGTTTCTTAATGACA--AAATCTTGGGGAAGATCAAGTGGGATTATTCAAAGAATGTATAGAATCGTACAAGCCAGTATCTCCATGATATGTTAAGTAATTTTACGATGGACTCTATATAGCGACTGACGTTATAGTTTGTATATGTCATTGTCGAATTAAATCTTTCTTTCTATGATCTC----GAAACGATTGTTCAAAAGTTAACTAACTTGTTGTAAATTAGTCTAACTAGATAGGACCTTTTTGCGAA----TAGTTGGATATAGAGATTTTAGGAGAGACAGTCTTTTGAGAAATGT----AGAAGAGACAATACATTTTTTTAATGGATTTAAAGAGGTTGACAAATGAT--GACCATTGACCTAATGGAACAAAAGGGACAGAATGGTGTAGAAAGAAATTGAGGAACACACTATGGCTGATTGTGCCGTGGAATCTCAGTAAGGGTGGATAACACTTTAAGGGCCCCCCATTCAGAGTATCTTGTTATGGGACGTTAAGGGTAATAATCACAATTTTAGAATCTTTGGTTCTCTGTTAGCGTCCATAAGTGTTTTATGACGCATTCATATGTCTATGGCTCTAGTAGATTGATGATATAATTTCTTTAGTGTCACAGTGTGTCATTATATTTGAAACATAATCATTGGTATAAATTCATATTACATTAATAAGTGTAAGTGAGACGTAAATTGTTTTGGGTGATCGTGCTCGCTAAGATTATGTTTCAATTTTTCAGCGATTGGAATGCCTTGTTACAGAGGGGGGGATAGAGAGTTTCAACGGTTTGGTACAATCGTTATTTTCTGTTTTCCAATTATAGTTTTATATTGAAAGTCTTCTAGTGGTGATTATTATCG----TTAATCATCT----GGCTTCGAAA----------ATAAACGTGCATTTGAAGAAAGGT--------ACCTATAATAATAAGTTTTGTTCCTCATTTACAAAAAATGATTACTAGAGAAAGGCCGTATAATCTGATGAATTCTTACTATTTCAGTATCGTATAAAATTTTCCACTGTTATAAGAAGGTTCTTGCTCCTCCTGAATTCATTCCAGATTACCAATTTGTCAATCTCTCGAGACGTTAACTTGTCAAAGTAACTTGTCTTTCACTTTAATATTAGA--------AAACAAAGGCCATGTCCATGAAGAGACTAAATACTTTGGAATTCCAAGACATTCACGAACTTCATTCTATTACATTTAATCATTATCTCATCGAGGTCATGATTAAGAAGGTAAAAGGTTCGTATCGATAAAGTATCAGAGAAGTTTATTGTGTACGTTAAAATACTTGAGTCAGATTTCATTATTTCTCCATATCGATTACAGAAGTGACGTTATGGGTATAGAATTTACCAGGTGGGAACTTTTATCGGTCTGTTCTTTGCATTGTTATTGGGGGGACGGCTCAGAAAGGATGTCTACATAACAAGTTACTCCAGAATTAATGGCTAATCACATGAGAATGGTCAGCTTCCAGCCTTTCTCATGATCTGCGATCGAGA----------------------TTCCATCAGCGTGTTTCTTTGTATTGAAGAGTGTTAGTTAGCAGCAATTCGTATCTTTTTTCTATAACGATGCTCTCTCGGAACCAGTATCTACAGAATGGGATCCATGTATATCAAAACAGAACTAGCTGATTTGTCACGTCAACGATTGAATATGAAAATGTGAGCTAATGTGATTGAACAGAAATTTAGCGTCTTACTCAGATCAGAATTTGTTCATGATATTGTCACTACGAATGTACATCAGTTTGAGATATCAGAAGTCTTTTGGTCCTTTAGCCATTCCTATCCAGAGTCTCTCACAGAGTTTTCGAAACCTTCATCTGTTGATGCGGAGCCATTTCTGGTTAAAGACCCTAGACGTGTTTACTCTTTTCAAAAAACAGTATAAGATGACAACCAGAAAACCTTCGGCAATTTAAAATCCTTAAATAACATTCACGATGATAGATGATTGGAAGATTATAACAGAAATAAGACCAATCTGAATGTCGGTACCCTTAGTTCGCTCCGATTGTATTATGGATTCAAAAATAACGTATCTACTGGATTGAATTAGAGTTAGCCGGTATGAGACAGGAGCCTTATTTGATGGCAAGACTAGGGGCGTTGTACATCCAACCCTTTCAGTTGTCAGTTTGTGTTTGTGTGAAGGCTTCTTTCATGGAAGATTCGTGATGGTGATTGATTACGAGTTAATTCGGCTACCAATGGGTTAGTTTGATGCAAAGAGGTGGATGTTAGATTTTTCTTGTAAAAACTGTGTTACGAATCGGGTTTTAATTCTATCCTCTAAGGATAG--AGTTAGTGTTATTATTAATCTG--TAGACCCTCTAGATTTGATCTTTTCTTCCATGGTGTCATAAGCATGAGGAGTTTAATGAAGTGTTTGTTCCCTGAACAGAACGTGACTTCAAGACCATTACGAAGATTACATATTAGAATTAGAGTTGCAGTATCAATTGCGTGTCTTTCCGAGCAGAAGTCACGTCAAAGATATTTTTTCAGCCTTACTTTTCACAGTGGGTAGATAATCTGTTCTACTTATCAGTGGGGAAGAACTCCTCTGGTAAAGTTATTGTCATGAGGGTTCATTTTCTAAAGAGTCAGTAGGTTATTGTTCATGACAAATAGTTTGAAATAATATCATATTCTGGTGTGGAAAAATCTTTTGCTCCTATGTTTGTGAAATGCGATAACCCACTAATGTACTGTACCCGAGAGACTTCATAATTAGCTTAGAGAACCATAAAAGGCGATTGATGATCGACATAGGATATACCCCGTCCTTAATTTTCCTGTGGGAAAAGAAAAGCAAAACTTGAGTTAATTTCTGTCACTATTAAAAGAAAAGCTTTCTTGATTCCAGGTTCAAATAAGAATGTTTAAACGCAGGACCATGAGTATTACAAGCCTTCTGATTATGTGTGACTTTTCTGGGGAAGATTTGTAAAACTCTGTTTCCGAGAAGGAGGAATTACCAAGCAAAAATTACAGTCATACTCTGAGGTTTCTGATGCAGAAGATGTTTGTGGGATTGAGATCTTGACAATATATAAAATTCTTAAGCAAAAGCAATATTTGAAGGAATGAAGAATAATCTATTTTATATTAGTACTCGAGTTTTGATCAGCATT----ATATCAACTGAT----TTTG----GTTTGACACAGACATTCTTAACTTACTTCACCAAAAGTATGTATTTCCGTTCGTCCTGTATAGTGCAGGACCGTACCATCATTTTTAGTTGGCTGCCTTTTGATGTTTTATTTTACGTACTTGATGACAAATCAACAGGTAAGGATAGTTCTGGCTAACAATTGGTATACATCTGAAATTTTGTAATTGTATCCCATAAAGAGCATTCTAACTTGTAAGCATGAGTGTGAGAGTATGACTGTATGTTGTGACCTCTACAAAATAATCTATATCATGATTGTAAGGACTAATTCATTGGTGAAAACTTTCTTACTCAGTATAGTAAAGATTGACTCACTATCGAAGAAAAAGTATCTCCAGTGGTTTCTATGTTACCTAATAAGTAGTGTTTGGCATCGTTATCACAAAATGAATTTACTTCATTCATGTTTGACACATATGTTTTTTAGGTTGATCTGACGTCACTATTTATAGTAAACAATATATGTGAACTGGTCTATTTATGCAGTTAGTTCCGTCAGATTTGAATTTTGTTTAGATTTTTATATTTAGCGGATAGTATATTCATTGAACAATTTATTTTGGACAGGGAAGTTTTTTTATAAAGGTTTGTCAACACAATGAGAATGTTTCAAAGTTTGAATATCTGCGGGTTTGTTATGTAGAACCAGTTTTTTGAAAAGTATTAGATTAGGTTGCCGAAAATATACTAACCGATATGGGCATTT------TATTGTATTGTTGTTTTATATCGCGTGAGTGTAATCGACATCCCCTCCGATGTACTGTGTAGGAGACCATCTATTGGTCTAACCGTGTATAGGAGAGAGAATTTCTGAGTCGCTCTCTCTTCAAGCAACTTTAAAGATTCATTTTAAAGTGAAAAACATATAGGGTATTGGCCTGTCAAAGCATAAAAACTAGCTTTTAAAGTTCATGGTTTATAGTAGTCAGTAAGTTTTTCAGTGGTATCCTTGACATCTGCTTTAAAGTTATGTTTGGATCGATCATATCTTAAGGACTATGTGATTTACAGTAAATCGATAGGTCTAGGTGTTAAAAATTGTCAATAAAAACATTTTATAGTAACTTTCTTTGTATCACTCTGTTTTTTGTCAAGTGAATCTATGTATTGTGTT----TACA--AT----TCGAGAAAGTTTTCAAGAGATTACGATTTTAGTTCGGATTTACTACTTGTGGTTTACTGTCTTTCAATTCATACAT--AAAT--GTTGTCTTTCAATTCATGGAAAGA----ATCA----AAGAGCATCTAT------TACTTA------------GAAA--AGATAAAG----GTTTTT----TT----TAAAGTAATGAAATGT------------------ATATGA------AAATAGAACA--------TC--TT----ATAT--TCTTGAATAATCATTCAATTCTCCGATGGCATATAGCATTCTCTCTGATAGACATTATTGTGGTGATAAAGAATTTTT--------------GT----CAGAGAAAGTTTGTAATATGAATGTAACCATA------AA----ATCTTACTTAATTTATTTTTGAATTGGTGATTTTAAATGCATTTTAGAATAAGAATTCGACATCAAGATTATTATTGATCGTTTTATTTCCGATTTGT------TAACATTATT----GAAAGGGT----CTAAAAATCTGGGCCAAAAAATGGAATCATTGTATTATCTGTTCAAGTATTTTTATAAGTTTATGGGGAAAAGATAACGACAATCGTTTTGTAACTAAATGTGAATAAATGTGTGTGTGAATCTTTAAGGGAGGATAATTAGGAGTGACAACTATTTTCATCTCTTTATTTTGATAAA--TTTATAATAGGTTACTGACAAACTGTATCTGTGATTCGGGTAATCTGATAGGGTCGGGGAGATATTACATCAATTTTTGCTTTGTGGATTGTCTGTTTAATCTATCTTATTATGACTCTTTTGAGTGCGACGCCCTATTTGGGAGCAAATGCTGACAATTGTGAAGTCAGATGT----TAGATTTCATATTCTTTTTGACATGAGTGGGCATTGAGGTTTAAATATCTTTTACAATATATACCAGTAGTATGTCGAATATTGATGAAATAACCGATAGGACGGCCA--AAATACGTCACAATGGATCTTATAAAGTTTTTCTCGTTGACCATTTAAATCTTAGTTCTGAAGTGAATATAGGTCACAAGAAGACGGTAAAAAAGTCCAGAAGCATAGGGCTCCCCCATAAGCTGTGTCTCACAACGTATCCGTGTGAGTGTATGCTTGGCCAATGGCTTTACCAAGAAGGAAAAAGGGAATCAAAATAACATTCACTTTGAAACATGGTTTTAGTATAGTCAAGGGAAAACGAATGACAGACATGGAATGTCAGACTCAAAGTACTTACAAGAATAGCGGATGACCTAAGTTTCTTGTATGCTGGCTTTAGGGGTACGTGACGATCCTTTCTTATTCAAGAAAGATGAATTGTCATCGAGCGCAAGTAGCAAGAGCTATTTTCCTACGAGAGAGTGTGTCACTTTGATGAAGTAATTTGGTTCTCGTTTTTTAAAGAGTGTGATTCAAACTATAGTGATCCATTTTGGACAGGGAGAGGGCATATGTGAGAGAGTGAATTGGTTATAGACGAGTACAGTTTGAACCATGGTCTCTAAGTGTCTTTGGTTTCATGATCGTTGGAGCCATGCAAAGGGAGTTATAGTCTTTTAGACAACGTGAAGAGGATCAAAAATATCACGGTCAGAGAATCTGAGACTTTGAATTAGAGACACCTT--GTAAGAAGATTC----GATGATGTTTGATTAATTATATAAAACTTACCATTTGATGTGAACAGACTTTGGAAGGGAGCCAAAGAGATGGAATTTTGAAGAGTATACGTTCCCTGAATGAAATCTCGCCGTTTACATTGCAATCTCTCGCAGTAAAAAGAATGGTGTACAGAGAATGGTATAAGTACATAGGAGAGTGTCTAGTCCTAGGAATGGTCAGATTTGTCACAAAAACAGTGAAGTCATGTCAATTCAAATACTATCCCAAATCTTACTGAATATCATTCTTTGAAATGACAACAGGCTTCCGGTCAACCCTTGATTGTAATTATGTTTGAGATTGTCTGATCCGAAGTCACCGTGTGTTGAATTGAAAGTATAAAGAACATACTATTTATAAGTTTGGGTTTAATTTTGTACTTGCGGTTTTCAAAATTTTATAAGATGAGATTGACTTTATTTGTCTCCGATGATTTATCAATGTTGGTCATACAACTAAAATGAGTTCAAATCAAAGTAGATTGATCGATCCTATTGTTGCAGCAGCTGGCAGTCTAATTTGGCTCGTTCCAGAAAGGATTACAAACAACGGGTTGGCTCATGTGCATTATTGATTGTTCATTTTACCTTCGTTGCTTGTGAGACGGCGATTTAGTATGGTTCTCTAAAAAACGTTGTAAGTAACAGAGGGATTAAAAGATTGTCAAGATATCTAAACCGTTGTTCTGATTGAAATGTGTTTCAGACCGATTTTGTAGTGGAACTTTTGTATCTCACTCTAACTACTAAGCTGAATTGAAGCTGCCTACTAGGCTTATACCAATTCTTGAAACAGTGTCTAGGGAAAGACGTGAAGGCTAATGGTTTAGCATAAAAAAAGGAGAAA----GTTCAT----GGAAGTAGATTGATGGTTCGTACTGCCAAA----ACCCATTAGTATTAATAATGATGTCTTGATTGTAAACCTCATTATGCGCTCATTGTACATTTTTTCATGATTGTTATAAAGCTGCATCGCTTGTCTTTGGTGGGCAAATAATCTAGCAGGGCCAATTAAAGCGCAGGCAAAGAAAGGTCTTCTAGGAATATTGGCAAGCTGACAAATCGCATGTAGGGGCTTATATAAGAGGAGTCATATGTTTTTATATGTCGGAGCGTAGCAATCTGGGTGCTTTGCGGCTCCACTAACAGGGAGTAAGTGTAAAAAACTCTAGAGAATTCAGAAATTGAGTAAATGA----TTCACGGAATCATTTTATACATCCAATTTTGTCACCATATCTATAGCAATAAATATTTTT--------TGGAAGGACGAGATCATCATTT----GATG--ACAG--------AATTGAAAATCAGATCATTAATGATTCCATTTGGCGCGGTTTGAACCACAGAGAATGACAATGATTGTATTCCTTAGTGTAGCCGGGTATGAGTCGCAGTGGCTCTGTATGATTGAGAGTGTCAATCTTTGTAGCACGAACAGTCTGTATGTAAAAGGGTTGATGGGTGTGTCTATTACCGGGATCGATAGCCCCCGTCTATTTCTGGTGAAGAAGAAGAATCGTTTTCGATTTCTCCATAAAAATATCTGGAAGTCTGTCGGTCAAATTATGAACGCTTCCATCTTCCCGCCTGTAGAGAAGCGTCCTCTAAATTCCAATTGGGTGGACAAGAAGGTCGATTTCTGTGTACAGATACATAAGCTTATGTAATAGAGTAAGAACAAAAGACAAAGAAGGAGATTGAAAACAAGTGTGATG--GT----GACTCAGGGTGTATAACTCAGGCAGACTCTGTTAGGGTGATCACAGCTGTCACATAAAACATCCATGAGAGGTTGTCGGAGTGAGAAAGGCTCAGTCATACCGCCAGCCTTGTCTCTCGATTGTATTGGACAGTTTTGGTCTAAAGAACGTTGAAAGTCATGTCGAACATTTAGATAAGATTGTTGTTGGGACTCTGGATCGGGATGAGTGTAAATATAATTGTCTCTCTGCACAATTTTTTTAGGGGACAACTATTTTTCAGACAGAGTAGGTTTGTAGATTTTCTTCTCAACGTAAGGGTTTTCTTGTCATCAAAGATGGGCACTTGTTGTAACCATAGTCTCGTGTAGAATAGAGGTCCAGAGACCGCCGATTCTGGTTCCAAGTGATTAAAACTCCGATAATTGGTAAGTGGGTTGGTGATGATGATTTTGTGAATGTTTTCTACTCGGCCAATGTTTTGGAGAAAACGGAAGCGACCGAGTATCTGAAAGATGCTTAGAGGTATACTGAATGTATGGGCCATCATTGATCTTTTTACTACCATTTGATGCTCCCTATGCGATTAGTAAGCCTTCAAGAACTAGCAGTATTCGTCTTAAGGAGAAAAGAACTGCTGATGTCTGATAAAGAAATGGTAAGGAGGACTATTTTTGAGACCGGTGCCATGTCTTATTATTTCAGAGAATTAGTATATGATTATGAGTTAGGGTCAGACGTAAGATGTGACGGGGTCATTGAATCTTGGAAATACCGATGTCTCTTCCGATTCAAACCCCAAGACCATAGTATGGCGTCTTAAGGTTAGACGAGGATATCAAGACCTTTGGGATGCATAATCCAATCATTCTCACAGAGTAAAAGTTTTGACGTACGAGAGTCTTGTAGTATGAGAAATACTATGTAATCCAATTAGTCTTTAGATGAGTTTCATTGAACGCTAGTCAATCTATATTGGAGATATTGGATGATTTACATCAACTGTGTCGTGGCCTAGCTATAAATATTTTCGTTTAACGGTGTTAATAAACCAGTCATTATGTTGACAGAACACTATAGGTAAGAATCCGTTGGTGTTAAGGAGCTTAATTTCCTTACCGAGATGGAAGATGACCAGATATCTTGCGGACAGAGGAAATGTGGGTAGGTCTAAAAAGTTTCGGGATGGCAACCGCCTTCTAAAAAAAGTAGGCCTGTATACATTGATTGATCACTGTGTGTCCGTTCGTATCTACATGTTGGGGGACTCCAAAGATTATGTCTTCGTCACCTCATACTTCTTGCGATGCAGTCTCCTGTGCCTTTTCATTTGAGATGCAATGTCTATCCATGACCATGCCGGAGTTGCAAAGAGTCAGAAATGATGTGTGGGCGGGTTCCAGAAACAAAACTCGTTTTTCGCTTGCAGATTGAAAATATGATACACCTTTTACGAATGTGATGGCTTGATGTAAGCTTTGCGTTGTCCTTTCCAAGCGCCAAATGGTTGTCCAGTGAGATCAGTGATCCCCTAGGGGTACGGACTGGTTCTTTTGGGGACCCAACCTGATTTACGATACCATTCCGCGTGAGTGT--CTAAGGAACACTCTCTGATTACTGATCGGCCTTGGTCACTTTCCATTTGCGGGAGAACCCCTTCACTGATTGTAAATCGGGATTCAATTTCTGAGATAGTCAAAAAGGGTCGTGTGACGTATGACCCTCTTAGTATGTATCTTCCGACGTGTCTAGTTAGACACTGGCATGTCTGCCTAGGCATTAGGGTCTAAGTCATTAGGCCGGCCTAGGCCATTGAACCAAAAGTATGCTGTCATATTCTACCGGTAGTAGCTTTAACATGTGAGTCTCTAGTTTCAGCCCCTTCATCCAGTATGCTTGTAACACTTGTGTCAACTCCAGTGATGTGATTCCAAGTGTGTGTGACTGAGCACTTAGGAAAGCTCGTCAATATCATCACGTCATAGTCCGCCTAGCCCCGTGAACAATACTCTACTGGATTAATTCAGTTTCCATTTGCTGTTATCTATGTACAGATGTTAGACTCCCAGTAGTTTAGTACGTAACATACACCACTTGTCATGAACAATACCTGTTAGACTGCGAAAGTCTGTGAAAAGATACACTAACTG----GAGTGTGGTAAAGAGAGCGCAGGAGTTGTACTATCATAGAACGAGTTTTAGCCTCCATCTGATTAGACCTGGATGATGAACACGAAGTGTCATTGTCCATTCCTTGATCTGTAAGAATCTGTTTCTTCCTTTGTGACAGGCAGGGGAATTCAGATCGCTGGTCTGCTCTAGTCATCTGAGTCATGAATTGGAGCATTCCTTCATTGAAAGCGTGGTGTTGGTATAAATGTCAGGGGGAATCTACAAGAGAACTTGACAATTCATATATATGGTGCCCAGTTCTATGGACGGATTCGGTATCGTTTTGTTTTATATTGATTGTCTTTTCTAGTGTCTTTGCTGGTTCATTAAGTTCATCATGCCTGTTTTGCAGACCATGATCACGTTGGTCTACAATAAAGTGTCTGTATCGCTAAGCTGACATGACAGACTGTGAGAGAACCTTCCTCGGCGAATGCATAATGGGTCTCTAGAAAATATGAGAGAAGGATAAATTCGAG----------TTACCAGCTAGTCGGCCCATATCTCTATTGTTGTATGTACGACTGCTCGGATCTGTGTATATGGGACTCTTTCGACATTTGTTTCCTTGACGTAGAAAACTTCGTGAGTAGAATCGTTCTGGGTTGCAGAATTTGGTATGAACGGCCTTACTGAAACAATGTCTGAATTGGTCTCTTTGTCACAGTGAGAGCTTATCAGAGTGTACGCCAGGATACGTTTTCGTGTTTCGTGTGTTAAACGATACCACATGAGTCTTTAAGAGTCTTTCATATTATTTGTAATTTAAAGGGTTGTACCCACACCAATGAACAACGTTGTGTCAAATGTGATTCTCCATCTCTTGTAGACTTCGAGAATTCTGGTTGAAGACTTAGTCTGCGTATCCGA--TCAGGAGGTCGCAATGATATTCTAGCGATACCTTCCCAGGTGGACCCTCTAGGTCGTGATCTTTGCCAACCTGTTGATATCTTATTGGACTCCAGGGGGAATGCATCAACCTCTGGGATCCTCACAAGCAATTATGCGACGTATGTCTCTCTTAGTATGATTATTTCCATGTGTCTAGTTAAATACTCGGATGGCCATACAAGTCTTAGAAACTATCTCGGGGTCATAGACTGGCTAGGTCTTTGCAAACATATTGATCTTTCATAGTCTGTCAGCTTTAGGGTATATTCTAGAGTCACTAGTCTCTACTGTTTGATCAAGACAGCTTATATCAGTGCTATTATCTCCCATCATGAGGTCACAGAAGAGCTTGTCTGAGTAATTTCATAAGTTCATCGGGCGATGGGTACGATGGAAAAGTAGCCTAAGAGTACAATTCTTAATTGGCACCGTTCGGGTCCTACTGGCCTTTGTCTACGCGCAGCCGTTTGTATCGGAAACAACTGACGACTAATTGCCATGAACATTGTCTGTAGATTATTGGTCGTGACCTATTTAAGATGCCAGCTCATGAGTCAACAATGTACGGATGTGATGTGTATGGATATATTACTTCTAAAAAGCCTGCGTTCTGGTCTCTGTATGTCAGTTGCTAAATAATGATTAGAAAGTGTTAGTGACTGTTCAATAAGCGGTAAAGGTTCGTTTATTTCTTTGCGCCAGACCGCGTATTTGTATTTGTTGGCGATTTTTGGAGTTCTGAGTAATACATGATGGTATTTTTTGCTTGAACCACAATATGCGGTATGTTACATTATGATCTCATTTTGAGGATGTAAAGTTTCATGTAACTTTACACTACATGATTATCTTTGTAGATATTATGGATGGGTGAGTCTATTGACTCTGTTGGTATGATTAGTCTAATTATGCTGATTTGCAGATGATGAATTAGATGGTCTGACCAACTTGGTATTGATCATGAAGTAGCGGGGTCTTCATGACAGAAATGGTGATAGCCCTTTCGGGTTTAATCATTTGAGTTCTGATGCTCAATAGAAATTGTAGTACTTAGAAAATTTGTAATTAAGGTTATCATTGACAGTTCCCAAGTGATGGAAGAACTTGGCGATTAAGCAGCAAAGTTCGGCAAAACGGGCTTGAGTTTAGAATTGATCGCTCCAAAGTTTTGATGCCTGTTTTAGGCTGAAAATCCACAGGTCATTTTAGAAGTCCACTACCTTATTTGGCTTAGGGCCAGATTCGGAATGAAGGTTTTATTCTCTGCCAAAATAGATGCAGCAGTCAAAAATTCCTCGGGACTGGTAATATCATGTTGGTTTAGAGTCATGAAGAATATCTTATCCAGTGCCGTATCCCTTTTAGATGAATTAGGAACCGAATAAACCATGGTCCTCTCACTGAAACACATGAATCTCTTCATGATGTCGTGTTGAGACCTACTATGACGAATTTGATTATACGCTCATGTGTCTCAGAGTATGTGTATCCGACTGTTTGTTTTACTTTGAACATATACTTGTGCATATCGATTTGAGTAAGTTGCTTTTCCAACTGGAGAGATTGTGTGGTGTATCATGCGTCTTTGGCAATGTCACCTCTACTGTGAGTTTTCAGGTCTGGTGGACTATTCCTCGGTAGCTCTTGATGTGTGATTTAGTCTGTGAGTGTATGTGTTCTGACTCCTATGTCAGAATTCTTGTGTAGCTTAGAACTTGTATTCACTTAGATGATCCGGAGGCCACACCTAGCTCATTCCAGTAGTGAGTGTGATCGCGCTCCATCATGTAGCTGTTCTGGAACTTATTGACAGGAACATGAACGGTTGTATGAGTTCAATCGTCAGGGAGAATTTATATGAGTGTCTGTTTTTGCCATAACTCCATTGTATTCACATTTCTTTTACTTCTCTGGTGTTGCTGAGAGTACTGTCATTTTAGTATATATAGGTTCACCAATGTTCATTCACCATAGAGTGCATCGGTCTGTATACATTGGTGTACACATCTGTACCTGTAGGAGAAGCTGACTATGTCCACTCCTCAGCCAGTGTGTGAGTCATTAAATGAAGGTTGCTTGTTCTGTCTATGCGATGATGTCCGTCATGCTTTGTCTAAAGCTAAGTCAGTTTGTTGGTGTTGAGGTTATCGATAGGGTTTGTCCTTGTCCGTCTGTCAAGTGAACAGTAGTCGTAACCTCAGATCTTAGAAAACATTGTGGTGTTGATATTAGAGAATAAAAATCGGTATTGATTTGAGTGGGAGGGACTAAGGTTTCGCTGTCTCTGGAGTACTGCTTGGATTTGGCCAGAAATCTTGTGACTAGGAAACTTTTGGTTGCCAGACTTGAATCTTATTCCTAGGGAGTTCTTGCTTGCGATTCTGAAAGTTGTTGTCTGAAATGGGTCGCCTTTGACAATGAAAGACATTGAATCAGGTGGCGGGAGTTTGTCTTTGTCGGAGAAAGCTTCTCTATGAGGGTAATGGCAATAGAGCCATCCTCTATGCCTCGCTCACTCATCAAGATACTAGGCATATGAATGACTTCATATACGTGTGTTTTTGAGTTTGTGTGTGAATAGTGTTGTTAGAATACCAACGATATTGTCTATCTTTCGTGGTCGGATCTTCGCAGAAATTCAAAGTATGCGGCAGCGAATCTATTATGGAGTTGTTAAATCCGAAATAGCTTTTGTTTATGTATATCGGAAAGGGATATCAAGAGCTAAGGCATGGGTGAATGTGTGATGTAGACCCCGCTTAAGTAAGAGGCCGGCTTTGACTCTAGCTATTTTTGAAATTCGGAGTTGGAGTGAGCGAATGGAAGTGTGTCTTTAAAGGAGATAAGTTATGTGCCAGAGTGTATGTGGTCTTGTGCGACTATGAGAATTTTTGTCTGTATGGAAAATTGTAACTGCCATAGTGAATTTGATAGTCGGTATTGAATCGTGTGTTTCTACATCAAGGTTGTCATTTGGCTGTAGTTGTTGCCTCTTTCGACCATTGCTGCGTAAACTGTCAAGTGTTTGTGTATGTCAGTTGGTGTCAGGGATTGAAATCCAAAATGAGTCAATAAAGAACAGAGCAGAAACTATTTCCGAGAGTCTCCCGGGAAGCCTTATGAATTAGTTAGTGTCTGCCAGAACACGTTCGTTGTGGCGTATGCAACTACATTGTCGTAACACTGAGTCCGAGCCTGCGATAACGATCTGGCGAGAAGACCTTTGAGGGTCTTCGACAGGCACCAGTTGACAGGTGATTACTCGCCCAGTACCAGTTGGGGAGTCGGGGGGAGTAAGCACTTCATCTTGATTGAGACTCCTAATTCTTGAGCTAGCTTGCGTATTTCTGGCTCCGACTGGATCTGAGATTTTCATCTCGTTTGATGAAGTAAATAAAGATAAATTGGTATCCTAATTGTAGTAAGTGTTTCTCAGACCAGGTCTTTTTGGGCGATTGTACTGGCCAGGGGGAGTGAAAAAATACACTGACCTACCCATGTAATTGTTTTACAAATTCTTTGGGAGAGATGATGTATGGGCGTTAGAGTAAATGGGACTGATGAAGTTCATTTAACTGTGAATTGCTACTAACAACCTCGATGGTCACTGATTGATGTTGGGGGTTCTGTTTTATTAGTGTTATTGCTTGTTCACGTTTTTTCGCTGTCATATACGCTTCTATGGTTTCGACCACGGCAGAGTTTCAGTCAGATTATTTCAGTAAGCCACTCTGAGTATGGGATCGCCAGACTATGTTAGTAATTCAAGCTTCCGATGAGGGTATTTGAGAGAATAGCTTTTGGTCTCTGTCCTGTAGACTCAAGGTCCATGTTGGCCGATAGCGAAAAGCAACACTTGCAGACACTTAGAGATTAGATCTGTCTTAGTTTTAATTCGGGTGCGAGTACGGACATGAGCATTTGCTTCTAAATTGTAGTACTTCTTTGTCAGATCTCTTTTGGGGCTTGTGCTGGGAAGGCCCGAGTGTGAGGTTGAAAGAACGTCTGTTGGACTGTCTTCAGACCTCTACAGATAAGCCTGTAATTACAAGAGAATGTCATTGTATAGGTGCTGTACGAGGCCTTCGTTTGAGCTGTCGCCATGCCTTCTTTGTTTTCGTTAGAGTTGTTAAGTAAATTTGAATTATGTTACCTGATGGCATTCTTTAGAGTTCATTCTAACGTGAGTTCATCTGAATATTAGACTTTTGTGCACATGGCCTGGGACAGAGTTTATCTTGTTCATAGCGTCATGATTTGCGTCCCTGTGTTCGACAAAGTTCAGTACTCATCGACTGTCATTGTCATGCACTTTATGAACGATCTTGTCAACGTGTTTGTTCGATCCGATTTCACGGTCATTGTTGTCTTGGCCATTTGCGAGAGTAATTCATCACCCTCTCCAGATTCTATTGAGTGACCATTCTAGAGGAGTGCGAGATAGTGAGTCGCATCGTATCTGTGTACGGGAACATTATCGAGTGTGCGTGAATAATCCTGTTTACCAATCAGCGAGGATTTTAAGGCATGTACCCTTTGTCCAACTTGGGTGTTTTCATAACTTGTACTTCTTAGTATTGACAGAACGTTATGAGATGTATGGGAGCGTCGGTCGACCACTGCTTGCTCGTTCCAGAACCTGAGGGAGTCTGATTGGATTCTCACAAATATCTTAACGAGTATCTGTTGAGGGGTCGGTCGCTCTGAACCTAATCCTGGGGGTCACACTGAACGTCTAGTTGAACAGGAGACTTTTTGTGTATATACATATCATCTGGTATCTACATATAACTTCCATCATGGGTTGTATCGCATAGGTTAGTTCGCGGTTGAATCTCGCAATGGTTTCAGGAACCACGGGATCATGAAACGCCTTTGTTTTGGACACCGTGATTATAATCTTAGACAAGTCAACTTCAATTTAAGGCCTGTGGTGTCCGACAGTGACTACGTTTTTTGGGTAAATAGAAGCGTCACCACAAGGTAACAACGTGGGTATTTAATTGG----CAAACAATATGAGGGTTATGAACATGATTGGATTGTAAGAGTCGGATGGGATAACACTAGGGGCGAAGGTCATTGGAATCCATTATATTGGAATTTATTTTCGTTACGGTGAATTAAGATAGCTATCCAACCTTGTTCAAGAGGAATCTTGTTCCTTTACTTGATCTATTATGTCAGACCATCTGACTGGGAAGGCGTATATGAAGATCTCTTGCGAAGTATGAATGTATCTGGACGTTAAAGTGTTCTTTCGTTATTTTGGTGGTTATTCCAGCTATAC----TTATTAACGTACTTCTATTTGCCTTTTGATAT----TTTCTCGCAATGCCGAGTTTGCATTCATCAACGAGTGTAGCTGCAACTGACCTTTTCCTAGCTTGTTGCAGCGTGAATTTCAAGAACATAACCGATGACAATGTGATGATCTACATCATCTGGTTATACCATTTGACCGTGTTATTTCATTTTCTCATAGGAGCATATCCGATTATGTATGACGTCATCAGTCTATGCTTTACTATACTCGAAAAAGCATCAATGTAGGAAAGAACCAGCGCACTCAATTGTTACTGAACTTATGGTCGCTATTACGTTTGGCACCTTCACACAAAGTCATCGAGACCGGGCAGGAGATGGTTTAATCCTTAGCTGATTAGGAAATTTTCGTACTTTTCAGACGCTAGGTCGATAAAAAGATATGTTCCATAGTGTTTGATAATGGATTATAGCTACGATATGACCGTGATTGTTTTTGTGTTGTAATACAGATGTGATTTCGTAATATATGATGATAGCTTTGGAGTATCTATTTCCATTT----------------------------------------------------------------------------------------------AGATTTAGGGGACTAGTACACAAAGGATAAGAATGTGATTAAGTGTGTAAGTTCAATGATTTTTATCTGATCGAACAAGTATGTACTGGAGATCCAGAATCTCACCGAGTCGCTGAGAGAGGGTGGGAGAGCGGTTTTATGTAATGAAATGTTGATGTGACTACATCTGTCTTCAAGAAATCTCCCACGGCCGTGCGGGGGAATCATTATGTTTGAGTTTCTTAGCCTTTGAGAGTTCGTATACAGTTATTCATGAGTATGATTGTTC--AAGCCACAGTCACTCGGGGTCGCAATCCATTTTTTAAAATTCCAGCCGCTCTGCACCAGTGAAAGTAGTGACAGTTGTCTCTCATGGATTATATAACAAATGGATATCGAAGACTCGTAAGGGTTTGATTCACCGTGGCTGTTTACAAGTGTGAACGGACTACACATTAGCTTGAAGCCTTCGATTTTGCGAGAATTTAAGGCGGCGAAGGTGAACAAGACTTCTAATGTATGGGTAATTGAGAAGACAAAGGCGATTGCAAGATGGAGTCTACGAAGCTGTTCTAATGGGATCATGAATATATTGGTCTTTTCCCGCATGCCACTCTCCACCTCCGAAGCTGAGTATGTAACGAAATCTGTAGCTTTCTGACAGTAAGATACTAGTTGTGAGTCTATCCGTGTAAGAGAGTAACGGAGGGACCGGAGATTGGTTTGTGTTATACTGTGTTTATGAAAGCCTATCTGTACTTTCATCAGTTGGCTTAGCAGTGTAACTGGGTTAGGGTATCTGTTGCTAGCTGTCTACGAACTTGAGTGTTCGACACGTTGTGAGAATTAGGCCCTTGGAATGACTGTGAGAGTATCGGGGTTAGAGGTTGACAGTCTATGAGACTGTCTGTCTGAGTGTGAATACCTGAGTACAATGACCTGGCAGCGTGTTTGAGATGAACGATAATCGC--TCGACGGAGTAGCAGTAA-----------TGAAGATACTGTGAGCATATTTGTTCGCGAACCTTTAGCATTAACTCTGGTTCACTGAAATAAACAGGGAGACATGCAGAATCG--GTGTGTGAAATAGGTAGTTATTCCACAACTTTCATAGACCCGAACGGTTGGTCGGGAGGACCCTAAATGGTACCTTTTAAGGGTGATATTATAATGGTGATACAAACTTACTGACACTTTAGTACTCGGCAATGCTTAGACTAATTTTCGCGTAATTAACAACTCTCCCGGACAGCATGACCTAACGTAATGAACCATCAGAATATTGTCATGA--GGATGTGTGTAAGTGTATCCGAGATCTTCCCAGGATGAGGGAGTATAGGTTAACGTAATCATTTGAGGATAAAAACTACTGTGATCTACCTAAAACACCTATGAATCAACTTGTTCTAACATGGATGTAGAGGAATTTTAATCCGAGGCTTATTGAATCCTTTTCTGTCAAATTCTTACATGGAATCCTACTTG--CCATTGCCTAGCCGCCTAATACTAAATCCAGTGAAGGTGAAATACTGACACAGTCTTACGAATGTTCAAAAGGTAACGCCCATAGATACACTGGAGTCGTTGTACCAAACGCTACACATCGAAATGGTATTTGGTGACAAAAGTTGGTGACCGACTAGGTGGTAGTAGGTCTTATAGAGGTATTTGACCTTAACATCCATGGGCGTAAGGGACCCATTGGGAAAAACCCACCCTGGGTATCTCGTTGAGAGAGTGGAAGGAAAAATGTATGTTTTTTTGTGCGTAATGCCGATTAAGAGAATCACTGGGAGTGACAAATTGTTATTCACACCTTGAGGCTATCAGATTCTGACGTTCTAAAGAATGGACTTGTTCCCTATGAATGAGCGAAAAGGGATTTGTGTTGGGTCCTGGTAATCATACTGTAGATAGTATCAT----GTATGTTATATAACATTGACAGAGAATGTT--TTATGTAATATTCGAATA------CTTACAATAGATGTTTACTGTTCCATAGTTTCTAGT--TGCTTTTAAACAGAGATATTATAGTTGCGGGTCCATAGAACATTTGTATG----AATCTGCTATGACACTATCCTTTAAATGTTATCCCACACAATCTATATATTGGTTG------------------ACAACTATTATCTTGTAACCAACCATGGGTCTTTTGAAAGTAGACCGGCTGAGAGTGTATTGTAAAGACGCAGTATTACATTTATAAAATCATATTCAAAAAGTTTGGTATGGGACATAAATCTCTATTCAACCGACACTGGCAAATAAGATGGTCAATCTCTTGTTCAGTATACTTGATGTATGATACCGAAGGTGAGATG------GACTTTTGGAATCATGATACGAGTTGTCTTCGTTAACGGTATCTTTCACTTTTGCATTCAAAAAGTCTCTTGCAAAAAGTTTGTGAATTTGGAGAAAAGAATTACTCATAAACTTTCT--TACGAACGTGCCAGGTAAAT------------------TCGATCGATTTTTGAAGTCCGTGTTCGAATGT----TCATAGAACGGGGCTTCTGAATTTCTAAAGATGCACATCACCGTGATAAATGGAAATTGTGCATGTATAGAT----------------------------------------------------------------------------------------------------CATTATGGAATCAGTACGGAACCTGACATAAGGGAGGT--TTAACAGATAACGTAGGTTTATATGTGTTCTTTGCACATTTGAAGTAACTATCCTCGTTTCCTGGAGGCTTATTGAAATAAAGACAGTTCCAGTCAAACT----------------AGAGTGCAATAAATCTCGTATAGTTTAGAACATAATAATCTATAATTGAAAATTTATGGAGTATTCATGATTGAACCGTGTTGCTA----GGGT----CTGAACTACCCTAAATTCTCCA--CACTCCTAAATATTACCGCAAAATTACTACTGCGAACATTATTGGTTTGATAAATCAGGAATGCGAATGT--TGAACC------------------------------------------------------------TAATAC----------CT--------AAATTA--GTATCTTAATCTTACCTGCTTTGAATCGATATGTTT------ATCT--------------ATGGATGGAT--AAAA--AAAGTATTTTTAAATAGGCAATGAGTTACTCTAGAACATTATAGCTCTGTATTGTTATTATTTT--CTTTTAATCGAG------AAAG----ACTTATTC----AAAAATAAAC----GGTTCTTACCTT--TACCTTAAATGATACTTGTCGGAT--GAATAGGATGCCCA--TACTGATTGTAGTCAATTAGGATTGTGGTCTTATAAGCTGCGAAAATTATAGTTCA----AATTAA------------ATCAATAAAATTAATTAATATTCGAAGAATAATGTAAACCTGTAAAAAGAATCTTGATAACATCCAATCTCGAATAATTACCCGGATATTGGAACC----GTGAATTGAAAGAACCTTTTTTGAACTTCTTATGATCCTAGACCCTTATAATGATAACGATTTGTCATAATATGAAGTCCGTTTATACGTCGAATGACATACGATTCTTCATCCGCCTTATACAATGGGAGAGACGAATCAATTATGAAACAGGTAGGCCGTTGGTGGAAAAAATACTTTTATTTACACACTTGGTCGATTAGAAATTTAATATTTGTACCTAGTTTCTGCTTC----CG----ATATAAAG--------AAAAAGTTGGCAAAAAATCTTTTGAGTTATAAAATTCTGT------TAGC--------GG----------ATCATATTCT--AGCTTAGTAGAA--TAAA--------AGAATTTTAAAAGAGTAATAGAGGTTGTGAGAATTGACGGGATGATTTATTACTAGACATCATTTGTACAGAATTATGCTCTCGATATTGTCGATGAATTGATGGTCATT----ACATTGATACTGAAATAAGTTTGTCTTACAATTGTAAGATAATCGATGCTTTTTGTTAAAATCGTTGAGACTTAGTGACATCGG----ATAA--TGTACGCTCTAAATTGTACTCACT----CA--------TACACTCTATAACGTTTTGCTAACCTTACTAATTTGATGACTATCATGCAAATCTTATGAGAAATGGTATTGGTCTGAGATGCGGAGACTCTGTTTGGTAGAATTCATCTGCACATGAGTTTGTCATTACCGCCAAGATCATTTGATTTTGACCTACTTTATTGGGTTGTAT--GGGACTTAAGGTCGTTATAATACT--AGAAAA------AAAA--AAAACAAGTGTTATTACACAATGAATAAATATTGTACACAGAATCTTGCCTGATGGGTTTAGAAAAAGTTTTCACTGAACGTAAAATCTGCTTTCAGGAAAGTTATTTGAGCTTTGCTTCAAATTTCTTTGACTCCTCTTCTTTTCAGATATATCGATGGCTTATGGTCTATTGAGGCAACATTCGTTCTGGCCAGAGGCTTTTGACTGGTGAAGCAACGCTTAATCGGGTTTATTTACCAAACAAGAAGTCTTATCTATCTACAGTCTGTACAGTATGG------AC--CT----------------------TAGT----TTCATATTTGATAAGTCCACAAATCTGTTGATAAAACTGGTTGGGGGTAAGCTTAAAAGAAATTTACGACGTCGCTCATTGTGGAATCCTTAGAAAACTATATA----CTATTGCAGGAGGTACATCTAAATCATATATTGCAAGTTGTAATAAATTTATCTCTTTACTCGAAAATAATTAGCTATTGCAGCAA--GC------CTAAGATTCTAGAATACGATTGAGCTATTATCGCATTGACGAATGATTTGTGTGGACTGGTAAACAGTATTTTATAGTAATACGCTAGCACGACAACCCGATCCCGAGATGA------TATAGACCTATTGTTT--AGTACCCTCAAAAACTCTTAAATCCTTAGTGAGGGTGCTTTTATTGGAGGTCAGAAAGATGTCCGT----------ATATCAAA------------TGTTGTTAATTTTAAGAAGTAATCAATAGTATAATACTGAGAATGGATAAGTTCTTCCAATTTGCTGAAAATTGCCATTGAAATGACACCTTATTGTCTCACCCTAGATACCCAGATGATTGGAAGTATTAAGCCGTCGGTACAGGATTGTAAGGAATATGATACACCTTATAGGAATAGAAAGCTCGGAAATATGTTCCAATAATAACCGTAGAACAGAATCAGGTATTAACTAGATCTGAAAGCGATATTATGAGACAGAATCTTTAAAACTTTTATGGAAGCCATTCTAAATATTATAATTATATAATCATGAGTCTGTGAATACCATTTTCAAAAACCTTGAGAGGCCAGAGGGGAAAGATAGAAATGAATTGGCTTAAGGATTGTTTCTATTTTAAAAGTGTTCTATAACTATATTTGACTGTAAAATATTGTCTCGTTTTGAGAGATACTACCCAG------ATCTCCAACTTTGATGTCTTGAAATAGACTTGCTTAAATGATATTC----TTTACTAGAGACTCAGTTATGGAGAACTTGTCACAGATAAATAAAATTGATTGACATTCTCTAAAATAAGCTGGCCACAATCTACTATGAAG--TATT--GAAGTGCAAACCATCTTTATATAACCATAACAAAAAATGATGTTGCAAGATCCTGACCTAAAGTGATTGTCTGTGA----------ATAT--------------GATGTCGACTAAAAAAACCGAATTGCAAAAGCGGTAAATTTTACCTGGTAGAGAATAATGGAACTCAATCCAGTCATGCTATTGGGATTGAAGTTTCTGTATTCCGATTTTAATAACC------TTAGAATAAAGCTATAACGC--------AT--------TCCTTTCTGGCCTACTAAAACTCTTCTAGATAGAGTCATCAAATAATCAACCGGACACGTTCCATTTTTTCT--CCCAGCTCAG--------CATTGAATGAAATCCTCAGACAGTCTTCGAAAAATACTATCGATTGGATTTTTAATATCATGCAAAGGAAAATA----------------GAACAAGGCTCTGAATAA--------------------------------------------------------------GGAAATGAAATTGAGAGAAGATTTTGTTGAGTTGAATACTAAATTTTTGACAATTAAACAAAGGTGTTTGGCTATACATTTTCTCCAATGGACATCTTAGTAATGAGTAATATGGTCGATTTATAATCATGAGATTTCATGGACATCTTTCTATTATA--CACAGTGA----CTCGCAGGAATATA----TGGTAGAGAATATAAAAACCTGATCATTTTATATGGTCGCGGAACATGGGATGT----ATATAATTACAGCATTCGATTATTAAGTAAAGGAGATTGTAGCTTGTTGTAAGGTCATATCGGGGTCCTCTTTTTGGTCTCGTTCATAATAAGCGATACTGAAATACATAAGTTTCAACATTTATTGTGTTATCGGAA----------------------ATGTTTCT------------ACTAGGTTCTAAGTAATT----GGAAAAAACGTTTAGGAATATGAAAATTTGAGGGATCTTATGTGATGACACCCCTGATGATAGCTAAGCGTCAACCTTTATGAGGAGTCTTTGTTAACCATATTGTAGGCTCATCAACTTATGGATAATGCTTTATTACTTACTTGAACTAACGAGCCGTTATTTGTTCTATTGATTCTGCTCACTTTGAATCCTTCCTACACCAAATTATTTCGATCATTATACGTCGGATGTGAGTTTGTCAATTGAT--ATCA----ATATGCGAACATAAAT--AACA------TT--ACAT----ATAT--------------ATAGATCGAAAGAAAACGATTTGTGTCCATATCATTGACTATGGGGAAGATC--GTTAATGTCTTGGGTCGAGG----GATA----ATAA----GTTCTTGG--CAGAAATTCCTCAATTAAATAACTTGGTCTATATAGTTATGGACATTATATAGAGTTAAAAAAATCGTGTTAACTTGACCCTTTGTATTTCTTTATGAAATAAAAACCTAAAGGTTGTGGCC--ACCAACCTTCCAAAGGCCAT----------TGTCTTACATAATGTAATGACTCTTGAAGATTTTGCGATATAATATTCGATGGAATCACAATTCTGATAATAAGCTTGGTTCATAACCCTCTCACTTTCATAGATTATATTTTACATACTCTAGGAGGTATCAAACCTAAAAAAGTTTTTTGAGAAACATATATGGATTAACCGTAAAAATAGTAACTTTAGTAGGATCTCAGTAAATTGGAAAAATGATCTATTTGGTGCTATCCCTATCATCATTATGCTTTCAGACAGGGAATCACTAGTAACAATATAGTTGGAGATATGCAATCCAAGAAATGTTATTACCTTAAGCATTAGCAGGATTCTTGCAAAATTATTCCGCACGACCGCAAGATTTAATCTCTTAGACACAATCTGAATTTCAGTGATTTTAATATTAAACTTTTTAGTGAGAATGTGTCTTCGAGTTTCCTGGTCTAAATGGTGCGAAAGTTTTTCAACATATTGTGTTATACAACATTAATTCGTTAGAGCTTCCCTGAATAAATTTGGTTGATTTCATGATCTACC------------TTGACAAACATAATTTGACCCCTTCTGCGGGTCACTGGTCGTAATAGTATGTGGGTCCCTATGCATTGTCAATGGAAACCTAGTTTTTCGGTAACATTGGAACGGGCTAATACATAGACTTTATCCGCGATATCCAGCGTCTCAAAATTAGACTCTCTATGAAATAAATCATAGATTGTTATCCCAGTCCGTATGGATCCCTTTTAGTCTTAACTGATTACTTTAGGTGGATTTTAATATTGCTTTCGCAAAGTTGTTTATTAAATATAAATTAAACAAAAATGTTCTAGTTGTCTGACGCT--CTTTATTTAAAGGGTAGAAAATTTATCTAACAAGGAAATGACGGGTCCATTCACATCACT--------AAATCAATGTATTT--ATTATACA------AACAGTATTAGGTATACAGAGTCGGCGACC----GTTATGCTTTCGTCACAGATAAATAATGATTTAT----CTTTCTTT----------AA----GAGAAT----TCCTAC--------CCCATGCTAT----ATAATAGA----ATAATGTG--ATCTCT----------GTAA--------AAATGGAATT----TTACATCA--GATTATGATCTACCATGTAT--GGATTCTAATCTCTTTTCAAAGATCTATTCTGCGAAAGGAGAATGATCTCTCCATAAAATATAAAAGAAGAAAATATACCGTTTGTTTCGTTAATACC--TAATGTTTTA--GTGAATGTTTTTCTATTTATATCAGAACGAGAGC----GTCCGATTCT----AA--ATATCAGAGCGATAGCGATATCGATGAGGA----AAAAAA--ATTTAATTAATCTTCTGAATTTATTTCTGAAGCAATAG----------TACCGGACGCGCTTTTTACACAAACGAAAAAAATCTAAAACA--AAAAGGAAATGGTCATTTAAGG------TC----------------CACTCCAGAAAGATTTTTCGTTGACCTATCCAATAATA----CCAT----------GGTAATTACACATTTCCTGGATTCTGAGAAAGATATTCAATTGATTTCATATTCTTATGA----------ATGCAGCA--------------------------TTGAGATTATACCAGTTTAATATTGGCTGCTATATGATGG--ACAAAAAAAT----GTTTTA------AAAGTTATCT----CCTTTTAGTAGGCAAT--ATTATTGCATTCTAGATTAGTATCAG----CCCTTTCGATCC----GAAAGGATATGGCAGTCCGATGTTCCAT----------------ATGATAATGC----CCATTC----ATCCTT------ATCCAGCGAGTT----AACA------TTGCAAATAA----GACT----TTGTCGTGTG--------------------ATGAATAG--AAGCAACT--TGTATTTGCACACCATGTCTGATTGT--CATC----------ATGTCGAA------ATACATTGCAAAAACG----ATCCTATTCA----TT--------------GGAT----CTTAGT----TCTAGCCTTTTACTAATA------CGATTTATCACTACAT----TA--TACTATATAGTCTGTAAGAAATTG--------------------TATT--AC----ATTGAAAGTTTC--------------------------------------------------------------------------------------------------------------------------------AATATT------------------------AATATTAAACGTTATAATAAATGGGGTTATATCCATCAGCGTAC------TCTT----TGACCATCATTGATGGGC--TTTCATATATATGTAAAGCACGCCAATTGCTTGAAATTTTGTAAATTAGTTATTAAACAACAAC----TAAAAACTGTAATTTATTTTATTCACCTTATTTAGACACTAGCTATTGCTCTCTGACACTTTATGTATATGGAATCTTACAAGAATCATATTCATTTAATAAAACGGACTGTACTACGAAGTTTCAAATAAAAATCTAAATGGT----CGTTATCATACGTGACTCAAGGGATTAAGTGGACAAGCTACAGATTTTGGTCCCGGGGTTTGTTGACTAGTACCTACCAAGTGTTCCTTGTTATAGTCAAAGTTATGACCAGGGTAAGTCATATGAATTAAGTTTTTAGTAATACACAAATGTGTTCAAAATGATGCTATTTTTCGCTGAAATATCGATGTGGACGAAGACAGGGTCTTGACAA--CGTCGTATGGCATCTATGGATACAGACGCTTGATCTAAGTTCTACCAACAGTTTAAAACCCTGATTTACAAACTCTTAGAGTGTTTATGGTGAAGCTGAAAGACTTTTTGGGGGTTTACTTTGTCC----GATCAAAATTTGACGTCAGG----AAACAAACTTATTGAATCATGGGTTTGTCA--GTAGATGGGTGATACA--AAGCTTTTATTTAACGGTTCACATCCTTTACTTTCAATTAGAGTGGTATTCTGGCCCTCTGTCTCTGATCAAGCCAGAGAGACACTATCTCTAACCCACGTAATCTTTATCACGTTATAGGTTGAAGACAAATTTGTAAGGTCTGTTCGAGAATCACATAGACCTTGTGAGTGTTATATAGTTCTAGTATTACACTTGCAATATGAGTGACTCTAAAAGAGTTGTGCACTTTAAAATTTTGAACCAGAAGCATAGAATTTCAAACTCCCTTTGAGAGTCTAGGTGAGACAGTCTGGTGAT------------------------------------------------------------------------------------------------------------------------------------------------------------------------------------TGTC----AAAT------CATCTTCCTTTTCA----AAAAAAAAAAAA----ACAAGTCTTTAATTAATATCGCTCCCATAGTAGGGATTCTCAATTGAATGACAAAAATTTTACGAAGGGTTAGAAATTTAGAAAGTAAGGTGTGCTATTGCAAGAAATGATAGTATAGAATATTGTAGTGATTTGGAGTAAATTGTTGAAGAGTGTGAAGAAGACC--TCATGATCTTCATTATTTGACCGAGAAAGAGAATTTGAAATG--GTTTACATCGTAAGATAACTATTA--ACTTCTCTTTTAATTCTTAAAAGTCTAACTCAGACTTTATATTTTAGGAGCAAATCTTAAGTAAACAGGA------CTTTGTGG--GTTGCCCATCGACGGGATGATCATATGAACTGGTTATTGTGATTTTGTAAAAGAAATATACTGAGATGATGATGCCTGAAAAAAGATATTCTTTCTTAAAAACTGTTTTACTTGTACTTTTTAT----ATAGAAAATTAG--------------------GACTAGCGTCCA--GACTCTGTCTGACCGAATAATGGGAGAGAAAATATATACTGGCTGGCACTCCTTTACCCATGTTGCATCATCCTTTATATGAAGAAATTACTTTATTACAATGTTGTAGTACAATGGAAATCCGCTCTTGCTTCCGGAAT--------CAGAACATATAACTGTGTTGCAGAGAATGGACTCATTGAAAGTGTGAACAGATTATTTGTATGTCTAGAAGGATCTGATGCCCTACTCCTCAAG--------GTAAGTTTATTTCAATTCCTGACTCTGTTTTACAAACCGTATTATTTTATCACAGTGGGAAAGCTCTATCTCGTCCAAAT----------------------------------------------------AACACGATCATACACACTCATAGGCTGGCTATTTTTATAAAAGGTCGTGTCGTACGATGGCCCTCGAACGGATTATAGTCGGACTAGACAAAAAAGTGGGAATCACGTTCCCAAGAATCACATGTGAGGAAATACTCCTGAACAATTCGTGGTCAAATTGCGGATGCTATTTTGTCTCTTATAGAAAAAAATCGCTTTGAAAGTCCTTTGGGTTCGCGTTGTTATCATCAATGTACCAATTTCAATTTCGTTCGCCACATACCTTACTCATTGATGTTTTACAATATACCCATTGTAGGTGT----CTGCAT------TGGAAAAATGATCATTGTTCGATTGTCACTAAGTATATCCTTGGTCCAAACAAAATATCCCGGTTAAGAAATAAAATAGGATGTTCAGACATTAAATCAAGATTCAGTTACATTAAAAAAGAGATCAAAATAAGTGATTAAAAGAG----TTATCT----------TAACGGGATCACTTCTTC--CAGATTAAAACT--ATGAAACTATTTTTCAAAATTACTTAAATAAAATGATTCGTTGAAACATGAAAACTTTAATACTAA--AACGATCAAGGATTAATGAATACAGCGTTCACGAAAAATTCAGTTCAAGGTCGAAGGTGATTCCTAAACATTGCCTAATTATATCTCCATCCTTGACTTTATGATATAGTTAAATTGGTATTTAACTGCAGTGAGTCTCAAAAAAACTCAAACCATCATTATGTATGATATTACTGTGTTACGTTTTGAAACGAAAAACATGCTATAATTTCATGACCTGAAAGTTAAAAAGCAAACAATCATACTTTTAGTAACATAGTGATACTCCATTACATAAACAGAGT------TAGC----------GA------------CGCT------ATAATTCTTTAATAGACTCAAA----GAAACATTCCTTGTGGTATAGACACCGAAGGTCGGTGAATTGCTTCAATAGTCCAATATAATCTCC--AAGGGTGCATCCTAGCAAAGAAAGCTATGATGCAAGCAATGACTTTCAATTTGTTGGCGGACCTTTCCATTATACTCTTAGAATCTACTGATAAAAGAGGTTGATACACTCAATTCCCAAACTTTTAATATTTAGAAAGTTTTTAAACTTGGAAAT----AGAAGTACAAATTCTGTTCACTTGGA------AT----GA--------------AACCGAAAGATA----ATAACTGA--------CCTT--TAAGGT------------------TCGCGACCGCTAGATTATCCACATAAGATTCTAGTTTAGTGATGGATTTATTTTCTCTCTGAGTTATACAATGAAACTGATAAAGATTGAGAAATTTGGTATTAGGTGTTTGAACTTTTATAGTATTATACCTAGCTGAGTATAATCGTCTTTGTCGATCATATGATTTGCCCATCCCTAGGCCCTATTCTCTTTCGACTGGTT----TGAAAAGACCAGAGAGTACACACACTGTTTTTCGGAAGTCTGTGTCTACGTCATATCGCTTGATTACATGGTGACTATCATACTTCTATTTACG----ATTTTGTTATTCTCGGACATACAAAC--------------TTTTATATGACTCTCCGA----ATCATGGTATTCGCTTAAGTTATCTGATATTATTTTAATATCACATTCTTTACAGTCACGTACCGATATCACTTATTGTTGAGCACACAGTGTATTTACAGTGTTTTTGTGGTATTGTACTTTATCTGAAGGTTGATGTATATCGGTAGGAA------ATATCTTTGA------------------CTATAGACTTTGCAAATGGA----------------------ATCTTGCTGATCTTGTTTTCTATTTCCCGTTCACATTAGCGATGCGCGCTTTTCCTAGAATG--AAAACCCAAACGAAAAGGGA------------------AAGTAGAAAAGCATTAAACACTCCAACGAG--------AGCTAAAGAAAAAGGACCCCAAAAACCTCC----------TTGTCGAAAAAGAGATCGACAATA----ATAACGAAAGTCGATGATGAAGAAAACAAGATAATCACTTACTTAAAGCAGCATAAATGCCATTACAAAT----CTATTTATCCATAAGTATGGAATGGAGATTAAAAAGAAATAAAGCTTTTAGG----TTAAAA--CTTTTTCTTT--TTTCATATAAGAGG--ATGCCAGTGGAT----TAAAATATGATTAAATCTTA----------------------------------------------------------------------------------------------------GAATAACGCAAAATTTTTATCAGTCAGTATGAAAAATATACTTTCA------------ATCGCTGTTACGCTTTCGAATGTAAAGCAATGCAATTGACCGCA----------------------------------------------AAAATACCATTGATAG--------ATATATGGTTATCCATAGAAAAAGACACTGACATAATATAGTGACAAACTTAAAAAAAAGGG--------------TTTTCTTAATTGTCAAAAGGCCGATAGC----------------ATATAAATAAAAAAACTGCCAACGATACCCTTTGGGGACAATGTGACATAAAAATC--------------------------ATCAAT----CATCTGATATTA----------TCCTCT--CAAT------------------------CG--AA------ATCCTAAATCATGGTAATAGTTATGGTATT------CTATATCTATATCC----GAAATTAAATAAAGATCGTT----ATGGAACATATGATATTTGTATCCTACCCATCAAAATTCTTTAGCTCACCTTTGAT--------------------------------------------------------TTAAAAATCTTATGGAAGAACAGATTATTT--AAGTAACAAACTTAAAGGTATCATTATTCA--------------------------------------CT----ATCAATATAACATATTGA--ATAACT----TTGATAAAAATCGTAAGGTTCTAAGGCAACAATACT----ATATTG------------------------------------------------------------------------------AAAAAGAGAAAAATAGAAAACTCGAAAT----ATAATTGTCAGAAACCAAGCTATATTAT------------------CTATACATAGATCCATCTTT------CACTCA------AT----ATCTATAT----------------------------------GTATAA----CGAAAGTGCTTGTAGTACCGAAAACGATTTGTGGATTATCAAGACCTG--GTCTAAGAGTAACATT--TTTGAATGTTAACAATTGATCCCGTTTTTGATGATAAC----AACATTTTTTCTCTTTAT----------------------TCCTAATGTGATTCTTTT----GGATCGTGGGGA----AACAAATGAATTCGATTTAT--TT--AGAGAA--AGCAGGAAAAAGAA------AAACAAAT----AAAAAGAAATAAGT--------------------------TACATACA--------------------AACTGGATGCTTTATT------CTAACATAGAGTTGTGTATACCAACTTTTTGAAAACTTTATGCTCATGTATTCTAAATTTGCGTTGTATATCAATCCCAAGGATAGATTGAGAAGGATGAAATGATTTAAGCCCATATGTTTAATACAAACAAATTCCAAATGGTACAACGTTTAGTAAGTTTATTCTTCGTTGAACTGGGAGA----------CTAATA------GACTATCTGAATAATAAAAAAAGA----AAAAACATTTGTTTTACATTGGGATGAACGAATCCTTTGGGTCCGA----AAGACTCC------TTTTAACC--------TTATAGAATCAAAAAATTGAAATGAAAGATTCTTTATTTAAATTCAAAAAAACAGAGGTCTTAATA----------------------------------------------------------TTTATTTAAAGATATG------------AGAATTTAAATAACCATATCTATTAATCGCAGCGAATAATAA----CGCTAAATGAAA----AT--CCAATAATATAGTT----TTACAACACCTTAATCAACCTGATGGCA----ATATCATC----TAAAAAAGTGAAATTTCTATGACATCCATCGGATAATAAAGATCCAAAACAGAAAATATTTA----CTGTATATAAGACGAACAGGAAATTTGGAG------TATCAAGATAATTAGA--------TATAGTAACAATATTTTG--AACTTG----TTAAAATAACTAATTCTGTAGTTGTTCC--TTAC----GGTCATTCAATTTCTTAACACAAAAA------------TATCATAACCTT----------------------------ACACATAACAATAGAAGATT--------ATAAGAATAAATCATGACCTTT----CCCTTAAAGGGGTTCGAT--------------CTATTTGT--ATGTCAAATGAT----ATACTACCCCTGCCAACAATTATTACAATACAAACCAATATTAC----AGATACTGAACTTATTAAAT----AGGGCTATCTTTTTAGATAATCAGATATGTTGCGGAGATATTATCCATCAGA----ATAGAATTATAGCTGATGTTAA--GGAAACGGTAAGGGATATAGACATTACTAA------CCAAGGCGGG----TATACGAAAAGGGAATGATCATAAGTATGGTTAA--ATAAACCATTAACGATCAATAAAAAAAAACAA----TATTATACTGAAAAATACATCACGATCATG--------------CAATAA--AAAAAAGGAAAAACACGAATATTTTACAATAAAT--------------TG----ACATGGAT--AGGGAT--TAATTT------ATGGCAGATAAATAACGGTTTCAATTCAATATTCATAACG--AAACAACATTTTTATGTAGTCA--------CTTTGT----------ATATTAAAAAGAAT----------------TT--------TTATCGATAAAT--TA----ATGAAAATTTATGT--GATTTCATTTGTTTGA----AAATTTATTT------------------------------------------------------------------------AGCC------------------------------------GGCCATCAAT----TCGTCAAATT----ATAAATCTAGCTAAAAGA----TCACACAATGAA------------------------------------AAAAATTTTTCTTTCGTTATAAAATCACCACC----------------------------------------------------------------ATAAAAGTTTTTTTATGGTGGATGATAA------------------------------AAGATTAT--GTCCTA--------------------CAATTAAACTGGTC----TCCAAATTTCTATTTTAT----------CAATAGTTAA--------------CAGGTTTACATCAATATTATTTACTG----ATTT----------------------------------------------------------------------------AT--AAATCAGTAAATAAAC------TCATTAATGA--------------------ATAAATTTAGTGTACTATAAAAAA----ATTTAATAAA----ATCCACAAAAAA--AT----AAAAAGACAATAATTTTACAATTAGAAAAAACAAAAAAATTTAAAG--ATACCGGACAACTTCCTTAAAAGTAAAGAAAAAACCAGAAAC----AGAACAAATAATTCTCTTAAAAAT----TCTTTTAATAGAGG--ATACCCTGACAAGATGTCATATTC--------------------------AGTAATGTTCTATTGATG----------------------------------TAATCAAGAA------TTCT--------TACCCGTTAAGAGAAGTGATTGATTATGTATTAGAAAT--------TACTTTCAAATGTAAAAAGATATATTTCAACATTGTTACTTAAA--AGAT--------GAAATGTTTAATAACTTA----GTTTCATGTCAGACATAAACAA----CT----------ATGAAAGCTAAAAAGAATTTATAGGGATCGATAACC----TTTAGAAT--GGATTGTTTGATGGACCAATATATATTCTTTTCTAAATTTTACTCTGAGTGTGAAATGGATGTATTGTTCATCCATATGGATTTCGATGAATGAATCATATTGCATAAACACTAGAACCTGAAATT----------TGATAGACAGATTT----ATCGATCAATAATCTTAAACAATTTTTTGGCCATACGATAAAATTACTGTTGATGCATGGTTATCCATATGCGTGTTCGTTGCAGGTAATTGATCAGATTGATTTT------------------------------------------------------------------------------------------------------------------------------------------------------------------------------------------------------------------------------------------------------TGAAGAATAATCAACCGGTCTCAATGGAAGTATGGAAGTCAGATCTACATTCTAATCAGGTCAATCATCATGGACTTCCTACTTTTTCACAAAAGTTTTGAATCTTACCCGATTGGGTTCTATTCAGTATCAAGGTCACAGCATGAATTC--------CGTC--------------------------------------------------------------------------------------------------------------------------------------------------------------------AAGTTATATGTTTATACGTCTTTACTGTTT----ACATGAAGTGTCAAGAAGATTCATTGTGGGTTTTCTTACTTGATCCTTGACCGAATAGCATGAAAACTTTGGCTCCATTCATGGTGTTTTCGTCTGAT----TTCAAAGGAAAGTTCTAGGTGTTCTGATCGAAAGTTCTGGTTTCCA----TAAT--AAAGGTTCTG--------GGGTCGGAGGGGGG----ACGGTCGAAAAGGGATTTGTGTAGTACTATAACCTACTGATTAGTCCATCAAAGAAAT----GCAAATTGAGTTTTTTTACC------------------------------------------------------------------ATTGATATCGTCGCAGACATATGGAATGTTATGTTTCTCGGGAGAGGAACTATCACTGATCGGAAGTATCAATCTAGGAAACTGTTGTATTCTGCTCTTTGTAAAAGACATT----AAGGAGGTTCTCAAAGAAGACTAGCACTTTAACAATATTTAGATTTCCATTCTCCGGAACAGGGGTTTCTTGAAATGTCTAATTATTGGGAATCGCAAATTCTCTTGTGGGGAGATAGACAATGATTTTGGGACTACGGAAGATTGTTGGTAACATTGGGTGGAACAGATGGTTTTGCAGTAGGATTATGCAATTTAAATATCCCA----GACTTTTCTTAATACGATCTGCAATGAAGACTCTATAACCTAATATTCATCCTTGAATAGATCAAAATACCATGTCATAACAAGTTAGAATA----AAAAGACGTTTTGGATCTCCTTTT----AACGAAGACAAGTAAACAATGATC----CGAAGCTTTTGACTCCCATGCCGGTATCCGAAGTAGAGAGTGATATATTGTTCG----AAAATCAAAATTTTGGATCT----CAGACATTGTCTTTTCCTACGAGGCAAATTATTGGTCGATCTCTAGGGCCCTGAATAGGA----------TTGGAGAAAAAAATTTCTTTTCCTCCGG--GACGAAATAAAATGTTAT--TATCAGTATTCGATTAAAAACCTCCATTATCTTTCACAATCGGAGTATTGTTCGAGATAACGAT--TGACGTCCATAGTTCATCTGACAGATCATTTTATTATTATTATCATACGGACAAGGGAACCGTAACACATTTAACAAAAGGATTAAAATGCAATTATCCTTACATACCAG----CGATTGTGATATGGGATTCCTTCT----TTATCCACGGTGATAAAAAATCTGATAGTATCACCCGAATAACGAAAGAACT----TATGTTTACTCTTTTTATAAAGATAACTTTATGAGGTCGAAAAACGTC--GGTCACGCGGATATTGAAATCAAATA--------AACACGTATTCTGC----ACACTATGAGCATC----ATAAAT----GATGTCGAATTGTTAATCAAATGCCCACGGACTAGAATTACGATGATCTT----TATGATGACCATGCACTCAAATGATTAAGGATAATAGAATATCTTGATATTACTTATGAAATCGTCACAAATTA----CGATTGAAAGGTAGAGAAGGTTATCT----TTTTCTGACCAGGACCTGATGGATCTATCAAT--------------GAACAAGGCCATGGGCAGATTCAGAAATTGAAATTCTTCTAAAGAGAGGT----TTAATATGTC------------------------ATGATCGTTTAT--------AA------------------------------------------------------------------ATCGTTATGGCCAGCTTC--------------------------------------------------ACAAAAATTGCTAGCATTGTTCTTTGCCAGCATTTC------------------------------TTTGCCAGCATTCCTTTGCCAGCATTCCTTTCTT----------TGGT----TCGGATTCCCTTATGGCCAGTCACTCATAATGAGGTCGATATAATCGCATAGTGTAAACATAGTTTAATC----TTATTGATAATGAACCTCTATGATATAT------------------------------------ATCTCCAAGACGAATCTGTCACGAGACATATACATTTGTCAAGGTACAAGGGTGTTACCATCATCTGAATATGCGGAACCTTATACCGATCCATTCCATGTACCATATGAACATGGTGATCCTGAACATTATGAGTCATGTACTCT------------TTATAACAATGATTGATCTGATATCAATACTCGGTCATGT--------------ACAAGATCCTTTATTGAAAGCCGTTC------ATATATATTTCAATGAAATCTCATTCTGTCTTGCACAATATTCTTGGCTCGTAAAAAAATTTTTTGAGGAAGCTTTCACATCAGCAAGTACTACTATCTACT----ACATTTCAAAGTGTACAACGATACTGAC----------------------AACTTCATTT--------------------------------------------------------------------------CATTGACCATCATCTTGTGACTTT----ACCGTCCAACTTCTCACACTTACAAGAAAATATCATTGAAGACTATGTAGCTTTCA--------------------------------------ATTGATTACTATCAAAGGAGACTGATAGATTCGTTCATCA----ACTGGTTGTTACCTCAGTCT--------AGAAATTACACCGAAGGG--AA--------------------------------------------------------------------------------------------AA------GGGTTTGTTAAGAA----------------------GCTTAGAAGGAGTGATGACCTTAAGAATGTCTTTCAATTCCAAAGGATTG------------------------------------------------------------------------TCAACAATTGCAGGTCTTCTCGCAGGGCAAATTAATTC--CCTTTAATCTTTCAACCATG----CG------TATAGTGCGTAA------------AATTTACCTTTTATATTTTG--ATGACAATTACAGGCATTCTAGAGTTTTCAAAGGCT------------------TGTAGT----AGTTCGGTAGGTTAAG----ATTTTTTGCCAAAATGTTATGAAT------------------------------------------ATAGCACCTTCATGTAGGCAATTGGACACAATCTGG----AGTCTCATCATCTTTCTTTTTTTTCTGAATTCTTGTTAATTTTCTCTTCCGACCCTGTAGTAAGCAAGTAAAAGTCAACTTGTGTTCACAACTGTTAGTGGAAATTTGATGGATCTCA----CTAATGATCTTCGGTAAGATTCTTTATTCTTGAAAATAGAATCTTG--------AAAATAGGGT----CTCTCTGTGCACTGTATGGTGTGT----CCCTATGGTCAACATAGTCTAGAGAAATTGATTC----ATTCTCAT--------------------------TCTAGTTTTACAATCCTCATGATCCTTTCGGAATCGGAATTAGTGTCAGTAAAGTCATCATGTAGAAA--GAAAACTGACGT----AT----GGTTATATAATAAACCGGTCCGACGTATCGTTATATAAAAGAAATCTG------TTAGTCCCCCTACGCA----AAAAGGTTATAATTTATGGTTGCTATATATAT----TACAAGATACCTGTATAATGTTAAAACGGACATTACTAGAACTATTACTT----ATAAAGATTATGATATAGTCATGACCGTTACAAAGAGGTATCTTCTATATAGCATCCTATCAAACCCGGTGGCTATGTTTATTCCACTATGAAACCTTCGTCGCTACCTACCCT------------------------------CTGGGTTTTATGTAGTCTTAGACTGAGACCATTGTCAAACTACGCAACCCATTTCTTCTTCGTA--TTCGACAGTCTGAT----AC----AGCTAAGTATTTTT----------------------------------------------------ATATTCATTTATATGTACATTCATTTATATGTAC----ATTTAT--AT--ACTTATCGAGTGTA----CTTGCGATTGTACTTGATTGCGCGAATA----ACGATT----ATTCCCTTAATCAATACAAACATGCTCTGCTATAGGTTCAACTTATATTGATTG----ATAGCGATACTACCTCGTTATAAGACATTC----CCGGATGTAAGAGTCCCTGAATTTTTTTTTCTCGCTATTTCCAAAATGATCCCTTATACTCGATAATAATCAGCTTAGTAGAGGTTTTTTCAAAAAGAAGACTTTCTTTTCAATCTGGGATTACTGAAAGAATGTCATCTACGATCGGCCTACCTGGT----------------CCATCAGAATTTTACATT--TCAT----AGCCTACATTGTTTCAAGAGAACATTTAAA--CTATCATTGACACTTTATGAAACTGGATTGGACCAGTAGACGTTAGATAT------------------GGTCTTTCATAGTAGAGGCTTTCAAAATTA----TTTAGTATGC----CCTGATCT--TACTTCATTG----------AGAGAACAGTAGAAGGATCTATTGACAAGGACTCAATTGACGGCTGAGAATACGTATTTTATTTTGGTGTCTCCGACGTCCTAAATTTGGCTCACCGACCATAAAAATGGTCCTCTATGATCTTAGATATCTATTATTATGC--------------TATAAATAAAGCCTCGTGGACCCAGGCAAGAAATGCGTAGTTAT------ATATGATGTATATTTTGGCCAACAGGATAGTAATTGTGAAATGACTGT--CTTCTTATAGGATTTAATAA--AAACAACGAGTTAAAA----------GGAAGACCTCACCGAAAG----TAAGAGATTATC----ATACTATTGGCTCTGATAGGGCTTGTGCATTATTATGT----TCAAGGCCCTAATGGATTCCAT--------------------------------------------------------------------------------GGCCGGCATTGGGCAGGGTCTTATATAAAG--------------------------------------------------------------------------------------------------------------------------------------------------------------------------------------------------ATAG----TTAAAGATATCGAGTCTGAGGTGACCTGAGACAGCAGAATGACTCCAAAAAAGCTTTTGATAGCAATCTTGGACCTCGATCATCTTTCTATCAGATAGCCTTTCCTTGTTCAGTGAAATCTTCAATAAAGTGCAAGGGTTTTCTCCAACAAT--------------------------CTCTCACTTGATAAGCGGTCTCAGATCGAAAAAGACTCAATGTGTTATGCAG--GAGGTTGA----CCATGTCATACTATGACTTCGTCTATCTTACCAGGTATAGATTACAATTGTTTACTAGGA--CGTATGATAATGCAAGCATGTGGAAGGAGGTTTCCGATAATGAAATTGTTAT----TACAGAAAGATTCCTTCTTGCTGACTGTTAATGAATTTTTATAGCCCTCATTTACCATTCTATAGATATTCGCACTCAGAAAAAAGCATTCCATACGAATGT----TGTGCTAACCAAGAATATCGAACTTAAGATATATAACTCGGACAAATTATCCATATGAGTATTATCATACTAGCTTTAACCAGCATGAAGATCAAGCTTGAAATATTCGGCATAAAGAACCATCTACAAACTTTATATTGCCTGTCGTATAC--GGGAAAAGCCTTTAAGGTATCTAATTCGAACTGGCCATAACTCTAGATGGAAAACTTACGTTCTCAGTATATTTAACAATATGGTGAATCCGAGGCTCAATGATGGGACAAAATTAGGTAAATTTAGGGGCTGAAACAGTATTTGCGGCCGTTCTTTTTAGTCATAGATCTACGTTGACTCCGTATTTGTGGATTGTACCTATTCACTAGAATTTTTTTTCAAAGATCTGTGCTTTACGGTCCAGTTATCTTGCCCATTGGGGCCATTTGGGATTAGTGTGTATACGATCATGAAAAAGATTTGGCTTTTGTGGGATTCTGATAATGTGCTCTCTTGCTCTTTGGAATTCAACATCGATTAGTTAAAGGTTTATCTGTGTTCTTATTGAATCGAGTAAGGCCTTCCTGCTGTCTATAGAT--TTCTCAGAAATTAAAAAACTCCAATGCCATTCTGGCTACATTAATATT
>Anarthria_humilis
TAAGGTCACGGCGAGACGAGCCGTTTATCAT---------------------------------------------------------------------------------------------TACGATAGGTGTCAAGTGGAAGTGCAGTGATGTATGCAGC--TGAGGCATCCTAACAGACCGAAAGATTTGAAC--TC---TCACGGAGAGTTTGATCCTGGCTCAGGATGAACGCTGGCGGCAT--GCTTAACACATGCAAGTCGGACGGGAAGTGGTG------TTTCCAGTGGCGTACGGGTGAGTAATGCGCAAGAACCTGCCCTTGGGAGGGGAACAACAACTGGAAACGGTCGCTAATACCCC-ATAT-AGGCTGAGGAGCAAAA-GGAGGAATCCGCCCGAGGAGGGGCTTGCGTCTGATTAGCTAGTTGGTGAGGCAATAGCTTACCAAGGCGAAGATCAGTAGCTGGTCTGAGAGGATGATCAGCCATA------CTGGGACTGAGACACGGCCCAGACTCCTACGGGAGGCCGCAGTGGGGAATTTTCCGCAATGGGCGAAAGCCTGACGGAGCAATGCCGCGTGGAGGAA------GTAGGCCTACGGGTCGTGAACTTCTTTTCTCGGAGAAGAAACAATGACGGTATCTGAGGAATAAGCATCGGCTAACTCTGTGCCAGCAGCCGCGGTAAGACAGAGGATGCAAGCGTTATCCGGAATGATTGGGCGTAAAGCGTCTGTAGGTGGCTTTGCAAGTCCGCCGTCAAATCCCAGGGCTCAACCCTGGGCAGGCGGTGGAAACTACCAAGCTGGAGTACGGTAGGGGCGGAGGGAATTTCCGGTGGAGCGGTGAAATGCGTTGAGATCGGAAGGAACACC-AATGGCGAAAGCGCTCCGCTGGGCCGACACTGACACTCAGAGACGAAAGCTAGGGGAGCGAATGGGATTAGTGACCCCAGTAGTCCTAGCCGTAAACGATGGATACTAGGTG-CTGTGCGTATCGACCCGTGCAGTGCTGTAGCTAACGCATTAAGTATCCCGCCTGGGGAGTACGTTCGCAAGAATGAAACTCAAAGGAATTGACGGGGGCCCGCACAAGCGGTGGAGCATGTGGTTTAATTCGATGCAAAGCGGAGAACCTTACCAGGGCTTGACATGC-CGCGAATCCTCTTGAAAGAGAGGGGTGCCTTCGGG-------------------------AACGCGGACACAGGTGGTGCATGGCTGTCGTCAGCTCGTGCTGTGAGGTGTTGGGTTCAGTTCCGCAACGAGCGCAACCCTCGTGTTTAGTTGCCAC-----TATGGAGTTTGGAACCCTGAACAGACCGCCGGTGCTAAGCCGGAGGAAGGAGAGGATGACGCCAAGTCATCATGCCCCTTATGCCCTGGGCGAC--ACACGTGCTACAATGGACGGGACAAAGGGT-----------------------CGCGATCCCGCGAGGGGGAGC--TAATTCCAAAAACCCGTCCTCAGTTCCGATTGCAGGCTGCAACTCGCCTGCATGAAGCAGGAATCGCTAGTAATCGCCGGTCAGCCATACGGCGGTGAATTCGTACTCGGGCCTTGTACACACCGCCCGTCACACTAGGGAAGCTGGCCATGTTCCAAGTACTT-TACCCTTAACCGCAAGGAGGGGGATGTCAAAGGCGAGGCTAGTGACCGGAGTGAAGTCGTAACAAGGTAGCCGTACTGGAAGGTGTGGCTGGATCACCTCCTTTTTCAAAGGAGGAAAGGCTC---ACGGTGGATACCTAGGCACCCAGAGACGAGGAAG-GGCGTAGCAAGCGACGAAATGCTTCGGGGAGTTGAAAATAAGCATAGATCCGGAGATTCCCAAATAGGTCAACCACTC---AGGACTACCTG-CTGA------ATCCATGGGC---------------------------------AAGAGCAAGAGACAACCTGGCGAACTGAAACATCTTAGTAGCCAGAGGAAAAGAAAGCA---AAAGCGATTCCCATAGTAGCGGCGAGCGAAATGGGAGCAGCCTAAACCGCGAAAACGGGGTTGTGGGAGAGCAATACAAGCGTCGTGCTGCTAGGCGAAGC-GGAG----GAGTACCGCACCCTAGATGGCTAGAGTCCAGTAGCCAAA-------AGCATCACTA------GCTTACGCTCTGACCCGAGTAGCATGGGGCACGTGGAATCCCGTGTGAATCAGCAAGGACCACCTTGCAAGGCTAAATACTCCTGGGTGACCGATAGCGAAGTAGTACCGTGAGGGAAGGGTGAAAAGAACCCCCAT-CGGGGAGTGAAATAGAACGTGAAACCG---TGAGCTCCCAAGCAGTGGGAGGAGAGAGTGATCTCTGACCGCGTGCCTGTTGAAGAATGAGCCGGCGACTCATAGGCAGTGGCTTGGTT------AAGGGAACCCACCGGAGCCGTAGCGAAAGCGAGTCTTCATAGGGCGATTGTCACTGCTTATGGACCCGAACCTGGGTGATCTATCCATGACCAGGATGAAGCTTGGATGAAACTAAGCAGAGGTCCGAACCGACTGATGTTGAAGAATCAGCGGATGAGTTGTGGTTAGGGGTGAAATGCCACTCGAACCCAGAGCTAGCTGGTTCTCCCCGAAATGCGTTGAGGCGCAGCAGTT---GACTGGACATCTAGGGGTAAAGCACTGTTTTGGTGCGGGCCGCCTAATCGGTACCAAATCGAGGCAAACTCTGAATACTAGATATGACCC------AAGGATAACTGGGGTCAAGGTCGGCCAGTGAGACGATGGGGGATAAGCTTCATCGTCGAGAGGGAAACAGCCCGGATCACCAGCTAAGGCCCCTAAATGACCGCTCAGTG--ATAAAGGAGGTGGGAGTGCAGAGACAGCCAGGAGGTTTGCCTAGAAGCAGCCACCCTTTAAAGAGTGCGTAATTGCTTACT-GAACGAGCGCTCTTGCGCCGAAGATGAACGGGGCTAAGCGATCTGCCGAAGCTGTGGGATGTA-----A----AAATGCATCGGTAGGGGAGCGTTCCGCCTTAGAGGGAAGCAAACGCGAAAGCGGGTGTCGACGAAGCGGAAGCGAGAATGTCGGCTTGAGTAACGCAAACATTGGTGAGAATCCAATGCCCCGAAAACCTAAGGGTTCCTCCGCAAGGTTCGTCCACGGAGGGTGAGTCAGGGCCTAAGATCAGGCCGAAAGGCGTAGTCGATGCGCAACAGGTG------AATATTCCTGTACTACCACAT-GT---------------------------------------------------------------------------------------------------------------------------GGTACGGAGGGACGGAGAAGGCTAGGTTAGCCGA----------AAGATGGTTATCGGTTCAAGGACGCA---AGGTGACCC---------------------------------A----------AGAAGGGGTAGAGAAAATGCCTCGAGCCGAGGTCCGAGTACC-AGGCGCTA--------G---------------------GGCGCTGA-----------------------------------------------------AGTA---------------------------------------------------------------------ACCCATGCCATACTCCCAGGAAAAACTCGAACG-ACCCAGG--ACAGAAGGGTACCTGTACCCGAAACCGACACAGGTAGGTAGGTAGAGAATACCTAGGGGCGCGAGACAACTCTCTCTAAGGAACTCGGCAAAATAGCCCTGTAACTTCGGGAGAAGGGGTGCCCC-------------AAAGGGGGTCGCAGTGACCAGGCCCGGGCGACTGTTTACCAAAAACACAGGTCTCCGCAAAGTCGTAAGACCATGTATGGGGGCTGACGCCTGCCCAGTGCCGGAAGGTTAAGGAAGTTGGTGAACTGATGACAGGGGAGCCGGCGACCGAAGCCCCGGTGAACGGCGGCCGTAACTATAACGGTCCTAAGGTAGCGAAATTCATTGTCGGGTAAGTTCCGACCCGCACGAAAGGCGTAACGATCTGGGCACTGTCTCGGAGAGAGGCTCGGTGAAATAGACATGTCTGTGAAGATGCGGACTACCCACACCTGGACAGAAAGACCCTATGAAGCTTTACTGTTCCCTGGGATTGGCTTTGGGCCCAAGTCCTGCGCAGCTTAGGTGGAAGGCGACGAAGGCACCCTTGCGGGGGTCGCACGAGCCATCAGTGAGATACCACTCTGGAAGGGCTA-GAGTTCTAACCTTGTGTCAGTTC--CCCGGGCCAAGGGACAGTCTCAGGTAGACAGTTTCTATGGGGCGTAGGCCTCCCAAAAGGTAACGGAGGCGTGCAAAGGTTTCCTCGGTCCAGAGGGATATTGGTTGTCGAGTGCAAAGGCAGAAGGGAGCTTGACTGCAAGACTCACCCGTCGAGCAGGGACGAAAGTCGGCCTTAGTGATCCGACGGTGCCGAGTGGAAGGGCCGTCGCTCAACGGAT-AAAAGTTACTCTAGGGATAACAGGCTGATCTTCCCCAAGAGACCACATCGACGGGAAGGTTTGGCACCTCGATGTCGGCTCTTCGCCACCTGGGGCTGTAGGTGGTTCCAAGGGTTGGGCTGTTCGCCCATTAAAGCGGTACGTGAGCTGGGTTCAGAACGTCGTGAGACAGTTCGGTCCATATCCGGTGTGGGCGTTAGAGCATTGAGAGGCCCTTTCCCTAGTACGAGAGGACTGGGAAGGACGCACCTCTGGTGTACCAGTTATCGTGCCCACGGTAAACGCTGGGTAGCCAAGTGCGGAGCGGATACCTGCTGAAGGCAGC-TAAGTAGTAAGCCCACCCCAAGATGAGTGCTCTC--TATTCTGGTGTCCTAGGCGTAAAGGAACCACACC-AATCCATCCCGAATTTGGTGGTGAAACTCTACTGCGGTGACGATACTGTAGGGGAGGTCCTGCGGAAAAATAGCTCGACGCCAGAATGGGGATATAGCTCAGTTGGTAGAGCTCCGCTCTTGCAAGGCGGATGTCAGCGGTTCGAGTCCGCTTATCTCCGGCGGCATGGCCAAGCGGTAAGGCAGGGGACTGCAAATCCTTTATCCCCAGTTCAAATCTGGGTGTCGCGGGATTGTAGTTCAATTGGTCAGAGCACCGCCCTGTCAAGGCGGAAGCTGCGGGTTCGAGCCCCGTCAGTCC-------------------------------------------------------GCCCCTATCGTCTAGTGGTTCAGGACATCTCTCTTTCAAGGAGGCAGCGGGGATTCGACTTCCCCTGGGGGT-GTCGGGATAGCTCAGTTGGGAGAGCAGAGGACTGAAAATCCTCGTGTCACCAGTTCAAATCTGGTTCTCGGCGCGGATATGGTCGAATGGTAAAA------TTTCTCTTTGCCAAGGAGAAGGTGCGGGTTCGATTCCCGCTATCCGCC--------------------GCGGGTATAGTTTAGTGGTAAAA-CCCTAGCCT---T------CCAAGCTAACGATGCGGGTTCGATTCCCGCTACCCGCT-GCGGATGTAGCCAAGTGGATCAAGGCTGTGGATTGTGAATCCACCACGCGCGGGTTCAATTCCCGTCGTTCGGCATCCATGGCTGAGTGGTTAAAGCGCCCAACTCAT------AATTGGCAAATTCGTAGGTTCAATTCCTGCTGGATGGGGCTATTAGCTCAGTGGTAGAGCGCGCCCCTGATAAGGGCG-----AGGTCTCTGGTTCAAGTCCAGGATGGCCCA----------------------GGGTTGCTAACTCAACGGTAGAGTACTCGGCTTTTAA-CCGACTAGTTCCGGGTTCGAGTCCCGGGCAACCCA--------GCCTTGATGGTGAAATGGTAGACACGCGAGACTCAAAA-TCTCGTGCTAAAGAGCGTGGAGGTTCGAGTCCTCTTCAAGGCA---GGGGATATGGCGAAATTGGTAGACGCTACGGACTTAAAA--TCCGTCGACTTTATAAAT---CGTGAGGGT------TCAAGTCCCTCTATCCCC---GCCGCCATGGTGAAATTGGTAGACACGCTGCTCTTAGGAAGCAGTGCTAAAG---CATCTCGGTTCGAGTCCGAGTGGCGG---ACCTACTTAACTCAGTGG-TTAGAGTATTGCTTTCATACGGCGGGAGTCATTGGTTCAAATCCAATAGTAGGT---------TCCTCAGTAGCTCAGTGGTAGAGCGGTCGGCTGTTAACTGACTGGTCGTAGGTTCGAATCCTATTTGGGGAG-AGGGATGTAGCGCAGCTTGGTAGCGCGTTTGTTTTGGGTACAAAATGTCACGGGTTCAAATCCTGTCATCCC----TGGGATGTGGCCAAGTGGTAAGGCAGCGGGTTTTGGTCCCGAGATT-CGTAGGTTCGAATCCTTCCATCCCAGGGGCCTGTAGCTCAGA-GGATTAGAGCACGTGGCTACGAACCACGGTGTCGGGGGTTCGAATCCCTCCTCGCC--GCGTCCATTGTCTAATGGATAGGACAGAGGTCTTCTAAACCTTTGGTATAGGTTCAAATCCTATTGGACGCA-GGAGAGATGGCTGAGTGGGCTAAAGCGGCGGATTGCTAATCCGTTGTACGACT-TATTTGTACCGAGGGTTCGAATCCCTCTCTTTCC---------GGAGAGATGGCCGAGCGGCTCAAGGCGTAGCATTGGAACTGCTATGTAGACTTTTGTTTACCGAGGGTTCGAATCCCTCTCTTTCCGGGAGAGGTGGCCGAGTGGTTGATAGCTCCGGTCTTGAAAACCGGCATAGTTCTTCACAAGAAACTATCGAGGGTTCGAATCCCTCTCTCTCCTGCCCTTTTA----------ACTCAGTGG-TAGAGTAACGCCATGGTAAGGCGTAAGTCATCGGTTCAAATCCGATAAAGGGCT-GCCCGCTTAGCTCAGGGGTTAGAGCATCGCATTTGTAATGCGATGGTCATCGGTTCGATTCCGATAGCCGGC-----AGGGGTATAACTCAGCGGTAGAGTGTCACCTTGACGTGGTGGAAGTCATCAGTTCGAAACTGATTATCCCTA--------------------------------AGGGTTATAGCTCAGTTAGGTAGA------------GCACCTCGTTTAC-------------ACCGAGAAGGTCTACGGTTCGAGTCCGTATAGCCCTAGCGCTCTTAGTTCAGTTCGGTAGAACGTGGGTCTCCAAAACCCAATGTCGTAGGTTCAAATCCTACAGAGCGGGGTCGATGCCCGAGCGGTTAATGGGGACGGACTGTAAATTCGTTGATGACACGTCTACGCTGGTTCAAATCCAGCTCGGCCCACGCGGAGTAAAGCAGTCTGG-TAGCTTACAAGGCTCATAACCTTGGAGTCACG-GGTTCAAATCCCGTCTCCGCACATTCCGTACGGGCCCGTTAAATATCGCGCTGG--ACTTCCGGCTACAGAGGGCC----------------AACATGCATTCCTTAC----------------AAAATCCATACGATCGCTGAGAAACAAATTTGTTCATAGGCTACGACGCATTCTAGTAGTCAATGCGGAAGGAAGGTCAGGGCAGTTTCTCACTCTGAATCGTTGAAAACCTTTCGTTGGATGCTCACATCGGGGCAGCATTGTAACAAGCAATTTGTAAGGCGACGTGAATCCAGTACGTGAACCCGGAATATACGCAAGAAACAAGTCAACGCTATCAAATCCTTC------------------GACGAAAA----AAAATTTTCGGTCCAGCATTCAGTCCAGCATTCATT------------------ATATGACG--------TTCATAAAGGTTGTAACAATATGAAGAATGATGGTT--AGATAAGATTTTGTGTGATATATCCGCAACATATCACCCAACCTTTAAGTGCGAAAAGGGGCCGAATTATTGATCGATCTGG--GCAGAACACGTAGCCAATGGGAGTATGTGCGTATAAGAGCCTCCAAATTCCTGAAATCGAGTATAGGCGTATGTCGACCGAAGATTAACGGAGAGGATTCATCGTAGAGAAAGCGCGTGTATGACAAAGGAACCAGGGAGCGGTTTGGGCATGTGAGATTAGGA------------TTAATTCCAAATGTTCTTGCCTGAGTTTATGCAGAAAGTGATCAAGGAAAAACGCAAATTGACTAATACGCTATCGCGTCTCAAAA----------------------------------------------------AAATAAATAGAAAGAAGTTCTCTTAGGAAG--GAATAAGAATCGCGAATTCATCCTCCCGAAAGTCCCATCGCTCACGCGTGTTTTACGGAGTCAGGCAATACGGATTGACTTCAGCAATCTCGGAATGTTTGCTGTTTTCCGGGCACAGGCAGTGATAAATGGGCTCGTCGAAATTGCAAATGCGTTGTCGAGCGGGCGATACGTATTGAGTCAATCAACAAACAAGCAGGCCAGAGGAACCCAATAGGCATTTGGTCTTGGATA----TGGATCTTAATAAAAAGATTCATTAGATAAATTGGAGATGGAGCCATTAAATAG--AGTCGACGATGACTTCGTGAGTGGACTGGACCATGAGAGAATGTTAAAGACGCTAATCTACAAGGAACGGTTACGAGCGTCAACGGATGGCGTTAAGGATTCATGCATGGGTATGATTCATTATGGGGAGATGGTCGTGTGGGAAAATACCG----TTATGATAGCACCACGTCTTCCCTATATGTTGGCTCGGGGGCCGATCAGAGGAGTTAGCTATCAATGCAAATTCAGGTTTTAAA----TACATT------ATAAAATCTTTAGTTCATCTACTCCCACACGGGGGTACGCAGTTGGATCTGGGAAGATATGCGACCAAGCTAATGCTTGCGGAACGGTATGAGAACTTCAGTGAGTCCGAGGGTCAGAACGATATTTTCAAA--GGTCTTGATCATGTCCCGAACTTTAAGAGTCTACGATTTTCTTTCAGGTTTTCGGCGAGAATAGAAATATCGGACGATGACATAAAAGGAGTAAATGCAAATGGACGTCTCAGTGGGAGGATGCCGATCAGGCTAAGAGTATGCGGGATTGTGATTGAGAGGACACGGATGCCTAATTGATCAAAAGTGGGTGTTTATGGGAGGTTATATCAGAAGAGTCGTAAGCACGGAGATGCCAATCCGTAGGGGCTATTGGCGGTATAAGCCTGCAACCATGAGGAGGGGAATGCGCTCGATCCGTTATGATCCCGCCCGGATATGCAGCGTCGTTAGACCCTCAACGGCTATGCATGATCATATCCATGGCGGGCACGGATTATATGGGAAGCAACGGAAACGCGTGCACGAACATATAACAAGGGCAAAGTATTGGTTAGTGCATGGCAAAGCTCTCGTGCCAGTGTACACTTCAGAGGGGGCATGATAACATGTGTGCGAATGCGATCCCGCACTTCATACTGCCCTAACGGGCGCTTGCGATATTATTACGGACACAACTTATATTAGAGACTTCAACAGCCAGCTACGCAATTCCTTTTTAGAGCCCCGGCGGAGCTACCGGGAATTTTATTCATCCGCTTTGAAGGCGCAATCAGTCCTTTGGGAGGAGATACGCTTCCATGTGAACCATCGGGAGTTCGCTAATCCACAAGTATTCATACGAGGCAATTTTTTCGCGACTTTAAGCGGATCGCCGCATAAGTGGATTCGTTCAGGTGGTCGCGCCAATAAGCATAACAGTGCGGAATCAATTGACTGCCATTTCGATTAAGCTTGCCATTGCTCGACTGAAAACAGCAAACATTGCAGGGCACGTTCAGATTCTAACATCCATCGACCCTACGTGAGACAATGCTTATTAACGGACAGGGTACTGATCTTAAATGGCAGTAAAATTCTCACATTCGGATATTAAAAAAAATCCATTCAGAATCTTCTCAGAAATTTACGAGAGTGAGCATTTAAGAGCATCAGACAATGACTTTCTCTGGCGATGCCAATATGGCCGTTTGAGTGTTTCCCCGGAACTCCAAATTAAAGCTTGTGTCAGGCG--GACTGTGA--CACAATAAGTACTGGAGTCACATTTTGGAAAACGGTAGGCGTGCATAGGCACGAGGCTATAGGGATGAGTATGAACGGGCCCCTAAGTCCGTGGGGGCACCTGGCGATTTAAGTCTGGAACCGTGAGATTGGCCGTGAACAGACACTCCCATCAAGTCGCCCGCTTATGATTGAACAACTTCATTTGAACGGATAAGTGTGACTTTGCCCTACGCGGGGGAAATGGCTTTGGGGGCGGGTGGAAACGTCTATATGATTATAAAAATGCAAGCCAGGGGGTTCGTTTGGGGGTGGGACGACCGGAGGAAGACTTAATGAATAAGATCGGGTATAAGAAAAACTGCGATCAAGTGCCTGTTAGGCAATAAGACCCCGGGCCGATAGGTGGTTACGCCTACATGCGATATTCGGAGTAAAACTAAGTCTCTTTATGAAAATTTCGTTGTCAGCGGTCGAGTTCGCTTTTGGAGATCCTCGCGTGGTACACCACCTAGACGAATGGTCTTCAGAAGATACTCACAAGGGGTCATACTCATCAGCGTTAGTCCGCGAGATTACGACCGCCCGCACACTTGCCATTGAGCACACGTCTTCAGGGTTGCGCAAGGATTACCGCGTGACCTTGATCACTCACATTTCACCCGATGTGGAAGACATAGAACGCCAAGGTAACAACTTCACGTAAAGACTCAGAATATGCATCTGGTTGAGATTTCGAGAGACGTTACGTGCAGGCCGAAATGACGTTTTTCCACCTTTTGTGCGAGTTTACGGTCCCGGAATAGTGGCTGCGAACATAGGGTTCACTATCTTCGGGATTGAGGCTCCGACAGCTTTATTGTGGAAATGAGAGCAGGCAAGCATAATTATAC------TTAACTTGGTCTACCCAACGATATTGGA--TCGAGTCAGAATATTTTCACAAAGGGCAATGGGTTTCCAACAGCCCATGTACGCGTGAATGGCTTTAGAT--CGCT--AAGACATGTTAGGTGCCTATGGGGTTGCCGATGGAAAAGAATACATTTGGAAGCGGGACTAGACGAATGACCCAGAGCCACAACCTGAATGCGAGCAATTAGAGGCGAGGAAAGCAGTATGAGCAACTGCCTAGCGGCAGACAGGTGAGC--GTAAGCATTCATAAAAGTAGCATC------------------------TTGTTTTTGGCAGGTCTCACGGAGTTGGTTAAACGAATTTGCACAACTATAACTAGGTGTATGGGTTTATTTTTGGAAGGGT----------TTAAGATTTTGAAACGAACAAGATTTAGACATCGAATCGAGATTCGAGAAACGTGACACTGAAAGCCGGTCGTTCAAAGTGACTGAGCGAGATACGATAAGGTATCGAATGACGCAAAGAGGTTATAAGCTAAGAAAATTGACATAGAAATTAAAAGAACCTCGTTGACAGAAGGCATAACAGTCGCACGGTTTCACAGCTTCAGGGCCTGGACCTAAAGTGTT----AAACAATTCATTCGATATCGGCAACTGAATCTGGGCATATAACCCTATTCGCGCTCGTATGCGCGGTTGCGTGGCTGCTCATGGCCGGATGGCAGGACGCGCGGCAGCGTGAGGATGCAGCACCGAGCGAGGAAATCGGGACTTTTCTAGCTGCTTATGAGCTTACATTAGGCTGTGTGCTTGCCTTTTTGCAACCTTGTATAACTAGCCTGTAATAAACCTAAGGTTTAGAATTCGGGTGAGTGGCACATTTATGCAATGGGGTTCAATCAGCCAGTCTATACTCTGGTGTATGCATTTTTGGTCGTATATGCGTCGAACCCAACATCCACGAGGCAAATTTTGATAGTCTGATTCTCGGATTAGAAACCAATGG------GAGATAGGCCTGGTCCTTATGGACATTTCTTTATTTGTTCAATGTCGGGCCTCTCCTGAAATATCATTCCCAGGGATTGCGCCCACAAGAATAAACACGTGCTTGCTTCTACTCGTGCTATTTAGCGGCTAGAAAAGGTTGGTATTGAAATAATAACCACCCATCTTTCCATAAATCTGAGATTACAACCTTTCCTAGTTCGCTTTGGAAATTTGCGAGATTGTGTGTGTCTGTTCTTGTCCTTGTGTCCATCCGTATTTCTGGTTTTACAGGGATCAGCCTATTTGCACTTGCGCGCTAATGGGATCATGAGGCACAATATTTGCACTTGACAATTTACCAATTCTTTCATATTCGTGTATATATCATTATAC----TTTTCTCGGAATGTGGTTCAGCTCTCGAAGGGATATGCACTTTTTCATATGGCTTTCTTTCGTGATTCTCAGCATTCCTTAGAATTTAGATCTTATTTCTTCTTACTTTAATAT----TAATATCCAAAT----CAAAAA----AAAAGATT------------AGATATACGCCCAGACATTTACCAGGTTGCACTCGG----CTTTACGAATCACCTCGCATCTGTCCGCCTCATCCATGTTATATCAGTAGATATTTTTAGTAGGGCCTTTTGGGTCTTTTTCGTGCTTATGTAT------AGTT----CGAAAAATGACCTTTG------AAAACAAAGTTTATTT----AT--AATCTTTT----TTCGGAAT----AC----TA--------TTAAGCAAAGAGGTTTAAAAACTCTTCC----------TCTTACAATATAAATACATTACGACGTTGATATGAGTACGGTATAGCTGGTTACTTCTACATGGATCTTGGGGCGTTGGCAAGAGCTGGGTCTATGAATGGACCAAGAACTGGCTCATACTGACATTTGCATTATTCAAC----------------AG----------ACAACCAATGAAGGACAATCGCCTGTGCTCATGGTTCTATATTGATTGTATTGGATAACTTTGGATGGTTCAAGTAGGTCTTCCATAAAAAAAAGCTTCCTCTTCCTACTGCTCATGTTTTTGTTTTTCCTGTGGTTCCTTCTTAAAATGGTAACCTGATATAATGTG----AAACAGTCTCGAAGCGTTAACTATCAGAAAAGGTCTGAAGTTATGATTCAGACTCTCTTTGAGAATATAAGATCCCGAAACCATCAAACC----TGCTGGATCAAAGAACATGATTGTAAACCAAAGATACACTCAACATTTGATTTCACAACTATTGTTGCATCTAGGGTATTATCTGGAAGCGACTGTATCTAATCTGGTCAAATCCTTAAATTAGGAACATAAGCTTTCATCTTTGTACGACTTGATGGTTCATCACCGGGTGGACTATATAGTCGTTAAAGATTGGTTGTCAAAGACTATTTTCGTCTGTTCATTTCCGTATCTAGACATGTAATATGATTTCATATTAACGCTTCCCTCCTCTGTATTAGATCATAAGAATCCATGGGTCCAAGTCCTG----GATAAGATCCGGTAGGGAAAAGACGTAGGGTGGTAA----------------TTTAACTTTTTTCGAAAGGGGTTTTTAGGAGCATTCTACTGTGCAACACTATGCCTTTCTTACT----------------AGATGA--------GACC------TATAGAATTGATTTATAATCACGGGGTCGTTTGCGGATTCATTTGAACATCATGTTGAGCGAGTGAACGCTGCTGGATGCGCTCATGGTCTTGTGTGTGGGGGAATCCAACGGTGCTACCCAGCAGGTATATCACACCGATC--GATTTTTGGGAAGAGA--------------------------------GAGTGCCTGAGTGAGAATGCAACTCGGCACATGCAAGTTAGTGAAGACGGCACCTAAAGTGTTCGCGAATGAAGGCGTCTTTTCGCACGAGCAAGCTAGGATATGACAAAGAGACA----------ATATAGATTAGAGGTTGTTTGATCTTCCAAGGATTTAGGTCTATGAAAGAAAAAGAAAGAATATTTGGTTATTCGGAAATCGTGAATCATCGATCT----CTGGGAAAGTAAGTGAGTAACATAGAAGACAAGG------------------------------CGATACTCCGAT--GAAAAAGC-GAAA----GTAATTAT----CACA----TCTTCATTCACTCTTTCGGGTTATTTGATTGTCTGTCTGTTA--ACGTTCATTTTTGACTGG--------------AAAT----CTGT--------TTGCAAAATGATTAGACTACAACTTAATATCAAGTTCACTATTTTGATATTGCT--ATCT--------TT----ACCAAGCA----TCATGGCCACATTT----CTTTTTCTTTTTTTGGAGAATAGGATTTGCGCATGGGAAGCATCTGCGCATAAA----CTTCCGAAGAAAGA--AACAAATTCGATAAAATTATCTTCAATTCCTTTAGAGCAATCGGCTTAGGTTAATAGTAACAAACCTTCTACCTTTGAACTGGTCAACCTCATCCGACCAGTGTCATTTGCTTAGGCACCTTCCCC----GATTTGATTGGT----ATCCATATTGAGAATA----ATTTGT----TT------TAAA----GGATAAAACATTCATACATTATTTTTGCTGGATCGATTAATCCTTTCTCTAACATTTTTCTACACAATTTGTGCACTTCTGACAACCTTCTTAGAAAAGCAT----TTGAGAGGTTCA----ATCTTTCG--AAAC----CCTGTCTCCAGTCTTTTGCTTTGTCATTCAGACGGAATCAGTTAAAGCATCTCTTGAGAGAATGAATTTTCTGCATTCTGCATTTTTTCTTTTGTCCACGCAAGATCTAAACCATAAG----ATTTTCTCCTTTTGGGTTCTTAATGACT--AAATCTTGTGGAAGATCAAGCGGGATTTTTCAAAACTTCTATAAAATCGTATAAGCCGGGATCTCCATGATATGTTAGGTCATTTTACCATGGACTCTATATAACAACTGAGGTTATTGTTTGTACATGTAATTGCCGAATTAAATCTTTCTTTCTATGATCTG----AAAACGGTTGTTCAAAAGTTAACTCGCTTGTTGTAAATTGGTCTAACTAGATAGGACCGCTTTGCAAA----TGGTTGGATATAGAGATTTGAGGGGAGACAGTCTTTTGAGTCATGT----AGGAGAGTCAATCCATTTTTTTGATGGATTGCAAGAACTTGACAAAAGAT--GACCACTGACCGAATAAGATAAAAGAGACAGAATGGTGTAGAAAGAAATTGAGAAACACGCTATGTCGGATTGTGTCATAGAATCGCAGTAAGGGTGAATAATACTTTAAGGGTCCCCCATTCAGGGTATCCTGTTATGCGACATTAAGAGCAATAATCATAATTTTAGGATCTTTGATTCTCTATTAGCGTCCCTGAGTGTTTTATGATGCATTCATATGTCTAGGTCTCTAGTAGATTGGTAATATAATTTCTTTAGCGTCACAGTGGGTCATTATATTTGAAACATAACCATTGCTATAAATTCATATTACATTGATAAGTGTAAGAGAGCCATAAATTGTTTTGGATGATCCTGCTCACTAAGCTTCAGTTTCAATTTTTTAGCGATCGAAATGCCTTGTTACAGAGAGGGGGATAGAGAGCTTCAACGATCTGGCACAATTGTTATTTTCTGTTTTCCCACTATAGTTTTTTATTGAAAGCCTTCTGGTGATGATTCTTATCG----TCAATAATCT----GACTTCGAAG----------ATAAAGGTGAATTAGAAGATCTGT--------ATCTATAGTAATAAGTTTTGTTCCTCATTTACAAAAAATGATTCCTAGAGAGATGCCGTATAATCTGATGAATTCTTACTATTCTGGTACCCTATAAAATTTTCCACTGTTACAAGAAGCTTCTTGCTCCTCCTGAATTCATTCCAGATTACCCATTTGCCAATCTCTCGAGACGTTAACTTGTCAAAGTAACTTGTCTTTCACTTTAAAATTAGA--------AAACAAAGGCCATGTCCATGAAGAGACTAAATACTTTGGAATTCCAAGACATTCACGAACTTCATTCTATTACATTTAATCATTATCTCATCGAGGTCATGATTAAGAAGGTAAAAGGTTCGTATCGATAATGTATCAGGGAAGTCTATTATGTACGTTGAAATACTTGAGTCAGATTTCATTATTTCTCCATATTGATTACAGAAGTGACGTTATGGGTATAGAATTTACCAGGTGGGAACTTTTATCGGTCTGTTCTTTGCATTGTTATTGGGGGGACGGCTCAGAATGGATGTCTACATAACAAGTTACTCCAGAATGAATGGCTAATCACATGAGAATGGTCAGCTTCCAGCCTTTCTCATGATCTGCGATCGAGA----------------------TTCCATCAGCGTGTTTCTTTGTATTGAAGAGTGTTAGTTAGCAGCAGTTCGTATCTTTTTTCTATAACGATGCTCTCTCGGAACCAGTATCTACAGAATGGCATCCATGTAGATCAAAACAGAACTAGCTGATTTGTCAAGGCAACGATTGCATATGCAAATGTGAGCTAATGTGATTGAACAGAAATTTAGCGTCTTACTCAGATCAGAATTTGTTCATGATATTGTCACTACGAATGTACATCAGTTTGAGATATCAGAAGTCTTTTGGTCCTTTAGCCATCCCCATCCAGGGTCTCTCACAGAGTTTTCGAAACCTTCATCTGTTGATGCGGTGCCATCTCTGGTTAAAGACCCTAGACGTCTTTACTCTTTTCAAAAAACAGTATAAGATGGCAACCAGAAAACCTTCGGCAATTTAGAATCCTTAAATAACATTCACGATGATAGACGATTGGAAGATTATAACAGAAAGAAGACCAATCTGAATGTCGGTACCCTTAGTTCGCTCCGATTGTATTCTGTATGCAAAAAGAACCTATCTACTGGTTTTGATTAGAGTTAGCCGGTACTAAACGGGAGCTTTATTTGATGGTAAGACCAGGAGCGTTGTACATCCGAACCTTTCAGTTGTCAGTTTGTGTTTGTGGGAAGGCTTCTTTCATGGAAGATTCGTGATGGTGATTGTTTACGAGTTCATTCGGCTACCAATGTGTTAGTTTGATGCAAAGAGATGGATGTTAGATTTTTCTTGTAAAAACTGTGTTTCGAATCGGGTTCCCATTCTTTCCCCTAGGTATAG--AATTAGTGTTACCATTAATCTA--TGGACCCTCAAGATTTGATCTCTTGTTCCATGGCGTCCTAACCATAATGGGTTCAATGAAGCGTTTGTTTCCTGAACAGAACGTGACTTTGAGACCCTTACGAAGATTATATATTAGTATTAGGGTTGCAATATCAATTACATATCTTTGCAAGCAGAAGTTACGTCAAAGATATTGGTTCAGCCTTACTTTTCACAGTGGATCGATAATCTGTTCTACTCATCAGTGGAGAAGAACTCCTCTAGTAAAGTTATTGTCATGAGAGTTCATTTTCTAACGAGTCAGTAGGCTATTGTTCATGACAAATCGCTGGAAATAATATCTTATTCTCGGATGGAAAAATTTTTTGCTCCTATGTTTGTGCAATGCGACAACCCACTAATGTACGGTACCCGGGAGACTTCATAATTAGCTTAGTGAATTATAAAAGGAGATCGATGATCGACACAGGATATACCCCGTCTTTAATTTCCCTGTGGAAAAAGAAGAGCAAAACTTGAGTTAACTTCTGTCACAATTCAAAAAAAAGCTTTCTTGATTCCAGGGTCAAATAAGAATGTTTAAATGTAGGACCACGGGCATTACAAGCTTCCTGATTATGTGCAACTTTTCTGGGGAACATTTGTAAAGCTCTATTTCCGGGAAGGAGGAATTACCAAGCTAAAATTACAGTCATACTTTAACGTTTCTGATGCAGAAGATGTTTGTGAGATAGAGCTTTTGACAATATACCAAATTATTAAGCAAAAGCAATATTTGAAGGAATGAAGAATAATCTATTTTATATCAGTACTCGAGTCTTGATCAGCTTT----ATGTCAACTTCT----TTTA----GTTTGACGCAGACCTTCTTAACTTACTTTACCGAAAGAATGTATTTCGGTTCGTCCGACATAGTGCAGGACAGTACTATCACTTTTAGTCGGCTGACTTTTGATGCTTTATTTTACGTACTTGATGACAAACCAACAGGTAAGGCCAGTTCTGGCTAACAATTGGTATCCATCTAAAATTTTGTAATTGTATCCCATAAAGAGGATTCTCACTAGTAGGCATGAGTGCGGGAGTATGACAGCATCTTTTCATCTTGACAAAATTATCCATATCATCATTATGAG--ACAATTCATCGATGAAAACTTTCTCACTTGGTGCAAGAAAGGTGGACTTACTATCGAAGTAAAAATCTCTCCAGTGGTTTCTTTATTACCTAATAAGTAGAATCTGGCATCGTTATCACAAAATGAATCTCCTTCATTCATGTTTGACATATAAGTTTTCTAGGTCGATCTGAAGTCGCTTTTTATAGCACACAACATATGTGAATAGGTATATTTATGCATTTAGTTCCGTCAGATTTGCATTTGATTTTGATTTTTATGTTTAGTGGATAGTATATTTATTAGACAATTTTTTTTGGACAGGGAAATTTTTTTATAAAGATTTGTCAACGCAATGAGAATGTTTCAAAGTTTGAATATCTGAGGGTTTGTTATGTAGAACTAGTTTTTTGAAATGTATTAGATTCGGTTATCCAAAGTATACTCAACTATAAGATCTTTT------TATTTGATTGTTGTTTTATATCGCGTAAATGTAATGGACATCCCCTCCGATGTACTGTGTAGGAGACCATCTATTGGTCTAACCGGGTATAGGAGTGGGAATTTCTGAGTCACTCTCTCTTCAATCAACTTTAAAGATCCATTTTAAAGTGAAAAACATATAGAGTATTAGTCCATCAAAGCATAAAAACTAGCTTTTACAGTTCATAGTTTAGAGTAGTCAGTAAGCTGTCCAGTGTCATCCTTGAGATCTGTTTTGAAGTTATGTCTAGATCGATCATATCTTAAGGACCCTGAGATTTGCAGGAAACCGATAGGTTGAGGCGTTAAAAATTATCAATAAAAAGATTTTCTGGTAACTTTCTTTGTATCACTCTGTTCTTTGTCAGGTGAATCTATGTATTGTCTT----TACT--AT----TTGAAAAAGCTTTCGTGGGATAACGATTTTAGTTCGGATTTACTACTTGTGGTTTGCTGTCTTTCAATTCATACAT--AAGT--ATTCTCTTTAAATCTATGGAAAAA----AACA----AAGGGCATAGAC------TGCTTA------------GAAA--AGATATGG----GCTCTT----TT----TCAAATAATCGATTCAAAAG--------------ATATGA------AAATAGAACA--------CAGCTT----ATAT--TTTTAAATCATCATTCATTCCTCGGATGACATATAGCATCCTCTCTAATTTACTTAATTCTCATGATAGAGAATCTTT--------------GT----CAGAAAAAGATTTTATTATAAATGTAATCATA------AA----GCCCTTCTCAGTTGATTTTTGTGTTGTTGATTTTAAATAAAATTTAAAATAAGAATGGGGCATTCAGATTATTATTGATTGTTTTGTTTTCGATTAGT------TAACATTGCT----GGAAAGGT----CGAAAAGTTCTGGCCAAAAAAAGTTATCTTTGTATTATCTGTTTAAGTATCTTTATAGATTGACAGGCAAAAGATAAGGATAAAGCTTTCGTAACTAAATGTGAATAAACAAGTGTCTTAATTTTTAAGTGAGAATAATTAGGGGCGGCAAATGTTTTCATCTTTTTATTTTGATAAA--TTTATAATAGGTTACTGACGAACCGTATCTGAGATCTAGATTGTCTGATAGTGGCAGGGAGATACTACATCAATTTTTGCTTTGCGGATGGTCTCTTTAATCTATCTTATTATCACTCTCTTGGGTGTGGCACCCTATTTGGGAGTAAATGATGAAAATTGTCAAGTCAGATAC----CGGATGTCAAGTCAGTCTTGACATGGGTGGGCATTACGCTTTAAATCTCTTTTACAAGATATATCAGTAATATGTTGAATATTGATAAAATAACCAATTAGACGGCCT--ACATAGGTCACAATGGATCTTATAAAGTTTTTCTCTTTGACCATTTAAATCTTAGTTCTGAAGTGAATATAGGTCGCAAGATCAGGGTCAAAAGGTTCAGAAAAATAGGCCTCCCCCATAAGCTGTGTCTCACGGCCTATCCGTGTGAGTGTATGTTTGACCAATGGCTTTACCAAGAAGGAAAAAGGGAACCCAAATAACATTCACTTTGAAACATGGTTTTAGTATAGTCAAGGGAAAAGGAATGACAGACATGGAATATCAGACCCAAAGCACTTACAAGAATAGCAGATGACCTATGTTTCTTGTATGCTGACCTTAGGGGTACGTGACAATCTTTTCTTATTCAAGAAAGATGAATCGTCATTGAGCGTAAGTAGCAAGAGCTATTTTCCCACGAGAGAACGTGTCACTTTGGTGAAGTAATTTGGTTCATGTTTTTTACAGAATGTGGTTCAAACTATAACTATCCACTTTGGACAGTGAGAGGGTATATGTGGGAGAGAGAATTGGTTATAGACGAGTACAGTTTGAAGCATGGTCTCTCAATGTTTTTGATTTCATCATCGTTGAAGCCATGCAAAGAGAGTTATAGTCTTTTAGACAACGTGAAGAAGATCACAAATCTCACGGTTAGAAAATCTGCGACCTTGAATTGGAGCCACTTT--GTAAGAAAATCC----GATGATATTTGATTAATTCTATAGAACTTCCGATTGGATATAAGCAGACTTTGGAAGGGAGCCAAGGGGATAGAATTTTGGAGAGTATATATTCCCTGAATGAAATCTCACCGTTTACATTGCAATCTCTCGCAGTAAAAAGAATGGTGTACAGAAAATAGTATAAGTACATAGGAGAGTGTCTAGTACTAGGAATGGTCAAATTTGTCACAAAAACAGTGAAGTCATGTCAGTTCCAATATTATCCCAAATCTTACTGAATATCATTCTTTGAAATAACAATAGGCTTTCAGACAACCTTTGATTGTAATTATGCTTGAGATTGTCTGATTCGAAGTCACTGTGTGTTGCATTGAAAGTATAGAGAACATGCTATTTATATGTTTGGGTTTAATTTTGTACTTGTGGTTTTCAAAACTTTATAAGATGAGATTGGCTTTATTTATCTCTGATGATTTATCAATATTGGTCGTACAACCAAAAGGAGTTTAAATCTAAATAGATTGATCGGTCTTATGGTTGCAGCAGCTGACGGTCTAATTTGGCTCGTTCCAGAAAGGATTACAAAAAGTGGGTTGGTTCATGTGCATTATTGATTGTTCATTTTACTTTCGTTGCTTGTGAGGCAGCGGTTTAATATGATTCTCTAGAAAAGATTGTAAGTACCGGAGAGATTCAAAGCTTGCCAAGGTATCTAAATCGTTATTCTGATTGAAATGTGTTTCAGACCGATCTTGTAGCGGAACTTTTGTATCTCACCCTAACTACTAAGCTGAATTGAAGCTGCTTACTAGGCTTATACCCATTCTTGAAAGAGCGTCTAGGGAAAGACATGAAGGCTAATGATTTAGCATAAAAAGGGGAGAAA----GAACAT----GGAAGTAGATTGCTGATTCGTACTGCCAAA----ATCCATTCGTATTGATAACAATGTCTTCATTGTACACCTCATTATGCCCTCGTTGTACATTTTTTCATGATTGCTATAAAGCTGCATCGCTTGTCTTTGATGGACAAATAATCCAGCAGAGCCAATTAAAGCGTAGGAAAAGAAAGGTCTTTTAGAAATATTGGCAAGCTGACAAATCGCATGTAGGAGTTTATATAAGGGAAGTCACAAGTTTTTATATGTCGGGGCGTAGTAATCTGGGCGCTCTGCGGCTTCACTAACAGAGAGTAAGTGTAAACAACTCTAGAGAATTCAGAAATTGGGTAAACCA----TTCAGGGAATCATTTTATACATCCAGTTGTGTCACCATATCTAAAGCAATAAGTATTTTTTGGAAGGTTGGAAGGAGGAAATCATCATTT----GATG--AGAG--------GATTGAAAATCGGATTATTCATGCTTCCATTTGGCACGGTTTGAACCACAGAGAATGGCAATGATTGCATTCCTTAGCATAGCCGGGTATGAGTCACAGAGGCTCTATATGATTGAGAGTGTCAATCTTTGTAGCACGAACAGTCTGTATGTAAAGGGGGTAATGGGTGTGTCTATTGCCGGGATCCATAGCCTCCGTCTATTCCGAGTAAAGAAGAAGAATCGTTTTCGATTTCTCCATAACAATATCTGGAAGTCTGTCCGTCGAATTATGGACGCTTCTATCTTCCCGCCTGTAGAGAAGCGTCTTCTAAATTCCAATTGAGCGGACCAGAAAGTCGATTTCCGTGTACAGATACATAAGCTTATGTAATCGAGTAAGAACAAAAGACTAAGCAGGGGATTGAAAACAAGTGTAGTA--GT----GACTCAGGGTGTATAACTCTGACAGGCTCTATTAGGGTGATCACAGCTGTCACATAAAACATCCATGGGAGGTTGTCGGGGTGAGAAAGGCTCAGTCATGCCGCCAGCCTTGTCTCTCGATGGTATTGGACAGTTTTGGTCCAAAGAACGTTGAAGGTCATGTCGAAGATTA--ATAAGATTGTTGTTGGGACTCCGGATCGGGATGAGTGTAAATATAATTGTCTCTCTGCACAATTTTTTTAGGGGACAACTATTTTTCAGACAGAGTACGTTTGTAGATTTTCTTCTCAACGTAAGGGTTTTCTTGTCATCAAAGATGGGCACTTGTTGTAACCATAGTCTCATGTAGGATAGAGGTCAAGAGACCGCCGATTCGGGTTCCAAGTGTTTAAAACCCCGATAATTGGCAAGTGGGTTGGTGATGATGATCTTGTGAATGTTTTTTACTTGGCCAATGTTTTGGAGCAAACGAAAGCGACTGGGTATCTGAAAGATGCTTAGAGGTATGCCGAATGTATGGGCCATCATTGATCTTTTTATTACTATTTGATGCTCTCTATGCGATTAGTAAGCCTTCAAGAACTAGCAGTATTGGTCTTAACCAAAAAAGAACTGCTAATGTCTGATAAAGCAATGGTAAGCAGGACTATTTTTGGGACCGCTGCTATGTCTTATTATTTCAGAGCATCAGTATATGATTATGGGTTAGCGTCAGACTTAAGATGTGACCGCGTCGTTGAATCTTGGAAATACCGATGTCTCTTCTGATTCAAACCCTAGGACCATAGTATGGTGTCTTAAGGTTAGACAAGGATATGAAGACCTTTGGGATGCATAATCCAATCATTCTCCCAGAGTAAAAGCTTTAACGTATGAGAGTCTTGTAGTATGAGAAATACCATGGAATCCAATTAGTCTTTAGATGAGTTTCATTGAACGCTGGTCAATTTATATTAGAGATGTCGGATGATTTGCATCAACTGTGTCGTGGTCTAGCTATTAATACTTTCGCTTCAAGGTATTAATAAACCAGTCATTATGTTGACAGAACACTATAGGTAAGAATCTGTTGGTGTTAAGGAGCTTAATTTCCTTACAGAGATGGAAGATGACCAGATATCTTGCGGACCAAGGAAATGTGGGTAGGTCTGGAAAGTTTCGGGATGGCAACCGCCTTCTAAAAAAAGTAGGCCGGTATACATTGACTGACCACTGTGTGTCCGTTCGTATCTACATGTTGGAGGACTTCAAAGATTATGTCTTCGTCACCTCATACTTCTTGCGATGCAGTCTCCTGTGCCTTTTCATTTGAGATGCAATGTCTATCCATGACCATGTCGGAGTTGCAAAGAGTCAGAAATGATGCGTGAGCGGGTTCCAGAACCAAAACTCGGTTTTCGATTGCGGATTGAAAATATGATACACCTTTTACGAATGTGATGATTTGATCTAAGCTTTGCGTTGTCCTTTCCAAGCGCCAAATGGTTGTCCAGTGGGATTAGTGATCCCCTAGGGTTACAGACTGGTTCTTTTGGGGACCCAACCTGATCTACGATACCATTCCGTGTGAGTGT--CTAAGGAACACTCTCTGATTACTAATCGGCCTTAGTCACTTTCCATTTGCGGGAGAACCCTTTCACTGATTGTCAATCGGGATTCGATTTCTGAGATAGTCAAAAAGGGTCATGTGACGTACGACCCTCTTAGTATGTATCTTCCGACGAGTCTAGTTAGACACTGGCATGTCTGTCTAAGCATTAGAGTCTAGGTCGTTAAGACGGCCTAGGTCCTTGAACCAAAAGTATGCTGTCATATGCTACCGGTAGTAGCTTTAACATGTGCGTCTCTAGTTTCAGCCCCTTCATCCAGTATGCTTGTAACACTTGTGTCAACTCTAGTGATGTGATTCTTAGTGTGTGTGACTGAGCATTTAGGAAAGCTCGTCAATATCATCACGTCATGGTCCGCCTAGCCCCGTGAACAATACTCTACTGGATCAATTCAGTTTCCATTTGCTGTTATCTACGTACAGACGTTAGGCCCCCAGTAGTTTGGTATGTAACATACGCCACTTGTCATGGACAATACCTGTTAGACTGCGAAAGTCTGTGAAAAAATACACTAATTG----GAGTGCGGTAGAGTGAGTGCAAGCGTTGTACTATCATAGAACGAGTTTTAGCCTCCATCTGATTAGACCTGGATGATGAACATGAGGTGTTATTGTCCATTCCTTGAACTGTAAGAATCTGTTTCTTCCTTTGTGACTGACAGGGTAATTCAGATCGCTGGTCTGCTCTAGTCATCTGAGTCATGTATTGGAGAACTCCTTCATTGAAAGCGTGGTGTTGGTATAAATGTCAGGGGCAATCTACAAGGGAACTTGACAATTCCTACAAATGGTGCGCCGTTCTATGGACGGATTCAGAATCGTTTTGTTTTACATCGATTGTCTCTTCTAGTGTCTTTGTTGGTTCATTAAGTTCATCATGCCTGTTTTGCAGACCATGATTACGTTGGTCTACAATAAGGTGTCTGTATCGCTAGGCTGACATAACAGACTGTGAGAGAACCTTCCTCGGTGAATGCAAAATGGATCTCTAGAAAATATGAGAGAAGGATACATTCGAA----------TTACCAGCTAGTCGGCCCATATCTCTATTGTTGTATGTACGACTGTTCGAATCTGTGTATAGGGGACTCTTTCGACATTTGTTTCCTTGGCGTAGAAAACTTCGTGAGTCGAATCCTTCTGAGTTGCAGCATTTGGTATGAACGGCCTCCCTGAAACGATGTCTGAATTGGTCTCTTTGTCACAGTGGGAGCTTATCAGAGTGCACACCCGAATATTTTTTCGTGTTTCGTGTGTTAAATGATACCATATGGGTCTTTATGAGTCTTTCATATTCTTTGTAATCTAAAGGGTTGTACCCACACCAATGAACAACGTTGTGTCAAATGGGATTCTCCATCTCTTGTAGACTTCGAGAATTCTGGTTGGAGACTTAGTCTGCGTATCCGA--TCAGGGGGTCGCCGTGATATTCTAGCGATGCCTTCCCAGGTGGGCCCTTGGGGTCGTGATCTTTGCCAACCGGTTGATATCTTATTGTACGTCAGAGGGAATGCATCAACCTCTGGGATCCTCACAAGCAATTATGCGACGTATGTCTCTCTTAGTATGATTATTTCTATGTGTCTAGTTAAATACTCGAATGGCCATACAAGTCTTAGAAACTATCTCAGGGGCATAGGCCGGCTAGGTCTTTGCAAACATATTGATCTTTCATAGTCTGTCAGCTTTAGGGGATATTCTAGAGTCACTAGTTTCTACCGTTTGATCAAGACAGCTTATATCAGTGCTATTATCTCCCATCACGTGGTCACAGAAGAGCTTGGCTGAGTACTTTCATAAGTTCATCGGGCGATGGGTATGATGGAAAAGGAGCCTAAGAGTACAATTCTTAATTGGCATCGTTCGGGTCCTACTGGTCTTTGTCTACGCGCAGCTGTTTGTATCGGAAACAACTGACGACCAATTGCCATGAACGTTGTCTGTAGATAATTGCTCGTGCTCTATTTAAGAAACCCGCTCATGAGTCAACAATGTGCTGATGTGATGGATATGGATATATTACCTCTAAAAAGCCTGGGCTCTGGTCTCTGTATGTCAGCTGCTAAATAATGATTAGAAGGTGTTAGTGACTGTTCAATAAGCGGTAAAGGTTCGTTTATTTCTTTGCGCCAGGCCGCGTATTTGTATTCGTTGGCGTTTTTTGGAGTTCTGAGTAATACATGATGGTATTTTTTGCTTGAACCATAATATGCGGTACGTTACATTATGATCTCATTTTGAGGATGTAAAGTTTCATGTAACTTTACACTACATGATTATCTTTGTAGATATTATGGATGGGTGAGTCTATTGACTCTGTTGGGATGATTAGTCTAATTCTGCTGATTTGCGGATAATGAATTAGATGGTCTGACTAACTTGGTATTGATCTTGAAGTAGCAGGGTCTTCATGGCAGAAATAGTGATAGCCCTTTCGGGTTTAATCATTTGAGTTCTGATGCTAAATAGGAATTGTAGTACTTAGAAAACTTGTAATTAAGATTATCATTGACAGTTTCTAGGTGATAGAAGAACTTGGTGATTAAGCAACAAAGTTCGACAAAACGGGCTTGAGTTTAGAATTGATGGTTTCAAAGTTTTGATGCCTGTTTTAGGCTGAAAATCTACAGGTCATTTTAGAAGTCCACTACCTTATTCGGCTTAGAGCTAGATTCTGAATGAAGGTTTTATTCTTTGACAAGATAGATGCAGCAGTAAAAAATTTCTTGGGACCGGCAATATTATGTTGAGTTAGAGTCATGAAGAACATCGCATCCAGTGCTGTATCCCTTTTAGATGTATTAGGAACTGAATAAACCATGGTCCTCTTACTGAAACACATGAATCTCTTTACGATGTCGTGTTGAGACCTATCATGACGTATTTGATTATAAGCTCATGTGTCTCAGAGTATGTGTATCTGACAGTTTGTTTTACTTTGAACATATACTCGTGCATATCTATTTGAGTACGTTGCTTTTTCAAATGGAGAGTTTGTGTGATGTATCATGCGTCTTTGGCAATGTCACCTCTACTGTGAGTTTTCAGGTCTGGTGGACTATTCCTCGGTAGCTCTTGATGTGTGATTTAGTCTGTGAGTGTATGTGTTCTGATTCCTATGTCAGAATTTTAGTGTAGCTTAGAAATTGTATTCACTTAGATGATCCAGAGGCCACACCTAGCTCATCCTAGTGGTGAGTGTGATCGCGCTCCATTATGTAGCTGTTCTGGAACTTATTGACAGGAACAGGAACGATTGTATGGGTTTAATTGTCAGGGAGAATTTATACGAGAGTCTGTTTTTGCCATAACTCCATTGTATTCACATTTCTTTTACTTCTCTGGTGTTGCTGAGAGTACTGTCATGTTAGTACATATAGGTTCATCAATGTTCATTCACCATTGAGTGTATCAGTCTGTATATATTGGTGTATACACCTGTACCTGTAGGAGAAGCTGACTATGTCCACTCCTCGGCTAGTGTGTGAGTCATTACATGAAGGTTGCTTGTTCTGTCTATGCGATGATGTCCGTCATGCTTTGGCTAAAGCTAAGTCAGTTTGTTGGCGTTCAGGTTATCGATAGCGTTTGTCCTTGCCCGTCTGTCAAGTGAACAGGAGTTGCAACCTCAGATCGTAGAAAACATTGTGGTGTTGATACTAGAGAATAAGAATCGGTATTGATTTGAGTGGGAGGGACTATGGTTTTGTTGTCTCTGGGGTACTGCTTGGATTTGGCCAGAAATTTTGTAGCTAGGAAACCTTTGGTTGCCAGACTTGAATCTTATTCCGGGGGGGCTCTTGCTTGTGATTCTGAAAGTTGTTGTCTGAAATGGATTGTCTTTGACAATGAAAGACAGTAAATCGGGTGGCGGGAGCTTGTCTTTGTCGGGGCAAGCTTCTCTATGTGAGTAATGGCAATAGGGTCATCCTCTATGCCCCGCTCACTCATTAAGATACTAGGCATATGAATGACTTCACATACGTGTGTTTTTGAGTTCGTGTGTGAATAGTGTTGTTAGAATACCAATGATATTGTCTATCTTTCGTGGTCGGATCTTCGCAGAAATTCAAAGTACGTGTCAGCGAATCTATTATGGAGTTGTTAAATCAGAAATAGTTTTTGTTTATGTATATCGGAAGGGGATATCAAGAGCTAAGGCATGGGTGAAAGTGTGATGTAGACCCCGCTTAAGTAAGAGGCTGGCTTTGACTCTAGCTATTTTTGAAATTCGGAGTTGAAGTGAGCGAATGGAAGCGTGTCTTTAAAAGAGGTCAATTATGTGACAGAGTGAACGCGGTCTTGGGCGACTATGAGAATTTTTGTCCGTATGGAAAATTGTAACTGCCATAGTGAATTTGATAGTCGTTATTGAATCGTGTGTTTCTACATCAAGGTTGTCATTTGGCTGTACTTGTTGCCTCTTTCGACCATTGCTGGTTAAACTGTCAAGTGTTTGTGTATGTCAGTTGGTGTCAGGGATTGAAATCCAAAGAGAGTCTATAAAGAACAGAGCAGAAACTATTTCCGAGAGTCTCCCGGGAAGCCTTATGAATTAGTTAGCGTCTGCCAGAACACGTTCGTTGTGGGGGATGCAACTACATTGTCGTAATACTGAGTCCGAGCCTGTGATAACGTTCTGGCGAGAAGACCATTGAGGGTCTTCGACAGGAACCAGTTGACAGATGATTACTCGCCCAGTATCGGCTGGGGAGTCGGGGAGAGGAAGCACTTCATCTTGATTGAGACTCCTAATTCTTGAGCTAGCTTGCGCATTTCTGACTCGGACTGGATCTGAGATTTTCTTTTTGTTTGATGAAGTCAATAAAGATAAATTGGTATCCCAACTGTAGTAAGTGTTTCTCAGACCAGGTCTTTTTGGGCGATTGTACTGGCCGGGGGGAGTGCAAAGATACATTGACCTACCCATGTACTTGTTTTACAAATCCTTTGGGAGAGATGATGTATGGGCGTTAGAGTAAATGGGGCTGATGTAGTTCATTTAACTGTGAATTGCTACTAACAACCTCGATGGTCCCCGATTGATGTTGAGGGTTCTGTTTTATTAGCGTTATCGCTTGTTTACGCTTTTTTGCTGTCATATACGCTTCTATGGTTTTGGCCACGGCAGAGCTTCAGTCAGATTATTTCAGTAAGCCACTCTGGGTATGGGATGGCCAGGCTATGTTAGTAATTCAAGCTTCCAAGGGGGGTATTTGAGAGAATAGCCTTTGGTCTCCGTCCTGTAGACTCAAGGTCCATGTTGGCTGATAGCGAAAAGCAACACTTGCAGACACTTGGAGATTAGATCTGTCTTAGTTTTAATTTGGGTGCGAGTACGGACATGAGCATTTGCTTCTAAATTGTAGAACTTCTTTGTCAGATCTCTTTTGTGCCTTGTGCTGGGAAGGCCTGAGTGAGAGGTTGAAGGGACGTCTGTTTGACTGTCTTCAGACCTCTACAGATAAGCCTGTAATTACAAGAGAATGTCATTGTATAGGTGCTGTACGAGGCCTTCGTTTGAGCTGTTGCCATGCCTTCTTTGTTTTCGTTAGGGTTGTTAAGTAAATTTGAATTATGTTACCTGATGGCATTCTTTGGAGTTCATTCTAACGCGGGTTCATCTGAATATTAGACTTTTGTGTACATGGCCTGAGACAGGGTTTATCTTGTTCATAGTGTCGTGATTTACGTCCCTGTGTTCGACAAAGTTCAGTACTCATTGACTGTCATTGTCATGCACTTTATGAATGATCTTGTCAACGTGTTTGTTCGATCCGATTTCACAGCCATTGTTGTCTTGACTACTTGCGAGAGTAATTCATCACCATCTCCAGATTCTATTGAGTGACCATTCTAGAGGAGTGCGAGATAGTGCGTCGCATCGTATCTGTGTATGAGAACATTATCGGGTGTGCGTGAATAATCCTGTTTACCTATCAGGGAGAATTTTAAGGCACGTACCCTTTGTCCAACTTGGGTGTTTTCATAACTTGTACTTCTTAGCATTGACAGAATGTTATGAGATGTATGGGAGCGTCGGTCGACCACTGCTTGCTCGTTCCAGAACCTGAGAGAGTCTGATTGGATTCTCACAAATATCTTAACGGGTATCTGTTGAGGGGTCGGTCGCTCTGAACCTAATCCTGGGGGTCACACTGAACGTCTAGTTGAATAGGAGACCTTTTGTGTATATACATATCATCTGGTATCTACATATAACTTCCATCATGGGTTGTATCGCATAGGTTAGTTCGCGGTTGAATCTCGCAACGGTTTTAGGAACCACAGAATCGTAAAATGCCCTTGTTTTGGACACCGTGATTATAACCTTAGACAAGTCAACTTCCATTTAAGGCATGTGGTGTCCGATAGTGACTATGTTTTTTGGGTAAATCGAAGCGTCACCACAAGGTAACAACATGGGTATTTAATCGC----CAAACAATGTGAGTGTTATGAACTTGATTGGATCGTAAGAGCCGGTTGGGATAACACTAGGAGCGAAGGTCATCGGAATCCATTATATTGGAATTTATTTTTGTTACGGTGAATTCAGATAGCTATCCAACTTTGTTCAAGAGAAATCTTGTTCCCTTACTCGATCTATTATGTCAGACTATCTGACTGGGAAGGCGTATATGAAGATCTCTTGCGAAGTATGAATGTATCTGGACGTTAAAGTGTTCTTTCGTTATTTTGGTGGTTATTCAAGCTATAC----TTATTAACTTACTTCTATTTGCCTTTCGATAT----TTCCTCGCAATGCCGAGTTTGCATTCATCAACGGGTGTAGCTGCAACTGACCTTTTCATAGCTTGTTGCAGTGTGAATTTCAAGAACATAACCGATGACAATGTGATGATCTATATTATCTGGTTATACCATTTGACTGTGTTATTTCACTTTCTTATAGGAGCATATCCGATTATGTATGGCCTCATCAGTCTATGTTTTACTATATTTGAAAAAGCACCAATGTAGGAAAGCACCAGCGCACTCAATTGTTGCTGAACTTATGGTCGCTATTACGTTTGGCACCTTCACATAAAGTCATCGAGACCGGGCAGGAGATGATTTAATCCTTAGGTTATTAGGAAACTTTTGTATTTTTCAGACACTAGGTCGATAAAAAGATATGTTCCATAGTGTTTGATAATGGAGTATGGCTACGATATGACCCTGATTGTTTTGGTGTTGTAATACAAATGTGATTTAGTAATATATGATGATAGCTTGGGAGTATCTATTTCCATTT----------------------------------------------------------------------------------------------AGAGTTAGGGGACTAGTACACAAAGAATCAGAGTGTGATTAAGTGTGTAAGTTCAATGATTTTTATCTGCTCGAACAGGTATGTATTGGAGATCCAGAATCTCACTGAGTCCCTGAGAGAGGGTGGGAGTGCGATTTTATGTAATGAAATGTTGATGTGACTACATCTGTCTTCAGGGCGTCTTCCACGGCTGTGTGGGGGAATCATTATGTTTGAGTTTCTTAGTCTTTGAGGGTTTGTATACAGTTATTCATGGGTATGATTGTTC--AAGCCACAGTCACTTGGGGTCGCAATCCCTGTTTTAAAATTCCAGACGCTCCGCACCAGTGAAAGTAGCGACAGTTGGCTCTCATGGATTATATAACAAGTGGATATCGAAGATTTGTAAGGGTTTGATTCACTGTGACTGTTTACAAGTGTGAACGGACTACACATTAGCTTGAAGCCTTCTATTTTGCGAGCATTTAAGACGGTGAAAGAGAACAAGACTTCTGATGTATGGGTAATTGAGAAGAAAAAGGCGATTGCAAGATGGAGTCCACGAAGCTGCTCTAAGGAGATCATGAATATATTGGTCTTTTCCCGCATGCCACTCTCCACCCCGGAAGCTGAGTATGTAACGAAATCTGTAGCTTTCTGACAGTAAGATACTAGTTGCGAGTCTATCCGCGTAAGAGAGTAACGGAGAGACTGGAGATTGGTTTGTGTCATACTGTGTTTATGAAAGTCCATCCGTACTTTCATCAGTTGGCTTAGCAGCGTAACGGGGTTGGAGTATCTGTTGCTAGCTGTCGACGAACTTGAGTGTTCGACACGTTGTGAGAATTAGACCCTTGGAATGACTGTGAGAGTATCGGGGTTAGAGGTTGACAGTCTATGAGACCGCCTGTCCGAGTATGAATACCTCAGGGCAATGACCGGGCAGCGAGTTTGAGATGAGGAACAATTGA--TCGACGGAGTAGCAGTAA-----------TGAGGATACCCTGAGCGTATTCGTTTGCGAATCTTTAACATTAACCCTGGTCCACTGGAATAAACAGGGAGACATACAGAATCG--GTGTGTGAAATAGGTAGTTATTCCACAACCTTCACAGACCCAAACAGTTGGTCGGAAGGAACCAAAATGGTACCTTTTAACGGCGATATCATAATGGCGATACCAACTTACTGACACTTGCATACTCGGGAATGCTTAGACTAATTTT--TGGAATTAACAACT------CTCAGGATGACCTAACGTGG--AACCAGCAGT----TGTCATGA--GGATGTGTGTAAGTGTATCCGAGATCTTCCCAGGATGAGAGAGTATAGGCTAACGTAATCATTTGAGGATAAAAGCTACTGTGATCTACCTAAAACACCTATGAATCAACTTGTTCTAACATGGATGTAGAGGAATTTTAATCCGAGGCTTATTGGATCCTTTTCTGTCACATTCTTACATGGAATCCTACTTG--CCATTGCCTAGCCGCTTAATACTAAATCCAGCGAGGGTGAAATTCTGACACGGTCTTACAAATGTTCAAAAGGTAACGCCCATAGATACGCTGGAGTCGTTGTACCAAACGCTACACATCGAAATGGTATTGGGTGACTAAAGTTGGGGACCGACTAGGTGGTAGTAGGCCTTATCGAGATATTTGACCCTGACATCCATGGGCGTAAGGGACCCATTGTGAAAAACCCACCCTGGGGATCTCGTTGAGAGAGTGGAAAGAAGAATGTATGTTGTTTTGTGCGTAGTGCCGA----GAGACTAACTGGGGGCGAAAAATT------CACACTTTAAGGCTGTCAGAGTTTGATATGCTAGAGAACGGACCCGCTCCCTATGAATGAGCGGAAAGGGATTTGCGTTGGGTCCTGGTAATCATACTGTAAATTGTATCAT----GTACATAATATAACATTGACAGAGAATATT--TTATGAAATGTTCGAATA------TTTACACTAGAGGTTTCCCGTTCCAAAATCATTAGT--TGCCTTTCAACAGAGATCTTATAGTTGCGGGTCCATAGAACATTTGTATA----ACTCTGCTATGACACTATCCTCTAAATGTTATCACACACAATCTATATATTGGTTG------------------ATAACGATTATCTTGTAACCAATCACGGGTCTTTTGAAAATGGACTGGCTGAGGGTCTATCGTTAAGACTTGGTATTAGATTTATAAGAG--------------------------------------------------------------------------------------TGATGTATGATACCGAAGGTGAGATG------GACTTTTGGAATCATGATACGAGTTGTCTTCGTGAACGGTATCTTTCACTTTTGCATTCTAAAGGTCTCTTGCAAAAAGTTTGTGAATTTGGAAAAAAGTATTACCCATAAACTTTCT--TACGAACG------------------------------------------TGAAGTCTGTGTTCAAAGCC----TCATAGAACGCGGTTTCTGAATTTCTAAAGATGCACATCACCATGATAAATGGAAATTGTGCATGTACAGAT----------------------------------------------------------------------------------------------------CGTTATGAAATAAG--------AAATATTCAACAAGGCACTTAGAAGATGATGTCTGTTGTTATGGGATCTTTGCCCGTTTGCGGTAAGGAGCCTCGTCTCTTGTAGGCTTATTGAAATAAAGACAGTTCCAGCTCAATT----------------GGATTGCAAAGACTCTCGTAAAGTTGAAAACGTAACAATCTAAAATTGAGCTTTTATTGAATATTCATGATTGAAGCACGTTGCTC----AAGG----CCGAGCTACTCTAGATTCTCTA--CTCTCCTGCATCTTACCCCAAAACTACTGCTGTCAACCTCATTGTTTGAATCAATCAGGAATGCGAATAT--CCAACC------------------------------------------------------------AAGGATTCCAAAATAGGCATAATAGTCTATGC--GCACCATAATCTATTCGCCATTAGATCGCTATCGTA------TTGT--------------TTAAATGGAT--AATA--CAAGTATCTTTAAGTGGGCGATGAGTTGCTCAAGAACCTTTTAGCTCTGTGTTGTTCTTTTTTT--CTTTCAAACGAG------AAAG----GCCTATGC----AAAAATCAATCAGTGGTTCTGTCCTTTTTATATTAACCAATGGTTGCCGAAA--GAATAGGATGCCCA--TACTGATTATAATCAATTAGGATTGCAGTCTTATAAGCTGCGAAAATTATAGTTCA----AATGAA------------ATCAATAAAGTTCATTCATATTCCAAAAATAATGTAAACTTATAAAAAGAATCCTGATAACATCCAATCTCGAATAATTACCCGGTTATTGGAACT----GTCAATTAAAAGAACCTTTTTTGAACTTCTTATGATCTTAGACTTTTATAATGATAACGACTTATCATAATCTGAAGTCTGTTTACACGTCGAATGACATGAGCTTCTTCATCCGCCATATACAATGGGAGAGACCAATCAATTATAAAACAGGTAGGCCGTTGGTGGAAAAAATACTTTTATTTACACACTTGGTCGATTAGAAATTTAATATTTGTACCTAGTTTCTGCTTC----CGATATATATAGAC--------AAAAAGTTGTCAAAAAATCTTTTGAGTTATAAAATTTTGT------TAGT--------GA----------AGCT----CT--AGCCTAGTAGAA--TAAA--------AGCATTTTAAAAGAGTAATAGAGGTTGTGAGAATTGACGGGATGATTTATTCCTAGACATCATCTGTACAGAATTATGCTCTCGATATTGTTGATGTATTGATGGTCATT----ATATTGATACTGAAATAGGTTTGTCTTAGGATTCTAAGATAATTGATGCTTTTTGTTATGATTGTTAAAACGTAGTTACATCGG----ATAT--TGGACGCTCTAAAATGTACTCACT----CA--------TACACTCTATAGCGTTTTGTTAACCTTACTGATTTGATGACTATCATGCAAACCTTATGTGAAAGGGTATTGGTCTGAGATGCGGGGACTCCGTTTAGTAGAATTTATCTGTACATGAGTTTGTCATTACCGCCAGGATCATTTGGTTTTGGCCTACTTTATCGGGTTGTAT--GGGACTTCAGGTCCTTATAGTACG--AGGATA------------AGACCAAGTGTTATTACACAATGAATACGTATTGTACACAGAATCCTGCCTGGTGGATTTAGAAAAAGTTTTCACTGAACGTAAAATGTGCTTTCAGGAAAGTTATTTGAGCTTTTCCTCAAATTTCTTAGACTCTTCTTCCTTTCAGATATATGGATGGCTTATGGTCTATTGAGGCAACGTTCGTTCTGGCCAGAGGCTTTTGACTGGTGAAGCAACTCTTAATCGGATTCCTTTACCAAACAAGAAGTCTTCTCGATCTACAGTCTTTCCAGTATGG------AG--CT----------------------TAGT----TTCATATTTGATGAGTCTACAAATCTATTGATAAAACTAGCTGGGGGTAAGCTTAAAAGAAATTTACGACGGCGCTCGTTGTGAAGTCCTTAGAAAACTATATA----CTATTGCAGGAGGTACATTTAAACCATATCTTGCAAGTTGTAATAAATTTATCTCTTTACTCGGAAATAATTAATTATTGCAGCAA--GC------CTAAAATGCTGGAATACCATTGGGCTATTATCGCATTGGCAAATGGTTTATGTGGACTGGTAAACAGTATTTTATAGTAATACGCTAGCAAGATAACGCCATCCCAAGATGA------TATAATCTTATTGCTG--AGTACTCTCAAAAACTCTTAAATCCTTAGTGAGGGCGCTTTTATTGAAGGTCGTAAAGAGCGATCC------------ATCAAA------------GGTTGTTAATTTTGAGAAGTAATCAATAGTATAATACCGAGAATGGATAGGTTCTTCCGGTTTGCTGAAAATTGCCATTAAAATGACACCTTATTGTCTCATCCTAGATACCCAGATGATTGGAAATATTAAGCCCTTGATACAGGATTGTAAGAAATATGATACACCTTATAGGAATAGAAAGCTCGAAAATATGTTCGAATAATAACCGTAAAACAAAATCAGGTGTTAACCAAACCAGAAAGCTATATTATGAGACGGGATCCTTAAAACTTTTATAGAAGCCATTCTAAATATTATAATTATATAATCATGAGCCAGTGGCTACCATTTTCAAAAACTTTGAGAGACCAGGGGGGGAGGATAGAAATGAGTTGGCCTAAGGATTGATTCTATTTTAAAAGTGTTCTATAACGATATTTGACTGCAAAATCTTGTCTCGTGTTGAGAGATACTATCCAG------ATCTCAAACTATGATGTCTTGAAATAGACTTGCTTAAATGATATTC----TTTACTAGAGACTCAGTTATGGAGAACTTGTCATAAATAGATAAAATTAATTGGTATTCTCTAAAATAGGCTGGCCACAATCTACTCTGGAG--TATT--GAAATCCAAGCCATCTTTATATAGGCCTAACAAAAGATGATGTTGCAAGATTCTGACCTAAAGTGATTGTCTGTGA----------ATAC--------------GACGTCGACCAAAAAAGCGAAATTGCAAACGCGGTAAATTTTATCGGGTAGAGAATAATGGAACTCAATCGAGTCATGCTATTAGGATTGAAGTTTCTGTATTCCGATTTTAATAACC------TTCGAATAAGGCTATAACAC--------AT--------TCCTTTGTGGCCTACTAAAACGCTTCTAGATAGAGTTATCAAATAATTCACCGGAAATGCTTCATTTTTTCT--CCGAGGTTGG--------CATTGAATGGAATCCGCAGACAGGCTTCGAAAAATACTATTGATTGGATTTTTAAGATCATGAGAAGGAGAATATAAGAGTA--------GAACAGGGCTCTGAATTC--------------------------------------------------------------GGAAATGAGATTGAACGAAACTTTTGTTGAGTTGGATACTAAATTTTTGACAATTAAACAAAGGTGTTTGGCTATACATTTTCTCCAATGGACCTGTTAGTAATGGAGAATATGGTCGATTTATAATTATAAGATTTCGTGGACATTGTTCCATTATA--CAAAGTGT----TTCACATGATTACA----TGCTAGAAAATGTAAAAACCTGATCATTTTATATGGTCACGGAACATAGGACGT----AAATATTTACAGCATTCAATTATTAGGTAAAGGAGATTGCAGCTTGTTGTAAGGTCATATCGGGGTCTTTTTTCTGGTCTGGTTCATAATAAGTGATACTGAAATACATAAGTTTCAACATTTATTGGGTTATCGGAATTGCCTCTATATCGCTACCTCTATATCTCT------------ACTGGGTTCTAAGTAATT----GAAAGAAACTTTTAGGAATATTAAAATTTGAGGGATCTTATGTGATGACACCCCTGATGATAGCTAAGCCTCAACCTTTATGGGGAGCCTTTGTTAACCATATTGTAGGTTCATCAACTTATGGACAATGCGTTATTGCTTACTTGAACTAGCGAACCGTTATTTGTTCTATTAATTCTGCCCACTTTGGATCTTTCCTACACGAAATTGTTTTGGTTATTATACGTCGTATGGGAGTTTGTCAATGAAT--ATCA----ATATACCAACATAAGA--AACC------TT--ATAA----ATAC--------------ATCAATCAAGATAAAACCCTTTCTGCCCATATCATTGACTATAGGGAAGATC--GTTAACGTCTTGGGTCGAGG----GATA----ATAAGTTAGTTCTTGG--CAGAGGTTCGTCAATTAAATAACTTGGTCGATATAGTTATAGACATTATCTATAATGAAAAGAATCGTGTTAACTTGACCCCTTGTATTTCTTTATGAAATAAAAACCTAAAGGTTGTAGGGCTCTTC------TAAAGGTCAT----------TGTCTTATATAACGTAACGACTTTTAAAGATTTTCCGATATAACATTCGATGGAATCACTATTCTGATAATAAGCTTGGTTCATAACCCTCGCACTTTCATAGATTATATTTTACATCCTCTAGGAGGTACCAAACTAAAAAAGGTTTTTTGAGAGACATATATGGATTAACCATCAAAATAGTAACGTTAGTAGGATCTCAGCAAATTGGAAAAATGACCTATTTGGTGCTATCCCTATCATCATTCTGCTTTCGGACTGGGAATCACTAGTAACAATATAGTTGGAGATATGCGATCCAAGAAATGTTATTCCCTTAAGCGTTAGCAGGATTCTTGCAAAATTATTCCGCACGACCGCAGGGTTTAATCTCTTAGACGCGATCTGAATTTCAGTGATTTTAATATTAAATTTTTTAGTGAGAATGTGTCTTCGAGTCTCTTGGTCTAAAAGGTGCGACAATTGGCCAACATATTGTGTTATACAACATTAATTCGTCAGAGCTTCCCTGAATAGATTTGGTTGATGTCATGATCTACC------------TTGACAAACATAATTTGACCCCTTCTGCGGGTCACTGGTCGCAATAGTATGTGGGTCCCTATGCATTATCAATGGAAACCTAGCTTTTCGGTAACCTTGGAACGGTCTAATACATAGACTTTATCTGTGATATCCAGTGTCTCCAAATTAGACCCTCTATGAAATCAATCATAGATTGTTATCCCAGTCTGTATGGATCTCTTTTAGTCTTAACTGATTACTTAAGGTGAATTTTAATATTGATTTCGCAAAGTTCTTTATCAAATATAAATTAAACCAAAACGTTCTAGTTGTCTGACTCC--TTTTATTAAGAGGGTAGAAAATTAATCAAACGAGGGAATGACGGGTCTATTCCCATGGCT--------AAATGAATGAATTT--GTAATACA------AACAGCGTTAGGTATGCAGAGTCGGCGACC----GTGATGCTTTCGTCACAGATAAATAATCATCTAT----CTTTCTTT----------GC----GAGAAT----TCCTAC--------TCTACGCTAT----ATAATAGA----ATAATGTG--ATCTCG----------GGAA--------GGATGGAATT----TTACATTA--GACTATGATCTACCATTTAT--GGATTCTAATCTCTTTTTAAAAATCAATTTTGCGAAAGGAGAATGGTCTTTCCATAAAATATAA--------AATATGGCCTTTGTTTCATTAATACC--TAAGGCTTTA--ATAAATGTTTTTCTATTTATATCAGAACGAGCAG----GCCGGATTTT----AA--ATAGAAGAGCAATAGCGATATCGATGGGGA----AAAGAA--ATTTAATGGATCTTCCGGATTTATTTCTAAGGCTATAG----------TATCGTACGTGCTTGGTA----AACGAAAAAAATATAAAACA--AAAACGAAAAGGTCATTTAAGA------TT----------------GACTCCAGAAGGATTTTTCGTTGACCTATCCAATAATA----CCAC----------GGTCGTTTCAGATTTCTTAGATTCTGAGAAAGATATTCAATTGATTTCATCTTTGTATGA----------ATACCGTA--------------------------TTGAGATTCTACCAGTTTAATATTGGCAGCTATATGATGG--ACAAAAAAAC----GTCTTA------AGGGCTATCT----CCTTTTAGTAGGCAAT--ATTGTTGCATTCTAGATTAGTATCAG----CCCTTTCGATCT----GAAAGGATATGGCAGTCGGACGTTTGAT----------------ATGATAATGC----CCATCC----ATCCTT------ATCCAGCGAGTT----AACA------TTGCAAATAA----GGCT----TTGCCGTGTG--------------------ATGAATAA--AAGCAACT--TGTGTTTGCGCACCAACTCTGATTGT--CATC----------AGGGCGAA------ATAGGTTCCAAAAACG----ATCTTATTCA----TT--------------GGAT----TTTAGG----CTTAGCCTTTTACTAGTA------CAATTTCTCACTACAT----TA--TACGATATAGTCTGTAAGAAATTG--------------------TGTT--AC----ATTGAAAACTTA--------------------------------------------------------------------------------------------------------------------------------AATATT------------------------AATATTAAACCTTATAATAAGTGGGATTATATCCGTCAGCGTAC------TCTT----TGACCATCATGGATGGAC--TTTTATACATATGTAAAGAGCGCATATTGTTTGAAATTTTTCAAATTAGTTATTAAACAACAATTAGATAGAAACAGTAATTGCTTTGATTTATCTTATTTAGACACTAACTATTGCTGTCAGACACTTTGTGTATACGGAATCTTACAAGGATCGTACTCCTTTCATAAAACTGACTGTACTACAAAGTTTCAAATAAAGATCTCAGCGGT----CGTTATCATACAGGACTCAAGTGATTAAGTGGAGAGGTTACAGATTTTGATACCGGGATCTGTTGACCAATGCCTGCCAAGCGTTCCTTGTTATAGTCAAAGTTATGACCAGGGTAAGTCATATGGATTAAGTTTTTAGCAATACACAGATGCGTTCCAAATGATGCTAATTTTCACTGAAATATCGATGTGGACAAAGACGGGGTCTTGACAA--ATTCGTATGTCATCTATGGATACAGACGCTTGATCTAAGTTCTACCAACAGTTTAAAACCCTGCTTTACAAACTCTTAGAGTGTTTATGGTGAAGTTGAAAGACTTTTTGGGGGTTTGCCTTGTCC----GATCATAATTTGATCTCAGA----AAACAGACTTCTTGAATTGTCTGTTTGTTC--GTATAGGAGTGATAAAAAAAGATTTTATTTAACAGTTAATATCCTTCCGTTTCGATTAAAGTGGTGTTACGGCCGCCCGCCTCTGATCAAGCCAAAAACACACCATCTCAAAGGCACACGAACTTTGTCATATTATTGGTTGGAGACACATTTGTAGGGTGTGAAAGAGGATGACATAGACTTTGTAAGTGTTAGCTATTTGTAGTATTACAGTTGCAATACGAGTGACTCTAAGAGAGCTGTGCACTCTAAAATTTTAAACAAGAAGCAAAGAATTTGAAACTCCCTTTAAGAGTCTAGGTGAGACAGTTTGGTGATCTTCACCCAAAACAACCTCCAAGTAA--TTCCGATAGATACCCT--GACGAATCCTCTATTACTGTTTGCATGTTAATAAATCTTATATATAGAGAGAGGTTAGATTACCGTTGGAATACTTTTGAGACCTAATCTCCGATAAGGTGTAAGAGGGTCTAA------ATGGTCAAAGCAAATGTG----AAAT------CAGATTCATTTTCA----AAAAAAAAAAAA----ACAAGTCCTTAATTAATAGCGTTCCCATGGTAACAATTACCAATTCAATAACAAAAATTTTACAAAGAGCTAAAAATTTGGAAAGTAAGGTGTGCTATTGTAAGAAATCATAGTATAGAATATCATAGTAATTTGAAA----------------------------------------------------------------------------------------------------------------------------------------------------------------CCAATCAGGA------TTTTGTGG--GTTGCTCTTTTACGGGATGATCATATGTACTGTTTATTGTGATTTTGTAAAAGAAATATAAGGAGAAAATGATGCCTGGAAAAAGAAATTCTTTCCTAAGAACTGTTTTACTTGTACCTTTTAT----ATGGAATATTCGCA----------------TAGGCTCA--------AACTCTATCTAAAGGAAAATTGGGAGAGAGAACATATACTGGCTGGCACTCCTTCATCCATGTTGCATCATCCTTTATATGAAGAGATTACTTTATTACCATATTGTAGTATAATGGGAATCTGCTCTTGCTTCCGAAATTA------AAAAAGATATAACTGTGTTGCAGAGAATGGATTCATTGAAAGTGTAAACAGACTATTAGTATATCTAGAAGGATCTGATGCCCTACTCCCGAAG----GTAGGTAAGTTTATTTCAATTCTTGACTTTGTTTTACAAACTGTATTATTTCATCACAGTATGAAAACTCTATCTTGTCCATCAAAAGGGATTCAGCCAAAAACAAAAAAGTTTCTTCAACCTAAATCAATCAAAGAATACCATCATACACACTCAGAAACCGAGTATATTTATACAGGGTCGGGTTGTCCAATGGAAGTCAAAACAATACTTGTCACAATAGAAAACAAGGCGGAAA--------CCAAAGCTGACATAGAGGGAAATACTCCTGAAGAACTCATGGTTAAATTGTAACTGCTATTTTGTCTCTTATAGAAAAAAAATGCGTTAAAAGTTCTTAAGGTTCTCATTGTTATCATCAATGTACCAATTCTAATTTCGTTCACTACATACAGTACTCATTGATATTTTATAATATAATCATTGTTGGTAC----CTGCAT------TGGAAAAATAATCATTGTTTGATTGTCACTAAATATATCCTTGGTCCAAACAAAATATCCCGGCTAAGAAATGGGATAGAATGTTCAGATATTAAGTCAAGATTTAGTTCAATTTAAAAAAAGATGAAAATAGGTTATTAAAAAAA----TAATTT----------GAACAGGATCATTTCTTC--AAAATGAAAACT--ATAAAACCAATTTTCAAAATTACTTCAATCGAATGGTTCATTGAAGCATGAAAGCTTTAATACCCA--CATAGTTAAAGATTGCTGAATCCAGCGTTCCCGAAAAATTCGGTTCAACGACACGGGGGATTCCTAAACATTGTCTAATTATATGTCTACCACTGACATTACGGTATAGTTCAATTGGTATTTAAATGCAGTGAGTCTCAAACAGACTTCAACCATCATTATGTATGAGTTTACTGTGTTACGTTTTGAAACGAAGAACATGCTATAATTTCATGACCTGAAAGTTACAAAGCAAACAACCATATTTTTAGTAACATAGTGATACTCCGATAGATAAACAGAGT------AACC----------GA------------TGTT------GTAATTCTTTAATAAACTAAAA----CAGATATTCCTTGTGGTATAAACACCGAAGGTCGGTCAATTGCTTCAATAGTCCAATATAATCTTC--AAGGAGGGGTCCTAGCAAAGAAAGCTATGATGCAAGCAATGGTTTTCAACTTGTTGGTAAACTTTTCTACTATACTCTTGGAACCTACTGAGAAAAGACGTTGATACACTCAAATGCCAAACTTTTAATATTTCGAAAATTTTTAAATTTGTAAAT----AGAAGTACAAATTCTGTTTACTTAAA------AT----GGGAATTA--------AGCTGAAGGGTA----ATAACTGACCTTTTAACCTT--TAAGGC------------------TCGCGGCCGTTAGATTATCTAGATAAGATTCTAGTTTAGTGAGGGATTTATTTTCTCTCTGAGTTATGCAATGAAACTGATACAAATGGAGAAATCTAGTATTAGG--TGAAACTTTTTAGAGCATTTTACCTAGCCGGGTAGTATCGTCTTTATCGATCATATGATTTTCACATCCTTAGACCCTATTCTGCTTCGAATGGTT----TGAAAAGACCAGAGAGTACACATACTGTTTTTTGGAAGTCTGTGTCTACGTCATATCGCTTGATTACATGATGACTATCATACTTCTATTTACC----ATTTTGTTATTGTCCGACAAGCAAACAATC----------TTTAATATGACTCTCCGA----ATCCTGGGATTCGCTTAAGTTATCTGATATTCTCTTCATATCACATTCTTTGCAGTCACCTACCGATATCACTTATTGTTGAGCAAACAGTGTATTTACAGTGTTTTTGTGGTATAGTATTTTATCTGAAGGCTGATGTATATCGGTAAAAATCGGTAGGTAATCTGA------------------AAAAGGACTTTGTCAAGGGA----------------------AGATTGCTTATGTTCTGTTCTCTTTCCCGTCCACATTAGCGATGCGCGCTTTTCCTCGAAGG--GCCCCATCCTAATCAAGCAA------------------AAATAGAAAAGC----------------------------------------------------CTCC----------CTGTCGAAAGAGAGATCGACCATA----ATAAGGAAAATCGATGATGAAGAAAACAAGATAATTAC----------------AGAAGCCATTACAATT----------CTCCATAAAGATGGAATT----GGATAAAGAAATAAAGCGATTCGT----TTAAAA--CTTCTTCCTT--TATCATATAATAGGGTGTATCAGCGAATTAAATGCTGCCCAAATGTTACTTA----------------------------------------------------------------------------------------------------GAATCATGCAAAATTCTTATCAGTCAGTATGAAAAAGATACTTTCA------------ATCACTGTTACACTTTCGAATGTAAAAAAATGCT--TGGCGGCA----------------------------------------------ATAATACCATAGACAA--------ATAGATGGTTATAAATAAAAAAAAACACTAGCATAATGTAGTGACAAACTTCAGAAGA------------------TTTTTTCAATTATCAAAAGGTCGATTGT----------------ATATAAATAAAAACATTTTCAAGATAACCTTATAGCGGCACTGAGAGATAGAAGATAAATAAATGAGTAAAAGAAGGTTCTAACCTAT----GTTGGAATCGTC----------TCCTAT----------------------------------AAAGCGAATGGGTAACCACTGGTAATGTTTATCATGTT------CTTTATCTATATCC----GAAATGAAATAAAGATGATTAGTCATGGAACATGTGATCGTT--CTAATCCAACTAACCTTCATTTCGGTTGGCCTTGACAAGGACGAAAGTATCCAACTAAGGAACTTTTTTTAATAATCATTGGTTATCAATATATATGAAATATGTAATTTAAAGTTTCAATC--AAAGGAGTCTCTAAAAAGATTAAGCATCTTATAATA------------------------AGAATGAAGCCTATAAGAACAATCTTATAATAAGAATGAATCCTATAAGAAAAATCGTAAAGTTCTGAGGTAACAAGGTC----CTAGCG------------------------------------------------------------------------------GATATCTGCAGAATAGAAAACTATAAATGAAACGAGTTGTCAGAGAGCTAGATATATTATGTATCTAAATCTAAAAAGACATACATAGATGTATACATACATCTTTCTCTACCTATCTAAAGCTCAAGAGCCCAAGGTATAAGAAGAAAGGTATAAGAAGAAGGGTATAAGAAGAAGGGTTGAGATTCAGACACGAAACTATTTGTGGCGACTCAAGACCTGTAGCCTAAGAGTAACATTCTCTGGAATATTAACAGTCGGTCTCTTTTTTGATGATAACCA--AAATTTTGTTCTTTTTAT--------------ATTCTTCTTGGCATTTTTTTGTTTTT----GGATTGTAGGGA----AAAAAAGGAATTCAAT------TG--AAAGCA--AGAAAAAGAATAAG------AGAAAAAGAATAAGAGAAAAAGAACAACTCACTGTCTATCTGGCATAACACATCCATAAG--------------------AGTGCTTAATTATATGATGTATCTAAGACAGAGTTGTGTATCTTTTCTTTTTGAAAAGTTTATACTCATGTATACTAAATTTGCGTTGTATTTCAAAGCCAAGGATAGATGGGGATGGAGGAAATAATTTGAGTCCTTTTGTTTAATACAAAAAATGGCCCAATGGTAACAGGTTTAGTAAGTTGATTCTTCACTGAACTGGGAAA----------CTAACT----------------------ATTTATCG----TGAAACATCTGTTTTACATCTTGACGAACAAAGTCTTTGGCTTCTA----AAGACTCC------TTTTAACT--------TTATAAAATGAAAAAATGGAAACGCGAAAG--TTCATTTAAGGTTCAAAAAATAAAGATG--------------------------------------------------------------------------------------------AAAAGTAAAGAAAT----TCTATTAATGGAAGGAAATAATAA----CGCGAAATGAAA----AT--TCAAAAATATAGTT----TGACAACGCCCGAATCGAGCTGATGGAA----ATATCATCTAAATCAAAAAATGAAATTTCTATGACATCCATCAGAAAATAAAAATCCAAAACAGAAAATATTTA----CTGTATGTAAGACGAACAAGAAATTTGGAG------TATCAAGAAATTTAGA--------TATAGTAACGCTATTTTG--AACGTC----TTAAAGTAACTCAGTTTGTAGGTATGAG--TTCC--AGTCTCATCATATTTTTTAACAAAAGAA------------TGTCATCACATT----------------------------ACAGATAATAATAAAGGATT--------ATAAGAATAAATCATGACTTTT----ACCTAAGAAGGGTTCGAT--------------CCATTTGA--AGATCCAATCTT----ATACCACTCCTGCCAACAATTATTACAATACAAAGCCATATTAT----AGATACTGGACTTATTAAAT----AGGGCCATCATTTTAGAGAATCAGATATGTTGCAGAGGTATTATGGAACAGG----ATAGAATCCTAGCTGATATTAA--GGAAACGGTAAGGTATATAAACATTACTAG------CCAAGGCCAA----TATACGAAAAGGGAAGAATCATAAGTGTGATGAA--AGAAACCATTCACGATCAATAAAGAAAAACCA----TATTATACTGATAAAAGGATCATGTA------------------AGAAAA--CACAAATGAAAAACACAAATATTTTACAATAAAT--------------TG----ATATATAT--GGAGAC--TACTTT------ATGGCAGATAAATAACTGGTGCAATTCGCTATTCATCATG--AACAAACATTATGATGTAGTTA--------CTTGGT----------ATATTAAAAA------------------------------GGATTGGTAAAT--TA----ATGAAAATTTATGTGTGATTTCATTTCTAAAT----TCATTTATGC------------------------------------------------------------------------AAAT--------------------------GCATTTAACCGGCCATCGAT----TCGC----------CTAAATGGAGCTCAAAAG----TAAAAAAAGGAA------------------------------------AAAACTGTTTATTTCATTAAAAGAGAAGCAAAATGAAAAAGCAGCACCATGAAGAAGCAGCAAAATGAAAAAGCAGCACCATGAAGAAGCAGCAAAAAGAAAAAACTTTTATGGTGGATGATAATGAATGATAATGAATGATAATGAATGATAAAAGGTTAT--GTCTTA----------------CAAACCATTCAACTGGTC----TCCAAATTTGTATTTTAT----------CAATAGTTAG--------------CAGGTTTACATCGAAATTTTCTATTGTTTTATAA----------------------------------------------------------------------------TGAATTATGAGATTCAAAAAAAAAAAGGTAAAATTA----------------------AGGACTTTTTCAAAAGTAAATAAAGGCAGTGGCCTGTCAAAAGAACTACCAA--ACTATAAGATCATGATGAGATGAAGGACTAAAAAAGATACCGAATATGGAAAGAGTAACGAAAAAACCCATAAAAAAAGACGGAAGAAACTAAGAACGTCAGAACACAGCATTGTCTGGAAAGGGTGTTTTTATAGGGAAACATATGTGTGTTACAGGATCGATAAAATCAATGTGTGGACTTTTTAAAGATGCTATACCCTTCTATTAAGG----------------------------------ACATCATAAATTCATATTCT--------TGCCTCTTAACGGAAGTAGTTAGTTATGAGTGCTAAAT--------TATATGCAAATGTAGAACGAAATGATTCAACATTCTTACTAAAG--GGGTGGTATACTGAGACTTTTAATAATTTA----GTTCCATGCCAGAAATAGACAA--------------------------------------------------------CTAGGAAT--GCATTGTTTGCTGAACGAATCTATATTTTTTTCTAAATTTTACTCTGACTGTGAAATGGATTTATGGTTCATCTGTATGGATTTCAATGA----ATCCTATTGTATAAACAATAGAACCTGAAATT----------TAATAAACAGATTT----ATCAATCCAGAATCGTAAACAATCTTTTGGCCATACGATAAAATTACTGTTGATGCATGGTTATCCATATGCGTGTTCGTTGCAGGTAATTGATCAAATT------------------------------------------------------------------------------------------------------------------------------------------------------------------------------------------------------------------------------------------------------------TGGAGACCAAACAATCGGTCTCAATAGAAGTATGGAAGTCAGATCTACATTATAATCAGGAAAAGCATCATGGACTTCCTATTTTTTCACAAAAGTTGTAAGTTTTATCCGATTTCAGTGTATTCAGCACCAAGGTCACAGCATGCCTCCTTTGAAGTTTTCTTTTTAGTTTGGAATCCTGCTAGATAGATAGAGCTCCATTCAGTATCAAGGTCACAGCATGAATTCCGTCATGTTATATGTGTCAGGTCCTCTGTTTATACGTCTTTAACGTTGACATGTCGGAATGTCCTCTGTTTATACGTCTTTACTGTTGACATGAAGGCATGTCCTCTGTTTATACGTCTTTACTGTTG----ACATGAAGTGTCAAGAAAATTCATTGGGGGTTTCCTTACTTGATCGTTGACCGAATAGCATGAAAACTTTGGCTCCATTCATGGTGTTTTCGTATGAT----TTCAAAGGAAGGTTCGAGGTGCTCTGATCGAAAGTTCTGGTTTCCATAAG------AAAGGTTCTG--------CGGTCGGGGGGGGG----ACGGTCGAAAAGGGATTGGTCTAGTACTATAACCTACTGATTAGTCCATCAAAGAAAT----GCAAATCGACTTTGTTTACC------------------------------------------------------------------ATTGATATCGCAGCAGACATATGGAATGTTATGTTTCTCGGGAGAGGACCTATCACTGATCGGAAGTATCAATCTAGGAAACTGTTGTATTCTGCTCTTTGCAAAAGACATT----AGGGGGGCTCTCAAAAAAGACTAGCACTTTAACAAC------------ATTCTCCGGAATAGGGGTTTCTTGAAATGTCTAATTAATAGGAATTGAAAATTCTCTTGTGGGGAG------AACGATTTTGGAAGTACGGAAGATGGTTGGTAATATTGGGTGGAACGGATGGTTTTGCGGTAGGATTGTGCAATTTAAATATCCCA----GACTTTCCTTAATAGGATCTGCAAGGAAGACTCTATAACCTAATATTCATCCTTGAAGAGATCCAAATACCAGGTCATAACAAGTTAGAATA----AAGAGACGTTTTGGATCTCTTTTT----------------------------------------------------------AACGAAGTAGAGGGTGATATATCGTTCG----AAAATCAAAATTTTGAATCT----CAGACATTATCTTTTCCTACGAGGCCAATTATTGGTCGATCTCTAGGGCCCTGAATAGAA----------TTGTAGAAAAAAATTTCTTTTCCTACGA--GATGAAATAGAATGTTAT--TATCAGTATTGGATTAAAAACCTCCATTATCTTTCACAATCGGAGTATGGTTCGAGATAACGAT--TGACGTCCATAGTTCATCGGACAAATGATT----------------------------------------TGAACAAAAGGATTAAAAAGCAATTATCCTTACATACCAG----CGATTGTGATTACGTCATGATAGTTACGTTATGATAGTTATGCCATGATA--------------------------------------------------------------------------------------------------------------------------------------------------------------------GTTATGCCATGATAGTTACGTCATGATAGTTATGCCAT----------------------------------------------------------------------------------------------------------------------------GATAGTTACGTCATGATAGTTATGCCATGATA--------------GTTACGTCATGGTAGGTAGTTATGTCATGATAGTTATGTCATGA----------TAGTTATGTC------------------------ATGATAGTTATGTCATGATAGT------------------------------------------------------------------TACGTCATAATAGTTACGTCATAATAGTTACGTCATGATAGTTTGTGTAGCGGTTGTTTTATGGTCACAAGAAATCTGAAGCTATTGTCCTTTGCCAGCATTTCTTTGCCAGCATT--TCTTTGCCAGCATTGCTTTGAAAGTATTTCTTTGCCAGCTTC--------------------CTTGATTGGGATTCCCTGATGGCCAGTCACTCCTAATGAAGCCGATATAATCGCATCTTGTAAACATAGTTTAATC----TTATTGCAAATGAACCTCTATGACATAT------------------------------------ATCTCCCAGACGAATCTGTCATGATAGATATACATTTGTCAAGGTACAAGGGTGTTACCATCATCTGAAGATGCGGAACCTTATACCGATCCATTCCATGTACCATATGAACACGGTGATCCTGAACATTATGGGTCATGTACTCT------------TTATAACAATGATTGATCGGATATCAATACTCGGTCATGTACAAGATCCTTTATACAGGATCCCTTATTGAAAGCCCTTC------ATATATATTTCGATGAAATCTTATGCTCTCTTGCACAATATTCTTTGGTCGTAAAAAGCTTTTGGAGGGAAGCTTTCACATCAGCAAGTACTACTATCAACT----ACATTTCAAAGTGTAGAGCGATACTGAC----------------------AACTTCATTG--------------------------------------------------------------------------CATTGACCATCATCTTGTGACTTT----ACCGTCCAACTTCTCACACTTACAAGAAAATATCATTGAAGACTATGGAGCTTTCC--------------------------------------ATTGATTACTATCAAAGGAGACTGATAGATTCGTTCATCA----AC----TTTTACCTCAGTCTAGAATGTGAGAAATTACATCGAAGGGAAAA----------------------------------------------------------------------------------------------------GGGTTTGTGAAGGA----------------------AGAAACAGGGAGTGATGACCTTCATTAAGACTTTCAATTCCAAAGGATTGTCAATAATTC--------------------------------------------TGCGTCAACAATTGCTCGTCAACAATTGCAGGTCTTCTCGCAGGGCAAATTCAATC--CCTTTCAACTTTCAAG----------------TAGAGGGCGTAA------------AATGTACCTTTGAGATTTTGAAATGATAATTACAGGCATTCTAGATAGAGTAAAGGCT------------------TGCTTGTAGTAGTTCGGGAGGTTAAG----ATTTTTTGCCAAAAGGTTATGAAA------------------------------------------ATAGCACCTTTATGTAGGCA------CACAATTTGG----AGTCTCATCATCTTTCTTTTTTTTCTGAATTTTTATGCATTTTCTCTTCTGACCCTGGAGTGAGCAACTAGAAGTCAGCTTGTGTTCACAACTGTTAGTGGAAATTTGATGGATCTCA----CTAAGGATCCTCGGTAAGATTCTTTATTCTTGGAAATAGAATCTTG--------AAAATAGGGT--------------------------------CCCTTTGGTCAACATAGTCTAGAGAACTGGATGC----ATTCCCAT--------------------------TCTAGTTCTACAATCCTCATGATCCTTTCGTAATCGGAATTAGTGTCAGTAAAGTCATCATCTAGAAA--GAAAGGTGGCGT----AT----GGTTATATAATCAACCGGCCCGACGTATTGTTATATAAACGAAATCTG------TTAGTCCCCCTAGGGA----AAAAGGTTATAATCTATGGTTGCTATGTATCT----TACAAGATAGCTGTATAATGTTAAAACAGACATTACTAGAACTATTACTT----ACATAGATTATAATATAGTTATGACCGTTACGAAGAGGTATCTTCTATATAGCATCCTATCC----CGGTGGCTATGTTTATCCCACTATAAAACCTTCGTCGCTATCTACCCT------------------------------CTGGGTTTTATGTAGTCTTAGACTGAGACCATTGTCAAACTACGGAATCCATTTCTTCTTCGTACTCTCGACAGTCTGAT----ACAAATTTATTGATTTATAGATATATATTTTTGGATGG----------------------TTGGATGGTTTTATATTTATTGAC------ATTCTTTTATATAGGC----ATTTATATACGTATGGATGGAGTGCGATCGTACTTGATCGCG------TGTGCAAATA----ACGAGG----AGTCCCTTAATCGCTTCAAACATGCTCTGCTATAGGTTCAACTTATATTGATCG----ATAGCGATACTACTTCGTTATAAGACCTTC----CCGGATGTAAGAGTCTCTGCATATTTTTTTCTCGCTATTCCAAAAATGATCTCTTATACTCGATAATAATCAGCTTAGTAGAGGTTTTTTCAAAAAGAAGACTTTCTTTTCAATCTGGGATTACTGAAAGAGTGTCATCTAGGATCGGCCTACCTGGT----------------CCATCAGAATTTCACATT--TCAT----AGTCTACCTTGTTTCAAGAGAACATTTAAA--CAATCATTGACACTTTATGAAACTGGATTGGACCATTAGACGTTCGATAT------------------GGTCTTTCATAGTAGAGGCTTTCAAAATTA----TTTAGTATGC----CCTAATCT--TACTTCATTG----------AGAGAATGGTTGAAGGATCTATTGACAAGGACTCAATTGACGGCTGAGAATACGTATTTTATTTTGGTGTCTCCGAGGTCCTAAATTTGGCTCCCCGACCATAAAAATGGTCCTCTATGATTCTAGATATCTATTATCATGCTATAATTATTATGCTATAAATAAAGTCTTGTGGACCCAGGCAAAAAATGGGTAGTTAT------ATATGATGCATATTTTGGCCGACAGGATCGTAATTGTGAAAGGATTTAATCAATTAATAAATACAACGAGTTAAAAAGAAAAAGAAAAACTCACCGAAAGAAAAACTCACCGAAAG----TATGACATTATC----ATACTATTGGCTCTGATAGGGCCTGGAGATTATGATGG----TCAAGGCCAGAATGGATTCCAT--------------------------------------------------------------------------------GGCCGGCATTGGGC------TTATATAGAGATAGTTCAAGAAAAAGATAGTTCATTACAAATCTATTTCTCCATAAAGATGGAATTGGAAAAAGATAGTTCATTACAAATCTATTTCTCCATAAAGATGGAATTGGAAAAAGATAGCTCATTACAAATCTATTTCTCCATAAAGATGGAATTGGAA--------------------------------------AAAGATAGTTCAAGAAAAAGACTCTGAGGGGACATGTGACTGCAGAAGGCTTCCAGAGAATCTTTCGATAGCAATCTTGGACCTGGATCATCTTTCTATCAGACAGAC----CTTGTTCAGTGCAATCTTCAATAAAGTGCAAGGGTTTTCTACAAAGCT--------------------------GTCTCACT------GGTGTCTCAGATCGAAAAAGACTCAATGTGTTATGCAG--GAGTTTGA----CCATGTCCTACTATGACTTCGTCTATCTTACCAGGTATAGATTACAATTCTCTACTACGA--GGTCTGATAATGCAAGCATGTGGAAGGAGGTTTCCGATAATGAAATTGTTGA----------AAGATTCCTTCTTGCTAACTGTTAATGAATTTTTATAGCCCTCCTTTACCATTTTATGAATATTCGCACCCAGTAAAAGGCGTTCCATACGAATGT----TGTGCTAACCAAGAATATCGAACTTAAGATATATAACTCGGACTAATGATCCATATGAGTATTATCATACTAGCTTTAACCGGCACGGAGATCAAGCTTGAAATATTCGGCATAAAGAACCTTCTACAAACTTTATATTGCCTGTCGTATAC--GAGAAAAGCCTTTAAGGTATCAAATTCGAGCTGGCCATAACTCTACATGGAAAACTTACGTTCTCAGTATATTTAACATTATGGTGAGTCCGAGGCTCAATGGTGGGACAAAATTAGGTAAATTCAGGGTCTGAAACAGTATTTGTGGCCGTTTTTTTTAGTCATAGATCTATGTTGACTCCGTATTTATAGATTGTACCTATTCACTAAAATTTTTTTTCCAAGGTCTGTGCTTCACGATCCAGTTATCTTGCCCATTGGGGCCATCTGGGATTAGGGTGTATACTATCATGAAAAAGATATGGCTTTTGTGGGATCCTGAGAATGTGCTCTCTTGATCTTTGGGATTTAACATCGATTAGTTAAAGGTTTATCTGTCTTCTTATTGAATTGAGCAAGGCCTTCCTGCTGTCTATATATTTTGCTCAGAAATTAAAAAACTCTAATGCCTTTCTGATTACATTAATATT
>Anigozanthos_flavidus
TAAGGTCACGGCGAGACGAGCCGTTTATCAT---------------------------------------------------------------------------------------------TACGATAGGTGTCAAGTGGAAGTGCAATGATGTATGCAGC--CGAGGCATCCTAACAGACCGAGAGATTTGAAC--TC---TCATGGAGAGTTTGATCCTGGCTCAGGATGAACGCTGGCGGCAT--GCCTAACACATGCAAGTCGGACGGGAAGTGGTG------TTTCCAGTGGCGGACGGGTGAGTAACGCGTAAGAACCTGCCCTTGGGAGGGGAACAACAACTGGAAACGGTTGCTAATACCCC-G--T-AGGCTGAGGAGCAAAA-GGAGGAATCCGCCTGAGGAGGGGCTCGCGTCTGATTAGCTAGTTGGTGAGGTAATAGCTTACCAAGGCGATGATCAGTAGCTGGTCCGAGAGGATGATCAGCCACA------CTGGGACTGAGACACGGCCCAGACTCCTACGGGAGGCAGCAGTGGGGAATTTTCCGCAATGGGCGAAAGCCTGACGGAGCAATGCCGCGTGGAGGTA------GAAGGCCTACGGGTCGTGAACTTCTTTTCTCGGAGAAGAAGCAATGACGGTATCTGAGGAATAAGCATCGGCTAACTCTGTGCCAGCAGCCGCGGTAAGACAGAGGATGCAAGCGTTATCCGGAATGATTGGGCGTAAAGCGTCTGTAGGTGGCTTTTCAAGTCCGCCGTCAAATCCCAGGGCTCAACCCTGGACAGGCGGTGGAAACTAGCAAGCTGGAGTACGGTAGGGGCAGAGGGAATTTCCGGTGGAGCGGTGAAATGCGTAGAGATCGGAAAGAACACC-AACGGCGAAAGCACTCTGCTGGGCCGACACTGACACTGAGAGACGAAAGCTAGGGGAGCAAATGGGATTAGATACCCCAGTAGTCCTAGCCGTAAACGATGGATACTAGGCG-CTGTGCGTATCGACCCGTGCAGTGCTGTAGCTAACGCGTTAAGTATCCCGCCTGGGGAGTACGTTCGCAAGAATGAAACTCAAAGGAATTGACGGGGGCCCGCACAAGCGGTGGAGCATGTGGTTTAATTCGATGCAAAGCGAAGAACCTTACCAGGGCTTGACATGC-CGTGAATCCTCTTGAAAGAGAGGGGTGCCTTCGGG-------------------------AACGCGGACACAGGTGGTGCATGGCTGTCGTCAGCTCGTGCCGTAAGGTGTTGGGTTAAGTCCCGCAACGAGCGCAACCCTCGTGTTTAGTTGCCAC-----CATTGAGTTTGGAACCCTGAACAGACTGCCGGTGATAAGCCGGAGGAAGGTGAGGATGACGTCAAGTCATCATGCCCCTTATGCCCTGGGCGAC--ACACGTGCTACAATGGCCGGGACAAAGGGT-----------------------CGCGATCCCGCGAGGGTGAGC--TAACCCCAAAAACCCGTCCTCAGTTCGGATTGCAGGCTGCAACTCGCCTGCATGAAGCCGGAATCGCTAGTAATCGCCGGTCAGCCATACGGCGGTGAATTCGTTCCCGGGCCTTGTACACACCGCCCGTCACACTATGGGAGCTGGCCATGCCCGAAGTCGTT---ACTTTAACCGCAAGGAGGGGGATGCCGAAGGCGGGGCTAGTGACTGGAGTGAAGTCGTAACAAGGTAGCCGTACTGGAAGGTGCGGCTGGATCACCTCCTTTTTCAAACGAGGAAAGGTTT---ACGGTGGATACCTAGGCACCCAGAGACGAGGAAG-GGCGTAGCAAGCGACGAAATGCTTCGGGGAGTTGAAAATAAGCATAGATCCGGAGATTCCCGAATAGGTCAACCTTTC----GAACTG-CTG-CTGA------ATCCATGGGC-----------------------------------AGGCAAGAGACAACCTGGCGAACTGAAACATCTTAGTAGCCAGAGGAAAAGAAAGCA---AAAGCGATTCCCGTAGTAGCGGCGAGCGAAATGGGAGCAGCCTAAACCATTAAAACGGGGTTGTGGGAGAGCAATACAAGCGCCGTGCTGCTAGGCGAAGC-GGTG----GAATGCTGCACCCTAGATGGCTAAAGTCCAGTAGCCGAA-------AGCATCACTA------GCTTATGCTCTGACCCGAGTAGCATGGGGCACGTGGAATCCCGTGTGAATCAGCAAGGATCCCCTTGCAAGGCTAAATACTCCTGGGTGACCGATAGCGAAGTAGTACCGTGAGGGAAAGGTGAAAAGAACCCCCAT-CGGGGAGTGAAATAGAACATGAAACCG---TGAGCTCCCAAGCAGTGGGAGGAGAATGTGATCTCTGACCGCGTGCCTGTTGAAGAATGAGCCGGCGACTCATAGGCAGTGGCTTGGTT------AAGGGAACCCACCGGAGCCGTAGCGAAAGCGAGTCTTCATAAGGCGATTGTCACTGCTTATGGACCCGAACCTGGGTGATCTATCCATGACCAGGATGAAGCTTGGGTGAAACTAAGTGGAGGTCCGAACCGACTGATGTTGAAGAATCAGCGGATGAGTTGTGGTTAGGGGTGAAATGCCACTCGAACCCAGAGCTAGCTGGTTCTCCCCGAAATGCGTTGAGGCGCAGCAGTT---GACTGGACATCTAGGGGTAAAGCACTGTTTCGGTGCGGGCCGCGAGAGCGGTACCAAATCGAGGCAAACTCTGAATACTAGATATGACCC------AAAAATAACAGGGATCAAGGTCGGCCAGTGAGACGATGGGGGATAAGCTTCATCGTCGAGAGGGAAACAGCCCGGATCACCAGCTAAGGCCCCTAAATGACCGCTCAGTG--ATAAAGGAGGTAGGGGTGCAGAGACAGCCAGGAGGTTTGCCTAGAAGCAGCCACCCTTGAAAGAGTGCGTAATAGCTCACT-GATCGAGCGCTCTTGCGCCGAAGATGAACGGGGCTAAGCGATCTGCCGAAGCTGTGGGATGTA-----A----AAATGCATCGGTAGGGGAGCGTTCCGCCTTAGATGGAAGCACCCGCGCGAGCAGGGGTGGACGAAGCGGAAGCGAGAATGTCGGCTTGAGTAACGCAAACATTGGTGAGAATCCAATGCCCCGAAAACCTAAGGGTTCCCCCGCAAGGTTCGTCCACGGAGGGTGAGTCAGGGCCTAAGATCAGGCCGAAAGGCGTAGTCGATGGACAACAGGTG------AATATTCCTGTACTACCCCTT-GT--------------------------------------------------------------------------------------------------------------------------TGGTCCCGAGGGACGGAGGAGGCTAGGTTAGCCGA----------AAGATGGTTATCGGTTCAAGGACGCA---AGGTGACCT------------------TGC-TTTTTCAGGGTAGGGTA-----AGAAGGGGTAGAGAAAATGCCTCGAGCCAATGTCCGAGTACC-AGGCGCTA--------C---------------------GGCGCTGA-----------------------------------------------------AGTA---------------------------------------------------------------------ACCCATGCCATACTCCCAGGAAAAGCTCGAACG-ACCTTCA--ACAAAAGGGTACCTGTACCCGAAACCGACACAGGTAGGTAGGTAGAGAATACCTAGGGGCGCGAGACAACTCTCTCTAAGGAACTCGGCAAAATAGCCCCGTAACTTCGGGAGAAGGGGTGCCTCCT-------CAC-AAAGGGGGTCGCAGTGACCAGGCCCGGGCGACTGTTTACCAAAAACACAGGTCTCCGCAAAGTCGTAAGACCATGTATGGGGGCTGACGCCTGCCCAGTGCCGGAAGGTCAAGGAAGTTGGTGACCTGATGACAGGGGAGCCGGCGACCGAAGCCCCGGTGAACGGCGGCCGTAACTATAACGGTCCTAAGGTAGCGAAATTCCTTGTCGGGTAAGTTCCGACCCGCACGAAAGGCGTAACGATCTGGGCACTGTCTCGGAGAGAGGCTCGGTGAAATAGACATGTCTGTGAAGATGCGGACTACCTGCACCTGGACAGAAAGACCCTATGAAGCTTTACTGTTCCCTGGGATTGGCTTTGGGCC--TTTCCTGCGCAGCTTAGGTGGAGGGCGAAGAAGGCCTCCTTCCGGGGG-GGCCCGAGCCATCAGTGAGATACCACTCTGGAAGAGCTA-GAATTCTAACCTTGTGTCAGGCC-CTACGGGCCAAGGGACAGTCTCAGGTAGACAGTTTCTATGGGGCGTAGGCCTCCCAAAAGGTAACGGAGGCGTGCAAAGGTTTCCTCGGGCCGGACGGAGATTGGCCCTCGAGTGCAAAGGCAGAAGGGAGCTTGACTGCAAGACCCACCCGTCGAGCAGGGACGAAAGTCGGCCTTAGTGATCCGACGGTGCCGAGTGGAAGGGCCGTCGCTCAACGGAT-AAAAGTTACTCTAGGGATAACAGGCTGATCTTCCCCAAGAGTTCACATCGACGGGAAGGTTTGGCACCTCGATGTCGGCTCTTCGCCACCTGGGGCAGTAGTATGTTCCAAGGGTTGGGCTGTTCGCCCATTAAAGCGGTACGTGAGCTGGGTTCAGAACGTCGTGAGACAGTTCGGTCCATATCCGGTGCGGGCGTTAGAGCATTGAGAGGACCTTTCCCTAGTACGAGAGGACCGGGAAGGACGCACCTCTGGTGTACCAGTTATCGTGCCCACGGTAAACGCTGGGTAGCCAAGTGCGGAGCGGATAACTGCTGAAAGCATC-TAAGTAGCAAGCCCACCCCAAGATGAGT--------TATTCTGGTGTCCTAGGCGTAGAGGAACCACACC-AATCCATCCCGAACTTGGTGGTAAAACTCTACTGCGGTGAAGATACTGTAGGGGAGGTCCTGCGGAAAAATAGCTCGACGCCAGAATGGGGATATAGCTCAGTTGGTAGAGCTCCGCTCTTGCAAGGCGGATGTCAGCGGTTCGAGTCCGCTTATCTCCGGCGACATGGCCAAGTGGTAAGGCAGGGGACTGCAAATCCTTTATCCCCAGTTCAAATCTGGGTGTCGCGGGATTGTAGTTCAATTGGTCAGAGCACCGCCCTGTCAAGGCGGAAGCTGCGGGTTCGAGCCCCGTCAGTCC-------------------------------------------------------GCCCCTATCGTCTAGTGGTTTAGGACATCTCTCTTTCAAGGAGGCAGCGGGGATTCGACTTCCCCTGGGGGT-GTCGGGATAGCTCAGTTGGTAGAGCAGAGGACTGAAAATCCTCGTGTCACCAGTTCAAATCTGGTTCCTGAC-------------------------------------------------------------------------------------------------GCGGATATGGTCGAATGGTAAAATTTCTCTTTG----------CCAAGGAGAAGATGCGGGTTCGATTCCCGCTATCCGCC-GCGGATGTAGCCAAGTGGATCAAGGCAGTGGATTGTGAATCCACCATGCGCGGGTTCAATTCCCGTCGTTCGGCATCCATGGCTGAATGGTTAAAGCGCCCAACTCAT------AATTGGCAAATTCGTAGGTTCAATTCCTGCTGGATGGGGCTATTAGCTCAGTGGTAGAGCGCGCCCCTGATAATTGCGGGGCGAGGTCTCTGGTTCAAGTCCAGGATGGCC------------------------GGGTTGCTAACTCAATGGTAGAGTACTCGGCTTTTAA-CCGACTAGTTCCGGGTTCGAGCCCCGGGCAACCCA--------GCCTTGATGGTGAAATGGTAGACACGCGAGACTCAAAA-TCTCGTGCTAAAGAGCGTGGAGGTTCGAGTCCTCTTCAAGGCA-----------------------AGACGCTACGGACTTAAAA--TCCGTCGATTTTAGAAAT---CGTGAGGGT------TCAAGTCCCTCTATCCC----GCCGCCATGGTGAAATTGGTAGACACGCTGCTCTTAGGAAGCAGTGCTAGAG---CATCTCGGTTCGAATCCGAGTGGCGG---ACCTACTTAACTCAGTGG-TTAGAGTATTGCTTTCATACGGCGGGAGTCATTGGTTCAAATCCAATAGTAGGT---------TCCTCAGTAGCTCAGTGGTAGAGCGGTTGGCTGTTAACTGACTGGTCGTAGGTTCGAATCCTACTTGGGGAG-AGGGATGTAGCGCAGCTTGGTAGCGCGTTTGTTTTGGGTACAAAATGTCACAGGTTCAAATCCTGTCATCCC----TGGGGCGTGGCCAAGCGGTAAGGCAGCGGGTTTTGGTCCCGTTACT-CGGAGGTTCGAATCCTTCCGTCCCAGGGGCCTGTAGCTCAGA-GGATTAGAGCACGTGGCTACGAACCACGGTGTCGGGGGTTCGAATCCCTCCTCGCC--GCGTCCATTGTCTAATGGATAGGACAGAGGTCTTCTAAACCTTTGGTATAGGTTCAAATCCTATTGGACGCA-GGAGAGATGGCTGAGTGGACTAAAGCGGCGGATTGCTAATCCGTTGTACGAGT-TATTCGTACCGAGGGTTCGAATCCCTCTTTCTCC---------GGAGAGATGGCCGAGTGGTTCAAGGCGTAGCATTGGAACTGCTATGTAGACTTTTGTTTACCGAGGGTTCGAATCCCTCTCTTTCCGGGAGAGATGGCTGAGTGGTTGATAGCCCCGGTCTTGAAAACCGGTATAGTTCTGAACAAAGAACTATCGAGGGTTCGAATCCCTCTCTCTCCTGCCCTTTTA----------ACTCAGCGG-TAGAGTAACGCCATGGTAAGGCGTAAGTCATCGGTTCAAATCCGATAAGGGGCT-GCCCGCTTAGCTCAGAGGTTAGAGCATCGCATTTGTAATGCGATGGTCATCGGTTCGACTCCGATAGCCGGC-----AGGGATATAACTCAGCGGTAGAGTGTCACCTTGACGTGGTGGAAGTCATCAGTTCGAGCCTGATTATCCCTA--------------------------------AGGGCTATAGCTCAGTTAGGTAGA------------GCACCTCGTTTACAC-----------ACCGAGAAGGTCTACGGTTCAAGTCCGTATAGCCCTAGCGCTCTTAGTTCAGTTCGGTAGAACGCGGGTCTCCAAAACCCGATGTCGTAGGTTCAAATCCTACAGAGCGGGGTCGATGCCCGAGCGGTTAATGGGGACGGACTGTAAATTCGTTGACGATATGTCTACGCTGGTTCAAATCCAGCTCGGCCCACGCGGAGTAGAGCAGTTTGG-TAGCTCGCAAGGCTCATAACCTTGAGGTCACG-GGTTCAAATCCTGTCTCCGCAAATTCCGTACGGGCCCGTTAAAAATCGCGTTGG--ACTTCCGGCTACAGAAAGCC----AGTCGGAAGA--CTAAAACATTCGTCGG----------------AAAGTCCATACGATCGCTGAGAAACAAATTCGTTCATAGGCTACGACGCATTCTAATAGTCAATGCGGAAGCAAGGTCACGGCAATTTTTCATTCTGAATCGTTGAAAATCTTTCGTTGGATGCTCACATCCGCGCAGCATTGTAACAAGCAATTTGTAAGGCGATGTGAATCCAGTACGTGAACCCGGAATATACACAAGAAACAGGTCAAGCCTATCAAAAAATTC------------------TTTCCCCC----GAGATT------------------CCAA----CATT------------------ACTTGATC--------TTCATAAAGGTTGTAACAATATGAAGAATGATGGTT--AAATAAGATTTTGTGTGATATATCCGCAACATATCACCCAACCTTTAAGTGCGAAAAGGGGCCGGATTATTGATCGATATGG--GCGGAAAACGTAGCCAATGGGAGTATGTGCGTATAAGAGCGTCCAAATCCCTCAAGTCGAGTATAGGCGTATGTCGACTGAAGACTAACGGAAAGGATATATCGTAGAGAAAGCGCGTGTATGACAGAGGAACCAAGGACCGGTTTGGGCATACCGGATTAGCA------------TTAATTACAAATGTTCTTGCCCGAGTTTATGCAGAAAGTTATCAAGGAAAAGCGCAAATTGACAAATACATTATCGCGTCTTAAGA----------------------------------------------------AAAT--------AGAAGTCCTCTT----AG--GAAATGGAATCAGGAATTCATCCCCCCGAAAGGCCCATCGCTCACGCGTGTTTTACGGAGCCAGGCAATACGGATTGGTTTCGGCAATCTCGGAATGTCAGCTGTTTTCCGGGCATAGTCAGTGATAAATAGGCTCGTCGAAATTGGAAATGCGCTATCGAGCGGGCGATATGTATTG--TCAACCAGCAAACAAGCAGGGATTGAATAAAAAATAAGCATTTGGTCATGGAAA----TGTAGGTTAATAAAAATTTTAGTCAAATCAATTGGACATGGGTACATTAAATAA--AGTCAAAGATGACTTCATGACCGGACTGGACCATGAGAGAATGTTAAAGACGATGATCTACACGAAACGGTTACGAGCGTCAACGGATGGCACTAAGGATCCATGCATGGGTATGATTCATTATGGGGAGATGGTCGTGTGGGAAAATACCG----TTATGATAGCACAACGTACTCCGTATATGTTGGCTCGGGGGCCGATCAGAGGAGTTAGTTATCAATGCAAATTCTCGCTTCAAA----TACATT------GAAAAATTTTTAGTTCATCTACTCCCACACGGGGGTACGCAGTTGGATTTGGGAATATATGCGACCAAGCTAATGCTTGCGGAAAGGTATGACAACTTAAAAACGTCCGAGGTCCAGCGCGATATTTTCAAA--GGTTTTGACTATGTCCCGAACTTTAAGGGTCTGGGATTTTCACTCAGGTTTTCGGCGAGAATAGAAATATCGGACGATGACATAAAAGGAGTAAATGTAAACGGACGTCTCAGTGGGAGGATGCCGATCAGGCTGAGAGTATGCGGGATTGTGATTGAGAGGACATGGATGCCTAATTGATCAAAAGTGGGTGTTTATGGGAGGTTATATCAGAGGAGTCGTAAGCACGGAGATGCCAATCCGTAGGAGGTATTGGCGGTATAAGCCTGCAACCATGAGGAGGGGAATTCGCTCGATCCGTTATGATCCCGCCCGGATATTCAGCGTCGTTAGACCCTCAACGGCTATGCATGATCATATCCATGGCGGGCACGGATTATATGGGAAGCAACGGAAACGCGTGCACGAACATCTAACAAAGGCAAAGTATTGGTTAGTGCATGGCAAAGCTCTCGTGCCAGTGTACACTTCAGACGGGGCATGATAACATGTGTGCGAACGCGATCCCGCACTTCATACTGCCCTAACGGGCGCCTGCGATATTATTACGGGCGCAACTTATATTAGAGACTTCAACAGCCAGCTACGCAATTCCTTTTTAGAGCCCCGGCGGAGCTACCGGGAGTTTTATTCATCCGCTTTGAAGGCGCAATCAGTCAGCTGGGAGGAGATACGCTTCCATGTGAACCATCGGGAGTTCGCTAATCCACAAGTATTCATACGAGGCAATTTTTTCGCGACTTTAAGCGGATCGCCGCATAAGTGGATTCGTTCAGGTGGTCGCGCCAATAAGCATAACAGTGCGGAATCAATTGACTGCCATTGCGATTGAGCTTGCCATTGCTCGACTGAAAGCACCAAACATTGCAGGGCACGTTCGGATTCTAACATCCATCGACCCTACGTGAGACAATGCACATTAACGGGCAAGGTACTGACCCTGAACGGCAGTAAAATTCTGTCATTCGACTATTAAAAAAAACCCATTCAGAATATTCTCACAAACTTACGAGAGCGAGTCTTTAAGAGCATCAGACAATGACTTTCTCTGGCGATGCCAATATGGCCGTCTGAGTGTTTCCCCGGAAATCCAAATTAAAGCTTGTGTAAGGCG--GAACATGG--CACAATAAGTACTGGAGTCACATTTTGGAAAACGGTAGGCGTGCATAGGCACGAGGCTATAGGGATGAGTATGAACGGGCCCCTAGGTCCGTGGGGGCACCTGGCGATTTAAGTCTGGGACCGTGAGATTGGCCGTGAACCGACACTCCCATCAAGTCGCCCGCTTATCATTGAACAATTTCATTTGAACGGATAAGTGTGACTTTGCCCTACGCGGGGGAAATGGCTTTGGGGGCGGGTGGAAACGTCTATATGATTATAAAAATGCAAGCCAGGGGGTTCGTTTGGGGGTGGGACGACCGGAGGAAGACTTAATGAATAAGATCGGGTATAAGAAAAAATGCGATCAAGTGCCTGTTAGGCAATAAGACCCCGGGCCGATCGGTGGTTACGCCTACATGCGATATTCGGAGTAAGACAGAGTCTCTTTATGAAAATTTCGTTGTCAGCGGTCGAGTTCGCTTTTGGAGATCCTCGCGTGGTACACCACCTAGACGAATGGTGTTCAGAAGATACTCACAAGAGGTCATACTCATCAGCGTTAGTCCGCGAGATTACGACCGCCCGCACACTTGCCATTGAGCACACGTCTTCAGGGTTGCGCAAGGATTACCGCGTGACCTTGATCACTCACATTTCACCCGATGTGGGAGACATAGAACGCCAAAGTAACAACTCCACGTAAAGACTCAGAATATGCATCTGGTTGAGATTTCGAGAGACGTTACGTGCAGGCCGAAATGACGTTTTTCCACCTTTTGTGCGAGTTTACGGTCCCGGAATAGTGGCTGCGAACATAGGGTTCACTATCTTCGGGATTGAAGCTCCGACAGCTTTATTGTGGAAATGAGAGCACGCAAGCATAATTATAC------TTAACTTGGTCTACCCAACGATATTGGA--TCGAGTAAGAATATTTTCACAAAGGGCAATGGGTTTCCAACAGCCCATGCACGCGTGAATGGCTTTAGAT--CGCT--AAGACATGTTACGTGCCTATGGGGTTGCAGATGGAAAAGAATACGTTTGGAAGAGCGAATAGACGAATGACCCAGAGCCACAGCCTGAATGCGAGCAATTAGAGGCGAGGAAAGCAGCATGAGCAACTGCCTAGCGGCAGACCGGTGAGC--GTAAGCATTCATAAAAGTACGATC------------------------TTGTTCTTAGCATGACTCGCGGAGTTGGTTAAACGAATTTGCACAACCATAACTAGATGTCTGGGTTTATTATTGGAAGGGT----------TTAAGATTTTGAAACGAACAAGATTTAGACATCGAATCGAGATTCGAAGGGCATGACACTGAAGGCCGGTCGTTCGAAGTGAGTGAGCGAGATACGATAAGGTATCGAATGACGGAAAGTAATTATAAGCACAGGAAGTTGACGTTGAAATAAAAAGAACCTCGTTGACACAAGGCATAACAGTCGCAAGGTTTCACAGCTTCAGGGCCTGGACCTAAAGTGTT----AAAGGATTCATTCGACATCGGCAAATGGATCTGGGCATATAACCCTATTCGCGCTCGTATGCGCGGTTGCGTGGCTGCTCATGGCCGGGTGGCAGGACGCGCGGCAGCGTGAGGATGCAGCACCGAGCGAGGAAATCGGGACTTTTCTAGCTGCTTATGAGCTTACATTAGGTTGTGTGCTTGCCTTTTTGCAACCTTGTATAAGTATCCTGTCATAAATCTAAGGTTTAGAATTCGGGTGAGTGGCACACTTATGCAATGGGGTTCAATCAGCCAGTCTATACTCTGGTGTATGCATTTCTGGTCGTATATTCGTCGAACCCAACGTCCACGAGGCAAATTTTGATAGTCTGATTATCGGATTAGAAACCAATGG------GAGATAGGCCTGGTCCTTATGGACATTTCTTTATTTGTTCAATGTCGGGCCTTTCCTGAAATATCATTCCCAGGGATTGCGCCCACAAGAATAAACACGTGCTTGCTTCTACTCGTGCTATTTAGCGGATAGAAAAGGTTGGTATTGGAATAATCACCACCCATCTTTCCATAAATCTGAGATTACAACCTTTCCTAGTTCGCTTTGGAAATTTGCGAGATTGTGTGTGTCTGTTCTTGTCCTTGTGTCCATCCGTATTTCTGGTTTTACAGGGATCAGCCTATTTGCACTTGCGCGCTAATGGGATCATGAGGCACAATATTTTCACTTGACAATTTACCAATTCTTTCATATTCATGTATACATCAGTATAC----TTTTGTCAGAATGTGGTTCAGATCTCGAAAGGATATGCACTTTTTGATACGGTTTTGTTCCGTGATTCTCGGCATTCCTTAGAATTTAGATCTTATTTCTTCTGGGTTTCATAT----CAATATCCTACT----AGAACA----AAAAGATT------------AGACATACGTCCAGACATTTACCAGGTTGCACTCGG----CTTCACGAATCACATCGAATTTGTCCGCCTCATCCATGTTATATCAGTAGATATTTTTAGTAGCGCCTTTTGGGTCTTTTTCGTGCCTTTGTAT------ACTT----CGAAAAATGAACGTTT------AAAAAAAA----CTTT----ATAAAATCTTTT----TTGAGAAT----CC----TA--------TTAAGAAAGGAACCTTAAGAGATCTTCT----------ACTTCGAATATAAATACATTACCACGTTGATATGAGTACGGTATAGTTGGTTACTTTTACATGGATCTTGGGGCGTTGGCAAGAGCTGGGTCTATGAATGGACCAAGAACTGGCTTATACTGATATTTGCATTATTCAAT----------------AG----------ACAACAAATTCAGGACAATCGCCTGTGCTCATGGTTCTATATTGGTTGTATTGGATAACTTTGGATGGTTCAAGTAGGTCTTACATAAAACAAAGCTTGCCCCTCTTACTGTTCATGT------TTTTCCTGTGGTTCCTTCTTAAAATGCTGACCTGGTACAATGTG----AAACAGCATCGAATTTTTAACAATCAGAAAAAGTCTGAAATTATGATTGAGACTTTCTTTGAGAATATAAGATACCGAACGAATCAAACT----CAATGGATCAAAGAACCTCATTGTAAACCAAAGATAGACTCAATATTTCATTTCACAAATATTGTTGCATCTAGGGTATTATCTAGAAGAGACTGTATCTAATCTGGTCAGATTCTTAAATTAGGAACATAAGCTTTTATCTTTGTACGATTTGATGGTTCATCACCAGGTGGACTATATGGTCGTTAAAGATTGGTTGACAAAGACAATATTCGGCTGTTCACTTCCGTATCTGAACATGTAATATGATTTCATATTAACGGTTCCCTCCTGTGTATTACATCATAAGAATCCATGGGTCCAAGTCCTT--------CGAGCCGG--------GAGAGAGCGTTGGTGA----------------GT--AACGCTTACGGAAGTTCTTTTTGGCAGAGTGAAGGAATTCAACACTGTGGCTATGTTACT----------------AGATGA--------GAGA------ACAAGACTTATTTTATAATCCCGGGGTGGTATCCGGATGCATTAGAACATCATTGTCCCCGAGTCAACATTGATGGTTGCGCTCATGGTCTTATCTGTGGGGGAATACAACGCTGCTTCCCAGCAGGTATATCACACCGCAG--TCTTTAGAGCCAGCGG--------------------------------GATTATCTGAGCGAGACTCTAACTCGGAACCTACAAGTTAGTCAAGACGGAACCTTTGGTGTTCGAGAATGAAGGAGTTTATTCGCACGAGCCAGCCAGGATGTGAATAAGACAAA--------------TTATCAGAGGTTATACGATCCTCCAAGGATTTCGGTCGTTGAAAGA--------GACTATCTGGTAGTTCGGAGATCGCGAGTTATCGATCT----CCGGGAAGGTAAATGAGTAGCGTAGATCACAGGG------------------------------CGATATTAAGCT--CGAAAAGA-GAAA----ATGGTTTG----CACA----TTTTCATTCGCTCCTTCGGGTTATTTGATTGTCTGTCTGTTA--ATGTTAACTTTCCACCGA--------------AATT----TGGT--------TTGCATAATTATTAAACTGGAACTTAATATCAAGTTCACAATATTGATATTGTT--ATCT--------TT----ATCGAGCA----TCGTGGCCATTTTT----TTTTTCCTTTTTTTCAAGAATAGGGTTCGAGCATCAGAATCATTTGTTAATAGA----TCTCCAGACAAAGG--AATAAATTCTATTACATTATCTTAAATTCCTTTAGGGTAATATGCTTAATTTCGTAGTAACAAACTCTCCACCTAGGAGCTGGTCAAACTCATCCGACCGGTGTCCTTTGCTTATGCGTCTTCTCC----GATTTTATTGAT----ATCTACATCGAGAATT----GTTTAA----TT------TAAA----GAATAAAACATTTGTCCATTATTTTTGATTGATCGATTAATAGGTTCTCTAACATTTTTTTACATAAATCTTGATCTTCTGGAAAATTTCTTGAAGAAGATT----CT--GGGGTTCA----ATTTTTCAAGAGAT----CATGGCTTAAGTCTTTAGCTTTGTCATTCAGAAAGAGTCAGTTAAGGGATCTTTTGAGAGAATGAATCTCCTGCATTCTGCAGTTTTTCCTTTGTTCACGTCAGATCTAAATGATATC----ACTTTTTGTTTTTGGTTTCTTAGTGACA--AAATCTTGAAGAAGATCAAGCCGGATTCTTCAAGGTATCTATAGAATCGTAGAAGCCGGTATCTCTATATTGTGTTAAGTAATTTTACGATTGTCTCTATATAGCGATTGACGTTATAGTTTGTATACATCATTGTCGAATTAAATGTTTCTTTTCACGATCTA----AAAACGATTGTTCAAAAGTTAACTCACTTGTTGTAAATTGGTCTAACTAAATAGGGCCATTTAGCAAA----TAATTGGATATAGAGAATTTAGGAGAGACAGTTTTTTGAGAAATGT----AGAAGAGACAATACATTTTTTTAATGGATCTAAAGGGCTTGACCAATGATTTGACTATTAACCTAATAGAATAAAAGGGACAGAATGGTGTAGAAAGAAATCGCGAAACACACCATGACTGATTGCGTCTTGGAATCTCAGTCAGAGTGCATAACACTTAAAGGGTCTCCCGTTAAGGGTATCTTGTTATACGACATTAAGAGCAATGATCAAAATTTTAGAATCTTTGGTTCTCCGTTAGCGTCCGTCAGTGTTTTATGACGCATTCATATGTCCATGTCTCTAGTAGATTGATAATATAATTTCTTTAGTGTCACAGTGTGTCATTATATTTGAAACATAATCATTGGTATAAATTCA------CTGGATCTATGTAAGTGAGACGTAAATTGTTTTGGGTGATCGTGCCCGCTAAGATTAAGTTCCAATTCTTCAGTGATTGGAATGCCTTGTTACAGGGGGAGGGATAGAGAGTTTCAATGATTTAGTATAGTTGTTATTTTCTGTTTTCTAATCATAGTTTTATATTGAAGGTCTTTTTGGGATGATTTGTTTCG----TCAATCATCT----GACTTCGAAA----------ATAAAAGTGAGCTTGAAGAAATGT--------ACTTATAATAGTAAGTTTTGTTTGTTATTTACAAAAAATGATTACTAGAGAAAGGCCACATAATCTGATGAATTCTTACTAATTCGGTATCATATGAAATTTTCCACTTTTACAAGAAGGTTCTTGCTCCTCCTGAATTCATTCCAGATTACCAATTTGCCAATCTCTCGAGACGTTAACTTGTCAAAGTAACTTGTCTTTCACTTTAAAATTAAA--------AAACAAAGGCCATGTCCATGAAGAGACTCAATACTTTGGAATTCCAAGACATTCACGAACTTCATTCTATTACATTTAACCATTATCTCATCGAGGTCATGATTAAGAAGGTAAATGGTTCGTATCGATAAAGTATCAGAGAAGTTTATTGTGTACGTTAAAATACTTGAGTCAGGTTTCATTATTTCTCCATATTGATTACAGAAGTGACGTTATGGGTATAGAATTTACCAGGTGGGAACTTTTATCGGTTTGTTCTTTGCATTGTTATTGGGGGGACGGCTCAGAAAGGATGTCTACATAACAAGTTACTCCAGAATTGATGGCTAATCACATGAGAATGGTCAGCTTCCAGCCTTTCTCATGATCTGCGATCGAGA----------------------TTCCATCAGCGTGTTTCTTTGTATTGAAGAGTGTTAGTTAGCGGCAATTCGTATCTTTTTTCTATAACGATGCTCTCTCGGAACCAGTATCTACAGAATGGGATCCATGTATATCAAAACAGAACTAGCTGATTTGTCACGTCAACGATTGAATATGAAAATGTGAGCTAATGTGATTGAACAGAAATTTAGCGTCTTACTCAGATCAGAATTTGTTCATGATATTGTCACTACGAATGTACATCAGTTTGAGATATCAGAAGTCTTTTGGCCCTTTAGCCATTCCTATCCAGAGTCTCTCACAGAGTTTTCGAAACCTTCATCTGTTGATGCGGAGCCATTTCTGGTTAGAGACCCTAGACGTGTTTACTCTTTTCAAAAAACAGTATAAGATGACAACCAGAAAACCTTCGGCAATTTAAAATTCTTCAATAACATTCACGATGATAGATGATTGGAAGATTATAACAGAAATAAGACCAATCTGAATGTCGGTACCCTTAGTTCGCTCCGATTGTACTTTGGATTCGAAACTAACATATCTACTGGATTGAATTTGACTTAGTCGGTATGAGTCAGGAGCCTTATTTGATGGTAAGACCAGGGGTGTTGTACATCCAAACCTTTCAGTTGTCAGTTTGTGTTTGTGTGAAGGCTTCTTTCATGGAAGATTCGTGATGGTGATCGATTATGAGTTAATTCGGCTATCAATGTGTTAGTTTGATGCAAAGAGATGGATGTTAGATTTTTCTTGTAAAAACTGTGTTACGAATCGGGTTTTAATTCTTCTCTCTAAGAATAG--AGTTAGTGTTATAAATATTTTA--TAGACCCTCGAGATTTTATCTTTTCTTCCATGGCGTTATAACCATGGAGAGTTTAATGAAGTATTGGTTTCCTGAATAGAATGTGACTTCAAGACCATTACGAAGATTACATATTGGTATTAGCGTTGCAGTATCAATTACATATTTTTCCGAGTAGAAGTCACGCCAAAGATATTTTTTCAGCCTTACTTTTCACAGTGGATAGATAATCTGTTTTACTTATCAGTGGAGTAGAACTCCTCTGGTAAAATCATTGTTAAGTGGGTTCGTTTCCTAAGGAGTTAGTAGGTTATTGCTTATGACGAATAATTTGAAATAGTATCATATTCTGGGATGGAAAAATTTTTTGCTCCTAAGTTTGTGCAATGCGATAACGCACTAGTGTACAGTACCTGAGAGGCTTTATAATTAGCTTAGTGAACTATAAAAGGAGGTTGACCATCAACATAGGATATACCCTGGCTTTCATTTCCTTGTGGAAAGGGAAGAACAAAACTCGAGTTAACTTCTGCCACGATTAAAAGAAAAGCTTTCTCGATTCCAGGTTCAAATAAGAATGGTTAAAGGCAGGACCATGTGCATTACAAACCTTCTGATTATGTGTGACTTTTCTGGGGAAGACTTGTAAAACTCTGTTTCCGCGAAGGGGGGATAACCAAGCAAACATTATAGTCATATTTTGAGGTTTCTGGCTCGGAAGATGTTTGTGAGATAGAGATTTTGAAAATATATCAAATTATTAAGCAAAAGCAATATTTGAAGGAATGGAGAATGATCTATTTTATATCAGTACTCGAGTCTCGATCAACATC----ATACCAACTGACTTATTTGG----GTTTGACACAGACATTGTTAACTTACTTTACCAAAAGAATGTACTTCTGTTCGTTCTGCGTAATGCAGGACAGTACCATTACTTTTAGTCGGTTGACTTTTGATGCTTTATTTTACGTAATTGATAATAAATCAACAGGTAAGACTAGTTCTGGCTAACAATTGGTATACATCCGAAATTTTGTAATTGTATCACATAAAGAGAATTCTAAATTATATGCGTGGGTGTGAGAGTATGACAGTATGTTATGACTTCAACAAAATAATCTACATCATGATTGTGAGGACTAATTCATTGATGAAAATTTTCTCACTCAGTATAGTAAAGATTGACTCACTATCGAAGAAAAGATATCTCTAATGGTTTTTATGTTATGTAATAAGTATGGTTTGGTATCGTTATCACACAATGAATTTATTTCATTCATGTTTGACACATATGTTTTCTAGGTTGATCTGACGTCACTATTTATAGTAAACAATATATGTGAATAGGTCTATTTATGCATTTAGTTCTGTCAGATCTGAATTTTGTTTAGATTTTCATGTTGAGTAGATGGTACATTTATTGAACAATCTATTTTGGACTGGGAGGTCTCTTTGTAAAGGTTTGTTAACACAATGAGAATGTTTCAAGGTTTGAATATCTGAGGGTTTGTTATATAGAACCAGATTTTTGAAAAGTATTCGATTCGGTTGTCGAAAATATATTATCTTATACGAACCTTC------TATTGTATTCTTGCTTTATATCGCGTGAGTGTAATCGGCATCCCCTCTGATGTACTGTGTAGGGGACCATCAACTGGTCTAACCGTGTATAGGAGAGGGAATTTCTGAGCCGCTCTCTCTTTAAGTAACTTCAAAGATTCATTTTAAAGTAAAAAAGACATAGGGTATTGGTCTGTCAAAGTAAAAAAATTAGCTCTTAAAGTTCATGGTTTATAGTAGTCAGTAAGTTTTTAAGTGTTATCCTTGATATCTGCTTTTAAGTTATGTTTAGGTCGATCATATCTTAAGGACCATGTGATTTACAGTAGATCAATAGGTCTAGGCGTTAAAAATTGTCAATAAAAAAATTTTAGAGTAACTTCATTTGTATCGCTCTGTTTTTTGTTAAGTGAATCTATGTATTGTGTT----TACAATAT----TTTAAAAAGTTTTCAAAAGGTAACGATTTTAGTTCGGATTTACTATTTGTGGTTTGCCGTCTTTCAATTCATACAT--AAAT--ACTGTCTTTAAATTCATGGAAAGA----GATC----GAGGGCATATAT------TACTTA------------TAAA--AAATATAG----AATCTT----TT----TAAAGTGATTAAACGT------------------ATATTA------AAAAACGACA--------TC--TT----ATAT--TTCCGAATAGTTATTAAATTCTCCGATAGCATATAGCATTCTCGCTGATGGACATTATTGTTGTGATAAAGAATCTTT--------------GT----CAGGATAAGTTTGTAATATAAATGTAATCATG------AA----ATCTTACTCAGTTGGTTTTTGGATTGTTGATTTTAAATGGATTATAGAATAAGCCTTGGGTATCAAGATTATTATCGATTGTTTTATTTCAAATTTGC------TAACATTATT----GAAAGCGC----CTAAAAATATTAGCCAAAAAATAGAATCATTGTGTTATCCGTTCAAGTATTTTTATAGTTTTACAAGTAAAGAATAATGACAATCGTTCTGTAATTAAATGTGGATAAATGAGTGTGTAAATTCTTAAGGGAGAAAAATGAGGGGTGACAACTTTTTTTATTTTTTCATTTTGATAAA--TTTATTATAGGTTACTGGCAAGCTGTATCTGAGATTCTGATAATCTGATAGAATTGGGGAGATATTACATCCATTTTTGATTTTTGGATGGTCTGTTTAATCTATTTTATCATGATTCTTTTGAGTGCGACACCCTATTTGAGAGCGAATGCTAACAATTGAGAAGTCAGATGT----TAGATTTCATATTATTTTTGACATGAGTGAAAATTACGGTTTAAATATGTTTTATAATATATAACAGTAATGTGTCGAATATTGATAAAATAACCAATAAGACTGTCA--AAATACGTCACAACGGATCTTGTAAAGTTTTTCTCTTTGACCATTTAAATCTTAGTTCTGAAGTGAATATAGGTCTCAAGATGACGGTAAAAAAGCCCAGAAGTATAGGTCTCTCCCATAAGCTGTGTCTCGCGACGTATCTGTGTGGGTGTATGTTTGACCAATGGCTTTACCAAGAAGGAAAAAGGGAACCAAAATAACATTCACTTTGAAACTTGGTTTTAGCATAGTCAAGGGAAAACGAATGACAGACACAGAATGTCAAACTAAAAGGACTTCCAAGAATAGTGGATGATCTAAGTTTCTTGTATGCTGACTTTAGGAGTAAGTGACAATCCTTTTTTATTCAAGGAAGATGAATTGTCATCGAGCGCAGGTAGCAAGAGCTACTTTTCCATGAGAGAGTGGGTTACTTTGTTGAAGTAATTTGGTTTTCGTTTTTTAAAGAATGTGATTCAAACTATATAAATCCATTTTGGACAGTGGGAGGGCATATGTGAGGGAGAAAATTGGTTATAGACAAGTACAGTTTGAACAATGGTCTCTCAATGTACTTGATTTCATGATCGTTGGAGGCATGCAAGGAGAGTTATAGTCTTTTAGACAACGTGAAGAAGGTCAAAAATATCACGGTCAGAGAATCTGGGACCTTGAATTAGAGCCACCTT--GTGAGAAAATTC----GATGACGTTTGGTTAATTATATAAAACTTCCAATTTGATGTGAACAGACTTTGGAAGGGGGCCAAAGGGATAGAATTTTGAAGTGTATACGTTCCTTGAATGAAATCTCACAGTTTACATTGCAATCTCTCACAGTAAAAAGAATGGAGCATAGAAAATAGTATAAGTATATAGGAGAGTGTCTAGTTCCAGAGATGATCAGATTTGTCACAAAAACAGTGAAATTATGTCAATTCAAATATTATCCCAAACCTTACTGAATATCATTCTTTGAAATAAAAATAGACTTCCTGTCAATCCTTGATTGTAATTATGTTTGAGATTATCTGATTCAAAGTCACCGTGTGTTGAATTGAAAGTAGAAAAAACATGCTATTTATATGTTCGGGCTTAATTTTGTATTTGTGATTTTCAAAACTTTATAAGAGGAGATTGACTTCATTTGTCTCCGATGATTTATCAATGTTGGTCGTACAAGTAGAATGAGTTCAAATCAAAATAAATTTATCGGTCTTATTGTTGTAGCAGCTGGCAGTCTAATTTGGTTCGTTCCAGAAAGAATTACAATAAACGGGTTGGTTCATGTGCATTATTGATTGTTCATTTTACCTCCATTGCTTGTGAGACTGCGATTTAGCATGGTTCTCTAAAAAACGTTGTAAGTAACAGAGGGATCAAAAGATTGCCAAGATATCCAAATCTTCGTTCTGATTGAAATGCGTTTCAGACCGATTTTGTAGTAGAACTTTTGTATCTCCCCCTAACCACTGAGCTGAATTGAAGATGCCCGCTAAGTTTATACCCATTTTTGAAACAGCGTCT--------------AGGCTAAAGATTTAATATAAAGAAAAGAGAAA----GTTCAT----GAAAGTACATTAAGGACTCTTACTGCAAAA----ACACATTAGTATTAATAATGATGTCTTGATTGTAAACTTCATTATGCACTCATTGTATATTTTTTTATGATTGTTATAAAGTTGCATCGCTTGTCGTTGGTGGACAAGTAATCTAACAGGGTCAATTAAAGCGCAAGAAAAGAAAGGTCTTTTAGGAATATTGGCAAGCTGACAAATTGCATGTAGGAGCTTATATAAGAGTAGTCATATGTTGTTATATGTCTGAGCGTAACAATCTGCGTGCTTTGCAGCTCCACTAGCAGGGAATAAGTGTAAAGAACTCTAGAGAATGCAGAACTTGAGTAAATGG----TTCACGGAATCATTTTATACATCCAGTTTTGTCACCATGTCTATAGCAAAAAATATTTTT--------TGGAAGGAAGAGTTCACCATTT----GATA--ACAG--------AATTGAAAATTGGATCATTAATGATTCCATTTGGCGCGGTTTGAACCACAGAGAATGACAATGATTGCATTCCTTAGTATAGCCGGGTATGAGTCGCAGGGGCTCTGTATGATTGAGAGTGTCAACCTTTGTAGCACGAACAGTCTGCATGTAAAGGGGTTGATGGGGGTGTCTATTACTGAGATCGATAGTCCTCGTCTATTTCTGGGGAAGAAGAAGAATCTTTTTCGATTTCTCAATAAATATATATGGAAGTCTGTCCGTAGAATTATGAACGCTTCCATCTTCCCGTCTGTAAAGAAGTGTCCTCTAAATTCCAATTGAGTGGATAAGAAGGTCAATTTCTGTGGACAGATACATAAGCTTATGTAATCGGGTAAGAATAAAAGACTAAGAAAGAGATTGAAAACAAGTGTGATG--GT----GACTCAGGGTGTATAACTCAGACAGACTCTGTTAGAGTGATCACAACTGTCACATAAAATATCCATGAGAGGTTGTCGGAGTGAGAAAGGCTCAGCCATACCGTCAGCCTTGTCTTTGGATCGTATTGGACAGTTTTGGTCTAAAGAACGTTGAAGGTCATGTCGAAGATTCCCATAAGATTGTTGTTGAGGCTCCGGATCGGGATGAGTGTAAATATAATTGTCCCTCTGCACAATTTTTTTAGGGGACAACTATTTTTTAGACGGAGTAAGTTTGTAGATTTTTTTCTCAACGTAAGGGTTTTTTTGTCATCAAAGATGGGTACTTGTTGTAATCATAGGCTCATGTAGAATAGAGGTTAAGAGACCGCCGATTCTGGTCCCAAGTGATTAAAACCCCGATAATTGGTAAGTGAGTTGGTGATGATGATTTTGTGAATGTTTTCTACTCGGCCAATGTTTTGGAGTAAATGAAAGTGACTGAGTATCTGAAAGATGCTTGGGGGTATACTGAATGTATGGGTCATCATTGACCTTTTTATTACCATTTGATGCCCTCTATGCGATTAGTAAGCTTTCAAGAACTAACAGTATTAGTCTTAACCAAAAAAGAACTGCTGATGTCTGATAAAGTAATAGTAAGAAGGGCTATTTTTGGGACCGATGCCACGTCTTATTATTTCAGAGTATTAGTATATGATTATGAGTTAGGGTCAGACGTAAGATGTGACGGAGCCATTGAATCTTGGAAATACGGATGTCTCTTCCGATTCAAACACTAAGACTATAGTATGGTGTCTTAAGGTTAGACAAAGATATGAAGACCTCTGGAATGCATAATCCAATCATTCTCTCAGAGTAAAAGCTTTGACGTACGAGAGTCTTGTAGTATGAGAAATACTATGTAATCCAATTAGTCTTTAGATGAGTTTCATTGAACGTTAGCCAATCTATACTGGAGATATTGAAGGATTTACATCAACTGTGTCGTGGCCTAGTCATAAATATTTTCGTTTCACGGTGTTAATAAACCAGTCATTATGTTGACAGAACACTATAGGTAAGAATCCGTTGGTGTTAAGGAGCTTAATTTCCCTGCCGAGATGGAAGATGACTAGATATCTTGCGGACAGAGGAAATGTGAGTAGGTCCAAAAAGTTTCGGGATGGTAACTGCCTTTTAAAAAAAGTAGGCCCGTATACATTGACTGACCACTGTGTGTCCGTTCGTATCTACATGTTGGGGGACTTCAAAGATTATGTCTTCGTCACTTCATACTTCTTGCGATGTAGTCTCCTGCGTCTTTTCATTTGAGATGCAATGTCTATCCATGGCTATGTCGGAGTTGCTAAGGGTCAGAAATGATGCGTGGGCGGGTTTCAGAAACAAAACTCGGTTTTCGATTGCAGATCGAAAATATGATACACCTTTTACGCATGCGGTAGCTTGATATAAGCTTTGTGCTGTCCTTTCCAGGCGCCAAATAGTTGTCCAGTGAGATCAGTGATCCCCCAGGGATACAGACTGGTTCTTTTGGAGACTCAACCTGATTTACGATACCATTCCGCGCGAGTGT--CTAAGGAACACTCTCCGATTACTGATCGGTCTTGGTCACTTTCTATTTGTGGGAGAATCTTTTCATTGATTGTAAATCGGGATTCAATTTCTGAGATAGTCAAAAAGGGTCATGCGATGTATGACCCCCTTAGTATGTATCTTCCGACGCGTCTAGTTAGATATTGGTATGTCTGTCTAAGCATTAGGGTCTAAGTCATTAAGCCGGCCTAAGCCTTTGAACTAAAAGTGTGCTGTCATATTCTACCGGTAGTAGCTTTAACATGTGAGTCCCTAGTTTTAGCTCCTTCATCCAGTATGTTTGTAACACTTGTGTTAACTCCAGTGACGTGGTTCTAAGTGTGTGTGACTGAGCATTTAGGAAAGCTCGTCAATATCATCACGCCATAGTCTGTCTAGCCCTGTGAACAATACTCTACTGGATTAATTCAGTTTCCATTTGCTGTCATCTATGTACAGATGTTAGACCCACAGTAGTTTAGTATGTAACATACACTATTTGGCATGAACAACATCTGTTAGACTGCCAAAGTCTGTGAAAAAATACACTAATTG----GGGTGTGGTAGAGAGGGCGCAAGCGTTGTACTATCATAGAACGAGTTTTAGCCTCCATCTGATTAGACCTGGATGATAAACACGAAGTGTCATTGTCCATTACTTGAACTGTAAGAATCCGTTTCTTCCTTTGTGGCTGAAAGAGAAATTCAGATCGCTGGTCTGCTCTAGTTATTTGAGTCATGAATTGGAGTATTCCTTCATTGAAAGCGTGGTGTTGGTATAAATGTCAGTGAGAATCTACAAGAGAACTTGACGATTCATATATATGATGCTCAGTTCTATGGACAGATTCGGAATCGTTTCGTTTTATATTGATTGTCTTTTCTAGTGTCTTTGCTGGTTCATTAAGTTCATCATGCCTGTTTTGCAGACTATGATTACGTTGGTCTACAATAAAGTGTCTGTATCGCTAAGCTGACATGACAGACTGTGAGAGAACCTTCCTCGGTGAATGCAAAATGGATCTCTAGAAAATATGAGAGAAGGATAAATTCGGG----------TTACCAGCTAGTCGGCCCATATCTCTATTGTTGTATGTACGACTGCTCGGATCTGTGTATATGGGACTCCTTCGACATTTGTTTCCTTGTCGTAGAAAACTTCGTGAGTCGAATCCTTCTGAGTTGCAGAATTTGGTATGAACAGCCTTACTGAAACTATGTCTGAATTGGTCTCTTTGTCACAGTGAGAGCTTATCAGGGCGTATGCCAGGATACGTTTTCGTGTTTCGTGTGTCAAACGATACCATATGGGTCTTTATGAGTCTTTCATATTCTTTGTAATCTACAGTGTTGTACCCACACCAATGAACAATGTTGTGTCAAATGCGATTCCCCATCTCTTGTAGACTTCGAGAATTCTGGTTGAAGACTTAGTCTGAGTATCCGA--TCAGGAGGTCGTAATGATATTTTAGCGATACCTTCTCAGGTGGACCCTTTAGGCCGTGATCTTTGTCAACCTGTTGATACCTTATTGTATTCCAGAGGGAATGCATCAATCTCCGGGATCCTCACAAGCAATTATGCGACGTAGGTCTCTCTTAGTATGATTATTTCCATGTGTCTAGTTAAAGATTCGGATGTCTATACAAGTCTTAGAGACTATCTCAGGGTCATAGACTGACTAGGTCTTTGCAAACATATTGATCTTTCATAGTCTGTCAGCTTTAGCGTATATTCTGGAGTCACTAGTCTTTACCGTTCGATCAAGACAGCTTATAACAGTGATATTATCTCCCATCACGAGGTTACAGAAGAGCTTGTCTGAGTAATCTCATAGGTTCATCGGACGATGAGTATGATGGAAAAGCAGCCTAAGAGTACAATTCTTAATTGGCACCATTTGGGTCCTACTGGACTTTGTCTACGCGCAGCCGTTTGTATCGGAAACAACTGACGACGAATTGCCATGAACATTGTCTGTAGATTATTGATCGTGACCTATTTAAGATGCCAGATCATGTGTCAACAATGTACGGCTGTGATGTATATGGATATATTACCTCTGAAAAGTCTGGGTTCTGGTCTCTGTATGTTAGTTGCTAAATAATGATTAGAAAGTGTTAGTGGCTGTTCAGTAAGCAGTAAAGGTTCGTTTATTTCTTCGCGCCAGACCGGGTATTTGTATTCGTTGGCGATTTTTGGAGTTCTGAGTAATACATGATGGTATTTTTTGCTTGAACCACAATATGCGGTACGTTACATTACGATCTCATTTTGAGGATGTAAAGTTTCATGTAACTTTACACTATATGATTACCTTTGTAGATATTATCGATGGATGAGTCTATTGACTCTGTTGGTATGGTTAGTCTAATTCTGCTGATTTGCGGATGATGAATTAGATGGTCTGACCAACTTAGTATTGATCATGAAGTAGCAGGGTCTTCATGGCAGAAATGGTGATAGCCCTTTCGAGTTTAATCATTTGAGTTCTGATGCTCAATCGAAATTGTAGTACTTAGAAAATTTGTAATTAAGTTTATCATTGACAGCTCCAAAGTGATGGAAGAACTTGGCGATTAAGTAGCAAAGTTCGACAAAACGGGTTCGAGTTTAGAATTGATCGTTTCAAAGTTTTGATGCCCGTTTTAGGCTGAAAATCCACAGGTCATTTTAGAAGTCCACTACTTTATTTGACTTAGAGCTAGATTCGGAATGAAGGTTTTATTCTCTGCCAAAATAGATGCAGCAGTAAAAAATTCCTCGGGACTGGCAATATCATGTTGGTTTAGGGTCATGAAGAATATCTTATCCAGTGCTATATTCCTTTTAGATGAATTAGGAACCGAATAAACCATGGCCCTTTCACTGAAACACATGAACCTCTTTATGATGTCGTGTTGAGACCTATTATGACGAATTCGATTATACGCTCACGTGTCTCAGAGTATGTGTATCTGACTGTTTGTTTCACATTGAATATACATTCGTGCATGTCTATTTGAGTATGTTGCTTTTCCAATTGGAGAGATCGTGTGGTGTATCACGCGTCTTTGGCAATGTCACCTCTACTGTGAGTTTTCAGGTCTGGTGGACTATTCCTCGGTAGCTCTTGATGTGTGATTTAGTCTGTGAGTGTATGCGTTCTGACTTCTACGTCAGAATTTTTGTGTAGCTTAGAATTTGTATTCACTTAGATGATCCGGGGACCACACCTAGCTCATTCCAGTAGTGAGTGTGATCGCGCTCCATCATGTAGCTGTTCTGGAACTTATTGACAGGAATATGAACGGTTGTATGAGTTCAATCGGCAGGGAGGATTTATACGAGTGTCTGTTTTTGCCATGACTCCATTGTATTCACATTTCTTTTACTTCTCTGGTGTTGCTGAGAGTACTGTCATGTTAGTATATATAGGTTTATCAATGTTCATTCACCATTGAGTGCATCGGTCTGCATACACTGGTGTACAAATCCGTACCTGTAGGAGAAGCTGACTATGTCCACTCCTCAGTCAGTGTGTGAGTTATTAAACGAAGGTTGCTTGTTCTGTCTATGCGATGATGTCCGTCATGCTTTGCCTAAAGCTAAGTCAGTTTGTTGGCGCTAAGGTCATCGATAGGGTTTGTCTTTGCCCGTCGGTCAAGTGAACAGTAGTCGTAACTTCAGATCGTAGAAAACATTATGGTGTTGATATTGGGGAATAAAGATCGGTATTGATTTGAGTGGGGGTGACTATGGTTTTGTTGTCTCTGGAGTACTGCTTGGATTTGGCCAGAAATCTTGTGACTAGGCAACCTTTGGTTGCTAAACTTGCATCTTATTCCTAGGGAGTTTTTGCTTGCGATTCTGAAAGTTGTTGTCTGAAATGGGTCGTCTTTGACAAAGAAAGACACTGAATCTGATGGCGAGAGTTTGTCTTTGTCCGAGAAAGTTCCTCTACGAGGGTAATGGCAATAGAGTTATCCTCGATGCCCCGCCCACTCATCAAGATACTAGGGATATGAATGTCTTTATATACGCGTGTTTTTGAGTTCGTGTGCGAATAGTGTTGTTAGAATACCAACGATATTGTCTATCTTTCGTGGTCAGATCTTCGCAGAAATTCAAAGTACGCGACAGCGAATTGATTATCGAGTTGTTAAATCAGAAATAGTTTTTGTTCATGTATATCGGAAAGGGATATCAAGGGCTAAGGCATGGGTGAAAGTGTGGTGTAGTCCCCGCTTAAGTAAGGGGCTGACTTTGACTCTAGCCATTTTTGAAATTCGGGGTTGGAGTGAGTGGATGGAAGCGTGTCTTTAAAGGAGATAAGTTATGTGACAGGGTGAATGCGGTCTTGTGCGACCATGAGCATTTATGTCTGTATGGAAAATTGTAACTGTCATAGTGAATTTGATAGTCGGTATTAAATGGTGTGTTTCTACACCAAGGTTGTCATTTGACTGCACTTGCTGCCTCTTTCGACTATTGCTGTGTAAACTGTCAAGTGTTTGTGTATGTCAGTTGGTGTCAGGGATTGAGATCCAAAGTGAGTCAATAAAAAACAGAGCAGAAACTATTTCCGAGAGTCTCCCGGGAAGCCTTATGAATTAGTTAGTGTCTGCCAGAACACGTTCGTTGTGGCGAATGCAACTACATTGTCGTAACACTGAGTCCGAGTCTGTGATAACGATCTGGCGAGAAGATCATTGAGAGTCTTCGACAGAAACCAGTTGACAGATGATTACTCGCCCAGTATCAGTTGGAGAGTCGGGGAGGGTAAGCACTTCATCTTGATTGAGACTCCTAATTCTTGAGCTAGCTTGCGTATTTCTGGCTCTGGCTGGATCTGAGATTTTCATCTCGTTTGATGAAGTAAATAAAGATACATTGGTATCCTAATTGTAGTAAGTGTTTCTCAGATCAGGTCTTTTTGAGTAATTGTATTGGCCGGGGAGAGTGAAAAAATACATTGACCTACCAATGTAATTGCTTTACAAATTCTTTGAGAGGGGTGATGTATGGGCGTTAGAGTAAATGAGACTGATGTAGTTCATTTAACTGTGAATTGCTACTAACAACTTTGATGGTCCCTGATTGATGTTGAGAGTTTTGTTTTATTAGTGTTATTGCTTGTTCACGTTTTTTCGCTGTTATATACGTTTCTATGGTTTCGACTATGGCAGAGTTTCAGTCAGATTACTTCAGTAAGCCACTCTGAGTATGGGATCGCCAGACTATGTTAGTAATTCAAGCTTCCGACGAGGGTATTTGAGAGAATAGCCTTTGGCCTCTGTCTTGTAGACTTAAGGTCCATGTTGGCTGATAGCGAAAAGTAACGCTTGCAGACACTTGGAGATTAGATCTGTCTTAGTTTTAATTCGGGTGCGAGTACGGACATGAGCATTTGCTTCTAAATTGTATGACTCCTTTGTCAGATCTCTCTTGAGACTTGTGCTGGGAAGGCCTGAGTGTGAGCTTGAAAGGACGTCTGTTGGACTGTCTTCAGACCTCTACAGATAAGCCTGTAATTACAAGAGAATGTCATTGTACAGGTGCTGTACTAAGCCTTCGTTTGAGTTGTTGTCATACCTTCTTTGGTTTCGTGAGAGTTGTTAGGTAAATTTGAATTATGTTACCTGGTGGCATTCTTTGGAGTTCATTCTAACGTGAGTTCATCTGGATATTAGACTTTTGTGCACATGGTCTGAGACAGAGTTTATCTTGTTCATAGCGTCGTGATTTGTGTCCCTGTGTTCGACAAAGTTCAGTACTCATTGACTGTCATTGTCATGCACTTTATGAATGATCTCGTCAATGAGTTTGTTCGATCTGATTTCACGGTCATTGTTGTCTTGGCGATTTGCGAGAGTAATTCATCACCCTTTCCAGATTCTATTGAGTAACCATTCTAGAGGGGTGCGAGATAGCGTGTCACATCGTATCTGTGTACGGGAATATTATCGAGTGTGCGTGAATAATCCTGTTTACCAACCAGTGAGGATTTTAAGGCATGTACCCTTTGTCCAACTCGGGTGTTTTCATAACTTGTACTTCTTAGCATTGACAGAATGTTATGAGATGTATGGGAGCGTCGGTCGACCACTGCTTGCTCGTTCCAGAACCTGAGAGAGTCTGATTGGATTCTCACAAATATCCTAACGAGTATCTGTTGAGGGGTCGGTCGCTCTGAACCTAATCCTGGGGGTCACACTGAACGTCTAGTTGAACAGGAGACTTTTTGCGTATATACATATCATCTGGCATCTACATATAACTTCCATCATGGGTTGTATCGCATAAGTTAGTTTGCGGTTGAATCTCGCAACGGTTTCAAGGACCACAGGATCATGAAACGCCTTTGTTTTGGACACCGTGATTATAATCTTAGACAAGTCAACTTCAATTTAAGGCATGTGGTGTCCGACAGTGACTACGTTTTTTGGGTAAATAGAAGCGTCACCACAAGGTAACAACGTGGGTATTTAGTTGT----CAAACGATATGAGGGATATGAACATGATTGGATTGTAAGAGTCGGCTGGAATAACACAAGGGGCGAAGGTCATTGAGATCTATTAAATTGGAATTTATTTTTGTTACGGTGAATTAAGATAGCTATCCAACCTTGTTCAAGAGGAATCTTGTTTCCTCACTCGATCTATTATGTCAGACTATCTGGCTGGGAAGGCGTACATGAAGATCTCTTGCGAAGTATGAATGTATCTGGACGTTAAAGTATTCTTTCGCTATTTTGGTGGTTATTCCAGCTATAC----TTATTAACTTACTTCTATTTGCCTTTTGATAT----TTTCTTGTAATGCTGAGTTTGAATTCATCAACGAGTTTAGCTGCAACTGACCTTTTCCTAGCTTGTTGCAGTGTGAATTTCAAGAACATAACCGATGACAATGTGATGATCTACATCATCTGGTTATACCATTTGACTGTGTTATTTAATTTTCTCATAGGAGAATATCTGATTATGTATGACGTCATCAGTCTATGCTTTACTATACTCGAAAAAGCATCAATGTAGGAAAGAACCAGCGCACTCAATTGTTACTGAACTTATGGTTGCCATTATGTTTGGCACCTTCACACAAAGTCATCGAGACCGGGCAGGAGATGGTTTAATCCTTAGTTGATTAGAACATTTTCGTACTTTTCAGACACAAGGTCAATAAAAAGATATGTTCCATAGTGTTTGATAATGGATTATAACTACGATATGACCGTGATTGTTTTTGTGTTGTAATACAAATGTGATTTCGTAATATGTGATGATAGTTTCGGAGGATCTATTTCCACTT----------------------------------------------------------------------------------------------AGATTTAGGGGACTAGTACACAAAGGATAAGAATGTGATTAAGTGTGTAAGTTCAATGATTTTTATCTGGTTGAACAGGTATGTACTGGAGATCCAGAATCTCACTGAGTCGCTGAGAGAGGGAGCGAGTGTGATTTTATGTAATGAAATGGTGATGTGTCTAAATCTGTCTTCAAGACATCTTCCACGGCCGTCTGGGGGAATCATTATGTTTGTGTTTCTTAGCCTTTGAGGGTTTGTATACAGTTATTCATGGGTATGATTGTTC--AAGCCGCAGTCACTTGGGGTTACAATCCATTTTTTAAAATTCCAGTCGCACCGCACCAGTGAAAGTAGTGACAGTCGTCTCCCATGGATTATATAACAAATGGATATCGAAGATTCGTAGGGGTTTGATTCACTGTGACTGTTTACAAGTGTGAACGAACTACACATTAGCCTGAAGCCTTCTATTTTGCGAGGCTTTAAGGCAGCGAAGGTGAACAAGACTTCTGATGCATGGGTAATTGAGAAGAGAAAGGTGATTGCAAGATAGAGCCTACGAAGCTGCTCTAATGGGATCATGAATATACTGGTCTTTTCCTGCACGCCACTCTCTACCTCCGAAGCTGAGTATGTAACGAAATCTGTAGCTTTCTGACAGTAAGATACTAGTTGTGAGTCTATCCGTGTAAGAGAGTAACGGAGGGGCCGGAGATTAGTTTGTGTTATACTGTGTTTATGAAAGTCAATCCGTATTTTCACCAGTTGGCTTAGCAGTGTCGCTGGGTTGGGGTATCTGTTGCTAGCTGTCGACGAACTTGAGTGTTCGATACGTTGCGAGAATTAGACCCTTGGAATGACGGTGAGAGTATCAGGGTTAGAGGTTGACAGTCTATGGGACTGTCTGTCTGAGTGTGAATACCTGAGTGCAATGATCTGACAGGGTGTTTGAGATGAAGGACAATTGT--TCGCCAGGGTAGCAGTGC-----------TGAGGATACTGTGAGCATATTTGTTAGCAAATCTTTAGCATTAACCCTGGTCCACTGAAATCAACAGGGAGACATGCAGAATTG--GTGTGTGAAATAGGTAGCTATTCCACAACTTTCATAGGCCCGAACAGTTGGTCGGGAGGACCCCAAATGGTACCTTTTAACAGCGATATTATAATGGCGATACAAACTTACCGACCCTTTCATACTCGCCAATGCTTAGACTAATTTTCGCGTAATTAACAACTCTCCCGGCCAGCATGACCTAACGTAATGAACCATCAGAATATTGTCATGA--AGATGTGTGTAAGTGTATCCGAGCTCTTCTCAGGATGAGGGAGTATAGGTTAACGTAATCATTTGAGGATAAAAACTACTGTGATCTACCTAAAACACCTATGAATCAACTTGTTCTAACATGGATGTAGAGGAATTTTAATCCGAGGCTTATTGAATCCTTTTCTGTCAAATTCTTACATGGAATCCTACTTGGTCCATTGCCTAGCCGCCTAATACTAAATCCATTGAAGGTGAAATACTGACACGGTCTTACGAATGTTCAAAAGGTAACGCCCATAGATACACTGGAGTCGTTGTACCAAACGCTACACATCGAAATGGTATTTGGTGACAAAAGTTGGTGACCGACTAGGTGGTAGTAGGTCTTATAGAGATATTTGACCTTGACATCCATGGGCGTAAGGGACCCATTGTGAAAAACCCACCCTGGGTATCTCATTGAGAGACTGGAAGGAAAAATGTATGTTGTTTTGTGCGCAATGCCGATTGAGAGAATCACTGGGAGTGACAAATTGTTATTCACACCTTGAGGCTATCAGATTCAGACGTTCTAAAGAATAGACTTATTCCCTATGAATGAACGAAAAAGGATTTGTGTTGGGTCCTGGTAATCATACTGTAAATGGTATGAT----GTATGTGGTATAACATTGACAGAAAATGTT--TTATGTAATACTCAAATA------CTTACAATAGATGTTTACTGTTCCATAATCTCGTGT--TGCTTTTCAACTGGGATATTATAATTGTATGTCCATAAAACGTTTATATG----AATCTGATATGACACTATCCTTTAAATGTTATCTCACACAATCTGTATATTGATTG------------------ACAACTATCATCTTGTAACTAATCATAGGTCTTTGGAAAATCGACTGGCTGAGAGTGCATTGTAAAGACTCTGTATTACATTTATAAAATCATATTCAAAAAGTTTGGTATGGGACATAAATCTCTATTCAACAGACACTGGCAAATCAAATGGTCAATCTCTTGTTCAGTAAACTTGATGTATGATCCGGAAGGTGAGATG------GACTTTTGGAATCATGATACGAGTTGTCTTCGTTAACGGTATCTTTCACTTTTGCATCCTAAAAGTCTCTTACAAAAAGTTTGTAAATTTGGAGAAAAGAATTACTCATAAACTTTCT--TACAAACGTGCCAAGTAAAA------------------TTGATTTATTTTTGAAGTCCGTGTCCAAATAT----TCATAAAACTCGGTTTCTGAATTTCTAAAAATGAACATCCCCGTGATAAATGGAAGTTGTGCATGTACAGAT----------------------------------------------------------------------------------------------------CGTTATGGAATAAGTTCAGACTCTGACATGAGGGAAGT--TTAACAGATAACGTAAGTTTATATGTGTTCTTTGCCCGTTTGAAGTAACCATCCTAGTTTCCTGGAGGCTTATTGAAATAAAGACAGTTTCAGTCAAACT----------------AGGATACAATAAATCTCATATAGTTTAGAACCTAATAATTTATAATTGAAAATTTATGGAGTATTAATGATTGAACCAACTTGCTC----GGGT----CTGAACTACCCTAAATTCTCCA--CACCCCCGAATATTACCGCAAAATTACTACTGCGAACGTAATTGGTTTAATAAATCAGGAATGCGAACGT--CTAACT------------------------------------------------------------CAAAAC----------CT--------AAACGA--GTACCTTAATCTTACCTGCTTTGAATCGATATGTTT------ATCT--------------ATGGATGGAT--AAAA--AAAATATATTTAAATAGGCAATGAGTTACTCTAGAACATTATAACTCTGTATTGTTATTATTTT--CTTTTAATCGAG------AAAG----ACTGATTC----AAAAATAAAC----GATTCTTACCTT--TTCCTTAAATGATACTTGTAAGATATGAATGGGATGCCCA--TACCGATTGTAGTTAATTAGGATTGTGGTCTTATAGGTTGCGAAAATTATAGTTCA----AATGAA------------ATCAATAAAATGAATTAATATTTGAAGAATAATGTGAACTTGAAACAAGAATCTTGATAACATTCAATCTCTAATAATTACCCGGATATTGGAACC----GTGGATTGAAAGAACCTTTTTTGAACTTCTTATGATCCGGGACCTTTATAATGATAACGATTTATCATAATATGAAGTCCGTTTACACGTCAAATGACATACGATTCTTCATCCGTCCTATACAATGGGAGGGATAAATAAATTATGAAACAGGTAGGCCGCTTGTGGAAAAAATACTTTTATTTACACACTTGGTCAATTAGAAATTTAATATTTGTACCTATTTTCTGCTTC----CG----ATATAGAG--------AAAAAGTTGGCAAAAAGTCTTTTGAGTTATAAAATTCTGT------TAGC--------GA----------ATCTTATTCT--AGCTTAGTAGAA--TAAA--------AGAATTTTAAAAGAGCAATAGAGGTTGTGAGAATTTATAAGGTAATTTATTACTAGACATCATTTGTACAGAATTATGCTCTCGATATTGTCGATGAATTGATGGTTATT----ACATTGATACTGAAATAGGTTTGTCTTACAACTGTAAGATAATCGATGCTTTTTGTTAAAATCGTTGAGACTTAGTGACATCGG----ATAA--TGTACGCTCCAAATTGTACTCGCT----CA--------TACACCCTATAACATTTTGCTAACCTTACTAATGTGATGACTATCATGCAAATGTTATGGGAAATGGTATTGGTCCGGGGTGCTGAGACTCTGTTTGGTAGAATTCATCTGCACATGAGTTTGCCATTACCGCTAAGATCATTTGATTTTGACCTACCTTATTGGGTTGTAT--CGGACTTAAACTCGTTATAATACT--AAGACA------AAAA----AGCAAGTATTATTATACAATGAATAAACATTGTGCACAGAATCTTACCTAATAGGTTTAGAAAAAGTTTTCGCTGAACGTAAAATCTTCTTTCAGGAGAGTTATTTGAGCTTTTCCTCAAATTTCTTTGACTCCTCTTCTTTTCAAATATATCGATGACTTATGGTCTATTGAGGCAACATTCGTTCTGGCCAGGGGTTTTTGGCTGGTGAAGCAACGCTTGATCAAGTTCTCTTACAAAACAGGAAATTTTATCTATCTACAGTCTTTACAGTATCG------AC--CT------------CTCTCTTAGTTAAT----TTCATATTTCATAAGTCCACAGATCTGTTGATAAAACCGGTTTGGAGTAAGCTTAAAGGAAATTTACAACGTCGCTCATTGTGAAATTCTTAGAAAACTATATA----CTATTGCAGGAAGTACATTTAAACCATATATTGCAGGCTGTAATAAATTTTTCTCTTTACTCGGAAACAATTAGCTGCTGCAACAA--GG------CTAAGATCCTAGAATACCATTGAACTATTATCGAATTAACGAATGGTTTATGTGGACTGGTGAACAGTATTTTATAGTAATACGCTAGCACAACAACACGATCCCAAGATGA------TATAGACCTATTGATT--AGTACTCTCAAAAACTCTTAAATACTTAGTGGGGGTGTTTTTATTGGAGGTTAGAAAGGGGTCCGT----------ATATCAAA------------TATTGTTAATTTTAAGAAGTAATCAATAGTATAATACTGAGAATGGATAAGTTCTTCCAATTTGCTGAAAATTGCCATTGAAATGACACCTTATTGTCTCACCATAGATACACAGATGATTAGAAGTATTAAGCCATCGGTCCTGGATTGTAAGGAATATGATACACTTTATAGGAATAGAAAGCTCGGAAATATGTTCTAATAATAACCGTAGAACAAAATCAGGTATTAACCAGATCGGAAAGTGATATTATGAGACCGAATCTTTAAAACTTTTATAGAAGCCATTCTAAATATTATAATTATATAATCATGAGTCCGTGAATATCATTTTCAAAAACTTTGAGAGACGAAAAGCGAAGGGTAGAAATGAATTGGCTTAAGGATTGTTTCTATTTTAAAAGTGTCCTATAACTATATTTGACTGTAAAATATTGCCTCGTCTTGGGAGATACTACCAAG------ATCTCAAACTTTGATGTCTTGAAATAGACCTACTTAAATGATATTC----TTTACTAGAGATTTAGTTTTGGAGAACTTGTTACGGATAAATAAAATTGATTGATATTCCCTAAAATAAGATGGCCACAATCTACTATGAAG--CCTT--GAAGTGCAAACTATCTTTATATAACTGTAACGAAAGATGATGTTGTAAGATCCTGACCTAAAGTGATTGTCTGTGA----------ATAT--------------GATGTCGACTAAAAAAACAAAATTGTAAAAGCGGTAAATTTTATCTGGTAGAGAATAATGGAACTCAATCCAGTCATCCTATTGGGATTGAAGTTTCTGTATTCCGATTTTAATAACC------TTAGAATAAAGATATAACGC------TCAT--------TTCTTTCTGGCCTACTAAAACGCTTCTAGATAGAGACATCAAACAATTAACCGGAAACGCTTCATTTCTTCT--CTAGGCTCAG--------CATTGAATGAAATCCTCAGACAGTCTTCGAAAAATACCATCAATTTTATTCTTAGGATCCTGTAAAGGAGAATA----------------GGACAGGGTTCTGAATAA--------------------------------------------------------------GGAAATGAAATTGAGAGAAGATTTTGTTGAGCTGAATACTAAATTTTTGACAATTAAACAAAGGTGTTTGGCTATACGTTTTCTCCAATGGACCTCTTAGTAATGGGTAATCTGGTCGATTTATAATCATGAGATTTCATGGACATCTTTCCATTATA--CACAGTGA----CCCGCGGGAATATA----TGGTAGAGAATGTAAAAACCTGATCATTTTATATGGTCGTGGAGCGTGGAATGT----ATATAATTACAGCATTCGATTATTAAGCAAAAGAGATTGCAACTTGTTGTAAGTTTATATCGGAGTCCTCTTTCTGGTCTCGTTCATAATAAGCGATACTGAAATACATAAGTTTTAACATTTATTGTGTTATCGAAA----------------------ATTTCTCT------------ACTAGGTTCGAAGTAATT----GGAAAAAACGTTTAGGAATATTGGAATTTGAAGGATCTTATGTGATGACACCCCTGATGATAGTTAAGCATCAACCTTTATGAGGGGCCTTTGTTAATCATGTTGTAGGCTCATCAATTTATGGATAATGCTTTATTACCTACTTGAACTAACGAGCTGTTATTTGTTCTATTAATTCTGCTCTCTTTGGACCATTCTTACACTAAATTGTTTCGATTATTATACGTCGGATGTGAGTTTGTCAATGGAT--ATCA----ATGTGTGAACATAAAT--AACA------TT--ACAT----ATAC--------------ATAGATCGAAAGAAAACCATTTGTATCGATATCATTGGCTATGGAGAAGATC--GTTAATGCCTTGGGTTGAGG----GATA----ATAA----GTTCTTTC--CAGAAATTCCTCAATTGAATAACTTGGTCTATATAATTATGGACATTATATGGAGTTAAAAAAATAGTGTTAACTTGACCCTTTGTATTTCTTTATGAAATAAGAACCTAAGGGTTGTGGCC--ACCAACCTTGCAAAGGCCAT----------TGTCTTACATAATGTAATGACTCTTGAAGATTTTGCGATATAATATTCGATGCAATCACAATTCTGATAATAAGCTTGGTTCAGAACCCTCTCACTTTCATAGGTTATATTTTACATCCTCTAGGAGGTATCAAATCTAGAAAAATTTTTTGAGAAACATATATGGATTAACCATAAAAATAGTAACGTTAGTAGGATCTCAGTAAATTTGAAAAATGATCTATTTGGTGCCATCTCTATCATAATTATGCCTTCGGACCGAGAATCACTAATAACAATATAGTTGGAGATATGCGATCCAGGAAATGTTATTACCTTAAGCATTAGTAAGATTCTTGCAAAATTATTCCGTACGACCGCAAGGTTTCATCTCTTAGACACAATCCGAACTCCAGTGATTTTAATATTAAACTTTTTAGTGACAATGTGCCTTCGAGTTTCTTAGTCTGAACGTTGCGAAAATTTTTTAACATATTGTGTTATACAACATTAATTGGTCAGAGTTTCCCCGAATAAATTTGATTGATTTTATGATCTACC------------TTGACAAACATAATTTGACGCCTTCTGTGGGTCACTGGTCGTAATAGTATGTGGGTCCCTATGCACTGTTAATGGGAACCTAGTTTTTCGGTAACATTGAAACGGACTAATACATAGACTTTATCCGTGATATCCAGTGCCTCCAAATTAGACTCTCTATGAAATCAATCATAGATTGTTATCCCAGTCTGTATGGATCCCTTTTAGTCTTAATTGATTACTTAAAGTGGATTTTAATATTGATTTCACAAAGTGGTTTATTAAATGTAAATTAAACAAAAGTATTCGAGTTGTCCGACGCC--CTTTATTTAAAAAATCGAAAATTTATCTAACTAGGGAATGACGGGTCCACTCACATCACT--------AAATCAATGTATTT--ATTATACA------AACAGTATTAGGTATACGGAGTCGGCGACT----GTTATGCTTTCGTCGCAGATAAATAATGATTTAT----CTTTCTTC----------AA----AAAAAT----GCCTAT--------TCCATGCTAT----ATGATAGA----ATAATGTG--ATCTCT----------GTAA--------AAATGAAATT----TTGCTTTA--GATTATCGTGTATTATGTAT--GGATTCTAATCTCCTTTTAAAGATCTATTCTGCGAAAAGAGAATGATTTCTTCATAAAATATACAAGAAGAAAATATACCGTTTGTTTCCTTAATACA--AAAAGTTTTA--GTGAATGTTTTTCTTTTTATATCAGAACGAGAGT----ATCCGATTCT----AA--ATATTAGAGCGATAGCGATATCGATGAGGA----AAAAAA--ATTTAATGGATCTTCCGAATTTATTTCTGAAGCAATAG----------TACCGGACGCGATTTGTACACGAACAAAACAAATATAGAACA--AAAATGAAGTGGTCATTTAAGG------TC----------------CACTCCAGAAAGATTTTTTGTTGACCTATCCAATAATA----CTAT----------GGTAATTCCATATTTCCTAGATTCTTGGAAAGATATTCAATTGATTTCATATTCTTATGA----------ACGGAGCA--------------------------TTGAGATTCTACCAGTTTAATATTGACTGTTATATGATGG--ATCAAGAAGT----GTCTTG------AAAGTTATCT----CCTTTTGGTAGGCAAT--ATTGTTGCACTCTAAATGAATATCAA----CCCTTTCGTTTT----GAAAGGATATGGCAGTCGGATATTTCAT----------------GTGATAATGT----CCATGA----ATCTTT------ATCTAGTGAGTT----CACA------TTCCAAATGA----GTCTTTGTTTGTCATGTG--------------------ATGAATAG--AAACAACT--TGTATTTGCACACCATGTTTGATTGT--CATC----------ATCTCGAA------ACATATTGCAAAAACA----ATCCTATCCC----TT--------------TGAT----TGTGGT----CTTAGGTTTTTACTAATA------CGATTTATCACTACAT----TA--TACTATATAGTCTGTAAGAAATTG--------------------TATT--AC----ATTGAAAACTTC--------------------------------------------------------------------------------------------------------------------------------AACATTAA----------------------AATATTAAACGTTATAGTAAATGGGGTTATATCCATCAGCGTAC------TCTT----TTATCATCATTAATGGGC--TTTAATATATATGGAAAACACGCATATTGCTTGAAATTTTGCAAATTAGTTATCAAACAACAAT----TAAAATCTGTAATTTATTTTGTTGATCCTATTTAGACCCTAACCATTGCCCTCAGGCACTTTATGCATATGAAATCTTACAAGAATCATATCCATTTAATAAAACAGACGGTACTACGAAGTTCCCAATGAAAATCTAAATGGT----CGTTATCATACATGACTCAAGGGATGAAGTGGATAAGTTTCAGATTTTGATACTGGGATCTGTTGACTAGTATCTCCTAAGTGTTTCTTGTTATAATCAAAGTTATGACCAGGATAATTAATATGAATTAAATTTTTAGTAATACACAAATGTGTTCGAAATGATGCTATTTTTTACTGCAATATCGATGTGGACGAAGACAGAGCCTTGACAA--CGTCCTATGGTATCTATGGATACGGGCACTTAATCTAAGTTTTACTAACAGTTTAAAACTCTGATTTACAAACTCTTAGAGTGTTTATGGTGAAGCTGAAAGACTTTTTGGGGGTTTTCGTTGTCCGACCGATCAAAATATGACGTCAGG----AAACAGACTTATTCAGTCATGAGTTTGTCA--GTAGATGGGTGATACA--AAGTTTTTATTTAACAGTTCACATCCTTTACTTTCAATTAGAGTGGTGTTCTGGCCCCCTGTCTCTGATCAAGCCAGAGAGACACCATCCCTAACACGCCTAATCTTTATCATATTATAGGTTGAAGACAAATTTGTAAGGTCTGTTCGAGAATCACATAGACCTTGTGAGTGTTATATAGTTCTAGTATTACACTTGCGATATGAGTGACCCTAAAAGAGTTGTGCACTTTAGAATTTTGAACCAGAAGCATAAAATTCCGAACCCCCTTTGAGAGTCTAGGGGAGACAGTTTGGTGATCTTCCCCCAAAACAACCTCCTAGTAA--TTCCGATAGATACCCT--GATTAATCCTCTATTACTGTTTGCATATTAAAAAATCTTATATATAGAGAGAGGTTAGATTACCGTTGGAATACTTTTGAGACCTAATCTTCGATAAGATGTAAAAGGGTCTGTCGTG----------------TGTC----AAAT------CATTTTCGTTTTCA----AAAAAAAAAAAA----ACAAGTCTTTAATTAATATCATTTCGATAGTAGGGATTCTCAATTAAATGATAAAGATTTTACAAAGAGTTAGAAATTTGGAAAGTAGGTTGTATTATTGCAAAAAATAATGGTATAGAATATCATAATGATTTGGAATAAATTGTTGAAGAGTGTGAAGAAGTCGCTTCATGATCTTCATTATTTGACTGAGAAAGAGAATTTGAAATG--GTTTATATCGTAAGATAACTATTA--ATTTCTTTTTTCATTATTAAAGGCCTAGCTCAGACTTTATATTTTAGGAGCAAATTTTAAGTAAACAGGA------CTTTGTGG--GTTACCCATTGACTGGATGATCATATGAACTGGTTATTGTGATTTTGTAAAGGAAATATACTGAGGTGATGATGCTTGAAAAAAGATATTCTTTCTTAAAAACTGTTTTACTTGTGCTTTTTAT----ATAGAAAATTAA--------------------GACTAGCATCCA--GATTTTGTCTAACCGAATACTGGGAGAGAAAATTTTTACTGGCTGGCACTCCTTTACCCATGTTGCATCATCCTTTATATGAAGAAATTACTTTTTTACGATGTTGTGGTACAATGGAAATTCACTCTTTCTTCCTGAAT--------CAGAATATATAACCGTCTTGCAGAGAATGGACTAATTGAAAGTGTGAGCGGATTATTTGTATGTCTAGAAGGATCTAATGCCCTACTCCTCAAG--------GTAAGTTTATTTCGATTTCTGACTCTGTTTTACAAACCGTATTGTTTTATCACAGTGAGAAAACTATATCTTGTCTAAAT----------------------------------------------------AACACGGTTATACACACTCATAGGCCGGGTACATTTATAAAAGGTGGAGTTGTACGATGGCTCCCGAACGGATTAAAATGGGACTAGACAAAAAAGAGGGAATTATGTTTCCAAGAATCACATGTGAGGAAATACTCCTGAGCAATTCGCGGTCAAATTGCAGATGCTATTTTGTCTCTTATAGAAAAAAATCGCCTTGAAAGTCATTTGGATTCGCATTGTTATCATCAATGTACCAATTCCGATTTCGTTCACCACATATCTTACTCATCGATATTTTACAATATACCCATTGTAGGGGT----CTGCAT------TGGAAAAATAATCATTGTTCGATTGTCACTAAGTATATCCTTGGTCCAAACAAAATATCTTGGTTAAGAAATAAAATAGGATGTTCAGACACTAAATCAGGATCCAGTTAAATTAAAAGAGAGATCAAAATAAGCGATTAAAAAAA----TTTTCT----------TGACGGGATTATTTCTTT--CAGATTAAAACT--ATGAAACTATTTTTCAAAATTACTTAAATGAAATGATTCATTGAAGCATGAAAACTTTAATACTAA--AACAATCAAAGATTAATGAATCCGGTGTTCACGAAAAATTCAGTTTAAGGTCGAAGGTGATTCCTAAACATTGCCTAATTATATGTGCATCACTAACCTTATGATATGGATAAATTGGTTTTTAACTGCAGTGAGTCTCAAAAAAACTCAAACCATCATTATGTATGATATTACTGTGTTATGTTTTGAAACGAAAAACTTGCTATAATTTCATGACCTGAAAGTTAAAAAGCGAACAATCATACTTTTAGTAACATAGTGATACTCCATTACATAAACAGAGT------TAGC----------GA------------CGCT------ATAATTCTTTAATAGACTCAAA----GAAACATTCCTCGTGGTATAGGCACCGAAAGTCGGTGAATTGCTTCAATAGTCCAATATGATCCCC--AAGGGCGCATCCTAGCAAAGAAAGCTATGATGCAAGCAATGACTTTCAATTTGTTGGTGGACCCTTCTATTATACTCTTAGAACCTACTGATAAAAGACGTTGATAGATTCTATTTCCAAACTTTGAATATTTAGAAAGTTTTTAAACTTGGAAAT----AGAAATACAAATTCTGTTCACCTAGA------AT----GAAA------------AGCTGGAAGGTA--------ATGA--------CCTC--TAAAGT------------------TAGCGACCGTTAGATTATCCACATAAGATTCTAGTTTAGTGATAGATTTATTTTCTCTCTGAGTTATGCAATGAAACTGAAAAAAATTGAGAAATCTGTACTTAGG----------------------------------------------------------------------------------------------------------------------------------------------------------------------------------------------------------------------------------------------------------------------------------------------------------------------------------------------------------------------------------------------------------------------------------------------------------------------------------------------------------------------------------------------------------------------------------------------------------------------------------------------------------------------------------------------------------------------------------------------------------------------------------------------------------------------------------------------------------------------------------------------------------------------------------------------------------------------------------------------------------------------------------------------TGCAAAATTTTTATCAGCAAGCATGAAAAATATACTTTCC------------ATCACAGTTACGCTTTCAAATGTAAAGAAATGCT--TGACCTAA----------------------------------------------AAAATTACATAGATCA--------ATATTTTTTTCATATAAAAAAAAAACACTGACATAATATAGCGATAAGTTTAAAAAAAAAGA--------------ATCTCTTAATTATTAAAAGGTCGATAGC----------------ATATAAAAGAAAAAACCCCCAATTATATCCTCGGATGACAATGTGATATTAAAATA--------------------------ATCGAT----CATCTGATATTA----------TCATAT--------------------------------------CAAAACCTTAAATATTGGTAATAATTATAGTCTT------CCTTCTAAAT--CC----AAAATGAAACAATAACCATT----AGAAAACACATGATATTTTAATCCTACGCATTATAATTCTTTAACCTACCATTTAT--------------------------------------------------------CAAAAAACCTTATACAAAAAGGAATGATCACAAAATAACAAACTTAAATATATCATTATTAA--------------------------------------CG----ATCAACATGATACACTGA--AAAAAC----TTGATAAAAATGGTAAAGTTCTGCGGCAACAATACC----ATATTG------------------------------------------------------------------------------AAAAAAAAAAAAATAGAAAACACAAAAT----ATAATTGTCAGAAACAAAGATTTATTAT------------------CTATATATAAATTAATCTCT------TTATAT------CTATCCATCAGTAT----------------------------------GTATCA----CGAAAATCCTTGTAGTACCAAAAACTATTTGTGGATTATCAAGACCTG--GTCTAAGAGTAACATT--CTTGAATATTAATAATTAATCCCGTTTTTGATGATAAC----AACATTTTTTCTCTTTAT----------------------TCATAACATGATTATTTT----AAATTTTGAGGA----AACAAATGAACTCTAT------TT--AGAGAA--TCTAAAAAAAAA--------------------AAAAAAAAATAAGA--------------------------TACATACA--------------------AACTGGATGTTTTATT------CTAACATAGAGTTGTGTATACCAACCTTTTGAAAATTTTATGCTCATATATACTAAATTTGAGTTGTATATAAATCCTAAGGATAGATTAAAAAGGATGAAATGACTTAAGCCCATATGTTTAATACCAACAAATTCCAAATGGTACAATGTTTAATAAGTTTATTCTTCGTTAAACGGGGAGACTAACGAAGACTAATA------AACTATATTAATCATGAAAAAAGA----AAAAAAATTTGTTTTACATTGGGATGAACGAATCCTTTGTCTCCGA----AAGACCCT------TTTTAACC--------TAATAGAATCAAAAAATTGAAATGAAAATATCTTGATTTAAATTTAAAAAAACCAAGGTCTTAAAA----------------------------------------------------------TTTATTTAAATATATA------------AGAATTAAAGTAATCATTTCTATTAATGAAAATAAATAATAA----CCATAAATAAAA----AT--CCAAAAATATAGTT----TTATAACACCTTAATTAACCCGATGGCA----ATTTTATT----TAAAAAAGTGATATTTCTATAACATTCATCGAATAATAAAGATCCAAAAGAGAAAATATATA----CCATATATAATACAAACGGGAAATTTGGAA------TATAAAGAAAATCCGA--------TATAGCAACAATATTCTG--ATCTTT----CTAAAATAACTGATTCTATACCTTTTGT--TTGCTTATGATCATCAAATTTA------CAAAAA------------CGTCATAACCTT----------------------------GTTCATAAGAATAAAAGATT--------ATAAGAATAAGTCATGACTTTT----CCCTTAAAATACTTCCAT--------------CGATTTAT--ACATCAATTTAT----ACACTACTCTTGCCAACAATTATTACAATACAAACCAATATTAT----AGATACTAAACTTATTAAAT----AAAGCCATCTTTTTAGAAAATAAATTATGTTGCAAAGATATTATCCAACAGA----ATAGAATTATAGCTGATAATAA--GGAAATGGTAAGGTATATAAACATTACTAA------CTAAGGCTAA----TATACGAAAAGTGAATGATCATAAATGTCCTTAAATATAAACCAAAATTGATCAATAAAAAAAAATGA----TCTTATCTTGATAAATACATCATAATCATG--------------CAGCAA--AACAAATAAAAAATACGGATATTTTACAAAAAAT--------------TA----ATATGAAT--ACAAACTTTAATTA------ATAACATATAAACAACAGACAAAATTGAATATTAATCATG--AACCAATTTTCTTCTAAAGTTA--------CTTTATATATTTTAAAATTTTAAAAAAACC----------------TT--------TTATCAACAAAT--TG----ATGAGATTTTATGT--GATTTAATTTGTTTAA----AGATTCATTT------------------------------------------------------------------------AGCC------------------------------------GGCGATTGAT----TTGCCTAATT----ATAAATCTATCTAAAAAA------TAAAAGTGAA------------------------------------AAAGTCTTTTTTTTCATTCTAAAATTATGACC----------------------------------------------------------------ATAAAAAAACTTTTATGGTGGATGATAA------------------------------AAAACTAC--ATCCTA--------------------CAATTAAACTGGTC----TCCCAATTTATACCTTAT----------CAATAACTAA--------------CAGGTCTACGTCAATGTTTCTAATTTATTAATAA----------------------------------------------------------------------------ATAAATTGTTGTAAATAAAT------TCACTAATAA--------------------AAGAATTTAGCACACTATAAAAAA----ATGTAATCAATTAAATTAACAAAAAA--AT----AAAAAGATAAGAACTTAATAATTAGAAAAAACAAAAAGATTTAAAG--ATACCGGACAAT----TTAAAAAAAAAAAAAAAACCAGATAC----AAAACCAATCATTCTCTGAAAGAT----TCTTTTAATAGAGG--ATATCCTGATAAGATGTCATATTA--------------------------AATAATGTTCTATTGATG----------------------------------TAACCAAGAA------TTCT--------TACCCGTTAAGAGGAATGATTGATTATGTATTAAAGAT--------TACTTTCAAATGTAAAGGGATATGTTTAAACATTGCTACTTAGA--GAAT--------GAAATTTTTAATAACCTAACTAGTTTCGTGTTATAAGAAAGCAAAA--------------ATAAAAGCTAAAAGGAATATATAGAGATCTAAAATC----TTGAAAAAACACATTGTTTGATAAATCAATGTATATTTTTTTCTAAATTTTACTCTTAGCGTGAAATGGACTTATTGTTTATGCAAATGCAT------------------TTGCATAAATACTAGAACCCCAAATTTGAT------TGATAGACAAGCTT----ATCAATTATAAATC----GCAATCTTTTGGCCATACGATAAAATTACTGTTCATGAATGGTTATGCATATGTGTGTTTGTTGCAGATAATTGATCAAATCGATTGT------------------------------------------------------------------------------------------------------------------------------------------------------------------------------------------------------------------------------------------------------TGAAGGATAATCAACTGGTCTCAATGGAAGTATGGAAGTTAGATCTACATTCTAATCAGGTCAATCATCATGGACTTCCTACTTTTTCAAAAAAGTTTTGAATCTTACCCGATTGGGTTCTATTCAGCATCGAGGTCACAGCATGAATTC--------CGTC--------------------------------------------------------------------------------------------------------------------------------------------------------------------AAGCTATATGTTTATACGTCTTTACTGTTT----ACATGAAGTGTCAAGAAAATTGATTGTGGTTTTTCTTACTTGATCCTTGACCGAATAACATGAAAACTTTGGCTCCATTCATGGTGTTTTCGTCTGAT----TTCAAAGGAAATTTCTAGGTGTTCTGATCGAAAGGTCTGGTTTCCA----TAAT--AAAGGTTCTGCTAACTACGGGTCGGGGGGGGG----ACGGTCGAAAAGGGATCTGTGTAGTACTATAACCTACTGATTAGTCCATCAAAGGAAT----GCAAATCGAGTTTTTTTACC------------------------------------------------------------------ATCAATATCGTCGGAGACATATGGAATGTTATGTTTCTCGGGAGAGGAACTATCACTGATCGGAAGTATCAATCTAGGAAGCTGTTGTATTCTGCTCTTTGTAAAAGACATT----AAGGAGGTTCTCAAAAAAGACTAGCACTTTCACAATATTTAGATTTCCATTCTCCGGAACAGGGATTTCTTGAAATGTCTAATTATTGGGAATCGCAAATTCTCTTGTGGGGAGATAGACAACGATTTTGGGACTACGGAAGATTGTTGGTAACATTGGGTGTAACAGATGGTTTTGCAGTAGGATTATGCAATTTAAATATCCCA----GACTTTTCTTAATAGGATCTGCAATGGAGACTCTATAACCTAATATTCATCCTTGAATAGATCCAAATACCATGTCATAACAAGTTAGAATA----AAAAGACGTTTTTGATCTCCTTTT----AACGAAGAGAAGTAAACAATGATC----CGAAGCTTTTGACTCCCATGCCGGTATCCGAAGTAGAGAGTATTTTATTGTTCG----AAAATCAAAATTTTGGATCT----CAGACATTGTCTTTTCCTACGAGGCAAATTATTGGTCGATCTTTAGGGCCCTGAATAGAA----------TTTGAGAAAAAAATTTCTTTTCCTCCGG--GACGAAATAAAATGTTAT--TATCAGTATTCGATTAAAATCCTCCATTATCTTTCACAATCGGAGTATTGTTCGAGATAACGAT--TGACGTCCATAGTTCATCTGACAAATCATTTTATTATTATTATCATACGGACAAGGGAACCGTAACACATTTAACAAAAGGATTAAAATGCGATTATCCTTACATACCAG----CGATTGTGATATGGGATTCCTTCT----TTATCCACGGTGATAAAAAATCTGATAGTATCACCCGAAGAACGAAGGAACC----TATGTTTACTCTTTTTATAAAGATAACCTTATGAGGTCGAAAAACGTC--GGTCACGCGGATATTGAAATCAAAGA--------AACGCATATTCTGC----ACACTATGAGCATC----ATAAAT----GATGTCGAATTGTTAATCAAATGCCCATGGACTAGAATTACGATGATCTT----TATGATGACCATGCACTCAAATGATTAAGGATAATAGAATATCTTGATATTACTTATGAAATCGTCACAAATTA----CGATTGAAAGGTAGAGAAGGTTATCT----TTTTCTGACCAGGACCTGATGGATCTATTAAT--------------GAACAAGGCCATGGGCAGATTCAGAAATTGAAATTCTTCTAAAGAGACGT----TTAATATGTC------------------------ATGATAGTTTAT--------AA------------------------------------------------------------------ATCGTTATGGCCAGCTTC--------------------------------------------------ACAAAAATTGCTAGCATTGTTCTTTGCCAGCATTTC------------------------------TTTGCCAGCATCCCTTTGCCAGCATTCCTTTCTT----------TGGT----TCGGATTCCCTTATGGCCAGTCACTCATAATGAAGTCGATATAATCGCATAGTGTAAACATAGTTTAATC----TTATTGATAATGAACCTCTATGATATAT------------------------------------ATCTCC--------------ATGAGACATATACATTTGTCAAGGTACAAGGGTGTTACCATCATCTGAATATGCGGAACCTTATACCGATCCATTCCATGTATCATGTGAACATGGTGATCCTGAACATTATGAGTCATGTACTCT------------TTATAACAATGATTGATCTGATATCAATACTCGGTCATGT--------------ACAAGATGCTTTATTGAAAGCCGTTC------ATATATATTTCAATGAAATCTCCTTCTGTCTTGCACAATATTCTTGGCTCGTAAAAAAATTTTTTGAGGAAGCTTTCAGATCATCAAGTATTACTATCTACT----ACATTTCAAAGTGTACAACGATATTGAC----------------------AACTTCATTT--------------------------------------------------------------------------CATTGACCATCGTCTTGTGACTTT----ACCGTTCAACTTCTCACACTTACAAGAAAATATCATTTAAGACTATGTAGCTTTCA--------------------------------------ATTGATTACTATCAAAGGAGACTGATAGATTCGTTCATCA----ACTGGTTGTTACCTCAGTCT--------AGAAATTACAACGAAGGG--AA--------------------------------------------------------------------------------------------AA------GGGTTTGTTAAGAA----------------------GCTTAGAAGGAGTGATGACCTTAAGAATGTCTTTCAATTCCAAAGGATTG------------------------------------------------------------------------TCAACAATTGCGGGTCTTCTCGCGGGGCAAATTAATTA--CCTTTAATCTTTCAACCATGCGTACG------TATAGTGCGTAC------------AATTTACTTTTTATATTTTG--ATGACAATTACAGGCATTCTAGAGTTTTCAAAGGCT------------------TTTAGT----AGTTCGGTAGGTTAAG----ATTTTTTGCCAAAATGTTATGAAT------------------------------------------ATAGCACCTTCACGTAGGCAATTGGACACAATCTGG----CGTCTCATCATCTTTCTTTTTTTTCTGAATTCTTGTTAATTTTCTTGTCCGATCCTGTAGTAAGCAGGTAAAAGTCAACTTGTGTTCACAACTGTTAATGGAAATTTGACGGATCTCA----CTAATGATCTTCGGTAAGATTCTTTATTCTTGAAAATAGAATCTTG--------AAAATAGGGT----CCCTCTGTGCACTGTATGGTTGGTGTGTCCCTATCGTCAATGTAGTCTAGAGAAATTGATTC----AT--------------------------------TCTAGTTCTACAATCCTCATGATCCTTTCGGAATCGGAATTAGTGTCAGTAAAGTCATCATGTAGAAA--GAAAAGTGACGT----AT----GGTTATATAATAAACCGGTCCGACGTATCGTTATATAAAAGAAATCTG------TTAGTCGCCCTACGCA----AAAAGGTGATAATTTATGGTTGCTATGTATAT----TACAAGATACCTGTATAATGTTAAAACGGACATTACTAGAACTATTACTT----ATAAAGATTATGATATAGTCATGATCGTTACAAAGAGGTATCTTCTATATAGCATCCTATCAAACCCGGTGGCTATGTTTATTCCACTATGAAACCTTCGTCGCTACCTACCCT------------------------------CTGGGTTTTATGTAGTCCTAGACTGAGACTATTGTCAAACTACGCAATCCATTTCTTCTTCGTA--TTCGACAGTCTGAT----AC----AGCTAAGTATTTTTATATTCAT--------------------------------TTATAT------ATATTCATTTATATGTACATTCATTTATATGTAC----ATTCATTTAT--ACTTATCGAGTGTA----CTTGCGATTGTACTTGATTGCGCGAATA----ACGATT----ATTCCCTTAATCAATACAAACATGCTCTGCTATAGGTTCAACTTATATTGATTG----CTAGCGATACTACCTCGTTATAAGACATTC----CCGAATGTAAGAATCCCTGAATTTTTTTTTCTCGCTATTTCCAAAATGATCCCTTATACTCGATAATAATCAGCTTAGTAGAGGTTTTTTCAAAAAGAAGACTTTCTTTTCAATCTGGGATTACTGAAAGAATGTCATCTACGATCGGCCTACCTGGT----------------CCATCAGAATTTTACATT--TCAT----AGCCTACATTGTTTCAAGAGAACATTTAAA--CTATCATTGACACTTTATGAAACTGGATTGGACCAGTAGACGTTAGATAT------------------GGTCTTTTATAGTAGAGGCTTTCAAAATTA----TTTAGTATGC----CCTAATCT--TACTTCATTG----------AGAGAACAGTAGAAGGATCCATTGACAAGGACTCAGTTGACAGCTGAGAATACGTATTTTATTTTGGTGTCTCCGACGTCCTAAATTTGGCTTACCGACTATAAAAATGGTCCTCTATGATCTTAGATATCTATTATTATGC--------------TATAAATAAAGCCTTGTGGACCCAGGCAAAAAATGCGTAGTTAT------ATATGATGCATATTTTGGCCAACAGGATCGTAATTGTGAAATGACTGT--CTTCTTATAGGATTTAATAA--AAACAACGGGTTAAAA----------GGAAGGCCTCACCGAAAG----TACGAGATTATC----ATACTATTGGCTCTGATAGGGCCTGTGCATTATTATAT----TCAAGGCCCTAATGGATTCCAT--------------------------------------------------------------------------------GGCCGGCATTGGGCAGGGTCTTATATAAAG--------------------------------------------------------------------------------------------------------------------------------------------------------------------------------------------------ATAG----TTAAAGATATCGAGTCTGAGGTGACCTGAGACAGCAGAATGACTCCAAAGAAGCTTTTGATAACAATCTTGGACCTCGATCATATTTCTATCAAATCGCCTTTCCTTGTTCAGTGAAATCTTCAATAAAGTGCAAGGGTTTTCTCCAACAAT--------------------------CTCTCACTTAATAAGCGGTTTCAGATTGAAAAAGACTCAATGTGTTATGCAG--GAGGTTGA----GCATGTCATACTATGACTTCGTCTATCTTACCAGGTATAGATTACAATTGTCTACTACGA--CGTATGATAATGCAGGCATGTGGAAGGAGGTTTCCGATAATGAAATTGTTAT----TACAGAAAGATTCCCTCTTGCTGACTGGTAATCAATTTTTATAGCCCTCATTTACCATTTTATAGATATTCGCACTCAGAAAAAAGCATTCCATACGAATGTCGTTTGTGCTAACCAAGAATATCGAACTTAAAATATATAACTTGGACAAATGATCCATATGAGTATTATCATATTAGCTTTAACCAGCATGAAAATCAAACTTGAAATATTCGGCATAAAGAACCATCTACAAACCTTATATTGCCTGTCGTATAC--GGGAAAAGCCTTTAAGGTATCTAATTCGAGCTGGCCATAACTCTAGATGGAAAACTTACGTTGTCAGTATATTTAACAATATGGTGAGTACAGAGTTCAATGACGGGACAAAATTAGGTAAATTTACAGGCTGAAACAGTATTTGCGGCCGTTCTTTTTAGTCATAGATCTATGTTGACTCTGCATTTGTGGATTGTACCGATTCTCTCGAATCTTTTTTCAAAGATCTGTGCTTCATGGTTCAGCTTTCTTGCCCATTGGGGCCATTTGGGATTAGTGTGTATACGATTATGAAAAAGATATGGTTTTTGTGGGATTCTGATAATGTGCTCTCTTGATCTTTAAGATTCAACATCGATGAGTTAAAGGTTTATCTGCGTTCTTATTGAATCGAGTAAGACCTTCCTGCTGTCTATAGAT--TACTCAGAAATTAAAAAACCCTAATACCATTCTGGCTACATTAATATT
>Anomochloa_marantoidea
TAAGGTAGCGGCGAGACGAGCCGTTTA----------------------------------------------------------------------------------------------------AATAGGTGTCAAGTGGAAGTGCAGTGATGTATGCAGC--TGAGGCATCCTAATGAA-CGAACGATTTGAAC--TC---TCATGGAGAGTTCGATCCTGGCTCAGGATGAACGCTGGCGGCAT--GCTTAACACATGCAAGTCGGACGGGAAGTGGTG------TTTCCAGTGGCGGACGGGTGAGTAACGCGTAAGAACCTGCCCTTGGGAGGGGGACAACTACTGGAAACGGTTGCTAATACCCC-G--T-AGGCTGAGGAGCAAAA-GGAGAAATCCGCCCAAGGAGGGGCTCGCGTCTGATTAGCTAGTTGGTGAGGCAATAGCTTACCAAGGCGATGATCAGTAGCTGGTCCGAGAGGATGATCAGCCACA------CTGGGACTGAGACACGGCCCAGACTCCTACGGGAGGCAGCAGTGAGGAATTTTCCGCAATGGGCGAAAGCCTGACGGAGCAATGCCGCGTGGAGGTA-------AGGGCCTACGGGTCGTCAACTTCTTTTCTCGGAGAAGAAACAATGACGGTATCTGAGGAATAAGCATCGGCTAACTCTGTGCCAGCAGCCGCGGTAATACAGAGGATGCAAGCGTTATCCGGAATGATTGGGCGTAAAGCGTCTGTAGGTGGCTTTTCAAGTCCGCCGTCAAATCCCAGGGCTCAACCCTGGACAGGCGGTGGAAACTACCAAGCTGGAGTACGGTAGGGGCAGAGGGAATTTCCGGTGGAGCGGTGAAATGCATTGAGATCGGAAAGAACACC-AACGGCGAAAGCACTCTGCTGGGCCGACACTGACACTAAGAGACGAAAGCTAGGGGAGCAAATGGGATTAGAGACCCCAGTAGTCCTAGCCGTAAACGATGGATACTAGGTG-CTGTGCGATTCGACCCGTGCAGTGCTGTAGCTAACGCGTTAAGTATCCCGCCTGGGGAGTACGTTCGCAAGAATGAAACTCAAAGGAATTGACGGGGGCCCGCACAAGCGGTGGAGCATGTGGTTTAATTCGATGCAAAGCGAAGAACCTTACCAGGGCTTGACATGC-TGCGAACCCTCTTGAAAGAGAGGGGTGCCCTCGGG-------------------------AACGCAGACACAGGTGGTGCATGGCTGTCGTCAGCTCGTGCCGTAAGGTGTTGGGTTAAGTCTCGCAACGAGCGCAACCCTCGTGTTTAGTTGCCAC------TATGAGTTTGGAACCCTGAACAGACCGCCGGTGTTAAGCCGGAGGAAGGAGAGGATGAGGCCAAGTCATCATGCCCCTTATGCCCTGGGCGAC--ACACGTGCTACAATGGGCGGGACAAAGGGT-----------------------CGCGATCTCGCGAGGGTGAGC--TAACTCCAAAAACCCGTCCTCAGTTCGGATTGCAGGCTGCAACTCGCCTGCATGAAGCAGGAATCGCTAGTAATCGCCGGTCAGCCATACGGCGGTGAATCCGTTCCCGGGCCTTGTACACACCGCCCGTCACACTATGGGAGCAGGCCTTGTTTGAAGTCATT--ACCCTTAACCGTAAGGAGGGGGGCGCCTAAGGCTAGGCTTGCGACTGGAGTGAAGTCGTAACAAGGTAGCCGTACTGGAAGGTGCGGCTGGATCACCTCCTTTTTCAAAAGAGGAAAGGCTT---GCGGTGGATACCTAGGCACCCAGAGACGAGGAAG-GGCGTAGCATGCGACGAAATGCTTCGGGGAGTAGAAAA-AAGCATAGATCCGGAGATTCCCAAATAGGTCAACCTTTT----GAACTGCCTG-CTGA--------CCATGCGC-----------------------------------AGGCAAGAGACAACCTGGCGAACTGAAACATCTTAGTAGCCAGAGGAAAAGAAAGCA---AAAGCGATTCCCGTAGTAGCGGCGAGCGAAATGGGAGCAGCCTAAACCGTGAAAACGGGGTTGTGGGAGAGCAATACAAGCGTTGTGCTGCTAGGCGAAGC-GGTT----GAGTGCCGTACCCAAGATGGCTAAAGTCCAGTAGCCGAA-------AGCATCACTA------GCTTACGCTCTGACCCGAGTAGCATGGGGCACGTGGAATCCCGTGTGAATCAGCAAGGACCACCTTGCAAGGCTAAATACTCCTGGGTGACCGATAGCGAAGTAGTACCGTGAGGGAAAGGTGAAAAGAACCCCCAG-TGGGTAGTGAAATAGAACGTGAAACCGTGCTGAGCTCCCAAGCAGTGGGAGGGGAAAGTGATCTCTGACCGCGTGCCTGTTGAAGAATGAGCCGGCGACTCATAGGCAGTGGCTTGGTTAAGGG-AACGGAACCCACCGGAGCCGTAGCGAAAGCGAGTCTTCATAGGGCGATTGTCACTGCTTATGGACCCGAACCTGGGTGATCTATCCATGACCAGGATGAAGCTTGGATGAAACTAAGCAGAGGTCCGAACCGACTGAT-TTGAAGAATCAGCGGATGAGTTGTGGTTAGGGGTGAAATGCCACTCGAACCCAGAGCTAGCTGGTTCTCCCCGAAATGCGTTGAGGCGCAGCAGTT---GACTGGACATCTAGGGGTAAAGCACTGTTTCGGTGCGGGCCGCGCGAGCGGTACCAAATCGAGGCAAACTCTGAATACTAGATATGACCC------CAAAATAACAGGGGTCAAGGTCGGCCAGTGAGACGATGGGGGATAAGCTTCATCGTCGAGAGGGAAACAGCCCGGATCACCAGCTAAGGCCCCTAAATGACCGCTCAGTG--ATAAAGGAGGTGGGGGTGCAAAGACAGCCAGGAGGTTTGCCTAGAAGCAGCCACCCTTTAAAGAGTGCGTAATAGCTCACT-GATCGAGCGCCCTTGCGCCGAAGATGAACGGGGCTAAGCGATCTGCCGAAGCTGTGGGATGTC-----A----AAATGCATCGGTAGGGGAGCGTTCCGCCTTAGAGGGAAGCAAACGCGAAAGCGGGGGTCGACGAAGCGGAAGCGAGAATGTCGGCTTGAGTAACGAAAACATTGGTGAGAATCCAATGCCCCGAAAACCCAAGGTTTCCGCCGCAAGGTTCGTCCACGGAGGGTGAGTCAGGGCCTAAGATCAGGCCGAAAGGCGTAGTCGATGGACAACAGGTC------AATATTCCTGTACTACCCCTT-GT--------------------------------------------------------------------------------------------------------------------------TGGTACGGAGGGACGGAGGAGGCTAGGTTAGCCGA----------AAGATGGTTATAGGTTTAAGGACACA---AGGTGACCC------------------TGC-TTTTTC-----AGGGTA-----AGAAGGGGTAGAGAAAATGCCTCGAGCCGAGGTCCGCGTACC-AAGGGCTG--------C---------------------AGCGCTCA-----------------------------------------------------GGCG---------------------------------CTACGGCGCTCAGGCGCTACAGCGCTGAAGTATGTAACCCATGCCATACTCCCAGGAAAAGCTCGAACG-ACCTTCA--ACAAAAGGGTACCTGTACCTGAAACCGACACAGGTGGGTAGGTAGAGAATACCTAGGGGCGCGAGACAACTCTCTCTAAGGAACTCGGCAAAATAGCCCCGTAACTTCGGGAGAAGGGGTGCCTCCT-------CGC-AAAGGGGGTCGCAGTGACCAGGCCCGGGCGACTGTTTACCAAAAACACAGGTCTCCGCAAAGTCGTAAGACCATGTATGGGGGCTGACGCCTGCCCAGTGCCGGAAGGTTAAGGAAGTTGGTGAACTGATGACAGGGAAGCTGGCGACCGAAGCCCCGGTGAACGGCGGCCGTAACTATAACGGTCCTAAGGTAGCGAAATTCCTTGTCGGGTAAGTTCCGACCCGCACGAAAGGCGTAACGATCTGGGCACTGTCTCGGAGAGAGGCTCGGTGAAATAGACATGTCTGTGAAGATGCGGACTACCTGCACCTGGACAGAAAGACCCTATGAAGCTTTACTGTTCCCTGGGATTGGCTTTGGGCC--TTTCCTGCGCA-CTTAG-TGGAAGGCGAGAAGGGCCCCCTCCGGGGGG-GGCCCGAGCCATCAGTGAGATACCACTCTGGAAGAGCTG-GGATTCTAACCTTGTGTCAG-AC-CCACGGGCCAAGGGACAGTCTCAGGTAGACAGTTTCTATGGGGCGTAGGCCTCCCAAAAGGTAACGGAGGCGTGCAAAGGTTTCCTCGGGCCAGACGGACATTGGTCCTCGAGTGCAAAGGCAGAAGGGAGCTTGACTGCAAGACTCACCCGTCGAGCAGAGACGAAAGTCGGCCTTAGTGATCCGACGGTGCCGAGTGGAAGGGCCGTCGCTCAACGGATAAAAAGTTACTCTAGGGATAACAGGCTGATCTTCCCCAAGAGTCCACATCGACGGGAAGGTTTGGCACCTCGATGTCGGCTCTTCGCCACCTGGAGCTGTAGGTGGTTCCAAGGGTTGGGCTGTTCGCCCATTAATGCGGTACGTGAGCTGGGTTCAGAACGTCGTGAGACAGTTCGGTCCATATCCGGTGTGGGCGTTAGAGCATTGAGAGGACCTTTCCCTAGTACGAGAGGACCGGGAAGGACGCACCTCTGGTGTACCAGTTATCGTGCCTACGGTAAACGCTGGGTAGCCAAGTGCGGAGCGGATATCTGCTGAAAGCATA-TAAGTAGTAAGCCCACCCCAAGATGAGTGCTCTC--TATTCTGGTGTCCTAGGCGTAGAGGAACCACACC-AATCCATCCCGAATTTGGTGGTTAAACTCTACTGCGGTGACGATACTGTAGGGGAGGTCCTGCGGCAAAATAGCTCGATGCCAGAATGGGGATATAGCTCAGTTGGTAGAGCTCCGCTCTTGCAAGGCGGATGTCAGCGGTTCGAGTCCGCTTATCTCC---------------------------------------------------------------------GGGATTGTAGTTCAATTGGTCAGAGCACCGCCCTGTCAAGGCGGAAGCTGCGGGTTCGAGCCCCGTCAGTCC-------------------------------------------------------GCCCCTATCGTCTAGCGGTTCAGGACATCTCTCTTTCAAGGAGGCAGCGGGGATTCGACTTCCCCTGGGGGT-GTCAGGATAGCTCAGTTGGTAGAGCAGAGGACTGAAAATCCTCGTGTCACCAGTTCAAATCTGGTTCGTGGCGCGAGCGTAGTTGAATGGGAAAA------TATCTCCTTGCCAAGGAGAAGATACGGGTTCGATTCCCGTCGCTCGCC-----GATTCGTTCTATAACTTTAGTTCTTATAAAAGGTTGAACTTTGGTTCCAT--------TCAGACAGAAAAGCTGACTTAGATGT-------------GCGGATGTAGCCAAGTGGATCAAGGCAGTGGATTGTGAATCCACCATGCGCGGGTTCAATTCCCGTCGTTCGGCATCCATGGCTGAATGGTTAAAGCGCCCAACTCAT------AATTGGCAAATTTGCGGGTTCAATTCCTGCTGGATGGGGCTATTAGCTCAGTGGTAGAGCGCGCCCCTGATAAGGGCG-----AGGTCTCTGGTTCAAGTCCAGGATGGCCCA----------------------GGGTTGCTAACTCAATGGTAGAGTACTCGGCTTTTAA-CCGACTAGTTCCGGGTTCGAGTCCCGGGCAACCCA--------GCCTTGATGGTGAAATGGTAGACACGCGAGACTCAAAA-TCTCGTGCTCAAGAGCGTGGAGGTTCGAGTCCTCTTCAAGGCA---GGGGATATGGCGAAATTGGTAGACGCTACGGACTTAAAA--TCCGTCGACTTTATAAAT---CGTGAGGGT------TCAAGTCCCTCTATCCCC---GCCGCCATGGTGAAATCGGTAGACACGCTGCTCTTAGGAAGCAGTGCTCAAG---CATCTCGGTTCGAGTCCGAGTGGCGG---GCCTACTTAACTCAGTGG-TTAGAGTATTGCTTTCATACGGCGAGAGTCATTGGTTCAAATCCAATAGTAGGT---------TCCTCAGTAGCTCAGTGGTAGAGCGGTCGGCTGTTAACTGACTGGTCGTAGGTTCGAATCCTACTTGGGGAG-AGGGATGTAGCGCAGCTTGGTAGCGCGTTTGTTTTGGGTACAAAATGTCACAGGTTCAAATCCTGTCATCCC----TGGGGCGTGGCCAAGTGGTAAGGCAGCGGGTTTTGGTCCCGTTACT-CGGAGGTTCGAATCCTTCCGTCCCAAGGGCCTGTAGCTCAGA-GGATTAGAGCACGTGGCTACGAACCACGGTGTCGGGGGTTCGAATCCCTCCTCGCC--GCGTCCATTGTCTAATGGATAGGACAGAGGTCTTCTAAACCTTTGGTATAGGTTCAAATCCTATTGGACGCA-GGAGAGATGGCTGAGTGGACTAAAGCGGCGGATTGCTAATCCGTTGTACGATT-TTTTTGTACCGAGGGTTCGAATCCCTCTCTTTCC---------GGAGAGATGGCCGAGCGGTTCAAGGCGTAGCATTGGAACTGCTATGTAGACTTTTGTTTACCGAGGGTTCGAATCCCTCTCTTTCCGGGAGAGATGGCTGAGTGGTTGATAGCTCCGGTCTTGAAAACCGGTATAGTTC-----TAGGAACTATCGAGGGTTCGAATCCCTCTCTCTCCTGCCCTTTTA----------ACTCAGTGG-TAGAGTAATGCCATGGTAAGGCGTAAGTCATCGGTTCAAATCCGATAAAGGGCT-GCCCACTTAGCTCAAAGGTTAGAGCATCGCATTTGTAATGCGAGGGTCATCGGTTCAAATCCGATAGTCGGC-----AGGGATATAACTCAGCGGTAGAGTGTCACCTTGACGTGGTGGAAGTCATCAGTTCGAGCCTGATTATCCCTA--------------------------------AGGGCTATAGCTCAGTTCGGTAGA------------GCAACTCGTTTAC-------------ACCGAGAAGGTCTACGGTTCGAATCCGTATAGCCCTAGCGCTCTTAGTTCAGTTTGGTAGAACGCGGGTCTCCAAAACCCGATGTCGTAGGTTCAAATCCTACAGAGCGGGGTCGATGCCCGAGCGGTTAATGGGGACGGACTGTAAATTCGTTGACGATATGTCTACGCTGGTTCAAATCCAGCTCGGCCCAAGCGGAGTAGAGCAGTTTGG-TAGCTCGCGAGGCTCATAACCTTGAGGTCACG-GGTTCGATTCCCGTCTCCGCTAATTCCGTACGGGCCCGTTAAAAATCGCGCTGG--GCTTCCGGCTACAGAAACCC----AATCAGAGAA--CTCAAACACTCATCGG----------------AAAAGACATACGATCGCTCAGAAACAAATTCGTTCATAGGCTACGACGCATTCTAGTAGTCAATGCGGAAGCAAAGTCACGGCAGTTTCTCACTCTGAATCGTTGAAAATCTTTCGTTGGATGCTCACATCCGGGCCGCATTGTAACAAGCAATTTGTAAGGCGATGTGAATCCAGTTCGTGAACCCAGAATATACACAAGAAACAAGTCAACGCTATCAAATCATGC------------------TCTCGACG----ATCATT------------------CCAA----CATT------------------ACATGAAC--------TTCATAAAGGCTGTAAAAATATGCAGAATGATGGCT--AAATAAGATTTTGTGTGATATATCCGCAACATATCACCCAACCTTTAAGTGCGAAAAGGGGCCGAATTATTGATCGGTATGGGCGCGGAACACGTAGCCGATGGGAGTATGTGCGTATAAGAGCCTCCAAATCCCTGAAATCGAATGTCGGCGTATGTCGACTGAAGATTAATGGAGAGGATATATCGTAGAGAAAGCGCGTATATGACAAAGGAACCAAGGACCGGTTTGGGCATGCGAGATTAGGA------------TTCATTAAAAATGTTCTTGCCCGAGTTTATGCAGAAAGTGATCAAGGAAAAACGCAAATTGACAAATACATTATCGGGTCTCAAAAAAAA------------------------------------------------AAAT--------AGAAGTTCTTTT----AGGAGAGAAAAAATCACAAATTCATCCTCCCGAAAGGCCCACCGCTCACGCGTGTTTTACGGAGCCAGGCAATACGGATTGGCTTCGGCAATCTCGGAATGTCATCTGTTTTCCGGGCACAGTCAGTGATAAATAGGCTCGTCGAAATTGACAATGCGCTATCGAGCGGGCGATAGGTATTG--TCAACCAACAAACAAGCAGG--------------------------------------------------------------------------------------------------------------------------------------------------------------------------------------------------------------------------------------------------------------------------------------------------------------------------------------------------------------------------------------------------------------------------------------------------------------------------------------------------------------------------------------------------------CGGTGAGAATCAAAATCTCGGACGATGACATAAAAGAAGTGGATGAAAATGGCGGTGTCAGTGGGAGGATGCCGATATGGCTGGGAATATTCGGGATTGTGATTGCGAGGACAGGGATGCCTAATTGATCAAAAGTGGATGTTTATGGGAGGTTATATCAGAGGAGTTGTAAGCACGGAGATGCCAATCCGTAGGAGCTATTGGCGGTATAAGCCTGCAACCATGAGGAAGGGAATGGGCTCGATCCGTTATGAGCCCGCCCGGATATTCAGCGTCGTTAGACCCTCAACGGCTATGCATGATCATATCCATGGCGGGCACGGATTATATGGGAAGCAACGGAAACGCGTGCACGAACATCTAACAAAGGCAAAGTATTGGTTAGTGCATGGCAAGGCTCTCGTGCCAGTGTACACTTCAGAGAGGGCATGATAACATGTGTGCGAATGCGATCCTGCACTTCATACTGCCCTAACGGGCGCCTGCGATATTATTACGGACGCAACTTATATTAGAGACTTCAACAGCCAGCTACGCAATTCCTCTTTAGAGCCCCGGCGGAGCTACCGGGAGTTTTATTCATCCGCTTTGAAGGCGCAATTAATCCTTTGGGAGGAGATACGCTTCCATGTGAACCATCGGGAGTTCGCTAATCCACAAGTATTCATACGAGGCAATTTTTTCGCGACTTTAAGCGGATCGCCGCATAAGTGGATTCGTTCAGGTGGTCGCGCCAATAAGCATAACAGTGCGGAATTAATTGACTGCCATTGCGATTCAGCTTGCCATTGCTCGCCTGAAAACAGCAAACATTGCAGGGCGCGTTCGGATTCTAACATCCATCAACCCTCCGTGAGACAATGCACATTAACGGACAGGGTACTGATCTTGAATGACAGTAAAATTCTGAGATTCGAACATTAAGAACAACCCATTCAGAATATTCTCAGAAACTTACGACAGCGAATCTTTAAGAGCATCAGACACTGACATTTCCTGGCGATGACAATATGGCCGTCTGAGTACTTCCCCGGAATTCCTAATTAAAGCTTGTGTAAAGCG--GAACGCAG--AACAATACGTACTGGAGTCACATTTTGGAAAACGGTAGGCGTGCATAGGCACGAGGCTATAGGGATGAGTATGAACGGGCCCCTAGGTCCGTGGGGGCACCTGGCGATTTAAGTCTGGGACCGTGAAATTGGCCGTGAACAGGCACTTCCATCAAGTCGCCCGCTTATGATTGAACAATTTCATTTGAACGGATAAGTGTGACTTTGCCCTACGCGGGGGAAATGGCTTTGGGGGCGGGTGGAAACGTCTATATGATTATAAAAATGCAAGCCAGGGGGTTCGTTTGGGGGTGGGACGACCGGAGGAAGACTTAATGAATAAGATCGGGTATAAGAAAAATTGAGATCAAGTGCCTGTTAGGCAATAAGACCCCGGGCCGATAGGTGGTTACGCCTACATGCGATATTCGGAGTAAAACAGAGTCTCTTTATGAAAATTTCGTTGTCAGCGGTCGAGTTCGCTTTTGGAGATCCTCGCGTGGTACACCACCTAGACGAATGGTCTTCAGAAGATACTCACAAAAGGTCATACTCATCAGCGTTAGTCCGCGAGATTACGACCGCCCGCACACTTGCCATTGAGCACACGTCTTCAGGGTTGCTCAAGGATTACCGCGTGACCTTGATCACTCACATTTCACCCGATGTGGAAGACATAGAACGCCAAGGTAAGAACTTCACGTAAAGATTCAGAATATGCATCTGGTTGAGATTTCGAGAGACGTTACGTGCAGGCCGAAATGACGTTTTTCCACCTTTTGTGCGAGTTTACGGTCCCGGAATAGTGGCTGCGAACATAGGGTTCACTATCTTCGGGATTGAGCCTCCGACAGCTTTATTGTGGAAATGAGAGCAGACAAGCATAATTATAA------TTAACTTAGTCTACCCAACGATATTGGA--TGGAGTAAGAATATTTTCACAAAGGGCAATGGGTTTCCAACAGCCCATAAACGCGTGAATGGCCTTAGAT--CGCTCTAAGACATGTTACGCGTCTTGAGGGTTGCAGATGTAAAAGAATATATTTGGAAGAGCGACTGGAGGAATGACCGAGAGCCACAGCCTGAATGCGAGCAATTAGAGGCGAGGACAAGATTGTGAGCAACTGCCTAGCGGCAGATCGGTGAGC--GTAATGATCCATCAAAGTACCATC------------------------TTATTTTTGGCATGCCTCGCGGAGTTGGCTAAACGAATTTGCACAACTATAACTACGTGTATGGGTTTATTTTTGGAAGGGT----------TTAAGATTTTGAAACGAACAAGATTTAGACATCGAATCGAGATTCGAGGGACGTGACACTGAAAGCCGATCGTTCAAAGTGACTGAGCGAGCTACGATAAGGTATCGAATGACGGAAAGCAATTATCAGCACTCATAGTTGACATTGAAATCAAAAGAACCTTATTGAAACAAGGCATAACAGTCGCACGGTTTCACAGCGTCAGGGCCTGGACCTAAAGTGTT----AAACGATTCATTCGACATCGGCAAATGGATCTGGTCATATAACCCTATGCGCGCTCGTATGCGCGGTTGCGTGGCTGCTCATGGCCGGGTGGCAGGACGCGCGGCAGCGTGAGGATGCAGCACCGAGCGAGGAAATCGGGACTTTTCTAGCTGCTTATGAGCTTACATTAGGCTGTGTGCCTGCCTTTTTGCAACCTTGTATAAGTATCCTGTCATAAACCTAAGGTTTAGAATTCGGGTGAGTGGCACATTTATGCAATGGGGTTCAATCAGCCAGTCTATACTCTGGTGTATACATTTCTGGTCGTATATGCGTCGAACCCAACATCCACGAGGCAAATTTTGATAGTCTGATTATCGGATTAGAAACCAATGG------GAGATAGGCCTGGTCCTTATGGACATTTCTTTATTTGTTCAATGTCGGGCCTTTCCTGAAATATAATTCCCAGGGATTGCGCCCACAAGAATAAACACGTGCTTGCTTCTACTCGCGCTATTTAGCGGCTAGAAAAGGTTAGTATTGAAATAATAACCACCCATCTTTCCATAAATCTGAGATTACAACCTTTCCTAGTTCGCTTTGGAAATTTGCGAGATTGTGTGTGTCTGTTCTTGTCCTTGTGTCCATCCGTATTTCTGGTTTTACAGGGATCAGCCTATTTGCACTTGCGCGCTAATGGGATCATGAGGCACAATCTTTGCACTTGACAATTTACCAATTCTTTCACATTCATGTATACATCATTATAC----TTTTATCGGACTTTGATTCGGATCTCGAAAGGATATGCACTTTTTCATACGGTTCTGTTCCGTGGCTCTCGGCATTCCTTAGAATTTAGATCTTATTTCTTCTGGCCTTAATAT----CAATATCCAAAT----CAAGGC----AAAAGATT------------AGATATACGCCCAGACATTTACCAGGTTGCACTCGG----CTTTACGAATCACATCACATCTGTCCGCTTCATCCATGTTATATCAGTAGATATTTTTAGTAGCACCTTTTGGGTCTTTTTCGCGCCTCTATAT------AGTT----CGAACATTGAATTTTG----------------------------------------------GAAT----GA----TA--------TTAAGTGAAGAGGCTTAAAAACTCTTCC----------TCTTCCAATATAAATACATTACGACGTTGATATGAGTACGGCATAGCTGGTTACCTTTACATGGATCTTGGGGCGTTGGCAAGAGCTGGGTCTATGAATGGACCAAGAACTGGCTTATACTGACATTTGCATTATTCAAG----------------AG----------ACAACCAATGAAGGACAATCGCCTGTGCTCATGGTTCTATATTGATTGTATTGGATAACTTTGGATGGTTCAAGTAGGTCTTACATAAAAAAAAGCTTCCTCTTCTTACTCTTCATGT------CTTTCCTGTGGTTCTTTTTTAAAATGCTGACTTGATAAAATGTG----CAACAGCATCGAACCTTTACGAATCAGAAAAAGTCTGAAGTTGTGATTGAGACTTTCTTTGAGAATATAAGATCCCAAACCAATCAAACCCTACCTATGGATCAAGGAACATCATTGCAAACGAAAGAGATACTCAATATTTCATTGCACAAATATTGTTGCATTTAGGGTCTTTTCTGGAAGAGACTGTATCTAATCTGGTCAGATTGTTAAATTAGGAACATAAGCTTTTATATTTGTACGATTTGGTGGTTCATCACCGGCTGGACTATATAGTGGTTAAAGATTGGTTCCCAAAGACAATATTCGGCTATTCACTTCCGTATCTGAACATGTAATAGGATTTTATATTAACGCTTCCCTCCTGTGTATTACATCATAAGAATCCATGGGTCCAAGTCCTA--------CGATCCGG--------GAGAGAGCACTGGTGA----------------TTTAAAGTATTACGGAAGACCTTTTTGGCAGAATCGGCGAATACGGCAATACGGCTATGTTACT----------------AGATGA--------GAGG------AAAGGAATTATTTTATAATCCCGGGGTGCTATTCGGATGCATTTGAACATCAACGTACCCGAATTAACATTGATGGATGCGCTCATGCTCTTATCTCTGGGGGACCGCTGCGATGCTTCCCAGCAGAAATCTCACACCGCAG--GCTATACGGCAGACCG--------------------------------GATTTTGCGAGTGAGATTCAAAGTAAGAATATACAGGTTAGCCTAGACGGAACCTTTGGTGTTCGAGAATGAAGGAGTTTATTCGCGAGAGCAAGCTAGGCTGTGACCAGGAGCAA--------------ATACTTGAGGTTGTACGAGCCTCCAAGGATTTCGGTCGCTGAAAGA--------ACATGTCTGGTAATTCGGAAATCGTGAGTCATCGATCT----ATGGGAAGGTAAATGAGTAGCGTAGATCAGAAGG------------------------------CGATATTAAGCTCCCCCCAATC-------------------------------------------------------TCATGTCTGTCTGTTA--ATGTTC------GACCGG--------------GAAT----CTGT----CT--ATACATAATTATTAGACTGGAACTTAATATCAAGTTCGCGATTTGGATATTGGT--ATCT--------CT----ACCAATCA----TGTGGTCCACATTT----TTTTTTCGTTTTTTCTATCATTGGGGTTGGATGTGAGAATCATCTGTAGGGGGT----TTTCCGGAGAAAGA--AACAAGTTCGATTACGTAATCTTACATTCCTTTAGAGCCATTTGCTTACTTTAATACTAAGAACCCTTCTACCTTGGAACGGGTCACCCTCATCCGACCAGTGTGATTTGCTTATGCATCTTCCAC----TCTTTTATTGAT----ATCCATATTAAGAATG----ATTTCT----TG------AAAA----GAATAAAACATTAATCCATTATTTTTGATAGATTGATTTCTCTTTTCTCTAACATTTTTCTACATAAATTTTGAACTTCTGACAACCCTCTTAAAGAGGACT----TTTGGAAGTCCT----GTTTTTCG--AAAC----CATGGTTTAGGTCTCTAGCTTTGTCATTCAGAAGGAATCTGATAAAGAATCTCTTGAGAGAATGAATTTCCTGCATTTTGCATTTTTCCTTTTGATCACGCAAGACCGCAAACATAGA----ACTTTCTCGCTTCGGTTTCTTCATGAAA--AAATCCTGGAGAAGATCAAGCGGAATGATTCAAAGTATCAATAGAATGGTACAAGCCCGGATTTCCATGATTTATAAAGCCATTTTACGATGGGCCCTATATAACCATTGAAGTTATAGTTGTTATCTGTCATTGTCGAATTAAATATTTCTTTTTATGATCTG----AAAACGATTGTTCAAAAGTTAACTCACTTATTGGAAATTAGTCTAACTAAACAGGACCATTTAGCACA----TAGTTGGATTTAGAGATTTTAGGAGAGGCAGTCTTTTGAGAAAAGTAAGAAAGAGGGAGAATACCTTTTTTGAATGGATTTAAAGAGCTTGACGAATGAT--CACCATTGACCCTAGGGAACAAAAGAGACCGAATGGTGTAGAAAGAAATTGATGAACACACTATGCCTGATTGTGGCTTGGACTCTCAGTAAGAGTGGGTAGCACTTTAAGAGTCTCACATCCGGAGTATCTTATTACACGACCTTAAGAGTACTCATCACAATTTTAGTATCGTGGATTCTCTGTTAGCGTCTATATGTGTTTTATGATGTATTAATATGTCTAAGTCTCTAGGAGATTACTAATATAATTTTTTTAGTGTCACAGCGGGTCATTATATTTGAAACATAATTTTTGGCAGGAATTCATATTACATTAATAAGTGTAAGGGAGGCGTAAATTGTTTTGGGTGATATTGCTCGCTAAGCTTTAGTTTCAATTTTTTGGCGATTGAAATACCTTGTTACAGAGAGGGAGATGGAGAGTTTCAACGATTTCGTACAATTGTTATTTTCTGTTTTCCAATTATAGTTCTTTATTGCAAGTCTTCTAGCGGTGATTATTACCC----TCACCCATTG----GGTTTCCAAG----------ATAAAAGTCAATTTGAAGAAAGGT--------ACCTATAATCATAAGTTTTATTCCTCGTTTACAAAAAATGATTACCAGAGAAAGGTCATATAATCTGATGAATTCTTACTATTCCGGTATCCTATAAAATTTTCCACTGTTACCAGAAGGTTCTTGCTCCTCCTGAATTCATTCCAGATTACCAATTTGCCAATCTCTCGAGACGTTAACTTGTCAAAGTAACTTGTCTTTCACTTTAAAATTAGA--------AAACAAAGGCCATGTCCATGAAGAGACTAAATACTTTGGAATTCCAAGACATTCACGAACTTCATTCTATTATATTTAATCATTATCTCATCGAGGTCATGATTAAGAAGGTAACAGGTTCGTATCGATAAAGTATCAGGGAAGTTTATTGTGTACGTTAAAATACTTGAGTCAGATTTCATTATTTCTCCATGTTGATTACAGAAGTCACGTTATGGGTATAGAATTTACCAGGTGGGAACTTTTATCGGTCTGTTCTTTGCATTGTTATTGGGGGGACGGCTCAGAATGGATGTCTACATAACAAGTTACTCCAGAATTAATGGCTAATCACATGAGACTGGTCAGCTTCCCGCCTTTCTCATGATCTGCGCTCGAGA----------------------TCCCATCAGCGTGTTTCTTTGTATTGAAGAGTGTTAGTTAGCAGCAATTCGTATCTTTTTTCTATAACGATGCTCTCTCGGAACCAGTATCTACAGAATGGGATCCCTGTATATCAAAACAGAACTAGCTGATTTGTCAAGGCAACGATTGAATATGAAAATGTGAGCTAATGTGATTGAACAGAAATTTAGCGTCTTACTCAGATCAGAATTTGTTCATGATATTGTCACTACGAATGTACATCAGTTTGAGATATCAGAAGTCTTTTGGTCCTTTAGCCATTCCTATCCAGAGCCTCTCACAGAGCTCTCGAAACCTTCATCTGTTGATGCAGAGCCATTTCTGGTTAAAGACCCTAGACGTCTTTACTCTTTTCCAAAAAAAGTATAAGATGACAACCAGAAAACCTTTGGCAATTTAAAATCCTTAAATAACATTCACGATGATAGATGCTTGGAAGATTATAACAGAAAGAAGACCAATCTGAATGTCGGTACCCTTAGTTCGCTCCGATTGTATTCTGAATTCAAAAAGAACCTATCTATTGGATTTGATTAGACTTAGCCGGTATGAGACAGGAGCTTTATTTGATGGTAAGACCAGGAGAGTTGTACATCCAAACCTTTCAGTTGTCAGTTTGTGTTTGTGTGAAGGCTTCTTCCGTGGAAGATTTGTGATGGTGATCGTTTACGAGTTCATTCGGCTACCAATGTGTTAGTTTGATGCCAAGAGATGGATGTTAGATTTTTCTTGTAAAAACTGGGTTTCAAATTGAGTTATAATTATTTACTCTAGGAACAA--AAGGAGTGTTATAATTATTTTA--TAGATCCTCAAGATTTGATCTTTTCTTCCATGGGGTTCTAGCCATAAGGGGTTCAATGAAGTGCTTGTTCCCTGAATAGAACGTGGCTTATAGATCATTATGAAGATTACATATTAGTATTAGGGTTGCGGTACCGATTGCATATCTTTCCGAGCAGAAGTTATGCCAAAGATATTTCTTCAGCCTTACTTTTTACAGTGGATTGATAATCTGTTCTACTTATCAGTGGGGGAGAGCCCGTTTAGTAAAATTATTGTCATGAGTGTTCATTTTCTAACGAGTCAGTAGGCTATTGTTTACGACAAATAGTTTGAAATAATACCATATCCGGTAATGGAAACATATTTAGCTCCAATGTTTGTGTAATGCAATAACCCACTAATGTACAGTACCTGAGAGGCTTCATAATTAGCTTAGGGAACCATAAGAGGAGATCGATGATCAACACAGGATGTACTCTGTCTTTAATTGCCTTGTGGAAAAAGAGGAGCAAAACTTGAGTTAAGTTCGGTCACAATTAAAAAAAAAGCTCTCTCGATTCCAGGTTCAAATAAGAATGTTTAAACACATGGCCATGAGTATTACAAACATCCTGATTATGTGTAACTTTTCTGGGGAAGATTTGTAAAGCCCTGTTTCCGAGACGGGGGACTCACCAAGCAAAATTTACAGTTATACTTTCAGGTTTCTGCTGCAGAAGATGTTTGTGAGATACAGATTTTGACAATATATCTAATTCTTAAACAAAAGGAATATTTGAAGGAATGAAGACTAATCTATTTTATATTAGTACTCGAGTCTTGATCAGCCTT----ATGTCAACTGAT----TTGG----GTTTGACACAGACCTTCTTAACTTACTTTACAGCAAGAATGTATTTCAGTTTGTCCTACATCGTGGAGGAGGGTACTATTATTTTTAGTTGGCTGACTTTTGATGCTTTATTTGATGTACTTGATGATAAACCAACAGGTAAGTCGAATTCTGACTAACGATTAATATCAATCTGAAATTTTGTCATTGTATCCCATAAAGCGCATTTGAAC--TGTTACCTGGGTGTGAGAGTATGATATCATCTTTTAACCTCTACAAAAACCCTGTTCATAACGATTTTAGGACTAATTCATTGATGGAAACCTTCTCACTCGGTATAGTAAAGGTTGACTCTCTATCGAAGAAAAAATCTCTCTAATGGTTTCTATGTTACCTAATCAGTAGGATCTAGTCCCGTTATCACAAAATGCATTTACTTCATTCATGTTTGATACATATGTTTTCCAGGTTGATCTGACGCCGCTATTTATAGTAAACAATATATGAGAATTGGTCTACTTATGCGTTTAGTTCTGTGAGATTTGAATTTTGTTTAAATTTTCATATTCAGTGGATGGTATATTCATTGAACAATTTTTTTTGGACTGAGAAGTTTTTTTATAAAGCTTTGTCAACGCAATGAGGATGTTTCAAAGTTTGAATATCTGAGGGTTTGTTGTATAGAATTAGTTTTTTGAAAAGTATTAGGTTCGGTTGTCCAAAGTATACTGATCGATATGAATATTC------TACTATATTGTTGTTTTTTATCCTGTGAGTGAAATTGACGTCCTCTCCGATGTACCGTGTAGGGGCCCATCCATTAGCCTAACCGAGAACAG--GTCTTGATTTCTAAGTCACTCTCTCTTCAATCCACTTGCAAGATTTATTTTAGAGTAAAAAACCTTTAGGGTATTAGTCTGTCGAAGTATAAAAACTAGCTTTTAAAGTTCATGGTTTAGAGTAGTCAGTAAGTTTTTCAGTGTTATCCTTGACATCTGTTTTGAAGTTATATCTAGATCGATTATATCTTAAGGACTCTGTGATTTACAGTAAATCGATAGGTCTAGGTGTTGAAAATTGTCAATAAAAATATTTTATCGTAACTTTCTTTGTATCACTCTGTTCTTTGTCAAGTGAATCTATATATTGTGTT----TACG--AA----TTGAAAAAGCTTTCATGAGATAATGGTTTTAGTTCGGATTTACTACTTGCGGTTTGCTGTCTTTCAATTCATACAT--AAGG--ATTGTCTTTAAATTTATGGAAAAA----AATC----AAGAGCCTAAGT------TCGTTA------------TAAA--AGATATGA----GTTTTT----TT----TGAAATGATCAAAGGT------------------GTATGA------AAATAGAAGA--------TC--TT----ATAT--TCTTGCGTAAACATTTGCTTCTCTGAAGGAATAAAGCATCCTCTCCAATACCTTTTATTATCATGATCAAGAACCTTT--------------GT----ATGAAAAGGGTAACCATATAAATGTAATCAGA------AA----ACTTTCCGGAATTGATTTTCAAATTGTTGATTTAACATGGATTTTCAAATAAGTATTGGTCATCAAGATTATTCTTGATTGTTTTATTTGCGATTGGT------TACAATTCCT----GAAAAGAT----CCCAAAATTTTAGTCAGAAAAAAGAATCATTGTATTATCTGTTTCGGTATTTTTATAGGCTTATTGGTAAAAGATAACGACAGGCGTTTTGTAGGTGCATGTGAATACATGAGGGTATGTGGTTTTAAGAGAGAATAATTGAGAGAGGCAAATGTTTTCATCTTTTTATGTTGATCTA--TCTATTCTAGGTTACTGACCAACTGGATCTTGCATTTGGATTGTCTCATAGGGTTAGGGAGATACTACACCCATTTTTGTTTTGCGGATGGTCTGTTTAATCTATCTTCTTATGATTCTTTGGAGTGCGACATCCAATTTGGGAGTAAATGCCGACCATGGCGAAGTTGGACAT----TAGATGTTAAGTCGATTTTGATATGAGTGGTCATTACCGTTTAAATATCTTTTACAAGGTATACCGGTAGTATGTTGAATCTTGATAAAATAACCAATGGGACGGTCC--ACATATCTCACAATGGATCTTAGAACGTTTTTCTCGTTGACCATTTCAATCTTAGTTTTGAAGTGAATATAGGTCGCAAGATCACGCTAAAAAGGTCCAGAAGCATAGGCCTCCCCCATAAGCTGTGTCTCACGACGTATCCGTGTGAGTGTATGTTTGACCAATGGCTTTACCAAGAAGGAAAACGGGAACCAATATAACGTCTGCTTTGAAACGTGGTTTTAGTATAGTTAAGAGAAAACGAATGGCAGATCTAGAATATCAGACCCAAAGCATTTATAGGAATAGCCGATGACCCAAGTTGCCTGTATGCTGACCTTAGGGGTCCGTGACAATCTTTTCTTATTCAAGAAAGATGAATTGTCATTGAGTGTAAGTAGCAAGAGCTATTTTTCCACGAGAGAGTGCGTCACCTTGATGAAGTAATTTAGTTCTTGTTTTTTACAGCATGTGATTCAAACTATAACTATCTGTTTTGGACAGTGAGAACGTTTATACGAGAGAGAAAATTGGTTATGGACCAGTACAGTTTGAAAAATGGTCTCTAAGGGTCTTTGATTTTATCATTGTTGGAGCCATGCAAAGAGAGTTGTAGTCTTTTAGACAACGTGAAGAGGATCAAAAATATCACGGTGAGGAAATCTGAGACTTTGGATTAGAGCCACCTT--ATAAGAAGATTT----GATGATGTTTGATTCATTCTGTAAAACTTGCCATTTGATGTAAACAGACTTTGAAAGGGAGCCAAAGGGATAGAATTTTAGAGAGTATACCTTTCCTGAATGAAATCTCACGGATTATATTGCAATCTCCCGCAGTAAAAAGAATGGTGTATAGAGAATAGTATAAGTACATAGGGGAGTGTCTAGTCCCAGTAATGATCACATTTGTCACAAAAACCGTGAAATCATGTCAATTCAAATACCATCCCAAATCTTACTAAATATCCTTCTTTGAAATAATGATAGGCTTCCAGGCAACCCTTGATTGTAATTATGTTTGAGATTGTCCGATCCAAAGTTACCCTGAGTTGAATTGAAAGTAAAAAGAACATGCAATTTACATGTTCGAGTTTAATTTCGTACTTGTGGTCTTCAAAACTTTATGAGATGAGATTGGCTTTATTTGTCTCTGATGATTTATCAATTTTGGTCGTACAACTCAAATGAGTTCAAATCAAAATAGATTGATCGGTTGTATTATTGCAGCAACTGGGGGTCTAATTTGGCTCGTCCCAGAAAGGATTACAAAAAGGGAGTTGGTTCATGTGCATTATTGATTGTTCATTTTACTTTCGTTGTTTGCGAGACTGTGATTTAGTACGATTCTCTAGAAAACGTTGTAAGTACCAGAGAGATCAAAAGCTTGCCAAGGTATCTAAACCGTCGTTCTGATTGAAATGCGTTTCAGACCGATTTTGTAGGGGAACTTTTGTATCTCACCCTAACCACTAAGCTGAATTGAAGCTGCCTACTAGGCTTAAACCCATTCTTGAAACAGTGTCTAGGGCAAGACATGAAGGCTAATGATTTAGC--AAAAAAAAGAGAAA----GTTCTT----GGAAGTAGATTGATGGTTCCCACTGCCAAA----ATTCATTTGTATTAATAACAATGTCTTGATTGTAAACCTCATTATGCCCTCATTGTACATTTTTTTATGATTGTTATAAAGCTGCATCGCTTGTCTTTGATGGACAAATAATCTAGCAGGGCCAATTAAAGTGTAGGAAAAGAAAGGTCTTCTAGGAATATTGGCAAGCTGACAAATCGCATGTAGGAGCTTATATACGCGGAGTTATAGGTTTTTATAGGTCAGAGCGTAGTAATCTGGGTGCTTTGCGGCTTCACTAACGGGGGGTAAGTGCTAAAAACTCTAGAGAATGCAGAAAGGGAGTCAATCA----TTCAAGGAATCGTTTTATACATCCAACTTTGTCGCCATATCTATAGGAATAAATATTTTT--------TGGAAGGACGAGATCATGATTT----GATG--ACAG--------AATCGAAAATCGAATTATTAATGATTCCATTTGCCGCGGTTTGAACCACAGAGAATGACAATGATTGCATTCCTTAGTATAGCAGGGTATGAGTCACAGTGGCTCTGTATGATTGAGAGTCTCAATCTTTGTAGCACGAACAGTCTGTATGAAAAGGAGGTGATGGGTGTGTCTATTGCCGGGATCGATAGGCCCTGCCTATTTCTGGTGAAGAAGAAGAATCCTTTTCGATTTCTCCATAAAAATATCTGGAAGCCTGTCGGTAGAATTATGAACGCTTCCATCTTCCTGCCTGTAGAGAAGTGTCTTCTAAATTCCAATTGAGGGGATCAGAAGGGCGACTTCTGTGTACAGATACATAGGCTTATGTAGTAAAGTAAGAAAAAAACACTAAGAAGGGGATTGAAAACAAGCGTGATG--GT----GACCCAGGGTGTATAACTCTGGCAGACTCTGTTAGGGGGATCACAGCTGTCACATAAAATATCTATGGGAGGTTGTCGGGGTGAGAAAGGCTCAGTCATACCGCCAGCCTTGTCTCTCCCTTGTATTGGACAGTTTTGGTCTAAAGAACATTGAAGGTCATGTCGAAGATTCAGATAAGATCATTGTTGGGACTCTGGATCGGAATGAGTGTAAATATAATTGTCTCTCTGCACAATTTTTTTAGGGAATAACTATTTTTCAGACAGCGTAGGTTTGTAGATTTTCTTCTCAACGTAAGGGTTTTTTGGACATCAAAGATGAGCACTTGTTGTAACCATAGTCTCATGTAGAATAGAGGTCAAGAGACCGCCGATTCTGGTTCCAAGTGATTAAAACCCCGATAATTGGCAAGTGCGTTGGTGATGATGATCTTGTGAATGTTTTTTACTTGGCCAATGTTTTGGAGCAAATGGAAGTGACTGAGGATCTGAAAGATACTTAGGGGTATACTGAATGTATGGGCCATCATTGATCTTTTTATTACTATTTGACGCTCGCTATGTGATTAGTAAGCCTTCAAGAACTAGCAGTATTGGTCTTAAGGAGAAAAGAACAGCTAATGTCTGATAAAGCAATGGTAAGGAGGACTATTTTCGGGACCGTTGCTATGTCTTATTATTTCAGAGAATCAGTAGATGATTATGCGTTAGGGCCAGGCGTGAGATGTGACGGGGTCGTTGAATCTCGGAAATACCGATGTCTCTTCCGATTCAAACCCTAGGACCATAGTATGGCGTCCTAAGGTTTGACAAGGGTATGAAGACCTTTAGGATGCATAATCCAACCATTCACCCCGAGTAGAAGTTTTAACGTATGAGAGTCTTGTAGTATGAGAAATACCATGAAATCTAATTAGTCTTTAGATGAGTTTCATTGAACGCTATCCAATCTATATTAGTGATATCGGATCGTTTGCATCAGCGGTGTCGTGGTCTAGCTAAAAATATTTTCGTTTCACAGTGTTAATAAACCAGTCATTATGTTGACAGAACTCTATAGGTAAGAATCCGTTGGTGTTAAGGAGCTTAATTTTCTTACAGAGTTGGGAGATGACCAGATATCTTGCGGACAGAGGAAATGTGGGTAGGTCTGAAAAATTTTGGGATGGCAACCGCCTTCTAAAAAAAGTAAGCCTGTATACATTGACTGACCACTGTGTGTCCGTTCGTATCTACGTGTTGGGGGACTTCAAAGCTTATGTCTTCGTCACCTCATACTTCTTGTGATGCAGTCTCCTGTGCCTTTTCATTTGAGATGCAATGTCTATCCATGACTATGTCGGAGTTGCAAAGAGGCAGAAATGATGTGTGAGTGTGTTCCAGAACCAAAACTCGGTTTTCGATTGCAGATTGAAAATATGATACACCTTTTACGAATGTGATGATTTGGTGTAAGCTTTGTGTTGTTCTTTCCAAGCGCCAAATGGCTGTCCAGTGAGATCAGTGATCCCCTAGGGGTACAGACTGGTTCTTTTGGAGACCCAACCTGATTTACGATACCATTCCGCGTGGGTGT--CTAAGGAACACTCTCTGATTACTGATCCGCCTTGGTCACTTTCTATTTACGGGAGAATCCTTTCACTGATTGTCAATCTCGATTCGATTTCCGAGACAGTCAAAAAGTGTCATGTGACGTACGGCCCTCTTAGTATGTATCTTCCGACGGGTCTAGTTAGACACTGGTATGTCTGCCTAAGTATTAGGGTCTAAGACATTAAGACAGCCTAGGTCCTTGAACCAAAAGTATGCTGTCATATTCTACCAGTAGCAGCTTCAACATGTGAGTCTCTAGTCTTAGCCCCTTCATCCAGTATGCTTGTAACACTTCTGTCAACTCCAGTGATGCGATTCAAAGCGTGTGTGACTGAGCATTTAGGAAAGCTTGTCAATATCATCACGTCATAGTCGGCCTAGCCCCGTGAACAATCCCCTATTGGATTAATTCAGTTTCCATTTGCTGTCATCTATGTACAGATGTTAGCCTCCCAGTAGTTTAGTACGCAACATACACCACTTGTCATGGACAATCCCTGTTAGACTGCGAAAGACTGTGAAAAAATACACTAAGTG----GAGCGTGGTAGAGAGAGCGGAAGAGTTGTACTATCATAGTACGAGTTTTAGCCTCCATCCGATTACACCTGGATGATAAACTTGAAGTGTTATTGTCCATTCCTTGAACCGTAAGAATCTGGTTCTTCCTTTGTGGCTGACAGGGGAATTCAGATTGCTGGTCTGTTCTAGTCATCTGAGTCATTAATTGGAGCATTCCTTCATTGAAAGCGTGGTGGTGGTATGAATGTCAGGAGGAATCTACAAGGGAACTTGACAATTCATAGATATGATGCCCGGTTCTGTGGACGGATCCAGAATCGTTTCGTTTTATATTGATTGTCTTTTCTAGTGTCTTTGCTGGCTCATTAAGTCTATCACGGCTGTTTTGCAGACCATGATTACGTTGGTCTACAATAAAGTGTCTGTATCGCTAAGCTGACATAACAGACTGTGAGAGAACCTTCCTCGGTGAATGCAAAATGGATCTCTAGGAAATATGAGAGAAGGATAAATTCCAG----------TTACCAGCTAGTCGGCCCATATCTCTATTGTTGTATGTACGACTGTTCGAATCTGTGTATATGGGACTCTTTCGACATTTGTTTCCTTGGCGTAGAAAACTTCGTGAGTCGAATCGTTCCGAGTTGCAGAATTTGATATGACCGGTCTTACTGAAACTATGTCTGGATTGGTCTCTTTGTCACCGTGGGAGCTTATCAGAGTGCACGTCAGAATACGCTTTTGGGTTTCGTGTGTTAAATGATACCACACGGGTCTTTATGAGTCTTTCATATTCTTTATCATCTAAAGGGTTGTACCCACACCAATGAACAATCTTGTGTTAAACGGGATTCTCCATCTCTTGTAGACTTCGGGAATTTTGGTTGAAGACTTAGCCTGTGTATCCGA--TCAGGGGGTCGTCATGATATTCTAGTGATACCTTCCCAGGTAGACCCTCCAGGTCGTGATCTTTGCCAACCTGTTGATATCTTATTGTACGTCAGGGAGAATGCATTAACCTCTGGGATCCTCACAAGCAATTGTGCGACGTATGTCTCTCTTAGTATGATTATTTCCATGCGTCTAGTTCAATACTCGAATGGCCATACAAGTCTTAGAGACTATCTCGGAGTCATAGGCGGGCTAGGCCTTTGCAAACATATTGATCTTTCATAGTCTGTCAGTTTTAGGGTATATTCTAGAGTCACTAGTCTTTACTGTTTGATCAAGACAGCTTATATCAGTGTTATTATCTCCCATCACGGGTTCACAGAAGGGTTTGTCTGAGTATTTTCATAGGTTCATCGGACGATGGGTATGATGGAAAAGTAGCCTAAGAGTACAATTCTTAATTGGCACCGTTCGGATCCTACTGGCCTTCGTCTACGCGCAGCTGTTTGTATCAGAAGCAACTGACGACTAATTGCCATGAACATCGTCTGTAGAGAATTGGTCGTAACCTATTTAAGATGCCCGCTCATGAGTCAACAATGTGCCGATGTGATGTGTATGGATATATTACTTCTAAAAAGACGGGGTTCTGGTCTCTGTATGTCAGTTGCTAAATAATGATTAGAAGGTGTTAGTGACCGTTCAATAAGCGGTAAAGGTTCGTTTATTTCTTTGCGCCGGGCCGCGTATTTGCATTTGTTGGCGATTTTTGGAGTTCTGAGTAATACATGATGGTATTTTTTGCTTGAACCACAATATGCGGTACGTTACGTTATGATCTCATTTTGAGGATGTAAAGTTTCATGTAACTTTACACTACATGATCATCTTTGTAGATATTATGGATGGGTGAGTCTATTGACTCTGTTGGTATGATTAGTCTAATTCTGCTGATTTGCGGATAATGGATTAGATGGTCTGACCAACTTGGTATTAATCCTGAAGTAGCAGGGTCTTCATGGCAGAAATGGTGATAGCCCTTTCGGGTTTAATCATTTGAGTTCTGATGCTAAATGGCAGTTGTAGTACTTAGAAAATTTGTAATTAAGATTATCATTGACAGTTTCAAAGTGATGGAAGAACCTGGTGATTAAGCAGCAATGTTCGTCGAAACGAGTTTGGGTTTAGAATTGATCGCTCCAAAGTTTTAATGCCAGCTTTAGGCTGAAAACCCATAGGTCATTTTAGAAGTTGACTACCTTATTCGACTTAGAGCTAGATTCGGAATGAAGGTTTTATTCTTTGCCAAAATAGATACAGCGGTCAAAAATTCCTTGAGACCGGCAATATCATGTTGGGTTAGAGTTATGAAGAAAATCTTATTCAGTGTTGTATCCTTTTTAGATGAATTAGGAACCGAATAAACCATGGTCCTCTCACTGATATACAAGAATCTCTTCATGATGTCGTGTTGAGACCTACTATGACTAATTTGATTATACGCTCATGTGTCTCAGAGTATGTGTATCTGACTGTTTGTTTTACTTCGAACATATATTTGTGCATATCTATTTGGGAACGTTGCCTTTCCAACTGGAGTGATTGTGTGGTGTATCATGCGTCTTTGGCAATGTCACCTCTACTGTGAGTTTTCAGGTCTGATGGACTATTCCTCGGTAGCCCTTGATGTGTGATTTAGTCTGTGAGTGTATGTGTTCTGATTCCTATGTCAGAATTTTTGTGTAGCTTAGAACTTGTATTCACTTAGATGATCCGGAGGCCACACCTAGCCCATCCCAGTAGTGAGTGTGATCGCGTTCCATCATGTAGCTGTTCTGGAACTTATTGACAGGAACATGAATGATTGTATGGGTTCAATTGTCAGGGAGGATTTATATGAGTGTCTGTTTTTGTCATAACTCCATTGGATTCACACTTCTTTTACCTCTCTGGTGTTGCTGAGAGTACTGTCATGTTAGTATATATAGGTTCATCAATGTTCATTCACCATTGAGTGTACCAGTCTGTATATATTGGTGTACACATCTGTATCTGTAGGAGAAGCCGACTATGTCCACTCCTCAGCTAGTGTCTGAGTCATTCTATGAAGGTTGCTTGTTCTGTCTATGCGATGATGTCGGTCATACTTGGGCTAAAGCTAAGTCCGTTTGTTGGCGCTGAGGTTATCGATAGGGTTTGTCCTTGCCTGTCGGTCAAGTGAACAGTAGTCGCATCCTCAGATCTTAGAAAACATTGTGGGGTTGATATTAGAGAATGAAAATCGGTATTGATTTGAGTGGGGGTGACTATGGTTTTGCTTGTTCTGGAGTATTGCTTGGATTTGGCCAGAAATTTCGTGGCGAGGAAACCTTTGGTTGCTAGACTTGCATCTTATTCCGAGGGGGTTCTTGCTCGCGATTCTGAAGGTTGTTGTCTGGAATGGGTCGTCTTTGACAATGAAAGACAGTGAATCAGGTGGTGTGAGTTTGCCTTTGTCGGGGAAAGCTTCTCTATGAGGGTAATGGTAATAGGGCCATCCTCTATGCCTCGCTCACTCATCAAGATACTAGGCATATGAATGACTTCACATACGTGTGTTTTTGAGTTCGAGTGCGAATAGTGTTGGTAGAATACCAACGATATCGTCTATCTTTCATGGTCGGATCTTCGCAGAAATTCAAAGTACATGGCAGCGAATCTATTATGGAGTTGTTAAATCCGAAATAGCTTTTGTTTATGTACATCGGAAGGGGATATCAAGAGCTAAGGCATGAGTGAAAGTGTGATGTAGACTCCGCTTAAGTAAGAGACCGGCTTTGACTCTAGCTATTTTTGAAATTCGGAGTTGGAGTGGGGGAATGGAAGTGTGTCTTTAAAAGGGATCAATTATGTGACAGAGCGAATGGGGTCTTGTGCGACTATGAGAATTTTTGTCTGTATGAAAAATTGGAACTGCCATAGTGAATTTGATAGTCGGTATTGAATGGTGTGTTTCTACATCAAGGTTGTCATTTGGCTGTACTTGTTGCCTCTTTCGACCATTGCTGCGTAAACTGTCCAGTGTTTGTGTATGTCAGCTGGTGTCAGGGATTGAAATCCAAAGTGAGTCAATAAAGAACAGAGCAGAAACTATTTCCGAGAGTCTCCCGGGAAGCCTTATGAATTCGTTAGTGTCTGCCAGAACACGCTCGTTGTGGTGGATGCAACTACATTGTCGTAACACTGAGTCCGAGCCTGCGATAACGATCTGGCGAGAAGACCATTGAGGGCCTTTGACAGAAGCCAGTTGACAGATGATTACTCGCCTAGTATCAGTTGGGGAGGCAGAGGGAGTCAGTATTTCGTCTTGATTGAGACCCCTAATTCTCGAGCTAGCTCGCGCATTTCCGGCTCGGACCGGATCTGAGATTTTCATCTTGTTTGATGAAGTAAATAAAGATAAATTGGTATCCTAATTGTAGTAAGTGTTTCTCAGACCAGGTCTTTTTGCGTGATTGTACTGGCCAGGGGGAGTGAAAAAATACATTGACCTACCTATGTAATTGATTTACGAATTCTTTGGGAGAGGTGATGTATGGGTGCTAGAGTAAATGGGACTGATGTGGTTCATTTGACTGCGAATTGCTACTAACAACCTCGATGGTCCCTGATTGATGTGGAGAGTTCTGTTTTATTAGCGTTATTGCTTGTTTACGTTTTTTTGCTGTCATATAGGTTTCAATGGTTTCGACTATGGCAGAGTTTCAGTCAGATTATTTCAGTAAGCCGCTCTGAGTATGAGATCGCCAGACCATGTTAGTAATTCAAGCTTCCAATGGGGGTATTTGAGGGAATAGCTTTTGGCCTCTGTCATGTAGACTCAAGGCCCACGTTGGCTGATAGTGAAAAGTAACACTTGCAGACACTTGGAGATTAGACCTGTCTTAGCTTTAATTTGGGTGCGAGTACGGACATGAGCATTTGCTTCTAAATTGTAGGACTTCTTTGTCAGATCTCTTTTGGGCCTTGTGCTGAGAAAGCCGGTGTGAGAGTTTGAAGGAACGTCTGTTGGACTGTCTTCAGATCTCTACAGATAAGCCTGTAATTATAAGAGAATGTCATTGTATAGGTGCTGTACAAGGCCTTCGTTTGAAATGTTGCCGTGCCTTCTTTGTTTTCGGTAGAGTTGTTAAGGAAATTTGAATTTTGTTACCTGATGGTATTCTTTGGAGTTCATTCTAATGAGTGTTCATCTGCATATTAGACTTTTGTACACATGGCCGGAGACAGGGTTTATCTTGTTCATAGCGTCGTGATTTGCGTCCCTGTGTTTGACAAAGTTCAGTACTCATTGACTGTCGTTGTCATGCGCTTTATGAATTATCTTGTCAACGTGTTTGTTCGATCCTATTTCACGGGCATTGTTGTCTTGGCGATTTGCGAGAGCAATTAATCACCCTCTCCAGATTCTATTGAGTGACCATTCTAGAGGAGTGTGAGATAGCGGGTCACATCGTATCTGTGTACGAGAACATTATCGAGCGTGCGTGAATAATCCTGTTTACCAATCAGAGAGAATTTTAAGGCATGTACCGTTTGTCCAACTTGTGTGTTTTCATAACTTGTACTTCTTAGCATTGACAGCACGTTATGAGATGTATGCGAGCGTCGGTCGACCACTGCTTGCTCGTTCCGGAACCTGAGGGAGTCTGATTGGATTCTCACAAATATCTTAACGGGTATCTGGTGAGGAGTCGGTCGCTCTGAACCTAATCCTGGGGGTCACACTGAACGTCTAGTTGAACAGGAGACTTTTTGTGTATATACATATCATCTGGTATCTACATATAACTTCCATCATGGGTTGTATTGCATAAGTTAGTTTGCGGTTGAATCTCGCAACGGTTTCAAGAACCACAGAATCGTAAAACGCCTTTGTTTTAGACACCGTGATTATAATCTTAGACAAGTCAACTTCTATTTAAGGCATGCAGTGTCCGACAGTGACTATGTTTTCTGGATAAATAGAAGCGTCACCACAAGGTAACAACATGGGTATTTAATTGG----CAAACAATATGAGTGTTATGAACCTGATTGGATTGTAAGCGTCGGTTGGGATATCTTTAGGGGCGAAGGTTATCGGAATCCATTACATTAGAATTTATTTTTGTTACGGCGAATTAAGATAGCTATCCAACTTTGTTCAAGAGGAATCTTGTTCCTTTACTTGATCTATTATGCCAGACTATCTGGCTGGGGAGGCGTATATGAAGATCTCTTGCGAAGTATGAATGTATCTGGATGTTAAAGTGTTCTTTCGTTATTTTGATAGTTATTCAAGCTATAA----CTATTAACTTACTTTTATTTGTCTTTCGATAT----TTTCTTGCAATGCCGAGTTTGCATTCACCAACGAGTGTAGCTGCAACTGACTTTTTCATAGCTTGTTGCAGTGTGAATTTCAAGAACATAACCGATGACAATGTGAAGATCTACATCATCTGGTTATACCATTTGACTGTGTTATTTTATTTTCTCATAGGAGCATATCCGATTATGTACGACGTCATCAGTCTATGCTTTACTATATTTGAAAAAGCACCAATGTAGGAACGAATTAGCGCACTCAATCGTTACTGAACTTATGGTTGCTATTACGGTTGGCACCTTCACATAAAGTCATCGAGACCGGGCAGGAGATGGTTTAATCCTTAGTTGATTAGGAAATTTTCGTACTTTCCAGACACTAGGTCGATAAAAAGATATGTTCCATAGTGTTTGATAATGGATTTTAGCTAGGATATGACCCTGATTGTTTCTGTGTTGTAATACAAACGTGATTTTGTAATATATGATGATAGCTTCGGAGTATCGATTTCCATTT------------------------------------------------------------------------------------------------------------AGTACACAAAGAATAAGAATGTGATTAAGTGTGTAGGTTTAATGATTCTCACCGGATCGAACAAGTATGTACTGGAGATCCAGAATCTCGCGGGGTCGCTGAGAGAGGGTGGGAGTGCGATTTTATGTAATGAAATGTTGATGTGACTACATCTGTCTTCAAGACATCTTCCACGACTGTGTGGGGGAATCATTACTTTTGAGTTTCGTAGCCATTGAGGGTTTGTATACAGTTATTCATGGGTACGATTGTTC--AAGCTACTGTCACTCGGGGTTGCAATCCCTATTTAAAAATTCCAGCCGCTCTGTACCATTGAAGGTAGTGACAGTTGTCTCTTATGGATTATATAACAAATGGATATTGAAAATTTGTAAGGTTTTGATTCACCGTGACTGTTTACAAGTGTGAACGGACTACACATTAGCCTGAGGCCTTCTCTTTTGCGAGCATTTAATACGGCGAAGGTGAACAAGGCTTTTGATGGATGAGTAATCGAGAAGATAGAAGTGATTGGAGGATAGGGTCTACGAAGCTGCTCTAATGAGATCAGGAATATATTGGTCTTTTCCCGCATGCCGCTCTCCACCCCGGAAGCTGAGTATGTAACGAAATCTGTAGCCTCCTGACAGTAAGATGCTAGTTGTGAGTCTACCCGCGTAAGAGAGTAGCAGAGGGACCGAAGATTAGTTTGTGTTATGCTGTGTTTATGAAAGTCTATCCGTGCTTTCATCGGTTGGATAAGCGGTGTAACGGGGTTAGGGTACCTGTTGCTAGCTGTCGACGAACTTGAGTGTTCGATTAATTGTGAGAATTAGACTCTTGGTATGACCGTGTGAGTATCTGGGTTAGAGTTTGACAGTCTATGAGACCGTCTGTCTGAGTATGAATACCGGAGTTCAATGATCTGGCAGCGAGTTTGAAATGAGGGACAATCGG--TCGGCGGAGTAACAGTAG-----------TGAGGAAACCGCGGGCATGTTTGTTTGCGAACCTTTAACGTTAACCCTGGTCCACGGAAGTAAACAGGGAGACATGTAGAATCA--GTGTGTGAAATAGGTAGTTATTCCACAACTTTCATAGACTCGAACAGTTGGCCGGAAGGGTCCCAATTGGTACCTTTTAACGGGGATATTATAATGGCGATACTAACTTACTGACACTTCCTTACTCCGTAATGCCTAGAGTAGTTTTCGCGAAGTTAACAACTCTCCCGGCCAGCAGGACCTAACGGAATGAACCATCAGAATATTGTCATGA--AGACTTTGTAAGTCTATGCAAGAACATACGAAGCTAAGGGAGCCATAGGCTAACGTAATCATTTGAGGATAAAAACTACTGTGATCTACCTAAAACACCTATGAATCAACTTGTTCTAACATGGATGTAGAGGAATTTTAATCCGAGGCTTATTGAATCTTTTTCTGTCAAATTCTTACATGGAATCCTACTTG--CCATTGCCTAGCCACCTAATACTAAATCCAGTGAGGGTGGAATACTGACACAGTCTTACGAATGTTCAAAAAGTAACGCCCATAGATACACTGGAGTCGTTGTACCAAAAGCTACACATCGAAATGGTATTTGGTGACGTAAGTTGGTGACCGACTAGGTGGTAGTAAGCCCTATAGAGGTATTTGACCTTGACACCCATGGGCGTAAGGAACCCCTTGTGAAAAACCCACGCTGGGTATCTCGTTGAGAGACTGGAAGGAAAAATGTATGTTTTTTTGTGCGTAGTGCCGATTCGGAGAATTACTGGGAGAGACGAATGGTCATTCCCAACTTGAGGCTATTAGATTATGATGTTCTAAAGTAGGGACTTCTTCCCTATGAATGAGCGGAAAGGGATTTGTGTTGGGTCCTGGTAATCACACGGATAATAATATCAT----GTATGTAATATAACATTGACAAACAATGTT--TTATGTAATGTTCAAATA------CTTACAATAAATATTTACCGTTCCATAATAGGTAAT--TGCTTTTCAACAAAGATTTTATAGTTGCGGGTATACAGAACATTTGTATG----ACTCTGCTATGACACTATCCTCTAAGTGTTATCGCACACAATCTCTATATGGATTC------------------ACAACGATTATCTCCTAACCAATCGTGGGTCTTTTTAAAATCGACTGGCTGAGAGTGTTTCCTAAAAACTTGGTATTACATTTTTAATTACATATTCAAAAAGTTTGTTATGTAAGATAAATCTTTATTCAACAGATCCTAGCAAATCAGATGGTCAATCACTTGTTTAGTATACTTGATGTATGATACCGAAGGTGAGATG------GGCTTTTGGAATCATGATACGAGTTGTCTTCTTTAACGGGATCTTTCATTTTTGCATTCAAAAGGTCTCGTGCAAAAGGTTTGTAAATTTGGAGAAAGCTATTTCCTATGAACCATTT--TACAAACATGCCAGGTAAAT------------------CTGATCGATTTTTGAAGTTCGTGTTTGAAGGT----TCATAGAACTCGGGTTCTGAATGTCTAAAGATGCACATCACGGTAATAAATGGAAATTGTGCATGTGCAGAT----------------------------------------------------------------------------------------------------CGCTATAAAATAAGTACAGACCTGGAGATAAGGGAGGT--TTAACAGATAACGTAGGTTTATATGTGTTCTTTGCCCGTTTCAGGTAACGATCTTCGTTTCCTGGAGACTTATTGAAATAAAGACAGTTCCAGTCAAACT----------------AGACTGCAACAAATCTCATATAGTTTAAAACCTAAAAATCTATCATTGAAAATTTATGGAGTATTAATGATTGAACCACATTGCTT----AAGT----CTGAACTACTCTAAATTCTCCA--CACTCCTAAATCTTATCGCAAAATTACTCCTGCAAGCCTTATTCGTTTAATAAGTCAGGAATGCGAATAC--CGAATC------------------------------------------------------------GAAGAC----------CT--------AAATAA--GTATCTTAATCTTACCTGCGTTAAATTGATATGTTT------TTCT--------------GTGGATGAAT--AAAA--AGAGTATTTTTAAATAGGCAATGAGTTACTCTAGAACATTATAGCTCTGGATTGTTATTATTTT--CTTTTAACCAAG------AAAG----GCCTATTC----AAAAATAAAC----GGTTCTAACCCT--TACCTTAAAAAATACTTGTCGGAT--GAATAGGATGCCCA--TACTGGTTGTAGTCAATTAGGATTGTGGTCTTATAAGCTGCAAAAATTATAGTTCA----CATTAA------------ATCAATACAATTCATTAATATTCGAAGAATAATGTAAACCCGTAAAAAGAATCTTGATAACATCCCATCTCTAATAATTACCCGGATATTTC--------GTTCATTGAAAGAACCTTCTTTGAACTTCTTATGATCCTAGACTTTTATAAAGATAATGATTTGTCATAATATGAAGTCTGTTTACACGCCGAATAACATAGGATTCTTCACCTGGCTTATACAATGGGGGAGACGAATACTTTATAAAAAGGGTAGGCGGCTGGTGAAAAAAGTACTTTTATTTACACACTTGGTCGATTAGAAATTTAATATTTCTACCTAATTTCTGCTTT----TG----ATATAGAG----AGAGAGAAGGTTAGCAAAAAAACTTTTGAGTTATAAAATTCTGT------TAGC--------GG----------ACTGTATTCG--AACTTAGTAGAA--TAAA--------AGAATTTTCAAAAAGTAATAGAGATTGTGAGAATTAACGGGATGATTTATTACTAGACATCATCTGTACAGGATTATGCTCTCGATATTGTTGATGAATTGATGGTTAGTACATACATTGATACTGAAATAAGTTTGTCGTTCGACTGTAAAATAATTGATGCTTTGTGTTAAAATCGTTAAAACTTCGTGATATTTA----GTAA--CGAACGCTCGAATTTGTACTCACT----CACTCGCTTATATACTCTATAACCTTTTGCCAACCTTACTAATTTTATAACCATCATGCAAACTTTATGGGAAATGGTGTTGGTCTGAGATGCGGGGACTCAGTTTGGGTGAATTTATCTGTACATGAGTTTGTCATTACCGCCAAGATCATTTGATTCTGACCTACTTTATCGGATTATCTCGGGGACCTAAGGCCGTTATAATACT--AGAAAA------AAACAAAAAGGAAGTGTTATTACCCAATGAATAAATATTGTACACAGAATCTTGCCTGATAGGTTTAGAAAAAGTTTTCACTGAATGTAAAATCTGCTTTCAGGAAAGTTATTTGAGTTTTTCTTCAAATTTCTTTGGGTCTTCTTCTTTTTAGATATATCGATGGCTTATGGTCTATTGAGGCAACATTCGTTTTGGCCAGAGGCTTTTGACTGATGAAGCAACACTTAATCTGGTTCCTTTACTAAGCAGGAAGTTTTCTCTATGTACAGTCTTTACAGTATGG------AG--CC----------------------TAGT----TTCTTATTTGATGGGCCTACAAATCTGTTGATAAAACTGGTTGGAGGTAAGCTTAAAAGGAATTTACAAGGGCTCTCATTGTGGAATCCTTAGAAAACTATATA----CTATTGCGGGAAGTACATTTAAATCATATATTGCAAGTTGTAATAAATTTATCTCTTTACTCGAAGATAATTAGCTCTCGCAGCAA--GCCC----CTAAAATCCTAAAATACCATTAGAAAATTATTGCATTGGCTAATGATTTGTGTGGACCGGTAAACTGCATTTTATAGTAATACGCTAGTACGACAACCCGATTCCGAGCTGA------TATAGACCTATTGCTT--AATACCCTCAAAAACTCTTCAATACTTAGTGAGAGGGCTTTCATTGAAGGTCAGGGACCCTCACTA------------------------------TGTTGTTAATTTTAAGAAGTAATCAATAGGATAATACCGAGAACGAATAGGTTCTTCCAATTTGCTGGAAATTGCCATTGAAATGACACCTTATTGTCTCATCCTAGATACTCAGATGATTGGAAATATTAAGTCGTCGATACAGGATTGTAAGAAATATGATACACCTTATAAGAATAGAAAGCTCAGAAATTTGTTCGAATAATAACCGTAAAACAAAACCAGGTATTAACCAGACCGGAAAGCGATATTATGAGACAGAACCCTCAAAACTTTTATAGGAGCCATTCTAAATATTATAATTATAGAATCATGAGTCTCCGGCTACCATTTTCAAAAACCTTAAGGGACCAGAGGGGAAAGGTAGAAATGAATTGGCTTAAAGGTTGTTTCTATTTTAAAAGTATTCTATAACAATATTTTACTGCAAAATATTATCTCATCGTGAGAGATACTATACAG------ATCTCAAACTTTGATGTCTTGAAATAGACTTGCTTAAATGATATCC----TTTACTAGAGACTCAGTTATAGAGAATTTGTCACAGATAAATAAAATTAATTGATCTTCCCTAAAATAAGCTGGCCACAATCTACTATGGAG--TATT--GCAATCAAGGACCTCTTTATATAAGCATAACAAAAAATGATGTTGCAAGATCTTGACCTAAAGCGATTGTCTGTGA----------ACCT--------------GACGGCGACAAAAAAAACAAGATTGCAAAAGCGGTAAATTTGATTTGGTAGAGAATAATGGAACTCAATCTAGTCATGCTATTGGGATTGAAGTTTCTGTATTCCGATTTTAATAACC------TTAGAATAAGGCTATAACGC--------AT--------TCCTTTCTGGCCGCCTAAAACTCTTCTAGGTAGAGTTATCAAATAATTCACCGTACACGCTTCACTTTTC------CAGCTCCA--------CATTGAATGGAATTCGCAGACGGTCTTTGAAAAATACGATTGATTGGATTTTTAAGATCCTGTAAAGGAGAATA----------------AAACAGGGATGTGAATCA--------------------------------------------------------------GGAAATGAAAGAGATAGAAATTTTTGTTGAGCTGAATGCGAAATTTTTAACAATTAAACAAAGGTGTTTGGCTATACGTTTTCTCTAATGGACCTTATATAGCTGGAGACTGTGCTCGATTTATAATTATAGCATTTCGTGGACACACTTCCATTATA--AAAAGCAA----TACGCACAATTATA----TGGTAGAAAATGTAAAAACTTGATCATTTTATACGGCCGTGGAACACGGGATGT----ATATAACTACAGCATTCAATTTTTAAGTAAAGGAGGTTGTAGCTTGTTGGAAGGTCATACCGGGGTCTTCTTTTTGGTCTCGTTCATAATAAGTGATACTTAAGTACTTAAGTTTCAATATTTATTGCATTATCGGAA----------------------GTTTCTCT------------ACTCGGTTCTAAGGTATT----GGAAAGAACCTTTAGGAATATTAAAATTTGGGGAATCTTATGTGATGACACCCTTGATGATAGCTAAGCCTCAACCCTTATAAGGAGTCTTTGTTAACCATATGGTAGGCTCATCAACTTATGGATAATGCTTTATTACTTACCTGAACTAGCGAACCGTTATTTGTTCTATTGATTCTGCTCCCTTTGAATCTTTGCTACACTAAACTGTTTCGATTATTATACGTTGAATGTGAGTTTGTCAATGAAT--AT--------GTGCGAACATCAAT--CAAA------TGTTACAT----ATAT--------------ATAGACCGAAATAAAACCATTTTTGTCCATATCATGGACTATGAAGAAGATC--GTTAACGTCTTGGGTCGAGG----AATA----ATAA----GCTCTTGG--CAGAAATTCATCAATTAAATAACTTGGGCTATATAGTTATCCACATTATATGGAATGAAAAGAATCGCCTTAATTTGACCCTTTGTATTTCTTTATGAAATAAGAACCTAAAGATTGCAACC--ATTAACCTTTCAAAGGCCAT----------TGCCTTATATAAAGTAACGACTCTTGAAAATTTTGCGATATCATATTCGATGGAATCACCATTATGATAATAAGCTTGGTTCATAACCCTCTCACGTTCATAGATTATATTTTACATACTCTAGGAGGTATCAAACCTAAAAAGGTTTTTTGAGAAACATATATGGCTTAACCGTAAAAATAGGAACCTTAGTAGGATCTCAGTAAATTGAAAAAATGATCGATTTGGTACGATCTCTATCATCACTATGCTTTCAGACCGAGAATCACGAGTAACAATATAGTTGGAGATGTGCGATCCAAGAAATGTTATTACTTTAAGCATTAGTAGGATCCTTGCAAAATTATTCCGTACGACCGTAGGGTTTAATCTCTTAGACACAATCTGAATTTCAGTGATTTTAATATTAAATTTTTTGGTGAGAATGTGTCTTCGAGTTTCTTGATCTAAATGGTACGAAAATTTTTCAACATATTGTGTTATACAACATTAATTTGTCAGAGCTTCCCTGAATAAATTTGATTGATATCATGATCTACTCCTTGACAAACATTGACAAACATAATTTGACCCCTTCTGCGGGCCGCTGGTCGTAATAGTATGTGAGTCCCTATGTATTGTTAATGGGAACCTAGTTTTTCGGTAACCTTGGAGCGGGCTAATACATAGACTTTATCTGTGATATCCAGGGTCTCCACTTTAGACCCTCTATGAAATCAATCATAGATTGTTACCCCAGTCCGTATGGAACTCTTTTAGTATTAACTGATTAATTTAGGTAGATTTTAATATTGATTTCGCCAAGCTGTTTATGAAATACAAATTAAACCAAAATATTCGAGTTGTCCGACGCT--CTTTATTTAAAGGGTAAAAAATTTATCCAACAATGGAATGACGGGTCTATTTACATCGCT--------AAATCAATGTATTT--GTGATACA------AACAGCATTAGGTATGCATAGTTGGCGACC----GTTACGCTTTCGTCACAGATAAACAATGATCTATCTTTCTTTCTTT----------AT----GAGACC----TCCTAC--------TCCAGGCTAT----ATAATAGA----ATAATATA--ATCTTT----------GTAA--------AAATAGAATT----TTATATCA--GGCGATGATCTACCATGTAT--GGATTTTCATCTCCTTTTAAAGATCAATTGTACGAAGGGAGAATGGTCTCTTCATAAAATATAAAAAAATAAAATCTACCGTTTGGTTCGTGAATCCT--TTTGGGTTTA--GTGAAGATTTTTCTATTTACATCAAAATGAAAAAAAAGGTCAGATTTG----AA--TTATCAGAGTGATAGTGATATCAATGAAGG----AAAAGC--ATCGAATCAATCTTCCGAATTTATTTCTAAAGCAATAA----------TATA----GTACTTTGCACACAAAGAAAAAAAATCTAGGACA--AAAAGGAAATGGCCATTTAAGGAAAATTTC----------------AGACACAGAAAGATTTTTCGTTGACCCATCCAATAAAG----GCAA----------AGCAATTACACATTTCCGGGATTCTGAGAAGGATATTCAATTGATTTCATTTTTCTATAA----------ATGTAGTCCTAAGATTATATCTATAAATGCAGTCCTAAGATTCTACCGATGTAATCTTGACTGCTATATGATGG--AAAAAAAGAA----------------AAAGTTATCT----CCTTTTAGTAGACAAT--ATTGTTGCATTCTAGATTAGTATCAGCCCTCCCTTTCGATCA----CAGAGGATATGGCAGTCAGACGTTCCAT----------------ATGGTAATGC----CCATCC----ATCCTT------ATCCAGCGAGTT----AACA------TTGCAAATAA----GACT----TGGCCCTGTG--------------------ATGAATAA--AAGCAGCT--TGTGTTTGCGCACCATGTCTGATTGT--TATC----------ATATCGAA------ATCCATTGAAAAAACG----ATCTGATTCT----TT--------------GAAT----TTTTGT----CCTGGCCTTTTACTATTA------CGATTTCTCACTACAT----TA--TACGATATAGTCTGTAAGAAATTG--------------------TATT--AC----ATTGAAAACTTC--------------------------------------------------------------------------------------------------------------------------------AATATT------------------------AAGATTAAACCTTATAATAAATGAGGTTATATCCAT----GTAC------TCTG----TGATCATCATTGATGGAC--TTTCATAGATATGTAGAGCACGCATATTGTTTGAAATTTTGCAAATTAGTTATGAT----CGAC----TAAAAACTGTAATTGCTTTTATTGATCCTTTTTAGACACTAGCTATTGCCCTCAGACACTTCATGTATATGAAATTTTACAAGAATGGTATTCGTTTAATAAAACGGACTGTACTACGAGGTTTCAAATGAAAATCTCAACGGT----CATTATCATACGCGATTTAAGGGATTAGGAGGACAGGTTACAGATTTTGGTCCCGGGATCTGTTGACGAGTACCTACCAAGTGCTCCTTGTTATAGTCAAAGTTATGACCAAGGTAAGTCATATGAATTAAGTTTTTAGCAATACACAAATGGGTTCCAAATGATGCTATTTTTTACTGGAATATCGATATGGACGAAGACAGGGGCTTGATAA--CTTCATATGGCATCTATGGATACAGGCTCCTGATCCAAGTTCTATTAACAGTTTAAAACCCTGATTTACAAACTCCTAGAGTGTTTATGGTGAAGCTGAAAAACTATTTGGAGGTTTACTCTGTCC----GATCAAAATGTGACGTCAGA----AAACAGACTTATTCAATAATCGGTTTGTTA--GTAGGTCAGTGATATA--AAGATTTTATTTAACTGTTCACATCCTTTACATTCAATTAAAGTGGTGTTTCGGCCCCCGGTCTGTGATCAAGCCAGAAACACCCCATCTGTAAGACACGTAATCTTTGTCATG------GTTGAAGACAAATTTGTAAGGTCTGTGCGAGAATCTCATAGACCTTGTAAGTGTTAGATAGTGTTAGCATTACACTTGCGATATGAGTGACTCTAAAAGAGTTATGCACTTTAAAATTTTGAAGCAGAAGCATAGAATCTGAAACGCCCTTTAGGAGTCTAGGTGAGACAGCTTGGTGAT------------------------------------------------------------------------------------------------------------------------------------------------------------------------------------TGAA----AGAAGAGTGAAATTTAGATTTGTT----AAAAAAAAAAAA----ACGGGTCTTTAATTAATATCGTTCCCATAGTAGGGATTCTCAATTGAATAACAAAAATTTTACAAAGAGTTAGAGATTTGGAAAGTAAGTTGTGCTATTGCAAGAAATGATAGTATAGAATATCGTAGTGATTTGGAGTAAATTGTTAAAGAGTGTGAAGAAAACT--TCACGATCTTCATTATTTGACTGAGAAAGAGAATTTGAAATA--GTTTATATCGTAAGATAACTGTTA--ATTTCACGTTTCATTCTTAAAAGTCTAACTCAGACATTTTATTTTAGGAGCAATTCTTAAGTAACCAAAA------CTTTGTGG--GT--CTGATTGACGGGATGATTATATGAACTGGTTATTATAATTTTGTAAAAGAAATATACGGAGATAATGATACCTGAAAAAAGATATTCTTTCTTAAAAACTGTTTTACTTCTACATTGTACATAGACAGAGAATGAA----------------------CCAGTATTCACAAATGCAGTCTGACCGGAAATTGAGAGAGAAAACTTATACGGGCTGGCACTGCTTTACCCATGTTGCAGCATCCCTTATATGAAGAAATTACTTTATTACAATCCTGTAGTACAATGGGAATCTGCGCTGGATTCCGGTATAAGT----GAGAAGATATAACTGTGTTGCAGAGAATGGACTCATTGAAAGTGTAAACAGATTATTTGTATGCTTAGAAGGATCTAATGCCCCACTCTGCAAG--------GTAAGTTTATTTCAATTCCTGACGCTGCTTTACAAACGGTATTATTTTATCACAGTAGGAAAGTTCTATTTTGTCCAAAA----------------------------------------------------GATACGATCATACACACTCATAGGCTGGGTATATTTATAAAAGGTCGTGTTGTACGATGGCGTTCGAACTGATTCTAATTGAACTAGACGAAAAAGTAGAAATCACATTCCAAAGAATCGCATATGGGAAAATACTCCTGAAGAATTCGCGGTCAAATTGCGGGTGCTACTTTGTCTCTTATAGAAAAAGATTACTTTGGAAGTCCTTTGGGTTCTCTTTCTTATCATCAATGTACCAATTCCGATTACGTTCACGACATACCTTGCTCGTTGAGGTTTTACAATATATTCATTATAGGCGT----CTTCAT------TGCAAAAATAATCATTGTTCGATTGTCACCAAATACATCTTTGGTCCAAACCAAATATCTAAGTTAAGAAATAAAATAGGATGTTCAGACATTAAACCAATATTCAATTAAATTAAAAAAGACATCAAAATAAGAAATTAAAAGAA----TTATCT----------TAACAGGATTATTTCTTC--AAAATGAAACCT--ATGAAACTATTTTTCAAAATTACTTCAATAAAATGATTCATTGAAGCATGAAAACCTTAATACTAA--AACGATCAAGGATCAATAAATTCAGTGTTCGAGGAAAATTCAGTCCAAGCCCAAAGGTCATTCCTAAACATTGTCTAATTATATGCGCATCATTGACTTCATGATATAGTTAAATTGGTATCTAACTGCAGTGAGTCTCAAAAAGACTCAAACCATCCTTTTGTATGATATTACTGTGTTACGTTTTGAAACGAAAAACATGCTATAATTTCATGACCTGAAAGTTAAAAAGCAAACAATCATATGTTTAGTAACATAGTGATACTCCATTAGATAAACAGAGTCT----AAAA----------GA------------CGCG------GGAATTCTTTAATAGACTAAAA----GAGACATTCCTTGTGGTATAGACACCAAAGGTCGGTGAATTGCTTCAATAGTCCAATATAATCTCC--AAGGGTGGGTCCTAGCAAAGAACGCTAGGATGCAAGCAATGACTTTCAATTTGTTGGCAGACCTTTCTATTATACCCTTAGAACCGACTGATAAAAGACGTTGATCCACTCAATTTCCAAACTTTTAATATTTAGAAGGTTTTTAAGTTTGGAAAT----AGAAGTACAAATTCTGTTTACTTGGA------ATAAAGGA--------------AGCTGAAAGATC----ATGACTGA--------CGTT--TAAGGT------------------TCGTGACCGCTAGATTATCCACATAAGATTCTAGTTTGGCGATGGATTCTTTTTCTCTCGGGGTTATGCAATGAAACTGATAACAATTGAGAAATCTAGTATTAGG--------------------------------------------------------------------------------------------------------------------------------------------------------------------------------------------------------------------------------------------------------------------------------------------------------------------------------------------------------------------------------------------------------------------------------------------------------------------------------------------------------------------------------------------------------------------------------------------------------------------------------------------------------------------------------------------------------------------------------------------------------------------------------------------------------------------------------------------------------------------------------------------------------------------------------------------------------------------------------------------------------------------------------------------------------------------------------------------------------------------------------------------------------------------------------------------------------------------------------------------------------------------------------------------------------------------------------------------------------------------------------------------------------------------------------------------------------------------------------------------------------------------------------------------------------------------------------------------------------------------------------------------------------------------------------------------------------------------------------------------------------------------------------------------------------------------------------------------------------------------------------------------------------------------------------------------------------------------------------------------------------------------------------------------------------------------------------------------------------------------------------------------------------------------------------------------------------------------------------------------------------------------------------------------------------------------------------------------------------------------------------------------------------------------------------------------------------------------------------------------------------------------------------------------------------------------------------------------------------------------------------------------------------------------------------------------------------------------------------------------------------------------------------------------------------------------------------------------------------------------------------------------------------------------------------------------------------------------------------------------------------------------------------------------------------------------------------------------------------------------------------------------------------------------------------------------------------------------------------------------------------------------------------------------------------------------------------------------------------------------------------------------------------------------------------------------------------------------------------------------------------------------------------------------------------------------------------------------------------------------------------------------------------------------------------------------------------------------------------------------------------------------------------------------------------------------------------------------------------------------------------------------------------------------------------------------------------------------------------------------------------------------------------------------------------------------------------------------------------------------------------------------------------------------------------------------------------------------------------------------------------------------------------------------------------------------------------------------------------------------------------------------------------------------------------------------------------------------------------------------------------------------------------------------------------------------------------------------------------------------------------------------------------------------------------------------------------------------------------------------------------------------------------------------------------------------------------------------------------------------------------------------------------------------------------------------------------------------------------------------------------------------------------------------------------------------------------------------------------------------------------------------------------------------------------------------------------------------------------------------------------------------------------------------------------------------------------------------------------------------------------------------------------------------------------------------------------------------------------------------------------------------------------------------------------------------------------------------------------------------------------------------------------------------TGACGACTTCCAGAGTCTAACCGCCAGTCCCATATGGCAAAGCCACCTGGACACTAAGTCAGTGCGAGGC------------GAAT--GAGTCCAACTCCGTGAGTGATCTGGGAGTCGC--------------------------------------------------------------------------------------------------------------------TGTACCTAAG------------------------------------------------------------------------------------------------------------------------------------------------------------------------------------------------------------------------------------------------------------------------------------------------------------------------------------------------------------------------------------------------------------------------------------------------------------------------------------------------------------------------------------------------------------------------------------------------------------------------------------------------------------------------------------------------------------------------------------------------------------------------------------------------------------------------------------------------------------------------------------------------------------------------------------------------------------------------------------------------------------------------------------------------------------------------------------------------------------------------------------------------------------------------------------------------------------------------------------------------------------------------------------------------------------------------------------------------------------------------------------------------------------------------------------------------------------------------------------------------------------------------------------------------------------------------------------------------------------------------------------------------------------------------------------------------------------------------------------------------------------------------------------------------------------------------------------------------------------------------------------------------------------------------------------------------------------------------------------------------------------------------------------------------------------------------------------------------------------------------------------------------------------------------------------------------------------------------------------------------------------------------------------------------------------------------------------------------------------------------------------------------------------------------------------------------------------------------------------------------------------------------------------------------------------------------------------------------------------------------------------------------------------------------------------------------------------------------------------------------------------------------------------------------------------------------------------------------------------------------------------------------------------------------------------------------------------------------------------------------------------------------------------------------------------------------------------------------------------------------------------------------------------------------------------------------------------------------------------------------------------------------------------------------------------------------------------------------------------------------------------------------------------------------------------------------------------------------------------------------------------------------------------------------------------------------------------------------------------------------------------------------------------------------------------------------------------------------------------------------------------------------------------------------------------------------------------------------------------------------------------------------------------------------------------------------------------------------------------------------------------------------------------------------------------------------------------------------------------------------------------------------------------------------------------------------------------------------------------------------------------------------------------------------------------------------------------------------------------------------------------------------------------------------------------------------------------------------------------------------------------------------------------------------------------------------------------------------------------------------------------------------------------------------------------------------------------------------------------------------------------------------------------------------------------------------------------------------------------------------------------------------------------------------------------------------------------------------------------------------------------------------------------------------------------------------------------------------------------------------------------------------------------------------------------------------------------------------------------------------------------------------------------------------------------------------------------------------------------------------------------------------------------------------------------------------------------------------------------------------------------------------------------------------------------------------------------------------------------------------------------------------------------------------------------------------------------------------------------------------------------------------------------------------------------------------------------------------------------------------------------------------------------------------------------------------------------------------------------------------------------------------------------------------------------------------------------------------------------------------------------------------------------------------------------------------------------------------------------------------------------------------------------------------------------------------------------------------------------------------------------------------------------------------------------------------------------------------------------------------------------------------------------TGCTGACCGTTAATGAATTTTTATAGCCCTCATTTACCATTTTATGGATATTCGCACCCAGAAAAAGGCATTCTATATGAATGT----TGTACTAACCAAGAATATCGAACTTGAGATATATAACTCGGATAAATTATCCATATGAGTATTATCATACTAGCTTTAACCAGTATGAAGATCAAGCTTGAAATATTCGGCATAAAGAACCCTCTACAAACTTTATATTGCCTGTCGTATAC--GAGAAAAGCCTTTAAGGCATCGAATTCAAACTGGTTATAACTCTAGATGGAAAACTTACGTTCTCGGTATATTTAACGATATGGTGAGTCCGAGGCTTAATGATGGGACAAAATTAGGTAAATTTAAAGTCTGAAAGAGTATTTTCGGCCGTTTTTTTTAGTCATAGATCTAGGTTGACTCCGTATTTGTAGATTGTATTTATTCACTAAAATTTTTTTTCAAGGGTCTGTGCTTCACGATCCGGCTATCTTGCCTACTAGGGCCTTTTGGGATTAGCGTGTATACTTTCATAAAAAGGATATGGCTTTTGTGGGATCCCGATAAAGTGCTCTCTTGATCTTTGGGATTCAACATTGATTAGTTAAAGGTTTATCTGTGTTCTTATTGAATCGGGCAGGGTCTTCCTGCTGTCTATAGAGTTTGCTCAGAAATTAAAAAACTCCAATGCCATTCTGGTTACCTTAATATT
>Bolboschoenus_planiculmis
TAAGGTCACGGCGAGACGAGCCGTTTATCAT---------------------------------------------------------------------------------------------TACGATAGGTGTCAAGTGGAAGTGCAGTAATGTATGCAGC--TGAGGCATCCTAACAGACCGAGAGATTTGAAC--TC---TCATGGAGAGTTTGATCCTGGCTCAGGATGAACGCTGGCGGCAT--GCTTAACACATGCAAGTCGGACGGGAAGTGGTG------TTTCCAGTGGCGGACGGGTGAGTAACGCGCAAGAACCTGCCCTTGGGAGGGGAACAACAACTGGAAACGGTTGCTAATACCCC-G--T-AGGCTGAGGAGCAAAA-GGAGGAATCCGCCCGAGGAGGGGCTCGCGTCTGATTAGCTAGTTGGTGAGGCAATAGCTTACCAAGGCGATGATCAGTAGCTGGTCCGAGAGGATGATCAGCCACA------CTGGGACTGAGACACGGCCCAGACTCCTACGGGAGGCAGCAGTGAGGAATTTTCCGCAATGGGCGAAAGCCTGACGGAGCAATGCCGCGTGGAGGAG------GAAGGCCCACGGGTTGTAAACTTCTTTTCTCGGAGAAGAAGCAATGACGGTATCCGAGGAATAAGCATCGGCTAACTCTGTGCCAGCAGCCGCGGTAATACAGAGGATGCAAGCGTTATCCGGAATGATTGGGCGTAAAGCGTCTGTAGGTGGCTTTTCAAGTCCACCGTCAAATCCCAGGGCTCAACCCTGGACAGGCGGTGGAAACTACCAAGCTGGAGTACGGTAGGGGCAGAGGGAATTTCCGGTGGAACGGTTAAATGTATTGAGATCGGAAAGAACGCC-AACAGCGAAAGCACTCTGCTGGGCCGATACTGACACTGAGAGACGAAAGCTAGGGGAGCAAATGGGATTAGTGACCCCACTAGTCCTAGCCGTAAACGATGGATACTAGGTG-TTGTGCGCATCGACCCGTACAGTGCTGTAGCTAACGCGTTAAGTATCCCGCCTGGGGAGTACGTTCGCAAGAATGAAACTCAAAGGAATTGACGGGGGCCCGCACAAGCGGTGGAGCACGTGGCTTAATTCGATGCAGAGCGAAGAACCTTACCAGGGCTTGACATGC-CGCGAATCCTCTTGAAAGAGAGGGGTGCCTTCGGAAACGG----------------GGG-AACGCGGACACAGGTGGTGCATGGCTGTCGTCAGTTCGTGCCGTGAGGTGTTGGGTTCAGTCTCGCAACGAGCGTAACCCTCGTGTTTAGTTGCCAC-----TA------TTGGAACCCTGAACAGACTGCTGGCG-TAAGCCGGAGGAAGGAGAGGATCACGTCAAGTCATCATGCCCCTTATGCCCTGGGCGACTTTTACGTGCTACAATGGACGGGACAAAGGTCGCGGT---------------GCGCGCGATCCCGCGAGGGTGAGC--TAACTCCAAAAACCCGTCCTCAGTTCGGATTGCAGACTGCAACTCGTCTGCAGGAAGGAGGAATCGCTAGTAATCGCCGGTCAGCCATACGGCGGTGAATTCGTTCTCGGGCCTTGTACACACCGCCCGTCACACTAGGGGAGCTGGCCTTGTTTGAAATCTTGAAAACCTTAACCGCAAGGAGGGGTGTGCAGAAGGCAAGGCGAGTGACTAAAGTGAAGTCGTAACAAGGTAGCCGTACTGGAAGGTGTGGCTGGATTACCTCCTCATTCAAAGGAGGAAAGGCTT---ATGGTGGATACCTAGGCACCCAGAGATGAGGAAG-GGCGTAGCAAACGACGAAATGCTTCGGGGAGTTGAAAGCAAGCATAGATCCGGAGATTCTCAAATAGGTCAACCTTTC----AAACTG-CTG-CTGA------ATCCATGGGC-----------------------------------AGGCAAGAGACAACCTGGTGAACTGAAACATCTTAGTAGCCAGAGGAAAAGAAAGCA---AAAGCGATTCCCGTAGTAGCGGCGAGCGAAATGGGAGTAGCCTAAACCGTGAAAACGGGGTTGTGGGAGAGCAATACAAGCGTCGTGCTGCTAGGCGAAGC-AGTG----GAGTGCTGCACCCTAGATGGCTAGAGTCCAGTAGCCGAA-------AGCATCACTA------GCTTACGCTCTGACCCGAGTAGCATGGGACACGTGGAATCCCGTGTGAATCAGCAAGGACCACCTTGCAAGGCTAAATACTCCTGGGTGACCGATAGCGAAGTAGTACCGTGAGGGAAAGGTGAAAAGAA-CCCCCT-GAGGGAGTGAAATAGAACATGAAACCG---TGAGCTCCCAAGCAGTGGGAGGAGAAAATAATCTTTGACCGCGTGCCTGTTGAAGAATGAGCCGGCGACTCATAGGCAGTGGCTTGGTTAAG---GGAACAACCCACCGGAGCCGTAGCGAAAGCGAGTCTTCATAGGGCGATTGTCACTGCTTATGGACCCGAACCTGGGTGATCTATCCATGACCAGGATGAAGCTTGGATGAGACTAAGTCGAGGTCCGAACCGACTGATGTTGAAGAATCAGCGGATGAGTTGTGGTTAGGGGTGAAATGCCACTCGAACCCAGAGCTAGCTGGTTCTCCCCGAAATGCGTTGAGGCGCAGCAGTT---GACTAGACATCTAGGGGTAAAGCACTGTTTCGGTGCGGGCTGCGCAAGCGGTACCAAATCGAGGCAAACTCTGAATACTAGATATGACCC-----------AAAAAGGGGTCAAGGTCAGCCAGTGAGACGATGGGGGATAAGCTTCATCGTCGAGAGGGAAACAGCCCGGATCACCAGCTAAGGCCCCTAAATGACCGCTCAGTG--ATAAAGGAGGTGGGAGTGCAAAGACACCCAGGAGGTTTGCCTAGAAGCAGCCACCCTTCAAAGAGTGCGTAGGAGCTCACT-GATCGAGCGCTCTTGCGCCGAAGATGAACGGGGCTAAGCGGTCTGCCGAAGCTGTGGGATGTC-----A----AAATACATCGGTAGGGGAGCGTTCCGCCTTAGAGGGAAGCAACCGCGAAAGCGGGGGTCGACGAAGCGGAAGCGAGAATGTCGGCTTGAGTAACGAAAACATTGGTGAGAATCCAATGCCCCGAAAACCTAAGGGTTCCTCCGCAAGGTTCGTCCACGGAGGGTGAGTCAGGGCCTAAGATCAGGCCGAAAGGCGTAGTCGATGGACAACAGGTG------AATATTCCTGTACTACCCCTT-GT--------------------------------------------------------------------------------------------------------------------------TGGTACGGAGGGACGGAGGAGGCTAGGTTAGCCGAA---------AATATGGTTATCGGTTCAAGGACGCA---AGGTGACCC------------------TGC-TTTTTC-----AGGGTC-----AGATGGGGTAGAGAAAATGCCTCGAGCCGATGTCCGAGTACC-AGGCGCTA--------T---------------------GACGCTGA-----------------------------------------------------AGTA---------------------------------------------------------------------ACCCATGTCATACTCCCAGGAAAAGCTCGAACG-ACTTTCA--ACAAAAGGGTACCTGTACCCGAAACCGACACAGGTGGGTAGGTAGAGAATACCTAGGGGCGCGAGACAACTCTCTCTAAGGAACTCGGCAAAATAGCCCCGTAACTTCGGGAGAAGGGGTGCCTCCT----------TAAAGGAGGTCGCAGTCACCAGGCCCGGGCGACTGTTTACCAAAAACACAGGTCTCCGCAAAGTCGTAAGACCATGTATGGGGGCTGACGCCTGCCCAGTGCCGGAAGGTTAAGGAAGTTGGTGAACTGATGACAGGGGAGCTAGCGACCGAAGCCCCGGTCAACGGCGGCCGTAACTATAACGGTCCTAAGGTAGCGAAATTCTTTGTCGGGTAAGTTCCGACCTGCACGAAAGGCGTAACGATCTGGGCACTGTCTCGGAGAGAGGCTCGGTGAAATAGACATGTCTGTGAAGATGCGGACTACCTGCACCTGGACAGAAAGACCCTATGAAGCTTTACTGTTCCCTGGGATTGGTTTTGGGCC-TTTTCCTGCGCAGCTTAGGTGGAAGGCGAAGAAGGCCCCCTTCCGGGGG-GGCCCGAGCCATCAGTGAGATACCACTCTGGAAGAGCTAGAAATTCTAACCTTGTGTCAGCAC-CTACGGGCCAAGGGACAGTCTCAGGTAGACAGTTTCTATGGGGCGTAGGCCTCCCAAAAGGTAACGGAGGCGTGCAAAGGTTTCCTCAGGCCGGACAGGCATTGGTTTTCGAGTGCAAAGGCAGAAGGGAGCTTGACTGCAAGACTCACCCGTCGAGCAGGGACGAAAGTCGGCCTTAGTGATCCGACGGTGCCGAGTGGAAGGGCCGTCGCTCAACGGAT-AAAAGCTACTCTAGGGATAACAGGCTGATCTTCCCCAAGAGACCACATCGACGGGAAGGTTTGGCACCTCGATGTCGGCTCTTCGCCACCTGGGGCTGTAGGATGTTCCAAGGGTTGGGCTGTTCGCCCATTAAAGCGGTACGTGAGCTGGGTTCAGAACGTCGTGAGACAGTTCGGTCCATATCCGGTGCAGGCGTTAGAGCATTGAGAGGACCTTTCCCTAGTACGAGAGGACTGGGAAGGACGCACCTCTGGTGTACCAGTTATCGTGCCCACGGTAAACGTTGGGTAGCCAAGTGCGGAGCGGATAACTGCTGAAAGCAGC-TAAGTAGTAAGCCCACCCCAAGATGAGTGCTCTC--TATTCTGGTGTCCTAGGCGTAGAGGAACCACACC-AATCCATCTCGAATTTGGTGGTGAAACTCTACTGCGGTGACGATACTGTAGGGGAGGTCCTGCGGAAAAATAACTCGACGCCAGAATGGGGATATAGCTCAGTTGGTAGAGCTCCGCTCTTGCAAGGCGGATGTCAGCGGTTCGAGTCCGCTTATCTCCGGCGGCATGGCCAAGCGGTAAGGCAGGGGACTGCAAATCCTTTATCCCCAGTTCAAATCTGGGTGTCGCGGGATTGTAGTTCAATTGGTCAGAGCACCGCCCTGTCAAGGCGGAAGCTGCGGGTTCGAGTCCCGTCAGTCC-------------------------------------------------------GCCCTCATCGTCTAGTGGTT-AGGACATCTCTCTTTCAAGGAGGTAGCGGGGATTCGATTTCCCCTGGGGGTAGCCGGGATAGCTCAGTTGGGAGAGCAGAGGACTGAAAATCCTCGTGTCACCAGTTCAAATCTGGTTCCTGGTGCGGATATGGTCGAATGGTAAAA------TTTCTCTTTGCCAAGGAGAAGACGCGGGTTCGATTCCCGCTATCCGCC-------------------ATCTTCCATAAAGGAGCCGAATGAAACAAAAATCTCAT------CCAAGCTAACGATGCGGGTTCGATTCCCGCTACCCGCT-GCGGATGTAGCCAAGTGGATCAAGGCAGTGGATTGTGGATCCACCATGCGCGGGTTCAATTCCCGTCGTTCGGCATCCATGGCTGAATGGTTAAAGCGCCCAACTCAT------AATTGGCAAATTCGTAGGTTCAATTCCTACTGGATGGGGCTATTAGCTCAGTGGTAGAGCGCGCCCCTGATAAGGGCG-----AGGTCTCTGGTTCAAATCCAGGATGGCCCA----------------------GGGTTGCTAACTCAATGGTAGAGTACTCGGCTTTTAA-CCGATTAGTTCCGGGTTCGAGTCCCGGGCAACCCA--------GCCTTGATGGTGAAATGGTAGACACGCGAGACTCAAAA-TCTCGTGCTAAAGAGCGTGGAGGTTCGAGTCCTCTTCAAGGCA---GGGGATATGGCGAAATTGGTAGACGCTACGGACTTAAAA--TCCGTCGATTTTTTAAAT---CATGAGGGT------TCAAGTCCCTCTATCCCC---GCCGCCATGGTGAAATTGGTAGACACGCTGCTCTTAGGAAGCAGTGC-CTAGTGT-ATCTCGGTTCGAGTCCGAGTGGCGG---ACCTACTTAACTCAGTGG-TTAGAGTATTGCTTTCATACGGCGGGAGTCATTGGTTCAAATCCAATAGTAGGT---------TCCTCAGTAGCTCAGTGGTAGAGCGGTCGGCTGTTAACTGATTGGTCGTAGGTTCGAATCCTACTTGGGGAG-AGGGGTGTAGCGCAGCTTGGTAGCGCGTTTGTTTTGGGTACAAAATGTCACAGGTTCAAATCCTGTCACCCC----TGGGGCGTCGCCAAGCGGTAAGGCAACGGGTTTTGGTCCCGTTATTGCGAAGGTTCGAATCCTTCCGTCCCA-GGGCCTGTAGCTCAGAAGGATTAGAGCACGTGGCTACGAACCACGGTGTCGGGGGTTCGAGTCCCTCCTCGCCCAGCGTCCATTGTCTAACGGATAGGACAGAGGTCTTCTAAACCTTTGGTATAGGTTCAAATCCTATTGGACGCA-GGGGAGATGGCTGAGTGGACTAAAGCGGCGGATTGCTAATCCGTTGTACAAAT-TATTTGTACCGAGGGTTCGAATCCCTCTCTTTCC---------GGAGAGATGGCCGAGTGGTTGAAGGCGTAGCATTGGAACTGCTATGTAGGCTTTTGTTTACCGAGGGTTCGAATCCCTCTCTTTCCGGGAGAGATGGCCGAGTGGTTGATAGCTCCGGTCTTGAAAACCGGCATAGTTC-----TTCGAACTATCGGGGGTTCGAATCCCTCTCTCTCCAGTCCTTTTA----------ACTCAGTAG-TGGAGTTACGCCATGGTAAGGTGTAAGTCATCAGTTCAAATCTGAAAAAGGGCT-GCCCACTTAGCTCAGAGGTTAGAGCATCGCATTTGTAATGCGATGGTCATCGGTTCAACTCCGATAGTGGGC-----AGGGATATAACTCAGCGGTAGAGTGTCACCTTGACGTGGTGGAAGTCATCAGTTCGAGCCTGATTATCCCTA--------------------------------AGGGCTATAGCTCAGTT-GGTAGA------------GCACCTCGTTTAC-------------ACCGAGAAGGTCTACGGTTCGAGTCCGTATAGCCCTAACGCTCTTAGTTCAGTTCGGTAGAACGCGGGTCTCCAAAACCCGATGTCGTAGGTTCAAATCCTACAGAGCGGGGTCGATGCCCGAGCGGTTAAAGGGGACGGACTGTAAATTCGTTGGCGATATGTCTACGCTGGTTCAAATCCAGCTCGGCCCAGGCGGAGTAGAGCAGTCTGG-TAGCTCACGAGGCTCATAACCTCGAAGCCACG-GGTTCAAATCCCGTCTCCGCACATTCCGTACGGGCCCGTTAAAAATCGCGCTCG--GCTTCCGGCTATCAAGAAAATAAGAATTAATTAGCCGTGAGCAAATCCTTAGAA--------------AAAAAACCTACGATCGTTGAGAAACAAAATCGTTCATAGGTTACGACGCATTGTAGTAATCAATGCGGAAAGAAGGTCACGGCAGTTTTTCACTCTGAATCGTTGAAAATGTTTCGTTGGATGCTCACATCCGGGCAGCATTGTAACAAGCAATTTGTAAGGCAATGTGAATCCAGTACGTGAACCAGGAATATACATAAGAAACAAGTCTTGACTATCAAATCATGC------------------TCTCACCA----ACAATT------------------CCAA----CATT------------------ACATTC----------AAAATAAAGGCGGTAAAAATATGAAGCCGAGTGGTT--CAATGAGATTTTGTGTGATATATCCGCAATATATCACCCAACATTTAAGTGCGAAAAGGGGCCGAATTATTGATCGATATGG--GCAGAACACGTAGCCAATGGAAGTATGTGCGTATAAGAGCGTCCAAATTCCTGAAATCGAGTATCGGCGTATGTCGACTGAAGACTAACGGAGAGGATATATAATAGAGAAAGCGCGTATATGACAAAGGAACCAAGGTCAGATTTGGGCATACGAGATTAGGG------------TTCGTTACAAATCTTCTTGCCCGAGTTTATGCAAAAAGTTATCAAGGACAAACGAAAATTGAGAAATACGTTATCGCATCCTAAAA----------------------------------------------------AA----------AGAAGCTCTCCTAGCAAA--CAAAATGAATCAAGAATTCATCCTCCCGAAAGGCCCATCGCTCAAGCGTGCTTTACGGAGCCAGGCCATACGGATTGGCTTCGGCAATCTCGGAATGTCAGCTGTTTTCCGGGCACAATCAGTGATAAATGGGCTCGTCGAAATTGCAAGTGCGTTGTCGAGCGAGCACTACGTATTG--CCAACTAACAAAAAAGCAGGCCGAGAGTTTGCCCTAGCCATTTGACTTTGGAAA----TGGAACTCATTAAACATAGCCAAAAAAATAATTGCACATGGCTTCATTCCATGA--AGTTGACGATGATCTTATGATCGGACTGGACCACGAGAAAATGTTAATGAAAGTGATCTACAAGGAACGGTTACGAGCGTCAACGGATGGGACTGAGGATCCGTGCCTGCGTATGATTCATTATGGGGAGATGGTCGTGTGGGAAAATACCG----CTATGAAAGCAGATTTCGTTCCATATATTCTGGCTCGGGGGCCGATCAGAGGAGTTAGTTATCAATGCAAATTCTCATTTTTAA----AAACCTTCAA--GCAAGAATTTTTGTTCCTTTACTCCCACACGGGGGTACGCAGTTGGATCTGGGAATATATGGGACCGAGCTAATGCTTGCGGAAAGGTATGAGAGTATAAATGAGTCCGAGGGTCAGAGCGATATTTTGAAA--GGTCTTGATCATGTCCCGAACTTTAAGGGTCTAGGATTTTAATTCACCAGTTCGGCGAGAATAGAAATATCGGACGATGACATAAAAGGAGTAAATGTAAACGGATGTCTCAGTGGGAGGATGCCGATTAGGCTAAGAGTATGCGGGATTGTGATTGAGAGGACAAGGATGCCTAATTGATCAAAAGTGGGTGTTTATGGGAGGTTATATAAGAAGAGTCGTAAGCACGGAGATGCCAATCCGTAGGAGCTTTTGGCGGTATAAGCTTGCCACCATGAGGAGGGCCATGCTCTCGATTCGTTATGATCCCGCCCGGATATTCAGCGTCGTTAGACCCTCAACGGCTATGCATGAGCATATCCATGGCGGGCACGGATTATATGGGAAGCAACGGAAACGCGTGCACGAACATCTAACAAAGGCAAAGTATTGATTAGTGCATGGCAAAGCTCTCGTGCCAGTGTACACTTCAGAAAGAGCATGATAACATGTGTGCGAATGCGATCGCGCGCTTCATACTGCCCTAACGGGCGCCTGCGATATTATTACGGACACAACTTATATTAGAGACTTCAACAGCCAGCTACGCAATTCCTCTTTAGAGCCCCGGCGGAGCTACCGGGAGTTTTATTCATCCGCTTTGAAGGCGCAATTAGTCCATTGGGAGGAGATACGCTTCCATGTGAACCATCGGGAGTTCGCTAATCCACAAGTATTCATACGAGGCAATTTTTTCGCGATTTTAAGCGGATCGCCGCATAAGTGGCTTCGTTCAGGTGGTCGCGCCAATAAGCATAACAGTGCGGAATTAATTGACTGCCATTTCGATTGAGCTTTCCATTGCTCGCCTGAAAACACCAAACATTGCAGGGCGCGTTCGGATTCTAACATCCATCGACCTTACGTGAGACAGTGCACATTAACGGACAAGGTACTGAGCTTGAATGGCAGTAGTTTTCTAAAACTCGACCATTAAAAAAAACCGGTTCAGAATATTCTCACAAACTTACGAGAGCGAGCTTTTAAGAGCATCAGAGAATAAGTTTGTGTGGCAATGCCAATATGGCCGTCTGAATGTTTCCCCGGAAATCCAAATTAAAGCTTGTGTAAGGCG--GAACGTGG--CACAATAAGTACTGGAGTCACATTTTGGAAAACGGTAGGCGTGCATAGGCACGAGGTTACAGGGATGAGTATGAACGGGCGCCTAGGTCCGTGGGGGCACCTGGCGATTTAAGTCTGGGACCATGAAATTGGCCGTGAATAGACACTCCCATCAAGTCGCCCGCTTATGATTGAACAGTTTCATTTGAACGGATAAGTGTGACTTTGCCCTACGCGGGGGAAATGGCTTTGGGGGCGGGTGGAAACGTCTATATGATTATAAAAATGCAAGCCAGGGGGTTCGTTTGGGGGTGGGACGACCGGAGGAAGACTTAATGAATAAGATCGGGTATAAGAAAAACTTCGATCAAGTGCCTGTTAGGCAATAAGACCCCGGGCCGATAGGTGGTTACGCCTACATGCGATATTCGGAGTAAAACAGAGTCTCTTTATGAAAATTTCGTTGTCAGCGGTCGAGTTCGCTTTTGGAGATCCTCGCGTGGTACACCACCTAGACGAATGGTCTTCAGAAGATACTCACAAAAGGGCATACTCATCAGCGTTAGTCCGCGAGATTACGACCGCCCGCACACTTGCCATTGAGCACACGTCTTCAGCCTTGCGCAAGGATTACCGCGTAGCCCTGATCACTCACATTTCACCAAATGTGGAAGACATAGAACGCCAAGGTAACAACTCCACGTAAAGACTCAGAATATGCATCTGGTTGAGATTTCGAGAGACGTTACGTGCAGGCCGAAATGACGTTTTTCCACCTTTTGTGCGAGTTTACGGTCCCGGAATAGTGGCTGCGAACATAGGGTTCACTATCTTCGGGATTGAGCTTCCGACAGCTTTATTGTGGAAATGAGAGCACGCAAGCATAATTATAC------TTAACTTGGTCTACCCAACGATATTTGA--TCGAGTAAGAATATTTTCACAAAGGGCAATGGGTTTCCAACAGCCCATGCACGCGTGAATGGCTTTAGAT--CGCT--AAGACATGTTAGGTGCCTATGGGGTTGCAGATGGAAAAGAATATATTTGGAAGAGCGAAAAGACGAATGACCCAGAGCCAGAACCTGAATGCGAGCAATTAGAAGCAAGGAAAGCAGTATGAGCAACTGCCTAGCGGCAGACCGGTGAGC--GTAAGTATTCATAAAAGTACGATC------------------------TTGTTTTTGGCATGCCTTGCGGAGTTGGTTAAACGAATTTGCACAACTATAACTATGTGTATGGGTTTGTTTTCGGAAGGGT----------TTAAGATTTTGAAACGAACAAGATTTAAACCTCGAATCGAGATTCGAAGCGCATGACACTGAAAGCCGGTCGTTCGAAGTGACTGAGCAAGATACGATAAGATATCGATTGACGGAAACAAAATATAAATGGGAGAAATTAACGTTAAAAAAAAAAGAAGCTTGTTGACAGAAGGCATAACAGTCGCACGATCTCACAGTTTCAAGGCCTGGACATAAAGTCTT----AAAGGATTCATCCGACATCGACAAATGCATCTGGGCATATAACCCTATTCGCGCTCGTATGCGCGGTTGCGTGGCTGCTCATGGCCGGATGGCAGGACGCGCGGCAGCTTGAGGATGCAGCACCGAGCGAGGAAATCGGGACTTTTCTAGCTGCTTATGAGCTTACATTAGGCTGTGTGCTTGCCTTTTTGCAACCTTGTATAACTATTCTCTCATAGGCTAAAGTTTTCGAATTCGCGTGAGTGGCACACTTATGCAATGGGGTTCAATCAGCCAGTCTATACTCTGATGTATGGATTTTTGTTCGTATATGCGTCGAACCCAACATCCGCGAGGCAAATTTTGATAATCTGATTATCGGATTAGAAACCAATGG------GAGATAGGCCTGGTCCTTATGGACATTTCTTTATTTGTTCAATGTCGGGCCTTTCCTGAAATATGATTCCCAGGGATTGCGCCCACAAGAATAAACACGTGCTTGCTTCTACTCGTGCTATTTAGCGGCTAGAAAAGGTTAGTATTGAAATAATAACCACCCATCTTTCCATAAATCTGAGATTACAACCTTTCCTAGTTCGCTTTGGAAATTTGCGAGATTGTGTGTGTCTGTTCTTGTCCTTATATCCATCCGTATTTCTGGTTTTACAGGGATCAGCCTATTTGCACTTGCGCGCTAATGGGATCATGAGGCACAATATTTCTACGTGATAATTTAACAATTCTTTCATATTCATGTATATATAATTATAC----TTTTTCGGGAATCTGATTCGAATCTTGAAAGGATATATACTTTTTCACACGGTTTTATTTCGTGATTATCGGCATTCCTTAGAATTTAGATCTTATTTCTTCTGAGCTTGGTAT----CAATGTCCAAAC----CGAACA----AATAGATT------------AAACATATACCCAGACATTTACCAGCTTGCACTCGGTTTGCTTCGCGAATCAAATCACATTTGCCCGCTTCATCCATGTTATATCAGTAGATATTTTTAGTAGCGCCTTTTGGGTCTTTTTCGTGCCTTTATCT------ACTG----CAAAAAATGATCTTGT------GTGAAATT------------TG--CATCGTCC----AAGGCGAT----CA----TA--------TGAAGAAAATAGTTTTAAAAAATCTTCC----------TTTTGCAATATAAATAGATTTTGACGTTGATATGAGTACGGTATACTTGGTTATATTTACTTGGATCTTGGGGCGTTGGCAAGAGCTGGGTCTATGAATGGACCAAGAACTGGCTTATACTGACATTTGCATTATTCAAT----------------AG----------ATCACAAATGAAGGAAAATCGCTTATGCTCATGGTTCTATATTGATTGTATTGGATAACTTTGGATGGTTCAAGTAGGTCTTAGATAAAAAAAAACTTTATCTTCCTATTGCTCATGC------TTTTCCTGTCGTTTCTTCTTCAAATGTTGACTTGATAAAATGTG----AAACAGCATCGAACCTTTAATAATCAGAAACAGTTTGAAGTTATGATTGAGACTTTTTTTGAGAATCTAAGATATCAAACTAATCAAACC----AGATGGATCAAAGAACATGATTGTAAACTAAAGATAAATTCACTCTTTGATTTCACAACTATTGTTAGATTTAGGGTATTATCTGGAAGAGACTATATCTAATCTGGGCAGATTTTTAAATTAGGAACATAAGCTTTCATATTTGTACGATTGGATGGTTCATCACCAGGTGGACTCTATGGTCGTTAAAGATTGGTTATCAAAGACAATATTCGGCTGTTCACTTCCGTATCTGAACATGTAATGTGATTTCATATTAACGGTTCCCTCCTGTGTATTACATCATAAGA--------------------------------------------------------------------------------GAAGCTCAGAGAAGATATTTATTGAAAATTGATTCCTTGTAACGGTATGGCTATCTTAAT----------------AAGCGA--------GAGA------GAACGAATTCTTTAATAATCCAGGGGGGGCCTTCGCATGCCTTAGAACATGATTATTCGTGAATTGACGTGAATGGTTGCGCTCGCGCTCGTATCTGTGCGGACAACCAACGCTGCTTCCCAGC------------------------------------------------------------------------------------------------------------------------------------------------------------------------------AACAAAGACA--------------TTATTAGAGGACATGTGACCATAAGAATATTTCAGTCGTTCACAAA------AGCAATGTCTGGTACTTCGGAAATCGCGAACGATCGGTTT----CTGGGAAGGTAAATCAATAGGATTGATCAAAGGG------------------------------AGATTTTACGTT--CCCCCTTC-GAAA----TTAATTCT----CACA----CATCTATTCGCCCTTTCGGGTTATTTGATTGTTTGTTTGTTA--ATGTTTAT----GACTGGAA------------AACG----ATAC--------TTGTATAATTATTAAACTGAAACCTAATATCAAGTTCACGATTTTGAGATTGGTATCAAT--------CT----ACCAATCA----ATATGGCCACCCTT----TTTCGTCTTTTTTTCGAGAATTGGGTTTATTTGTGAGAATCATCTTCTCATTAA----TTTCTCTTAAAAAA--AATAAATGCAATTACATTATCTTAAATTTTTTTAGGGCAATTTCTTTAATATGGTAGCAACAAACTTTCTGCCTTTGAACTAGCCAACCTCGTTTGACCAGTATCTTTTGCTTATGCATCTTCCTC----GTTTTTATTGAT----ATCCATATTAAGAATG----GTTTAA----TT------TAAA----GAATAAAACCTTCTTCTATTATTTTTGATTGATTGGTTTATCTGTTATCTAAAATTTTTTTACATAAATTTTGAACTTCTGGCAACTCTCTTGAAAAAGACT----TTAAAAGGCTCT----ATTTTGAG--ACAC----TATGTCTCAAGTTTCTAGTCTTGTCATTCAACAAGTATCAGATAAAGGACGTTTTTAGAGAATGAAATTTATGCTTTTTGCATTTTTTCTTTTGTTGGTTATAGTTCTAAACCATCTT----TTTTTATCTCTTACGTTTTTTAATGAAA--AAATCTTGGGGAAGATCATATAGGGTTTGATAAAGTATCTTTAGAATTGTATCAGTCAGCGTCTCCATAATATGTTAAGTTACTTTATGATAGACTCTATATAGCAAATGAAGTTATAGTTTGTATATATCATTGTCAAATTAAATATTTCTTTTTATGATTTT----AAAGAAATTGTTCAAGAGTTAACTCACTTGTTGTAAATTGGTCTAACTAAATAAGACTATTTTGCAAG----TAGTTAAATTCAGAGGTTTTAAGAGAGAGAGTCTTTTAAGAAATGT----AGAAGAGACAATACATTTTCTTAATGGATTTCAAGAGCTTGACGAATGAT--GACTATTGACCGAATGGAACAAAAGGGACAGAATGTTGTAGAAAGAAATTGAGGACCACGCTATGGCTGATTGTGTCGTGGAATCTCAGTAAGAGTGGATAATACTTGAAGGGCCCCCCATTCAGAGTATCTCGTTATGCGACGTTAAGAGCAATAGTCACAACTTTAGAATCTTTGGTTCTCTGTTAGTGTCCGTAAGTGTTTTATGACGCATTAATATGTCTATGTCTCTAGTAGATTGATGATATAATTTCTTTAGTGTCACAGTGTGTCATTATATTTGAAACATAATCATTGATATAAATTCATATTACATTAATAAGTGTAAGTGAGACGTCAATTGTTTTGGGTGATCGTGCTCGCTAAGCTTCAGTTTCAATTTTTCAGCGATTGGAATGCCTTGTTACAGAGAGGGGGATAGAGAGTTTCAACGATTTGGTACAATTGTCCTTTTCTGTTTTCCAATCATAGTTTTATATTGCAAATCTTCTAGTGGTGATTCTTATCG----TCAATCATCT----GACTTCAAAA----------AGAAAGGTGAATTTGAAGAAATGT--------ACTTATAATAGTAGGTTTTGTTCCTCATTTACAAAAAATGATTACTAGAGAAAAGCCGTATAATCTGATGAATTCTTACTATTTCAGTATCGTATAAAATTTTTCACTGCTACAAGAAGCTTCTTACTCCTCCTGAACTCATTCCAGATTACCTCTTTGCCAATCTCTCGAGACGTTAACTTGTCTAAGTAACTTGTCTTTCACTTGAAAATTAGA--------AAACAAAGGCCATGTCCATGAAGAGACTAAATATTTTGGAATTCCAAGACATTCACGGACTTCATTCTATTACATTTCATCATTATCTCATCGAGGTTATGATTAAGAAGGTAAAAGGTTCTTATCGATAAAGTATCAGAGAACTTTATTGTGTACGTTAAAATACTTGAGTCAGATTTCATTATTTCTCCATATTGATTAGAGAAGTGACGTTATGGGTATAGAATTTACCAGGTGGGAACTTTTATCGGTCTGTTCTTTGCATCGTTATTGAGGGGACGGCTCAGGAAGGATGTCTACATAACAAGTTACTCCAGAACTAATGGCTAATCACATGAGAATGCTCAGCTTCCAGCCTTTCTCATGATCTGCGATTGAGA----------------------TTCTATCAGCGTGTTTCTTTGTATTGAAGAGTGTTAGTTAGCAACAATTCGTATCTTTTTTCTATAACGATGCTCTCTCGGAACCAGTATCTACAGAATGGGATCCATGTATATCAAAACAGAACTAGCTGATTTGTCACGTCAACGATTGAATATGAAAATGTGAGCTCATGTGATTGAACAGAAATTTAGCGTCTTACGCAGATCAGAATTTGTTCATGATATTGTCACTACGAATGTACATCAGTTTGAGATATTAGAAGTCTTTTGGTCCTTTAGCCATTCCTATCCAGAGTCCCTCACAGAGTTTTCGAAACCTTCATTTGTTGATGCGGAGCCATTCCTGGTTAAAGACCCTAGACCTTTTTACTCTTTTCCAAAAACAGTATAAGATGACAACCAGAAAATCTTCGGCAATTTAAAATTCTTCAATAACATTCACGATGATAGATGATTGGAAGATTATAATAGAAAGAAGACCAATCTGAATGTCGGTACCCTTAGTTCGCTCTGATTGTATTATGGATTCGAAAATAACCTTTCTACTAGATTTGATTAGACTTAGCCGGTCCGAGACAGAAGCTTTATTTGATAGTAAGACTAGGAGTGTTGTACATTCAATCCTTTTAGTTGTCTGTTTGTGTTTGTGTGAAAGCTTCTTTCATGGAAGACTCGTAATAGTGATTTATTATGAGTTTATTCGGCTACCAATGTGTTAGTTTGATGCAAAGAGATAGATGTTAGATTTTTCTTGTAAAAACTGTGTTTCCAATCGAGCTTTTATTCTTTTCTCTAAGAACAG--AATTCATGTTATCATTAATTTG--TAGACTATCAAAGTTTGACTTTTTTTTCCATTGTGTAATAACCACTAAGAATTGAATGAAGTGTTTGTTCCCTGAATGGAGTGTGGCTTCAAGACTATTATGAAGCTTATATATTAGCATTAGAGTTGCAATATCAATTTCATGTTTTTTCTTGTAGAAGTCACGTCAAGGATATTTTTTCAACCTTACTTCTTACAGTGGACTGATAATCCGTTCTACTTATCTGTGGGGTAGAACTCTTTTAGTATAATCATTATCAAGAGAGATTACTTTATAATGAGTCCGTAGGTCGTTGTTTATAACAGACAGTTTGAAATGATATCATATTCTATGATAGAAAAATTTTATGGTTCTATGATTGTAAAATGCAATAACCCGCTAATGTACAGTACCCGAGAGACTTTATAATTAGCCTAGTGAATTATAAAAGGAGATTGATAATCAATATAGGATATACCCCGTCTTTAATTTTCTTGTGAAAAAAGAACAACAATATTTGAGTTAATTTTTGTCACCATTAAAAGCAAAGATTTTTTAATTCTAGGTTCAAGTAAGAATGTTTAAACGCAGGATAATGAGTATTACAATCTTTCTGATTATGTGTGCTTTTTCTGGAGCAGATTTGTAAATCTCTGTTTCTGAGAAGGAGGAATTACTAAGCAAAAATTGTTGTCATATTCTTAAGTTTCTGATACAGACTACGTTTATGAGATTGAGATTCGGATTATATATCAAATTCTTAAACAAAACAAATATTCGAAGATGTGAAAGATAATCTATTTTGTATTAATACTCGAGTCTTGCTCAGTATT----CTGTTAACTGAT----TTTTGTTGGTTTGATACAGACCTCCTTAACTTCTTTTACAAAAAGAATGTATTTCTGTTTGTTTTATATAATGGAAGACAATACTATTATTTTTAGTTGACCAGCTTTTTATGTTTTATCTTATGTCCTCGATAATAAATCAACAGGTAGGACTAGTCATGACTAACTATTTGTATAAATCTGAATTTTTACAGGTGTATCACATAAAGGGCATTATCATTTGTAAGTATGAGTGCGAGGGTACGATAGAATGTTATCATCTCTACAAAATAACATACATCATAATTCTAAGGACTAATTCATTGATGAAAACCTTCTTACTCAGTCTAAAAAAGGCTGACTCACTATTGAAGAAAAAATATCTCCAATGGTTTCAATATTTTTTAACAAATAGAATTTCTAATCTTTATCACAAAATGGATTTATTTCATCCATGTTTGACATATAGGTTTTTTAGATCGATTTGATGTCACTACTAATAGCAGACCATATATGTGAACAAGTCTATTCATGCATTTAGTTCTGTCAGATTTGAATTTTGTTTTGATCTTTATGTTTAGTGGACAATAAATTAATTGAACAATTTGTTTTGGAAAGGGAAATTTCTTTGCAAAGATTTGTTAACACGCCGTGAATGCTCCAAAGTTTGAATATCTAAGTGTTTGTTATATAGAATTAGTTTTTTGAAATGTATTCGATTCAGTTATTGAAAACATATTCAACAAAATGAGGATTT------TATTATATTATTACTTTATATTGTGTGGATGTAATCGACATCCTCTCTAATGTACTGTGTAGGAGACTATCTATTTGTCTAACCGCGTACAGGAGAGGGAGTTTCTGAGTCGCGTTCTCTTCTAAAAACTTTAAAGCTATACTTTAAAGTTAAAATTATTTAGAGTATTGGTCTGTCAAAGCATAAAAACTAGTTTTTAAAGTTCATAGTTTATAACAGTTAGTAAGTTGTTCAGTGTTATTCTTGACACCCGTTCTTAGGTTATGTTTAGATTGATTATATCTTAAGGACTGTGTGATTTACGGGAAATCAATAGGTCTAGGTGTTAATACTTATCAATAGAAATGCTTTATAGCAACTTTCTTTGTATCACCCTGCTTTCTGTTAAGTGGATCTATATATTGCACT----TTCA--AT----TTGAAAAAGTTCTCATAAGATAAAGATTTTAGTTCAGATTTACTATTTGTGATTTGCTATCTTTCAGTTTATGTAT--AAAA--ATTGTTTTTAAATTCATGGTAAAC----AATTACAATAATATATAAAT------TGCTTA------------TCAA--AAACAAAA----GCTCTT----TT----TAAAGAAAAT------------------------ATATGA------AAATATAATC--------TC--TT----AAAT--TTTTGAATAATTATTTCATTCTCTGATAGCATATAGCAATCTCTCCCATAAACTTTATGGTCATGTTAAAGAATCCTT--------------GT----GAAAGACAGTTTGTTATATAAATGTAATTATA------AA----ATTTTCACAAATTAATCATTGAATTTTTGATTTTCAATGAACTTTAGAATAAGAATTTGATATCAAGATCATTTTTGATTAAATTCTTTTCGATTATT------CTATATTATT----TAAAAAGT----GTAAAAATTATAGCCAAACAATGAAATCATTGTATTATCCGTTCAAGTATCTTTATATGTTTAATGGTAAAAAATAATAATCATGATTTTGTAACTAAATGTGGATCAATGAAAGTGCAAATTTTTAAGAGAGAGTAATTAAGAATGCAAGCTATTTTTATCTTTTTATTTTGATATG--TTTATAACAGGTTACTCACAAACTGTATCTGGGATTCGGATAGTCTGATAGGATCAGGGAGATACTACATCAATTTTTGCTTTGTGGATTGTCTATTTAATTTATCTTATTATGACTCTTTTGAGTGCGACGCCCTATTTGCGAGCAAATGATGACTATTGTGAAGTCAGATGT----TAGATTTCAAGTTCTTCTTGACATGAGTGGGTATTAAGGTTTAAATATCTTTTACAAGATATACCAGTAATATGTCGGATCTTGATAAAATAACCAATAAGACGGCCC--AAATACGTCACAATGGATCTTAGAAAGTTTTTCTCCTTGACCATTTAAATCTTAGTTCTGAAGAGAATATAGGTCACAAGATGACGGTAAAAAAGTCCAGAAGCATAGGTCTCCCCCATAAGCTGTGTCTCACGACCTATCCGTGTGAGTGTATGTTTGACCAATGGCTTTACCAAGAAGGAAAAAGGGAACCAAAATAACATTCACTTTGAAACGTGGTTTTAGTATAGTCAAGGGAAAAGGAATGACAGAAATGGAATGTCAGACTCAAAGTACTTACCAGTATAGCGGATGACCTAAGTTTCTTGTATGCTGACTTTAGGAGTACGTGACGATCTTCTCTTATTCAAGGAAGATGAATCATCATCGAGCGCAAGTAGCAAGAGCTATTTTCCCACGGGGGAGTGTGTCACTTTGATGAAGGAATTTCGTTCTCGTTTTCTAAAGAGTGTGATTCAAACGATAACGATCCATTTTGGACAGGGAGAGGGCATATGTGAGAGAGAGAATTGGTTATCGGCAAGTACAGTTTGAACCATGGTCTCTAAGTGTATTTGGTTTCATGATCGTTGGAACCATGCAAAGAGAGTTATAGTCTTTTAGACAACGTGAAGAGGATCAAAAAGATCACGGTCAGGGAATCTGAGACCTTGGATTAGAGCCACCTT--GTAAGAAGATTC----GATGATGTTTGATTAATTAAATAAAACTTACCATTTGATGTGAACAGACTTTGGAAGGGAGCCAAAGGGATAGAATTTTGAAGAGTATATGTTCCCTGAATGAAATCTCACCGTTTACATTGCAATCTCTCGCAGTAAAAAGAATGGTGTACAGAGAATAGTATAAGTACATAGGAGAGTGTCTAGTCCTAGGAATGGTCAGATTTGTCACAAAAACAGTGAAGTCATGTCAATTCAAATACTATCCCAAATCTTACTGCATATCATTCTTTGAAATGACAGTAGGCTTCCGGTCAACCCTTGATTGTAATTATGTTTGAGATTGTCTGATCCGAAGTCACCCTGTGTTGAATGGAAAGTATAAAGAACATGCTATTTATATGTTCGGGTTTAATTTTGTATTTGCGGTTTTCAAAACTTTATAAGATGAGATTGACTTTATTTGTCTCTGATGATTTATCAATGTTGGTCGTACAACTAAAATGAGTTCAAATCAATCTAGATTGATCAATTTTATTGTTGCAGCATCTGACGGTCTAATTTAGCTTGTTTCAGAAAGAACTACAAAAGGCGGGTTGGCTCATGTGCATTATTGATTGTTCATTTTACCTTCGTTGTTTGTGAGACTGGGATTTAGTACGATTCTCTAAAAAACATTGTAATTCCCAGAGGAATTAAAAGATTGGTAAAATATCTAAATCGTTGTTATGATTGAAATGTGTTTCAGACTGATTTTGTAGTGGAACTTTTGTATCTCACTCTAACTATTAAGCTGAATTGAAGCTGCCTGCTAGGCTTATATCAATTCTTGAAGCAGTGCCTAGGGAAAGACATAAAGGCTAATAATTTAGAAACAAAAAAACAGACA----TTCCAT----AGAGGTAGATTGATGGTGTATACTGTCAAA----ACCCATTAGTATTAATAATAATGTCTTAATTGTAAACTTCATTATGCTCTTATTGTATATTTTTTCATGATTGTTATAAAGTTGCATTGTTTGTCTTTGATGGACAAATAATCTAGCAGGGCCAATTAAAGTGTATGAAAAGAAAGGTCTTTTAGGCATATTGACAAGCTGACAAATCGCATGTAGGAGTTTATATAAGAGAAGTCATATGTTTTTATATGTCGGAGTGTAGCAATCTGGGTGTTTTACGGATCCGCTAACAGGGAGTAAGTGTAAAAAACTCTAAAGAATTCAGAAAGTAAGTAAATAA----TTCAGAGAATCATTTTATATATCTCATTCTGTCAGCATATCTATAGAAATAAATCTTTTT--------TGGAAAAACAAGATCATCATTTGTTTGATG--ATAG--------AACTGACAATCAGATTATTAATGATTCCATTTGGCACGGTTTGAATCACAGAAAATGACCATGATTGCATTTCTTAGTATAGCCGGGAATGAGTCGCAGTGGTTCTGTATGATTGAGCATGTCAATCTTTGTAGCATGAACAGTCTGTATGTAAAAGGGTTGATGGGTGTGTCTATTGCCGGGATTGGCAGTCAACGTCTATTTCTAGTGAAGAAGAAGAATTGTTTTCGATTTCTCCATAAAAATATCTGTAAGTCTGTCTGTCGAATTATGAATGCTTCCATCTTTCTGCCTTGAGAGAAGCATCCTCTAAATTCTAATTGAGTGGACAAGAAGGTCGATTTCTGTGTACAGATACATAAGCTTATGTAATAGGGTAAGAACAAAAGACTAAGGAAGTGATTGAAAACAAGTGTGGTA--GT----GACTCATGGTGTGTAACTCGGGCAGACTCTGTTAGAGTGATTACAGCTGTCACATAAAATATCAATGAGAGTTTGTCGGAGTGGGAAAGTCTCAGTCATACCGTCAGCCTTGTCTCTCATTTGTATTGGACAGGTTTAGTCGAAAGAACGTTGAAAGTCATGTTGAAGATTCAGATAAGATTGTTGTTGGGACTCCGGATCGGGATGAGTGTAAACATAATTGTCTCTCTGCATAATTTTTTTAGGGGACAACTAATTTTCAGACAGAGTAAGTTTGTAGATTTTCTCCTCTATGTAAGAGTTCTTTTGTCATTAAAGATGGGCACTTGTTGTAACCATGGTCTCATGTAGAATAGAGGTCAAGAGATCACCGATTCTGGTTCCATGTGGTTAAAACCCCGATAATTGGTAAGTGGGTTGGTGATAAGGATTTTGTGAATGTTTTCTACTTGGCCAATGTTTTGGAGCAAACGTATGTGACTGAGCATCACAAAGATGCTTAGGGGTATACTGAATGTATGGGCCATCATTGATCCTTTCATTACTATTTGATGCTCTCTATGTGATTAGTGAGCCTTCAAGAACTAGCAGTATTGGTCTTAAGGAGAAAAAAACTGCTAATGCCTGGTAAAGAAATAGTAAGGAGGACTATTTTTGGGACCGGTGCCACGTCTTATTATTTCAGAGAATCAGTATATGATTATGAGTTAGGGTTAGACATAAAATGTGACGGGGCCTTTGAATCTTGGAAATACTGATGTCTTTTCCGGTTCAAACTCTAAGACCATAGTATGGCGTCTTAAGGTTAGACATGGATACGAAGACTTTTGGAATGCATAATCCAATCATTCTCTCAGAGTAAAGGTTTTAACGTACAAGAGTCTTGTAGTATGAGTAACGCTATGTAGTCTAATTAGTCTTTAGATGAGTTTCATTGAATGCTAGCCAATCTACATTGGAGATATCGGATGATTTACATCAACTGTGTCGTGGCCTAGCTATAAATATTTTCATTTTACGGTGTTAATAAACTAGTCATTATGTTAAAAGAACACTATAGGTTAGAATTTGTTGGTGTTAAGGAGCTTAATTTACTTCCTGAGATGGAAGATGACTAGATATCTTGCGGATAGAGGAAATCTGGGTAAGTCTAAAAAATTTTGGCATGGCAACTGTCTTTTAAAAAAAGTAGGTCTGTATACATTGACTGATCACTGTGTGTCCGTTCGTATCTACACGTTGGGGGACTCCAAAGTTTATGTCTTCGTCACCTCATATTTCTTGTGATGTAGTCTCCTGTGCCTTTTCATTTGAGATGCAGTGTCTATCTATGACTATGCCGGAGCTGCCAAGAGTCAGAAATGATGTGTGCGAGGGTTCCAGAAACAAAACTTGCTTTTCAATTGCAGATCGAAAATATGATAGACCTTTTACGAATGTGATGATTTGCTAAAAGCTTTGTGTTGTCCTTTCTAAGTGCCAAATGGTTGTCCAGTGAGATTAGCGATCTCCTAGAGATACAGACTGGTTCTTTTGGGGACCCAATCTGATTTACGATATAATTCCGTGTGGGTGT--GTAAGAAACACTCTCTGATTCCTGATCAGTCTTGGTCACGTTCAACTTCCGGGCGAACCCTTTCACTGATTGTAAATTGGGCTTCTACTTCTGAGGTAGTCAAAAAGGGTCATGTGACGTATGACCCTCTTAGTATGCACCTTTCGATGTGTCTAGTCAGATACTGGCATGTCTACCTAAGCATCAGAGTCTAAGTCATTAAGACAGGCTAGGTCTTTGAATTAAAATTATGCTGTCATATTCTACCAGTAGTGGTTCTAACATATGAGTCTCTAGTTTAAGCTCTTTCATTCAGTATGCTCGTAACACTTATGTCAACTCCAGTGATGTGATTCGAAGTGTGTGTGACTGAGCATTTCAAAAAGCTTGTCAATATCATCATGTCATAGTCTACCTAGCCCCGTGAACAATACTCTATTGGATTAATTTAGTTTCCATTTGCTGTTACCTATGTATAGATGTTAGACTCTCAGCAGTTTAGTACGTACCATACACTATTTGTCATGAACAATATCTGTTAGACTACCAAAGTCTGTAAAAAGATACACTAATTG----GAGTATGGTAGAGAGAGTACAAAAGTTATACTATCATAGAACGGGTTTCAGCCTCTATCTGATTAGATCTGGATGATGAACACGAGGTGTTATTGTCCATTCCTTGAACTGTAAGAATCTGTTTCTTTCTTTGTGACTGACAGGGAAATTCAGATTGTTGGTCTGTTCTAGTCATTTGAGTCATGAATTGGAGAACTCCTTCATTGAAAGCGTGGTGTTGGTATAAATGCCAGGAAATATCTACAAGAGGATTTGACAATTCATAGATATGGTGCAAAGTTCCATGGACGGTTTCAGAATCATTTTGTTTTATATTGATTGTCTTTTCTAGTGTCTTTGCTGGTTCATTAAGTTCATTATGCCTGTTTTGCAGACTATGATCATGTTGGTCTACAATAAAGTGTCTGTATCGCTAAGTTGATATAACAGACTGTGAGAGAACCTTCCTCGGTGAATGCAAAATGGATCTCTAGAAAATATGAGAGAAGGATAAATTCGAG----------TTACCAGTTAGTCGGCCCATATCTCTATTGTTGTATGTACGACTGCTCGGATCTGTGTATATGAGACTCTTTCGACATTTGTTTCCTTGTCGTAGAAAAATTCGTGAGTTGAATCGTTCTGAGTTGCAGAATTTGGTATGAACGGTCTTGCTAAAACTATGTCTGAATTGGTCGCTTTGCCACAGTGAGAGCTTATCAGAGTGTATGTCAGCATATGTTTTTGTCTTTCGTGTGTTAAACGATACTACATGAGTCTTTATGAGTCTTCCATACTCTTTAAAATCTAGTGAGTTGTACTCACACCAATGAACAACCTTGTGTCAGATGCGATTCTCCATCTCTTGTAGACTTCGAGAATTTTGGTTGAAGGCTTAGCCTGCGTATCTGA--TTAAGAGATCGCAATGATATTCTAGTGATACGCCCCCAGGTGGACCCTCTAGGTCATGATCTTTGCCAACCTGTTGATATCTTATTATATTCCAGAGGGAATGCATCAACCTCTGGGATCCTCACAAACAATTATGTGACGTACGTCTCTCTTAGTATGCTTATTTCAATGTGTCTAGTTAAATACTCGAATGGCCATACAAGTCTTAGAGACTATCTCAGGGTCATAGACTGACTAAGTCTTTGCAAACATACTGATCTTTCATAGTCTGTCAGTTTTAGGGTATATTCTAGAGTCACTAGTCTTTACTGTTTGATCACGACAGCTTACATCAGTGTTATTATCTCCCATTATGAGGTCACAGAAGAGCTTGTCTGAGTAATTTTATAAGTTCATCAGCCGATGGATATGATGGAAAAGTGGCCTAAGAGGACAATACTTAACTGGAACCTTTCGGGTCCTACTAGTCTTTGTCTATGTGCAGCTGTTTGTATCGGAAACAACTAACGACGAATTGTCATGAACATTGTCTGTAGATTTTCGATTGTGACCTATTTAAGACGCCAGCTTATGAGCCAACAATGTACCGATGTGATGTGTATGAATAAATTTCTTCTAAAAAGCCTGAGTTCTGGTCTCTGTATGTCAGTTGCTAAATAATGATTAGAAGGTGTTAGTGACTGTTTAATAAGCGGTAAAGGTTTGTTTATTTCTTCGCGACAGACTGCGTATTTGTATTTGTTGGCGTTTTTTGGAATTTTGAGTAATACATGATGGTATTTTTTGCTTGAACTACATTATGCGGTATGTTACATTATGGTCTCATTTTGAGGATGTAAAGTTTCATGTAACTTTACACTACATGATTATCTTTGTAGATATTATGGATGGATGAGTCTATTGACTCTGTTGGTAAGGTTAGTCTAATTTTGCTGATTTGCGGATGATGAATTAGATGGTCTGACGAACTTGGTATTGATCCTGAAGTAACGGTGTCTTCACGGCAGAAATGGCGATAGCCCTTTCGAGTTTAATTATTCGAGTTCTGAAGCTAAATAGAAATTGTAGTACTTAGAAAATTTGTACTTAAGGTTATCATTGGCAGTTTCTAAGTGATGGAAGAATTTGATGATTAGGCAGCAATGTTCGACAAAACGAGTTTGAGTTTAAAATTGATTGCTTCTAAGTTTTAATGCCTGTTTCAGGCTGAAAATCTACAGGTCAGTTTAGAAGTCTATTACTTTATTTGACTTAAAGCCCAATTCGGATTTAATATTTTATTTTTTGGCAAAATATATTGAGCAATAAAAAATTCCTTGGGACTGGAAATATCATGTTGTTTTAGAGTCATAAAGAAAATCTTATCCAGTGTTATATTCTTTTTAGATGAATTAGGAACCGAACATATTATGGTCCTCTTACTGATACACATGAATCTCTTTATGATGTCGTGTTAAGATCTACTATGACGAATTTGATTATATGCTTATGTGTCTCAGAGTATGTGTATCTGACTGTTTGTTTTACTTTGGACATATATTTGTGTATATCTATTTGAGTATGTTGCTTTTTCGAATGGAGAGATTGTGTGATGTATCATGCGTCTTTGGCAATGTCACCTCTACTGAGAGTTCTTAGGTCTGGTGGACTATTCCTCAGTAGCTCTTGATGTGTGATTTAGTCTGTGAGTGTATGTGTTCTGACTCCTATGTCAGAATTTTTGTGTAGCTTAGAATTTGTATTTACTTAGATGATCCGGAGGCCACACCTAGCTCATTCTAGTAGTGAGTGTGATTGCGTTCCATTATGTAGCTGTTTTGGAACTTATTGACAGGAACATGAATGATTGTATGGGTTTAATCGTCAGGGAGAATTTATACGAGTGTCTGTTTTTGCCATAACTCCATTGTATTCACATTTCTTTTACTTTTCTGGTGTTGCTGAGAGTACTGTCATGTTGGTATATATAGGTTCACCTACGTTCATTTACCATTGAGTGCATCGGTCTGTATATATTGGTGTACACACCTGTACCTGTAGGAGGAGCTGACTATGTCCACTTCTCAGCCAGTGTGTGAGTCTTTATGAGAAGGTTACTTGTTCTGTCTATGCGATGATGTCCGTCATGCTTTGTCTAAAGCCAAGTCAGTGTGTTGGCGTTAAGGTTATCGATAGGGTTTGTCTTTGTCTGTCTGTCAAGTGAACGGTAGTCGTAACTTCAGATCTTAGAAAACATTGTGGCGTTGATATTAGAGAATGAAGATCAGTATTGATTTGAGTGTGAGGGACTAAGGTTTTGTTGTCTCTGGAGTACTGCTTGGATTTGGCTAGAGATTTTGTGACTAAGAAGCTTCTGGTTGCCAGATTTGAATCTTATTCCTAGTAAGTTTTTGCTTGCGATCCTGAAAGTTGTTGTCTGAAATGGGTCGTCTTTGACAATGAAAGACAGTGCATCAGTTGGTGGGTGTTTGTCTTTGTCAGAGAAAGCTTCTCTATGTGGGCAATAGTAATAGAGCTATCCTCGATGTCTCGCTCACTCATCAAGATACTAGGCATATGAATGACTTCATATATGTGTGCTTTTGAGTTTGTGTGAGAACAGTGTTGTTAGAATACCAACGATATTGTCTATCTTTCATGGTCGGATCTTCACAGAAATTCAAAGTACGCGGCAACGAATCAATTATGGAGTTGTTAAATCTGGAATAGTTTTTGTTCATGTATATCGGAAAGGGATATTAAGAGTTAAGGTACGAGTGAAAGGGTGATGTAGACCCCGTTTAAGTAAGAGTCAGACTTTGACTCTAGCTACTTTTGAAATTCGGAGTTGGAGTGAGCGGATGTAAGCGTGTCTTTAAAGGAGATTAATTATGTGACAGAGTGAATGTGGTCTTGTGTGACTATGAGAATTTTAGTCTGTATGTAAAATTGTAACTGCCATAGTGGATTTGATAGTCAGTATTGAATTGCGTGTTTCTATATCAAGGCTGTTATTTGACTGTAATCGCTGCCTCTTTCGACCATTGCTGCGTAAACTGTCAAGTGTTTGTGTATGTCAGTTGGTGTCAGGGATTGAAATCCAAAGTGAGTCAATAAAGAACAATGCAGAAACTATTTCCGAGAGTTTCCCGGGAAGCCTTATGAATTAGTTAGTGCCTGCCAGAACACGTTTGTTGTGGCGGATGTAGCTATATTGTCGTAACACTGAGTCCGAGTCTGCGATAACGATCTGGCGAGAAGATTATTGAGGGTCTTCGACAGGAACTAGTTGACAGATAATTACTCGCCCAGTATTAGTTGGGGTGTCTGAGAGAGAAAGCACTTCATCTTGATTGGGACTCCTAATTCTTGAGCTAGTTTGCGTATTTCTGTCTCTGACTGAATCTGAGATTTTCATCTCGTTTAATGAAGTCAATAAAGATAAATTGGCATCCCAATTGTAGTCAGTGTTTCTCGGATTAAGTGTTTTTGAGCGATTGTACTGGTCAGTGGGAGTGAAAAAATACACTAATCTACCCACACATTTGTTTTACAAATTCTTTGAGAGAGATGATGTATGGGCGTTAGAGTAAATGCGACTAATGTAGTTCATTTAACTGTGAATTGCTACTAACAACCTCGATGGTCCCTGATTGATGTCGAGGGTTTTGTCTTATTAGTGTTATTGCTTGTTCATGTTTTTTTGCTGTCATATACGTTTCTATGGTTTTGACCATGTCAGAGTTTCAGTCAGATTATTTCAGTAAGTCACTCTGAGTATGGGGTTGACAGACCATGTTAGTAATTCAAGCTTCCGATGAGGGTATTTGAGAGAACAGCTTTTGGTCTCTGTCTTGTAGACTCAAGGTCAATGTTGGCTGACAACGAAAAGCAACACTTGCAGACACTTGGGGATTAGATCTGTCTTAGTTTTAATTTGGGTGTGAGTAGGGACATGAGCATTTGCTTCTAAATTGTAGGACTTCTTTGTCAGATCTCTTTTGAGACTTGTGCTGGGAAGGCCTGAGTGAGGGGTTGAAAGAACGTCTGTTGGACCGTCTTCAGATCTCTACAGATAAGTCTGTAATTACAAGTCAAAGTTATTGTATAGGTGTTGTACAAGGCCTTCGTTTGAGATGTCGCCATGCCTTCTTTGTTTTTGTTAGGGTTGTTAAGTAAATTTGAATTATGTTATCTGATAGAATTCTTTGGAGTTCATTTTAATGTGAGTTTATCTGAATATCATACTTTTGTGCATATGGCCTGAGACAGAGTTTACCCTGTTCATAGAGTCGTGATTTGTGTCCCTGTGTTCGACAAAGTTCAGTACTCATCGAATGTCATTGTCATGCACTTTATGAACGATCTTGTCAACGTGTTTGTTCGATCCAATTTCACTGTCATTGTTGTTTTGACGATTTGCGAGAGTAATTCATTACCCTCTCCAGATTCTATTGAATGACCATTCTAGAGGAGTGCGAGATAGTGGGTCGCATCGTATCCGTGTATGAGAATATCATCGAGTGTGTGTGAATAATCCTGTTTACCAATCAGAGAGGATTTTGAGGCATGTACCATTTGTCCAACTTGGGTGTTTTCATAACTTGTACTTCTTAGCATTGACAGAATGTTATGAGATGTATGGGAGGGTCTGTCGACCACTGCTTGCTTGTTCCAGAACCTGAGGGAGTCTGATTGGATTCTCAAAAATATCTTAACGGGTATCCGTTGAGGGGTCGGTCGCTCTGAACCTAATCCTGGGGGTTACACTGAACGTCTAGTTGAACAGGAGACTTTTTGTGTATGTACATATCATCTGGTATCTACATATAACTTCTATCATGGGTTGTATCGCATAGGTTAGTTCGCGTTTGAATCTCGCAACGATTTCAGGAATCACAGAATCATGAAACGACTTTGTTTTGGACACTGTGATTATAATATTAGACAAGTCAACTTCAATTTAAGACATGTGGTGTCCGATAGTGACTACGTTTTTTAGGTAAATAGAAGCGTCACCACAAGGTAGCAATTTGAGTATTTAATTGA----CAAACAATCTGAGGATTATGAACTTGATTAGATTGTAAGAGTCAGCTGGTATAACACTAGGAGTGAAGGTCATTGTGATCTATTATCTTGGAATTTACTTTTGTTATGGTGGATCTAGATAGCTATCCAACTTTGTTCAAGAGTAATCTTGTTCCTTTACTCGATTTATTATGTCAGGCTATCTGGCTGGGAAGGCGTATATGAAGATCTCTTGCAAAGTATTAATGTATCTGTAAGTGAAAGTCTTCTTTCGTTATTTTGATAGTTATTCAAGCTATAC----TTATTAACTTACTTCTATTTGCCTTTCGATAT----TTTCTCGCAATGCTGAGTTTGGATTCATCAATGAGTATAGCTGTAACTGACCTTTTCCTGGTTTGTTGCAGTGTGAATTTCAAGAACATAACCGATGACAATGTGATGATCTACATCATCTGGTTATACCATTTGACTGTGTTATTTCATTTTCTTATAGGAGCATATCCGATTATGTATGACGTCATCAGTCTATGTTTTACTATACTCGAAAAAGCATCAATGTAGGAAAGAATCAGCGGACTTAATTGTTACTGAACTTATGGTCGCTATTACGTTTGGCACCTTCACACAAAGTCATCGAGACTGGGTAGGAGATGGTTTAATCCTTAGCTGATTAGGAAACTTTCGTACTTTTCAGACACTAGGTCAATAAAAAGATATGTTCCATAGTGTTTGACAATGGATTATAGCTACGATATGACTCTGATTGTTTTTGTGTTGTAATACAAATGTCATTTCGTAATATATGATGATAGCTCTAGAGAATCTATTTCCATTT------------------------------------------------------------------------------------------------------------AGTACACAAAGGATAAGAATGTGGTTAAGAGGGTAAGTTCAACTATTTTTATCTGATCGAACAAGTATGTACTGGAGGTCCAGAATCTCACCGAGCCCCTGAGAGAGAGTGAGAGGGGGATTTTATGTAATGAAATGTTGATGTGACTACATCTGTCTTTAAGGCATCTTCTACGGCTGTGTGAGAGAATCATTATGCTTGTGTTTCTTAGCCTTCGAGAGTTTGTATACAGTTATTTATGAGTATGATTGTTC--AAGCTACAGTCACCTGGAGCTACAATCCCTGTTTTAAAATTCCAGCCACTCTGTACCATTGAAAGTAGTGACAGTTGTCTCTCATGGATTATATAACAAATGGATATCGAAGACTCGTAAGATTTTGGTTCACCGTGACTGTTTACAAGTGTGAACGAACTACACATTAGCTTGAAGTCTTCTGTCTTGCGAGAATTTAATACGGCGAAAGTGAACAAGGCTTCTGATGTATGAGTAATTGAGAAGCCAAAAGAAATTGTAAGATGGAGTCTACAAAGCTGCTTTAATGGGATCATGAATATATTGGTTTTTTCCTGTATGTCACTCGCCACCCCCGAAGCTGAGTATGTAACGAAACCTGTAGCTTCCTGACAGTAAGATACTAGTTGTGAGTCTATCCGTGTAAGAGAGTAACGGAGGGACTGGAGATTAGTTTGTGTTATACTGTGTTTATGAAAGTCTATCTGTACTTTCATCAGTTGGCTTAGCTGTGTAACTGGGTTAGGGTACCTGTTGCTAGCTGTTGACGAACTTGAGTGTTTGACTCATTGTGAGAACTAGACCCTTGGAATGACTGTGAGAGTACAGGGGTTAGAGGTCGACAGTCTATGAGACTGTCTGTCTGAGTATGTATATCAAAGAGTAATGATCTGACAGCGTGTTTGAGATGAAGAACAATTGA--TCGTCGGAGTAACAGTAA-----------TGAGGATACTGTGAGCATCATTCTTTGCGAATCTTCAACATTAACTCCGGTTCACTGAAATAAACAGGGAGGCATACAGAATTG--GTGTGTCAAATAGGTAGTTATTCTATAACTTTCATGGGCTCGAACAGTTGGTCAGTAAGAATCAAAATGGTAGCTTTTAACAGTGATATTATAATGGTGATACAAACTTACTGAGACTTTCATACTCTACAATGCTTAAACTAATTTTCGCGTAATTAACAACTCTGTGGGCCAGCATGACCTAAAGTAATGAACCATCAGAATATTGTCATGA--GAATGTGTGTAAGTGTATCCGAGATCTTCCTAAGATGAGGGGGTATAGGTTAACGTAATCATTTGAGGATAAAAACTACTGTGATCTACCTAAAACACCTATGAATCAACTTGTTTTAACACGGATGTAGAGGAATTTTAATCCGAGACTTATTGAATCCTTTTCTGTAAGATTCTTACATGGAATCCTACTTG--CCATTGCTTAGCCGCCTAATACTAAATCCAATGAAAGCGAAATACTGACACAGTCTTACGAATGTTCAAAAGGTAACGCCCATAGATACACTGGAGTTGTTGTACCAAACGCTACACATCGAAATGGTATTTGGTGACGAAAGTTGGTGACTGACGAGGTGGTAGTAGGTCTTATAGAGATATTTGACCTTGACATCAACGGGCGTAAGAGACCCATTGTGAAAAACCCACTCTGGGTATCTCGTTGAGAGACTGGAAGGGAAAATGTATGTTGTTTTGTGCGTAATGGCGATGGAGAGAATTACTGAGAGTGAAAAAATGTCCTTTACAGTTTGAGACTATCAGAATCTGATGTTTTAAAGAATGGAGTTAATACCTATGAACGAGCGGAAAGGGATTTGTGTTAGGTCCTGATAATCATACTGTAAACAATATTAT----GTATGTAGTTTCACATTGATAGAAAACTTT--TAATGTAGTATTCAAATA------CTTACAATAGTTGTTTATAGTCCTATGATCTTTAGT--TTCTTTCCAACGGAGATATTATAGTTGCGAGTCTATAAAACATTTGTATA----ATTATGCTATAACAGTATCCTTTCAATATTATCTCACAAAATCTATATATTGGTTA------------------ACAACTATTATCTTGTAACCAATCATGAGTCTTTGAAAAGCAGATCGTCTAAGAATGTATCATAAAGAGCCAGTTTTAAATCTATCAGAA--------------------------------------------------------------------------------------------------------------------------------------------------------------------------TGCTTTCAAAAAGTCTCTTACAAAAAGTTTGTGAATTCGGGAAAAAGAATTACTCATAAACCCTCT--TACAAACATGCTAAGCAAAT------------------TAGATCGATTTTTGAAGTCTGTGTTTGAGAGT----TCATAAAACATGGTTTCTGAATTTCTAAAGATGTCCATCACCATTATAAATGGAAATTGTGCATGTACAAAT----------------------------------------------------------------------------------------------------CGCTATGAAAAAAGAAAGAAACCTTCAATGAGGGAAGT--TTAGCGGATCAAATCAGTTAATATGTGTTCTTTACCCCTTAAAAGTAGCTATCTTAGTCTCCTGGAGACGTGTTGTAATCAAGACTCTTTCAATTTGAATTTAATTATACAAAATGAGAATACTATAGATGTATTAAAATTCAAAACATAATAATATCTAATTAAAAATTTATAAGGTGTTCATAACTTTTTCACTTTGTTC----GTGT----CTTGGTTACTCAGAATTTAGTA--CGCCCTTGAATATTATAACCAAATTTCACTTACAAACATAATTCCATTATTATATCAGGAATGAGTTTGT--TTATAC------------------------------------------------------------CAGTTT----------GTAT------TGGTAT--GTATGTTAATCTTATTTGCTTTAAATTCATATACTT------ATTT--------------ATAAATGAAA--ATAA--AAAGTATTTTTAAATAGGCGATGGGTTGCTCTGAAACATTGTAACTCTTAAATGTTATTTTTAT--CTTTTAATTAAA------ATAC----ACATTTTT----CAAAAAAGAC------------------TAACTAACACAGGAGATGTTGGAT--GAATGGGATGCCCA--TACTGGTTATAGTAAATTAGGCTTGCGATTTTCTAAGCTGGGAAAATTATAGTTCAAAAAAATGAA------------ATTAATAAATTAAATTTATATTTGAAGAATAATGTAAGCTTGTAAAAAGAATCTTTATAACATTCAATCTCAGATAATTACCCGGATATTGAAACC----GTTAAATGAAAAAACCTTTTTAGAACTTCCTATGCTCCAAGACTTTTATAATGATAATGGCTTATTATAATATGAAACCTGTTTACATGTCAGATGACGTAAGATTCTTCATCCCCCTTATACAATGTGAGAGGTAAGTAAATGATCAAACAGGTAGGTGGTTGGTGGAAAAAGTACGTTTATTTATATACTTGGTCGATTGAAAATTTAATATTTGTACCTAGTTTATGCTTC----CG----ATATAGAG------AATAAAAGTTGTCAAAAAATCTTTTGAGTTACAAAGTTCTCT------AAAAAGAGAAAGAA----------ATTTTACTCA--AGCCTAGTAGAC--TAAAAGACTTTAAAAATTATAAAGAAGCAATAGAGGTTGTGAGAATTGATGGGATAATTTATTACTAGATATTATTTGTACAAAATTATGCTCTCCACATTGTTAATGAAGGAATGGTCATT----ATATTGATACTGAGATAAGTTTGTCTTAGAATTCTAAGATAATTGATGCTTCCTTTTAAAAGCGTTGGATCTTACTTACATCCT----GTATAAGGTAGAGTCTAATTTGTACTCACT----CA--------TAAACTCTATAACGTTTTGCTCACCCTACGAATTCAATAACTATCATACAAATACTATGTGAAAGGGTTTTGGTCTGAGATGCAGTGGCTCTGTTTAGTAGAATTCATCTGCACATGAGTTTGTCATTATCACCAAGTCTATTTGATTTTGACCTACTTTATCAGGTTGTAT--GGAACTTAAAGTCGTTATAATACT--AGAACA------GAAA--AAAAGAAATGTTATTACACACAAAATAAATATTGTACACAGAATCTTGCCTGACAAGTTTAAAAAAAGTTTTCCCTGAACGTAAAATCTACTTTCGGGAAAGTTATTTGAGCTTCTCCTCACATTTCTTTGACTCTTTTTCTTTTTAGATATACCGATGACTTATGGTCTATTGAAGCAACATTCGTTCTAGCGAAAGGTTTTTGACTGGTAAAGCAACGTTTAATCGGGTTCATTTACTAGATAGGAAGTCTTATCTATGTAAAGTCTTTTCAGGATGG------AT--CT----------------------AAGT----TTCTTATTAGATAAGTCCACAAAACTTGTCATAAAACCGGTTAGGAGTAAGCTTAAAAGTAATTTACGACGTCTCTCCTTGTGGAATCCCTAGAAAACTATATA----CTATTGCAGGAGGTATATCTAAATCATATATTGCAAGTTGTAATAAATTTTTCTCTTTCTTTGGGAATAATTAGCTATTGCAATAA--GC------CTAAGATCCTAGGGTACCATTCAGCTATTTTCGCATTGATGAATGGTTTGTGTGGACTGGTAAACAGTATTTTTTAGTAATACGCAGA------AGATAACGTCCAAGACGA------TATAAGCTTGTTGCTA--ATTACCGTCAAAAACTCTTAGATACTTAGTGACAGTTCTTTTATTGAAGGTTAGTGACATCCGTAT------------TTTAAG------------TGTTCTTAATTTTAAGAAGTAATCAATAGTATAATACTGAGAATGGATAAGTTCTTCCAGTTTGCTGAAAATTGCCATTGAAATGACACTTTATTGTCTCATCCTGGATACTCAGATGATTGGAAGTATTAAGCCATTGATACAGGATTGTAAGGAATATGATACACCTTATAAGAATAGAAAGCTCGGAAATATGTTCTAATAATAACCGTAAAACAAAATCAGGTATTAGCCAAACCTGAAAGCGATATTATGAGACAGAATCTTTAAAACTTTTATAGAAGCCATTCTAAATATTATAATGATATAATCATGAGTCTCTGGCTACCATGTTCAAAAACCTTGAGAGGCCACAAGGGAAGGGTGGAAATGAATTGGCTTCAAGATTGTTTCTATTTTAAAAATCTTCTATAACTATATTTGACTGTAAAATATAATCTTGTTTTGAGAGACACTACCTAGAT----ATTTCAAACTTTGATATTTTGAAATAGACTTGCTTAAATGATATTC----TTTACTAAGGACTCAGTTATGGAGAATGTGTTACAGATAAATAAAATTAATTGACATTCTCTAAAATAAGCTGGCGCCAATCTACTATGGAAAATATT--GAAGTACAAAATAGCTTTATATAAGCATAACAAAGAATGATGTCGCAAGATCTTGACCTAAAGTGATTGTCCGTGA----------AGAT--------------AAAGTTGGCTAAAAAAACCAAATTGTAAAAGCGATAAATTGTATCTGGTAGAGAATAATGGGACTCAATCCAGTCATGCTATTGGGATTAAAGTGTCTGTATTCCAATTTTAATAACC------TTAGAATAAAGTTATAATGC--------GT--------GTCTTTCTGGCCCACTAAAACACTTCTAGATAGAGTCATCAAATAATCAACCGGAAACGCTTCGTTTTTTAT--CTGAGCTCAG--------AATTGAATGAAATTTGCAGACTATCTTTGAAGAATACTATTAATTGGATTTTTCAGATCATATAAAGGAAGATA----------------CATCTGAACTCTGAATAA--------------------------------------------------------------GGAAATGAAATTAATAGAAGATTTTGTTGAGTTGAATACTAAGTTTTTAACAATTAAACTAAGGTGTTTGACTATACATTTTCTCCAATGGACCTTTTAATAAAGGGTAGTATAGTCGATTTATAGTCATAAGATTTTAGAGATTTTTTTGCATTATA--GTTACTCATTTACTCGACGAATTTTCTTTAATCTAGCAAATATAAAAACTTGATTATTTTATTTGGTCGCGAAATGGGCAATGTTTCTAAATAAATACAACTTTCAATTATTGAGGAAAAGAGATTGTAGCTTGTTGTGAGGTTATATCAGAGTCTTCTTTTTGGTCTCTTTCATAATAAGTGATACTGAAATGCATAAGTTTCAACATTTATCGTATTATTGGAA----------------------ATTCCTCT------------ACTACGCTCTAAGGTGTTAGAGGGAAAAAACTTTTAGGAACATTAAAATTTGAGGGATCTTATATGATGACACCCTTGATGATAGTTATGCTTCAACCTTTATAAGAGGTCTTTATTAACCATATTGTAGGTTTATCAACTTATGAATAATGCTTTATTACTTACTTGAGCTAACGAACTGTTATTTGTTCTATTAATTGTACTCACTTTGAATCTTTGTTACACTAAATTGTTTCGATCATTATACCTGGGATGTGAGGTTGTCAATGGAT--ATTA----CTATGCGAACATAAAT--AACA------TT--ACAT----AAAC--------------ATAGATATAAAAAAAACTATTTCTGCCAATAACATTGACTATGGAAAAGATC--GTTAATGTCTTGGGTCGAGG----ATTA----ATAA----GTTTTTGG--CAGCAATCCCTTAATTAAATAACTTGGTCTCTATAGTTATGGATATTATATAGAGTCAAAATAATCGTGTTAACTTGACCCTTTGTATTTCTTTATGAAATAAAAACCTAAAGGTTGTAATCGGTT--------AAAAAACC----------------TTACATGATCTAATGACTCTTGAAGATTTTGCGATATATTATTTGATGCAATCACCATTCTAATAATAAGCTTAGTTCATAACCCTCTCACTTCCATAGATTATATTTTACATACACGAACTGGTATTAAATCTAAAAAGATCTTTTGAGAAACATATATGAATTAACCATAAAAATAGTAACTTTAATAGGATCTCAGTAAATTGGAAAAATGATCAACTTGGTGCTATCTCTATCATCATTATGCTTTCGGACTGGGAATCACTAGTAACAATATGGTTGGAGATATGCAATCCAAGAAATGTTATTACCTTAAGCATTAACAGGATCCTTGCCAAATTATTCTGTATGACTGCAAGATTTAATCTCTTAGACACAATCTGAATTTCTGTGATTTTAATATTAAACTTTTTAGTGAGAACGTGTCTTTAAGTTTCCTGGTCTAAATGGTGCAAACCTTTGTAAACATATCGTGTTATACAATATTCATTTGTTAGAGCTTCCCTGAATAAATTTGGTTGATGTCATGATTTACC------------TTAACAAACATAATTTGAATCTTCCTGCGGGTCACTGGTCGTAATAGTATGTGGGTCCCTATGTATTGTTATTGGAAACTTAGTTTTTCGGTAACGTTGGAACAGATTAGTCCATAGACTTTATCTGTGATATCCAGAGTCTCCAAATTAGACTCTTTAGGGAATCAATCACAGATTGTTATCCCAGTCCGTATGGATCTCCTTTGGTCTCAACTTATTACTTAAGGTGAATTTTAATATTGGTTCCTCGAAGTTGTTTATTAAATATAAATTAAACAAAAATTTTCTAGTTGTCTGATGCT--CTTTCTTGAAAGCATAAAAAATTTTTCGAACAGGGAAATGACGGGTCCATTCACATAACTAAATCAATAAATCAATGTATTG--ATTATACA------AACAGTATTAGGTATACAGAGTCTGCAACC----ATGATGCTTTCGTCACAGATAAATAATGATTTAT----CTTTCTTT----------AA----AAGAAT----TTCTAC--------TCCAAACTAT----ATAATAGA----ATAATGTG--ATCTCT----------ATAA------------GGAATT----TTAAATCA--GGCTATAATCTACAACATAT--CGATTCTAATCTCTTTTGAAAGATCTTTTCTGCGAAAAGAGAACGATTTTTCCATAAAATATAAAAAAAAAAAATATACTCTTTCGTTCGTGAATACC--TAATGCTTTCTTAAATATGTTTTTCTTTTTATATCAGAACGAGAGT----ATCAGATTTT----AA--ATATAAGAGCAATAGTGATATCAATGAGAA----CAAAAA--ATTTAATGAATCTTCCGAATTTATTTCAGGAACAATAG----------TACCGAACGCAGTTTGTACAGAAACAGAAAAAATCTAGAGTG--AAAAGGAAATGGTCATTTAAGG------TC----------------CACTTCAGAAAGTTTTTTCATTGACTTATTCAATAATA----CTAT----------AGTTATTACACATTTTCTAGATTCTGAAAAAAACATTCAATTGATTTGATATTCTTATGA----------ATGCAGCA--------------------------TTGATATTGTTAAAGTTTAATATTGACTGTTATATGATGG--ACAAAAAAAT----GTCTTA----AAAAAGTTATCT----CATTTTAGTAAGCAAT--ATTATTGTATTCTCAATTAGTATTAA----CT----CAATTT----GAAAGAATAAGACAGTCAGATCTTCTATATTTTAATGTTTCTATATGATAATGT----GCATTC----ATCTTT------ATCCAGTGAGTT----AACA------TTGTAAATAA----GATT----TGGTCTTGTA--------------------ATGAACAG--ATACAACT--TTTATTTGCACGCCATGTCTAATGAT--GATC----------AA------------ATATCTTGGAAAAAGG----ATCCTACCCA----AT--------------TATT----TTTGGT----CGTAGTCTTTTACTAATA------CGATTTATTATTGTAT----TA--TACTATATAGTCTATAATAAATTTTTCTACATTTATATGGTTATTTTT--AC----ATTGAAAGTTTCTA------TATTACTCTTTATA----ATTAAAATCTAGTTATCAGTTCTCTAGGCACTTTTGAAAGCTTC----------------------------------------------------------AATATGTTAATCATATCAGTGATATTAACTAATACTAAATGTTATAATAGATGGGATTACATCGATTACGTAGC------TTTT----TGACCATCATGGATGGATCTTCTTACATATGTGGAAAGCACGCGAATAGTTTGAAATTTTGCAAATTGGTTATTAAACAACAAT----TTAAAACTGTAATTTATTTTATTTATCCTATTTAGACACTAGCCATTGTCCTCAGTCACCTTATGTATATGGAATATTATAAGAATTATGTTCATTTAATAAAACGGACTGCATTACGAAGTTTCAAATAAAAATTTCAATGGT----CGTTATTATATGTAACTAAAGGGGTTAAGTGGACAAGTTACAGATTTTGATACTGGTTTCTCTTGACTAGTACCTACCAAGTGTTTCTTGTTATAGTCAAAGTTATGACTAGGGTAATTCATATGAATTCAATGTTTAGTAATACACAAATGTGTTCAAAATGATGCTATTCTTTACTGAAGTATTGATATAAACAAAGACAGAGTCTTGATAA--CATCTTATGGCATCTATGGATACAGACCCTTAATCTAAGTTCTACTAACAGTTTAAAACCCTGATTTACAAACTCTTGGAGTGTTTATGGTGAAGTTGAAAAACTTTTTGCAGATTTACTTTGTCC----GATGAAAAGTTGATCTCAGA----AAATAGACTTCTTAAAAACTAAGTTTGTTATTGACTTAGAGTAATAAA--AAGATTTTATTTAACAGTCTACATCCTGTACTTTCAATTGGGGTAATATTCTGGATCCCTGTCTCTGATCAAGTCAAAAAGACACCATCTCCAACCCACAGAATCTTTATTGTACAAGAGGTTGAAGACACATTTGTAACGTCTGTCCGAGACTCACATAGACCTTTTAGGTGTTAAATAAATCTAGTATTACACTTGCAATATGAGCGACCCTAAGAGAGTTTTGCACTTTAAAATTTTGAACGAGAAGAAAAAAATTTAGAACTCCCTTTAAGAGTCTAGGTGAGACAGTCTGGTGATCTTCACCCAAAACAACCTCCTAGTAA--TTCCGATAGATACCCT--GATTAATCCTCTATTACGGTTTGCATATTAAAAAATCTTATATATAGAGAGAGGTGAGATTACCGTTGAAATACTTTTGAGACCTAATCTCCGATAAGGTGTAAAAGGGTCTAA------ATGGTCAAAGAAAATGTC----AAAT------CATCCTCTTTTTCA----AA------AAAA----ACAGGTCTTTAATTAATATCGTTCCCATAGTAAGGGTTCTCCATTAAATGACAAAAATTTTACGAAGGGTTAGAAATTTGGAAAGTAAGGTGTGCTATTGCAAGAAATGATAGTATATAATATTATAGTGATTTGAAGTAAATTGTTGGAGAGTGGAAAGAAGACC--TCATGATCTTCATTATCTGGCCGAGAAAGAGAATTTGAAATA--GTTTATATCATAATAAAACTATTA--ATTTCTCTTTTTTTTTTTAAAAGTCTAACTCAAGCTTTATATTATAGAGGCAAATCTTAAGTTTGTAAAA------TTTCGTGT--AAGTTTTGTTCACAGGATAATTATATAGATTAGTTATTGTGATTTTGTTCAAGGAATATACTGAGATTCTAATACCTGGAAAAAGATATGCTCTCTTAAAAACTGTTTTAGTTATACTTTTTAA----ATAGGAATTTGGGA------------------GCGGGCAGTCTAAAGTGTGTAAATAGATAAAAAATGGGAGAGAAAATCTATACTGGCTGGCACTCTTTTACCCCTGTTGCGTCATCCTTTATATGAAGAAATTACTTTATTAAAAACTTGTAGTGCAATGGAAATCCGCTCCGTTTTGGGTAATCATA----ATATACATATAACTTATGTGCAGAGAATGGATTCATTGAAAGTGTTAACAGATTATTAGTATATAAAGGAGGATCTGATACTCTATTCTTCAAGACAAACAAGTAACTTAATTTCAATTCCTAACTCTGTTTTACAAACTGTATTATTTTATCACAGTAAAAAAACTTTATCTTGTCTAAAA----------------------------------------------TACAAAAATCCGATCATACGTGCTCAAAGGCTGGGTATATTTATAAAAGGTTGTGTTGTACAATGGTCTTCGGAGGAATTATAGTAGGACTAAACATAAAAGTGGCAATCACCTTTGCAAGAATCACATCTGAGGAAATACTGTTGAAGAATTCGCGATCAAATTGAGAATACTATTTTGTCTCTTATAGAAGAAAATTACTTTGAAAGTTTTTTAGTTTCGCATTGCTATCATCAATGTATCAATTGTGATTTCATTCACCACATATATCATTCATTGAGGTTTTACAATATGCCCATTGTAGGTAT----CTGCAT------TGGAAAAACAATCATTGTTCGATTGTCACCATGTATATCTTTGGTTAAAACAAAATATCTCGGTTAAAAAATAAAATAGAATTTTCAGATATTAAATTAAGATTTAGTTAAATTAAAAAA----TGCAAATCAGAAATTAAAAAAAAATCTTCTTA----------ACCCGATATTGTTTAATC--AAGACTAAAATA--ATGCAACTATTTTTCAAATTTACCTAAATAAAATGATCCCTTGAAGCATGAAAACTTTATTACTAA--AACAATCAAAGATAAATAAATCCAGCGTTCACGAAAATTCCAGTAAAAGTAAGAAGGTAATTCCTAAATATTGTCCAATAATATGTCTATCATTAACTTCATGATTTAGCTAAATTGGTATTGAAGTGCAGTGAGTCTCAAAAAAACTAAAATCATCATTGTGTGTGATCTTACTGTGTTACGTTGTGAAACGAAAAACATGCTATAATTTCATGACCGGTAGTTTGAAAAGCAAAAAATCATAATTTTAGTAACATAGTGATATTCCGCTAGATCAATAGAAAGA----AA--AGGAAAAGGAGA------------AGCT------ATAATCCTTTCATACATTCAAA----GATATATTCCTTGTGGTATAAACACCGAAGGTCGGTCAGTTGTTCAAATAGTCCAATATAATCTCTCAAAAGGTGCATCCTAGCAAAGAGAGCTATAATGCAAGCAGTGACTTTCAATTTGTTGGTAGACCTTTCCATTTTACTTGTAGAATCTACTGCTAAAAAACTTTAATACACTCAACTTCTAAGCTTTTAATATTTAGAAAGTTTTTAAATTTGGAAAT----AAAAATACAAATTCTGTTTACTTGGA------AT----GA--------------AGCTGAAACATAATGAATGACTGA--------CTTTTTTAAAGC------------------TAGCGACCGTTAGATTATCGAAATAAGATTCTAGTTTAGTGATAGATTTATTTGCTCTCTAGGTTATGCAATGAAACTGATTAAGATTGAGAAGTTTGGTATTAGG--------------------------------------------------------------------------------------------------------------------------------------------------------------------------------------------------------------------------------------------------------------------------------------------------------------------------------------------------------------------------------------------------------------------------------------------------------------------------------------------------------------------------------------------------------------------------------------------------------------------------------------------------------------------------------------------------------------------------------------------------------------------------------------------------------------------------------------------------------------------------------------------------------------------------------------------------------------------------------------------------------------------------------------------------------------------------------------------------------------------------------------------------------------------------------------------------------------------------------------------------------------------------------------------------------------------------------------------------------------------------------------------------------------------------------------------------------------------------------------------------------------------------------------------------------------------------------------------------------------------------------------------------------------------------------------------------------------------------------------------------------------------------------------------------------------------------------------------------------------------------------------------------------------------------------------------------------------------------------------------------------------------------------------------------------------------------------------------------------------------------------------------------------------------------------------------------------------------------------------------------------------------------------------------------------------------------------------------------------------------------------------------------------------------------------------------------------------------------------------------------------------------------------------------------------------------------------------------------------------------------------------------------------------------------------------------------------------------------------------------------------------------------------------------------------------------------------------------------------------------------------------------------------------------------------------------------------------------------------------------------------------------------------------------------------------------------------------------------------------------------------------------------------------------------------------------------------------------------------------------------------------------------------------------------------------------------------------------------------------------------------------------------------------------------------------------------------------------------------------------------------------------------------------------------------------------------------------------------------------------------------------------------------------------------------------------------------------------------------------------------------------------------------------------------------------------------------------------------------------------------------------------------------------------------------------------------------------------------------------------------------------------------------------------------------------------------------------------------------------------------------------------------------------------------------------------------------------------------------------------------------------------------------------------------------------------------------------------------------------------------------------------------------------------------------------------------------------------------------------------------------------------------------------------------------------------------------------------------------------------------------------------------------------------------------------------------------------------------------------------------------------------------------------------------------------------------------------------------------------------------------------------------------------------------------------------------------------------------------------------------------------------------------------------------------------------------------------------------------------------------------------------------------------------------------------------------------------------------------------------------------------------------------------------------------------------------------------------------------------------------------------------------------------------------------------------------------------------------------------------------------------------------------------------------------------------------------------------------------------------------------------------------------------------------------------------------------------------------------------------------------------------------------------------------------------------------------------------------------------------------------------------------------------------------------------------------------------------------------------------------------------------------------------------------------------------------------------------------------------------------------------------------------------------------------------------------------------------------------------------------------------------------------------------------------------------------------------------------------------------------------------------------------------------------------------------------------------------------------------------------------------------------------------------------------------------------------------------------------------------------------------------------------------------------------------------------------------------------------------------------------------------------------------------------------------------------------------------------------------------------------------------------------------------------------------------------------------------------------------------------------------------------------------------------------------------------------------------------------------------------------------------------------------------------------------------------------------------------------------------------------------------------------------------------------------------------------------------------------------------------------------------------------------------------------------------------------------------------------------------------------------------------------------------------------------------------------------------------------------------------------------------------------------------------------------------------------------------------------------------------------------------------------------------------------------------------------------------------------------------------------------------------------------------------------------------------------------------------------------------------------------------------------------------------------------------------------------------------------------------------------------------------------------------------------------------------------------------------------------------------------------------------------------------------------------------------------------------------------------------------------------------------------------------------------------------------------------------------------------------------------------------------------------------------------------------------------------------------------------------------------------------------------------------------------------------------------------------------------------------------------------------------------------------------------------------------------------------------------------------------------------------------------------------------------------------------------------------------------------------------------------------------------------------------------------------------------------------------------------------------------------------------------------------------------------------------------------------------------------------------------------------------------------------------------------------------------------------------------------------------------------------------------------------------------------------------------------------------------------------------------------------------------------------------------------------------------------------------------------------------------------------------------------------------------------------------------------------------------------------------------------------------------------------------------------------------------------------------------------------------------------------------------------------------------------------------------------------------------------------------------------------------------------------------------------------------------------------------------------------------------------------------------------------------------------------------------------------------------------------------------------------------------------------------------------------------------------------------------------------------------------------------------------------------------------------------------------------------------------------------------------------------------------------------------------------------------------------------------------------------------------------------------------------------------------------------------------------------------------------------------------------------------------------------------------------------------------------------------------------------------------------------------------------------------------------------------------------------------------------------------------------------------------------------------------------------------------------------------------------------------------------------------------------------------------------------------------------------------------------------------------------------------------------------------------------------------------------------------------------------------------------------------------------------------------------------------------------------------------------------------------------------------------------------------------------------------------------------------------------------------------------------------------------------------------------------------------------------------------------------------------------------------------------------------------------------------------------------------------------------------------------------------------------------------------------------------------------------------------------------------------------------------------------------------------------------------------------------------------------------------------------------------------------------------------------------------------------------------------------------------------------------------------------------------------------------------------------------------------------------------------------------------------------------------------------------------------TGCTGACGGTTAATGAATTTTAATAGCCTTCATTTACCATTATGTGGATATTCACACTCAGAAAAAAGCATTCCATACGAATGT----TGTGCTAACCAAGAATATCAAACTTAAGATATATAACTCGGACAAATGATCTATACGAGTATTATCATACTAGCTTTAACCAGCATGAAAATCAAACTTGAAATATTTGACATAAAGAATCTTTTACGAACTTTATATTGCTTGTTGTATAC--GGGAAAAGCCTTTAAGGCATCTAATTCAAGTTGGCCATAACTCTAGATGGAAAACTTACGTCCTCAGTATATTTAACAGTATGGTGAGTCCGAGGTTTAATGATGGGACAAAATTGGGTAAATTTAGGGGCTGAAACAGTATTTTCGGCTTTTCTTTTTAGTCATAGATCTATGTTGACTCCGTATTTGTGAATTCTACCTATTCACTAAAATATTTTTTCAAAGATCTATGCCTCACGGTTCAGTTATCTGGTCCATTGGGGCCATTTTGGACTAGGGTGTATACAATTATGAAAAAGATTTAGTTTTTGTGGGATTCTGATAATGTGCTCTTTTGCTCTTTGAAATTCAACATCGATTAGATAAAGGCTTATCTGTGTTATTATTGAATAGGGTAAGGCCTTCCTGCTGTCGATATTTTTTGCGCAGTAGTTAAAAAACTTCAATGCCATTCTGGTTACATTAATATT
>Carex_gibba
[truncated: 5,809,016 more chars]
