# Supplementary material for: Organelle Phylogenomics and Extensive Conflicting Phylogenetic Signals in the Monocot Order Poales
Source: Front Plant Sci. 2022 Jan 31;12:824672. doi: 10.3389/fpls.2021.824672 (PMC8841755; doi:10.3389/fpls.2021.824672)
Supplement: Supplementary file 6 [file Data_Sheet_1.ZIP › 9-80PG-no.fas]

>Aeluropus_lagopoides
CGAGTCGACGAAATTCATAAAATTCTCCGCGAACGTATTGAACAATATAATAGGAAAGTAGGAATTGAGAATATCGGTCGCGTAGTTCAAGTGGGGGATGGGATTGCTCGTATTATAGGTCTTGGTGAAATAATGTCAGGTGAATTAGTCGAATTTGCAGAAGGGACTAGAGGTATTGCTCTGAATTTGGAATCCAAAAATGTTGGGATTGTATTAATGGGCGATGGGTTGATGATACAAGAGGGAAGTTTTGTAAAAGCAACAGGGAGAATTGCTCAGATACCCGTGAGCGAGGCTTACTTGGGTCGTGTTATAAATGCTCTCGCTAAACCTATTGATGGGAGAGGCGAAATTGTCGCTTCGGAATCTCGCTTAATTGAATCTCCTGCTCCGGGTATAATTTCCAGGCGTTCCGTGTATGAACCCCTTCAAACAGGGCTTATTGCTATCGATTCGATGATCCCCATAGGGCGCGGTCAGCGAGAGTTAATTATTGGGGACAGACAGACTGGCAAAACAGCAGTAGCCACAGATACAATTCTTAACCAAAAAGGGCAAGATGTAATATGTGTTTATGTAGCTATCGGTCAAAGAGCATCCTCCGTGGCTCAAGTAGTAACTACTTTCCAAGAAGAGGGGGCCATGGAATACACTATTGTAGTAGCTGAAATGGCGGATTCACCCGCTACATTACAATATCTCGCTCCTTATACGGGAGCAGCCCTGGCTGAGTATTTTATGTACCGCGAACGGCATACTTTAATAATTTATGATGATCTCTCCAAACAGGCACAAGCTTATCGCCAAATGTCCCTTCTATTAAGAAGACCCCCCGGCCGCGAAGCTTATCCAGGGGATGTTTTTTATTTGCATTCACGCCTTTTAGAAAGAGCCGCTAAATTAAATTCTCTTTTAGGCGAAGGGAGTATGACCGCTTTACCAATAGTGGAGACTCAATCTGGAGACGTTTCTGCCTATATTCCTACTAATGTAATCTCCATTACAGATGGACAAATATTCTTATCCGCGGATCTATTCAATGCCGGAATTCGACCTGCTATTAATGTGGGTATTTCTGTTTCCAGAGTAGGATCCGCAGCTCAAATTAAAGCCATGAAACAAGTAGCTGGCAAATCAAAATTGGAACTAGCTCAATTCGCAGAGTTACAAGCCTTTGCACAATTCGCCTCTGCTCTCGATAAAACAAGTCAGAATCAATTGGCAAGGGGTCGACGATTACGGGAATTGCTTAAACAATCCCAATCAAACCCTCTACCAGTGGAAGAGCAGGTAGCTACTATTTATACCGGAACGAGAGGATATCTTGATTCGTTAGAAATTGAACAGGTAAAGAATTTTCTGGATGAGTTACGTAAACACCTAAAAGATACTAAACCTCAATTCCAAGAAATTATATCTTCTAGCAAAACATTCACCGAGCAAGCGGAAATCCTTTTGAAGGAAGCTATTCAGGAACAGCTTGAACGTTTTTCCCTTGGGCGTATTGATCAAATTATTGGACCCGTGCTGGATATTACTTTTCCCCCGGCTTTGATAGTCAAGAGTCGGGACACTGCCGATAAGCAAATTAATGTGACTTGTGAGGTACAACAATTATTAGGAAATAATCGAGTTAGAGCTGTAGCTATGAGTGCTACAGACGGATTGATGAGAGGAATGGAAGTGATTGACACAGGAGCTCCTCTTAGTGTTCCGGTCGGTGGAGCTACTCTCGGAAGAATTTTTAACGTTCTTGGGGAGCCTATTGACAATTTGGGTCCTGTAGAGACTAGTGCAACATTCCCTATTCATAGATCCGCGCCTGCCTTTATTGAGTTAGATACGAAATTATCTATCTTTGAAACAGGTATTAAGGTGGTCGATCTTTTAGCTCCTTATCGGCGTGGAGGAAAAATCGGACTATTTGGAGGGGCAGGAGTAGGTAAAAAGGAATCCGGAGTAATTAATGAAAAAAATATTGAGGAATCAAGAATGCCCTCTGCAGTGGCACTTGAAATAGCCGAAGCTAACTTGAGTAGAGCTGAGGGTACGAAAGAATTGGTTGAAGCAAAACTAGCTCTCAAACGGGCTAGGATACGAGTCGAGGCTATCAATTGGATTCCCATGAATGGATACTCTGAGATAGAACGAGAAAAAGCAAATTTGATTAATGCTACTTCTATGAGTTTGGAACAATTAGAAAAGTCTAAAAATGAAACCCTTTATTTTGAAAAACAAAGAGCGATGAATCAGGTCCGACAACGGGTTTTCCGACAAGCCGTACAAGGAGCTCTAGGAACTCTGAATAGTTGTTTGAATACCGAGTTACATTTCCGTACGATTCGTGCTAATATTGGCATTCTAGGGGCCATAATGAATATTACACCATGTTCCACACTCAAGGGGTTGTATGATATATCAGGCGTAGAAGTAGGCCAACACTTCTATTGGCAAATAGGAGGTTTCCAAATTCATGCCCAAGTACTCATCACTTCTTGGGTCGTAATTACTATCTTGCTGGGTTCAGTTATCATAGCTGTTCGGAATCCACAAACCATCCCAACCGACGGTCAGAATTTCTTCGAATATGTCCTTGAGTTTATTCGAGATTTGAGCAAAACTCAGATTGGAGAAGAATATGGTCCCTGGGTTCCCTTTATTGGAACTATGTTCCTTTTTATTTTTGTTTCGAATTGGTCGGGTGCTCTTTTACCTTGGAAAATTATAGAGTTACCCCATGGGGAATTAGCTGCGCCCACGAATGATATAAATACTACTGTTGCTTTAGCTTTACTCACATCAGCGGCATATTTTTATGCGGGTCTTAGCAAAAAAGGATTGAGTTATTTCGAGAAATATATTAAACCAACCCCAATCCTTTTACCAATTAACATCCTAGAAGATTTCACAAAACCATTATCGCTTAGTTTTCGACTTTTTGGAAATATATTGGCGGATGAATTAGTCGTTGTTGTTCTTGTTTCTTTAGTCCCCTTAGTAGTCCCTATACCGGTCATGTTTCTTGGATTATTTACAAGCGGTATTCAAGCTCTTATTTTTGCAACGTTAGCCGCAGCCTATATAGGTGAATCCATGGAAGGTCATCATTCATTTCCAAATTATTACAAATATCAATTAACTGAGCGTTTGGATTCTTGGAGTTATCGTGTTATTAGTCTAGGGTTTACCCTTTTAACCATAGGTATTCTTTGTGGAGCAGTATGGGCTAATGAGGCGTGGGGATCCTATTGGAATTGGGATCCTAAGGAAACTTGGGCATTTATTACCTGGACCATATTTGCAATTTATTTACATAGTACAAATCCAAATTGGAAGGGTACGAATTCTGCATTTGTAGCTTCGATAGGATTTCTTATAATTTGGATCTGCTATTTTGGTATCAATCTTTTAGGAATAGGTTTACATAGTTATGGTTCATTTACACTCTTGGACGAAATGATAAAAGAGAAACCGAAGACACATGTACAAAAACCTGGAATACACAAGGAAATAATACAATTAGCCAAAATAGATAATGAGGACCATCTCCATATCATTTTGAATTTATCAACAAATATAATCTGTTTGGCTATTCTAAGTGGTTCTTTTCTAGGTAAAGAGGAACTTGTCATTTTGAATTCTTGGATTCAGGAATTCTTTTATAACTTAAATGACTCAATAAAAGCTTTTTTTATTCTTTTAGTTACGGATTTTTTTGTTGGATTTCACTCCACCCGCGGTTGGGAACTACTAATTCGTTGGGTCTACAACGAGCTAATTTTCACTATTTTTGTTTGCAGTTTTCCTGTGATTCTAGACACGTGTTTGAAATTTTGGGTCTTTTTTTGTTTAAACCGTCTATCTCCTTCGCTTGTAGTCATTTATCATTCAATTAGTGAAATGGTATATCTCTGGTTAATCTCAGGAATGGCGATTTTTATGGGGGATAGGGTAAAAATTGAAGTAAGTCGTTATGATTCATCTTATCTTGTGAATTTCTCGCAATATTTTTTCTCTTTTTGGACTCAACCCCAAAGGATTCGTTTAAACCAATTAACAAACTCTTGCTTCGATTTTCTGGGGTACCGTTCAAGTGTACCAATAAATACTTTCTTAGTAAGAAATCAAATGCTGGAGAATTTTTTTCTAATAGATATTCGAATGAAAAAATTCGATACCACAGCCCCTGCTACTCCCCTCATTGGATCCTTATCAAAAGCTCAATTCTGTACTGGATCGGGGCATCCTATTAGTAAACCCATTTGGACTGATTTATCAGATTGGGATATTCTTGATCGCTTTGGTCGGATATGTAGAAATCTTTTTCATTATCATAGTGGATCTAAAAAACGGACTTTGTATCGAGCTCGTAAACATAAAAGTACGGTAGTAGAGGTAGAAACTATCAATTCTTTTTCGAAATCGGAATTATTAAAAGAAGTCTATGGACTGATATGGATTCTACCTATTTTGACTCTCCTACTGGGAATCACAATAGAAGTACTTGTAATTGTGTGGTTAGAAAGAGAAATATCCGCATCGATACAACAACGTATTGGTCCTGAATATGCCGGCCCCCTAGGACTGCTTCAAGCTATAGCAGATGGAACTAAGCTGATTTTTAAAGAGGATATCCTCCCATCCCGAGGAGAAATTCCTTTATTTAGCATTGGACCCTCTATAGCAGTCATATCCGTTTTATTAAGTTTTTTAGTTATCCCTTTTGGATATCATTTTGTTTTAGCTGATCTTAGTATTGGTGTTTTTTTATGGATTGCCATTTCAAGTGTTGCTCCTATTGGTCTTCTTATGGCAGGATATAGCTCAAATAATAAATATTCTTTTTCAGGTGGTCTACGAGCAGCTGCTCAATCTATTAGTTATGAAATACCATTAACTTTTTGTGTGCTAGCAATATCTCTAAGTTCAAGTACRGTTGATATAGTTGAAGCACAGTCAAAATATGGTTTTTTTGGATGGAATCTTTGGCGTCAGCCTATAGGTTTTCTAGTTTTTCTAATTTCTTCTTTGGCAGAATGTGAAAGATTACCCTTTGATTTACCAGAAGCAGAGGAAGAATTAGTAGCGGGTTATCAAACCGAATATTCCGGTATTAAATATGGTTTATTTTATCTTGCTTCTTAYCTAAATTTATTAGTTTCCTCTTTATTTGTAACTGTTCTCTACTTAGGCGGGTGGAATTATATATCCTTTTTTTTTGAAATGATAATGGGTATCCTTATTACATTAACTAAAGCTTTTTTATTTCTCTTCATTTCTATCACAATAAGATGGACTTTACCCCGGATGAGAATGGATCARTTATTAAATCTTGGATGGAAATTTCTTTTACCTATTTCTCTGGGCAATCTCTTATTAACAACTTCTTCCCAACTAGTTTCACTACTCATGGGTGGGGCAAGCTCTTCTATTCTGGTTCATGGTTTCTCTTGGCTATATGGTTCATCTGGGGGGGAGATCGAGCTTCAAGAAATTGTGAATGGTCTTATCAATACACAAATGTATAACTCCCCAGGAATTTCAATTGCGCTTATATTCATCACTGTAGGACTTGGGTTCAAGCTTTCCCCAGCCCCTTTTCATCAATGGACTCCTGACGTCTACGAAGGCATGTTCCTGCTTCACGAATATGATATTTTTTGGACATTTCTAATAATAGCAAGCCTTATTCCTATTTTGGTATTTTGGATTTCAGGGCTTTTAGCCCCGATTAATGAAGGACCAGAGAAGCTTTCTAGTTATGAATCGGGTATAGAACCCATGGGGGGTGCTTGGTTACAATTCCGAATACGCTATTACATGTTTGCGCTAGTTTTTGTTGTTTTTGATGTGGAAACGGTCTTTCTCTACCCTTGGGCAATGAGTTTTGACGTATTGGGTGTATCCGTTTTTATCGAAGCTTTCATTTTCGTGCTTATCCTAGTTGTTGGTTTAGTTTATGCATGGCGAAAAGGAGCCTTGGAATGGTCTGAATTCCTTCTAATGACTTATGCATTCTGTTATCATTTCCAATTAGAGGACCCCTTAATCCAATTAGGGGAGGATTCTAAATGGATAGATGTTTTTGATTTCCACTGGAGATTGGGAATCGATGGACTTTCATTAGGATCTATTTTATTGACAGGATTTATCACTACTTTAGCTACTTTAGCGGCTTGGCCAATTACCCGGAATTCGCGATTATTCTATTTTCTAATGCTAGCAATGTATAGCGGTCAAATAGGATTATTTTCTTCACGAGACCTTTTACTTTTTTTTATCATGTGGGAGTTAGAATTAATTCCTGTTTACTTACTTTTATCCATGTGGGGGGGGAAAAGGCGTCTATATTCAGCTACCAAGTTTATTTTGTATACTGCAGGCGGTTCCATTTTTTTCTTAATCGGAGTTCTGGGTATGGGCTTATATGGTTCCAACGAACCAACATTAGACTTGGAACGATTGATTAATCAATCATACCCTGCAACATTGGAAATACTACTTTATTTTGGCTTCCTTATTGCTTATGCTGTAAAATTGCCGATTATACCTCTACATACGTGGTTACCAGATACCCACGGGGAAGCACATATGTTTGAGCATGTACTTTTTTTGAGTGTCTATTTATTTTCGATTGGTATCTATGGATTGATTACAAGCCGAAACATGGTTAGAGCTCTAATATGTCTTGAACTTATACTGAATTCAATTAATCTAAATCTCGTAACATTTTCTGCTCTATTTGATAGTCGCCAATTAAAAGGAGACATTTTCGCAATTGTTATAGCCCTTGCGGCGGCTGAAGCAGCTATTGGATTATCCATTCTTTCTTCCATCCATCGTAACAGGAAAATTAATCAATCGAATTTTTTGTTGTGTGCTTTTTTATTATTTCTTGGTGCAATTGCAAAATCTGCACAATTCCCTCTTCACGTATGGTTACCCGATGCTATGGAAGGACCCACTCCCATTTCGGCTCTTATACACGCAGCAACTATGGCTGCAGGGATTTTTCTTCTAGCTCGACTTCTTCCTCTTTTCATATCCATACCTTGGATAATGAGTTTCATTTCCTTAGTAGGTACAATAACACTTTTCTTAGGAGCGACTTTAGCTCTTGCTCAGAGAGATATTAAAAGAAGCTTAGCCTATTCTACAATGTCTCAATTGGGCTATATGATGTTAGCTCTAGGTATAGGTTCTTATCAAGCAGCTTTATTCCATTTGATCACTCATGCTTATTCGAAAGCTTTATTGTTCTTGGGATCCGGATCCGTTATTCATTCAATGGAACCTCTTGTTGGCTATTCACCAGATAAAAGTCAGAATATGGTTCTTATGGGTGGTTTAAAAAAATATGTTCCTATTACAAGAACGACTTTTTTATTGGGTACACTTTCTCTTTGTGGTATTCCACCTCTTGCTTGCTTCTGGTCCAAAGATGAAATCCTTAGTAATAGTTGGTTGTATTTTGGAATAATAGCTTCTTTTACTGCAGGATTAACTGCATTTTATATGTTTCGAATATATTTGCTTACTTTTGATGGGTATTTGCGTGTTCATTTTCAAAATTATAGTAGTACTGGTTCGTTGTATTCAATATCCTTATGGGGAAAAAGCAAAGGAGTCAATATGAAGAGTGGATCACAAAATATATCCTTTGGAGCTAAAAATACTCTTGTCTATCCTCGCGAAACTGGAAATACTATGCTATTTCCTCTTCTTATATTACTGCTTTTTACTTTGTTCATTGGATCCATAGGAATCCATTTTACCATATTATCAAAGTGGCTAACCCCTTCAAGTTCTAATTCTTCCATAAATTCATATGAATTTCTCACTAATGCAATTTCTTCTGTAAGTTTAGCTATTTTTGGTTTATTCATCGCATATATATGCTATGGATCCGCTTATTCTTTTTTTCAGAATTTGAATTTTAAAAATTCCCTTTTGGATCAAGTAAAAAAAAAGGTATACAGCTGGTCATATAATCGCGGTTATATAGATGTTTTCTATACTAGGTTCTTTATCCTGGGTATAAGAAGATTTTCCGAACTAACCCATTTTTTTGATAAAGGTGTTATTGATGGAATTATCAATGGAGTAGGTCTTGCTGGTTTTTGTATAGGAGAAGAAATTAAATATGTGGGGGGAGGGCGAATATCGTCTTATCTATTCTTTTTTTTATGTTATGTATCCTTGTTCTTATTCTTTATGGATTTACCTGGACCAATACATGAGATTCTTGTGCTATTTGGGGGATTTGTTCTTCTACTAGGGGGTCTAGGAGTAGTATTACTTACCAACCCAATTTATTCTGCCTTTTCGCTGGGATTAGTTCTTGTTTGTATATCCTTATTCTATTTTTTATTGAATTCCTACTTTGTAGCTGTCGCACAACTTCTTATTTATGTGGGAGCCATAAATGTCTTGATCATATTTGCTGTAATGTTTGTAAATGGCTCAGAGTGGTCTAAAGATAAGAATTATTGGACTATTGGAGATGGGTTTACTTCACTCGTTTCTATAACAATTCCTTTTTCACTAATGACTACTATCCCAGATACGTCATGGTATGGAATTCTTTGGACTACAAGATCAAACCAAATAGTAGAACAGGGTCTCATAAATAACGTTCAACAAATTGGGATTCATTTAGCAACCGATTTTTATCTTCCGTTTGAACTCATTTCCCTAATTCTTCTAGTTTCTTTAATAGGTGCAATTACTATGGCTCGACAAATGGAAAAAATCGCAGAAATGTTCCCTATGATAACTGGGTTCATTAGTTATGGTCAACAAACAATACGTGCCGCAAGATACATTGGTCAAGGTTTCATAATTACCTTATCCCACACAAATCGTTTACCTATAACGATTCACTACCCTTATGAAAAATCAATTACATCAGAGCGTTTCCGCGGGCGAATACACTTTGAATTTGATAAATGTATTGCTTGTGAAGTATGTGTTCGTGTATGCCCAATAGATCTACCCCTTGTGGATTGGAGATTTGAAAAGGATAAAAAGAAACAATTGCTTAATTATAGTATTGATTTCGGAGTTTGTATATTTTGTGGTAACTGTGTTGAATATTGTCCGACAAACTGTTTATCAATGACTGAAGAATATGAACTTTCTACTTATGATCGTCATGAACCAGTCTCCATAATGGGAGATTACACAATTCAAACAATTCAGGGGTGGTTATCTAATTGGCTAGTCAAACATGAGGTGGTTCATAGATCTTTGGGCTTCGATCACCGAGGAATAGAGACTTTACAAATAAAAGCAGGGGATTGGGATTCCATTGCTGTCATTTTATATGTATATGGTTACAATTATTTACGTTCCCAATGTGCTTATGACGTAGCACCCGGTGGATCTTTAGCTAGTGTGTATCATCTTACGAGAATACAGTATGGTATAGATAACCCAGAAGAAGTATGCATAAAAGTCTTTACCCAAAAGGATAATCCTAGAATCCCGTCTGTCTTCTGGGTTTGGAGAAGTGCTGATTTTCAAGAACGCGAATCTTATGATATGGTGGGAATTTCTTATGATAATCATCCGCGCCTTAAACGTATCTTAATGCCTGAAAGTTGGATAGGCTGGCCCTTACGTAAGGACTATATAACCCCTAATTTCTATGAAATACAAGATGCTCATATGAGTTTGATTGAGTTTCCGTTACTTGACCAAACAAGTTCCAATTCCGTTATTTCAACTACACCAAATGATCTTTCGAATTGGTCAAGACTCTCCAGTTTATGGCCCCTTCTATATGGTACCAGTTGTTGTTTCATTGAATTTGCTTCATTAATAGGCTCACGATTCGACTTTGATCGTTATGGATTGGTACCAAGATCAAGTCCTAGGCAAGCGGACCTAATTTTAACAGCCGGTACGGTAACAATGAAAATGGCTCCCTCTTTAGTGCGATTATATGAGCAAATGCCTGAACCAAAATACGTCATTGCTATGGGAGCCTGTACTATTACAGGGGGAATGTTCAGTACGGATTCCTATAGTACTGTTCGAGGAGTTGATAAGTTAATTCCTGTGGATGTCTACTTGCCGGGTTGCCCACCTAAACCAGAGGCTGTTATAGATGCCCTAACAAAACTTCGTAAGAAGATATCGCGAGAAATTGTTGAGGATCGAACTCTAAGTCAAAAGAAAAATCGATGTTTTACTACCAGTCACAAACTTTATGTTCGGCGCAGTACTCATACCATGGAAAATAGAAATACTTTTTCTTGGTTAAAGGAACAGATGATTCGATCGATTTCTATATACGTAATAACTCGGACATCTATTTCAAATGCATATCCCATTTTTGCGCAGCAGGGTTATGAAAACCCCCGGGAAGCAACTGGACGAATTGTATGTGCCAACTGCCATTTAGCTAATAAGCCCGTGGATATTGAAGTTCCCCAAGCTGTGCTTCCCGATACTGTATTTGAAGCAGTTCTTCGAATCCCTTATGATATGCAGCTGAAACAAGTTCTTGCTAATGGGAAAAAGGGAGGGTTGAATGTGGGTGCTGTTCTTATTTTGCCTGAGGGATTCGAATTAGCACCGCCCGACCGTATTTCTCCTGAGTTGAAAGAAAAGATAGGAAATCTCTCTTTTCAGAGTTATCGTCCCAATAAAAAAAATATTCTTGTTATAGGCCCTGTTCCCGGTAAGAAATATAGTGAAATTGTCTTTCCCATTCTTTCCCCCGATCCCGCTACAAAAAAAGATGTTCATTTCTTAAAATATCCCATATATGTAGGGGGAAACCGAGGAAGGGGACAAATCTATCCCGATGGTAGTAAGAGTAACAATACAGTTTATAATGCTACGTCAACAGGTATAGTAAAAAAAATACTACGTAAAGAAAAAGGGGGATATGAAATATCCATAGTTGATGCGTCGGGGCGCCAAGTGATTGATATTATACCTCCCGGGCCAGAACTTCTTGTTTCAGAGGGGGAATCAATCAAGCTTGATCAACCATTAACAAGCAATCCTAATGTGGGAGGGTTTGGTCAGGGGGATGCAGAAATAGTGCTTCAGGATCCATTACGCGTCCAAGGCCTTTTGTTCTTTTTCGCATCTGTTATTTTAGCACAAGTCTTTTTGGTTCTCAAAAAGAAACAGTTTGAAAAGGTTCAATTGTACGAAATGAATTTCATGACTTTTTACTACCGACCAACCGTTACAGAGGCTTTTTCCTCCGTTCAATATATAATGACGGAGGCCAACTTTGGTTGGTTAATCCGATCAGTTCATCGATGGTCAGCAAGTATGATGGTTCTAATGATGATCCTGCACGTATTTCGTGTGTATCTCACAGGTGGATTTAAAAAACCCCGTGAATTAACTTGGGTTACAGGTGTGGTTTTGGCTGTATTAACTGCATCATTTGGTGTAACTGGTTATTCTTTACCTTGGGATCAAATCGGTTATTGGGCAGTCAAAATTGTGACAGGTGTACCTGAAGCAATTCCTGTAATAGGATCCCCTTTAGTGGAGTTATTACGTGGAAGTGCTAGTGTGGGGCAATCCACTTTGACTCGTTTTTATAGTTTACATACCTTTGTACTGCCTCTGCTTACTGCTGTATTTATGTTAATGCACTTTCCAATGATACGTAAGCAAGGTATTTCTGGTCCTTTAGTATTAAGAGCAAAATTAGCTAAAGGGATGGGACATAATTATTATGGGGAACCTGCATGGCCCAACGATCTTTTATATATTTTTCCAGTAGTAATTCTAGGTACTATTGCATGTAATGTAGGTTTAGCGGTTCTCGAGCCGTCAATGATTGGTGAACCGGCGGATCCGTTTGCAACTCCTCTGGAAATATTACCCGAGTGGTACTTCTTTCCCGTATTTCAAATACTTCGTACAGTACCCAATAAGTTATTGGGCGTTCTCTTAATGGTTTCTGTGCCAACAGGCTTATTAACAGTACCCTTTCTCGAGAATGTCAATAAATTCCAAAATCCATTTCGCCGCCCAGTAGCTACGACCGTTTTTTTAATCGGTACTGTAGTAGCTCTTTGGTTAGGTATTGGAGCAACATTACCCATTGATAAATCCTTAACTTTAGGTCTTTTTATGATTGAAGTTTTTCTATTTGGAATCGTCTTAGGCCTAATTCCTATTACTTTAGCGGGATTATTCGTGACTGCGTATTTGCAATACAGGCGTGGGGATCAGTTGGATCTTATGCTTACTATAACCAGTTATTTCGGTTTTCTACTGGCTGCTTTAACTATAACCCCAGCTCTATTTATTGGTTTGAACAAGATACGTCTTATTATGGATATAGTAAGTCTCGCTTGGGCTGCTTTAATGGTAGTCTTTACATTTTCTCTTTCGCTAGTAGTATGGGGGAGATTAAGCGATATTGCGCACCATCATTTAGCTATTGCTATTCTTTTCCTGATCGCTGGTCATATGTATAGGACCAACTGGGGTATTGGTCATGGACTTAAAGATATTTTAGAGGCTCATAAAGGCCCATTTACAGGACAAGGCCATAAAGGTCTCTATGAAATCCTAACAACGTCATGGCATGCTCAATTATCTCTTAACCTAGCTATGCTAGGCTCTACAACTATTGTTGTAGCTCATCATATGTACTCTATGCCCCCCTATCCATACCTAGCTACTGACTATGGTACACAACTTTCCTTGTTCACACACCACATGTGGATTGGCGGATTTCTAATAGTTGGTGCTGCTGCACATGCAGCCATTTTTATGGTAAGAGACTATGATCCAACTACTCGATATAACGATCTATTAGATCGCGTCCTTAGACACCGCGATGCAATCATATCCCACCTTAACTGGGTATGTATATTTCTAGGTTTTCACAGTTTTGGCTTGTACATTCATAATGATACCATGAGTGCTTTAGGCCGTCCCCAAGATATGTTTTCGGATACCGCCATACAATTACAACCCATCTTTGCTCAATGGGTACAAAATATCCATGCTGACGCGCCTGGCGTAACAGCTCCTGGTGCAACAACAAGTACCAGCTTAACGTGGGGAGGTGGCGAGTTAGTAGCTGTAGGCGGCAAAGTAGCTTTGTTACCTATTCCATTAGGAACCGCAGATTTTTTAGTCCATCACATTCACGCATTTACCATCCATGTGACTGTATTAATACTTTTGAAAGGTGTTTTATTTGCTCGTAGTTCCCGTTTGATACCTGATAAAGCAAATCTTGGTTTTCGATTCCCTTGCGACGGGCCTGGACGAGGGGGAACATGTCAAGTCTCCGCCTGGGATCATGTTTTCTTAGGTCTATTCTGGATGTACAATGCAATTTCGGTAGTCATTTTCCATTTCAGTTGGAAAATGCAGTCGGATGTTTGGGGTACTGTAAGTGATCAAGGGATAGTAACTCATATCACAGGGGGAAACTTTGCACAGAGTTCCATTACGATTAATGGTTGGCTCCGAGATTTCTTGTGGGCACAGGCATCCCAAGTAATTCAGTCTTATGGTTCTTCATTATCTGCATATGGTCTTTTTTTCCTAGGCGCTCATTTTGTCTGGGCTTTCAGTTTAATGTTTTTATTTAGTGGCCGTGGTTATTGGCAAGAACTCATTGAATCTATCGTTTGGGCTCATAACAAATTAAAAGTTGCTCCTGCTACTCAGCCTAGAGCCTTGAGCATTATACAAGGACGTGCTGTAGGAGTAACCCATTACCTTCTGGGTGGAATTGCCACAACATGGGCATTCTTCTTAGCGAGAATTATTGCAGTAGGAATGGAATTAAGATTTCCCAGGTTTAGCCAAGGCTTAGCTCAGGACCCCACTACTCGTCGTATTTGGTTTGGTATTGCTACCGCACATGATTTTGAAAGTCATGATGATATTACTGAGGAACGTCTTTATCAGAACATTTTTGCTTCTCACTTTGGGCAGTTAGCAATAATCTTTCTATGGACGTCCGGAAATCTGTTTCATGTAGCTTGGCAAGGAAATTTTGAATCATGGATACAGGATCCTTTACACGTAAGACCTATTGCTCATGCGATTTGGGATCCTCATTTTGGTCAACCCGCCGTGGAAGCCTTTACTCGAGGAGGTGCTACCGGTCCAGTGAATATCGCCTATTCTGGGGTTTATCAGTGGTGGTATACAATTGGATTGCGCACTAATGAAGATCTTTATACTGGAGCTCTTTTTCTATTATTTCTTTCTACGCTATCCTTAATAGGGGGTTGGTTACATCTACAACCCAAATGGAAGCCAAGCCTTTCGTGGTTCAAAAACGCGGAATCTCGTCTCAATCATCATCTGTCAGGACTTTTCGGGGTAAGTTCTTTGGCCTGGACAGGACATTTAGTTCATGTTGCTATTCCCGGATCCAGGGGGGAGTACGTTCGATGGAATAATTTCTTAGATGTATTACCCTATCCTCAGGGGTTGGGTCCCCTTCTGACGGGTCAGTGGAATCTTTATGCCCAAAACCCTGATTCGAATAATCATTTATTTGGTACCACTCAAGGAGCAGGAACTGCCATTCTAACCCTTCTTGGGGGATTCCATCCACAAACACAAAGTTTATGGCTGACCGATATTGCTCATCATCATTTAGCTATTGCATTTATTTTTCTCATTGCTGGTCATATGTATCGAACTAACTTCGGAATTGGGCACAGTATCAAAGATCTTTTAGAAGCACATACTCCTCCGGGAGGTCGATTAGGACGTGGGCATAAAGGCCTTTATGATACAATCAATAATTCGATTCATTTTCAATTAGGTCTTGCTCTAGCTTCCTTAGGGGTTATTACTTCCTTAGTAGCTCAACATATGTACTCTTTACCTGCTTATGCATTCATAGCACAAGACTTTACTACTCAAGCTGCTTTATATACTCATCACCAATACATTGCAGGGTTCATCATGACAGGGGCTTTTGCTCATGGAGCTATTTTTTTCATTAGGGATTACAATCCGGAACAGAATGAAGATAATGTATTGGCAAGAATGTTAGACCATAAAGAAGCTATCATATCTCATTTAAGTTGGGCTAGCCTCTTCCTAGGATTCCATACCTTGGGCCTTTATGTTCATAACGACGTCATGCTTGCTTTTGGTACTCCAGAAAAGCAAATCTTGATCGAACCTATATTTGCCCAATGGATACAATCTGCTCATGGTAAGACGACATATGGGTTCGATATACTCTTATCTTCAACGAATGGCCCCGCTTTCAATGCAGGTCGAAGCATATGGTTGCCCGGATGGTTGAATGCTGTTAATGAGAATAGTAATTCGCTTTTCCTAACAATAGGACCCGGAGATTTCTTGGTTCATCATGCTATTGCTCTAGGTTTGCATACAACTACATTGATTTTAGTAAAGGGTGCTTTAGATGCACGCGGTTCCAAATTAATGCCGGATAAAAAGGATTTCGGGTATAGTTTTCCTTGTGACGGCCCAGGGCGCGGCGGTACTTGTGATATTTCTGCTTGGGACGCGTTTTATTTGGCAGTTTTCTGGATGTTAAATACCATTGGATGGGTTACTTTTTATTGGCATTGGAAACACATCACATTATGGCAGGGCAACGTTTCACAATTTAATGAATCTTCCACTTATTTGATGGGATGGTTAAGAGATTACCTATGGTTAAACTCTTCACAACTTATCAATGGATATAATCCTTTTGGGATGAATAGTTTATCGGTATGGGCCTGGATGTTCTTATTTGGACATCTTGTTTGGGCTACTGGATTTATGTTCTTAATTTCTTGGCGTGGATATTGGCAGGAATTAATTGAGACTTTAGCATGGGCTCATGAACGCACACCTTTGGCTAATTTAATTCGCTGGAGAGATAAGCCCGTGGCTCTTTCCATTGTGCAAGCAAGATTAGTTGGAATGTCACATTCTGTAAAAATTTATGATACATGTATAGGATGCACTCAATGTGTACGAGCTTGTCCAACAGATGTATTAGAAATGATACCTTGGGATGGATGTAAAGCCAAGCAAATTGCTTCTGCGCCGAGAACCGAAGATTGTGTGGGTTGTAAGAGATGCGAATCGGCTTGCCCAACAGATTTTTTAAGTGTCCGCGTTTATTTAGGGCCTGAAACAACCCGCAGCATGGCTCTATCTTATATGACAGATTTAAACTTACCCTCTATTTTCGTGCCTTTAGTAGGCTTAGTATTTCCGGCAATTGCAATGGCTTCTTTATTTCTTTATGTGCAGAAAAATAAGATTGTCATGCGGGATATAAAAACATATCTCTCTGTAGCACCCGTGCTAAGTACTCTATGGTTTGGGGCTTTAGCAGGTTTATTGATAGAAATTAATCGTTTATTCCCAGATGCTTTGTCATTCCCTTTTTTTATGACTGCAATTTTAGAGAGACGCGAAAGTACAAGCCTGTGGGGTCGCTTCTGCAACTGGATAACTAGCACCGAAAATCGTCTTTACATCGGATGGTTTGGTGTTTTGATGATCCCTACCTTATTGACCGCAACTTCCGTATTTATTATCGCCTTCATCGCTGCTCCTCCAGTAGATATTGATGGTATTCGTGAGCCTGTTTCTGGTTCTTTACTTTATGGAAACAATATTATCTCTGGTGCCATTATTCCTACTTCTGCGGCGATCGGATTGCATTTTTACCCAATTTGGGAAGCTGCATCTGTTGATGAATGGTTATACAATGGTGGTCCTTATGAGCTAATCGTTCTACACTTCTTACTTGGTGTAGCTTGTTATATGGGTCGTGAGTGGGAACTTAGTTTCCGTCTGGGTATGCGTCCTTGGATTGCTGTTGCATATTCAGCTCCTGTTGCAGCTGCTACTGCTGTTTTCTTGATTTACCCTATTGGTCAAGGAAGTTTCTCTGATGGTATGCCTTTAGGAATATCTGGTACTTTCAACTTTATGATTGTATTCCAGGCGGAGCACAACATCCTTATGCATCCATTTCACATGTTAGGTGTAGCTGGTGTATTCGGCGGTTCCCTATTCAGTGCTATGCATGGTTCCTTGGTAACCTCTAGTTTGATCAGGGAAACCACTGAAAATGAATCTGCTCTAGACCTAGCTATGGCTTTATATGAATTAGCGGTTTTTGATCCCTCTGATCCTGTTCTGGATCCAATGTGGAGACAAGGTATGTTCGTCATCCCCTTCATGACTCGTTTAGGAATAACCAATTCGTGGGGTGGTTGGAGTATTTCAGGAGGAACTATAACGAATCCGGGTATTTGGAGTTATGAAGGTGTGGCAGGTGCGCATATTGTGTTTTCTGGCTTGTGCTTCTTGGCAGCTATCTGGCATTGGGTATATTGGGACCTAGAAATATTCTGTGATGAGCGGACGGGAAAACCTTCTTTGGATTTGCCCAAGATCTTTGGAATTCATTTATTTCTTGCAGGGGTGGCTTGTTTTGGCTTTGGTGCATTTCATGTAACCGGTTTGTATGGTCCTGGGATATGGGTGTCTGATCCTTATGGACTAACAGGAAAAGTACAAGCTGTAAATCCTGCGTGGGGTGCAGAAGGTTTTGATCCTTTCGTTCCGGGAGGAATAGCTTCCCATCATATTGCTGCGGGTACACTGGGCATATTAGCGGGCCTATTCCATCTTAGTGTCCGTCCGCCTCAACGTCTATACAAAGGATTACGTATGGGCAATATTGAAACTGTACTTTCCAGTAGTATCGCTGCTGTTTTTTTTGCAGCTTTCGTAGTTGCCGGAACTATGTGGTATGGATCGGCAACTACCCCAATCGAATTATTTGGACCTACTCGTTATCAGTGGGATCAGGGATACTTTCAGCAAGAAATATATCGAAGAGTTAGCGATGGGTTAGCCGAAAATCTTAGTTTATCAGAAGCTTGGTCTAAAATTCCCGAAAAATTAGCTTTTTATGATTATATTGGTAATAATCCAGCAAAGGGGGGATTATTCAGAGCAGGCTCAATGGACAATGGGGATGGAATAGCTGTTGGATGGTTAGGACATCCYGTCTTTAGAGATAAAGAAGGGCGCGAGCTTTTTGTACGTCGTATGCCTACTTTTTTTGAAACATTTCCGGTAGTTTTGGTAGATGAAGAGGGAATTGTGAGAGCAGACGTTCCTTTTAGAAGAGCAGAATCCAAATATAGCGTTGAACAAGTAGGCGTAACGGTGGAGTTCTATGGTGGCGAACTTAATGGAGTAAGTTATTCTGATCCTGCTACTGTAAAAAAATATGCGAGGCGTGCCCAATTAGGAGAAATTTTTGAATTAGATCGAGCTACTTTGAAATCAGATGGTGTTTTTCGCAGCAGTCCAAGGGGTTGGTTCACTTTTGGTCATGCTACCTTTGCTTTGCTCTTCTTGGATGCTCAAGTGGAATTTGGAACATTCCAAAAAGTTGCGTTTGTATGGTCTGGAGAAGCTTACTTGTCTTATAGTTTGGCTGCTTTATCTGTCTTTGGTTTTATCGCTTGTTGTTTTGTCTGGTTCAATAATACGGCTTATCCAAGTGAGTTTTACGGACCCACAGGTCCAGAAGCTTCTCAAGCTCAAGCATTTACTTTTCTAGTTAGAGACCAGCGTCTTGGAGCTAATGTAGGATCTGCCCAAGGACCGACAGGTTTAGGTAAATATTTAATGCGTTCCCCAACGGGGGAGGTTATTTTTGGAGGGGAAACTATGCGTTTTTGGGACCTTCGTGCTCCATGGTTAGAACCGCTAAGGGGCCCCAACGGTTTGGATTTGAGTAGGTTGAAAAAAGACATCCAACCTTGGCAAGAACGACGTTCGGCAGAATATATGACCCATGCTCCTTTAGGCTCTTTAAATTCTGTCGGTGGCGTAGCTACCGAGATCAATGCAGTTAACTATGTCTCTCCTAGAAGTTGGTTAGCGACTTCCCATTTTGTTCTAGGATTCTTCTTTTTTGTGGGCCATTTGTGGCATGCAGGAAGAGCCCGAGCTGCTGCAGCAGGCTTTGAAAAGGGAATTGATCGTGATTTGGAACCTGTTCTTTACATGACCCCTCTTAACATGTTACGTCAATTTGAACTTGCTCGGTCTGTTCAATTGCGGCCTTATAATGCAATTTCATTCTCTGGTCCAATCGCTGTTTTTGTTTCCGTATTCCTTATTTATCCACTGGGACAATCTGGTTGGTTCTTTGCACCGAGTTTTGGCGTAGCAGCTATATTTCGATTCATCCTTTTCTTCCAAGGATTTCATAATTGGACGTTGAACCCCTTTCATATGATGGGAGTTGCCGGAGTATTAGGAGCGGCTATGTCTGGAAGCACGGGAGAACGTTCTTTTGCTGATATTATTACCAGTATTCGATACTGGGTTATTCATAGCATTACTATACCTTCCCTATTCATTGCGGGTTGGTTATTTGTCAGTACGGGTTTAGCTTATGACGTGTTTGGAAGTCCTCGGCCAAACGAATATTTCACGGAAAGTCGACAAGGAATTCCATTAATAACCGACCGTTTTGATTCTTTAGAACAACTAGATGAACTTAGTATGACCATAGATCGAACCTATCCTATTTTTACAGTGCGATGGCTGGCTGTTCACGGATTAGCTGTACCCACAGTTTTTTTCTTGGGATCAATATCAGCAATGCAGTTCATCCAACGAATGGCTACACAAACCGTTGAAGATAGTTCTAGACCTAGGCCAAAACGAACTGGCGCAGGTAGTTTATTGAAACCCTTGAATTCGGAATATGGGAAAGTCGCTCCGGGTTGGGGGACTACTCCTTTTATGGGGGTTGCAATGGCTTTATTCGCGATATTCCTATCTATCATTTTAGAAATTTATAATTCTTCTGTTTTACTGGACGGAATTTTAATGATGCTTACTCTCAAACTCTTTGTTTATACAGTAGTGATATTCTTTGTTTCCCTCTTTATCTTTGGATTCTTATCTAATGACCCAGGACGTAATCCTGGACGTGAGGAGATGGCCGATACTACAGGAAGAATTCCTCTTTGGCTGATAGGTACTGTAACCGGTATTCTTGTGATTGGTTTAATAGGTGTTTTCTTTTACGGTTCGTATTCTGGATTGGGTTCATCTCTAATGCCTAATATACTTAGTTTAACCTCTATCTGTTTTAATTCTGGTCTTTATCCGACTAGTTTTTTCTTAGCCAAATTACCCGAAGCTTATGCCATTTTCAACCCAATCGTGGATGTTATGCCTGTCATACCTGTATTCTTTTTTCTATTAGCGTTTGTTTGGCAAGCTGCTGTAAGTTTTCGAATGACACAATCAAACCCGAATGAACAAAATGTTGAATTGAATCGTACCAGTCTATACTGGGGTTTATTACTCATTTTTGTACTTGCTGTTTTATTTTCCAATTACTTCTTCAATATGGAAGTAAATATTCTCGCATTTATTGCTACTGCATTGTTCATTCTAGTTCCTACTGCCTTTTTACTTATTATTTATGTAAAAACAGCCAGCCAAAATGATATGGAAACAGCAACTTTAGTCGCCATCTCCATATCTGGTTTACTTGTAAGCTTTACTGGGTATGCCTTATATACCGCGTTTGGGCAACCCTCTCAACAATTAAGAGATCCATTCGAAGAACATGGGGACATGGAAGCATTGGTTTATACGTTCCTTTTAGTTTCGACTTTAGGGATAATTTTTTTCGCTATCTTCTTCCGAGAACCACCTAAGGTTCCGACTAAAAAAATGACTATTGCTTTCCAGTTAGCTGTTTTTGCATTAATTGCGACTTCCTCAGTCTTAGTAATTAGTGTACCCCTTGTATTTGCTTCTCCTGATGGTTGGTCAAATAATAAAAACGTTGTATTTTCCGGTACATCATTATGGATTGGATTAGTCTTTATGCGCTGGAGACGTTTTGTCTTTGAAGCTATTTATAAAGCACAAGCCGAAACTGGCGAAATCAAGGGGCATTACTTGAATGCGACTGCAGGTACATGCGAAGAAATGATTAAGAGAGCTGTATTTGCGAGGGAATTAGGGGTTCCTATTATAATGCATGACTACATAACTGGAGGATTCACCGCAAATACTACTTTGGCTCATTATTGCCGCGACAATGGCCTACTTCTTCACATTCACCGAGCAATGCATGCAGTTATTGATAGACAGAAAAATCATGGTATGCATTTCCGTGTATTAGCTAAAGCATTGCGTATGTCTGGGGGAGATCATATCCACGCTGGTACAGTAGTAGGTAAGTTAGAAGGGGAACGCGAAATGACTTTAGGTTTTGTTGATTTATTGCGCGATGATTATATTGAAAAAGATCGTTCTCGCGGTATCTTTTTCACGCAGGACTGGGTATCCATGCCAGGTGTTATACCGGTGGCTTCAGGGGGTATTCATGTTTGGCATATGCCAGCTCTGACCGAAATCTTTGGAGACGATTCCGTATTACAATTTGGTGGAGGAACTTTAGGACATCCTTGGGGGAATGCACCAGGTGCAGCAGCTAATCGGGTGGCTTTAGAAGCCTGTGTACAAGCTCGTAACGAAGGGCGCGATCTTGCTCGTGAAGGTAATGAAATTATCCGAGCAGCTTGCAAATGGAGTCCTGAACTAGCCGCAGCTTGTGAAGTATGGAAAGCGATCACATTCTTCAAGCCGGTAGATATGATTCAACCTCAGACCCTTTTAAATGTAGCGGACAACAGTGGAGCTCGAAAATTGATGTGTATTCGAGTCATAGGAGCTGGTAATCAGCGATATGCTCGTATTGGTGATGTTATTGTTGCTGTAATCAAAGACGCAGTGCCCCAAATGCCTCTAGAAAGATCCGAAGTAATTCGAGCTGTAATTGTACGTACATGTAAAGAATTCAAATGTGAAGACGGTATAATAATACGCTATGATGACAATGCAGCAGTTATCATTGATCAAAAAGGAAATCCAAAAGGAACTCGAGTTTTTGGCGCGATTGCCGAGGAATTGAGAGAATTGAATTTTACTAAAATAGTTTCATTAGCTCCTGAAGTATTAATGAAGGGAAAATCCTGCCGAGGCAATCGTATTTGTTTTGGTAGATATGCTCTTCAAGTACTTGAACCCGCTTGGATTACAGCGAGACAGATAGAAGCAGGACGAAGAGCAATGACACGATATGCAAAACTATGGGTACGTATATTTCCTGACAAACCGGTTACACTAAGACCCACAGAAACACGTATGGGCTCAGGAAAGGGATCCCCTGAATATTGGGTAGCCGTTGTTAAACCAGGTCGAATACTTTATGAAATGAGCGGAGTATCTGAAACTATAGCTAGAGCAGCTATCTCCATAGCTGCCAGTAAAATGCCCATACGAAGCCAATTTCTTATGCCCTTAGGCACGGCCATACATAACATAGAAATCACACGTGGAAGGGGTGGGCAATTAGCTAGAGCAGCAGGTGCTGTAGCGAAACTGATTGCAAAAGAGGGTAAATTGGCCACTTTAAGATTACCATCTGGGGAGGTCCGTTTGGTATCCCAAAACTGCTTAGCAACAGTCGGACAAGTGGGTAATGTTGGGGTGAACCAAAAAAGTTTGGGTAGAGCCGGATCTAAGTGTTGGCTAGGTAAACGCCCCGTAGTAAGAGGGGTAGTTATGAACCCTGTGGACCACCCCCATGGGGGCGGTGAAGGGAAAGCCCCCATTGGTAGAAAAAAACCCACAACCCCTTGGGGTTATCCTGCGCTTGGAAGAAGAACTAGGAAAAGGAAAAAATATAGTGATAGTTTTATTCTTCGTCGAGGATATATAGCTCGGAGACGACGAACAAAAATGGCCTCAAACTTTAGGGGGGCTCATTTAAGACTTAATCGAATGATTACTCAACAAGTAAGAAGAGCTTTTGTTTCTTCTCATCGAGATAGAGGCAGGCAAAAGAGGGATTTTCGTCGTTTGTGGATCACTCGGATAAACGCAGCAACACGGATATATAAAGTATTCGATAGTTATAGTAAATTAATACACAATCTGTACAAAAAGGAATTGATTCTTAATCGTAAAATGCTTGCACAAGTAGCTGTATTAAATGCAAATAACCTTTACACGATTTCCAATAAAATATTCATAACAAAAGGACGTGGTTATCCTATAAAAAATATTTGGAAGAAAAAAACTTATTTTTCCATAGTACAATCTTATTCCTTAGCAAAACACAATACACCCGGACAATTAGAATTAAGAAAATTTTGTCGTTATTGCCGCAAGCATACGACTCATAATGAAATAAAGATGAAAATAAGAGCTTCTGTTCGTAAAATTTGTACAAAATGCCGACTGATTCGTAGGCGTGGGCGAATTAGAGTCATTTGTTCCAATCCGAAGCATAAACAAAGACAGGGGACCCAAACACTACAGTGGAAGTGTGTTGAATCAAGAGTAGATAGTAAGCGTCTTTATTATGGTCGTTTCATTCTGTCCCCACTTAGAAAAGGTCAAGCAGATACTGTCGGTATTGCCTTGCGAAGAGCTTTACTTGGAGAAATAGAAGGAACATGTATCACGCGCGCAAAATTTGGGAACGTGCCACACGAATATTCTACAATAGTAGGTATTGAAGAATCCATACAAGAAATTTTACTAAATTTGAAAGAAATTGTATTAAGAAGTAATCTCTATGGAGTTAGAGACGCATCAATTTGCGTCCCTAGATACATAACTGCTCAAGATATAATCTTACCACCTTCCGTAGAAATCGTTGATACGACACAACCTATAGCTAACTTGAGAGACCCCATTGATTTCTATATTGAGTTAGAGATCAAGAGAGATCGCGGATATCATAGTTATCCTATAGATGCTGTATTCATGCCTGTTCGGAATGTGAATTATAGTATTCACGAGATACTTTTTCTCGAAATATGGACGAATGGAAGTTTAACCCCTAAAGAAGCGCTTTATGAAGCTTCTCGTGATTCGAGGGTTTCCATTATAGCCGAACGCGAGGGAAAGATTATTTCTAGTGATAGTCACAAGATCCTTTTATCAAGTAGTGGGATTCCTCTAGTTGCCCATCGACGCTCTAACAAAAATACTTGTATGCACCAAAAACCTCGGGTTCCGCGGGGTAAATCCATTAAAAAAGGGCAGATTTTAGCGGAGGGAGCAGCTACAGTTGGTGGGGAACTTGCTTTAGGAAAAAACGTTTTAGTAGCTTATATGCCGTGGGAGGGTTACAATTTTGAAGACGCAGTACTAATTAGCGAACGTTTGGTATATGAGGATATTTATACTTCTTTTCACATCCGAAAATATGAAATTCAGACGGATACGACAAGCCAAGCTGAAAAAATCACTAAAGAAATACCACATCTAGAAGAACATTTACTCCGAAATTTGGATAGAAATGGAGTTGTGAGGTTGGGATCCTGGGTAGAAACCGGCGATATTTTACAGGTTAATAGGATGATTGACCAATATAAACATAAACAACTTCAAATTGGACTCGTTTCCCCTCAACAAATAAAGGCTTGGGCTAACAAAATCGGCGAAGTCACAAGGCCCTCCACTTTTCATTATAAAACCGATAAACCAGAAAAAGATGGATTGTTTTGCGAAAGAATCTTTGGCCCCATAAAAAGCGGAATTTGTGCTTGTGGAGCTGAAAATGAAGACGAAAGATTTTGTCAAAAATGCGGAGTAGAATTTGTTGATTCTCGGATACGAAGATATCAAATGGGATACATCAAACTGGCATGTCCAGTGACTCATGTGTGGTATTTGAAAGGTCTTCCTAGTTATATCGCAAATCTTTTAGATAAACCCCTTAAGAAATTGGAAGGCCTAGTATACGGCTTCTCTTTTGCTAGGCCCAGCCCTAAAAAACCTACTTTCTTACGATTACGAGGTTTATTCGAAGATGAAATTTCATCCTGTAACCACAGCATTTCTCCCTTTTTTACATTTCGAAATCGGGAAATTGCGACAGGAGCAGGTGCTATTAGAGAACAATTAGCGGATTTGGATTTGCGAATTATTATAGAGAATTCTTTGGTTGAATGGAAGGAATTATGGGAAGATAGAAAACGAATAAGAAAAGTTTTTTTAATTAGACGAATGCAATTGGCGAAACATTTTATTCAAACAAATGTAGAACCAGAATGGATGGTTTTGTGCTTATTACCGGTTCTTCCTCCCGAATTGAGACCCATTGTTTATAGGTCTGGGGATAAAGTAGTCACTTCGGATATTAATGAACTTTATAAGAGAGTTATCCGTCGGAACAACAACCTTGCCTTAGCGCCAGCCGATTTAGTAATGTGCCAGGAAAAATTGGTACAAGAAGCCGTGGATACACTTCTTAGTGGGTCTCGCCAACCGACGAGGGACGGTCACAATAAAGTATACAAATCACTTTCAGATGTAATTGAAGGTAAAGAGGGGAGGTTTCGCGAGACTCTGCTTGGGAAACGGGTCGATTACTCGGGGCGTTCTGTCATTGTTGTGGGTCCTTCGCTTTCATTACATCAATGTGGATTACCTCTAGAAATAGCAATAAAGCTTTTTCAGCTATTTGTAATTCGCGATTTAATCACGAAACGTGCTACTTCTAATGTCAGGATTGCTAAAAGGAAAATTTGGGAAAAGGAACCCATTGTATGGGAAATACTTCAAGAAGTTATGCGGGGGCATCCTGTACTGTTGAACAGAGCACCTACCCTGCATAGATTAGGCATACAGGCCTTCCAACCCACTTTAGTAGAGGGGCGTACTATTTGTTTACATCCATTAGTGTGTAAGGGTTTCAATGCAGACTTTGATGGGGATCAAATGGCTGTTCATCTACCTTTATCCTTGGAAGCTCAAGCAGAAGCCCGTTTACTTATGTTTTCTCATATGAATCTCCTGTCTCCCGCTATTGGAGATCCTATTTGCGTGCCAACCCAAGACATGCTTATCGGACTTTATGTATTAACGATTGGAAATCGTCGAGGTATTTGTGCAAATAGATATAGTTGCGGAAACTATCCAAATAAAGAACCCTATTTTTCTAGTTCCTATGATGCACTGGGAGCTTATAGACAGAAACAAATTGGTTTAAACAGTCCCTTGTGGCTCCGATGGCGCGTCATTGGATCAAAAGAAGTTCCGATTGAAGTTCAATATGAATCTTTTGGGACTTATCATGAGATTTATGCTCACTATCTAATAGTGGGAAATAGAAAAAAGGAAACCCGTTCTATATACATTCGAACCACTCTTGGTCATATTTCTTTTTATAGAGAAATAGAGGAAGCCATACAAGGATTTAGTCGGGCCAGAAATCTAGCCAAACTTTTCCCGCAAGATCTCCTGCAAGAAGAGGATAATCTCCAACTTCGACTTGTCAATTTTATTTCTCATACTCAAAGAATTTATCACACGAATAGTCAATTCGTTCGAACTTGCTTGGTAGTGAATGAACAAGAAGAAGAGGGGGCTCGTTCCCTTGTTGAGTTAAGAACAGATCTGATTCGCGATTTCCTAAGAATTGAGTTAGTCAGAAGAAGGTATGATAGGATAAGTGCAGGACCTATTCCCAATGGGTTAGATTCCAAGGCGAAGATTGGCACCTTGTTGATGATTTTGTCGGCATCCAACTGTTCTCGAATTCTCTTAGGCACTATTGTACCTAGTAATTTTTCTTCATCTTACTTAACACATAATCAGATCTTGTTAAAAAAATACCTTAAATACTCTTTAATAGATGAAAATAAAAGGATGTCGAATTTCTTGGATCCATTTCATTTGAATTGGTTTCTCCATCATGACTCATGGGAGGAGACATTGGCAATAATTCACCTTGGACAATTTATTTGCGAAAATGTATGTCTATTTATAAAAAAATCTGGTCAAATTTTCATTGTTAATATGGACTCCTTTGTTATAAGAGCAGCTAAGCCTTATTTGACTACTATAGGAGCAACTGTTCATGGTCATTATGGAAAAATCCTTTACAAAGGAGATAGGTTAGTTACCTTTATATATGAAAAATCGAGATCTAGTGATATAACGCAAGGTCTTCCAAAAGTAGAACAAATATTCGAAGCGTCACTATCGCCAAATCTCGAAAGGAGAATTGAGGATTGGAATGAGCGTATACCAAGAATTCTTGGGGTTCCCTGGGGATTCTTGATTGGAGCTGAGCTAACCATCGCTCAAAGTCGTATCTCTTTGGTTAATAAGATCCAAAAGGTTTATCGATCCCAAGGGGTACAGATCCATAATAGACATATAGAGATTATTATACGCCAAGTAACATCAAAAGTACGGGTTTCCGAAGATGGAATGTCTAATGTTTTTTTACCTGGAGAATTAATAGGACTATTGCGAGCGGAACGAGCAGCGCGAGCTTTGGATTCGATCTATTATCGGGCAATCTTATTGGGAATAACAAGGGCTTCCCTGAATACCCAAAGTTTCATATCTGAAGCAAGTTTTCAAGAAACTGCTCGAGTTTTAGCAAAAGCTGCCCTACGAGGTCGTATTGATTGGTTGAAAGGCCTGAAAGAAAACGTAGTTCTGGGGGGAATTATACCTGTTGGTGGATTCCATAAAGCCCGTTTTAGTTTACGGAAGAGTGCACGTAGAATAACAAAAGGGGTTATTCATGTTCAAGCCAGTTTCAACAATACCATTATAACTGTTACAGACCCACAAGGTCGGGTGGTTTTCTGGTCCTCCGCAGGTACTTGTGGATTCAAAAGCTCAAGAAAAGCATCACCCTATGCCGGTCAAAGAACAGCAGTAGATGCTATTCGTACAGTAGGTTTGCAACGAGCAGAAGTTATGGTAAAAGGGGCTGGTAGCGGAAGAGATGCCGCATTACGGGCCATTGCTAAAAGTGGTGTACGGTTAAGTTGTATACGCGATGTAACACCTATGCCGCATAATGGATGTCGACCTCCTAAAAAAAGACGTCTGATGGCAAAAAAAAGTTTGATTCAGAGGGAGAAAAAGCGGAAGAAATTAGAACAAAAATATCATTTGATTCGTCGATCCTCAAAAAATAGCAAAGTTTCCCCTTTGGAAAAAACGAAAATGCAAGAAAAATTGCAATCCCTACCACGTAATAGTGCACCTACACGCCTTCATCGACGTTGTTTTTTAACCGGAAGACCTAGAGCTAACTATCGAGACTTTGGGCTATCCGGACACATACTTCGAGAAATGGTTTATGCATGTTTGTTACCAGGTGCAACAAGATCTAGTTGGGTAAAACTTCGTTTAAAACGATGTGGTAGAAAGTTTTATGATCCGATAAAGAATCAAACTTGTTTAAATGTTCCAGCTATTCTCTATTTCCTTCAAAAAGGTGCTCAACCTACAAGAACTGTTTATGATATTTTAAGGAAAGCAGAATTCTTTATGGTTGGCCATACAATCGCGATTCATAATGGAAAGGAACATATACCTATTTACATAACAAATCCTATGGTAGGTCGCAAATTGGGGGAATTCGTGCCTACTCGGGCAAGAAAGGATACTAAATCTCGTCGTATGACAAGAAGATATTGGAACATCAATTTGAAAGAGATGATAGAAGCGGGAGTTCATTTTGGTCATGGTATTAAGAAATGGAATCCTAAAATGGCCCCTTACATCTCGGCAAAGCGTAAAGGTACTCATATTACAAATCTCGCTAGAACGGCTCGTTTTTTATCAGAAGCTTGTGATTTAGTTTTTGATGCAGCAAGTCAGGGAAAAAGCTTCTTAATTGTTGGTACCAAGAAAGCAGCCGATTTAGTAGCATCAGCTGCAGAAGATAAAAAAATACGGAATTGTATCAAGAACTATATACAATCCGAAGTAATTACACATATAGAAATTCAAAAAGAATTAGAGAAAGATATCCAAAAGGAAGTAAACCAAAGACTTAATATTGCTATCGAAAAAGTTAAAGAACCTTATAGACAACCTACCATTCTTGCAGAATATATAGCTTTCCAATTAAAAAATAGAGTTTCATTCCGAAAGGCAATGAAAAAAGCCATTGAATTAACTAAAGCCGATATAAAGGGAGTAAAAATCAAAATTGCAGGCCGTCTAGGAGGGAAAGAAATTGCACGTGCCGAATGCATCAAAAAGGGTAGACTTCCCCTCCAAACAATTCGCGCTAAAATTGATTATTGCTGCTATCCAATTCGAACTATCTATGGAGTATTAGGTGTAAAAATTTGGATATTCGTAGAAATGTCCCGTTATCGAGGACCTCGTTTAAAAAAAATACGCCGTCTGGGAGCTTTACCAGGACTCACTAGAAAAACGCCTAAGAAATTCCATAAAAAAGAGCAATATCGTATTCGTCTTCAAGAAAAACAGAAATTGCGTTTCCATTATGGTCTGACAGAACGACAATTACTTAGATATGTACATATCGCTGGAAAAGCCAAAAAGTCAACAGGTCAAGTTTTACTACAATTACTTGAAATGCGTTTGGATAATATTGTTTTTCGATTGGGTATGGCTTCAACCATTCCTGGGGCCCGGCAATTAGTTAATCATAGACATATTTTAGTTAATGGTCGTATAGTTGATATACCAAGTTTTCGTTGCAAACCCCGAATTACTACGAAGGAGAACCAAAGATCAAAACGTCTGGTTCAATTGCAATATAAAGGACTAGTAGAAAAAATCCTAGATAGAAAGTGGGTCGGTCTGAAAATAAATGAGTTGTTAGTTGTAGAATATTACTCTCGTCAGACTATGGTGGTTAACCGTATTATGAAAGACGGAAAAAAATCATTGGCTTATCAAATTCTCTATCGAGCCGTGAAAAAGATTCAACAAACAGAAACAAATCCACTATTGGTTGAGGCAAATAGAATGGGCAAGGACACTATTGCTGATTTACTAACCTCTATAAGAAACGCAGACATGAGTAAAAAAGGAACTGTTCGAGTAGTATCTACAAATATTACCGAAAACATTGTTAAAATACTTCTACGAGAGGGTTTTATTGAAAGTGTTCGGAAACATCAAGAAAGTAACAGATATTTCTTGGTTTCAACTTTGCGAAGAAAGGGAATAATCAGCCGACCTGGCTTACGAATTTATGCTAACTATCAAGGAATTCCTAAGGTTTTGGGCGGAATGGGAATTGCTATTCTTTCTACTTCTCAAGGTATAATGACAGATCGAGAAGCTCGACTAAACAGAATTGGGGGAGAAGTCTTATGTTATATATGG??????????????????????????????????????????????????????????????????????????????????????????????????????????????????????????????????????????????????????????????????????????????ATGTTGGCTCAATCCGAAGGAAATTATGCGGAAGCTTTGCAGAATTATTATGAAGCTACGCGACTAGAAATTGATCCCTATGATCGAAGTTATATACTATATAACATCGGACTTATACACACAAGCAATGGGGAGCATACAAAGGCTTTGGAATATTATTTCCGGGCGCTAGAACGAAACCCCTTCTTACCGCAAATGAATTGGCGATCAGAACACATATGGATAGAACTTCTAAAAGGTTCTCGAAAAAGAGGTAATTTTTTCTGGGCCTGTATTCTTTTTCTAGGTTCATTAGGATTCTTAGCGGTTGGGGCTTCTAGTTATCTTGGTAAGAATATGATATCCGTACTTCCATCTCAACAAATTCTTTTTTTTCCACAGGGGGTCGTGATGTCTTTCTACGGAATCGCGGGCCTATTCATTAGCTCCTATTTGTGGTGCACTATTTTGTGGAATGTAGGCAGTGGTTATGACCGATTTGATAGAAAAGAGGGAATAGTGTGCATTTTTCGTTGGGGATTCCCTGGAATAAAACGTCGCATCTTCCTTCGATTCCTTGTGCGGGATATCCAATCAATTAGAATTCAGGTTAAAGAAGGTCTTTATCCTCGTCGTATCCTTTATATGGAAATACGTGGCCAGGGGGTCATTCCCTTGACTCGTACTGATGAGAAGTTTACTCCACGAGAAATTGAACAAAAAGCTGCCGAATTAGCCTATTTCTTGCGCGTACCAATTGAAGTATTT
>Ananas_comosus
CGAGCCGACGAAATTAGTAATATTATCCGTGAACGTATTGAACAATATAATAGAGAAGTAAAGATTGTGAATACCGGTACCGTACTTCAAGTAGGCGACGGCATTGCTCGTATTCATGGTCTTGATGAAGTAATGGCAGGTGAATTAGTAGAATTTGAAGAGGGTACAATAGGCATTGCTCTGAACTTGGAATCCAATAATGTTGGCGTTGTATTAATGGGTGATGGTTTGATGATACAAGAGGGAAGTTCTGTAAAAGCAACAGGAAGAATTGCTCAGATACCTGTGAGTGAGGCTTATTTGGGTCGTGTTATAAATGCTTTGGCTACACCTATTGATGGGAGAGGGGAAATTTCAGCTTCTGAATCTCGGTTAATTGAATCCCCTGCCCCCGGTATTATTTCGAGACGTTCTGTATATGAGCCCCTTCAAACAGGGCTTATTGCTATTGATTCGATGATCCCTATAGGACGCGGTCAGCGAGAATTAATTATTGGGGACAGACAGACCGGCAAAACAGCAGTAGCCACAGATACGATTCTCAATCAAAAAGGGCAAAATGTAATATGTGTTTATGTAGCTATCGGTCAAAAAGCATCTTCTGTGGCTCAGGTAGTGACTACTTTCCAGGAGCGAGGGGCCATGGAATACACTATTGTCGTAGCTGAAACGGCGGATTCACCTGCTACATTACAATACCTCGCCCCTTATACGGGAGCAGCTTTGGCTGAATATTTTATGTACCGTGAACGACATACTTTAATAATTTATGATGATCTCTCCAAACAGGCACAAGCTTATCGCCAAATGTCTCTTCTATTAAGAAGACCTCCCGGTCGTGAAGCTTATCCAGGAGATGTTTTTTATTTGCATTCACGCCTTTTGGAAAGAGCCGCTAAATCAAGTTCTAGTTTAGGTGAAGGAAGTATGACTGCTTTACCAATAGTTGAGACTCAATCTGGAGACGTTTCAGCTTATATTCCTACTAATGTAATTTCCATTACAGATGGACAAATATTCTTATCCGCCGATCTATTCAATGCTGGAATCCGACCTGCTATTAATGTGGGTATTTCTGTTTCCAGAGTAGGATCCGCAGCTCAAATTAAAGCCATGAAACAGGTAGCTGGCAAATCAAAATTGGAACTAGCGCAATTCGCAGAGTTAGAAGCCTTTGCACAATTTGCTTCTGATCTCGATAAAGCTACTCAGAATCAATTGGCAAGAGGTCAACGATTACGTGAGTTGCTTAAACAATCCCAATCAGACCCTCTCACGGTGGAAGAGCAGATAGCTACTATTTATACCGGAGCGAATGGATATCTTGATCCGTTAGAAATTGGACAGGTAAAGAAATTTCTTGTTCAGTTACGTACTTACTTAAAAAAGAATAAACCTCAATTCCAAGAAATTCTATCTTCTACCAAGACATTCACCGAGCAAGCAGAAGCCGTTTTGAAGGAAGCTATTCAGGAACAGATCGAACTATTTCTACTTGGGTGTATCGCTCAAATTATTGGCCCAGTACTGGATGTCGTTTTTCCCCCGGCTTTGGTAGTTAAGGGTCGAAATACTGTCGGTCAGCAAATTAATGTGACTTGCGAGGTACAACAATTATTAGGAAATAATCGAGTTAGAGCTGTAGCTATGAGTGCTACAGATGGGCTGATGAGAGGAATGGAAGTGATTGACACGGGAGCTCCTCTAAGTGTTCCAGTCGGCGGAGCTACTCTCGGGCGAATCTTCAACGTTCTTGGAGAGCCTGTTGATAATTTAGGTCCTGTAGATACTCGCACAACATCTCCTATTCATAGATCTGCGCCTGCCTTTATACAGTTAGATACGAAATTATCAATCTTTGAAACAGGTATTAAAGTGGTAGATCTTTTAGCTCCTTATCGCCGTGGAGGAAAAATCGGACTATTTGGGGGAGCTGGAGTAGGTAAAAAAGAATCCGGAGTAATTAATGAAAAAAATCTTGCAGAATCAAGAATGCCTTCTGCAGTGGCTCTTGAAATAGCTGAAGCTAACTTGAGTAGAGCTGAGGGTAAGAGACAAGTGATTGAAGCGAATCTAGCTCTCAGACGAGCTAGGACACGAGTAGAGGCTGCCAATGCTATTTCCATGAATGGATACTCTGAGATAGAACGAGAAAAAGAAAATTTGATTAAAGCTACTTGTGATAGTTTGGAACGATTAGAAAATTACAAAAATGAAACCCTTCATTTTGAACAACAAAGAGCGATAAATCAAGTCCGACAACGAGTTTTCCAACAAGCCTTACAAGGAGCTCTAGGAACTCTGAATAGTTGTTTGAATACCGAGTTACATTTCCGTGCGATCCGTACTAATATTGGCATTCTTGGGGCCATGATGAATGTTATACCATGTTACACACTCAAGGGGTTATATGATATATCGGGTGTAGAAGTAGGCCAACATTTCTATTGGCAAATAGGAGGTTTACAAATCCATGCCCAAGTACTTATCACTTCTTGGGTCGTAATTGCTATCTTGTTAGGTTCAGTCATCATAGCTGTTCGGAATCCACAAACCATTCCGACCGACGGTCAGAATTTCTTTGAATATGTCCTTGAATTTATTCGAGACTTGAGCAAAACCCAGATTGGAGAAGAATATGGACCTTGGGTTCCCTTTATTGGAACTATGTTCCTATTTATTTTTGTTTCTAATTGGTCAGGTGCTCTTTTACCTTGGAAAATCATACAGTTACCTCATGGGGAGTTAGCTGCGCCCACGAATGATATAAATACTACTGTTGCTTTAGCTTTACCCACGTCAGTGGCATATTTTTATGCGGGTCTTACCAAAAAAGGATTGGGTTATTTCGAGAAATACATCAAACCAACTCCAATACTTTTACCAATTAACATCCTAGAAGATTTCACAAAACCTTTATCTCTTAGCTTTCGACTATTCGGGAATATATTGGCTGATGAATTAGTAGTTGTTGTTCTTGTTTCTTTAGTCCCTTCAGTAGTTCCTATACCTGTCATGTTTCTTGGATTATTTACAAGTGGTATTCAAGCTCTTATTTTTGCAACGTTGGCCGCGGCTTATATAGGCGAATCCATGGAGGGTCATCATTCATTTCGAAATTATTACAAATATCAATTAACTGAGCGTTTGGATTATTGGAGTTATCGTGTCATTAGTCTAGGGTTTACCTTTTTAACCATAGGTATTCTTTGTGGAGCAGTATGGGCTAATGAGGCATGGGGATCCTATTGGAATTGGGACCCCAAGGAAACTTGGGCATTTATTACTTGGACCATATTCGCGATTTATTTACATACTACAAATATAAATTGGAAAGGTACGAATTCTGCACTTGTAGCTTCTACAGGATTTCTTATAATTTGGATATGCTATTTTGGGATCAATCTATTAGGAATAGGTCTACATAGTTATGGTTCATTCACACTGTTGGACGAAATGATAAAGGAGTACCCGGAGACACATATACAAAAACTTGGAATACACAAGGAAACGATACAATTGGTCAAAACACACAATGAATATCATCTCCATATCATTTTGCATTTCTCGACAAATATAATCTCTTTCGCTATTCTAAGTGGTTATTTTTTGGGTAATGAGGAACTTGTCATTCTTAATTCTTGGGTTCAGGAATTCCTCTATAACTTAAGTGACACAATAAAAGCTTTTTCGATTCTTTTAGTTACTGATTTATGGATTGGATTTCACTCAACTCATGGTTGGGAACTAATAATTGGTTCGTTCTACAACGATCAAATTATATCTGGTCTTGTTTCCACCTTTCCAGTTATTCTAGATACAATTGTGAAATATTGGATTTTCCGTTATTTAAATCGTGTATCTCCTTCGCTTGTAGTCATTTATCATTCAATGAATGAAATGGTATATCTCTGGGTAATACCAGGAATAGCCATTTATCCGGGAGATAGAGTAAAAATTGAAGTAAGTCGTTATGATTCATGTTACCTTGTCAATCTCTGGCAATATTATTTTCATTTTTGGTCTCAACCACACAGGATTCATATAAACCAATTATCAAACTATTCCTTCTATTTTCTGGGTTATCTTTCAAGTGTACTAAGAAATCCTTTGGTGGTAAGGAATCAAATGTTGGAGAATTCATTTCTAATAGAAACTGGTATTAAGAAATTCGATACCATAGTCCCAGTTATTCCTCTCATTGGATCATTGTCTAAAGCTAAATTTTGTACCGTATCGGGACATCCTATTAGTAAGCCGATCTGGACCGATTTATCAGATTGTGATATTATTGATCGATTTGGTCGGATATGTAGAAATCTTTCTCATTATCATAGTGGATCCGAAAAACGGAGTTTGTATCGAGCTCGTAAACATAAGAGTACGGTAACAGAAGTACAAACTATCAATTCTTTTTCTACATCGGAATTTTTAAAAGAAGTGTATGGACTAATATGGATTGTACCCATTTTGACCCTTATATTGGGAATCACAATAGGGGTACTAGTAATTGTGTGGTTAGAAAGAGAAATATCTGCAGCGATACAACAACGTATTGGGCCTGAATATGCTGGCCCGTTGGGAATTCTTCAAGCTATAGCGGATGGGACTAAACTACTTTTTAAAGAGGACCTCCTCCCATCTCGAGGAGATATTCGTTTGTTTAGTGTGGGACCGTCTATAGCGGTTATATCAATTCTACTAAGTTATTTAGTAATTCCTTTTGGGTATCGTCTTGTTTTAGCCGATCTCAGTATAGGTGTTTTTTTATGGATCGCCATTTCCAGTATTGCTCCTATTGGGCTTCTTATGTCAGGATATGGATCGAATAATAAATATTCCTTTTTAGGTGGTCTACGAGCTGCTGCTCAATCTATTAGTTATGAAATACCATTAACTCTATGTGTGTTATCAATATCTCTAAGTTCAAGTACAGTTGATATAGTTGAAGCACAGTCAAAATATGGTTTTTGGGGGTGGAATCTGTGGCGTCAGCCTATAGGATTTATTGTTTTTCTAATTTCTTCTCTAGCCGAATGTGAGAGATTGCCCTTTGATTTACCAGAAGCGGAGGAGGAATTAGTAGCAGGTTATCAAACCGAGTATTCGGGTATCAAATACGGTTTATTTTATCTTGCTTCTTACCTAAATTTATTAGTTTCTTCATTATTTGTAACAGTTCTTTACTTAGGTGGGTGGAATTATATATCCATTCCTTTTGGAATGACAATGGGTATCCTTATTACATTAATTAAAGCTTATTTGTTTCTCTTCATTTCTATCACAACAAGATGGACTTTACCTAGGATGAGAATGGACCAGTTATTAAATCTTGGATGGAAATTTCTTTTACCTATTTCTCTAGGTAATCTGTTATTAACAACTTCTTCCCAACTTGTTTCATTACTCATGGGTGGGGCAAGCTCTTCTATTCTGGTTCATGGTTTCTCTTGGCTATATGGTTCATCTGGGGGGGAGATCGAGCTTCAAGAAATAGTGAATGGTCTTATCAATACACAAATGTATAACTCCCCAGGAATTTCAATTGCGCTTATATTCATCACTGTAGGAATTGGGTTCAAGCTTTCCCCAGCCCCTTTTCATCAATGGACTCCTGACGTATACGAAGGAATGTTTCTGCTTCACGAATATGATATTTTATGGGCATTTCTAATAATATCAAGCGTTATTCCTATCTTGGCATTTGTAATTTCAGGAGTTTTAGCCCCGGTTAGTGAAGGACCAGAGAAGCTCTCTAGTTATGAATCGGGCATAGAACCTATGGGGGACGCTTGGTTACAATTCCGAATCCGCTATTACATGTTTGCTCTAGTTTTTGTTGTTTTTGATGTTGAAACGGTCTTTCTTTATCCATGGGCAATGAGTTTCGATGTATTGGGTGTATCTGTATTTATCGAAGCTTTAATTTTCGTGCTTATCCCAATTGTGGGTTCAGTTTATGCATGGCGAAAAGGAGCGTTGGAATGGTCTGAACTCCTTCTTACGACTTATGCATTCTGTTATCATTTCCAATTGGATGATCCATTAATGCAATTGAAGGAAGATTCTAAATGGATAGATGTTTTTGATTTCCACTGGAGACTAGGAATCGATGGACTTTCCATAGGACCCATTTTACTGACAGGATTTATCACTACTTTAGCAACTTTAGCAGCTTGGCCAGTTACTCGAAATTCGCGGTTGTTCTATTTCCTGATGCTAGCAATGTACAGCGGTCAAATAGGATTATTTTCTTCTCGAGACCTTTTACTTTTTTTCATCATGTGGGAGTTAGAATTAATTCCTGTTTACTTACTTTTATCCATGTGGGGGGGAAAGAAACGTCTCTACTCGGCTACAAAGTTTATTTTGTACACTGCAGGGGGTTCCATTTTTTTCTTAATAGGAGTTCTAGGTATGGGTTTATATGGTTCCAATGAACCAACATTAGATTTTGAAAGATTAATTAATCAATCATATCCTGTGTCGTTGGAAATAATATTCTATTTTGGCTTCCTTATTGCTTATGCTGTAAAATTGCCGATTATACCCCTACATACATGGTTACCTGATACCCACGGAGAAGCACATATGTTTGAGCATGTCCTTTTTTTGAGTGTTTATTTATTTTCTATCGGTATCTATGGATTGATCACAAGTCGAAACATGGTTAGAGCGATTATGTGTCTTGAGCTTATACTAAATTCGGTTAATATCAATCTTGTAACATTTTCTGATATATTTGATAGTCGCCAATTAAAAGGAGACATTTTCTCAATCGTTATAGCCATTGCAGCTGCTGAAGCAGCTATTGGACTTGCTATTGTTTCGTCGATCCATCGTAACAGAAAAATTAATCAATCGAATTTGTTATTGTGTGCTTCTTTATTATTCGTCGGTGCAGTTGCTAAATCCGCACAATTCCCCCTTCACGTATGGTTACCTGATGCTATGGAAGGACCCACTCCTATTTCGGCTCTTATACACGCTGCTACTATGGCAGCAGGAATTTTTCTTGTAGCTCGGCTTCTTCCTCTTTTCATAGTCATACCTTATATAATGAATTTCATTTCTTTAATAGGTGTAATAACACTATTATTAGGGGCTACTTTGGCCCTTGCTCAAAGAGACATTAAAAAAAGCTTAGCCTATTCTACAATGTCTCAATTGGGTTATATTATGTTAGCTCTAGGTATAGGTTCTTATCGAGCTGCGTTATTCCATTTGATCACTCATGCCTATTCAAAAGCTTTATTGTTTTTGGGATCCGGATCCATTATTCATTCAATGGAACCTATTGTTGGATATTCACCAGATAAAAGTCAGAATATGGTTCTTATGGGTGGTTTAACAAGATATGTTCCAATTACAAGAACCACTTTTTTATTAGGTACACTTTCTCTTTGTGGTATTCCACCTCTTGCTTGTTTTTGGTCCAAAGATGAAATTCTTAATGATAGTTGGTTGTATTTCGCAGTAATAGCTTCTTTCACAGCAGGATTTACCGCATTTTATATGTTTCGGGTATATTTACTTACCTTTGATGGGTATTTACGTGTTCATTTTCAAAATTACAGTAGCACTGGTTCGTTCTATTCCATATCTCTATGGGGAAAAGGAAGAGGAGTCAATATGAATAAAAAGTCAAAAGATAGATACTTTGGAAATAAATACACTTCCATATATCCTCACGAATCGGACAATACTATGCTATTTCCTCTTCTTGTATTAGTACTATTTACTTTGTTGGTTGGATCAATAGGAATTTCTTTTGATATATTATCGAAATGGTTAACCCCATCAAGTTCTAATTATTCTGTAAATTCGGATGAATTTTTTACAAATGCCATTTTTTCAGTAAGTATAGCAATTTTCGGACTATTCATAGCATATATTTTATATGGATCCGCTTATTCATTTTTCCAGAATTTTGATTTAATCAATTCATTTGTGGACCGAATAAAAAATGTGATATACAATTGGTCATATAATCGTGGTTACATAGATATTTTTTATACTAGAGTTTTTACTGTGGGGATAAGAGGATTAACCGAACTAACTCAGTTTTTTGATAGACGTATAATTGATGGAATTACAAATGGTGTTGGTGTTGCAAGTCTTTTTATAGGGGAAGGGATTAAATATATGGGAGGTGGACGAATCTCATCTTATCTATTCTTCTATTTATCTTATGTATCAATATTTTTATTAATTATGGATTTACCTGGACCAATACATGATATTCTTGTTGTATTTCTGGGGTCAATTCTTGTATTAGGGGGTCTGGGGGTAGTATTATTTACCAATCCAATTTATTCTGCCTTTTCGTTGGGATTTGTTCTTGTTTGTATATCCTTATTCTATATTTCATCGAACTCCTATTTTGTAGCTGCCGCACAGCTCCTTATTTATGTGGGAGCCATAAATGTCTTGATCATATTTGCTGTAATGTTCATGAATGGTTCAGAATATTCCAATAATTCCTATTTTTGGACCATTGGAGATGGGGTCACTTCGATGGTTTGTACAACTATTCTTTTTTCACTAATTACTACTATCCCAGATACGTCATGGTACGGAATTATTTGGACTGCAAGATCAAACCAGATTATGGAACAGGACCTAATAAATAACGTTCAACAAATTGGGATTCATTTATCAACAGATTTTTATCTTCCGTTTGAACTCATTTCTATAATTCTTTTAGTTTCCTTGATAGGTGCAATTAGTATGGCTCGACAAATGGAAAAAATAGCGGAAATGTTCCCTATGGTAATTGGGTTCATGAATTATGGTCAACAAACAATACGAGCTGCAAGGTACATTGGTCAAAGTTTCATAATTACCTTATCCCACACAAATCGTTTACCTGTAACTATTCAATATCCTTATGAAAAATCGATCACACCAGAGCGTTTCCGGGGTCGAATCCACTTTGAATTTGATAAATGTATTGCTTGTGAAGTATGTGTTCGTGTATGCCCGATAGATCTACCCGTTGTTGATTGGAGATTTGAAAGAGATAAAAAGAAACAATTACTTAATTATAGTATAGATTTTGGGGTTTGTATATTTTGTGGTAACTGTGTCGAGTATTGTCCAACAAATTGTTTATCAATGACTGAAGAATATGAACTTTCTACTTATGATCGTCACGAACCAATCTCAATAATTGGAGATTACACAATTCAAACAGTTCAGAATCGCTTATCTGATTGGCTAGTCAAGCATGAGCTAGTTCATAGATCTTTGGGCTTCGATTACCGAGGAATAGAGACTTTACAAATACAAACCGAGGATTGGGACTCCATTGCTGTCATTTCATATGTATATGGTTACAATTATTTACGCTCTCAGTGTGCCTATGATGTAGCACCGGGCGGATTTTTAGCTAGTGTGTATCATCTTACAAGAATACAGTATGGTATAGATAAACCAGAAGAGGTATGTATAAAAGTATTTGCTCCAAGGAATAATCCTAGAATCCCGTCTGTTTTCTGGATTTGGAGAAGTGCTGATTTTCAAGAACGCGAATCTTATGATATGTTGGGAATCTCTTATGATAATCATCCACGTCTTAAACGTATCTTAATGCCTGAAAGTTGGATAGGCTGGCCCTTACGTAAGGACTATATTACCCCAAATTTCTATGAAATACAAGATGCTCATATGAATTTGATTGAGTTTCCGTTACTTGACCAAACAACCCCCAATTCAGTTATTTCAACTACATCGAATGATCTTTCGAATTGGTCAAGACTCTCCAGTTTATGGCCGCTTCTATATGGTACCAGTTGTTGTTTCATTGAATTTGCTTCATTAATAGGCTCGCGATTCGACTTTGATCGTTATGGGTTGGTGCCAAGATCAAGTCCTAGGCAAGCGGACCTAATTTTAACAGCCGGCACGGTCACAATGAAAATGGCTCCTTCCTTAGTGAGATTATATGAGCAAATGCCTGAACCAAAATACGTCATTGCTATGGGGGCCTGTACTATTACAGGAGGGATGTTCAGTACTGATTCTTATAGTACTGTTCGGGGAGTCGATAAGCTAATTCCTGTGGATGTCTATTTGCCGGGCTGCCCACCTAAACCAGAGGCAGTTATAGATGCTATAACAAAACTTCGTAAGAAGATATCTCGAGAAATATTTGAAGATAGAACTGTATCTCAACAGGAAAATCGATGTTTTACTACCAATCACAAATTTTCTGTTCAACGCAGTACTCATACTATGCAAAATAGAAATACTTTTTCTTGGGTAAAGGAACAGATGACTCGATCCATTTCTATATATGTAATAACTCGAGCATCCATTTCAAATGCATATCCCATTTTTGCGCAGCAGGGTTATGAAAACCCACGAGAAGCAACTGGACGAATTGTATGTGCTAATTGCCATTTAGCTGATAAGCCCGTGGATATTGAAGTTCCGCAAGCTGTGCTTCCTGATACTGTATTTGAAGCAGTTGTTCGAATTCCTTATGATATGCAACTGAAACAAGTTCTTGCTAATGGTAAAAAAGGGGGTTTGAATGTGGGTGCTGTTCTTATTTTACCCGAGGGATTCGAATTAGCCCCCCCCGATCGTATTTCTCCTGAGTTGAAAGAAAAGATAGGAAATCTGTCTTTTCAGAGTTATCGTCCCAATAAAAAAAATATTCTTGTGATAGGTCCTGTTCCGGGTCAAAAATATAGTGAAATCGTCTTTCCCATTCTTTCCCCCGACCCTGCTACGAAGAAAGACGTTCACTTCTTAAAATATCCCATATATGTGGGTGGGAACAGAGGAAGGGGTCAGATTTATCCTGATGGTAGCAAGAGTAACAATACAGTCTATAATGCTACATCAGCAGGTATAGTAAGCAAAATAGTACGAAAAGAAAAGGGAGGATATGAAATAACCATAGTTGATGCATCGGGACGTCAAGTGGTTGATATTATACCTCCAGGGCCAGAACTTCTTGTTTCAGAGGGTGAATCCATCAAGCTTGATCAACCATTAACAAGCAATCCCAATGTAGGAGGGTTTGGTCAGGGAGATGCAGAAATAGTGCTTCAAGATCCATTACGCGTCCAAGGCCTTTTGTTCTTCTTCGCATCTGTTATTTTGGCACAAGTTTTTTTGGTTCTTAAAAAGAAACAGTTTGAAAAAGTTCAATTGTACGAAATCAATTTTATGACTTTTTACTATCGTCCAACCGTTACAGAGGCTTTTTACTCTGTTCAATACATAATGACTGAGGCCAACTTTGGTTGGTTAATCCGATCAGTTCATCGGTGGTCAGCAAGTATGATGGTTCTCATGATGATCCTGCACGTATTTCGTGTGTATCTCACAGGTGGATTTAAAAAACCTCGCGAATTAACTTGGGTTACAGGTGTGGTTTTGGCTGTATTGACTGCATCTTTTGGTGTAACTGGTTATTCCTTACCTCGGGACCAAATTGGTTATTGGGCAGTAAAAATCGTGACAGGCGTACCCGAAGCTATTCCTGTAATAGGATCGCCTTTAGTAGAGTTATTACGTGGAAGTGCTAGTGTGGGCCAATCCACTTTGACTCGTTTTTATAGCTTACACACTTTTGTATTGCCTCTCCTTACTGCCGTATTTATGTTAATGCACTTTCCAATGATACGTAAGCAAGGTATTTCCGGTCCTTTAGTATTAAGAGCAAAATTGGCTAAAGGGATGGGACATAATTATTATGGAGAACCCGCGTGGCCCAATGATCTTTTATATATTTTTCCAGTAGTAATTTTAGGTACTATTGCATGTAATGTAGGTTTAGCGGTTCTAGAACCGTCAATGATTGGTGAACCGGCGGATCCATTTGCAACTCCTTTGGAAATATTACCCGAATGGTACTTCTTTCCCGTATTTCAAATACTCCGCACAGTACCCAATAAGTTATTGGGCGTTCTTTTAATGGTTTCAGTACCGATGGGATTATTCACAGTACCCTTTTTGGAGAATGTCAATAAATTCCAAAATCCATTTCGTCGACCAGTAGCTACAACAGTTTTTTTGATCGGTACCGCAGTAGCTCTTTGGTTAGGTATTGGAGCAACATTACCTATTGATAAATCCCTAACTTTAGGTCTTTTTATGATTGAAGTTTTTCTATTTGGAATCGTCTTAGGTCTAATTCCTATTACTTTGGCAGGATTATTTGTGACTGCATATTTACAATACAGACGTGGTGATCAGTTGGACCTTATGCTTACTATAACTAGTTATTTCGGTTTTATACTGGCTGCTTTAACTATAACCCCAGCTCTATTTATTGGTTTGAACAAGATACGACTTATTATGGATATAGTAAGTCTCGCTTGGGCTGCTTTAATGGTAGTCTTTACATTTTCCCTTTCACTCGTAGTATGGGGAAGGTTGAGCGATATTGCACACCATCATTTAGCTATTGCTATTCTTTTCCTGATCGCTGGTCATATGTATAGGACCAACTGGGGCATTGGTCATGGCCTTAAGGACATTTTAGAGGCTCATAAAGGTCCATTTACGGGCCAGGGCCATAAGGGCCTATATGAAATCCTAACAACGTCATGGCATGCTCAATTATCTCTTAACCTGGCTATGTTAGGCTCTTTAACCATTGTTGTAGCTCATCATATGTATTCCATGCCCCCCTATCCATACCTAGCTACTGACTATGGTACACAACTTTCGTTGTTCACACATCACATGTGGATTGGTGGATTTCTCATAGTTGGTGCTGCTGCACATGCAGCCATCTTTATGGTAAGAGACTACGATCCAACTACTCGATACAACGATCTATTAGATCGCGTCCTTAGGCACCGCGATGCAATCATATCACATCTTAACTGGGTATGTATATTTCTAGGTTTTCACAGTTTTGGCTTGTATATTCATAATGATACCATGAGTGCTTTAGGACGTCCCCAAGATATGTTTTCAGATACCGCTATACAATTACAACCCATCTTTGCTCAATGGATACAAAATACCCATGCTTTAGCACCTGGCGTAACAGCTCCTGGTGCAACAACGAGTACCAGCTTAACCTGGGGAGGTGGTGAGTTAATAGCAGTAGGCGGCAAGGTAGCTTTGTTACCTATTCCATTAGGAACCGCAGATTTTTTAGTCCATCACATTCATGCATTTACGATCCATGTGACTGTATTGATACTACTGAAAGGTGTTCTATTTGCTCGCAGTTCCCGTTTGATTCCTGATAAAGCAAATCTTGGTTTTCGTTTCCCTTGTGATGGACCAGGGCGAGGGGGGACATGTCAAGTATCCGCCTGGGATCATGTCTTCTTAGGTCTATTCTGGATGTACAATGCAATTTCGGTAGTCATTTTCCATTTCAGTTGGAAAATGCAGTCGGATGTTTGGGGTACTATAAGTGATCAAGGGGTGGTAACTCATATCACAGGAGGAAACTTTGCACAAAGTTCCATTACTATTAATGGGTGGCTCCGAGATTTCTTATGGGCACAGGCATCTCAGGTTATTCAGTCTTATGGTTCTTCATTATCTGCATATGGTCTTTTTTTCTTAGGTGCTCATTTTGTCTGGGCTTTCAGTTTAATGTTTCTATTCAGTGGCCGTGGTTATTGGCAAGAACTCATTGAATCCATCGTTTGGGCTCATAACAAATTAAAAGTTGCTCCTGCTACTCAGCCTAGAGCCTTGAGCATTGTACAAGGACGTGCTGTAGGAGTAACCCATTACCTTCTGGGCGGAATTGCCACTACATGGGCGTTCTTCTTAGCAAGAATTATTGCAGTAGGAATGGAATTAAGATTTCCGAGGTTTAGCCAAGGCTTAGCTCAGGACCCCACTACTCGTCGTATTTGGTTTGGTATTGCTACCGCACATGACTTCGAGAGTCATGATGATATTACTGAGGAACGTCTTTATCAGAACATTTTTGCTTCTCACTTTGGACAGTTAGCAATAATCTTTCTGTGGACGTCAGGAAATCTGTTTCATGTGGCTTGGCAAGGAAATTTTGAGTCATGGATACAGGACCCTTTACATGTAAGACCAATTGCTCATGCAATTTGGGATCCTCATTTTGGTCAACCAGCTGTAGAAGCCTTTACTCGAGGAGGTGCTACCGGCCCAGTGAATATCGCTTATTCCGGTGTTTATCAGTGGTGGTATACAATCGGATTACGCACCAATGAAGATCTTTATACAGGAGCTCTTTTTCTATTATTTATTTCTGCTATATCTTTAATAGCGGGTTGGTTACACCTACAACCCAAATGGAAACCAAGCGTTTCGTGGTTCAAAAATGCTGAATCTCGTCTCAATCATCATTTGTCAGGACTTTTCGGAGTAAGTTCCTTGGCTTGGACAGGACATTTAGTTCATGTCGCTATTCCCGGATCCAGGGGAGAGTACGTCAGATGGAATAATTTCTTAGACGTATTACCCTATCCCCAAGGGTTGGGACCCCTTCTTACGGGTCAGTGGAATCTTTATGCCCAAAACCCTGATTCGAGTAGTCATTTATTTGGGACCTCCCAAGGGGCGGGAACTGCCATTCTAACCCTTCTTGGGGGATTCCATCCACAAACGCAAAGTTTATGGCTGACCGATATTGCTCATCATCATTTAGCTATTGCATTTATTTTTCTCATTGCTGGTCATATGTATAGAACTAACTTCGGGATTGGGCACAGTATCAAAGATCTTTTAGAAACACATATTCCTCCGGGGGGTCGATTAGGACGTGGGCATAAGGGTCTTTATGACACAATCAATAATTCGATTCATTTTCAATTAGGTCTTGCTCTAGCCTCTTTAGGGGTTATTACTTCCTTAGTAGCTCAACATATGTACTCCTTACCTGCTTATGCATTCATAGCACAAGACTTTACTACTCAAGCTGCCTTATATACTCATCACCAATACATTGCAGGGTTCATCATGACAGGAGCCTTTGCTCATGGAGCTATATTTTTCATTAGAGATTACAATCCGGAGCAGAATGAGGATAACGTATTGGCAAGAATGTTAGACCATAAAGAAGCTATCATATCTCATTTAAGTTGGGCCAGCCTGTTTCTGGGGTTCCATACCTTGGGCCTTTATGTTCATAACGACGTCATGCTCGCTTTTGGTACTCCGGAAAAACAAATCTTGATCGAACCTATATTTGCCCAATGGATACAATCTGCTCATGGTAAGACTTCATATGGGTTCGATGTACTCTTATCTTCAACGAATGGCCCAGCCTTCAATGCAGGTCGAAGCATATGGTTACCGGGATGGTTGAATGCTGTTAATGAGAATAGTAATTCACTTTTCTTAACAATAGGCCCTGGCGATTTCTTGGTTCATCATGCTATTGCTCTAGGTTTGCATACAACTACATTGATTTTAGTAAAAGGTGCTTTAGATGCACGTGGTTCCAAATTAATGCCGGATAAAAAGGATTTCGGTTATAGTTTTCCTTGTGACGGCCCAGGACGCGGCGGTACTTGTGATATTTCTGCTTGGGACGCATTTTATTTGGCAGTTTTCTGGATGTTAAATACCATTGGATGGGTTACTTTTTATTGGCATTGGAAACACATCACATTATGGCAGGGTAATGTTTCACAATTTAATGAATCCTCCACTTATTTGATGGGATGGTTAAGAGATTATCTATGGTTAAACTCTTCACAACTTATCAATGGATATAATCCTTTTGGTATGAATAGTTTATCGGTATGGGCGTGGATGTTCTTATTTGGACATCTTGTTTGGGCTATTGGATTTATGTTCTTAATTTCATGGCGTGGATATTGGCAAGAATTGATTGAAACTTTAGCATGGGCTCATGAACGCACACCTTTGGCTAATTTGATTCGATGGAGAGATAAGCCGGTGGCTCTTTCCATTGTACAAGCAAGATTGGTTGGAATGTCACATTCAGTAAAAATTTATGATACATGTATAGGGTGTACTCAATGTGTACGAGCTTGCCCCACAGATGTATTGGAAATGATACCTTGGGACGGATGTAAAGCCAAGCAAATAGCTTCCGCGCCAAGAACCGAGGACTGTGTAGGTTGTAAGAGATGTGAATCCGCCTGCCCAACAGATTTTTTGAGTGTCCGTGTTTATTTAGGGCCTGAAACAACTCGCAGCATGGCTCTATCTTATATGACAGATCTCAACTTACCCTCTATTTTTGTGCCTTTAGTGGGCCTAGTATTTCCGGCAATTGCAATGGCTTCTTTATCTCTTCATGTCCAAAAAAATAAGATTGTCATGCGAGATCTAAAAACATATCTCTCCGTGGCACCTGTGTTAACTACTCTATGGTTTGGGTCTTTAGCAGGTCTATTGATAGAAATTAATCGTTTATTCCCAGATGCCCTGTCATTCCCCTTTTTTATGACTGCAATTTTAGAGAGACGCGAAAGTACAAGCCTATGGGGTCGCTTCTGCAACTGGATAACCAGCACTGAAAATCGTCTTTACATTGGATGGTTCGGTGTTTTGATGATCCCTACCTTATTGACCGCAACTTCTGTATTTATTATCGCCTTCATTGCTGCTCCTCCAGTAGATATTGATGGTATTCGCGAACCTGTTTCTGGTTCTTTACTTTATGGAAACAATATTATCTCTGGTGCCATTATTCCGACTTCTGCAGCTATAGGTTTGCATTTTTACCCAATCTGGGAAGCAGCATCTGTTGATGAGTGGTTATACAATGGCGGTCCTTATGAGCTAATTGTTCTACACTTCTTACTTGGTGTAGCTTGTTACATGGGTCGTGAGTGGGAACTTAGTTTCCGTCTGGGTATGCGTCCTTGGATTGCTGTTGCATATTCAGCTCCTGTTGCAGCTGCTACTGCTGTTTTCTTGATCTACCCTATTGGTCAAGGAAGTTTCTCTGATGGTATGCCTTTAGGAATCTCTGGTACTTTCAACTTTATGATTGTATTCCAGGCAGAGCACAACATCCTTATGCATCCATTTCACATGTTAGGTGTAGCTGGTGTATTCGGCGGCTCCCTATTCAGTGCTATGCATGGTTCCTTGGTAACCTCTAGTTTGATCAGGGAAACCACTGAAAACGAGTCTGCTCTAGACCTAGCTATGGCTTTATACGAATTAGCGGTTTTTGATCCCTCTGATCCCGTTCTTGATCCAATGTGGAGACAAGGTATGTTCGTTATACCCTTCATGACTCGTTTAGGAATAACCAATTCGTGGGGTGGTTGGAGTATTTCAGGAGGAACTATAACAAATCCGGGTATTTGGAGTTATGAAGGTGTGGCAGGGGCACATATAGTGTTTTCCGGCTTGTGCTTCTTGGCAGCTATCTGGCATTGGGTATATTGGGACCTAGAAATATTCTGTGATGAACGTACGGGAAAACCTTCTTTGGATTTGCCCAAGATCTTTGGAATTCATTTATTTCTCTCAGGGGTAGCTTGCTTTGGCTTTGGCGCATTTCATGTAACAGGTTTGTATGGTCCTGGAATATGGGTGTCCGACCCTTATGGACTAACTGGAAAAGTACAATCTGTAAATCCAGCGTGGGGCGCGGAAGGTTTTGATCCTTTTGTTCCGGGAGGAATAGCCTCTCATCATATTGCAGCGGGTACATTGGGCATATTAGCAGGCCTATTCCATCTTAGTGTCCGTCCGCCTCAACGTCTATACAAAGGATTACGTATGGGCAATATTGAAACTGTACTTTCCAGTAGTATCGCTGCTGTTTTTTTTGCAGCTTTTGTTGTTGCTGGAACTATGTGGTATGGTTCAGCAACTACCCCAATCGAATTATTTGGTCCTACTCGTTATCAGTGGGATCAGGGATACTTTCAGCAAGAAATATATCGAAGAGTTAGTGCCGGGCTAGCCGAAAATCTTAGTTTATCGGAAGCTTGGTCTAAAATTCCCGAAAAATTAGCCTTTTATGATTATATTGGTAATAATCCGGCAAAAGGGGGATTATTCAGAGCAGGCTCAATGGACAATGGGGATGGAATTGCTGTTGGATGGTTAGGACACCCCGTCTTTAGAGATAAAGAAGGGCGCGAGCTTTTTGTACGTCGTATGCCTACTTTTTTTGAAACATTTCCGGTAGTTTTGGTAGATGAAGACGGAATTGTGAGAGCTGATGTTCCTTTTAGAAGGGCAGAATCAAAGTATAGTGTTGACCAAGTAGGTGTTACTGTTGAGTTCTATGGTGGCGAACTTAATGGAGTAAGTTATTCTGATCCTGCTACTGTGAAAAAATATGCTAGACGTGCCCAATTAGGTGAAATTTTTGAATTAGATCGGGCTACTTTGAAATCCGATGGTGTTTTTCGTAGCAGTCCAAGGGGTTGGTTCACTTTTGGGCATGCTACGTTTGCTTTGCTCTTCTTGGATGCTCAAGTGGAATTTGGAACATTCCAAAAAATTGCATTTGTATGGTCTGGGGAGGCTTACTTGTCTTATAGTTTAGGTGCTTTATCTGTCTTTGGTTTCATCGCTTGTTGTTTCGTCTGGTTCAATAATACCGCCTATCCTAGTGAGTTTTACGGACCCACCGGGCCAGAAGCTTCTCAAGCTCAAGCATTTACTTTTCTAGTTAGAGACCAACGTCTTGGAGCTAATGTGGGATCCGCCCAAGGACCTACTGGTTTAGGTAAATATCTAATGCGTTCCCCGACTGGAGAGGTTATTTTTGGAGGAGAAACTATGCGTTTTTGGGATCTTCGTGCTCCCTGGTTAGAACCTCTAAGGGGTCCCAATGGTTTGGACCTGAGTAGGCTGAAAAAAGACATACAACCTTGGCAAGAACGACGTTCAGCAGAATATATGACTCATGCTCCTTTAGGTTCTTTAAATTCCGTGGGTGGCGTAGCTACCGAGATCAATGCAGTCAATTATGTCTCTCCTAGAAGTTGGTTAGCTACCTCTCATTTTGTTCTAGGATTCTTCTTTTTTGTGGGGCATTTGTGGCATGCGGGAAGGGCCCGCGCAGCTGCTGCAGGGTTTGAAAAAGGAATCGATCGTGATTTGGAACCTGTTCTTTCCATGACCCCTCTTAACATGTTACGTCAATTCGAACTTGCTCGATCTGTTCAATTGCGACCTTATAATGCAATCGCATTCTCTGCTCCAATCGCTGTTTTTGTTTCCGTATTCCTGATTTATCCACTGGGTCAATCTGGTTGGTTCTTTGCGCCCAGTTTTGGCGTAGCAGCTATATTTCGATTCATCCTCTTCTTCCAAGGATTTCATAATTGGACGTTGAACCCATTTCATATGATGGGAGTTGCCGGAGTATTAGGTGCAGCTATGTCTGGAAGCACGGGAGAACGTTCTTTTGCTGATATTATTACCAGTATTCGATACTGGGTTATTCATAGCATTACTATACCTTCCCTATTCATTGCGGGTTGGTTATTCGTCAGTACGGGTTTAGCTTACGACGTGTTTGGAAGTCCTCGGCCAAATGAGTATTTCACGGAAAGCCGACAGGGGATTCCATTGATAACCGGCCGTTTTGATTCTTTGGAACAACTCGATGAATTTAGTATGACCATAGATCGAACCTATCCAATTTTTACAGTGCGCTGGTTGGCTGTTCACGGACTAGCTGTACCTACCGTTTCTTTTTTGGGGTCAATATCAGCAATGCAGTTCATCCAACGAATGGCTACACAAACCGTTGAGGATAGTTCTAGATCTGGGCCAAGACGAACTACTGTAGGGGATTTATTGAAACCATTGAATTCGGAATATGGTAAAGTAGCTCCGGGATGGGGGACTACACCACTTATGGGGGTCGCAATGGCTCTATTTGCGATATTCCTATCTATTATTTTGGAAATTTATAATTCTTCCGTTTTACTGGATGGAATTTCAATGATGCTTACTCTCAAACTCTTTGTTTACACAGTAGTGATATTCTTTGTTTCCCTTTTTATCTTTGGATTCTTATCTAATGATCCAGGACGCAATCCTGGACGTGAGGAAATGGCCGATACTACTGGAAGGATTCCTCTTTGGCTGATAGGTACTGTAACTGGTATTCTTGTGATCGGTTTAATAGGTGTTTTCTTTTACGGTTCATATTCTGGGTTGGGTTCATCTCTCATGCTTAATATCTTTAGTTTAATCGGTATCTGTCTTAATTCTGTCCTTTATTCGAGTAGTTTTTTCTTCGCCAAATTGCCCGAAGCTTATGCCATTTTCAATCCAATCGTAGATGTTATGCCTGTCATACCTGTACTCTTTTTTCTCTTAGCCTTTGTTTGGCAAGCCGCTGTAAGTTTTCGAATGACACAATCAAACCCGAATGAACAAAATGTTGAATTGAATCGTACCAGTCTATACTGGGGTTTATTACTCATTTTTGTACTCGCTGTTTTATTTTCCAATTATTTCTTCAATATGGAAGTCAATATTCTCGCATTTATTGCTACTGCACTGTTCATTCTAGTTCCTACTGCCTTTTTACTTATTATCTACGTAAAAACAGTCAGTCAAAATGATATGGAAACAGCAACCCTAGTCGCCATCTCCATATCTGGTTTACTTGTAAGCTTTACTGGGTACGCCTTATATACCGCTTTTGGGCAACCCTCTCAACAACTAAGAGATCCATTCGAAGAACACGGGGACATGGAAGCATTGGTTTATACATTCCTTTTAGTCTCGACTTTAGGGATAATTTTTTTCGCTATCTTTTTTCGAGAACCGCCTAAGGTTCCGACTAAAAAAATGACTATTGCTTTCCAATTAGCTGTTTTTGCATTAATTGCGACTTCATCAGTCTTACTGATTAGTGTACCCGTTGTATTTGCTTCTTCTGATGGTTGGTCAAGTAACAAGAATGTTGTATTTTCCGGTACATCATTATGGATTGGATTAGTCTTTATGCGTTGGAGACGTTTCGTATTTGAAGCAATTTATAAAGCGCAGGCCGAAACGGGTGAAATCAAAGGACATTACTTAAATGCTACTGCGGGTACATGTGAAGAAATGATCAAAAGGGCCGTATTTGCCAGAGAATTGGGAGTTCCTATCGTAATGCATGATTACTTAACTGGGGGATTCACTGCAAATACTAGTTTGGCTCATTATTGCCGCGACAATGGCCTACTTCTTCACATCCATCGCGCAATGCATGCAGTTATTGATAGACAGAAAAATCATGGTATGCATTTTCGTGTACTAGCTAAAGCATTACGTATGTCTGGTGGAGATCATATTCACGCTGGTACAGTAGTAGGTAAACTGGAAGGGGAACGCGAGATGACTTTGGGTTTTGTTGATTTATTACGTGATGATTTTATTGAAAAAGACCGTAGTCGTGGTATCTTTTTCACTCAAGATTGGGTCTCTATGCCAGGTGTTATACCTGTGGCTTCAGGGGGTATTCATGTTTGGCATATGCCTGCTCTTACCGAAATCTTTGGAGATGATTCCGTACTACAGTTTGGTGGAGGAACTTTAGGGCACCCTTGGGGAAATGCACCTGGTGCAGTAGCTAATCGGGTGGCTTTAGAAGCGTGTGTACAAGCTCGTAATGAAGGACGTGATCTTGCTCGTGAAGGTGCTGAAATTATCCGTGAAGCTAGCAAATGGAGCCCTGAGCTAGCCGCTGCTTGTGAAGTATGGAAACAGATTAAATTCTTCGAACCGGTAGATATGATTCAACCTCAGACCCTTTTGAATGTAGCGGATAACAGCGGAGCTCGAAAATTGATGTGTATTCGAATCATAGGAGCTGGTAATCACCGATATGCTCATATTGGTGATGTTATCGTTGCTGTAATCAAAGAAGCAGTTCCCAATATGCCTCTAGAAAGATCAGAAGTAATTAGAGCTGTAATTGTACGTACATGTAAAGAACTCAAACGTGAAAACGGTATGATAATACGATATGACGACAATGCTGCAGTTGTCATTGATCAAGAAGGAAATCCAAAAGGAACTCGAGTTTTTGGTGCGATCGCTCGAGAATTGAGACAGTTGAATTTTACTAAAATAGTTTCATTAGCTCCCGAAGTATTAATGAAAGGAATATCTTGTCGAGGCAATCATATTAGTTTCGGCAGATACGCTCTTCAGGCACTTGAACCTGCTTGGATTACAGCTAGACAAATAGAAGCAGGGCGAAGAGCAATGACACGATATGCGAAAATATGGGTACGTATATTTCCCGACAAACCTGTTACAGTAAGACCCGCGGAAACGCGTATGGGTTCGGGGAAGGGATCCCCTGAATATTGGGTATCCGTTGTTAAACGGGGTCGAATACTTTATGAAATGGGTGGAGTATCAGAAACTGTAGCTAGAGCAGCTATTGAGATAGCTGCGCGCAAAATGCCTATACGAACTCAATTTCTTATGCCCTTAGGCACGGCCATACATAACATAGAAATCACACGTGGAAAGGGTGGACAATTAGCTAGAGCAGCAGGTGCTGTAGCGAAACTGATTGCAAAAGAGGGTAAATCGGCCACATTAAGATTACCATCTGGGGAGGTCCGTTTGATATCCAAAAACTGCTTAGCAACAGTCGGACAAGTGGGTAATGTTGGGGTGAACCAAAAAAGTTTGGGTAGAGCCGGATCTAAGTGTTGGCTAGGTAAGCGTCCTGTAGTAAGAGGGGTAGTTATGAACCCTGTAGACCATCCCCATGGGGGCGGTGAAGGGAGAGCCCCAATTGGGAGAAAAAAACCCACAACCCCTTGGGGTTATCCTGCGCTTGGAAGAAGAAGTAGGAAAAGGAAAAAATATAGTGATAGTTTTATTCTTCGTCGAGGATATACAGCTCGGAGACGTCGAACAAAAATTGCATCAACCTTTAGAGGGGCTCATTCAAGACTTACTCGAACGATTACTCAACAGAAAATGAGAGCTTTGGTTTCCTCTCATCGAGATAGAGGCAGACAAAAGAGGGATTTTCGTCGTTTGTGGATCACTCGGATAAATGCAGTAACTCGTGAGAATAAGGTATTCCATAGTTATAGTATATTAATACACAATCTGTACAAGAAGCAATTGCTTCTTAATCGTAAAATACTTGCGCAAATAGCTATATCAAATAAGAATTGTCTTTACATGATTTCCAATAAGATTTTCATTAGTAAAGGACGTAGTTATCTGATAAAAAATATTTGGAAGAAAAAAGGATATTTAGCTGCAGTAAAAGCTTTTTCTTTAGCGAAACACAATACACCCAGTCGATTAGAATTGAGAAAATTTTGTCGCTATTGTCATAAGCATACAATTCATGGGGAAATCAAGATGAAAATAAGGGCTTCCGTTCGTAAAATTTGTGAAAAATGTCGACTGATTCGCAGGCGTGGGCGAATTATAGTGATTTGTTCCAATCCGAAACATAAACAGAGACAAGGGACTCGAACACTACAGTGGAAGTGTGTTGAATCAAGAGTAGACAGTAAGCGTCTTTATTATGGTCGTTTCATTCTGTCACCACTTATGAAAGGTCAAGCTGATACCATCGGTATTGCCATGCGAAGGGCTTTACTTGGAGAAATAGAAGGAACATGTATCACACGTGCAAAATCTGAGAAGGTGCCACATGAATATTCTACGATAGTAGGTATTGAGGAATCAGTACATGAAATCTTACTAAATTTGAAAGAAATTGTATTGAGAAGTAATCTCTATGGAGTTAGAGACGCGTTGATTTGCGTACCTAGATACGTAACCGCTCAAGATATCATCTCACCACCTTCCGTAGAAATAGTTGACACGACACAACATATAGCTAACCTGACGGAACCAATTGATTTGTGTATTGGATTACAAATCAAGAGAGATCGCGGATATCGTAGTTATCCTATAGATGCTGTATCCATGCCTGTTCGAAATGCGAATCATAGTATTCAAGAGATACTTTTTCTAGAAATATGGACAAATGGAAGTTTAACTCCTAAGGAAGCACTTTATGAGGCTTCTCGTGATTCGGGGGTTTTAGTTATAGCCGAACACGAAGGAAAGATCATTTATACTGATACTCACAAGATCATGTTATCAAGTAATGGGATTCCATTAGTTATGTATCAACGTTCCAACAAAAATACTTGTATGCATCAAAAACCTCGGGTTCGGCGGGGTAAATGCATTAAAAAAGGACAAATTTTAGCGGACGGTGCGGCTACAGTTGGTGGGGAACTCGCTTTAGGAAAAAACGTATTAGTAGCTTATATGCCATGGGAGGGTTACAATTCTGAAGATGCAGTACTAATTAGCGAACGTCTGGTATATGAAGATATTTATACTTCTTTTCACATCCGAAAATATGAAATTCAGACTCATGTGACAAGCCAACCTGAAAGAATTACTAAGGAAATACCGCATCTGGAGGCTCATTTACTCCGCAATTTGGACAGAAATGGAATTGTGATGCTGGGATCTTGGGTAGAAACAGGTGATATTTTACAGATTAATAGGATGATCGACCAGTATAAACATCAACAACTTCGAATTGGACCAGTTTCTCCTCAACAAATAAAGGCTTGGGCCAACAAAATCGGAGAGGTGACAAAACCCTATACTTTTCATTATAAAACCAATAAACCAGAAAAAGATGGATTGTTTTGCGAAAGAATCTCTGGACCCATAAAAAGTGGAATTTGTGCTTGTGGAGCTGAAAAAGAAGACCCGAAATTTTGCGAACAATGCGGGGTAGAATTTGTTGACTCTCGGATACGAAGATATCAAATGGGATACATCAAACTCGCATGTCCAGTGACTCATGTGTGGTATTTGAAACGTCTTCCTAGTTATATCGCGAATCTTTTAGATAAACCCCTTAAGCAATTAGAAGGCCTAGTATACTGCTTCTCTTTTGCTAGGCCCATAGCTAAAAAACCTACTTTCTTACGATTACGAGGTTCATTCGAATATGAAATCCAATCCCGGAACTACAGTATCCCACTTTTTTTTACATTTCGAAATCGAGAAATCTCTACAGGAGCAGGTGCTATCAGAGAACAATTAGCTGATTCGGATTTGCGAATTATTATAGATAATTCATTGGCAGAATGGAAAGAATTATGGGAAGATAGAAAAAGAAGAAGAAAGGATTTTTTGGTTAGACGTATGGAATTAGCTAAACATCTTATTCGAACAAATGTAGAACCAGAATGGATGGTTTTGTGCTTATTACCAGTTCTTCCTCCCGAATTGAGACCAATCATTCAGATAGATGGAGGTAAACTAATGAGTTCGGATATTAATGAACTCTATAGAAGAGTTATCTATCGGAACAATACTCTTACTTCTACGCCAGGGGAATTAGTAATGTGTCAGGAGAAATTAGTACAAGAAGCCGTGGATACACTTCTTAATGGGATCCGCCAACCAATGAGGGATGGTCATAATAAAGTTTACAAGTCATTTTCGGATGTAATTGAAGGTAAAGAGGGAAGATTTCGTGAGACTCTGCTTGGTAAACGGGTCGATTATTCGGGGCGTTCCGTCATTGTTGTGGGTCCTTCGCTTTCATTACATCAATGCGGATTACCTGGAGAAATAGCAATAGAGCTTTTCCAAACATTTGTAATTCGTGGTCTAATCAGGCAACATGGTGTTTCTAACATAGGGATTGCTAAAAGTAAAATTCGGGAAAAAGAACCGATTGTATGGGAAATACTGCAAGAAGTTATGCAGGGGCATCCTGTATTGTTGAATAGAGCACCCACCCTGCATAGATTAGGCATACAGGCGTTCCAACCCATTTTAGTGGAGGGACGTGCTATTTGTTTACACCCATTAGTTTGTAAGGGCTTCAATGCAGACTTTGATGGGGATCAAATGGCTGTTCATGTACCTTTATCTTTGGAAGCTCAAGCGGAGGCCCGTTTACTTATGTTTTCTCATATGAATCTCCTGTCTCCAGCTATTGGAGATCCCATTTCCGTACCAACCCAAGATATACTTATCGGACTCTATGTATTAACGATCGGGAATCGTCGAGGTATTTGTGCAAATATGTATAATTGCAGAAACTATCAAAATAAAGAACCGTATTTTTGTAGTTCCTATGATGCACTTGGAGCTTATCGGCGGAAACGAATCAGTTTAGATAGTCCTTTGTGGCTCCGATGGCGTGTCATTGGGTCAAGAGAAGTTCCCATCGAAGTTCAATATGAATCTTTGGGTACTTATCATGAGATTTATGGGCACTATCTAATAGTAGGAAGTGTAAAAAAAGAAATCCGTTGTATATACATTCGAACCACTCTTGGTCATATTTCTTTTTATCGAGAAATAGAAGAAGCCATACAAGGGTTTTGTCGGGCCATAAATTTAGCAACACTTTTCCCTCGGGATATCTTGCAGGAAAAGGATAATGTCCAACTTAGAGTTGTCAATTATATCCTTTATATTCGAGGAATTTATCACACAAGTATTCAATTAGTTCGGACTTGCTTAGTATTGAATGACCAAGAACAAGAAGAGGTTCATTCCTTTGTTGAGGTAAGGGCAGATCTAATTCGCGATTTCATAAGAATTGAGTTAGTCGGAAAAAGGTATGATAGGGCAAGTTCCGGATTGATTCCCAATGGATTAGATTCCAAGGCGAAGATTGGTACGTTGTTGATAATTTTGTCATCATCCAATTGTTCTCGAATTCTCTTAGGCGCTATTGTACCTAAAAATTTTTATTCATCTTACATAACTCATAATCAGATCGTGTTAAAGAAATATCTTAAATACTGTTTAATAGATGAAAATAGGAGGATTTATAATCCCTTGAACCCATTCCATTTGAATTGGTTTTTCCATCATGATTATTGTGAAGAGACATCGACCAAAATTAGCCTTGGACAATTTATTTGTGAAAATGTATGTCTATTTGTAAAAAAATCTGGTCAAATTTTAATTGTTAATGTCGACTCTTTAGTTATAAGATCAGCTAAGCCTTATTTGGCTACTCCTGGAGCAACTGTTCATGGTCATTATGGGAAAATCCTTTACGAAGGAGATACATTAGTTACATTTATATATGAAAAATCGAGATCTGGTGACATAACGCAAGGTCTTCCAAAAGTAGAACAAATCTTAGAAGTGTCACTATCGATGAACCTCGAAAGGAGAGTTGAAGGTTGGAACGAACGCATACCAAGAATTCTTGGGATCCCCTGGGGGTTTTTGATTGGAGCTGAGCTAACCATAGCCCAAAGTTGTATCTCTTTGGTTAATAAGATCCAAAAGGTTTATCGATCCCAGGGGGTACAGATCCATAATAGACATATAGAGATTATTGTACGTCAAGTAACATCAAAAGTGTTGGTTTCAGAAGATGGAATGTCTAATGTTTTTTCGCCTGGAGAATTAATCGGATTGTTGCGAGCGGAACGAGCAGGGCGTGCTTTGGACTCGATCTGTTATCGGGCAATCTTATTGGGAATAACAAGAGCGTCTCTGAATACTCAAAGTTTCATATCCGAAGCAAGTTTTCAAGAAACCGCTCGAGTTTTAGCAAAAGCTGCTCTACGAGGTCGTATTGATTGGTTGAAAGGCCTGAAAGAGAACGTTGTTCTGGGGGGGATTATACCTGTTGGTGGATTCCAAAAAGGGCGTATTGGTTCACGTAAGAATGGGCGTAGAATACCAAAAGGCGTTATTCATGTTCAAGCGAGTTTCAACAATACCATTATAACTGTTACAGATGTACGAGGTCGGGTAGTTTCTTGGGCCTCTGCTGGTACTTCTGGATTCAAAGGCACAAGAAGAGGAACACCTTATGCTGCTCAAGCCGCAGCGGTAAATGCTATTCATACAGCGGGTATGCAACGAGCAGAAGTTATGATAAAGGGTCCTGGTCTCGGAAGAGATGCAGCATTACGAGCCATTCGTAGAAGTGGTATATTATTAAGTTTCGTACGTGATATAACACCTATGCCACATAATGGATGTCGACCTCCTAAAAAAAGACGTGTGATGGCAAGAAAAAGTTTGATTCAGAGGGAGAACAAGCGGAAAAATTTGGAACAGAAATATCATTTGATTCGCCGATCCTCAAAAGAAAGCAAAGTTTCATCGTTGGAAAAATGGGAAATTCATGGAAAATTGCAATCCCCACCACGTAATAGTGCACCTATACGTCTTCATCGACGTTGTTTTTTGACTGGAAGACCTAGAGCTAACTATCGAGACTTTGGCCTATCCGGACACATACTTCGAGAAATGGTTTATGCATGTTTGTTACCGGGCGCAACAAGATCAAGTTGGGTAAAACTTCGTTTGAAACGATGTGGTAGAAAGTTTTACGATCCGATAAAGAATCAAACTTATTTAAACGTTCCTGCTATTCTATATTTCTTTGAAAAAGGTGCTCAACCTACAGGAACTGTTTATGATATTTTAAGGAAGGCAGAATTCTTTATGATTGGCCATACAATCGCTATTCATAATGGAAAGGAACATTTACCTATTTATATAACAGATCGTATGGTAGGTCACAAATTGGGAGAATTCGCGCCTACTCTGGCAAGAAACGATAATAAATCTCGTCGTATGACAAGAAGATATTGGAACATCAATTTGGAAGAGATGATGGAAGCAGGAGTTCATTTTGGTCATGGTACTAAGAAATGGAATCCTAGAATGGCCCCTTACATCTCTGCAAAGCGTAAAGGTATTCATATTACAAATCTCGCTAGAACTGCTCGTTTTTTATCAGAAGCCTGTGATTTAGTTTTTGATGCATCAAGTAGGGGAAAAAGCTTCTTAATCGTCGGTACCAAAAATGCATCGGATTCAGTAGCATCAGCTGCAGAAGATGAAAAAATACGGAATTGTATCAAGAACTATGTACAATTCGAAGGAATTGCACGTATAACAATTCAAAAAAAATTACAGATGAATGTACAAAAGGAGGTAAACCGGAGACTCAACATTGCTATCACAAGAGTTGAAAAACCTTATGGACAACCTAATATTCTTGCAGAATATATAGCTTTACAATTAAAAAATAGAGTTTCGTTTCGAAAAGCAATGAAAAAAGCTATTGAATTAACTGAAACGGATACAAAGGGAATTCAAGTGCAAATAGCAGGCCGTATCGACGGAAAAGAAATTGCACGTGTCGAATGGATCAGAGAGGGTAGAGTTCCCCTACAAACAATTCGCGCTAAAATTGATCATTCTTCCTATACCATTCGAACTATTTATGGAGTATTAGGTATAAAAATTTGGATATTTGTAGACATGTCTCGTTACCGAGGACCTCGTTTTAAAAAAATACGCCGTCTGGGAGCTTTACCAGGACTAACTAGTAAAAGACCTAACCAATTGCGTAAAAAATCGCAATATCGTATTCGTCTAGAAGAAAAACAGAAATTGCGTTTTCATTATGGTCTGACAGAGCGACAATTACTTAGATATGTACATATCGCTGGAAAAGCCAAAGGGTCAACGGGTCAGGTTTTACTACAACTACTTGAAATGCGTTTGGATAACATCCTTTTTCGATTGGGTATGGCTTCGACCATCCCCGGAGCCAGGCAATTAGTTAACCATAGACATATTTTAGTTAATGGTCGTATAGTGGATATACCAAGTTATCGTTGCAAACCCCGAATTACTGCGAAGGATAACCAAGGATCAAAAGGTCTGATTCAATTCCAATATAAAGGATTAGTAAATCAAATAATAGATAGTAAATGGATCGGTTTGAAAATAAATGAGTTGTTAGTCGTAGAATATTATTCTCGTCAGACTATGTTGGTTAACCGTATTATGAAACACGGAAAAAAATCATTGGCTTATCAAATTATCTATCGAGCCGTGAAAAAGATTCAACAAACAGAAACAAATCCACTATCTGTTGAGGCAAATAGAATGGGCAGGGACACTATTGCCGATCTAATAACTTCTATAAGAAATGCTGACATGGATAAAAAAGGAAGGGTTCGAATAGCATCTACAAATATCACCGAAAACATTGTTAAAATACTTCTACGAGAAGGTTTTATTGAAAACGTTCGGAAACATCAGGAAAGTAACAAATATTTCTTGGTTTCAACTCTGCGAAGAAAAGGAATAATCAGCCGACCCGGCTTACGAATTTATTCCAACTATCAACGAATTCCTAAGATTTTAGGTGGAATGGGAATTGTAATTCTTTCTACTTCTCGAGGTATAATAACAGATCGAGAAGCTCGACTAGAAAGAATTGGAGGAGAAATTTTGTGTTATATATGG??????????????????????????????????????????????????????????????????????????????????????????????????????????????????????????????????????????????????????????????????????????????ATGTTGGCTCAATCCGAAGGAAATTATGCGGAAGCTTTACAGAATTATTATGAAGCTACGCGACCAGAAATTGATCCCTATGATCGAAGTTATATACTCTATAACATAGGCCTTATACACACAAGCAATGGAGAGCATACAAAGGCTTTGGAATATTATTTCCGGGCACTAGAACGAAACCCATTCTTACCACAAATGAATTGGCGATCAGAACATATATGGATAGAACTTATAAGGGGGTCTCGAAAAACAAGTAATTTTTGCTGGGCCTGTATCCTTTTTTTAGGTTCACTAGGATTCTTAGCGGTTGGAACTTCCAGTTATCTTGGTAGGAATCTGATATCCGTATTTCCATCTCAGCAAATTATTTTTTTTCCACAAGGAATCGTGATGTCTTTTTACGGGATCGCAGGTCTATTCGTTAGCTCCTATTTGTGGTGCACAATTTTGTGGAATGTAGGTAGTGGTTATGACCGATTCGATAGAAAAGAAGGAATTGTGTGCATTTTTCGTTGGGGATTTCCTGGAATAAATCGTCGCATCTTCCTTCGCTTCCTTATGAGAGATATCCAATCAATCAGAATTGAGGTTAAAGAGGGTCTTTATCCTCGTCGTGTCCTTTATATGGAAATCAGAGGTCAAGGGGCCATTCCCTTGACTCGTACTGATGAGAATTTTACTCCACGAGAAATTGAACAAAAAGCTGCCGAATTGGCCTATTTCTTGCGCGTACCAATTGAAGTATTT
>Anarthria_humilis
CGAGCTGACGAGATTAGTAATATTATCCGCGAACGTATTGAACAATATAATAGAGAAGTCAAGATTGCAAATATCGGTACCGTACTTCAAGTGGGGGACGGTATTGCTCGTATTCATGGTCTTAATGAAGTAATGGCAGGTGAATTAGTCGAATTTGAAGAAGGTACTACGGGTATTGCTCTGAATTTGGAATCCAAAAACGTTGGCGTTGTATTAATGGGCGATGGTTTGATGATACAAGAGAGAAGTTCTGTAAAAGCAACAGGAAGAATTGCTCAGATACCTGTGAGTGGGGCTTATTTGGGTCGTGTTATAAATGCCCTGGCTAAACCTATTGATGGGAGAGGCGAAATCGCAGCTTCTGAATCTCGGTTAATTGAATCCCCTGCCCCAGGTATTATTGCCAGACGTTCCGTATATGAACCCCTTCAAACAGGACTTATTGCTATTGATTCGATGATCCCTATAGGACGTGGTCAGCGAGAATTAATTATTGGGGACAGACAGACCGGCAAAACAGCAGTAGCCACAGATACAATTATAAATCAAAGGGGGCAAAATGTAATATGTGTTTATGTAGCTATCGGCCAAAAAGCATCTTCTGTGGCTCAGGTAGTGACTACTTTCCAGGAGGGGGGGGCCATGGAATACACTATTGTTGTAGCTGAAATGGCGGATTCCCCTGCTACATTACAATACCTCGCTCCTTATACGGGGGCGGCTTTGGCTGAGTATTTTATGTACCGCGAACAACATACTTTAATAATTTATGATGATCTCTCCAAACAGGCACAAGCGTATCGCCAAATGTCTCTTTTATTAAGAAGACCCCCCGGCCGTGAAGCTTATCCAGGAGATATCTTTTATTTGCATTCGCGCCTTTTGGAAAGAGCCGCCAAATCAAGTTCTCTTTTAGGTGAAGGAAGTATGACCGCTTTACCAATAGTGGAGACTCAATCAGGAGACGTTTCCGCTTATATTCCTACTAATGTCATTTCCATTACGGATGGACAAATATTCTTATCCGCGGATCTATTCAATGCCGGAATCCGACCCGCTATTAATGTGGGTATTTCTGTTTCCAGAGTGGGATCCGCAGCTCAAATTAAAGCCATGAAACAAGTAGCTGGCAAATCAAAATTGGAACTAGCTCAATTCTCGGAGTTAAAGGCCTTTGCACAATTTGCTTCTGATCTCGATAAAACGAGTCAGAAGCAATTGGCAAGAGGGCAACGATTGCAGGAATTGCTTAAACAATCTCAATCGGAACCTCTCACGGTGGAAGATCAGATAGCCTTTATTTATACCGGAACGAGGGGATATCTTGATTCATTAAAAATTGGACAGGTAAAGAAATTTCTTCATCAGTTACGTGACTATTTAAAAAAGAATAAATCGCAATTCCAAGAAATCCTATCTTCGAGCAAGATATTCACCGAGGAAGTGGAAGCCATTTTAAAGGAAGCTATTCAGGAACAGATGGAACTCTTTCTACTTGGGCGTATCGCTCAAATTATAGGACCCGTGTTGGATGTAGTTTTCCCCCCCGCTTTGGTAGTTCAGGGTCGAGACCTTGTTGATCAGCAAATTAATGTGACTTGTGAAGTACAACAATTATTAGGAAATAATCGAGTTAGAGCTGTAGCTATGAGTGCTACAGATGGGCTGATGAGAGGAATGGAAGTGATTGACACGGGAGCTCCTCTAAATGTTCCAGTCGGCGGAGCTACTCTCGGACGAATTTTCAACGTTCTTGGAAAGCCTGTGGATGATTTGGGTCCTGTAGATACTAGTACAACATCCCCTATTCATAGATCCGCACCTGCCTTTATAGAGTTAGATACGAAACTATCAATCTTTGAAACAGGTATTAAAGTGGTGGATCTTTTAGCTCCTTATCGCCGTGGAGGAAAAATCGGACTATTTGGGGGGGCTGGAGTAGGTAAAAAAGAGTCCGGAGTGATTAATGAAAAAAATCTTGCGGAATCTAGAATGCCTTCCGCAGTGACTCTTGAAATAGCTGAAGCTAACTTGAGTAGAGCTGAGGGTAAGAGACAAGTAATTGAAGCAAATCTAGCTCTCAGACGAGCTAGGACAAGAGTAGAGGCTGTCAATGCTATTTCCATGAATGGGTACTCTGAGATAGAACGTCAAAAAGAAGGTTTGATTAATGCTTACAGTAAGAAATTGGAACAATACGAAAATTTGAAAAATGAAACCCTTCGTTTTGAACAAGAAAGAGCTATGAACCAGGTCCGACAACGAGTTTTCCAACAAGCCTTACAAGGTGCTCTAGGAACTCTGAATAGTTGTTTGAATACCAAATTACATTTCCGTATGATCCGTGCTAATCTTGATATTCTCGGGGCCATCATGAATCTTAGACCATGTTACACACTCAAGGGCTTATACGATATATCGGGTGTAGAAGTAGGCCAGCATTTCTATTGGCAAATAGGGGGTTTACAAATCCACGCTCAAGTACTTATCACTTCTTGGGTCGTAATTGCTATCTTGTTAGGTTCAGTCATCATAGCTGTTCGGAATCCACAAACCATCCCGACTGACGGTCAGAATTTCTTTGAATATGTCCTTGAATTTCTTCGAGATTTGAGCAAAACCCAGATTGGAGAAGAATATGGTCCTTGGGTTCCCTTTATTGGAACTATGTTCCTATTTATTTTTGTTTCGAATTGGTCAGGCGCTCTTCTCCCTTGGAAAATCATACAGTTACCTCATGGGGAGTTAGCTGCGCCCACGAATGATATAAATACTACTGTTGCATTAGCTTTACTCACGTCAGTAGCATATTTTTATGCAGGTCTTAGCAAAAAGGGGTTGGGTTATTTCGAGAAATACATAAAACCAACTCCAATACTTTTACCAATTAACATCCTAGAAGATTTCACAAAACCTTTATCCCTTAGTTTTCGACTTTTCGGGAATATATTGGCTGATGAATTAGTAGTTGTTGTTCTTGTTTCTTTAGTCCCTTTAGTAGTCCCTATACCTGTCATGTTTCTTGGATTATTTACAAGTGGTATTCAAGCTCTTATTTTTGCAACGTTAGCCGCGGCCTATATAGGCGAATCCATGGAGGGTCATCATTCCTTTACAAATTATTACAAATATCAATTAACTGAGCGTTTGGATTATTGGAGTTATCGTGTCATTAGTCTAGGATTCACTTTTCTAACTATAGGTATTCTTTGTGGAGCAGTATGGGCTAATGAGGCATGGGGATCCTATTGGAATTGGGACCCCAAGGAAACTTGGGCATCTATTACTTGGACTATATTCGCCATTTATTTACATACTACAAATCCAAATTGGAAGGGTACAAATTCGGCACTTGTAGCTTCTATAGGATTTCTTATAATTTGGATATGTTATTTTGGTATCAATCTATTAGGAATAGGTTTACATAGTTATGGTTCATTCCCACTGTTGGACGAAATGATAAAGGAGTCCCCAGAGAAACCTATACAAAAACCTGGAATACACAAGGAAACAATGGAATTGGTCAAAACGCAGAATGAATATCATCTCCATACCATTTTAGATTTCTCGACAAATCTAATCTGTTTCGCTATTCTAAGTGGTTATTTTCTGGGTAATGCAGAACTTGTTATTCTGAATTCTTGGGTTCAGAAATCCCTCTATAACTTAAGTGACACAATAAAAGCTTTTTCCATTCTTTTAGTTACTGATCTATGGATTGGATTTCACTCGACCCGTGGTTGGGAACTAATAATTAGTTCGGTCTACAACGATCTAATTTTATCTGTTCTTGTTTCTATTTTTCCAGTTATTCTAAGTACAATTGTAAAATATTGGATCTTCCATTATTTAAATCGTCTATCCCCCTCGCTTCTAGTCATTTATGATTCAATGAATGAATTACTATATCTCTCTGTATTTGCTGGAATATCCATTTTTCTCGGAGATAACGTCAAAGTTGAGGTAAATCAGTACGATAGGTGTTATCTTGTCAATTTCTGGCAATATTATTTTCATTTTTGGTCCCAACCGCGAAGGATTCATATAAACCAATTAACGAATTATTCCTTCCTTTTTTGGGGGTATCTTTCAAGTGTACTTATAAATCCTTTGTTGGTAAAGAATCAAATGCTGGAGAATTCTTTTCTAATAAACTTTCTTATTAGAAAATTCGATACTATAGTCCCGGTGATTCCTCTCATTGAATCATTGTCTAAGGCTCCATTTTGTACCCTATCGGGACATCCTATTAGTAAACCAACCTGGACGGATTTATCTGATTATGATATCATTGATAGATTTGGCCGGATATGTAGAAATCTTTTTCATTATCATAGTGGATCCAGAAAACAGGGTTTGTATCGAGCTCGTAAACATAAGAGTACGGTAGCAGAAGTTCAAACTCTCAATTCTTTTTTTGCATCGGAATTTGACAAAGAAATCTATGGACTAATAAAGATTGTACCCATCTTGATCCTGATATTAACGATTACAATAGGAGTACTAGTAATTGTGTGGTTAGAAAGAGAAATATCTGCAGCAATACAACAGCGTATTGGTCCGGAATATGCTGGTCCATTAGGAATTCTGCAAGCTATAGCGGATGGAACTAAATTACTTTTTAAAGAGGATCTCCTCCCATCTCGAGGGGATATTCCCTTGTTTAGTGTCGGACCATCTATAGCAGTCATATCAATTCTATTAAGTTATTTAGTGATTCCTTTTGGATATCATCTTATTTTAGCCGATCTCCGTGTAGGTGTTTTTTTATGGATTGCCATTTCCAGTATTGCTCCTATGGGTCTTCTTATGTCAGGATATGGGTCAAATAATAAATATTCCTTTTCAGGCGGTCTACGAGCTGCGGCTCAATCTATTAGTTATGAAATACCATTAACCCTATCTGTCTTATCAATATCTCTAAGTTCGAGTACAGTTGATATAGTAGAAGCCCAATCAAAATATGGTTTTTGGGGATGGAATCTCTGGCGTCAACCTATAGGCTTTCTAGTTTTTCTAATTTCTTCTTTAGCCGAATGCGAAAGATTGCCCTTTGATTTACCAGAAGCAGAGGAGGAATTAGTAGCAGGCTATCAAACCGAATACTCGGGCATCAAATATGCTTTATTTTATCTTGTTTCTTACCTCAACTTATTAGTTTCTTCTTTATTTGTAACAGTCCTTTACTTGGGTGGATGGAATTACATATTAAATCCTTTAGAAATGACTCTTGGTATTCTTATTACGTTAACTAAAGCTTATTTGTTTCTCTTCATTTCTATCACAACAAGATGGACTTTCCCTAGGATGAGGATTGACCAGTTATTAAATCTTGGATGGAAATTTCTTTTACCTATTTCCTTGGGTAACCTCTTATTAACAACTTCTTTCCAACTTGTTTCACTACTCATGGGTGGGGCAAGCTCTTCTATTCTGGTTCATGCTTTCTCTTGGCTATATGGTTCATCTGGGGGGGAGATCGAGCTTCAAGAAATTGTGAATGGTCTTATCAATACACAAATGTATAACTCCCCAGGAATTGCAATTGCGCTTATATCCATCACTGTAGGAATTGGGTTCAAGCTTTCCCTAGCCCCTTTTCATCAATGGACTCCTGACGTATACGAAGGAATGTTTCTGCTTCACGAATATGATATTTTCTGGTCATTGCTAATAATAGCAAGCCTTATTCCTATCTTGGCTTTTTTGATTTCAGGAGTTTTAGCCCCGGTTAACTCAAGACCGGAGAAGCTTTCTAGTTATGAATCGGGTATAGAACCCATGGGAGACGCTTGGTTACAATTCCGGATACGCTATTACATGTTTGCTCTAGTTTTTGTTGTTTTTGATGTGGAAACGGTCTTTCTTTATCCATGGGCAATGAGTTTCGATGTATTGGGTGTATCTGTTTTTATCGAAGCTTTCATTTTCGTGCTTATCCTAATTGTTGGTTCAGTTTATGCATGGCGAAAAGGAGCATTGGAATGGTCTGAACTCCTTCTAATGACTTATGTATTCTGCTATGATTTCCAATTGGACGATCCCTTAATCCAATTAAATGAGGATTTCAAATGGATAGACGTTTTTGATTTTCACTGGAGACTAGGAATCGATGGACTTTCTGTAGGACCCCTTTTACTGACAGGATTTATTACTACTTTAGCTACTTTAGCGGCTTGGCCAATTACTCGAAATTCACGATTATTCTATTTGCTAATGCTAGCAATGTATAGCGGTCAAATAGGATTATTTGTGTCTCGAGACCTTTTACTTTTTTTCATCATGTGGGAATTCGAATTAATTCCTGTTTACTTACTTCTATCCATGTGGGGAGGAAAGAAACGTCTCTACTCAGCTACAAAGTTTATTTTGTACACTGCAGGAGGTTCCATTTTTTTCTTAATCGGAGTTCTAGGTATGGGCTTATATGGTTCCAATGAACCAACATTCGACTTGGAAAGATTAATTAATCTTTCATATCCTCTGGCATTGGAAAGAATATTTTATTTTGGCTTCCTTATTGCTTATGCTGTCAAATTGCCGATCATACCCCTACATACATGGTTACCGGATACCCACGGGGAAGCACATATGTTCGAGCATGTACTTTTTTTGAGTGTCTATTTATTTTCTATCGCTATCTATGGATTGATCACAAGCCGAAACATGGTTAGAGCGCTCATGTGTCTTGAGCTTATACTAAATTCGGTTAATCTCAATCTTATAACATTTTCTGATATATTTGATAGTCGCCAATTAAAAGGAGAGATTTTCTCCATCGCTATGGCCATTGCAGCTGCCGAGGCAGCTATTGGACTAGCCATTCTTTCTTCCATTCATTGGAACAGAAAAATTAATCAATCCAATTTATTGTTGTGTGCTTCTTTATTATTCGTCGGTACAATTGCTAAATCGGCACAATTCCCCCTTCACGTATGGTTACCTGATGCTATGGAAGGACCCACTCCTATTTCGGCTCTTATACACGCGGCTACTATGGCTGCGGGAATTTTTCTTGTAGCTCGACTTCTTCCTCTTTTCATATACATACCTTATATAATGAATCTCATTTCTTTAATAGGTGTAATAACACTATTATTAGGAGCTACTTTAGCTCTCACTCAAAGAGACATTAAAAGAAGCTTAGCCTATTCTACCATGTCTCAATTAGGTTATATGATGTTAGCTCTAGGTATAGGCTCGTCCCAAGCTGCTCTATTCCATTTGATGACTCATGCTTATTCGAAAGCTTTATTGTTCTTAGGATCCGGATCCATTATTCATTCAATGGAACCCCTTGTAGGATATTCGCCAGAGAAAAACCAGAATATGGTTTTGATGGGCGGTTTAACAAAATATATTCCAATTACAAGAATGACTTTTTTCTTGGGTACACTTTCTCTTTGTGGTATTCCACCTCTTGCTTGCTTTTGGTCCAAGGATGAAATTCTTAGTGATAGTTGGTTCTATTTTGCAATAATAGCCTCTTTCGCTGCGGGATTAACCGCATTTTATATGTTTCGGGTATATTTACTTACCTTTGATGGGTATTTGCGTGTTCATTTTCAAAATTACAGTAGCACTAGTTCCTTCTATTCAATATCCTTATGGGGAAAAAGAAAAGGGGTCAATATGAATAATGGGTCCAAAAATATATTTTTTAGAAATCAATACACTTCCATTTACCCTCTGGAATCGAGCAATACTATGCTATTCCCTCTTCTTATATTTTCACTTTTAACTTTCTTCATTGGATCAGTAGGAATTCATTTTTCTATTTTATCAAAATGGTTAACTCCATCAGGTTCGAATTCTTCTGTTGATTCGTATGAATTTTTTACAAATACAATATCTTCAATAAGTATAGCAATTGGGGGGCTATTTCTAGCATGTATTTTATATGGATCTGTTTATTCGTTTTTTCTGAATTTAGATTTAATCAATTCGCTTTTGGACCAAATAAAAAAAGTTTTATACTATTGGTCATATAATCGTGGTTATATAGATATTCTTTATACTAGGACTTTGACCATGGGCATAAGAGGATTAACGGAATTAACAGTCTTTTTCGATAAACGTATAATTGATGGAATTACAAACAGAGTTGGTCTTTTAAGTTTTTTTATAGGTGAAGGAATTAAATATATGGGGGGCGGGCGAATATCGTCTTATCTATTCTTTTATTTATCTTATGTATCAATATTTTTATTAATTATGGATTTACCTGGACCGATACACGATATTCTTGTAGTATTCTTAGGATTTGTTCTTGTATTAGGTGGGCTAGGGGTAGTATTACTTACCAATCCAATTTATTCTGCCTTTTTGCTGGGATTGGTTCTTCTTTGTATATCCTTATTCTATATTTTATCCAACTCCTACTTTGTGGCTGCTGCGCAACTCCTTATTTATGTGGGAGCTATAAATGTATTGATAATATTTGTTCTAATGTTCATGAATAGCCCGGAATGGTCCAAAGATCAAGATCATTGGACCATTGGGGATGGGGTCACTTCACTGCTTTCTACAATTCTTCTTTTTTTACTAATGACTACTATTCTAGATACATCATGGTATGGAATTATTTGGACTACAAGATCAAACCAAATTTTAGAACAGGACCTTAACAATAAGGTTCAACAAATTGGGATTCATTTATCAACAGATTTTTATCTTCCTTTTGAACTCATTTCTATAATTCTTTTAGTTTCCTTGATAGGTGCAATTACTATGGCTCGGCAAATGGAAAAAATAGCGGAAATGTTACCTATGGTAACTGGGTTCATAAATTATGGTCAACAAACAATACGAGCTGCAAGGTACATTGGTCAAGGTTTCCTAATTACTTTATCCCACACAAATCGTTTACCTGTAACTATTCAATATCCTTATGAAAAATCAATCACATCAGAGCGTTTTCGAGGACGAATCCATTTTGAATTTGATAAATGTATTGCCTGTGAAGTATGTGTTCGTGTATGTCCGATAGATCTACCTGTTGTTGATTGGCAATTTGAAAAAGATAAGAAGAAACAATTGCTTAATTATAGTATTGATTTTGGGGTTTGTATATTTTGTGGTAACTGTGTTGAGTATTGTCCAACAAACTGTTTATCAATGACTGAAGAATATGAGCTTTCTACTTATAATCGTCATGAACCAATCCCAATAATGGGAGATTATACAATTCATACAATTCAGGGTCCTTTATCGGATTGGCTAGTCAAGCATGAACTGGTTCATAGATCTTTGGGCTTCGATTACCGAGGAATAGAGACTTTACAAATAAAAGTTGAGGATTGGGATTCCATTGCTGTCATTTCATATGTATATGGTTACAATTATTTACGTTCTCAGTGTGCCTATGATGTAGTGCCAGGCGGGTTTTTAACTAGTGTATATCATCTTACGAGAATAGCATATGGTATAGATAACCCGGAAGAAGTATGTCTAAAAGTCTTTGTCCCAAGGGATAATCCTAGAATTCCGTCTATTTTCTGGATTTGGAGAAGTGCTGATTTTCAAGAACGCGAATCCTATGATATGCTGGGAATCTCTTATGATAATCATCCACGCCTTAAACGTATCTTAATGCCTGAAAGTTGGATAGGCTGGCCTTTACGTAAGGACTATATTACCCCCAATTTCTATGAAATAGAAGACGCTCATATGAATTTGCTTGAATTTCCGTTACCTGACCAAACAACTCTCAATTCCGTTATTTCGACTACACCAAATGATCTTTCCAATTGGTCACGACTCTCCAGTTTATGGCCCCTTCTGTATGGTACCAGTTGTTGTTTCATTGAATTTGCCTCATTAATAGGCTCGCGATTCGACTTTGATCGTTATGGATTGGTACCAAGATCAAGTCCCAGGCAAGCAGACCTAATTTTAACAGCCGGTACGGTAACAATGAAAATGGCTCCTTCTTTAGTAAGATTATATGAGCAAATGCCTGAACCAAAATACGTCATTGCTATGGGAGCTTGTACTATTACAGGGGGAATGTTCAGCACAGATTCTTATAGTACTGTTCGGGGGGTCGATAAGTTAATTCCTGTGGACGTCTACTTGCCGGGCTGTCCACCTAAACCAGAAGCAGTTATAGATGCTATAACCAAACTTCGTAAGAAGATATCTCGAGAAATATTTGAGGATAGAATCCTATCTCAAGAGGAAAATCGATGTTTTACTACCAATCACAAGTTTGATGTTCAACGCAGTACTCATACAATGCAAAATAGAGATACTTTTTCTTGGGTAAGGGAAGAGATAACTCGATCCATTTCTGTATATGTAATAACTCGGGCATCTATTTCCAATGCCTATCCCATTTTTGCGCAACAGGGTTATGAAAACCCACGAGAAGCAACTGGGCGAATTGTATGTGCCAATTGCCATTTAGCCAATAAGCCCGTGGATATTGAAGTTCCACAAGCAGTGCTTCCTAATACTGTATTTGAAGCAGTTGTTCGAATTCCTTATGATATGCAACTGAAACAAGTTCTTGCTAATGGTAAAAGGGGGGGGTTAAATGTGGGTGCTGTTCTTATTTTGCCCGAGGAATTCCAATTAGCCCCTCCCGATCGTATTTCCCCGAAGTTAAAAGAAAAGATAGGAAATCTGTCTTTTCAGAGTTATCGTCCCAATAAACAAAATATTCTTGTGATAGGTCCTGTTCCCGGTCAGAAATATAGTGAGATCGTCTTTCCTATTCTTTCCCCCGACCCTGCTACGAAGAAAGACGTTCATTTCTTAAAATATCCCATATATGTAGGCGGGAACCGAGGAAGAGGTCAGATTTATCCCGATGGTAGCAAGAGTAACAATACAGTCTATAATGCTACATCCGCAGGTATAGTAAGCAAAATAGTACGTAAAGACAAGGGGGGATATGAAATAAGCATAGTTGATACGTTAGGACGTCAAGTGGTTGATATTATACCTCCTGGACCAGAGCTTCTTATTTCAGAGGGTGAATCCATCAAGCTTGATCAACCATTAACAAGCAATCCCAATGTGGGAGGGTTTGGTCAGGGGGATGCAGAAATAGTGCTTCAAGATCCATTGCGCGTCCAAGGCCTTTTGTTCTTCTTCGCATCGGTTATTTTGGCACAAGTTTTTTTGGTTCTCAAAAAGAAACAGTTTGAAAAGGTTCAATTGTACGAAATGAATTTAATGACTTTTTACTATCGTCCAACCGTTACAGAGGCTTTTTCCTCTGTTCAATACATAATGACTGAGGCCAACTTTGGTTGGTTAATCCGATCAGTTCATCGATGGTCAGCGAGTATGATGGTTCTAATGATGATCCTGCACGTATTTCGGGTGTATCTCACAGGTGGTTTTAAAAAACCCCGCGAATTAACTTGGGTCACAGGTGTGGTTTTGGCTGTATTGACTGCATCCTTTGGTGTAACTGGTTATTCTTTACCTTGGGACCAAATTGGTTATTGGGCAGTCAAAATCGTAACAGGCGTACCTGAGGCTATTCCTGTAATAGGATCGCCTTTAGTAGAGTTATTGCGCGGAAGTGCTAGTGTGGGCCAATCCACTTTGACTCGTTTTTATAGTTTACATACTTTTGTATTGCCTCTTCTTACTGCCGTATTTATGTTAATGCACTTTCCAATGATACGTAAGCAAGGTATTTCGGGTCCTTTAGTATTAAGAGCCAAATTGGCTAAAGGCATGGGACATAATTATTATGGGGAACCCGCCTGGCCTAATGATCTTTTATATATTTTTCCAGTAGTCATTCTAGGTACTATTGCATGTAATGTGGGTTTAGCCGTTCTAGAACCTTCAATGATTGGTGAACCCGCCGATCCGTTTGCAACTCCTTTGGAAATATTACCCGAATGGTACTTCTTTCCTGTATTTCAAATACTCCGTACGGTACCCAATAAGTTATTGGGTGTTCTTTTAATGGTTTCAGTACCAACGGGATTATTGACAGTACCCTTTTTGGAGAATGTCAATAAATTCCAAAATCCATATCGTCGCCCAGTAGCTACAACAGTCTTTTTAATCGGTACTGCAGCAGCTCTTTGGTTAGGTATTGGAGCAACATTACCCATTGAGAGATCCCTAACTTTAGGTCTTTTTATGATTGAAGTTTTTCTATTTGGAATCGTCTTGGGTCTAATTTCTATTACTTTAGCAGGATTGTTCGTGACTGCATATTTGCAATACAGACGTGGTGATCAGTTGGATCTTATGCTTACTTTAATTAGCTATTTCGGCTTTCTAATGGCTACTTTAACTATAACCCTAGCTCTATTTATTGGTTTGAACAAGATACGACTTATTATGGATATAGTAAGTCTTGCTTGGGCTGCTTTAATGGTAGTCTTTACATTTTCCCTTTCACTAGTAGTATGGGGAAGGTTGAGCGATATCGCACACCATCATTTAGCTATTGCTATTCTTTTCCTGATCGCAGGTCATATGTATAGGACCAACTGGGGCATTGGTCATGGTCTTAAAGACATTTTAGAAGCTCATAAGGGTCCGTTTACAGGACAGGGCCATAAGGGTCTCTATGAAATCCTAACAACGTCATGGCATGCTCAATTATCGCTTAACCTGGCTATGTTAGGCTCTTTAACCATTGTTGTCGCTCATCATATGTATTCCATGCCCCCCTATCCATACCTAGCTACTGACTATGGTACACAACTTTCGTTGTTCACACATCATATGTGGATTGGTGGATTTCTTTTAGTTGGTGCTGCTGCACATGCAGCCATTTTTATGGTAAGAGACTACGATCCAACTACTCGATACAACGATCTATTGGATCGCGTCCTTAGGCACCGCGATGCAATCATATCACATCTTAACTGGGTATGCATATTTCTAGGTTTTCACAGTTTTGGCTTGTATATTCATAACGATACCATGAGCGCTTTAGGGCGCCCCCAAGATATGTTTTCGGATACTGCTATACAATTACAGCCCATCTTTGCTCAATGGGTACAAAATACCCATGCTTTAGCACCTGGCGTAACAGCTCCTGGTGCAACAACAAGTACCAGCTTAACTTGGGGAGGTGGCGAGTTAGTAGCTGTAGGTGGCAAAGTCGCTTTGTTACCTATTCCATTAGGAACCGCAGATTTTTTAGTCCATCACATTCATGCATTTACGATCCATGTGACTGTATTGATACTATTGAAGGGTGTTTTATTTGCTCGCAGTTCCCGTTTGATACCTGATAAAGCAAATCTTGGTTTTCGTTTCCCTTGTGATGGACCTGGACGAGGGGGTACATGTCAAGTATCCGCCTGGGATCATGTCTTCTTAGGTCTATTCTGGATGTACAATGCTATTTCGGTAGTAATCTTCCATTTCAGTTGGAAAATGCAGTCGGATGTTTGGGGTACTATAAGTGATCAAGGGGCGCTAAGTCATATCACAGGGGGAAACTTTGCACAAAGTTCCCTTACCATAAATGGGTGGCTGCGCGATTTCTTATGGGCACAGGCATCTCAAGTAATTCAGTCTTATGGTTCTTCACTATCCGCATATGGTCTTCTTTTCTTAGGTGCTCATTTTGTTTGGGCTTTCAGTTTAATGTTTCTATTCAGTGGCCGTGGTTATTGGCAAGAACTCATTGAATCTATCGTTTGGGCTCATAACAAATTAAAGGTTGCTCCTGCTACTCAGCCTAGGGCCTTGAGCATTATACAAGGACGTGCTGTAGGAGTAACCCATTACCTTCTGGGTGGAATTGCCACAACATGGGCATTCTTCTTAGCAAGAATTATTGCAGTAGGAATGGAATTACGATTTCCGAGATTTAGCCAAGGCTTAGCTCAGGACCCCACTACTCGTCGTATTTGGTTTGGTATTGCTACCGCACATGATTTCGAAAGTCATGATGATATTACGGAGGAACGTCTTTATCAGAACATTTTTGCTTCTCACTTTGGGCAGTTAGCAATAATCTTTCTGTGGACGTCCGGAAATCTCTTTCATGTAGCTTGGCAAGGCAATTTTGAGTCATGGATACAGGACCCTCTCCATGTAAGACCGATTGCTCATGCAATTTGGGATCCTCATTTTGGTCAACCAGCTGTGGAAGCCTTTACTCGAGGAGGTGTCAGCAGCCCCGTAAATATTTCTTATTCCGGTGTTTATCAGTGGTGGTATACAATTGGATTACGCACTAATGAGGATCTTTATACTGGAGCTCTTTTTCTATTATTTCTTTCTGTTATATTCTTAATAGCGGGTTGGTTACACCTACAACCCAAATGGAAACCAAGCGTTTCGTGGTTCAAAAATGCGGAATCTCGTCTCAATCATCATTTGTCAGGACTTTTCGGAGTAAGTTCCTTGGCTTGGGCAGGACATTTAGTTCATGTCGCTATTCCCGGATCCAGGGGGGAGTCCGTCCGGTGGAATAATTTCTTAGACGTATTGCCCTATCCCCAAGGGTTGGAGCCCCTTTTGGAGGGTCAGTGGAATCTTTATGCCCAAAACCCGGATTCGAGTAATCATTTATTTGGTACCGCTCAAGGAGCGGGAACTGCCATTCTAACCCTTCTTGGGGGATTCCATCCACAAACGCAAAGTTTATGGCTGACCGATATTGCTCATCATCATTTAGCTATTGCATTTATTTTTCTTATTGCTGGTCATATGTATAGAACTAACTTCGGAATTGGGCACAGTATCAAAGATCTTTTAGAAACACATACTCCTCCAGGGGGGCGATTAGGGCGCGGGCATAAGGGTCTTTATGACACAATCAATAATTCGATTCATTTTCAATTAGGTCTTGCTCTAGCCTCTTTAGGGGTGATTACTTCCTTAGTAGCTCAACATATGTATTCCTTACCCGCTTATGCATTCATAGCACAAGACTTTACTACTCAAGCTGCCTTATATACTCATCACCAATACATCGCTGGGTTCATCATGACAGGAGCCTTTGCGCATGGAGCTATCTTTTTCATTAGAGATTACAATCCGGAGCAGAATGAGGATAATGTATTGGCAAGAATGGTAGACCATAAAGAAGCTATCATATCTCATTTAAGTTGGGCCAGTCTGTTTCTGGGGTTCCATACCTTGGGTCTTTATGTTCATAACGACGTCATGCTTGCTTTTGGTACTCCGGAAAAACAAATCTTGATCGAACCCATATTTGCCCAATGGATACAGTCTGCTCATGGTAAGACTACATATGGCTTCGATGTCTTCTTATCTTCAACGACAAGCCCCGCCTTCAATGCAGGTCAAAGCATATGGTTGCCTGGATGGTTGAATGCGATTAATGAGAATAATAATTCACTCTTCTTAACAATAGGCCCTGGGGACTTCTTGGTTCATCATGCTATTGCTCTAGGCTTGCATACAACTACATTGATTTTAGTAAAGGGTGCTTTAGATGCACGTGGTTCCAAATTAATGCCGGATAAAAAGGATTTCGGTTATAGTTTTCCTTGTGACGGCCCAGGGCGCGGCGGTACTTGTGATATTTCCGCTTGGGACGCTTTTTATTTGGCAGTTTTCTGGATGTTAAATACCATTGGATGGGTTACTTTTTATTGGCATTGGAAACACATTACATTATGGCAGGGTAACGTTTCACAATTTAATGAATCCTCCACTTATTTGATGGGATGGTTAAGAGATTATCTATGGTTAAACTCTTCACAACTTATCAATGGATATAATCCTTTTGGTATGAATAGTTTATCGGTATGGGCGTGGATGTTCTTATTTGGACATCTTGTTTGGGCGACTGGATTTATGTTCTTAATTTCCTGGCGTGGATATTGGCAGGAATTAATTGAAACTTTAGCATGGGCTCATGAACGTACACCTTTGGCTAATTTGATTCGTTGGAAAGATAAGCCAGCGGCTCTTTCCATTGTGCAAGCAAGATTAGTTGGAATGTCACATTCAGTAAAAATCTATGATACATGTATAGGATGTACTCAATGTGTACGAGCTTGTCCTACGGATGTATTAGAAATGATACCTTGGGATGGATGTAAAGCCAAACAAATAGCTTCCGCACCAAGAACCGAGGACTGTGTAGGTTGTAAGAGATGTGAATCGGCTTGTCCAACAGATTTTTTGAGTGTCCGTGTTTATTTAGGGCCTGAAACAACTCGTAGCATGGCTCTATCTTATATGACAGATCTCAACTTACCCTCTATTTTCGTGCCTTTAGTAGGCTTAGTATTTCCTGCAATTGCAATGGCTTCTTTATTTCTTTATGTACAAAAGAATAAGATTGTCATGCGAGATATAAAAACATATTTCTCTGCGGCACCCGTGCTAAGTATTTTATGGTTTGGAGCTTTAGCAGGTCTATTGATAGAAATCAATCGGCTATTCCCAGATGCCTTGTCATTCCCCTTTTTTATGACTGCTATTTTAGAGAGACGTGAAAGTACAAGCCTATGGGGTCGCTTCTGTAACTGGATAACCAGCACTGAAAATCGTCTTTATATCGGATGGTTCGGTGTTTTGATGATCCCTACTCTATTGACCGCTACTTCTGTATTTATTATAGCCTTCATTGCTGCTCCTCCAGTAGATATTGATGGTATTCGTGAACCAGTTTCTGGTTCTTTACTTTATGGAAACAATATTATCTCCGGTGCCATTATTCCTACTTCTGCAGCTATCGGTTTGCATTTTTATCCAATATGGGAAGCAGCTTCTGTTGATGAATGGTTATACAATGGCGGTCCTTATGAGCTAATTGTTCTACACTTCTTACTTGGTGTAGCTTGTTACATGGGTCGTGAGTGGGAACTTAGTTTCCGTCTGGGTATGCGTCCTTGGATTGCTGTTGCATATTCAGCTCCTGTTGCAGCTGCTACTGCTGTTTTCTTGATTTACCCTATTGGTCAAGGAAGTTTTTCAGATGGTATGCCTTTAGGAATATCTGGTACTTTCAACTTTATGATTGTATTCCAAGCAGAGCACAACATCCTTATGCATCCATTCCATATGTTGGGTGTAGCTGGTGTATTCGGCGGCTCCCTATTTAGTGCTATGCATGGTTCCTTGGTAACCTCTAGTTTGATCAGGGAAACCACGGAAAACGAATCTGCTCTGGACTTAGCTATGGCTTTATACGAATTAGCCGTTTTTGATCCCTCTGACCCCGTTCTTGATCCAATGTGGAGACAAGGGATGTTTGTCATACCCTTCATGACTCGGTTAGGAATAACCAATTCGTGGGGTGGTTGGAGTATCTCAGGAGGAACTATAGCAAATCCGGGTATTTGGAGTTATGAAGGTGTGGCAGGGGCACATATTGTGTTTTCTGGTTTGTGCTTCTTGGCGGCTATCTGGCATTGGGTATATTGGGACCTAGAAATATTTTGTGATAAGCGTACGGGAAAACCCTCTTTGGATTTGCCCAAGATCTTTGGAATTCATTTATTTCTCGCGGGGGTGGCCTGCTTTGGCTTTGGTGCATTTCATGTAACAGGTTTGTATGGTCCTGGAATATGGGTATCTGATCCTTATGGACTAACTGGAAAAGTACAAGCTATAAATCCGGCGTGGGGCGTGGAAGGCTTTGATCCTTTTGTTCCGGGGGGCATAGCCTCTCATCATATTGCTGCAGGTACATTGGGCATATTAGCGGGTCTATTCCATCTTAGTGTCCGCCCGCCTCAACGTCTATATAAAGGATTACGTATGGGCAATATTGAAACTGTACTTTCCAGCAGTATCGCTGCTGTTTTTTTTGCAGCTTTCGTTGTTGCTGGAACTATGTGGTATGGTTCAGCAACTACCCCAATTGAATTATTTGGTCCTACTCGTTATCAGTGGGATCAGGGATACTTTCAGCAAGAAATATATCGAAGAGTTAGCGCTGGTCTAGCCGAAAATCTTAGTTTATCGGAAGCTTGGTCTAAAATTCCAGAAAAATTAGCTTTTTATGATTATATTGGTAATAATCCGGCAAAGGGGGGATTATTCAGAGCAGGCTCAATGGACAATGGGGATGGAATAGCTGTTGGATGGTTAGGACACCCCGTCTTTAGAGATAAAGAAGGGCGTGAGCTTTTTGTACGTCGTATGCCTACTTTTTTTGAAACATTTCCGGTAGTTTTGATAGATGAAGACGGAATTGTGAGAGCCGATGTTCCTTTTAGAAGAGCAGAGTCCAAATATAGTGTTGAACAAGTAGGTGTAACCGTCGAGTTCTATGGGGGCGAACTTAATGGAGTAAGTTATTCTGATCCCGCTACTGTGAAAAAATATGCTAGACGTGCCCAATTAGGTGAAATTTTTGAATTAGATCGGTCTACTTTGAAATCCGATGGTGTTTTTCGTAGCAGTCCAAGGGGTTGGTTCACTTTTGGGCATGCTACCTTTGCTTTGCTCTTCTTGGATGCTCAAGTGGAATTTGGAACATTCCAAAAAGTAGCATTTGTATGGTCTGGAGAGGCTTACTTGTCTTATAGTTTAGCCGCTTTATCCGTCTTTGGTTTTATCGCCTGTTGTTTTGCCTGGTTCAATAATACCGCCTATCCTAGTGAGTTTTATGGGCCCACCGGGCCAGAAGCCTCTCAAGCTCAAGCATTTACTTTTCTAGTTAGAGACCAACGTCTTGGGGCTAATGTGGGATCGGCCCAAGGGCCTACTGGTTTAGGTAAATATCTAATGCGTTCCCCAACGGGGGAGGTTATTTTTGGAGGAGAAACTATGCGCTTTTGGGATCTTCGCGCTCCCTGGTTAGAACCTCTAAGGGGTCCCAATGGTTTGGACTTGAGTAGGCTGAAAAAAGACATACAACCTTGGCAAGAACGACGTTCGGCAGAATATATGACTCATGCTCCTTTAGGTTCTTTAAATTCTGTGGGTGGCGTAGCTACCGAGATCAATGCAGTCAATTATGTCTCTCCTAGAAGTTGGTTAGCAACCTCTCATTTTGTTCTAGGATTCTTCTTTTTTGTTGGCCATTTGTGGCATGCGGGAAGGGCCCGTGCAGCTGCAGCAGGGTTTGAAAAGGGGATCGATCGTGATTTTGAACCTGTTCTTTACATGACCCCTCTTAACATGTTACGTCAATTTGAACTTGCTCGATCTGTTCAATTGCGACCTTATAATGCAATTGCATTCTCTGGTCCAATCGCTGTTTTTGTTTCCGTATTCCTGATTTATCCACTAGGCCAATCTGGTTGGTTCTTTGCACCTAGCTTTGGCGTAGCAGCTATATTTCGATTCATCCTATTCTTCCAAGGATTTCATAATTGGACGTTGAACCCATTTCATATGATGGGAGTTGCCGGAGTATTAGGTGCCGCTATGTCTGGAAGTACGGGAGAACGCTCTTTTGCTGATATTATTACCAGTATTCGATACTGGGTTATTCATAGCATTACTATACCTTCCCTATTCATTGCGGGTTGGTTATTCGTCAGTACGGGTTTAGCTTACGACGTGTTTGGAAGTCCTCGGCCAAACGAGTATTTTACGGAAAGCCGACAAGGAATTCCGTTAATAACTGGCCGCTTTGATTCTTTGGAACAACTCGATGAATTTAGTATGACCATAGATCGAACCTATCCCATTTTTACAGTGCGATGGTTGGCTGTTCACGGATTAGCTGTACCTACTGTTTCTTTTTTGGGGTCAATATCCGCAATGCAGTTCATCCAACGAATGGCTACACAAACCATTGAGGATAGTTCTAGATCCGGCCCAAGACGAACTGCTGTAGGTGATTTATTGAAACCTTTGAATTCGGAATACGGTAAAGTAGCCCCGGGTTGGGGGACTACACCACTTATGGGAGTCGCAATGGCTCTATTCGCGATATTCCTATCTATTATTTTGGAAATTTATAATTCTTCTGTTTTACTGGATGGAATTTCCACGATGCTTACTCTCAAACTTTTTGTTTACACAGTAGTAATATTCTTTGTTTCCCTCTTTATCTTCGGATTCTTATCTAATGATCCAGGACGTAATCCTGGACGTGAGGAAATGGCCGATACTACTGGAAGGATTCCTCTTTGGCTGATAGGTACTGTAACTGGTATTCCTGTGATCGGTTTAATAGGTGTTTTCTTTTACGGTTCATATTCTGGGTTGGGTTCATCTCTAATGCTTAATATCTTTAGTTTAATCTCTATCTGTCTTAATTCTGTCCTTTATCCGAGTAGTTTTCTCTTCGTCAAATTGCCCGAAGCTTATGCCATTTTCAATCCAATCGTGGATGTTATGCCTGTCATACCTGTACTCTTTTTTCTATTAGCCTTTGTTTGGCAAGCTGCTGTAAGTTTTCGAATGACACAATCAAACCCGAATGAACAAAATGTTGAATTGAATCGTACTAGTTTATACTGGGGTTTATTACTCATTTTTGTACTTGCTGTTTTATTTTCCAACTATTTCTTTAATATGGAAGTCAATATTCTCGCATTTATTGCTACTGCGCTCTTCATTCTAGTTCCTACTGCTTTTTTACTTATTATTTATGTAAAAACAGTCAGCCAAAATGATATGGAAACAGCCACCCTAGTCGCCATCTTCATATCTGGTTTGCTTGTAAGCTTTACTGGGTACGCCTTATATACCGCTTTTGGGCAACCCTCTCAACAATTAAGAGATCCATTCGAAGAACACGGGGACATGGAAGCATTGATTTATACATTCCTTTTAGTGTCTACTTTAGGGATAATCTTTTTTGCTATTTTTTTTCGAGAACCACCTAAGGTTCCGACTAAAAAAATGACTATTGCTTTCCAATTAGCTGTTTTTGCATTAATTGCGACGTCATCGGCCTTACTGATTAGTGTACCCCTTGTATTTGCTTCTTCGGATGATTGGTCAAATAACAAAAATGTTGTATTTTCAGGTACATCATTATGGATTGGATTAGTCTTTATGCGTTGGAGACGTTTCTTATTTGAAGCCATTTATAAAGCACAGGCTGAAACAGGAGAAATCAAAGGACATTACTTGAATGCTACTGCGGGTACATGTGAAGAAATGATAAAAAGGGCCGTATTTGCCAGAGAATTGGGAGTTCCCATCGTAATGCATGACTACTTAACGGGAGGATTCACTGCAAATACTAGTTTGGCTCATTATTGCCGCGACAATGGCCTACTTCTTCACATCCACCGGGCAATGCATGCAGTTATTGATAGACAGAAAAATCATGGTATGCATTTTCGTGTACTAGCTAAAGCATTACGTATGTCTGGCGGAGATCATATTCACGCCGGTACAGTAGTAGGTAAACTGGAAGGAGAACGTGAGATGACTTTGGGTTTTGTTGATCTATTACGTGATGATTATATTGAAAAAGATCGCAGTCGCGGTATCTTTTTCACTCAAGATTGGGTCTCTATGCCAGGCGTTATACCGGTGGCTTCGGGAGGTATTCATGTTTGGCATATGCCTGCTCTGACCGAAATCTTTGGAGATGATTCCGTACTACAGTTTGGTGGAGGAACTTTAGGACACCCTTGGGGAAATGCACCTGGTGCAGTAGCTAATCGGGCGGCTTTAGAAGCGTGTGTACAAGCTCGTAATGAAGGACGCGACCTTGCTCGCGAAGGTAATGAAATTATCCGTCAAGCGGGCAAATGGAGCCCGGAGCTAGCCGCAGCTTGTGAAGTATGGAAGGCAATCAAATTTTTCGAACCGGTAGATATGATTCAACCTCAGACCCTTTTGAATGTGGCGGATAACAGTGGAGCTCGAAAATTGATGTGTATTCGAATACTAGGAGCTAGTAATCAACGATATGCTCATATTGGTGATGTTATTGTTGCTGTAATCAAAGAAGCACTTCCAAAAATGTCTCTCGAAAAATCAGAAGTAATTAGAGCTGTAATTGTACGTACGCGTAAAGAATTCAAACGCGATGAAGGTATGTCAATACGATATGATGACAATGCAGCGGTTGTCATTGATCAAAAAGGAAATCCAAGAGGAAGTCGCGTTTTTGGTGCGATCGTTGAGGAATTAAGAGAATTGAAATTCCCAAAAATCGTCTCATTAGCTCTCGAAGTATTAATGAAGGGAATATCCTCTCGAGGCAGTCATATCTGTTTTGGCAGATATGCTCTTCAAACACTTGAACCCGCTTGGATCACAGCTAGGCAAATAGAAGCAGGGCGAAGAGCAATAACACGATATGCGAAAATATGGGTACGTATATTTCCCGACAAACCCGTTACAGCAAGATCCGCAGAAACACGTATGGGTTCGGGAAAGGGAGACCCAAAATATTGGGTATCCGTTGTTAAACCGGGCCGAATACTCTATGAAATGAGCGGAGTATCCGAAACTGTAGCTAGAGCAGCTATGTCAATAGCTGCGCGGAAAATGCCTATACGAACTCAATTTCTTATGCCCTTAGGCACGGCTATACATAACATAGAAATCACACGCGGAAGGGGTGGACAATTTGCTAGAGCAGCGGGTGCTGTAGCAAAACTGATTGCAAAAGAGGGTAAATCGGCCACATTAAGATTACCGTCTGGGGAGGTCCGTTTGATATCCCAAAACTGCTTAGCAACAGTCGGACAAGTGGGTAATGTGGGGGTGCACCTAAAAAGTTTGGGGAGAGCCGGATCTAAGTGTTGGCTAGGTAAGCGCCCTGTAGTCAGAGGAGTAGTTATGAACCCCGTGGACCATCCCCATGGGGGCGGTGAAGGGAGAGCCCCAATTGGTAGAAAAAAACCCACAACCCCTTGGGGGTATCCTGCGCTTGGAAGAAGAAGTAGGAAAAAGAAAAGATATAGTGATAGTTTGATTCTTCGTGGAGGATCTAAAGCTCGGAGGCGCCGAAAAAAAATTCCATCAACTTTTAAAGGGGCTCGTTCAAGATGTATTCGAATAATGACTCAGCAGAAAACGAGAGCCTCGGCTTCCTCTCATCGAGATAGAGGCAGGCAAAAGAGGGATTTTCGCCGTTTGTGGATCACTCGGATAAATGCAGTAACTCGTGAAGATCTGGTATTCTATAGTTACAATCAATTAATACACAATCTGTACAAGAAGCAATTACTTCTTAATCGAAAAATGCTTGCGCAAATAATTATATCAACTAAGAAGTGTCTTTCCACGATTTCCAAAAAAATCTTCATTAGTAAAGGGCGTTCTTATCCGATTAAAAATCTTTGGAAAAAAAAAGGTTATTTAGCCGCAGTACAAGCTTTTTCTTTAGCGAAACACAATACACCCAATCGATTAGAATTGAGAAAATTTTGTCGCTATTGTCACAAGCATACGATTCATGGAGAAATAAAGATGAAAATAGGGGCTTCTGTTCGTAAAATTTGTCAAAAATGTCGATTGGTTCGTAGGCGAGGACGAATTACAGTCATTTGTTCCAAGTCTAAACATAAACAGAGACAGGGGAAAAATGATTTCAAACCAAAGTGCTTTGAGGAAAGAGTGGATGGTGCTCGTCTGATTTATGGGCGACTCGTTCTGTCCCCGCTTATGGCGGGTCAAGGGGAGCCCATCGGTACTGCTATGCTAAGGGCTTTACTTGGAGAAATAGAAGGAACACGTATCACACGCGTCCAATTTAGGAATGTGCCAAAAGGATCTGCTACGATAGAAGGTGTGCAAGAATCGATATACGAAATCTTACAAAATTTGAAGGCTATTGTATTTCGAAATCATCTCGATGGAGTTCGAGAGGCATCGATTTGCCTCCCCAGATGCGTAACTGCTCAGGATATCATCTTACCTCCTTCCATGGCAGTCGTTGACACCACACAATACATAGCTAGCGTGATCAAACCCATCAATTTGGTTATGGAATTCAAAATCAAGAGAGATCGCGGATATAATGGCTACACACTATATCCTTATTTCAGCCCAATTGAGAATGCGACTTATTCGCTAACAGAGATACTCATTTTAGAGGTGTGGACGAATGGAAGTTTGACTCCAAAGGAAGCCATTTTTCAGGCTTCTCGTGATTCGGGAGTTTCCATTATAGCCGAACACAAAGGAAAGATCCTTTCTACGGATACTCACAAGATCATTTTCTCAAGTAATGGGATTCCATTAGTTATGTATCGACGTTCTAACAAAAATACTTATATGCATCAAAAACCTCAGGCTCGGCGGGGTAAATGCATTAAAAAAGGACAAATTTTAGCGGACGGGGCGGCTACGGTTGGTGGAGAGCTCGCTTTAGGAAAAAACGTATTAATAGCTTATATGCCATGGGAGGGTTACAATTTTGAAGACGCAGTACTCATTAGCGAACGTCTGGTATATGAAAATATTTATACTTCTTTTCACATCCGGAAATATGAAATTCAAATTCATGTGACAAGCCAACCTGAAAAAATGACTAGGAAAATACCCCATCTGAGGGCTCATTTACTCCGCAATTTGGGCAAAAATGGGATTGTAATGTTGGGATCTTGGGTAGAAGCAGGTGATGTTTTACAGATTAATAGGATGATCGATCAATATAAGCATCAACAACTTCAAATTGGGCTAGTTTCTCCTCAACAAATAAGGGCTTGGTCCAACAAAATCGGAGAAGTCACAAAGCCCTATACTTTTTATTATAAGAGCACTAAACCAAAAAAGGATGGATTGTTTTGCGAAAGAATTTCTGGACCCATAAAAAGTGGATTTTGTGCTTGTGGAGCCGAAAAAGAAGGCCGACAATTTTGCAAAGACTGCGGGGTAGAATTTATTGATTCGCGGATACGAAGATATCAAATGGGATACATCAAACTCGGATGTCCAGTGACTCATGTATGGTATTTGAAACGTCTTCCTAGTTATATCGCGAATCTTTTAGATAAATCCCTTACGGAATTAGAGGGCCTAGTATACGACTTCTCTTTTGGTAGGCCCCTAGCTAAAAAACCGACTTTCTTACGATTACGAGGTTTATTCGAAGATGAAATTCCATCCTGGCAATATAGCATTCCACTTTTTTTTACATTTCGAAATCGGGAAATCGCGACAGGAGCAAGGGCTATCAGAGAACAATTAGCTGATTTGGATTTGCGAATTGTTCTAGAGAATTCATTGAAGGAATGGAAGGAATTATGGGAAGATAGAAGACGAAACAGAAAAGCTTTTTTGGTTAGACGTATGGGATTAGCTAAACATCTTATTCGAACAAATGTAGAACCAGAACGGATGGTTTTGCGCTTATTACCAGTTCTTCCTCCCGAATTGAGACCCGTGATTCAGATAGATGGGGAGAAACTAATGAGTTCGGATATTAATGAACTTTATAAAAGAATTATCCGTCGGAACAATGTGCTTACCTTTTCACCAGTGGATTTAGCAATGTCTCAGGAAAAATTGGTACAAGAAGCCGTGGATACACTTCTTAATGGGCTCCACCAATCAATAAGGGACGGTCAAAATAATGTTTACAAGTCATTTTCAGATGTAATTGAGGGTAAAGAGGGAAGATTTCGCGAGACTCTGCTTGGTAAACGGGTCGATTATTCGGGGCGTTCTGTTATTGTCGTGGGTCCTTGGCTTTCATTACATGAATGTGGATTACCTCGAGAAATAGCAATAGAGCTTTTCCAAACATTTGTAATTCGGGGTTTAATCAGGAAAAATGATACTTCTAACATGGGGATTGCTAAAAGTCAAATTCGAGAAAGAGAACCTATTGTATGGGAAATACTTCAAGAAGTTATGCAGGGGCATCCTGTATTGTTGAATAGAGCACCCACCCTGCATAGATTAGGCATACAGGCCTTCCAACCCATTTTAGTGGGGGGACGCGCTATTTGTTTACACCCATTAGTTTGTAAGGGTTTCAATGCAGACTTTGATGGGGACCAAATGGCGGTTCATGTGCCTTTATCTTTGGAAGCTCAGGCGGAAGCCCGTTTACTTATGTTTTCTCATCTAAATCTCTTGTCCCCAACTATTGGGGATCCTATTACCGTACCAACGCAAGATATGCTTATTGGGCTTTATGTATTAACGATCGGTAATCGGCGAGGTATTTGTGCAAATAGATATAATTACCCAAACTATCAAAGAAAAGAACCCCCTTTTTCTAGCTCCTATGATGCACTTGGAACTTATCAGCGGAAACGAATCCGTGTAGACAGTCCTTTGTGGTTCCGATGGCGTGTCATTGGGGCAAGAGGGGTTCCGATCGAAGTTCAATATGAATCTTTGGGTACGTATCATGAGATTTATGAGCACTATCTAATCGTAGTAAATGGAAAAAAGGAAATCCGTTGTATATACATTCGAACCACCCTTGGTCATATTTCTTTTTATAGAGAAATAGAAGAAGCCATACAAGGGTTTAGTCAGGGGATCCGTTTTGCAAGACTTTTCCTTGAGGATCTCTTGCAGGAAAAGGATAATCTCCAACTTCGAGTTGTCAATTCTTTTCGTTATATTCGAAGAATTTCTCACACAAGTATTCAATTAGTTCGGACATGCTTAGTATTGGATGACCAAGAAAAAGAGGGGGCTCATTCCCTTGTTGAGGTAAGGGCAGATCTGATTCGCCATTTCCTAAGAATTGAGTTAGTCGGAAAAAGGTATGATAGGGCAAGTTCGGGATCGATTCTGAATCGATTAGATTCCAAGGCGAAGTTTGGCACGTTGTTGATGATTTTGTCGTCATCCAAATCTTCTCGAATTCCTTTAGGCGCTATTGTACCTAAGAATCTTTCTTCATCTTACATAACGCATAATCAGATCTTGTTAAAGAAATATCTTAAATACTCTTTAATAGATGAAAGTGGGAGAATTTATAATCCCTTGCACCCATTCCATTGGAATTGGTTTCTTCATCACAATTATTGTGAAGAGAAGTCGACAATAATTTGTCTTGGACAATTTCTTTTCGAAAATGTATGTCTATTTATAAGAAAATCAGGTCAAATTTGCATTGTGAATGTTGATTCTTTAGTTATAAGATCAGCTAAACCTTATTTGACTAGTCCAGGAGCAACTGTTCGTGGTCATTACGGGCAAATCCTTTACGAAGGGGATACGCTAGCTACCTTTCTCTATGAAAAATCTAGATCTAGTGACATAACACAAGGTCTTCCAAAAGTAGAACGAATCTTCGAGGCGTCAATATCAAGGAACCTCGAAAGTAGAATTAAAGGTTGGAAGAAGCGTATACCAAGAATTCTTGGAATACCCTGGGGATTCTTGATTGGAGCCGAACTGACCATGGCCCAAAGCCGTATCTCTTTGGTTAATAAGATCCAAAAGGTTTATCGATCCCAGGGGGTACAGATCCATAATAGGCATATAGAGATTATTATACGCCAAGTAACATCAAGAGTGTCGGTTTCCGAAGATGGAATGTCTAAAGTTTTTTCACCTGGAGAATTAATCGGATTGTTGCGAGCAGAACGAGCGGGGCGTGCTTTGGACTATATCTGTTATCGTCCAATCTTATTGGGAATAACAAGAGCGTCTCTGAATACTCAAAGTTTCATATCCGAAGCAAGTTTTCAAGAAACCGCTCGCGTTTTAGCAAAAGCTGCTTTACGAGGTCGTATTGATTGGTTGAAAGGTCTGAAAGAGAACGTTGTTCTGGGGGGGATTCTGCCCCTTGGTGGATTCCATAAAACTCGTTTTCGTTTCCGTAATAAGGGACGTAGATTAGAAGAAGGAGTTATTCATATTCAAGCAAGTTTAAATAATACCATTACCAGTGTTACGGATGTAGAAGGTCGGGTGATTTACTGGGCCTGCGCCGGCACTTCTGGATTCAAAGGCCCAAAAAAAGCAACACCCTATGCTGCAGAAAGGGCAACAGCGGAAGCTATTGGTGCAGTAGGTATGAGACGAGCAGCAATTATGATAAGGGGTGGTGGAAAAGGAAGGGATGGAGCATTACGAGCTATTCGTAAAAGTCGTATACGCTTAATTTTGCTACGTGATGTAACACGTATGTCACATAACGGATGTCGACCTCCTAAAAGAAGACGCGTGATGGCAAGAAAAAGTTGGATTCAAAGGGAAAACAAGCGGCAGAAATTGGAACTGAAGTATCGTCTGATTCGTCGATCCTCAAAAAAGAGCAAAGTTTCATCCTTGGAAATAAAAGAAATTCGACGAAAATTGCAATCCCTACCACGTAATAGTTCACCTATACGGCTTCATCGACGTTGTTTTTTGACTGGAAGATCCAGAGCTAATTATCGAGACTTTGAACTATCCAGACACATCCTTCGAGAAATGGTTTTTGCATGTTTGTTACCAGGTGCAACAAGAGCAAGTTGG?????????????????????????????????????????????????????????????????????????????????????????????????????????????????????????????????????????????????????????ATGATTGGCCATACAATCGCTATTCATAATGGAAAGGAGCATTTACCTATTTATATAACCGATTATATGGTAGGTCATAAATTGGGGGAATTCGTGCCTACTCTGGAAAAAAAGGATAATCAATCTCGTCGTATGACAAGAAGATATTGGAATATCAATTTGGAAGAGATGCTAAAAGCAAGAGCTCATTTAGGTCATGATACTCAGAAATGGAATCCTAGAATGGCCCCTTACATCTCCGGAAAGAGTAAAGGTATTCATATTCCAAATCTCGTTAGAACTGTTCGTTTTTTATCAGAAGCTTGTAATTTAGTTTTCGATGCAGCAAGTCATGGAAAAAACATCTTAATCGTTGGTACCAATCCAGTAGCCGATTCAGTAGCATCAGCTGCAGAAGATGGGAGAATACGAAATTGTATCAAGAATTATATACAGTTCAAAGGAATTATATGTATCAAAATTCTAAAAGAATTAGGGATTAATGTACAAAAAGAAAGAAACCAGAGACTCTATATTGCTGTCGAAAAAGTGAAAGAACCTTATAAACAACCCAAAATTCTTGCAGAATATATAGCTCTCCAAATCAGAAATAGGGTTCCATTTCGAAAGGCAATGAAAAAGGCTATTGAATTAACCACACTAGGTATACAAGGAATTCGCGTGCAACTCGCAGGCCGTCTCGCCGGAAAAGAAATTGCGCGTGTCGAATCGGACGACCGGGGGAGACTTCCCCTACAAACAGTTAGTGCTAAAATTGATCATTGTTCTTACCCAGCTCGAACAATTCACGGGGTATTAGGTATCAAAATTTGGATATTTATAGAAATGTCTCGTTACCGAGGACCTCGTTTCAAAATAATACGTCGTCTGGGAACTTTACCAGGACTAACTAGGAGAGGGCCTTGGCAATTTCCTAAAAAATCGCAATACCGTATTCGTCTAGAAGAAAAACAGAAATTGTGTTTTCATTATGGTCTGACAGAACGACAATTACTTAGATATGTACAGATCGCAGGAAAAGGAAAAGGATCAAGAGGTCAAGTTTTACTACAACTACTTGAAATGCGTTTGGATAACACCCTTTTTCGATTGGGTATGGCTTCAACCATTCGTGGGGCCAGGCAATTAGTTAACCATAGACATATTTTAGTTAATGGTCGTACAGTCGATATACCAAGTTATCGTTGCAAACCCCGAATTACTGCGAAGGATAACCAAAGATCAAAACGTCTGATTCAATTGCAATATAAAGGATTAGTAAATCAAATAATAGATAGGAAGTGGATCGGTTTAAGAATAAAAGAATTGTTAGTCGTAGAATATTATTCTCGTCAGACTATGTTGGTTAACCGTATTATGAAACACGGAAAGAAATCATTGGCTTATCAAATTCTCTATCGAGCCGTGCAAAAGATTCACCAAACAAAAACAAACCCACTATTTGTTAAGGCAAATAGGATGGGTAAAGACATTATTGCTGACCTAATAACTTCTATGAGAAACGCTGACATGAAGAAAAAAAGAACGGTTCGAATAGCATCTACAAAAATGACCGAAAACCTTGTTAAAATACTTCTCCGAGAAAATGTTATTGAAAATGTTCGTAAACATCAGGAAAGTAACAAAAATTTCTTGGTTTTAACTCTACAAAGAAAGGGGATAATCAGCCGGCCCGGTTTACGAATTTATTCTAAGTATCAACGAATTCCTAAGATTTTAGGTGGAAGGGGAATTGTAATTCTTTCTACTTCTCGAGGTATAATGACAGATCGAGAAGCTCGACTAGCAAAAATGGGAGGAGAAATCTTATGTTATCTATGG??????????????????????????????????????????????????????????????????????????????????????????????????????????????????????????????????????????????????????????????????????????????ATGTTGGCTCAATCCGAAGGAAATTATGCGGAAGCTTTACAGAATTATTATGAAGCTACGCGACCTGAAATGGATCCCTATGATCGAAGTTATATACTCTATAACATAGGCCTTATACACACGAGCAACGGGGAGCATACAAAGGCTTTGGAATATTATTTCCGGGCACTAGAACGAAACCCTTTCTTACCACAAATGAGTTGGCGATCAGAACATATATGGATAGAACTTCCAAGGGGTTCTCGAAAAACAAGTAATTTTTGTTGGGCCTGTATTCTTTTTCTAGGTTCACTAGGATTCTTAGTGGTTGGAACTTCCAGTTATCTTGATAAGAATCTGATATCCCTATTTCCATCTCAACAAATTCTTTTTTTTCCCCAAGGGATCGTGATGTCTTTCTACGGAATCGCAGGTCTATTCATTAGCTCCTATTTGTGGTGCACAATCTTGTGGAATGTAGGGAGTGGTTATGACCTATTCGATAGAAAAGAAGGAATAGTGCGCATTTTTCGTTGGGGATTCCCTGGAAGAAATCGTCGCATCTTCCTTCGACTCCTTATGAGGGATATTCAATCAATCCGAATTCAGGTTAAAGAGGGTCTTTATCCTCGTCCTGTCCTTTATATGGAAATTCGAGGCCAAGGGGCCATTCCCTTGACTCGTACTGATGATAATTTGACTCCAGGAGAAATTGAACAAAAAGCTGCTAAATTGGCCTTTTTCTTGCATGTACCAATTGAAGTATTT
>Anigozanthos_flavidus
CGAGCCGACGAAATTAGTAATATTATCCGTGAACGTATTGAACAATACAATAGAGAAGTAAAAATTGTGAATACCGGTACCGTACTTCAAGTGGGCGACGGCATTGCTCGTATTCACGGGCTTGATGAAGTAATGGCAGGTGAATTAGTAGAGTTTGAAGAGGGTACAATAGGTATTGCTCTGAATTTGGAATCAAATAATGTTGGTGTTGTATTAATGGGTGATGGTTTGATGATACAAGAGGGAAGTTCTGTAAAAGCAACAGGAAGAATTGCTCAGATACCTGTGAGTGAGGGTTATTTGGGTCGTGTTATAAATGCTCTGGCTAAACCTATTGATGGTAGAGGCGAAATTTCAGCCTCTGAATCTCGGTTAATTGAATCCCCTGCCCCAGGTATCATTTCCAGACGTTCTGTATATGAGCCTCTTCAAACGGGGCTTATTGCTATTGATTCAATGATCCCTATAGGACGTGGCCAGCGAGAATTAATTATTGGGGATAGACAGACTGGCAAAACAGCAGTAGCCACGGATACCATTCTCAATCAAAAAGGGCAAAATGTAATATGTGTTTATGTAGCTATTGGTCAAAAAGCATCTTCTGTGGCTCAAGTAGTGACCACTTTCCAGGAACGCGGAGCAATGGAATACACTATTGTGGTAGCCGAAACGGCGGATTCACCTGCTACATTACAATACCTCGCTCCTTATACGGGAGCGGCTCTAGCTGAATATTTTATGTATCGTGGACGACATACTTTAATAATTTATGATGATCTCTCCAAGCAGGCACAAGCTTATCGCCAAATGTCTCTTTTATTAAGAAGACCTCCCGGTCGTGAAGCTTATCCAGGAGATGTTTTTTATTTGCATTCACGACTTTTGGAAAGAGCCGCTAAATCAAGTTCTAGTCTAGGTGAAGGAAGTATGACCGCTTTACCAATAGTTGAGACTCAATCTGGAGACGTTTCAGCCTATATTCCTACTAATGTAATTTCCATTACAGATGGACAAATATTCTTATCTGCCGATCTATTCAATGCTGGAATCCGACCTGCAATTAATGTGGGTATTTCTGTTTCTAGAGTGGGATCGGCAGCTCAAATTAAAGCCATGAAACAAGTAGCCGGCAAATCAAAATTGGAACTAGCACAATTCGCAGAATTAGAAGCCTTTGCACAATTCGCTTCTGATCTCGATAAAGCTACTCAGAATCAATTGGCAAGAGGTCAACGATTACGCGAGTTGCTTAAACAATCCCAATCAGACCCTCTCACAGTGGAAGAACAGATAGCTACTATTTATACCGGGGCGAATGGATATCTTGATCCACTAGAAACTGGACAAGTGAAAAAATTTCTCGTTCAGTTGCGTACTTACTTAAAAAAGAATAAACCTCAGTTCCAAGAAATTATATCTTCTACCAAGACATTCACCGAGGAAGCGGAAGTCCTTTTGAAGGAAGCTATTCAGGAACAGATTGAACTGTTTCTACTTGGGCGTATCGCTCAAATTATTGGCCCAGTACTGGATGTCGTTTTTCCTCCAGCTTTGGTAGTTAAGGGTCGAGATACTATCGGTCAGCAAATTAATGTGACTTGTGAGGTACAACAATTATTAGGAAATAATCGGGTTAGAGCTGTAGCTATGAGTGCTACAGATGGACTGATGAGAGGAATGGAAGTTATTGATACGGGAGCTCCTCTAAGTGTTCCCGTCGGAGGAGCCACTCTCGGACGAATTTTTAACGTTCTTGGAGAGCCCGTTGATGATTTAGGTCCTGTAGATACTCGCACAACATCTCCTATTCATAGATCTGCACCTGCCTTTATACAATTAGATACAAAATTATCAATCTTTGAAACAGGGATTAAAGTGGTGGATCTTTTAGCCCCTTATCGCCGTGGAGGAAAAATAGGACTATTCGGGGGAGCTGGAGTAGGTAAAAAAGAATCCGGAGTAATTAATGAAAAAAATATTGCAGAATCAAGAATGCCTTCCGCAGTGGCTCTTGAAATAGCTGAAGCTAACTTGAGTAGAGCTGAAGGTAAGAGACAAGCAATTGAAGCAAATCTAGCTCTTAGACGAGCTAGGACACGAGTAGAAGCTGTCAATGCTATTTCGATGAATGGATACTCTGAAATAGAACGAGAAAAAGTAAATTTGATTAATGCTACTAGTGATAGTTTGGAACGATTAGAAAATTACAAAAATGAAACCCTTCGTTTTGAACAACAAAGAGCGATTAATCAGGTCCGACAAAGAGTTTTTCAACAAGCCTTACAAGGAGCTCTAGGGACTCTGAATAGTTGCTTGAATAGTGAGTTACATTTCCGTACGATTCGTGCTAATATTGGCATTCTCGGGGCCATGATGAATGTTATACCATGTTCTATACTGAAGGGTTTATACGATATATCGGGTGTGGAAGTAGGTCAGCATCTCTATTGGCAAATAGGAGGTTTACAAATCCACGCACAAGTACTTATTACTTCTTGGGTCGTAATTGCTATCTTACTAGGTTCAGTAATCATATCTGTTCGAAATCCACAAACTGTTCCGACCGACGGTCAGAATTTCTTCGAATATGTCCTTGAATTTATTCGAGACTTGAGCAAAACTCAGATTGGAGAAGAATATGGTCCTTGGGTTCCCTTTATTGGAACTATGTTCCTATTTATTTTTGTTTCTAACTGGTCAGGCGCTCTTTTACCTTGGAAAATCATACAATTACCTCATGGGGAATTAGCTGCGCCCACGAACGATATCAATACTACTGTTGCTTTAGCTTTACTTACCTCAGTCGCATATTTTTATGCGGGTATTAGCAAAAAAGGATTGGGTTATTTCGGGAAATACATTCAACCAACTCCAATCCTTTTACCAATTAACATCCTAGAAGATTTTACAAAACCTTTATCTCTTAGTTTTCGACTTTTTGGGAATATATTGGCTGACGAATTAGTAGTTGTTGTTCTTGTTTCTTTAGTCCCTTTAGTAGTTCCTATACCTGTAATGTTTCTTGGATTATTTACAAGTGGTATTCAAGCTCTTATTTTTGCAACATTAGCCGCGGCTTATATAGGCGAATCCATGGAGGGTCATCATACATTTCGAAATTATTACAAATATCAATTGACCCAGCGTTTAGATTATTGGAGTTATCGTGTCATTAGTTTAGGGTTTACCTTTTTAACCATAGGCATTCTTTGTGGAGCAGTATGGGCTAATGAAGCGTGGGGATCTTATTGGAATTGGGATCCTAAAGAAACTTGGGCATTTATTACTTGGATCATATTCGCGATTTATTTACATATTACAAATCAAAATTTTCAAGGTACGAATTCGGCACTTGTAGCTTCTATAGGATTTCTTATAATTTGGGTATGCTATTTTGGAATCAATCTATTGGGAATAGGTTTACATAGTTATGGTTCATTCACACTATTGGACGAAATGATAAAGGAATACCCAGAGACGGATATGCAAAAACTTGGAATACACAAGGAAACCCTACAATTGGTTAAAACACAGAATGAATATGATCTTCATATCATTTTGCATTTCTCGACAAATATAATTTGTTTCGCTATTCTAAGTGGTTATTTTCTGAGTAATGAAGAACTTGTCATTCTTAATTCTTGCGTTCAAGAATTACTTTATAACTTAAGTGATACAATAAAAGCTTTTTTGATTCTTTTAGTTACTGATTTATGGATTGGATTTCACTCAACCCATGGTTGGGAACTAATGATTGGTTCGGTCTACAACGACCAGATTATATCTGGTCTTGTTTCCACTTTTCCGGTTATTCTAGATACAATTGTGAAGTATTGGATCTTTCATTATTTAAATCGTGTATCTCCTTCGCTTGTAGTGATTTATCATTCAATGAATGAAATGGTATATCTCTGGGTAATCCCAGGAATAGCCATTTATCCAGGGGATAGAGTCAAAATTGAAGTAAGTCGTTACGATTCATCCTACCTTGTCAATTTCTGGCAAGATTATTTTCACTTTTGGTCTCAACCGTGCAAGATTCATATAAATGAATTATCCAACTATTCTTTGTATTATTTGGGTTATCTTTCAGCTGTACTAATAAATCCTTTGATAGTAAGGAATCAAATGCTCGAGAATTCCTATCTAATGGATATTCTTACTAAGAAATTCGATACGATAGTCCCGGTTATTCCTCTTATTAGTTCGTTGTCTAAAGCTAAATTTTGTACCGTATCTGGTCATCCTATTAGTAAGCCGATTTGGACCGATTTATCAGATTGTGATATTATCAATCGATTTGGTCGGATATGTAGAAATGTTTCTCATTATTACAGCGGATCCAAAAAACAGAGTTTGTATCGAGCTCGTAAACATAAAAGTACGGTGACAGAAGTACAAACTATCAATTCTTTTTCTACATCGGAATCCTTAAAAGAGGTCTATGGACTCATATGGATTGTACCTATTTTAACCCTTATATTAGGAATTATAATAGGGGTACTAGTAATTGTGTGGTTAGAAAGAGAAATATCCGCCGCAATACAACAACGCATTGGACCTGAATATGCCGGTCCTTTGGGAATTCTTCAAGCTCTAGCAGATGGCACTAAACTACTTTTAAAAGAGGATCTTCTCCCGTCTAGAGGGGATATTCGTTTGTTTAGTATCGGACCATCTATAGCAGTCATATCGATTCTAATAAGTTTTTTAGTAATTCCTTTTGGGTATCGTCTCGTTTTAGCCGATCTCGGTCTAGGTGTTTTTTTATGGATCGCCACTTCCAGTATTGCTCCCATTGGTCTTCTTATGTCAGGATATGGATCAAATAATAAATATTCCTTTTTAGGTGGTCTACGAGCTGCTGCTCAATCTATTAGTTATGAAATACCATTAACTCTATGTGTGTTATCAATATCTCTACGTGCGATTCGTATTGATATAGTTGAAGCACAGTCAAAATATGGTTTTTGGGGGTGGAATCTGTGGCGCCAGCCTATAGGATTTATAGTTTTCCTAATTTCCTCTCTAGCTGAATGTGAGAGATTGCCCTTTGATTTACCAGAGGCGGAAGAGGAATTAGTAGCAGGTTATCAAACTGAATATTCAGGTATTAAGTATGCTTTATTTTATCTTGCTTCTTACTTAAATCTATTAGTTTCTTCATTATTTGTAACGGTTCTTTATTTTGGGGGATGGAATTACATATCCATTCCTTTTGGAATGACAATTGATATCTTTATTACATTAGCTAAAGCTTATTTGTTTTTGTTTATTTCTATCACAACAAGATGGACTTTACCTAGGATGAGAATGGACCAACTATTAAATCTTGGATGGAAATTTCTTTTACCTATATCTCTGGGTAATCTATTATTGACAACTTCTTTCCAACTTTTTTCACTACTCATGGGTGGGGCAAGCTCTTCTATTCTGGTTTATGGTTTCTCTTGGCTATATGGTTCATCTGGGGGGGAGATCGAGCTTCAAGAAATAGTGAATGGTCTTATCAATACACAAATGTATAACTCCCCAGGAATTTCGATTGCGCTTATATCCATCACTGTAGGAATTGGGTTCAAGCTTTCCCCAGCCCCTTTTCATCAATGGACTCCTGACGTATACGAAGGAATGTTTCTGCTTCACGAATATGATATCTTTTGGGCATTTCTGATAATCTCAAGCATTATTCCTATCTTGGCATTTGTAATTTCTGGACTTTTAGCTCCGGTTAGTGAAGGTCCAGAGAAGCTCTCTAGTTATGAATCGGGTATAGAACCCATGGGGGATGCTTGGTTACAATTCCGAATACGCTATTACATGTTTGCTCTAGTTTTTGTTGTTTTTGATGTTGAAACGGTCTTTCTTTATCCATGGGCAATGAGTTTCGATGTATTGGGTGTATCCGTATTTATTGAAGCTTTAATTTTCGTGCTTATTCCAATTGTTGGTTCAGTTTATGCATGGCGAAAAGGAGCATTGGAATGGTCTGAACTCCTTCTGACGACTTATTTATTCTGTTATCATTTCCAATTGGACGATTCATTAATCCAATTGGAAGAAGATTATAAATGGATAGATATTTTGGATTTTCACTGGAGATTAGGAATTGATGGACTTTCCATAGGACCCATTTTACTGACAGGATTTATCACTACTTTGGCTACTTTAGCCGCTTGGCCAGTTACTCAAAATTCACGATTATTTTATTTCCTGATGTTAGCAATGTACAGCGGCCAAATAGGATCATTTTCTTCTCGAGACCTTTTACTTTTTTTCATCATGTGGGAATTAGAATTAATTCCTGTTTATTTACTTTTATCCATGTGGGGAGGTAAGAAACGTCTCTACTCGGCTACAAAATTCATTTTGTATACAGCTGGGGGTTCCGTTTTTCTCTTAATGGGAGTTTTAGGTATGGGTTTATATGGCTTTAATGAACCGACATTAAATTTTGAAAAATTAGCTAATCAATCATATCCTGCGGCATTGGAAATAATATTTTATTTTGGCTTCCTTATAGCTTATGCTGTCAAATTGCCGATTATACCGCTACATACGTGGTTACCAGATACCCATGGAGAAGCGCATATGTTCGAGTATGTACTTTTTTTGAGTGTCTATTTATTTTCTATCGGTATATATGGATTAATTACAAGTCGAAACATGGTTAGAGCACTTATGTGTCTTGAGCTTATACTAAATTCGGTTAATATCAATCTCGTAACATTTTCTGATATATTTGATAATCGACAATTAAAAGGAGAAATTTTCTCAATAATTATTGCCGTTGCGGCTGCTGAAGCAGCTATTGGACTAGCTATTGTTTCATCGATCTATCGAAACAGAAAAATCAATCAATCGAATTTGTTGTTCTGTGCCTCTTTATTATTCGCCGGTGCAGTTGCTAAATCCGCGCAATTCCCCCTTCATGTATGGTTACCTGATGCTATGGAGGGACCCACTCCAATCTCGGCTCTTATACACGCTGCTACTATGGCAGCGGGAATTTTTCTTGTAGCCCGGCTTCTTCCTCTTTTTATAGGTATACCTTACATAATGAATTTCATTTCTTTAATAGGTATAATAACAGTACTATTAGGGGCTACTTTGGCTCTTGCTCAAAGAGATATAAAAAGAAGTTTAGCCTACTCTACAATGTCTCAATTGGGTTATATTATGTTAGCTCTAGGTATAGGTTCTTATAGAGCTGCTTTATTCCATTTGATTACTCATGCCTATTCTAAAGCTTTATTGTTTTTAGGGTCCGGATCCATTATTCATTCAATGGAACCCATTGTTGGATATTCACCAGATAAGAGTCAAAATATGGTTCTTATGGGCGGTTTAAAAAGATATGTTCCAATTACAAAAACAACTTTTTTAGTAGGTACACTTTCCATTTGTGGTATTCCGCCTCTTGCTTGTTTTTGGTCTAAAGATGAAATTCTTAATGATAGTTGGTTGTATTTTTCAATAATAGCTTGTTTCACAACAGGGTTAACCGCATTTTATATGTTTCGGGTATATTTACTTACTTTTGATGGGTATTTGCGCGTTCATTTTCAAAATTACAGTAGCAATAGCTCGTTCTATTCAATATCTCTATGGGGAAAAGAAGAAGTGGTCAATATAAGTAATAAGTCAAAAGATGGATATCCCGCAAATAAGTATACTTTAATATATCCTCACGAATCAGACAATACTATGCTATTTCCTCTGCTTGTATTGGTACTATTTACTTTGTTTGTTGGATCAATAGGAATTCGTTTTGATATATTATCAAAATGGTTAAATCCATCGGATTTGGATTCTTCTGTGAATTGGTATGAATTTTTTACAAATGCGATTTTATCAGTAAGTATAGCCCTTTTGGGGTTATTCATAGCATATATTTTATACGGATCTGTTTATTCATTTTTCAAAAATTTTGACTTAATCAATTCATTTTTAGACCAAATAAAAAATATGATATACAATTGGTCGTATAATCGCGGTTACATAGATATTTTTTATACTAGGTTTTTTACCATAGGTATAAGGAAATTAACTGAACTAACTCAGTTTCTTGATAGATATATAATTGATGGGATTACAAATGGAGTTGGTGTTACAAGTTTCTTTATAGGGGAAGGAATAAAATCGATGGGGGGTGGACGAATCTCTTCTTATTTATTTTTTTATCTATTTTTTGTATCAATATTTTTATTTATTATGGATTTACCTGGGCCAATGCATGATATTCTTGTAGTATTTCTTGGATCAATTCTTGTATTAGGAAGTTTGGGGGTAGTATTATTTACCAATCCCATTTTTTCTGCATTTTCTTTGGGATTGGTTCTTGTTTGTATATCCTTATTTTATATTCCATTGAATTCCTTTTTTGTAGCTGCCGCACAACTCCTTATTTATGTAGGAGCCGTAAATGTCTTAATCATATTTGCAGTAATGTTCATGAATGGTTTAGAATATTCCACTAATTCATATTTTTGGACCATTGGAGATGGAATAACTTCACTGGTTTGTACAAGTATTGTTTTTTCATTAATTACTACTATACCAGATATATCGTGGTACGGAATTATTTGGACTACAAAATCAAACCAAATTATAGAACATGATCTAATAAGTAACGTTCAACAAATCGGGATTCATTTGTCAACAGATTTTTATCTTCCTTTTGAACTCATTTCTATAATTCTTTTAGTTTCCTTGATAGGTGCAATTACTATGGCTCGTCAAATGGAAAAAATAGCGGAAATGTTTCCCATGATGACTGGATTCATGAATTATGGTCAACAAACAATACGAGCTGCAAGATATATTGGTCAAAGTTTCATAATTACTTTATCCCACACAAACCGTTTACCTGTAACTATTCAATATCCTTATGAAAAATCAATAACATCAGAACGTTTCCGTGGTCGAATTCACTTTGAATTTGATAAATGTATTGCTTGTGAAGTATGTATTCGTGTATGTCCAATAGATCTACCCGTTGTTGATTGGAGATTTGAAAAAGATAAAAAAAAACAATTGCTTAATTATAGTATTGATTTCGGGGTCTGTATATTTTGTGGTAATTGTGTTGAATATTGTCCAACAAACTGTTTATCAATGACGGAAGAATATGAACTTTCCACTTTTGATCGTCACGAACCAATGTCAGTAATTGGAGATTACACAATTCAAACAATTCAGGATCGTTTATCTGATTGGTTAGTCAAGCATGAGCTAGTTCATAGATCTTTGGGTTTCGATTGCCGAGGAATAGAAACTTTACAAATTAAAACCGAGGATTGGGATTCCATTGCTGTCATTTTATATGTATATGGTTACAATTATTTACGCTCCCAATGTGCCTATGATGTAGCACCTGGCGGATTTTTAGCCAGTGTGTATCATCTTACAAGAATACGGTATGGTATAGATAAACCAGAAGAGGTATGCATAAAAGTATTTGCCCAAAGGAATAATCCCAAAATTCCTTCCGTTTTCTGGATTTGGAGAAGTGCCGATTTTCAAGAACGCGAATCTTATGATATGTTAGGAATCTCTTATGATAATCATCCCCGCCTTAAACGCATCTTGATGCCTGAAAGTTGGATAGGATGGCCCCTGCGTAAAGATTATATTACCCCCAATTTTTATGAAATACAAGACGCTCATATCAATTTAACGGAACTTCCTTTACTTGACAAAACAACCACCAATTCAGTTATTTCAACTACATTGAATGATCTTTCGAATTGGTCAAGACTTTCCAGTTTATGGCCACTTCTATATGGTACTAGTTGTTGTTTTATTGAATTTGCTTCATTAATAGGTTCGCGATTCGACTTTGATCGGTATGGGTTGGTACCAAGGTCAAGTCCTAGACAAGCGGATCTAATTTTAACAGCCGGCACAGTAACAATGAAAATGGCTCCTTCTTTAGTGAGATTATATGAGCAAATGCCTGAACCAAAATATGTCATTGCTATGGGAGCCTGTACTATTACAGGAGGTATGTTCAGTACTGATTCGTATAGTACTGTTCGTGGAGTCGATAAACTAATTCCTGTCGATGTCTATTTGCCAGGCTGCCCACCTAAGCCAGAGGCAATTATAGATGCTATAACGAAACTTCGTAAGAAGATATCGCGAGAAATCTTTGAAGATAGAACTGTGTCTCAACAGGAAAATCGATGTTTTACTACCAATCACAAGTTTTATGTTCGACGCAGTGTTCATACTATGCAAAAAAAAAATACTTTTTCTTGGGTAAGGGAAAAGATGTCTCGACCCATTTCTATATATGTAATAACTTGGGCATCCATTTCAAATGCATATCCCATTTTTGCGCAGCAGGGTTATGAAAACCCACGAGAAGCAACTGGACGAATTGTATGTGCCAATTGCCATTTAGCTAATAAGCCCGTGGATATTGAAGTTCCGCAAGCGGTGCTTCCTGATACTGTATTTGAAGCAGTTGTTCGAATCCCTTATGATATGCAACTGAAACAAGTTCTTGCCAATGGTAAAAGGGGGGCTTTGAATGTGGGGGCTGTTCTTATTTTACCTGAAGGATTCGAATTAGCTCCCTCCGATCGTATTTCTCCTGAGGTGAAAGAAAAGATAGGAAATCTTTCTTTTCAGAGTTATCGTCCAAATAAAAATAATATTATTGTGATAGGTCCTGTTCCCGGTAAGAAATATAGTGAAATCGTCTTTCCCATTCTTTCCCCCGATCCTGCTACAAGGAAAGATGTTCACTTCTTAAAATATCCCATATATGTAGGTGGGAATAGAGGAAGGGGTCAAATTTATCCTGATGGGAGCAAGAGTAACAATACAGTCTATAATGCTACATCCGCGGGTATAGTAAGTAAAATAGTACGTAAAGAAAAAGGAGGATATGAAATAACCATAGTTGATGCATCGGGACATCAAGTGGTTGATATTATACCTCCAGGACCAGAACTTCTTGTTTCAGAAGGTGAATCCATCAAACTTGATCAACCATTAACAAGTAATCCCAATGTAGGAGGGTTTGGTCAGGGAGATGCAGAAATAGTGCTTCAAGACCCATTACGCGTTCAAGGCCTTTTGTTCTTTTTGGCATCCGTTATTTTGGCACAAGTTTTTTTGGTTCTTAAAAAGAAACAGTTTGAAAAGGTTCAATTGTACGAAATGAATTTCATGACTTTTTATTATCGTCCAACCGTTACAGAGGCTTTTTCTTCTGTTCAATACATAATGACTGAGGCTAACTTTGGTTGGTTAATTCGATCAGTGCATCGATGGTCAGCAAGTATGATGGTTTTAATGATGATCCTGCACGTATTTCGTGTGTACCTCACAGGTGGATTTAAAAAACCCCGCGAATTAACTTGGGTTACAGGTGTAGTTTTGGCTGTATTGACTGCATCTTTTGGTGTAACTGGTTATTCCTTACCTCGGGACCAAATTGGTTATTGGGCAGTTAAAATTGTAACAGGTGTACCTGAAGCTATTCCTGTAATAGGATCGCCTTTGGTGGAGTTATTACGTGGAAGTGCTAGTGTGGGTCAATCCACTTTGACCCGTTTTTATAGTTTACACACTTTTGTATTGCCCCTTCTTACTGCCGTATTTATGTTAATGCATTTTCCAATGATACGTAAACAAGGTATTTCAGGTCCTTTAGTATTAAGAGCTAAATTAGCTAAAGGAATGGGGCATAATTATTATGGGGAACCCGCATGGCCCAACGATCTTTTATATATTTTTCCAGTAGTTATTTTAGGTACTATTGCATGTAATGTAGGTTTAGCGGTTCTAGAACCGTCAATGATTGGTGAACCGGCAGACCCATTTGCAACTCCTTTGGAAATATTACCGGAATGGTACTTCTTTCCCGTATTTCAAATACTACGTACAGTACCTAATAAGTTATTGGGTGTTCTTTTAATGGTTTCAGTACCAACAGGATTATTGACAGTACCCTTCTTGGAAAATGTCAATAAATTCCAAAATCCATTTCGTCGTCCAGTAGCTACAACAGTCTTTTTGATCGGTACCGCAGTAGCTCTTTGGTTAGGTATTGGAGCAACATTACCTATTGATAAATCCCTAACTTTAGGTCTTTTTATGATTGAAGTTTTTCTATTTGGAATCGTTTTAGGCCTAATTCCTATTACCTTGGCAGGATTATTTGTAACGGCATATTTACAATACAGACGTGGTGATCAGTTGGACCTTATGTCCACTATAACTAGTTATTTCGGTTTTCTACTGGCTGCTTTAACTATAACCCCAGCTCTATTTATTGGTTTGAACAAGATACGACTTATTATGGATATAGTAAGTCTCGCTTGGGCTGCTTTAATGGTAGTCTTTACATTTTCCCTCTCGCTCGTAGTATGGGGAAGGCTGAGTGATATTGCACACCACCATTTAGCTATTGCTATTCTTTTCCTGATCGCCGGTCATATGTATAGGACTAATTGGGGTATTGGTCATGGTCTTAAAGACATTTTAGAGGCTCATAAAGGTCCATTTACAGGCCAGGGCCATAAAGGCCTTTATGAAATCTTAACAACGTCGTGGCATGCTCAATTATCTCTTAACCTGGCTATGTTAGGCTCTTTAACCATTGTTGTAGCTCACCATATGTATTCTATGCCTCCCTATCCATACCTAGCTACTGATTATGGTACACAACTTTCGTTGTTTACACATCACATGTGGATCGGTGGGTTTCTTATAGTTGGTGCTGCTGCACATGCAGCCATTTTTATGGTAAGAGACTACGATCCAACTACTCGATACAACGACCTATTAGATCGTGTTCTTAGGCACCGTGATGCAATCATATCACATCTTAACTGGGCATGTATATTTCTAGGTTTTCACAGTTTTGGCTTGTACATTCATAATGATACCATGAGTGCTTTAGGACGCCCACAAGATATGTTTTCAGATACTGCTATACAATTACAACCTATTTTTGCGCAATGGATACAAAACACTCATGCTTTAGCACCTGGCCTAACAGCTCCTGGTGCAACAACAAGTACCAGCTTAACTTGGGGGGGTGGTGAGTTAGTAGCAGTGGGCGGCAAAGTCGCTTTGTTACCTATTCCATTAGGAACCGCAGATTTTTTAGTCCATCACATTCATGCATTTACGATCCATGTGACTGTATTAATACTACTGAAAGGTGTTCTATTTGCTCGCAGTTCACGTTTGATACCTGATAAAGCAAATCTCGGTTTTCGTTTCCCTTGTGATGGGCCTGGAAGAGGAGGAACATGTCAAGTATCCGCCTGGGATCATGTCTTCTTAGGTTTATTTTGGATGTACAATGCAATTTCGGTAGTTATTTTCCATTTCAGTTGGAAAATGCAGTCGGATGTTTGGGGTACTATAAGTGATCAAGGTGTAGTAACTCATATCACAGGAGGAAACTTTGCACAGAGTTCCATTACTATTAATGGATGGCTTCGAGATTTCTTATGGGCACAAGCATCTCAGGTAATTCAGTCTTACGGTTCTTCATTATCTGCATATGGTCTTTTTTTCTTAGGTGCTCATTTTGTCTGGGCTTTCAGTTTAATGTTTCTATTCAGTGGCCGTGGTTATTGGCAAGAACTTATTGAATCTATCGTTTGGGCTCATAACAAATTAAAAGTTGCTCCTGCTACTCAGCCTAGAGCCTTGAGCATTGTACAAGGACGTGCTGTAGGAGTAACCCATTACCTTCTGGGTGGAATTGCCACAACATGGGCATTCTTCTTAGCAAGAATTATTGCAGTAGGAATGGCATTAAGATTTCCGGGGTTTAGCCAAGGCTTAGCTCAGGACCCCACTACTCGTCGTATTTGGTTTGGTATTGCTACCGCACATGACTTCGAGAGTCATGATGATATTACTGAGGAACGTCTCTATCAGAACATTTTTGCTTCTCACTTTGGTCAGTTAGCAATAATCTTTCTGTGGACGTCCGGAAATCTCTTTCATGTAGCTTGGCAAGGAAATTTTGAGTCATGGATACAAGACCCTTTACATGTAAGACCTATTGCTCATGCAATTTGGGATCCTCATTTTGGTCAACCAGCTGTAGAAGCCTTTACTCGAGGGGGCGCTACTGGCCCAGTGAATATCGCTTATTCCGGTGTTTATCAGTGGTGGTACACAATCGGATTACGCACTAATGAGGATCTTTATACTGGAGCTCTTTTTCTATTATTTCTTTCTGCTATATCCTTACTAGGTGGTTGGTTACACCTACAACCCAAATGGAAACCAAGTGTTTCGTGGTTCAAAAATGCCGAATCTCGCCTCAATCATCATTTGTCAGGACTTTTCGGAGTAAGTTCCTTGGCTTGGACAGGACATTTAGTTCATGTAGCTATTCCCGGATCCAGGGGAGAGTACGTTAGATGGAATAATTTTTTAGACGTATTACCCTATCCTCAAGGGTTGGGACCCCTTTTTACGGGCCAGTGGAATCTTTATGCTCAAAACCCTGATTCGAGTAGCCATTTATTTGGTACTTCCCAAGGAGCGGGAACTGCCATTCTAACTCTTCTCGGGGGATTCCATCCACAAACGCAAAGTTTATGGCTGACCGATATGGCTCATCATCATTTAGCTATTGCATTTATTTTTCTCATTGCTGGTCATATGTATAGAACGAATTTCGGGATTGGTCATAGTATCAAAGATCTTTTAGAAGCACATATTCCTCCAGGGGGTCGATTAGGACGTGGACATAAGGGTCTTTATGACACAATCAATAATTCGATTCATTTTCAATTAGGTCTTGCTCTAGCCTCTTTAGGCGTTATTACTTCCTTGGTAGCTCAACATATGTACTCTTTACCCGCTTACGCATTCATAGCACAAGACTTTACTACACAAGCTGCATTATATACTCATCACCAATACATCGCAGGGTTTATCATGACAGGAGCCTTTGCTCATGGAGCTATATTCTTCATTAGGGATTACAATCCGGAACAGAATGAAGATAATGTATTGGCAAGAATGCTAGACCATAAAGAAGCTATCATATCTCATTTAAGTTGGGCCAGCCTATTTTTGGGGTTCCATACCTTGGGACTTTATGTTCATAACGACGTCATGCTCGCTTTTGGTACTCCGGAAAAACAAATCTTGATCGAACCGATATTTGCCCAATGGATACAATCTGCTCATGGTAAGACTTCATATGGATTCGATGTACTCTTATCTTCAACGAATGGCCCAGCATTCAATGCTGGTCGAAGCATATGGTTACCGGGCTGGTTGAGTGCTATTAATGAGAATAGTAATTCACTCTTCTTGACAATAGGTCCTGGGGATTTCTTGGTTCATCATGCTATTGCTTTAGGTTTGCATACAACTACATTGATTTTAGTAAAAGGTGCTTTAGATGCGCGTGGTTCCAAGTTAATGCCAGATAAAAAGGATTTCGGTTATAGTTTTCCTTGCGACGGCCCAGGACGCGGGGGTACTTGTGATATTTCCGCTTGGGACGCATTTTATTTGGCAGTTTTCTGGATGTTAAATACCATTGGATGGGTTACTTTTTATTGGCATTGGAAACACATCACATTATGGCAGGGTAACGTTTCACAATTTAACGAATCCTCCACTTATTTGATGGGATGGTTAAGAGATTATCTATGGTTAAACTCTTCACAACTTATTAATGGATATAACCCTTTTGGTATGAATAGTTTATCCGTATGGGCATGGATGTTCTTATTTGGACATCTTGTTTGGGCTACTGGGTTTATGTTCTTAATTTCCTGGCGTGGATATTGGCAGGAATTGATTGAAACTTTAGCATGGGCTCATGAACGCACACCTTTAGCTAATTTGATTCGATGGAGAGATAAGCCAGTGGCTCTTTCCATTGTGCAAGCAAGATTGGTTGGAATGTCACATTCAGTAAAAATTTATGATACATGTATAGGTTGTACTCAATGTGTACGAGCCTGCCCAACAGATGTATTGGAAATGATACCTTGGGACGGATGTAAAGCTAAGCAAATAGCTTCCGCACCAAGAACCGAGGATTGCGTAGGTTGTAAGAGATGTGAATCCGCTTGTCCAACAGATTTTTTGAGTGTCCGCGTTTATTTAGGGCCTGAAACAACTCGCAGCATGGCTCTATCTTATATGACAGATCTCAACTTACCTTCTATTTTTGTACCTTTAGTAGGCTTAGTATTTCCGGCAATTGCAATGGCTTCTTTATTTCTTCATGTCCAAAAAAATAAGATTGTCATGCGAGATATAAAAACATATCTCTCCGTGGCACCTGTGCTAAGTACTCTATGGTTTGGGTCTTTAGCGGGTCTATTGATAGAAATTAATCGTTTATTCCCAGATGCCTTATCATTTCCCTTTTTTATGACTGCAATTTTAGAGAGACGCGAAAGTACAAGCCTATGGGGCCGCTTTTGCAACTGGATAACCAGCACTGAAAACCGTCTTTATATTGGATGGTTCGGTGTTTTGATGATCCCTACTTTATTGACCGCAACTTCCGTATTTATTATCGCCTTCATCGCTGCTCCTCCAGTAGATATTGATGGTATTCGTGAACCTGTTTCTGGTTCTCTACTATATGGAAATAATATCATTTCCGGTGCCATTGTTCCTACTTCTGCAGCTATTGGTTTGCATTTTTACCCAATTTGGGAAGCAGCATCCGTTGATGAGTGGTTATACAACGGCGGTCCTTATGAGCTAATTGTTCTACACTTCTTACTTGGTGTAGCTTGTTACATGGGTCGTGAGTGGGAACTTAGTTTCCGTCTGGGTATGCGTCCTTGGATTGCTGTTGCATATTCAGCTCCTGTTGCAGCTGCTACTGCCGTTTTCTTGATCTATCCTATCGGTCAAGGAAGTTTTTCTGATGGTATGCCTTTAGGAATTTCTGGTACTTTCAACTTTATGATTGTATTCCAGGCGGAACACAACATCCTTATGCATCCATTTCACATGTTAGGTGTAGCTGGTGTATTCGGCGGCTCCCTATTCAGTGCTATGCATGGTTCCTTGGTAACCTCTAGTTTGATCAGGGAAACTACTGAAAACGAGTCTGCTCTAGATCTAGCTATGGCTCTATACGAATTAGCGGTTTTTGATCCTTCTGACCCCGCTCTGGATCCAATGTGGAGACAAGGTATGTTCGTTATACCTTTCATGACTCGGTTAGGAATAACCAATTCATGGGGTGGTTGGAGTATTTCGGGGGGAACTATAACGAATCCGGGTATTTGGAGTTATGAAGGTGTGGCGGGTGCACATATTGTGTTTTCTGGTTTGTGCTTCTTGGCAGCTATCTGGCATTGGGTATATTGGGACCTAGAAATATTCTGTGATGAACGTACGGGCAAACCCTCTTTGGATTTGCCTAAAATCTTTGGCATTCATTTATTTCTCTCAGGGGTAGCTTGTTTTGGCTTTGGCGCATTTCATGTAACAGGTTTGTATGGTCCTGGAATATGGGTGTCCGATCCTTATGGACTAACAGGAAAAGTACAACCTGTAAATCCTGCATGGGGCGCAGAAGGTTTTGATCCTTTTGTTCCCGGAGGAATAGCTTCCCATCATATCGCAGCGGGTACATTGGGCATATTAGCAGGTTTATTCCATCTGAGTGTCCGCCCGCCCCAACGTCTATACAAAGGATTACGTATGGGGAATATTGAAACTGTTCTTTCTAGTAGTATCGCCGCTGTTTTTTTTGCAGCTTTCGTTGTTGCCGGAACTATGTGGTATGGTTCAGCAACTACCCCAATCGAATTATTTGGTCCTACTCGTTATCAGTGGGATCAAGGATACTTTCAGCAAGAAATATATCGAAGAGTTAACGCCGGACTAGCCGAAAATTTGAGTTTATCCGAAGCTTGGTCTAAAATTCCAGAAAAATTAGCTTTTTATGATTACATTGGTAATAATCCGGCAAAAGGGGGATTATTCAGAGCGGGCTCAATGGACAATGGGGATGGAATAGCTGTTGGGTGGTTAGGTCACCCCGTCTTTAGAGATAAAGAGGGGCGTGAACTTTTTGTACGTCGTATGCCCACTTTTTTTGAAACATTTCCGGTGGTTTTGGTAGATGGAGATGGGATTGTGAGAGCCGATGTTCCTTTTAGAAGGGCAGAATCAAAGTATAGTGTTGAACAAGTGGGTGTAACTGTCGAGTTCTATGGTGGCGAACTCAATGGAGTCAGTTATAGTGATCCTGCTACTGTGAAAAAATATGCTAGACGTGCTCAATTAGGTGAAATTTTTGAATTAGATCGGGCTACTTTAAAATCGGATGGTGTTTTTCGTAGCAGCCCAAGGGGTTGGTTCACTTTTGGACATGCCAACTTTGCCTTGCTCTTCTTGGATGTTCAAGTGGAATTTGGAGCATTCCAAAAAGTTGCATTTGTATGGTCTGGAGAAGCTTATTTGTCTTATAGTTTAGGTGCTTTATCTGTCTTTGGTTTCATCGCTTGTTGTTTCGTCTGGTTTAATAATACCGCTTATCCTAGTGAGTTTTACGGACCTACTGGGCCAGAAGCTTCTCAAGCTCAAGCATTTACCTTTCTAGTTAGAGACCAACGTCTTGGAGCTAATGTGGGATCCGCCCAAGGACCTACTGGTTTAGGTAAATATCTAATGCGTTCCCCGACCGGAGAGGTTATTTTTGGAGGAGAAACTATGCGCTTTTGGGACCTTCGTGCTCCTTGGTTAGAACCTTTAAGGGGTCCCAATGGTTTGGACTTGAGTAGGCTGAAAAAAGATATACAGCCTTGGCAAGAACGACGTTCGGCAGAATATATGACTCATGCTCCTTTAGGTTCTTTAAATTCCGTGGGTGGCGTAGCTACCGAGATCAATGCAGTCAATTATGTCTCTCCTAGAAGTTGGTTATCGACCTCCCATTTTGTTCTAGGATTCTTCTTCTTTGTAGGACATTTGTGGCATGCGGGAAGGGCCCGTGCAGCTGCTGCAGGCTTTGAAAAAGGGATCGATCGTGATTTGGAACCTGTTCTTTCCATGACCCCTCTTAACATGTTACGTCAATTTGAACTTGCTCGATCTGTTCAATTGCGACCTTATAATGCAATTGCATTCTCCGCTCCAATTGCAGTTTTTGTTTCCGTATTCTTGATTTATCCACTGGGTCAATCTGGTTGGTTCTTTGCGCCGAGTTTTGGCGTAGCAGCTATATTTCGATTCATCCTCTTTTTCCAAGGATTTCATAATTGGACGTTAAACCCATTTCATATGATGGGGGTTGCCGGAGTATTAGGCGCTGCTATGTCTGGAAGCACGGGAGAACGTTCTTTTGCCGATATTATTACCAGTATTCGATACTGGGTCATTCATAGCATTACTATACCTTCCCTATTCATTGCGGGTTGGTTATTCGTCAGTACAGGTTTAGCTTATGACGTGTTTGGAAGTCCTCGGCCAAACGAGTATTTCACAGAGAGCCGACAAGGGATTCCATTGATAACCGGCCGTTTTGATTCTTTGGAACAACTCGATGAATTTAATATGACCATAGATCGAACCTATCCAATTTTTACAGTGCGATGGTTGGCTGTTCACGGACTAGCTGTACCTACCGTTTCTTTTTTGGGGTCAATATCAGCAATGCAGTTCATCCAACGAATGGCTACACAAAGCGTTGAGGGTAGTTCTAGGTCTGGTCCAAGACGGACTACTGTAGGGGAATTATTGAAACCATTGAATTCGGAATATGGTAAAGTAGCTCCGGGCTGGGGAACTACACCACTAATGGGGGTCGCAATGGCTCTATTTGCAGTATTCTTATCTATAATTTTGGAAATTTATAATTCTTCTGTTTTACTGGATGGAATTTCAATGATGCTTACTCTCAAACTCTTTGTTTACACAGTAGTGATATTCTTTGTTTCTCTCTTCATCTTCGGATTCTTATCTAATGATCCAGGACGTAATCCTGGGCGTGAGGAAATGGCCGATACCACTGGAAGGATTCCTCTTTGGCTGATAGGTACTGTAACTGGTATTCTTGTGATCGGTTTAATAGGTATTTTCTTTTACGGCTCATATTCTGGGTTGGGTTCATCTCTCATGCTTAATATCTTTAGTTTAATCTGTATCTGTCTTAATTCTGTCCTTTATTCGAATAATTTTTTCTTTGCTAAATTGCCTGAAGCTTATGCAATTTTCAATCCAATCGTAGATTTTATGCCTGTCATACCTGTACTCTTTTTTCTCTTAGCCTTTGTTTGGCAAGCTGCTGTAAGTTTTCGAATGACACAATCAAACCCGAATGAACAAAATGTTGAATTGAATCGTACCAGTCTATACTGGGGTTTATTACTCATTTTTGTACTTGCTGTTTTATTTTCAAATTATTTCTTCAATATGGAAGTAAATATTCTTGCATTTATTGCTACTGCACTGTTCATTCTAGTTCCTACTGCCTTTTTACTTATTATCTACGTAAAAACAGTCAGTCAAAATGATATGGAAACAGCAACCCTAGTCGCCATCTCCATATCTGGTTTACTTGTAAGCTTTACTGGGTATGCCCTATATACTGCTTTTGGGCAACCCTCTCAACAACTAAGAGATCCATTCGAAGAACACGGGGACATGGAAGCATTGGTTTATACATTCCTTTTAGTTTCGACTTTAGGAATCATTTTTTTCGCTATCTTTTTTCGAGAACCACCAAAGGTTCCAACTAAAAAAATGACTATTGTTTTCCAATTAGCTGTTTTTGCATTAATTGCGACTTCATCAATCTTACTGATTAGTGTACCCGTTGTATTTGCTTCTTCTGATGGTTGGTCAAGTAACAAAAATGTTGTATTTTCCGGTACATCATTGTGGATTGGATTAGTTTTTATGCGCTGGAGACGTTTCTTATTTGAAGCGCTTTATAAAGCGCAAGCCGAAACGGGTGAAATCAAAGGACATTACTTGAATGCCACTGCGGGTACATGTGAAGAAATGATGAAAAGGGCTGTATTTGCCAGAGAATTAGGAGTCCCTATCGTAATGCATGACTACTTAACTGGGGGATTCACTGCAAATACTAGCTTGGCTCATTATTGCCGTGACAACGGCCTACTTCTTCATATCCATCGCGCAATGCATGCAGTTATTGATAGACAGAAAAATCATGGTATGCATTTTCGTGTACTAGCTAAAGCATTACGTATGTCTGGTGGAGATCATATTCACGCTGGTACAGTAGTAGGTAAACTGGAAGGGGAGCGCGAGATGACTTTAGGTTTTGTTGATTTATTACGTGATGATTATATTGAAAAAGATCGAAGTCGCGGTATTTTTTTCACCCAAGATTGGGTCTCTATGCCAGGTGTTCTGCCTGTGGCTTCGGGGGGTATTCATGTTTGGCATATGCCTGCTCTGACCGAAATCTTTGGAGATGATTCCGTATTACAGTTTGGCGGAGGAACTTTAGGACACCCTTGGGGAAATGCACCGGGTGCAGTAGCTAATCGAGTGGCTTTAGAAGCGTGTGTACAAGCTCGTAATGAGGGACGTGATCTTGCTCGTGAAGGTGTTGAAATTATCCGTGAAGCTGCCAAATGGAGTCCTGAACTAGCGGCTGCTTGTGAAGTATGGAAAGAGATCAAATTTTTCGACCCAGTGGATATGATTCAACCTCAGACTCTTTTGAATGTAGCGGATAACAGCGGAGCTCGAGAATTGATGTGTATTCGAATCATAGGAGCTGGCAATAAACGATATGCTCATATTGGTGACGTTATTGTTGCTGTAATCAAAGAAGCAGTGCCTAATATGCCGCTACAAAGATCAGAAGTTATTAGAGCTGTAATTGTACGTACTTGTAAAGAACTTAAACGCGACAACGGTATCATAATACGATATGATGACAATGCGGCGGTTGTCATTGATCAAGAAGGAAATCCAAAAGGAACTCGAGTTTTTGGTGCAATAACTCGGGAATTGAGACAGTTTAATTTTACTAAAATAGTTTCCTTGGCTCCCGAAGTATTAATGAAGGGAATATCTTGTCGAGGCAATCATATTTGTTTAGGCAAATATGCTCTTCAGGCACTTGAACCCGCTTGGATCACAGCTAGACAAATCGAAGCAGGGCGAAGAGCAATGACACGATATGTGAAAATATGGGTACGCATATTTCCCGACAAACCTGTTACAGTAAGGCCCGCGGAAACACGTATGGGTTCGGGGAAGGGATCCCCCGAATATTGGGTATCCGTTGTTAAACCAGGCCGAATACTTTATGAAATGGGCGGAGTATCAGAAACTGTAGCCAGAGCCGCTATTTCAATAGCTGCGTCCAAAATGCCTATACGAACTCAATTTGTTATGCCCTTAGGCACGGCCATACATAACATAGAAATCACACTTGGAAAGGGTGGACAATTAGCTAGAGCAGCGGGTGCTGTAGCGAAACTGATTGCAAAAGAGGGTAAATCGGCCACATTAAGATTACCATCTGGGGAGGTCCGTTTGATATCCAAAAACCGCTTAGCAACAGTCGGACAAGTGGGTAATGTTGGGGTGAACCAAAAAAGTTTGGGTAGAGCCGGATCTAAGTGTTGGCTAGGTAAGCGTCCTGTAGTAAGAGGAGTAGTTATGAACCCTGTGGACCATCCCCATGGGGGCGGTGAAGGGAGAGCCCCAATTGGTAGAAAAAAACCCACAACCCCTTGGGGTTATCCTGCACTTGGAAGAAGAACTAGGAAAAGGAAAAAATATAGTGATAGTTTGATTCTTCGTCGAGGATATACAGCTCGGAGACGTCGAACAAAAATTGCATCAACCTTTAGAGGGGCTCATTCAAGACTTACACGAACGATTGCTCAACAGAAAATAAGAGCTTTAGTTTCCTCTCATCGAGATAGAAACAGACAAAAAAGGGATTTTCGTCGTTTGTGGATCGCTCGGATAAATGCAGTAACTCGTGAAAATAGGGTATTGTATAGTTATAGTAGGTTAATACACAATCTGTACAAGAAACAATTGCTTCTTAATCGTAAAATACCTGCACAAATAGCTATATCAAATAAGAATTGTCTTTACATGATTTCCAATAAAATCTTCATTAGTGAAGGACGTAGCTATCTGATAAAAAATATTTGGAAGAAAAAAGGATATTTAGCTGCAGTAAAAGCTTTTTCTTTAGCAAAACACAATACCTCCAGTCGATTAGAATTGAGAAAGTTTTGTCGCTATTGTCACAAGCATACGATTCATGGGGAAATAAAGATGAAAATAAGGGCTTCTGTTCGTAAAATATGTGAAAAATGTCGACTGATCCGTAGGCGCGGACGAATTATAGTGATTTGTTCCAATCCAAGACATAAACAGAGACAAGGGACTCGAACACTGCAGTGGAAATGTGTTGAATCAAGAATAGACAGTAAACGTCTTTATTATGGTCGTTTCATTTTGTCCCCGCTTATGAAAGGTCAAGCCGATACCATAGGTATTGCCATGCGAAGGGCTTTATTTGGAGAAATAGAAGGAACATGTATTACACGTGCAAAATCTAAGAGAGTACCACATGAATATTCTACAATAATAGGTATTGAGGAATCCATACATGAAATTTTACTAAATTTGAAAGAAATTGTATTGAGAAGTAATATATATGGAGTTAGAGACGCATACATTTGCGTCCCTAGATACGTAACCGCTCAAGATATCATCTCACCACCCTCCGCGGAAATAGTTGACACGACACAACATATAGCTAACTTGACGGAACCGATAGATTTGTGTATTGAATTAGAAATCAAGAGAGATCGCGGATACCGTAGTTACCCTATAGATGCTGTATCCATGCCTGTTCGAAATGCGAATCATAGTATTCAAGAAATACTATTTCTAGAAATATGGACAAATGGAAGTTTAACTCCTAAGGAAGCACTTCATGAAGCTTCTCGTGATTCAAAGGTTTCTGCTATAGCAGAACACGAGGGAAAAATTATTTATACTGATACTCACAAGATCATTTTATCAAGTAATGCGATTCCATTAGTTATCTATCAACGTTCCAACAAGAATACTTGTATGCATCAAAAACCCCGGGTTTTGCGAGGTAAATGCATTAAAAAGGGACAAATTTTAGCAGACGGTGCGGCTACAATTGGTGGAGAACTTGCTTTAGGAAAAAACGTATTAGTAGCTTATATGCCATGGGAAGGTTACAATTTTGAAGACGCAGTACTAATTAGCGAGCGCCTGGTATATGAAGATATTTTTACTTCTTTTCACATCCGGAAATACGAAATTCAGACTCGCGTGACAAACCAACCTGAAAGAATCACTAAGGAAATACCCCATTTGGAAGCTCATTTACTCCGAAATTTAGACAGAAATGGGGTTGTAATGCTGGGATCTTGGGTGGAAGCAGGTGATATTTTACAGATTATTAGGATGATTGACCGGTATAAACATCAACAACTTCGAATTGGACTAGTTTCCCCTCAACAAATAAAGGATTGGGCCAACAAAATCGGAGAGGTGACAAAACCTTATACTTTTCATTATAAAACTAGTAAACCGGAAAAGGATGGATTGTTTTGTGAAAGAATCTCTGGACCCATAAAAAGTGGAATTTGTGCTTGTGGAGCTGAAAAAGAAGACCAAAAATTTTGTGAACAATGCGGGGTAGAATTTGTTGATTCTCGGATACGAAGATATCAAATGGGATACATCAAACTCGCATGTCCAGTCACTCATGTGTGGTATTTGAAACGTCTTCCTAGTTATATCGCGAATTTTTTAGATAAAGCCCTTAAGGAATTAGAAGGACTAGTATACTGCTTTTCTTTTGCTAGGCCCATATCTAAAAAACCGACTTTCTTACGATTACGAGGATCATTCGAATACGAAATTCAATCCCGGAAATACAGCATTCCACTTTTCTTTACATTTCGAAATCGAGAAATCTCTACAGGAGCAGGTGCTATCAGAGAACAATTAGCCGATTCAGATTTTATAATTACTATAGGGAATTCCATGTTAGAATGGAAGGAATTATGGGAAGATAGAAAAAGAAGAAGAAAGGATTTTTTGGTTAGACGCATGGAATTAGCTAAACATTTTATTCGAACAAATGTAGAACCAGAATGGATGGTTTTGTGCTTATTACCGGTTCTTCCTCCCGAATTGAGACCCATCATTCAGATAGATGGGGGTAAACTCATGAGTTCGGATATTAATGAACTCTATAGAAGAGTTATCTATCGGAACAATACTCTTACCTCCACGCCGGGGGAATTAGTAATGTGTCAGGAGAAATTGGTACAAGAAGCCGTGGATACACTTCTTAATGGGATCCGTCAGCCGATGAGAGATGGTCATAATAAAGTTTACAAGTCATTTTCGGATGTAATTGAAGGCAAAGAAGGAAGATTTCGCGAAACTCTGCTTGGTAAACGTGTTGATTATTCGGGACGTTCCGTCATTGTCGTGGGTCCTTCGCTTTCATTACATCAATGCGGATTACCTCGAGAAATAGCAATAGAGCTTTTTCAAACATTTGTAATTCGTGGTCTAATCAGACAACATGTTGCTTCTAACATAGGGATTGCGAAAAGTAAAATTCGGGAAAAAGAATCGGTTGTATGGGAAATACTTCGGGAAGTTATGCAAGGGCATCCTGTATTGTTGAATAGAGCACCCACCTTGCATAGATTAGGTATACAGGCATTCCAACCCATTTTAGTGGAGGGGCGCGCTATTTGTTTACATCCATTGGTTTGTAAGGGCTTCAATGCAGATTTTGATGGGGATCAAATGGCTGTTCATGTACCCTTATCTTTGGAAGCTCAAGCGGAGGCTCGTTTACTTATGTTTTCTCATATAAATCTCTTGTCTCCTGCTATTGGGGACCCAATTTCTGTACCAACTCAAGATATGCTTATCGGACTTTATGTATTAACGATCGGGAATCGTCGAGGTATTTGTACAAATAGGTATAGTTGTGGAAACTATCAAAATAAAGAACCCTATTTTTGTAATTCGTATGATGCACTTGGGGCTTATCGGCAGAAACGAATCAGTTTAGATAGCCCTTTGTGGCTTCGATGGCGTGTCATTGTCTCAAGAGAAGTTCCCATCGAAGTTCGATATGAATCTTTGGGTACTTATCATGAAATTTATGGGCACTATCTAATATTGGGAAGTGTAAAAAAAGAAATACGTTGTATATACATTCGAACCACTCTTGGTCATATTTCTTTTTATCGAGAAATAGAGGAAGCCATACAGGGGTTTTGTCGGGCCATAAATTTCGCAATACTTTTCCCTCAGGATCTCCTTCGGGAAAAGGATAATGTCCAACTTAGAGTTGTCAATTATATCCTTTATATTCGAGGAATTTCTCACACAAGTATTCAACTAGTTCGAGCTTGTTTAGTATTGAATAATCCAGAGAAAGAAGAGGTTCATTCCTTTGTTGGGGTAAGGGCAAATCTGATTCGCGACTTCATAAAAATGGAATTAGTCGGAAAAAGGTATAATAGGGCAAGTTCGGGATTAATTTTCCGTGGATTAAATCCTAAGGTGAAGATTGGTACATTGTTGATAATTTTGTCATCATCCGATTGTTTTAGAATTCCTCTAGGGGTTATTGTACCTAAAAATGTTTATTCATCTTACATAACTTATAATCAGATCTTGTTAAAGAAATATCTTAAATACTGTTTAATAAGTGAAAATAGGCGGATTTATAATCCCTTTAATCCACTCCATTTAAATTGGTTTTTACATCATGATTATTGGAAAGAAACATCGACAATAATTAGCCTTGGACAATTTTTTTGCGAAAATGTATGTTTATTCGTAAAAAATTCTGGTCAAATTCTAATTGTTCGTCTGGATTCCTTAGTTATAAGATCCGCTAAACCCTATTTGGCCACTCCAGGGGCAACTGTTCATGGCCATTATGGAAAAATCCTTTACGAAGGAGATACATTAGTCACATTTATATATGAAAAATCAAGATCGGGTGACATAACGCAAGGTCTCCCCAAAGTGGAACAAATCTTAGAAGTGTCAATATCAATGAACCTCGAAAGGAGAGTGGAAGGTTGGAATGAACGTATTCCAAGAATTCTTGGAATACCTTGGGGATTCTTGATTCGAGCTAAGCTAATCATCGCTCAAAGTCGTATTTCTCTGGTTAATAAAATCCAAAAGGTTTATCGATCCCAGGGAGTACATATACATAATAGACATATAGAAATTATTGTACGTCAAGTAACATCAAAAGTGTTGGTTTCGGAAGATGGAATGTCTAATGTTTTTTTACCTGGCGAATTAGTCGGATTGTTGCGAGCGGAACGAGCAGGACGCGCTTTGGACGCGATCTCTTATCGGGTAATCCTATTGGGAATAACGAGGGCATCTCTAAATACTCAAAGTTTTATATCTGAAGCAAGTTTTCAAGAAACTGCTAGAGTTTTAGCAAAAGCTGCTTTACGAGGTCGTATTGATTGGTTGAAAGGCCTGAAAGAGAACGTTGTTCTGGGGGGGATTATTCCGGTTGGTGGATTCCAAAAAGGACGTATTAGTTCACGTAAGAATGGGCGTAGAATACCAAAAGGTATTATTCATGTTCAAGCAAGTTTCAACAATACCATTGTAACTGTTACAGATGTACGAGGTCGGGTGGTTTCTTGGGCCTCCGCTGGTACTTCTGGATTCAAAGGCACAAGAAGAGGAACACCCTATGCCGCTCAAGCAGCGGCCTTAAATGCTATTCATACAGTAGGTATGCAACGAGCAGAAGTTATGATAAAGGGTCCTGGTCTCGGAAGAGATGCAGCATTACGAGCCATTCGTAGAAGTGGTATACTATTAAGTTTCGTACGTGATGTAACACCTATGCCGCATAATGGATGTCGACCCCCTAAAAAAAGACGTGTGATGGCAAGAAAAAGTTTGATTCAGAGGGAGAAAAGGCGACAGAAATTGGAACAGAAATATCATTTGATTCGCCGATCCTTAAAAGAAAGCAAAGTTCCGTCGTTGGAAAAATGGGAAATTCATGGAAAATTGCAATCCCCACCACGTAATAGTGCACCTATACGTCTTCATCGACGTTGTTTTTTGACTGGAAGACCTAGAGCTAACTATCGAGACTTTGGGTTATCCGGACACATACTTCGAGAAATGGTTCATGCATGTTTGTTACCGGGCGCAATAAGATCGAGTTGGGTAAAACTTCGTTTGAAACGATGTGGTAGAAAGTTTTATGATCCGATAAAGAATCAAACTTATTTAAATGTTCCTCTTATTCTCTATTTACTTGAAAAGGGCGCTCAGCCTACAGGAACTGTTTATGATATTTTAAGGAAGGCAGAAATTTTTATGATTGGCCATACAATCGCTATTCATAATGGAAAGGAACATTTACCTATTTTTATAACGGATCGTATGGTGGGTCACAAATTGGGAGAATTTGCACCTACTCTTGCAAGAAATGATAATAAATCCCGTCCTATGACAAGAAGATATTGGAACATAAATTTGGAAGAGATGATGGAGGCGGGAGTTCATTTTGGTCATGGTACTAAGAAATGGAATCCTAAAATGGCCCCTTACATCTCTGCAAAGCGTAAAGGTATTCATATTACGAATCTTACTAGAACTGCTCGTTTTTTATCAGAAGCCTGTGATTTGGTTTTTGATGCAGCAAGTAGAGGAAAAAACTTATTAATCGTTGGTACTAAAAATGCAGCGGGTTTAGTAGCATCAGCTGCAGAAGATGAAAAAATACGGAATTGTATCAAGAACTACGTACAATTCGAGGGAATCGCACGTATAGAAATTGAAAAAAGATTACAGACGAATGTACAAAAAGAAGTGAACCGGAGACTTAATATTGCTATTACAAGAATTGAAAAACCTTATGGACAACCTAATATTCTTGCAGAATATATAGCTTTACAATTGAAAAATAGAGTTTCATTTCGAAAGGCAATGAAAAAAGCTATTGAATTAACTGAAACAGATACAAAAGGAATTCAAGTGCAAATCGCGGGTCGTATCGACGGAAAAGAAATTGCACGTGTTGAATGGATCAGAGAGGGTAGAGTTCCCCTACAAACAATTCGCGCTCAAATTGATTATTGTTGCTATACAACTCAAACCATTTATGGAGTATTGGGAATAAAAATTTGGATTTTTGTAGACATGTCTCGTTACCGAGGACCTCGTTTCAAAAAGATACGCCGCTTAGGGACTTTACCAGGACTAACTAGTAAAAGACCTAACCAATTGCGAAAAAGATCGCAATATCGTATTCGTCTAGAAGAAAAACAGAAATTACGTTTTCATTATGGTCTGACAGAGCGACAATTACTTAAATATGTCCATATCGCTGGAAAAGCCAAAGGTTCAACGGGTCAAATTTTATTACAATTACTTGAGATGCGTTTAGATAACATCCTCTTCCGATTCGGTATGGCTTCGACCATTCCTGCAGCCAGACAATTAGTTAACCATAGACATATTTTAGTTAATGGTCGTATGGTGGATATACCAAGTTATCGTTGCAAACCCCGAATTACGACTAAGGATAAACAAGGATCAAAAGCTCTGATTCAATTCCAATACAAAGGATTAGTAAATCAAATAATAGATAGTAAATGGATCGGTTTGAAAATAAATGAGTTGTTAGTCGTAGAATATTATTCCCGTCAGACTATGTTGGTTAATCGTATTCTGAAACACGGAAAAAAATCTTTGGCTTATCAAATTATCTATCGAGCCATGAAAAAGATTCAACAAACGGAAACAAATCCACTATCTGTTGAGGCAAATAGAATGGGTAGGGACACCATTGCTGATATAATAACTTCTATAAGAAACGCTGACATGGATAAAAAAGGAACGGTTCGAATAAGATTTACTAATATTGCCGAAAACATTGTGAAAATACTTCTACGAGAAGGTTTTATTGAAAACGTTCGGAAACATCAGGAAAATAACAAATATTTCTTGGTTTCAACCCTACGAAGGAAAGGGATAATAAGCCGACCCGGTTTACGAATTTATTCCAACTATCAAGGAATTCCTAAGATTTTAGGTGGAATAGGAGTTGTAATTCTTTCTACTTCTAGAGGTATAATGACAGATCGAGAAGCTCGACAAGAAAAAATTGGAGGAGAAATCTTGTTATCTATATGG??????????????????????????????????????????????????????????????????????????????????????????????????????????????????????????????????????????????????????????????????????????????ATGTTGGCTCAATCCGAAGGAAATTATGCGGAAGCTTTACAAAATTATTATGAAGCTATGCGACCAGAAATGGATCCCTATGATCGAAGTTATATACTCTATAATATAGGCCTTATACACACAAGCAATGGAGAACATACAAAAGCTTTGGAATATTATTTCCGGGCATTAGAACGAAACCCATTCTTACCACAAATGAACTGGCGATCAGAACATATATGGATAGAATTTATAACAGGGTCTCGAAAAACAAGTAATTTTTGCTGGGCCTGTATCCTTTTTTTAGGTTCACTAGGATTCTTAATGGTTGGAACTTCTAGCTATCTTGGTAGGAATTTGATATCCGGATTTCCTTCTCCGGAAATCCTTTTTTTTCCACAAGGAATCGTGATGTCTTTCTATGGGATTGCAGGCTTTTTCATTAGCTCCTATTTGTGGTGCACAATTTTGTGGAATATAGGTAGTGGTTATGACCGATTTGATAGAAAAGAAGGAATAGTGTGTATTTTTCGTTGGGGATTTCCTGGAATAAATCGTCGCATCTTCCTTCGATTCCTTATAAAGGATATCCAATCAATCAGAATGGAGGTTAAAGAGGGTCTTTATTCTCGCCGTGTCCTTTATATGGAAATCAGAGGTCAAGGAGCCATTCCCTTGACTCGTACTGATGAGAATTTAACTCCACGAGAAATTGAACAAAAAGCCGCTGAATTAGCCTATTTCTTGCGCGTACCAATTGAAGTATTT
>Anomochloa_marantoidea
CGAGTCGACGAAATTCATAAAATTCTCCGCGAACGTATTGAACAATATAATAGAAAAGTCGGGATTGAGAATATAGGTCGCGTAGTTCAAGTGGGTGACGGGATTGCTCGTATTATAGGTCTTGGTGAAATAATGTCAGGTGAATTAGTCGAATTTGCAGAAGGGACTAGAGGTATTGCTCTGAATTTGGAATCCAAAAATGTTGGGATTGTATTAATGGGCGATGGGTTGATGATACAAGAAGGAAGTTTTGTAAAAGCAACAGGAAGGATTGCTCAGATACCCGTGAGTGAGGCTTATTTGGGTCGTGTTATAAATGCTCTGGCTAAACCTATTGATGGGAAAGGCGAAATTGGAGCTTCGGAATCTCGCTTAATTGAAGCCCCTGCTCCGGGTATAATTTCCAGGCGTTCCGTATATGAACCCCTTCAAACAGGGCTTATTGCTATTGATTCGATGATCCCCATAGGGCGCGGTCAGCGAGAGTTAATTATTGGGGACAGACAGACTGGCAAAACAGCAGTAGCCACAGATACAATTCTCAATCAAAAAGGGCAAAATGTAATATGTGTTTATGTAGCTATCGGGCAAAGAGCATCTTCTGTGGCTCAGGTAGTAACTACTTTCCAGGAGGAGGGGGCCATGGAATACACTATTGTAGTAGCTGAAATGGCGGATTCACTTGCTACATTACAATACCTCGCTCCTTATACCGGAGCGGCCCTGGCTGAGTATTTTATGTACCGCGAACGACATACTTTAATAATTTATGATGATCTCTCCAAACAGGCACAAGCTTATCGCCAAATGTCCCTTCTATTAAGAAGACCCCCCGGCCGCGAAGCTTATCCAGGGGATGTTTTTTATTTGCATTCACGCCTTTTAGAAAGAGCCGCTAAATTAAATTCTCTTTTAGGCGAAGGGAGTATGACCGCTTTACCAATAGTTGAGACTCAATCTGGAGACGTTTCTGCCTATATTCCTACTAATGTAATTTCCATTACAGATGGACAAATATTCTTATCCGCAGATCTATTCAATGCCGGAATTCGACCTGCTATTAATGTGGGTATTTCTGTTTCCAGAGTAGGATCCGCAGCTCAAATTAAAGCCATGAAACAAGTAGCTGGCAAATTAAAATTGGAACTAGCTCAATTCGCAGAGTTACAAGCCTTTGCACAATTCGCCTCTGCTCTCGATAAAACGAGTCAGAATCAATTGGCAAGAGGTCGACGATTACGGGAATTGCTTAAACAATCCCAATCAAACCCTCTCCCAGTGGAAGAGCAGATAGCTACTATTTATACCGGAACGAGAGGATATCTTGATTCGTTAGAAATTGAACAGGTAAAGAAATTTCTGGATGAGTTACGTAAACACTTAAAAGATACTAAACCTCAGTTCCAAGAAATTATATCTTCTAGCAAGACATTCACCGAGCAAGCGGAAATCCTTTTGAAGGAAGCTATTCAGGAACAGCTCGAACAGTTTTCACTTGGGCGTATCGATCAAATTATTGGACCGGTGCTGGATGTCACTTTTCCCCCGGCTTTGGTAGTCAAGAGTCGAGACACTGCCAGTAAGCAAATTACTGTGACTTGTGAGGTACAACAATTATTAGGAAATAATCGAGTTAGAGCTGTAGCTATGAGTGCTACAGACGGGCTGATGAGAGGAATGGAAGTGATTGACACGGGAGCTCCTCTCAGTGTTCCCGTCGGCGGAGCTACTCTCGGACGAATTTTCAACGTTCTTGGAGAGCCTGTTGACAATTTGGGTCCTGTAGATACTAGCGCAACATTCCCTATTCATAGATCTGCACCTGCCTTTATCGAGTTAGATACGAAATTATCTATCTTTGAAACAGGGATTAAGGTGGTCGATCTTTTAGCTCCTTATCGGCGTGGAGGAAAAATCGGACTATTTGGGGGGGCTGGAGTAGGTAAAAAAGAATCCGGAGTAATTAATGAAAAAAATTTTGAAGAATCAAGAATGCCCTCCGCAGTAGCGCTTGAAATAGCCGAAGCTAACTTGAGTAGAGCTGAGGGTACGAAAGAATTGGTTGAAGCGAAGCTAGCTCTCAGACGAGCTAGGATACGAGTCGAGGCTGTCAATTGGATTCCTATGAATGGGTACTCTGAGATAGAACGAGAAAAAGCAAATTTGATTCATGCTACTTCTATTAGTTTGGAACAATTAGAAAAGTCTAAAAACGAAACCCTTTATTTTGAAAAACAAAGAGCGATGAATCAAGTCCGACAACGGGTTTTCCAACAAGCCGTACAAGGGGCTCTAGGAACTCTGAATAGTTGTTTGAATACCGAGTTACATTTCCGTACGATTCGTGCTAATATTGGCATTCTCGGGTCCATGATGAAAGTTATACCATGTTCCACACTCAAGGGGTTATACGACATATCGGGTGTAGAAGTAGGCCAACATTTCTATTGGCAAATAGGAGGTTTACAAATTCATGCCCAAGTACTCATCACTTCCTGGGTCGTAATTACTATTTTGCTAGGTTCAGTCATCATAGCTGTTCGGAATCCACAAACCATTCCGACCGATGGTCAAAATTTCTTCGAATATGTCCTTGAGTTTATTCGAGACTTGAGCAAAACTCAGATTGGAGAAGAATATGGTCCTTGGGTTCCCTTTATTGGAACTATGTTCCTTTTTATTTTTGTTTCGAATTGGTCGGGTGCTCTTTTCCCTTGGAAAATTATAAAGTTACCTCATGGGGAATTAGCTGCGCCTACGAATGATATAAATACTACTGTTGCTTTAGCTTTACTCACGTCAGCGGCATATTTTTATGCAGGTCTTAGCAAAAAAGGATTGAGTTATTTCGAGAAATATATTAAACCAACTCCAATCCTTTTACCAATTAACATTCTAGAAGATTTCACAAAACCATTATCTCTTAGCTTTCGACTTTTCGGGAATATATTGGCGGATGAATTAGTAGTTGTTGTTCTTGTTTCTTTAGTCCCCTTAGTAGTCCCTATACCGGTCATGTTTCTTGGATTATTTACTAGTGGTATTCAAGCTCTTATTTTTGCAACGTTAGCCGCAGCCTATATAGGCGAATCCATGGAGGGTCATCATTCATTTCCAAATTATTACAAATACCAATTAACTGAGCGTTTGGATTATTGGAGTTATCGTGCCATTAGTCTAGGGTTTACCCTTTTAACCATAGGTATTCTTTGTGGAGCAGTATGGGCTAATGAGGCATGGGGATCCTATTGGAACTGGGATCCCAAGGAAACTTGGGCATTTATTACTTGGACCATATTCGCGATTTATTTACATAGTACAAATCCAAATTGGAAGGGTACGAATTCGGCACTTGTAGCTTCTATAGGATTTCTTATAATTTGGATCTGCTATTTTGGTATCAATCTTTTAGGAATAGGTTTACATAGTTATGGTTCATTTACACTCTTGGACGAAATGATAAAGGAGTCCCCGAAGACACATATACAAAAACCTGGAATACACAGGGAAACAATACAATTGGCCAAAACAGATAATGAGGATTATCTCCATATCATTTTGCATTTCGCGACAAATATAATCTGTTTGGCTATTTTAAGTGGTTCTTTTCTGGGTAATGAGGAACTTGTCATTCTTAATTCTTGGGTTCAGGAATTCGTCTATAATTTAAGTGACACAATAAAAGCTTTTTTCATTATTTTAGTTACTGATTTTTGGGTTGGATTTCACTCGACCCGCGCTTGGGAACTAATAATTAGTTGGGTCTACAACGATCAAATTATCTCTGGTCTCATTTCTACTTTTCCAGTGATTCTAGATACAATTGTGAAATATGGGATCTTCTATTATTTAAACCGTCTATCTCCTTCGCTTGTAGTCATTTATCATTCAATGAATGAAATGGTATATCTCTGGCTAATCTCAGGAATGGCTATTTTTATGGGGGATAGGGTAAAAATTGAAGTAAGTCGTTATGATTCATGTTACCTTGCCAATTTTTGGCAATATTATTTCCATTTTTGGATTCAACCGCGAAGGATCCAGCAAAAACCATTAGCAAACTCTTGCTTCGACTTTCTGGGTTATCTTTCCAGTGTAACAAGAAATCCCTTGGTAGTAAGGAATCAAATGCTGGAAAATGCATTTCTAATAGATACTCGAATTAAGAAATTGGATACCATAGTCCCCGCGATTTCTCTCATTGGATCTTTATCAAAAGCCCAATTTTGTACCGGATCGGGGCACCCTATTAGTAAACCCATTTGGACAGATTTATCAGATTGGTATATTCTTGATCGATTTGGTCGGATATGTAGAAATATTTTTCATTATTATAGTGGATCCAAAAAACAGACTTTGTATCGAGCTCGTAAACATAAAAGCACGGTAGTAGAGGTAGAAACTATCCATTCTTTTTCGAAATCGGAATTTTTAAAAGAAGTCTATGGACTGATATGGATTCTACCCATTTTGACCCTCTTAGTGGGAATCACAATAGAAGTACTCGTAATTGTGTGGTTAGAAAGAGAAATATCTGCATCGATACAACAACGTATTGGCCCTGAATATGCTGGGCCTTTGGGACTTCTTCAAGCTATAGCAGATGGGGCTAAGCTACTTTTTAAAGAAGATCTTCTACCATCCCGGGGAGATATTCCTTTATTTAGCATCGGACCCTCTATAGCAGTTATCTCCATTCTACTAAGTTTTTTAGTTATTCCGTGGGGATATCATCTTGTTTTAGCCGATCTTAGTATTGGTGTTTTTTTATGGATTGCTATTTCAAGTATTGCTCCTATAGGTCTTCTTATGGCAGGATATAGCTCAAATAATAAATATTCTTTTTCAGGTGGTCTACGAGCCGCGGCTCAATCTATTAGTTATGAAATACCATTAACTTTTTGTGTGCTAGCGATATCTCTAAGTTTAAGTACAGTTGATATAGTGGAAGCGCAGTCAAAATATGGTTTTTGGGGGTGGAATATTTGGCGTCAGCCTATAGGCTTTTTAGTTTTTCTAATTTCTTCTTTGGCCGAATGTGAAAGATTACCCTTTGATTTACCAGAAGCAGAGGAAGAATTGGTAGCAGGTTATCAAACCGAATATTCCGGTATCAAATATGGTTTATTTTTTCTTGTTTCTTACCTAAATTTATTAGTTTCCTCTTTATTTGTCACAGTTCTTTACTTAGGCGGGTGGAATTACATCCCCATTTTGTTTGAAATGACAATGGGTATCCTTATTACATTCACTAAAGCTTATTTATTTCTCTTCGTTTCTATCACAATAAGATGGACTTTACCCAGGATGAGAATGGATCAATTATTAAATCTTGGATGGAAATTTCTTTTACCTATTTCCCTGGGTAATCTCTTATTAACAACTTCTTCCCAACTTGTTTCACTCCTCATGGGTGGGGCAAGCTCTTCTATTCTGGTTCATGGTTTCTCTTGGCTATATGGTTCATCTGGGGGGGAGATCGAGCTTCAAGAAATTGTGAATGGTCTTATCAATACACAAATGTATAACTCCCCAGGAATTTCAATTGCGCTTATATCCATCACTGTAGGACTTGGGTTCAAGCTTTCCCCCGCCCCTTTTCATCAATGGACTCCTGACGTCTACGAAGGAATGTTTCTGCTTCACGAATATGATATTTTCTGGACATTTCTAATAATAGCAAGCCTTATTCCTATTTTGGCATTTTGGATTTCAGGACTTTTAGCCCCGGTTAGTGAAGGACCAGAGAAGCTTTCTAGTTATGAATCGGGTATAGAACCCATGGGAGAAGCTTGGTTACAATTCCGAATACGCTATTACATGTTTGCTCTAGTTTTTGTTGTTTTTGATGTTGAAACGGTCTTTCTTTACCCGTGGGCAATGAGTTTTGATGTATTGGGTGTATCCGTTTTTATCGAAGCTTTCATTTTCGTGCTTATCCTAATTGTTGGTTTAGTTTATGCATGGCGCAAAGGAGCATTGGAATGGTCTGAATTCCTTCTAATGACTTATGCATTCTGTTATCATTTCCAATGGGAGGATTCCTTAGTCCAATTAAAGGAGGATTTCAAATGGATAGATGTCTTTGATTTCCACTGGAGATTAGGAATCGATGGGCTTTCATTAGGATCCATTTTATTGACAGGATTTATCACTACTTTAGCTACTTTAGCGGCTTGGCCGGTTACCCGGAATTCGCGATTATTCTATTTCCTGATGCTAGCAATGTATAGTGGCCAAATAGGATTATTTTCCTCTCGAGACCTTTTACTTTTTTTTATCATGTGGGAATTTGAATTAATTCCTGTTTACTTACTTTTATCCATGTGGGGGGGGAAGAGGCGCCTGTATTCAGCTACAAAATTTATTTTGTACACTGCAGGTGGTTCCATTTTTTTCTTAATCGGAGTTCTAGGTATGGGCTTATATGGTTCTAACGAACCAAGATTAGATTTTGAAAAATTAATTAACCAATCATACCCGGATACATTGGAAATACTATTATATTTAGGCTTCCTAATTGCTTATGCTGTTAAATTGCCAATTATACCCCTACATACATGGTTACCAGATACCCATGGAGAAGCGCATATGTTTGAGCATGTACTTTTTTTGAGTGTCTATTTATTTTCGATTGGTATCTATGGATTGATTACAAGCCGAAACATGGTTAGAGCTCTGATATGTCTTGAACTTATACTGAATTCAATTAATCTAAATCTTGTAACATTTTCTGATCTATTTGATAGTCGCCAATTAAAAGGCGACATTTTTGCAATCTTGTATAGCCCTGCGGCTGCTGAAGCAGCTATTGAATTATCCATTCTTTCTTCAATCCATCGTAACAGAAAATATCAATCAATCGAATTTTTTTTGTATGCTTTTTTTTTATTCCTTGGTGCAGTTGCAAAATCTGCACAGTTCCCTCTTCACGTATGGTTACCCGATGCTATGGAGGGCCCCACTCCCATTTCAGCCCTTATACACGCAGCAACCATGGCTCATTGGATTTTTCTTATAGCTCGACTTCTTCCTCTTTTCATATCCCTACCTTTGCTAATGAATTTTATTTCTTTAGTAGGTACAATAACACTCTTTTTAGGGGCTACTTTAGCTCTTGCTCAGAGAGATATTAAAAGAAGCTTAGCCTATTCTACAATGTCTCAATTGGGTTATATGATGTTAGCTCTAGGTATAGGTTCTTATCAAGCTGCTTTATTCCATTTGATCACTCATGCTTATTCGAAAGCTTTATTATTCTTAGGATCCGGATCTATTATTCATTCAATGGAACCTCTTGTTGGATATTCACCAGATAAAAGTCAGAATATGGCTCTTATGGGTGGTTTGAGAAAATATGTTCCAATTACAAGAACTACTTTTTTATGCGGTACACTTTCTCTTTGTGGTATTCCACCTCTTGCTTGCTTTTGGTCCAAAGATGAAATTCTTAGTAATAGTTGGTTGTATTTTGGAATAATAGCCTCTTTCACTGCAGGATTAACTGCGTTTTATATGTTTCGGGTATATTTACTTACCTTTGACGGGTATTTGCGTGTTCATTGTCAAAATTACAGTAGCACTAGTTCGTTCTATTCAATATCTTTATGGGGAAAAAGAAAAGGAGTCCATACGAATAGTGAATCGAAAAATGGATCCTTTGGCGTTAAAAACAGTTCTGTCTATCCTCATGAAACGGGAAATACAATGCTATTCCCTCTTCTCATATTACTCTTTTTTACTTTATTCATTGGATTCATAGGAATCCATTTTACCCTATTATCAAAATGGTTAACTCCAGCAAGTTTGAATTCTTCCATAAATTCGTATGAATTTTTAACCAATGCGATTTATTCCATAAGTATAGCTATTTTGGGTCTATTCATAGCATATATTTTCTATGGATCTGCTTATTCATTTTGGCAGAATTTGGATTTACTAAATTCCCTTTCAGATCAAGTAAAAAAAAGGATATACAGTTGGTCATATAATCGTGGTTATCTGGATATTTTTTATACTAGGGTCTTTACTTTGGGTATAAGAGGATTAACCGAACTAGCGCAGTTTTTTGATAAGGGTGTCATTGATGGAATTATCAATGGAGTGGGTATTGCTGGGTTTTGTATAGGAGAAGAAATTAAATATGTAGGAGGAGGGCGAATATCGTCTTATCTATTCTTTTTTTTATGGTATGTATCCTTATTCTTATTTCTTATGGATTTACCTGGACCCATACATGAGATTCTTTTGCTATTTTTGGGATTTGTTCTTCTATTAGGGGGTTTAGGGGTAGTATTACTTACCAACCCCATTTATTCTGCTTTTTCGCTGGGATTGGTTCTTGTTTGTATATCCTTATTCTATCTTTTATGGAATTCCTATTTGGTAGCTGTCGCACAATTCCTAATTTATGTGGGAGCTATAAATGTCCTGATCCTATTGGCCGTAATGTTTGTGAACAGTTCAGAATGGTTTAAAGATCAGAATTATTGGACTATTGGAGATGGGTTCACTTCACTCGTTTGTACAACTATTCCTTTTTCACTAATGGCTACTATCCCGGATACGTCATGGTATGGAATTCTTTGGACTACAAGATCAAACCAAATTGTGGAACAGGGTCTCAACAATAATCTTCAACAAATTGGGATTCATTTAGCAACCGATTTTTATCTTCCGTTTGAACTCATTTCTCTAATTCTTTTAGTTTCTTTGATAGGTGCAATTACTATGGCTCGGCAAATGGAAAAAATCGCGGAAATGTTCCCCATGTTAACTGGATTCATCAGTTATGGTCAACAAACAATACGCGCTGCAAGATACATTGGTCAAAGTTTCATAATTACCCTATCCCACACAAATCGTTTACCTATAACTATTCACTATCCTTATGAAAAATCAATTGCATCAGAGCGTTTCCGAGGGCGAATCCACTTTGAATTTGATAAATGTATTGCTTGTGAAGTATGTGTTCGCGTATGCCCAATAGATTTACCCCTTGTAGATTGGAGATTTGAAAAAGATAAAAAGAAACAATTGCTAAATTATAGCATTGATTTCGGAGTTTGTATATTTTGCGGTAACTGTGTTGAGTACTGTCCAACAAACTGTTTATCGATGACTGAAGAATATGAGCTTTCTACTTATGATCGTCATGAACCAATCTCCATAATTGGAGATTCCACAATTCAAACAATTCAGGGTTGGTTATCTAATTGGCTAGTCAAACATGAGGTGGTTCATAGATCTTTGGGCTTCGATCACCGAGGAATAGAGACTTTACAAATAAAAGCGGGAGATTGGGATTCCATTGCTGTCATTTTATATGTATATGGTTACAATTATTTACGTTCTCAGTGTGCTTATGACGTAGTACCTGGTGGATCTTTAGCTAGCGTATATCATCTTACGAGAATACAGTATGGTATAGATAACCCAGAAGAAGTATGCATAAAAGTCTTTGCCCCAAAGGATAATCCTAGAATCCCGTCCGTTTTCTGGATTTGGAGAAGTGCCGATTTTCAAGAACGCGAATCTTATGATATGGTGGGAATCTCTTATGATAATCATCCACGCCTTAAACGCATCTTAATGCCTGAAAGTTGGATAGGCTGGCCCTTACGTAAGGACTATATAACCCCCAATTTCTATGAAATACAAGATGCTCATATGAGTTTGATTGAGTTTCCCCTACTTGACCAAACAACTTCCAATTCTGTTATTTCAACTACACCAAATGATCTTTCGAATTGGTCAAGACTCTCCAGTTTATGGCCCCTTCTATATGGTACCAGTTGTTGTTTTATTGAATTTGCTTCATTAATAGGCTCGCGATTCGACTTTGATCGTTATGGATTGGTACCAAGATCAAGTCCTAGGCAAGCGGACCTAATTTTAACAGCTGGTACGGTAACAATGAAAATGGCTCCTTCCTTAGTGAGATTATATGAGCAAATGCCTGAACCAAAATACGTCATTGCTATGGGAGCCTGTACTATTACCGGCGGGATGTTTAGTACGGATTCTTATAGTACGGTTCGAGGAGTCGATAAGTTAATTCCTGTGGATGTCTATTTGCCGGGCTGTCCACCTAAACCGGAGGCGGTTATAGATGCCTTAACAAAACTTCGTAAGAAGATATCGCGAGAAATAGTGGAAGATCGAACTCTATCTCAAAAGGAAAATCGGTGTTTTACTACCAATCACAAACTTTATGTTCGGCGCAGTACTCATACTATGGAAAATAGAAATACTTTTTCTTGGGTAAAGGAACAGATGACTCGATTGATTTCTATATACGTAATAACTCGGACATCTATTTCAAATGCATATCCCATTTTTGCCCAGCAGGGTTATGAAAACCCACGAGAAGCAACTGGACGAATTGTATGTGCCAATTGCCATTTAGCTAATAAGCCAGTGGATATTGAAGTTCCACAAGCTGTGCTTCCTGATACTGTATTTGAAGCAGTTCTTCGAATTCCTTATGATATGCAACTGAAACAAGTTCTTGCTAATGGAAAAAAGGGAGGGTTGAATGTGGGTGCTGTTCTTATTTTGCCCGAGGGATTCGAATTAGCGCCCCCTGACCGTATTTCTCCTGAGTTGAAAGAAAAGATAGGAAATCTCTCTTTTCAGAGTTATCGTCCCAATATAAAAAATATTCTTGTGATAGGCCCTGTTCCGGGTAAGAAATATAGTGAAATCGTCTTTCCCATTCTTTCCCCTGACCCTGCTACGAAGAAAGATGTTCATTTCTTAAAATATCCCATATATGTAGGGGGGAATCGAGGAAGGGGGCAGATCTATCCTGATGGTAGCAAGAGTAACAATACGGTCTATAATGCTACGTCAACAGGTATAGTAAGAAAAATACTACGTAAAGAAAAGGGGGGATATGAAATAACCATAGTCGATGCATCGGGACGCCAAGTGGTTGATATTATACCTCCTGGGCCAGAACTTCTTGTTTCAGAGGGGGAATCCATCAAGCTTGATCAACCATTAACAAGTAATCCTAATGTGGGAGGGTTTGGTCAGGGGGATGCAGAAATAGTGCTTCAAGATCCATTACGCGTCCCAGGCCTTTTGTTCTTCTTCCCCTCTGTTATTTTGGCACAAGTTTTTTTGGGTCTTAAAAAGAAACCATTTGAAAAGGTTCAATTGTACGAAATGAATTTCATGACTTTTTACTATCGTCCAACCGTTACAGAGGCTTTTTCTTCGGTACAATACATAATGACTGAAGCCAACTTTGGTTGGTTAATCCGATCAGTTCATCGATGGTCAGCAAGTATGATGGTTCTAATGATGATCCTGCACGTATTTCGTGTGTATCTCACAGGTGGATTTAAAAAACCCCGCGAATTAACTTGGGTCACAGGTGTCGTTTTGGCTGTATTGACTGCATCCTTTGGTGTAACTGGTTATTCTTTACCTTGGGACCAAATTGGTTATTGGGCAGTCAAAATTGTGACAGGTGTACCTGAAGCGATTCCTGTAATAGGATCACCTTTAGTGGAGTTATTACGTGGAAGTGCTAGTGTGGGCCAATCCACTTTGACTCGTTTTTATAGTTTACATACTTTTGTACTGCCTCTGCTTACTGCTGTATTTATGTTAATGCACTTTCCAATGATACGTAAGCAAGGTATTTCGGGTCCTTTAGTATTAAGAGCCAAATTGGCTAAAGGGATGGGACATAATTATTACGGGGAACCCGCTTGGCCTAATGATCTTTTATATATTTTTCCAGTAGTAATTCTAGGTACGATTGCATGTAATGTCGGTTTAGCGGTCCTAGAGCCGTCGATGATTGGTGAACCGGCGGATCCGTTTGCAACTCCTCTGGAAATATTACCCGAATGGTACTTCTTTCCCGTATTTCAAATACTCCGTACGGTACCCAATAAGTTATTGGGCGTTCTCTTAATGGTTTCTGTACCAACGGGGTTATTGACAGTACCCTTTTTAGAGAATGTCAATAAATTCCAAAACCCATTTCGACGCCCCGTAGCTACGACAGTTTTTTTAATCGGTACTGTAGTAGCTCTTTGGTTAGGTATTGGAGCAACATTACCCATTGCAAAATCCTTAACTTTAGGTCTTTTTATGATTGAAGTTTTTCTATTTGGAATCGTCTTATTCCTAATTCCTATTACTTTAGCTGGATTATTCGTGACTCCGTATTTGCAATACAGGCGGGGTGATCAGTTGGATCTTATGCTTACAATAACTAGTTATTTCGGTTTTCTACTAGCTGCTTTAACTATAACCCTAGCTCTATTTATTGGTTTGAGCAAGATACGTCTTATTATGGATATAGTAAGTCTCGCTTGGGCTGCTTTAATGGTAGTCTTTACATTTTCTCTTTCACTAGTAGTTTGGGGGAGGTTGAGCGATATCGCGCACCATCATTTAGCTATTGCTATTCTTTTCCTGATCGCGGGTCATATGTATAGGAACAACTGGGGTATTGGTCATGGCCTTAAAGATATTTTAGAGGCTCATAAAGGACCATTTACAGGACAAGGCCATAAGGGTCTCTATGAAATCCTAACAACGTCATGGCATGCTCAATTATCTCTTAACCTAGCTATGCTAGGCTCTCTAACCATTGTTGTAGCTCATCATATGTACTCTATGCCCCCCTATCCATACCTAGCTACTGACTATGGTACACAACTTTCCTTGTTCACACATCACATGTGGATTGGCGGATTTCTAATAGTCGGTGCTGCTGCACATGCAGCCATTTTTATGGTAAGAGACTATGATCCAACTACTCGATACAACGATCTATTAGATCGGGTCCTTAGGCACCGCGATGCAATCATATCCCACCTTAATTGGGTATGTATATTTCTAGGTTTTCACAGTTTTGGCTTGTACATTCATAATGATACCATGAGTGCTTTAGGCCGTCCCCAAGATATGTTTTCAGATACCGCCATACAATTACAACCCATCTTTGCTCAATGGGTACAAAATCTCCATGCTTTAGCACCTGGCGTAACAGCACCTGGTGCAACAACAAGTACCAGCTTAACGTGGGGAGGCGGTGAGTTAGTAGCAGTAGGCGGGAAAGTAGCTTTGTTACCTATTCCATTAGGTACCGCAGATTTTTTAGTCCATCACATTCACGCATTTACCATCCATGTGACTGTATTAATACTTTTGAAAGGTGTTTTATTTGCTCGCAGTTCCCGTTTGATACCCGATAAAGCAAATCTTGGGTTTCGTTTCCCTTGTGATGGGCCTGGACGAGGGGGGACATGTCAAGTATCTGCCTGGGATCATGTTTTCTTAGGTCTATTCTGGATGTACAATTCAATTTCGGTAGTCATTTTCCATTTCAGTTGGAAAATGCAGTCGGATGTGTGGGGTACTGTAAGTGATCAAGGGATGGTAAATCATATCACAGGGGGAAACTTTGCACAAAGTTCCATTACGATTAATGGATGGCTCCGGGATTTCTTGTGGGCACAGGCATCCCAAGTAATTCAGTCTTACGGTTCTTCATTATCTGCATATGGTCTTTTTTTCTTAGGTGCTCATTTTGTCTGGGCCTTCAGTTTAATGTTCTTATTCAGCGGGCGTGGTTATTGGCAAGAACTCATTGAATCTATCGTTTGGGCTCATAACAAATTAAAAGTTGCTCCTGCTACTCAGCCTAGAGCCTTGAGCATTATACAAGGACGTGCTGTAGGAGTAACCCATTACCTTCTGGGTGGAATTGCCACAACATGGGCATTCTTCTTAGCGAGAATTATTGCAGTAGGAATGGAATTAAGATTTCCCAGGTTTAGCCAAGGCTTAGCTCAGGACCCCACTACTCGTCGTATTTGGTTTGGTATTGCTACCGCACATGATTTCGAAAGTCATGATGATATTACTGAGGAACGTCTTTATCAGAACATTTTTGCTTCTCACTTTGGGCAGTTAGCAATAATCTTTCTGTGGACGTCCGGAAATCTGTTTCACGTAGCTTGGCAAGGAAATTTTGAATCATGGATCCAGGATCCTTTACATGTAAGACCTATTGCTCATGCGATTTGGGATCCTCATTTTGGTCAACCCGCTGTGGAAGCCTTTACTCGAGGAGGTGCCACCGGTCCAGTAAATATCGCCTATTCTGGGGTTTATCAGTGGTGGTATACAATTGGATTACGCACCAACGAGGATCTTTATACTGGAGCTCTTTTTCTATTATTTCTTTCTACTCTATCCTTAATAGCGGGTTGGTTACACCTACAACCCAAATGGAAACCAAGTCTTTCGTGGTTTAAAAACGCGGAATCTCGTCTCAATCATCATTTGTCAGGACTTTTCGGGGTAAGTTCTTTGGCTTGGACAGGACATTTAGTCCATGTTGCTATTCCCGGATCCAGGGGGGAGTACGTTCGATGGAATAATTTCTTAGATGTATTACCCTATCCCCAAGGGTTAGAACCCCTTCTCACGGGTCAGTGGAATCTTTATGCCCAAAACCCTGATTCGAGTAATCATTTATTTGGTACCGCTCAAGGGGCAGGAACTGCCATTTTAACCCTTCTTGGGGGATTCCATCCACAAACGCAAAGTTTGTGGCTGACCGATATTGCTCATCATCATTTAGCTATTGCATTTATTTTTCTCATTGCCGGTCATATGTATCGAACTAACTTCGGAATTGGGCACAGTATCAAAGATCTTTTAGAAGCACATACTCCTCCGGGAGGTCGATTAGGGCGGGGGCATAAGGGCCTTTATGACACAATCAATAATTCGATTCATTTTCAATTAGGTCTTGCTCTAGCTTCTTTAGGGGTTATTACTTCCTTAGTAGCTCAACATATGTACTCTTTACCTGCTTATGCATTCATAGCACAAGACTTTACTACTCAAGCTGCTTTATATACTCATCACCAATACATCGCGGGTTTCATCATGACAGGGGCTTTTGCTCATGGAGCTATTTTTTTCATTAGGGATTACAATCCGGAACAGAATGAGGATAATGTATTGGCAAGAATGTTAGACCATAAAGAAGCTATCATATCTCATTTAAGTTGGGCCAGCCTGTTTCTGGGATTCCATACCTTGGGCCTTTACGTTCATAACGACGTCATGCTTGCTTTTGGTACTCCAGAAAAGCAAATCTTGATCGAACCTATATTTGCCCAATGGATACAATCCGCTCATGGTAAGACGACATATGGGTTCGATATACTCTTATCTTCAACGAGTGGCCCCGCCTTCAATGCAGGTCGAAGCATATGGTTGCCCGGATGGTTGAATGCTGTTAATGAGAATAGTAATTCACTTTTCTTAACAATAGGACCGGGGGATTTCTTGGTTCATCATGCTATTGCTCTAGGTTTGCATACAACTACATTGATTTTAGTAAAGGGTGCTTTAGATGCACGCGGTTCCAAATTAATGCCGGATAAAAAGGATTTCGGTTATAGTTTTCCTTGTGACGGCCCGGGGCGCGGCGGTACTTGTGACATTTCTGCTTGGGACGCATTTTATTTGGCAGTTTTCTGGATGTTAAATACCATTGGATGGGTTACTTTTTATTGGCATTGGAAACACATCACATTATGGCAGGGTAACGTTTCACAGTTTAATGAATCCTCCACTTATTTGATGGGATGGTTAAGAGATTATCTATGGTTAAACTCTTCACAACTTATCAATGGATACAATCCTTTTGGTATGAATAGTTTATCGGTATGGGCGTGGATGTTCTTATTTGGACATCTTGTTTGGGCTACTGGATTTATGTTCTTAATTTCCTGGCGTGGATATTGGCAGGAATTAATTGAGACTTTAGCATGGGCTCATGAACGCACACCTTTGGCTAATTTAATTCGCTGGAGAGATAAGCCAGTGGCTCTTTCCATTGTGCAAGCAAGATTGGTTGGAATGTCACATTCAGTAAAAATTTATGATACATGTATAGGATGTACTCAATGTGTACGAGCTTGTCCAACAGATGTATTGGAAATGATACCCTGGGATGGATGTAAAGCCAAGCAAATTGCTTCCGCTCCGAGAACCGAAGATTGTGTGGGTTGTAAGAGATGTGAATCCGCCTGCCCAACAGATTTTTTAAGTGTCCGAGTCTATTTAGGGCCTGAAACAACCCGCAGTATGGCTCTATCTTATATGACAGATTTGAACTTACCCTCTATTTTCGTACCTTTAGTAGGCTTAGTATTTCCGGCAATTGCAATGGCTTCTTTATTTCTTTATGTCCAAAAAAATAAGATTATCATGCGGGATCTAAAAACATATCTCTCTGTAGCACCCGTGCTAAGTACTCTATGGTTTGGGGCTTTAGCAGGTTTATTGATAGAAATAAATCGTTTATTTCCAGATGCTTTGTCATTCCCTTTTTTTATGACTGCAATTTTAGAGAGACGCGAAAGTACAAGCCTATGGGGTCGCTTCTGCAACTGGATTACTAGCACAGAAAATCGTCTTTACATTGGATGGTTCGGTGTTTTGATGATCCCTACCTTATTGACCTCAACTTCTGTATTTATTATCGCCTTCATTGCTGCTCCTCCAGTAGATATTGATGGTATTCGTGAACCTGTTTCTGGTTCTTTACTTTACGGAAACAATATTATTTCTGGTGCCATTATTCCTACTTCTGCGGCAATCGGTTTGCACTTTTACCCAATCTGGGAAGCTGCATCTGTTGATGAGTGGTTATACAATGGCGGTCCTTATGAGCTAATTGTTCTACACTTCTTACTTGGTGTAGCTTGTTACATGGGTCGTGAATGGGAACTTAGTTTCCGTCTGGGTATGCGCCCTTGGATTGCTGTTGCATATTCAGCTCCTGTTGCAGCTGCTACTGCTGTTTTCTTGATTTACCCTATTGGTCAAGGAAGTTTTTCTGATGGTATGCCTTTAGGAATCTCTGGTACTTTCAACTTTATGATTGTATTCCAGGCAGAGCACAACATCCTTATGCACCCATTCCACATGTTAGGTGTAGCTGGTGTATTCGGCGGTTCCCTATTCAGTGCTATGCATGGTTCCTTGGTAACCTCTAGTTTGATCAGGGAAACCACTGAAAATGAATCTGCTCTAGACTTAGCTATGGCTTTATACGAATTAGCGGTTTTTGATCCCTCTGACCCTGTTCTGGATCCAATGTGGAGACAAGGTATGTTCGTCATTCCCTTCATGACTCGTTTAGGAATAACCAATTCGTGGGGGGGTTGGAGTATTTCAGGAGGAACTGTAACAAATCCGGGTATTTGGAGTTATGAAGGTGTGGCGGGTGCACATATTGTGTTTTCTGGCTGTGTTTTCTTGGCAGCTATTTGGCATTGGGTATATTGGGACCTAGAAATATTTTGCGATGAGCGGACGGGAAAACCCTCTTTGGATTTGCCTAAGATCTTTGGCATTCATTTATTTCTCGCAGGGGTGGCTTGCTTTGGCTTCGGCGCATTTCATGTAACGGGTTTGTATGGTCCTGGGATATGGGTGTCCGATCCTTATGGACTAACTGGAAAAGTACAAGCTGTAAATCCAGCGTGGGGTGCTGAAGGTTTTGACCCTTTTGTTCCGGGGGGAATAGCCTCTCATCATATTGCAGCGGGTACATTGGGTATATTAGCGGGCCTATTCCATCTTAGTGTCCGTCCGCCTCAACGTCTATACAAAGGATTACGTATGGGCAATATTGAAACTGTACTTTCCAGCAGTATCGCTGCTGTTTTTTTTGCAGCTTTCGTAGTTGCCGGAACTATGTGGTATGGGTCAGCAACTACCCCAATCGAATTATTCGGTCCTACTCGTTATCAATGGGATCAGGGATACTTTCAGCAAGAAATATATCGAAGAGTTAGCAATGGGCTAGCCGAAAATCTTAGTTTATCGGAAGCTTGGTCTAAAATTCCCGAAAAATTAGCCTTTTATGATTATATTGGTAACAATCCGGCAAAGGGGGGATTATTCAGAGCAGGCTCAATGGACAATGGAGATGGAATAGCTGTTGGATGGTTAGGACATCCCGTCTTTAGAGATAAAGAAGGACGCGAGCTTTTTGTACGTCGTATGCCTACTTTTTTTGAAACATTTCCGGTAGTTTTGGTAGATGAGGAGGGAATTGTGAGAGCTGATGTTCCTTTTAGAAGAGCGGAATCCAAATATAGTGTTGAACAAGTAGGCGTAACTGTGGAGTTCTATGGTGGCGAACTTAATGGAGTAAGTTATTCTGATCCTGCTACTGTAAAAAAATATGCGAGACGTGCCCAATTAGGTGAAATTTTTGAATTAGATCGGGCTACTTTGAAATCGGATGGTGTTTTTCGTAGCAGTCCAAGGGGTTGGTTCACTTTTGGGCATGCTACCTTTGCTTTGCTCTTCTTGGATGCTCAAGTGGAATTTGGAACATTCCAAAAAGTTGCATTTGTATGGTCGGGAGAAGCTTACTTGTCTTATAGTTTAGGCGCTTTATCTGTCTTTGGTTTTATCGCTTGTTGTTTTGTCTGGTTCAATAATACGGCTTATCCAAGTGAGTTTTACGGACCTACTGGGCCAGAAGCTTCTCAAGCTCAAGCATTTACTTTTCTAGTTAGAGACCAGCGTCTTGGAGCTAATGTAGGATCCGCCCAAGGACCCACTGGTTTAGGTAAATATCTAATGCGTTCCCCAACTGGGGAGGTTATTTTTGGAGGGGAAACTATGCGTTTTTGGGACCTTCGTGCTCCATGGTTAGAACCTCTAAGGGGCCCCAACGGTTTGGACTTGAGTAGGTTGAAAAAAGATATACAACCTTGGCAAGAACGACGTTCGGCAGAATATATGACCCATGCTCCTTTAGGCTCTTTAAATTCTGTGGGTGGCGTAGCTACCGAGATCAATGCAGTCAATTATGTCTCTCCTAGAAGTTGGTTAGCGACCTCTCATTTTGTTCTAGGATTCTTCTTTTTTGTGGGCCATTTGTGGCATGCAGGAAGAGCCCGGGCTGCTGCAGCAGGTTTTGAAAAGGGAATCGATCGTGATTTGGAACCTGTTCTTTACATGAATCCTCTTAACATGTTACGTCAATTTGAACTTGCTCGGTCTGTTCAATTGCGGCCTTATAATGCAATTTCATTCTCTGCTCCAATCGCTGTTTTTGTTTCCGTATTCCTTATTTATCCACTGGGGCAATCTGGTTGGTTCTTTGCGCCGAGTTTTGGCGTAGCAGCCATATTTAGATTCATCCTCTTCTTCCAAGGATTTCATAATTGGACGTTGAACCCATTTCATATGATGGGAGTTGCTGGAGTATTAGGCGCGGCTATGTCTGGAAGCACGGGAGAACGTTCTTTTGCTGATATTATTACCAGTATTCGATACTGGGTTATTCATAGCATTACTATACCTTCCCTATTCATTGCGGGTTGGTTATTTGTCAGTACAGGTTTAGCTTATGACGTGTTTGGAAGTCCTCGGCCAAACGAGTATTTCACAGAAAGCCGACAAGGAATTCCGTTAATAACCGGCCGTTTTGATTCTTTAGAACAACTCGATGAATTTAGTATGACCATAGATCGAACCTATCCTATTTTTACAGTGCGATGGCTAGCTGTTCACGGACTAGCTGTACCTACTGTTTTTTTCTTGGGATCAATATCAGCAATGCAGTTCATCCAACGAATGGCTACACAAACCATTGAGGATAGTTCTAGATCTGGGCCAAGACGAACTACTGTAGGTGATTTATTGAAACCCTTGAATTCGGAATATGGTAAAGTCGCTCCGGGTTGGGGGACTACTCCTTTTATGGGGGTCGCAATGGCTTTATTCGCGATATTCCTATCTATCATTTTAGAAATTTATAATTCTTCTGTTTTACTGGACGGAATTTTAATGATGCTTACTCTCAAACTTTTTGTTTACACAGTAGTGATATTCTTTGTTTCCCTTTTTATCTTTGGATTCTTATCTAATGACCCAGGACGTAATCCTGGGCGTGAGGAGATGGCCGATACTACTGGAAGGATTCCTCTTTGGCTGATAGGTACTGTAACTGGTATTCCTGTGATTGGTTTAATAGGTGTTTTCTTTTACGGTTCATATTCTGGATTAGGTTCATCTCTAATGCCTAATATACTTAGTTTAACCTGTATCTGTTTTAATTCTGTTCTTTATCCGACTATTTTTTTCTTTGCCAAATTGCCCGAAGCTTATGCCATTTTCAACCCAATCGTAGATGTTATGCCTGTCATACCTGTACTTTTTTTTCTATTAGCCTTTGTTTGGCAAGCTGCTGTAAGTTTTCGAATGACACAATCAAACCCGAATGAACAAAATGTTGAAATGAATCGTACCAGTCTATACTGGGGTTTATTACTCATTTTTGTACTTGCTGTTTTATTTTCTAATTATTTCTTCAATATGGAAGTCAATATTCTCGCATTTATTGCTACCGCACTGTTCATTCTAGTTCCTACTGCCTTTTTACTTATTATTTATGTAAAAACAGTCAGCCAAAATGATATGGAAACCGCAACTTTAGTCGCCATCTCCATATCCGGTTTACTTGTAAGCTTTACTGGGTATGCCTTATATACCGCGTTTGGGCAACCCTCTCAACAATTAAGAGATCCATTCGAAGAACACGGGGACATGGAAGCATTGGTTTATACATTCCTTTTAGTTTCGACTTTAGGGATAATTTTTTTCGCTATCTTTTTCCGAGAACCACCTAAGGTTCCGACTAAAAAAATGACTATTGCTTTCCAATTAGCTGTTTTTGCATTAATTGCGACTTCTTCAGTCTTAGTGATTAGTGTACCCCTTGTATTTGCTTCTCCTGATGGTTGGTCAAATAACAAAAACGTTGTATTTTCTGGTACATCATTATGGATTGGATTAGTCTTTATGCGCTGGAGGCGTTTCTGCTTTGAAGCCATTTATAAATCACAGGCCGAAACGGGTGAAATCAAAGGGCATTATTTGAATGCGACTGCAGGTACATGCGAAGAAATGATTAAGAGAGCTGTATTTGCGAGGGAATTAGGGGCTCCTATCGTAATGCATGACTACTTAACTGGAGGATTCACGGCAAATACTAGTTTGGCTCATTATTGCCGCGACAATGGCCTGCTTCTTCACATCCACCGGGCAATGCATGCAGTTATTGATAGACAGAAAAATCATGGTATGCACTTCCGTGTACTAGCTAAAGCATTGCGTATGTCTGGTGGAGATCATATCCACGCCGGTACAGTAGTAGGTAAGCTAGAAGGGGAACGCGAAATGACTTTAGGTTTTGTTGATTTATTGCGTGATGATTATATTGAAAAAGATCGTAGTCGCGGTGTCTTTTTCACTCAGGATTGGGTATCAATGCCGGGTGTTATACCGGTGGCTTCAGGGGGTATCCATGTTTGGCATATGCCTGCTCTGACCGAAATCTTTGGAGATGATTCCGTATTTACATTTGGTGGAGGAACTTTAGGACATCCTTGGGGTAATGCACCCGGTGCTGTAGCTAATCGTGTGGCTTTAGAAGCTTGTGTACAAGCTCGTAATGAAGGACGCGATCTTGCTCGTGAAGGTAATGAAATTATCCGGGCAGCTTCCAAATGGAGTCCTGAGCTAGCCGCAGCTTGTGAAATATGGAAGGCGATCAAATTCTTCGAGCCGGTAGATATGATTCAACCTCAGACCCTTTTAAATGTAGCAGACAATAGTGGAGCTCGAAAATTGATGTGTATTCGAGTCATAGGAGCTGGTAATCAGCGATATGCTCGTATTGGTGATGTTATTGTTGCTGTAATCAAAGACGCACTGCCCAAAATGCCTCTAGAAAAATCCGAAATAGTGCGAGCTGTAATTGTACGTACATGTAAAGAATTCAAATGCGAAGACGGTATAATAATACGCTATGATGACAATGCAGCGGTTATCATTGATCAAAAAGGAAATCCAAAAGGAACTCGAGTTTTTGGTGCGATCGCCGAGGAATTGAGAGAATTGCACTTTAATAAAATAGTTTCATTAGCTCCTGAAGTATTAATGAAGGGAAAATCCTGCCGGGGCAATCGTATTTGTTTTGGCAGATACGCTCTTCAAGCGCTTGAACCCACTTGGATCACAGCGAGACAGATAGAAGCAGGGCGAAGAGCAATGATACGATATGCAAAACTATGGGTACGTATATTTCCCGACAAACCTGTTACAATAAGACCTACGGAAACACGTATGGGCTCGGGAAAGGGGATCCCCGAATTTTGGGTAGCCGTTGTTAAACCGGGGCGAATACTTTATGAAATGGGCGGAGTATCTGAAACTGTAGCTAGAACAGCTATCTCTATAGCTGCCAGTAAAATGCCCATACGATGTAAGTTTCTTATGCCCTTAGGCACAGCCATACATAACATAGAAATCACACGTGGAAGGGGTGGGCAATTAGCTAGAGCAGCAGGTGCTGTAGCGAAACTGATTGCAAAAGAAGGTAAATCGGCCACATTAAGATTACCATCTGGGGAGGTCCGTTTGATATCCCAAAAATGCTTAGCAACAGTCGGACAAGTGGGTAATGTTGGGGTGAACCGTAAAAGTTTGGGTAGAGCCGGATCTAAGTGTTGGCTAGGTAAACGCCCCGTAGTAAGAGGGGTAGTTATGAACCCTGTGGACCACCCCCATGGGGGCGGTGAAGGGAAAGCCCCCATTGGTAGAAAAAAACCCACAACGCCTTGGGGTTATCCTGCGCTTGGAAGAAGAACTAGGAAAAGGAAAAAATATAGTGATAGTTTTATTCTTCGTCGAGGATATATAGCTCGGAGACGACGAACGAAAATGGCCTCAAACTTTAGAGGGGCTCATTTAAGACTTAATCGAATGATTACTCAACAGATAAGGAGAGCTTTCGTTTCCTCTCATCGAGATAGAGGCAGGCAAAAGAGGGATTTTCGTCGTTTGTGGATCACTCGGATAAATGCAGCAACGCGAATATATAAAGTATTCGATAGTTATAGTAAATTAATACACAATCTGTACAAAAACGAATTGATTCTTAATCGTAAAATGCTTGCACAAGTAGCTGTATCAAATCAAAATAATCTTTACACGATTTCCAATAAAATATTCATCACTAAAGGAGGTAGTTTTTCCATAAAAAATCTTTGGAAGAAAAAGACTTATTTTTCCATAGTGCAATCCTATTTTCTAGCAAAACACAATACACCGGGTCAATTAGAATTGAGAAAATTTTGTCGCTATTGTCGCAAGCATACGACTCATGAAGAAATAAAGATGAAAATAAGAGCTTCCGTTCGTAAAATTTGTACAAAATGTCGACTGATTCGTAGGCGCGGACGAATTAGAGTCATTTGTTCCAATCCGAAGCATAAACAAAGACAGGGGGTGCGAAGACTACAGTGGAAGTGTGTTGAATCAAGAGTAGACAGTAAGCGTCTTTATTATGGTCGTTTCATTCTGTCCCCGCTTATCAAGGGTCAAGCGGATACTGTCGGTATTGCCCTGCGAAGAGCTTTACTTGGAGAAATAGAAGGAACATGTATCACACGTGCAAAATCTGAGAACGTGCCACACGAATATTCTACAATAGTAGGTATTGAAGAATCCGTACAAGAAATCTTACTCAATTTGAAAGAAATTGTATTGAGAAGTAATCTATATGGAGTTAGAGACGCATCAATTTGCGTTCCTAGATACATAACTGCTCAAGATATCATCTCACCACCTTCCGTAGAAATCGTTGATACGGCACAACATATAGCTACCCTGACAGAGCCCATTGATTTCTGTATTGAATTACAGATCAAGAGAGATCGCGGATATTACAGTTATCCTATAGATGCTGTATCCATGCCGGTTCAAAATGTGAATTATAGTATTCAGGAGATACTTTTTCTAGAAATATGGACAAATGGAAGTTTAACTCCTAAGGAAGCACTTTATGAGGCTTCTCGGGATTCTAGGGTTTCCGTTATAGCTGAACGCGAGGGAAAGATTATTTCTGCTGATAGTCACAAGATCATTTTATCAAGTAATGGGATTCCTTTAGTTGTGCATTGGCGCTCTAACAAAAATACTTGTATGCATCAAAAACCTCGGGTTCGGCAGGGTAAATGCATTAAAAAAGGGCAAATTTTAGCAGAGGGGGCTGCTACAGTTGGTGGGGAACTCGCTTTAGGAAAAAACGTATTAGTAGCTTATATGCCGTGGGAAGGTTACAATTTTGAAGATGCAGTACTAATTAGCGAACGTTTGGTATATGAAGATATTTATACTTCTTTTCACATCCGAAAGTATGAAATTGAGACTGCTACGACAAGCGAAGCTGAAAAAATCACTAAAGAAATACCCCATCTAGGAGAACATTTACTTCGCAATTTGGGCATAAATGGAGTTGTGATGTTGGGATCCTGGGTAGAAACTGGCGATATTTTACAGGTTAATAAGATGATCGACCAGTATAAACATCAACAACTTCAAATTGGACTCGTTTCCCCTCAACAAATAAAGGCTTGGGCCAACAAAATCGGCGAAGTCAAAAGGCACTCTACTTTTCATTATAAAAGCGATAAACCAGAAAAAAATGGATTGTTTTGCGAAAGAATCTTTGGACCCATACAAAGCGGAATTTGTGCTTGTGGAGCAGAAAAAGAAGACGAAAGATTTTGCAAAAAATGCGGGGTAGAATTTGTGGATTTTCGGATACGAAGATATCAAATGGGATACATCAAACTCGTATGTCCAGTGACTCATGTGTGGTATTTGAAAGGTCTTCCTAGTTATATCGCGAATCTTTTAGATAAACCCCTTAAGAAATTAGAGGGCCTAGTATACGGCTTCTCTTTTGCTAGGCCCAGCGCTAAAAAACCTACTTTCTTACGGTTACGAGGTTTATTCGAAGATGAAATTGCATCCTGTAACCACAGCATTTCACCTTTTTTCACATTTCGAAATCGGGAAATTGCGACAGGAGCGGGTGCTATTAGAGAACAATTAGCGGATTTGGATTTGCGAATTATTATAGAGAATTCCTTGATAGAATGGAAGGAATTATGGGAAGATAGAAAACGAATAAGAAAAGTTTTTTTGATTAGACGCATGCAATTGGCGAAACATTTTATTCAAACAAATGTAGAACCAGAATGGATGGTTTTGTGCTTATTACCGGTTCTTCCTCCTGAATTGAGACCCCTTTATTATAAGTCTGGGGAGAACATGGTGACTTCGGATATTAATGAACTTTATAAGACAGTTATCCGTCGGAACAACAACCTTGCCTTAGCGCCAGCAGATTTAGTAATGTGTCAGGAAAAATTGGTACAAGAAGCTGTGGATACACTTCTTAACGGGTCCCGTCAACCAACGAGGGATCGTCATAATAAAGCTTACAAGTCACTTTCAGATGTTATTGAAGGTAAAGAGGGAAGGTTTCGTGAGACTCTGCTTGGGAAACGGGTCGATTACTCGGGGCGTTCTGTCATTGTTGTGGGTCCTTCGCTTTCATTACATCAATGTGGATTACCTCTAGAGATAGCTATAAAGCTTTTCCAACTATTTTTAATTCGCGATTTAATCAGGAAACGTGTTACTTCTAACGTCGGGATTGCTAAAAGGATAATTGGGGAAAAGAAACCCATTGTATGGGAAATACTTCAAGAAGTTATGCGGGGACATCCTGTATTGTTGAATAGAGCACCCACTCTGCATAGATTAGGCATACAGGCCTTCCAACCCACTTTAGTAGAGGGACGTACTATTTGTTTACACCCATTAGTGTGTAAGGGCTTCAATGCAGACTTTGATGGGGATCAAATGGCTGTTCATCTACCTTTATCCTTGGAAGCTCAGGCGGAAGCCCGTTTACTTCTGTTTTCTCATATGAATCTCCTGTCTCCCGCTATTGGAGATCCTATTTGCGTACCAACTCAAGACATGCTTATCGGACTTTATGTATTAACGATTGGAAATCGTCGAGGTATTTGTGCAAATAGATATAGTTGCGGAAACGATCCAAATAAAGAACCCCATTTTTTTAGTTCCTATGATGCACTGGGAGCTTATAGACAGAAACGAATCGGTTTAGACAGTCCTTTGTGGCTCCGATGGCGCGTCATTGGGTCAAGAGAAGTTCCAATCGAAGTTCAATATGAATCTTTGGGGACTTATCATGAGATTTATGCCCACTATCTAATAGTGGGAAATAGAAAAAAGGAAATCTGCTCTATATATATTCGAACCACTCTTGGTTATATTTCTTTTTATAGAGAAATAGAGGAAGCCGTACAAGGATTTAGCCAAGCCCCAAATTTAGCAACACTTTTCCCGCGGGATCTCTTGCAGGAAAGGGATAATCTCCAACTTCGAGTTGTCAATTTTATTTCTCATACTCAAAGAATTTCTCACACGAATAGTCAATTCGTTCGAACTTGCTTAGTAGTGAATAAACAAGAAGAGGAAGAGGTTCATTCCCTTGTTGAGATAAGAGCAGATCTGATTCGCGATTTCATAAGAATTGAGTTAGTCGCAAGAAGGTATGATAGGACAAGTTCACGACCGATTCCCAATAGGTTAGATTCCAAGGCGAAGATGGGCACCTTGTTGATGATTTTGCCGGCATCCAATTGTTCTCGAATTCCCTTGGGCTCTATTGTACCTAATAATTTTTCTTCATCTTACCTAACGCATAATAAGATCCTGTTAAAGAAATATCTTAAATACTCTTTAATAGATGAAAATGGAAGGATTTATAATTCCTTGAATCCATTCCATTTGAATTGGTTTCTCCATCAGGATTATTGTGAGGAGACATCGGCAATAATTCGTCTTGGACAATTTATTTGCGAAAATGTATGTCTATTGATAAAAAAATCTGGTCAAATTTGCATTATTAATATGGATTCCTTTGTTATAAGATCAGCTAAGCCTTATTTGGCCACTACAGGAGCAACTGTCCATGGTCATTATGGAGAAATTCTTTACAAAGGAGATAGGTTAGTTACGTTTATATATGAAAAATCGAGATCTAGTGACATAACGCAGGGTCTTCCAAAAGTGGAACAAATCTTCGAAGCGTCACTATCGCCGAATCTTGAAAGGAGAATTGAGGGATGGAACGAGCGTATACCAAGAATTCTTGGGATCCCCTGGGGATTCTTGATTGGAGCGGAGCTAACCATATCCCAAAGTCGCATCTCTTTGGTTAATAAGATCCAAAAGGTTTATCGATCCCAAGGGGTAGAGATCCATAATAGACATATAGAGATTATTATACGCCAAGTAACATCAAAAGTGCGGGTTTCCGAAGATGGAATGTCTAATGTTTTTTTACCTGGGGAATTAATCGGACTATTGCGAGCGGAACGAGCAGGGCGGGCTTTGGATTCTATCTATTATCGGGCAATCTTATTGGGAATAACAAGGGCTTCCCTGAATACCCAAAGTTTCATATTTGAAGCAAGTTTTCAAGAAACCACTCGAGTTTTAGCAAAAGCTGCCCTACGAGGTCGTATTGATTGGTTGAAAGGCCTGAAAGAAAACGTAGTTCTGGGAGGGATTATACCTGCTGGTGGATTCCAAAAAGCGCGTTTTAGTTTACGTAAGAGTGCACGTAGAATAATAAAAGGAGTTATTCATGTTCAAGCTAGTTTCAACAATACCATTATAACAGTTACAGATCTACAAGGTCGGGTGGTTTTCTGGTCCTCCGCGGGTACTTGTGGATTCAAAAGCTCAAGAAAAGCATCCCCCTATGCTGGTCAAAGAACAGCGGTAGATGCTATTCGTACAGTGGGTATGCAACGAGCAGAAGTTATGGTAAAGGGTGCTGGTAGCGGAAGAGATGCTGCATTAAGAGCCATTGGTAAAAGTGGTGTACGATTAAGTTGTATACGCGATGTAACACCTATGCCGCATAATGGATGTCGACCTCCTAAAAAAAGACGTCTAATGGCAAGAAAAAGTTGGATTCAGAGGGAGAAGAAGCGGCAGAAATTAGAACAGAAATATCATTTGATTCGTGGTTCCTCAAAAAAAAGCAAAGTTTCATTCTTGGAAGAAAAGAAAATCCAGCAAAAATTGCAATCCCTACCACGTAATAGTGCACCTACACGCCTTCATCGACGTTGTTTTTTGACCGGAAGGCCTAGAGCTAACTATCGAGACTTTGGGCTATCCGGACACATACTTCGAGAAATGGTTCAATCATGTTTGTTACCGGGTGCAACAAGATCCAGTTGGGTAAAACTTCGTTTAAAACGATGTGGTAGAAAGTTTTATGATCCGATAAAGAATCAAACTTGTTTAAATGTTCCAGCGATTCTCTATTTCCTTGAAAAAGGTGCTCAACCTACAAGAACAGTTTTTGATATTTTAAGGAAGGCAGATTTCTTTATGGTTGGCCAGACAATCGCCATTCATAATGGAAAGGAACATATACCTATTTATATAACAAATCCCATGGTAGGTCACAAATTGGGGGAATTCGTGCCGACTCGGGGAAGAAAGGATAATAAATCTCGTCGTATGACAAGAAGATATTGGAACATCAATTTGAAAGAGATGATAGAAACAGGAGTTCATTTTGGTCATGGCATTAAGAAATGGAATCCTAAAATGGCCCCCTACATCTTGGCAAAGCGTAAAGGTATTCATATTACAAATCTCGCTAGAACGGCTCGCTTTTTATCAGAAGCGTGTGATTTAGTTTTTGATGCAGCAAGTCAGGGAAAAAGTTTCTTAATTGTTGGTACCAAAAAAGTAGCGCATTCAGTAGCATCAGCTGCAGAAGATCAAAAAATACGGAATTGTATCGAGAACTATATACAATCCGAAGTAATTACACATATAGAAATTCAAAAAGAATTAGAGAAAAATCTACAAAAGGAAGTAAACCAGAGACTTCATATTGCTATCGAAAAAGTGAAAAACCCTTATAGACAACCTAATATTCTTGCAGAATATATAGCTTTCCAATTAAAAAATAGAGTTGCATTTCGAAAGGCAATGAAAAAAGCCGTTGAACTAACTAAAGCGGATACAAAGGGAGTCAAAGTAAAAATTGCAGGTCGTCTCGGAGGGCAAGAAATTGCACGTGCCGAATGCACCCAAAAGGGTCCACTTCCCCTACAAACAATTCGTGCTAAAATTGATTATTGCTGCTATCCAATTCGAACTATCTATGGAGTATTAGGTCTAAAAATTTGGCTATTCGTAGACATGTCCCGCTATCGAGGACCTCGTTTCAAAAAAATTCGCCGTCTGGGAGCTTTACCAGGACTCACTAGAAAAACACCTAATCAACTCCAGAAAAAAGAGCAATATCGTATTCGTCTTCAAGAAAAACAGAAATTGCGTTTTCATTATGGTCTGACAGAACGACAATTACTTAGATATGTCCATATCGCTGGAAAAGCAAAAAGGTCAACAGGTCAGGTTTTACTACAACTACTTGAAATGCGTTTGGATAATATACTTTTTCGATTGGGTATGGCTTCAACCATTCCTGGGGCCCGGCAATTAGTTAACCATAGACATATTTTAGTTAATGGTCGTATAGTCGATATACCAAGTTTTCGTTGCAAACCCCAAATTACTACGAAGGATAACCAAAGATCAAAACGTCTGATTCAATTGCAATATAAAGGACTAGTCAAAAAAATAATAGCTAGGAAATGGATCGGTCTGAAAATAAATGAGTTGTTAGTTGTGGAATATTACTCTCGTCAGACTATGGTGGTTAACCGTATTATGAAAGACGGAAAAAAATCATTGGCTCATCAAATTCTCTATCGAGCCGTGAAAAAGATTCAACAAACAGAAACAAATCCACTATTGGTTGAGGCAAATAGAATGGGCAAGGACACTATTGCTGATTTACTAACCTCTATAAGAAACGCGGACATGAATAAAAAAGGAACGGTTCGAGTCGCATCTACAAATATTACCGAAAACATTGTTAAAATACTTCTACGAGAGGGTTTTATTGAAAGTGTTCGGAAACATCAGGAAAGTAACAAATATTTCTTGGTTTTAACTCTGCGAAGAAAAGGAATCATCAGTCGACCCGGCTTACGAATTTATACCAACTATCAAAGAATTCCTAAGGTTTTGGGCGGAATGGGAATTGCTATTCTTTCTACTTCGCGGGGTATAATGACAGATCGAGAAGCTCGACTAAACAAAATTGGAGGAGAAATCTTATGTTATATATGGATGGACCGAACTGTCTCACGACGTTCTGAACCCAGCTCACGTACCGCATTAATGGGCGAACAGCCCAACCCTTGGAACCACCTACAGCTCCAGGTGGCGAAGAGCCGACATCGAGGTGCCAAACCTTCCCGTCGATGTGGACTCTTGGGGAAGATCAGCCTGTTATCCCTAGAGATGTTAGCTCAATCCGAAGGAAATTATGCGGAAGCTTTGCAGAATTATTATGAAGCTACGCGACTAGAAATTGATCCCTATGATCGAAGTTATATACTCTATAACATAGGCCTTATACACACAAGTAATGGAGAGCATACAAAGGCTTTGGAATATTATTTCCGGGCACTAGAACGAAACCCCTTCTTACCACAAATGAATTGGCGATCAGAACATATATGGATAGAACTTCTAAAAGGTTCTCGAAAAAGAGGTAATTTTTTCTGGGCCTGTATTCTTTTTCTAGGTTCACTAGGATTCTTAGGGGTTGGAGCTTCCAGTTATCTTGGTAAGAATATGCTATTTTTATTTCCATCTCAACAAATTATTTTTTTTCCACAGGGGGTCGTGATGTCTTTCTACGGAATCGCGGGCCTATTCATTAGCGCTTACTTATGGTGCACTATTTTGTGGAATGTAGGCAGTGGTTATGACCTTTTCGATAAAAAAGAGGGAATAGTGTGCATTTTTCGTTGGGGATTCCCCGGAATAAAACGTCGCGTCTTCCTTCGATTCCTTATGCGGGATATCCAATCAATTAGAATTCAGGTTAAAGAGGGTCTTTATTCTCGTCGTATCCTTTATATGGAAATCCGGGGCCAGGGGGTCATTCCCTTGACTCGTACTGATGAGAAGTTGACTCCACGAGAAATTGAACAAAAAGCTGCCGAATTGGCCTATTTCTTGCGTGTACCCATTGAAGTATTT
>Bolboschoenus_planiculmis
CGAGCTGACGAAATTAGTAATATTATCCGTGAACGTATTGAACAATATAATAGAGAAGTCAAAATTGTGAATACCGGTATTGTACTTCAAGTAGGTGATGGTATTGCTCGTATTTATGGTCTTAATGAAGTCATGGCAGGTGAATTAGTAGAATTTGAAGAGGGTACAAAAGGTATTGCTCTGAATTTGGAATCCAAAAATGTTGGCGTTGTATTAATGGGTGATGGTTTGATGATAAAAGAGAGAAGCTCTGTAAAAGCAACAGGAAGAATTGCTCAGATACCTGTTAGTGAAGCTTTTTTAGGTCGTGTTATAAATGCCTTGGCTCAACCTATTGATGGAAGAGGCCCAATTGCATCTTCTGAATTTCGATTAATTGAATCCCCTGCGCCTGGTATTATTTCGAGACGTTCTGTATATGAGCCCCTTCAAACAGGGCTTATTGCTATTGATGCAATGATCCCTATAGGACGGGGTCAGCGAGAATTAATTATTGGGGACAGACAGACTGGTAAAACAGCAGTAGCCACAGATACGATTCTCAATCAAAAAGGGCAAAATGTAATATGTATTTATGTAGCTATTGGTCAAAAAGCATCTTCTGTGGCTCAGGTAGTGACTACTTTCCAGGATAAAGAGGCCATGGAATACACTATTGTCGTAGCTGAAATGGCGGATTCAGCTGCTGCATTACAATACCTCGCACCTTATACAGGAGCAGCTCTGGCTGAATATTTTATGTATCGTGAACATCATACTTTAATAATTTATGATGATCTTTCTAAACAAGCACAAGCTTATCGCCAAATGTCTCTTCTATTAAGAAGGCCCCCTGGTCGTGAAGCGTATCCAGGAGATGTTTTTTACTTGCACTCACGCCTTTTGGAAAGAGCTGCTAAATTAAGTTCTCATTTAGGTGAAGGAAGTATGACTGCTTTACCAATAGTTGAGACTCAATCTGGAGATGTTTCAGCCTATATTCCTACTAATGTAATTTCTATTACAGATGGACAAATATTTTTATCTGCTGATTTATTCAATGCTGGAATTCGACCTGCTATTAATGTGGGTCTTTCTGTTTCTAGAGTAGGATCTGCAGCTCAAATTAAGGCTATGAAACAAGTAGCTGGAAAATTAAAATTGGAACTAGCCCAATTCTCAGAGTTAGAGGCCTTTTCACAATTCGCTTCTGCCCTTGAAAAAACTACTCAGAATCAATTGGCAAGAGGCCGACGATTACGCGAGTTGCTTAAACAATCCCAATCAGAGCCTTTAACAGTGGAAGATCAGGTAGCTACTATTTATACAGGAACGAATGGATATCTTGATGCCTTAGAGATTGGACAGGTAAGGTTTTTTCTTAACAAACTGCGTACCCACTTAAAAAATAAAAAACCTGGATTTCAAGAGATTATATCTTCTACGAAGACATTTACCGAGGAGGCAGAAGCTTTTTTGAAGGAAGCTATTCAAGAAGAAATGAAAGTCTTTGTGGTTGGGCATATTGCTCAAATTATTGGCCCAGTACTCGATATTGTCTTTCCTCCGGCTTTGGTAGTTAAGGGTCGAGATACGGTTGGTCAGCAGATTAATGTTACTTGTGAGGTGCAACAATTATTAGGAAATAATCGAGTTAGAGCTGTAGCTATGAGTGCTACAGAGGGTTTAACGAGAGGAATGGAAGTGATTGACACAGGGGCTGCTCTAAGTGTTCCAGTTGGTGGAGCGACTCTCGGACGAATTTTCAACGTTCTTGGAGAACCTATTGATAATTTAGGTCCTGTGGATATTAGTACAACATCTCCTATTCATAGATCTGCACCCGCTTTTATAGAATTAGATACAAGATTATCAATCTTTGAAACAGGTATTAAAGTAGTAGATCTTTTAGCTCCTTACCGCCGTGGAGGAAAAATCGGACTATTCGGAGGAGCTGGAGTAGGTAAAAAAGAATCCGGAGTTATTAATGAAAAAAATCTTTCGGAATCAAGAATGCCTTCCGCAGTAACTCTTGAAATAGCTGAAGCGAACTTGAGGAAAGCTAAGGGTAAAAGACAAGTGATTGAAGCGAATCTAGCTCTTAGACGAGCTAGGACACGAGTAGAGGCTGTCAAAGTTATTTCCATAAATGAATACTCTGATTTGGAACGAGAAAAACAAAATATCATTAAAATTGGTGATGAGAAGTTGAAACGATTCAAAAAAAATAAGAAAGAAAGCCTTTGTTTTGAACAAGAAAGAGCAATAAACCAAGTCCGACAACGAATTCTGCAACAAGTCTTACAAAGAGCACTGGGAACTATAAAAAGTTCTTTAAATAGTGAGTTACATTCTCGTACGATCCGTACTAATATTGCCATTCTCGGTGCCATAATGAATCTTATGTCATCTTCCGCATATAATGTGTTATCTGAGATATCTGCTGTAGAAGTAGGCCAACATCTCTATTGGCAAATAGGAGGTTTACAAATCCATGCCCAAGTACTTATCACTTCTTGGATCGTAATTGGAATCTTGTTAGTGTCAGTCATCATAGCTGTTCGGAATCCACAAACAATTCCGGCTGATGGTCAGAATTTCTTTGAATATATTCTTGAATTTATTCGAGACTTAAGCAAAACTCAGATTGGAGACGAATACGGTCCTTGGGTTCCCTTTATAGGAACAATGTTCCTATTTATTTTTGTTTCTAATTGGTCAGGTGCTCTTTTCCCTTGGAAAATTATAGAGTTACCTCATGGGGAGTTAGCCGCCCCCACGAATGATATAAATACTACGGTTGCTTTAGCTTTACTCACGTCAGTGGCATATTTTTATGCGGGTCTTAGCAAAAAAGGATTGAGTTATTTTGAGAAATATATTAAGCCAACTCCAATCCTTTTACCAATTAATATTCTAGAAGATTTCACAAAACCTTTATCTCTGAGTTTTCGACTTTTTGGAAATATATTAGCTGATGAATTGGTAGTTGTTGTTCTTGTCTCTTTAGTGCCTTTAATAATTCCTATACCTGTCATGTTGCTTGGATTATTTACAAGTGGTATTCAAGCTCTTATTTTTGCAACTTTAGCAGCAGCTTATATAGGAGAATCCATGGAGGGTCATCATTTATTTGCAAATTATTACAAATATGAATTATTTGAGCGTTTGGATTATTGGAGTTATCGTGTTATTACTTTCGGATTTATCATTTTAACCTTAGGTATTCTTTGTGGAGCAGTATGGGCTAATGAAGCTTGGGGATCCTATTGGAATTGGGATCCCAAAGAAACTTGGGCATTTATAACTTGGACAATATTTGCAATCTATTTGCATATTATGCACCAAAATTGGAAAGGTAAAAATTCTGCATTTATAGCTTCTATCGGATTTCTTATTATTTGGATATGTTACTTTGGTATCAATCTTTTAGGAATAGGATTACATAGCTACGGTTCATTCAGATTGTTAGAGGAAATTCTAAAAGAATACTCGAAAACATATATACAAAAACCCGGAATACACAAGGAAACGATAGAATTAGTTAATACATACAATGAATATAATTTTCATCTCCTTTTGGATTTGTCAACAAATCTAATATGTTTCAGTATTTTAAGTGGTTATTTTCTGGGTAATGAGGAACTTATCATTCTTAATTCATGGGGTCAGGAATTCTTATATAACTTAAGTGATACAATAAAAGCTTTCTCAATTATTTTAGTTACTGATTTGGGAATTGGATTTCATTCAACTCATGGTTGGGAACTCCTAATTGGTTCGGTCTACAAGGATCAGATTATATCTGGTCTTGTTTCTACTTTTCCAGTTATTCTAGATACAATTGTGAAATGTTGGATCTTCCATTATTTAAATCGTGTATCTCCTTCGCTTGTAGTAATTTATCATTCAATGAATGAAATACTATATATGGGGGCACTATCAGCAATGGCCCTTTATCTAGGGGATAGAGTCAAGATACAAATAAGTGAATTTGATTCAAATTATAATGTCTGTTTTTGGCAATATTATTTTCATTTTTGGTCTGAGTCTAATAGGTTTCATAGAAACCTATTCTCTTATTATTCATTCTACTTTATCGGTTATTTTTCAAGTGTAAAAATAAATCCTTTGGTGGTAAGGAGTCAATTATTAGAGGATTCTGTATTAATAGATACTCTTTTTAAGAGATTTGATACTCTAGTTCCAGTCGTTCCTCTCATTAGATCATTGTCTAAAGCTTCACTTTGTACTGTATTAGGACATCCTACTAGTAAGCCAATATGGACAGATTTATCAGATTGTGATATTATTAGTCGATTTGGTCAAATATATAAAAATATTTTTCATTTTTATAGTGGATCTAAAAAGAGAATTTTGTATCGAGCTCGTAAACATAAAAGTACAGTAACAGAAGTACAAACTATCAATTCTTTCTCTACATCGGGATTTTTCAAAGAAGTCTATGGACTGATATGGATTGTACCTATTTTGACCCTGATATTGGGAATCACAATAGGGGTACTAGTAATTGTTTGGTTAGAAAGAGAAATATCTGCAGCGATCCAACAGCGTATTGGGCCTGAATATGCTGGTCCGTTGGGAATTCTTCAAGCTATAGCAGATGGGACTAAATTACTTTTGAAAGAGGACCTCCTCCCATCTCGAGGAGATATTCGTCTGTTTAGTGTCGGACCGTCTATAGCAGTCATATCAGTTCTACTAAGCTATTTAGTAATTCCTTTTGAGTATCGTCTTGTTTTAGCTGATCTCGGTATAGGTGTTTTTTTATGGATCGCCATTTCAAGTATTGCTCCTATTGGTCTTCTTATGTCAGGATATGGATCGAATAATAAATATTCCTTTTCAGGTGGTCTACGAGCTGCTGCTCAATCTATTAGTTATGAAATACCATTAACTCTATGTGTATTATCAATATCTCTAAGTTCAAGTACAGTTGATATAGTTGAAGCACAGTCCAAATATGGTTTTTGGGGGTGGAATCTGTGGCGTCAGCCTATAGGCTTTCTAGTTTTTCTAATTTCTTCTCTAGCCGAATGTGAGAGATTGCCCTTTGATTTACCAGAAGCAGAGGAGGAATTAGTAGCAGGTTATCAAACCGAATATTCGGGTATCAAATATGCTCTCTTTTATCTTGCTTCTTACCTAAATCTATTAGTTTCTTCATTATTTGTCACAATTCTTTACTTAGGTGGGTGGAATTACATATCCATTCCTTTTGGAATGACAATTGGTATCTTTATTACATTAGCTAAGGCTTATTTGTTTCTCTTCATTTCTATCACAACAAGATGGACTTTACCTAGGATGAGAATAGACCAGTTATTAAATCTTGGATGGAAATTTCTTTTACCTATTTCTCTAGGTAATCTGTTATTAACAACTTCTTCTCAACTTGTCTCACTACTCATGGGTGGGGCAAGCTCTTCTATTCTGGTTCATGGTTTCTCTTGGCTATACGGTTCATCTGGAGGGGAGATCGAGCTTCAAGAGATAGTGAATGGTCTTATCAATACACAAATGTATAACTCCCCAGGAATCTCAATTGCGCTTATATTCATCACTGTAGGAATTGGCTTCAAGCTTTCCCCAGCCCCTTTTCATCAATGGACTCCTGACGTATATGAAGGAATGTTTCTGCTTCATGAATATGATATTTTATGGGCATTTCTGATAATATCAAGCCTTTTTCCTATCTTAGCATTTTTGATTTCAGGACTTTTAGTCCGGGTTCGCGAAGGACCAGAAAAGCTTTCTAGTTATGAATCAGGTATAGAACCTATGGGAGATGCTTGGTTACAATTTCGAATTCGCTATTATATGTTTGCTCTTGTTTTTGTTGTTTTTGATGTTGAAACAGTCTTTCTTTATCCATGGGCAATGAGCTTCGATATATTAGGTGTATCTTTATTTATTGAAGCTTTTATTTTCGTGCTTATCCTAATTGGTGGTTTAGTTTATGCATGGCGAAAAGGAGCATTAGAATGGTCTGAACTTATTCTAACAGCTTATGTACTTTGTTATTATTTCCAATTTGATGTTAAATTAATCCAACTTAAAGAAAATTTGAAATGGATAGATGTTTTTGATTTCCACTGGAGATTGGGAGTTGATGGGCTTTCCATAGAACCTATTTTATTGACAGGCTTTATTACTACTTTAGCCAGTTTAGCAGCTTGGCCAATTACTCGAAATTGTCAATTGTTTTATTTTCTTTTGTTAGCAATGTACAGCGGTCAAATGGGATTATTTTTTTCTCAAAACCTTTTACTTTTCTTTATCATGTGGGAACTTGAATTAATTCCCGTTTACTTACTTTTATCCTTGTGGGGGGGTAAGAAACGTCTTTATTCAGCTACTAAATTCATTTTATACACAGCAGGAGGATCTATCTTTTTATTAACTGGAGTTCTCGGTATGGGTCTGTATGCTTCTAATAAACCAGTACTAGATTTTGAAAGATTGATTAATCAATCATATCCTATTGTATTAGAAATAACATTTTATATTGGGTTTCTTATTGCATATGCTATAAAATTGCCAATTATACCCCTGCATACATGGTTACCAGATACCCACGGAGAAGCACATATGTTTGAACACACGCTTTTTTTTAGTGTTTATTTATTCTCTATTGGTCTCTACGGATTAATTACAAGTCGAAACATGGTTAGGGCACTTATGTGCATTGAACTTATACTTAATTCTGTTAATATAAATCTTGTAATTTTTTCTAACATGGTTGATAATCGACAATTAAAAGGGGACATTTTATCCATTGTTATAGCTATTGCAGCTGCCGAAGCGGCTATCGGATTAGCAATTGTTTCATCCATTCATCGTAACAGAAAAATCAATCAATCAAATTTCTTATTATGTACCTTTTTATTATTTGTTGGTGCGATTGCTAAATCCGCACAATTCCCTCTTCATATATGGTTACCTGATGCTATGGAAGGACCTACTCCTATTTCTGCTCTTATACACGCCGCTACCATGGCAGCGGGAGTTTTTCTTGTAGCTCGGCTGTTTCCTCTTTTCTTAATAACACCTTATATAATGCATATTATCTCTTCAATAGGTTTAATAACTTTATTTTTAGGAGCTACTTTGGCTCTTGCTCAAAAAGACATTAAAAGAAGCTTAGCTTATTCTACAATGTCTCAATTAGGTTATATTATACTAGCTTTAGGTATAGGTTCGTTTCGAGCTGCTTTATTTCATTTGATCACCCACGCTTACTCTAAGGCTTTATTGTTTTTAGGATCTGGATCTATTATTCATTCAATGGAACCTGTTGTTGGATATTCACCGGAGAAAAATCAAAATATGGTTCTTATGGGTGGTTTAACTAACTATATTCCAATTACGAGAACTGCCTTTTTATTAGGCACACTTTCTCTTTGTGGTATTCCACCCCTTGCCTGTTTCTGGTCTAAAGATGAGATTCTTAGTAATAGTTGGCTACATTTTGGAATAATAGCTTACTTCACTACAGGATTAACAGCATTTTATATGTTTCGAGTATATTTACTTACTTTTGATGGATATTTGCGTATTCATTTTCAAGCTTATAGTGGTACTAATTTGTTTTATTCAATATCTCTATGGGGTAAAAGCTCAAATACTAATATAAACAAAAAATCAAAAGAAAAATTTTTTGCAAATAAATATACTTCTCTATTTCCTCATGAATCAGACAATACTATGCTAATTCCTCTTCTCCTATTAATACTTTTTACTGTGTTCATTGGTTCAATAGGAATTCACTTTGATTTATTATCAAGATGGTTAACTTTATCAAGTTCAAATCAATGTGTAATTTTTTATGAATTTTTTCAAAATGTAATCTTTTCAGTAAGTATAGCAACTTTTGGATTATGCATAGCATTCATTTTTTATGGATCTATAAATTCCTTTTTTCCGAATTTATTTCTTATTAATTTATTTTTAGACCAAATACAAAATGCAATATACAATTGGTCATATAATCGCGGTTACATAGATATTCTTTATACTATTGTTTTTACATCGGGTATAAGAAGATTAAGTAAATTCACTGAATTTTTTGATAGACATATAATTGATGGGATTCCAAATGGAATAGGTGTCACAAGTTTTTTTATAGGAGAAGGAGTTAAATTTATAGGAAATGGCAGAGTCTCATTTTATTTATTCTTTTATTTATCTTCTGTATCATTGTTTTTATTAATCATGGGTTTACCTCGACCAATACATGATATTCTTGTGGTATTTCTGGGATCAGTTCTTGTATTAGGGAGTCTAGGGGTAGTATTACTTACCAATCCAATTTATTCTGCCTTTTCGTTGGGATTTGTTCTTATTTCTATATCTTTATTCTATATTTCATTGAACTCCTATTTTGTAGCTGCCGCACAGCTCCTTATTTATGTCGGAGCCATAAATGTATTGATCTTATTTGCTGTAATGTTCATGAATGCTTCAGAATATTCCAAAGATTCCTATCTTTGGACCATTGGAGATGGGGTTACTTCAATGGTTTGTACAACTATTCTTTTTTCACTAATGACTACTATCCCAGATACATCATGGTACGGGATTCTTTGGACTACAAGATCAAACCAAATTATAGAACAGGACCTCATAAATAACGTTCAACAAATTGGGATTCATTTAGCAACAGATTTTTTTCTTCCCTTTGAACTCATTTCTATAATTCTTTTAGTTTCCTTGATAGGAGCAATTACTATGGCTCGACAAATGGAAAAAATAGCGGAAATGTTCCCTATGGTAACTGGGTTCATGAATTATGGTCAACAAACAATACGAGCTGCAAGGTACATTGGTCAAAGTTTCATAATTACCTTATCCCACACAAATCGTTTACCTGTCACTATTCAATATCCTTATGAAAAATCGATCATGTCAGAGCGTTTCCGGGGTCGAATCCACTTTGAATTTGATAAATGTATTGCTTGTGAAGTATGTGTTCGTGTATGCCCGATAGATCTACCCCTTGTTGATTGGAGATTGGAAAGAGATAAAAAGAAACAATTGCTTAATTATAGTATTGATTTCGGGGTTTGTATATTTTGTGGTAATTGTGTCGAGTATTGTCCAACAAACTGTTTATCAATGACTGAAGAATATGAACTTTCTACTTATGATCGTCATGAACCAATCTCAATAATTGGAGATTACACAATTCAAACTCTTCAAAATTATTTATCTGATTGGCTAGTCAATCATGAACTGGTTCATAGATCTTTAGGCTTTGATTCTCGAGGAATAGAAACCTTACAAATAAAGGCCGAGGATTGGGACTCCATTGCTGTCATTTTATATGTATATGGTTACAATTATTTACGCTCTCAGTGTGTTTATGATGTAGCACCTGGGGGATTTTTAGGTAGCGTATATCATCTTACAAGAATACAATATGATATATATCACCCAGAAGAGATATGTATAAAAGTATTTGTGTCAAGAAATAATCCTAGAATTCCGTCTGTTTTATGGATTTGGAGAAGTGCTGATTTTCAAGAACGTGAATCTTATGATATGTTGGGAATCTCTTATGATAATCATCCACGTCTTAAACGTATTTTAATGCCTGAAAGTTGGATAGGCTGGCCCTTGCGTAAGGACTATATTACTCCAAATTTCTATGAAATGCAAGATGCCCTTATGAATTTGATTGAGTTGTCATTACTTGATCAAACAACCCCCAATTCAGTTATTTCAACTACATCAAATGATCTTTCAAATTGGTCAAGACTTTCCAGTTTATGGCCTCTTTTATATGGTACTAGTTGTTGTTTCATTGAATTTGCTTCATTAATAGGTTCGCGATTTGATTTTGATCGTTATGGATTGGTACCAAGATCAAGTCCTAGGCAAGCGGACCTAATTTTAACAGCTGGTACTGTAACAATGAAAATGGCTCCTTCTTTAGTGCGATTATATGAACAAATGCCTGAACCAAAATACGTCATTGCTATGGGAGCTTGTACTATTACAGGAGGAATGTTCAGTACTGATTCTTATAGTACTGTTCGGGGAGTTGATAAGCTAATTCCTGTGGATGTTTATTTACCGGGATGCCCGCCTAAACCAGAGGCAGTTATAGATGCTATAACAAAACTTCGTAAAAAGATATCTCGAGAAATAGTTAAAGATAGAACTAGATCTCAAGAAGAAAATCGATGTTTTACTACTAATCATCAATTTCATGTTCAAGACAGTACTCATACTATGAAAAATAGAAATCCTTTTTATTGGGTAAAAAAACAAATGACTCGATCCATTTATATACATGTACTAAGTCGAGTATCTATTTCAAATGCATATCCCATTTTTGCGCAACAGGCTTATGAAAATCCACGAGAAACAACTGGACGCATTGTATGTGCCAATTGTCATTTAGCTAATAAGCCCGTGGAAATTGAAGTTCCGCAAGCTGTGTTTCCTGATACTGTATTTGAAGCCATTGTTCGAATTCCTTATGATATGCAATTGAAACAAGTTCTTGCTAATGGTAAAAAAGGGGGTTTGAATGTGGGTGCTGTTCTTATTTTGCCCGAGGGATTTGAGCTAGCTCCAACCGATCGTATTTCTCCTAAGTTGAAAGAAAAGATAGGAAATTTGTCTTTTCAGAGTTATCGTCCCAATAAAAAAAATATTCTTGTTATAGGTCCTGTTCCTGGTCAGAAATATAGTGAAATTGTCTTTCCCATTCTTTCTCCTGACCCTTCGACGAAGAAAGACATTCACTTCTTAAAATATCCTATATATGTAGGTGGGAACAGAGGAAGGGGTCAGATTTATCCTGATGGTAACAAGAGTAACAATACAGTCTATAATGCTACATCAGCGGGTATAGTAAGCAAAATAGTACGTAAAGAGAAAGGTGGATATGAAATAACCATAGTTGATGCGTTAGGACATCAATTGGTTGATGTTATACCTCCGGGGCCAGAACTTCTTGTTTCAGAAGGTGAATCTATCAAGCTTGATCAACCATTAACAAGTAATCCAAATGTAGGAGGTTTTGGTCAGGGAGATGCGGAAATAGTTCTTCAAGATCCATTACGCGTTCAAGGCCTTTTGTTCTTCTTCACTTCTGTTATTTTGGCACAAGTGTTTTTAGTTCTGAAAAAGAAACAGTTTGAAAAAGTTCAATTGTATGAAATGAATTTCATGACTTTTTACTACCGTCCTACTGTTACAGAAGCTTTCTCTTCTGTTCAATATATAATGACTGAGGCCAACTTTGGTTGGTTAATCCGATCGGTTCATCGATGGTCAGCAAGTATGATGGTTCTAATGATGATTCTACACGTATTTCGTGTGTATCTCACTGGTGGGTTTAAAAAACCCCGCGAATTAACTTGGGTTACAGGTGTGGTTTTGGCTGTATTAACGGCATCTTTTGGTGTAACTGGTTATTCCTTACCTTGGGACCAAATTGGTTATTGGGCAGTCAAAATCGTTACTGGTGTACCTGAAGCCATTCCACTAATAGGATCGCCTTTAGTGGAGTTATTACGTGGAAGTGCTAGTGTGGGCCAATCCACTTTGACTCGCTTTTACAGTTTACATACTTTTGTATTGCCTCTTCTTACTGCTGTATTTATGTTGATGCACTTTCTAATGATACGTAAGCAAGGTATTTCGGGTCCTTTAGTGTTAAGAGCAAAATTAGCTAAAGGGATGGGACATAATTATTATGGGGAACCCGCGTGGCCCAACGATCTTTTATATATTTTTCCAGTAGTAATTCTAGGTACTATTGCATGTAATGTAGGTTTAGCGGTTTTAGAACCATCAATAATTGGTGAACCGGCGGACCCTTTTGCAACTCCTTTGGAAATATTACCTGAATGGTACTTTTTTCCCGTGTTTCAAATACTTCGTACAGTACCCAATAAGTTATTGGGCGTTCTTTTAATGGTTTCAGTACCATTGGGATTACTGATAGTACCTTTTTTGGAAAATGTCAATAAATTCCAAAATCCATTTCGTCGTCCAGTAGCTACAACGGTTTTTTTAATCGGTACCATAGTAGCTCTTTGGTTAGGTATTGGAGCTACACTGCCTATTGATAAGTCCTTAACTTTAGGTCTTTTTATGATTGAAGTTTTTCTATTTGGAATTGTCTTAGGCCTAATTCCTATCACTTTGGCAGGATTATTCGTGACTGCATATTTACAATACAGACGTGGTGATCAGTTGGACCTTATGCTTACTATAACTAGTTATTTCAGTTTTTTACTGGCTGCTTTAACTATAACCTTAGTTCTATTTATTGGTTTAAGAAAGATACAACTTATTATGGATTTAGTAAGTTTTGCTTGGGCTGCTTTAATGGTAGTCTTTACATTTTCACTTTCCCTTGTAGTATGGGGAAGGTTGAGCGATACTGCACACCATCATTTAGCTATTGCCATCCTTTTTCTGATTGCTGGTCATATGTACAAGACTAACTGGGGCATTGGTCATAGCCTTAAAGACATTCTAGAAGCTCATAAAGGTCCATTTACAGGACAAGGGCATAAGGGTCTTTATGAAATTTTAACAACTTCATGGCATGCTCAATTATCTCTTAACCTAGCTATGTTGGGTTCCTTAACCATTATTGTAGCTCATCATATGTATTCAATGCCTCCTTATCCATATCTAGCTACTGACTACGGTACACAACTTTCATTGTTCACACATCACATGTGGATTGGTGGATTTCTGATAGTTGGTGCTGCTGCACATGCAGCCATTTTTCTAATAAGAGACTATGATCCAACTACTCGATACAATGATCTATTAGATCGTATCCTTAGGCACCGCGATGCAATCATATCACATCTTAATTGGGTATGTATATTTTTAGGTTTTCACAGTTTTGGCTTGTATATCCATAATGATACTATGAGTGCTTTAGGACGTCCTCAAGACATGTTTTCAGATACCGCTATCCAATTACAACCTATTTTTGCTCAATGGATACAAAATACTCATGCTTTAGCACCTAGCCTAACAGCTCCTGGTACAACAACGACTACCAGCTTAACTTGGGGAGGTAGTGAGTTAGTAGCAGTAGGTAGCAAAATAGCTTTATTACCTATTCCATTAGGAACCGCGGATTTTCTAGTCCATCATATTCATGCATTTACGATTCATGTGACTGTATTGATACTACTGAAGGGTGTTTTATTTGCTCGCAGTTCCCGTTTGATACCTGATAAAGCAAATCTTGGTTTTCGTTTTCCTTGTGATGGACCTGGACGAGGGGGAACATGTCAAGTATCTGCTTGGGATCATGTTTTCTTAGGTCTATTTTGGATGTACAATGCAATTTCGGTAGTAATCTTCCATTTCAGTTGGAAAATGCAGTCGGATGTTTGGGGTACTATAAGTGACCAAGGGATAATTACTCATATCACAGGAGGGAATTTTGCACAAAGTTCCATTACGATTAATGGGTGGCTAAGAGATTTCCTATGGGCACAGGCTTCTCAAGTAATTCAATCTTATGGTTCTTCATTATCTGCATATGGTCTTTTTTTCTTAGGTGCTCATTTTGTCTGGGCTTTCAGTTTAATGTTTCTATTTAGTGGCCGTGGTTATTGGCAAGAACTTATTGAATCCATTGTTTGGGCTCATAACAAATTAAAAGTTGCTCCTGCTACTCAGCCTAGAGCTTTGAGTATTATACAAGGACGTGCTGTAGGAGTAACCCATTACCTTCTGGGTGGAATTGCCACAACATGGGCATTCTTCTTAGCAAGAATTATTGCAGTAGGAATGGCATTAAGATTTCCGAGGTTTAGCCAAGGTTTAGCTCAGGACCCCACTACTCGTCGTATTTGGTTTGGTATTGCTACCGCACATGACTTCGAGATTCATGATGATATTACTGAAGAACGTCTTTATCAGAACATTTTTGCTTCTCACTTTGGTCAGTTAGCAATAATATTTCTGTGGACGTCTGGAAATCTGTTTCATGTAGCTTGGCAAGGAAATTTTGAGTTATGGATACAGGATCCTTTGCATATAAGACCTATTGCTCATGCAATTTGGGATCCGCATTTTGGCCAACCAGCTGTAGAAGCCTTTACTCGAGGAGGTGCTACTGGTCCAGTCAATATTGCTTATTCTGGTCTTTATCAGTGGTGGTATACAATCGGATTACGTAGCAATGAAGATCTTTATACTGGAGCTCTTTTCCTATTACTTCTTTCTACAATATCCTTAGTTGCAGCTTGGTTACATCTACAACCCAAATGGAAACCAAGCCTTTCGTGGTTCAAGAATGCCGAATCTCGTCTCAATCATCATTTGTCAGGACTTTTCGGAGTAAGTTCTTTGGCTTGGACAGGGCATTTAGTCCATGTCGCTATTCCTGGATCTAGAGGAGAATACGTCAGATGGAATAATTTCTTAGATGTATCACCGCACCCCCAAGGGTTGGGACCCCTTCTTACGGGTCAATGGAATCTTTATGCCCAAAACCCTGATTCGAATAATCATTTATTTAGTACTTCCCAAGGAGCGGGAACTGCCATTCTAACCCTTCTTGGGGGATTCCATCCACAAACACAAAGTTTATGGTTGACCGATATCGCTCATCATCATTTAGCTATTGCCTTTATTTTTCTAATTGCTGGTCATATGTATAGAACTAACTTCGGAATTGGGCACAGTATCAAAGATCTTTTAGAAGCACATATTCCTCCAGGGGGTCGATTAGGACGTGGACATAAAGGTCTTTATGACACAATCAATAACTCGATTCATTTTCAATTAGGTCTTGCTCTAGCTTCTTTAGGGGTTATTACTTCCTTAGTAGCTCAACATATGTACTCTTTACCTGCTTATGCATTCATCGCACAAGACTTTACCACTCAAGCTGCTTTATATACTCATCACCAATATATTGCAGGGTTCATCATGACAGGAGCCTTTGCTCATGGAGCTATATTTTTTATTAGAGATTACAATCCAGCCCAGAATGAGAATAATGTATTGGCAAGAATGTTGGACCATAAAGAAGCGATCATATCACATTTAAGCTGGGCAAGCCTTTTTCTGGGGTTCCATACCTTAGGTCTTTATGTTCATAATGATGTCATGCTTGCTTTTGGTACTCCGGAAAAACAAATCTTAATCGAACCGATATTTGCTCAATGGATACAATCTGCTCATGGTAAGACTTCTTACGGATTTGATGTACTCTTATCTTCAACGAGCGGCCCAGCCTTTAATGCAGGCCGAAACATATGGTTACCCGGATGGTTGAATGCTGTTAATGAAAATAGAAATTCTCTTTTCTTAATAATAGGCCCTGGAGATTTCTTGGTTCATCATGCTATTGCTCTAGGTTTGCATACAACTACATTGATTTTAGTAAAGGGTGCTTTAGATGCACGTGGTTCTAAATTAATGCCGGATAAAAAGGATTTTGGTTATAGTTTTCCTTGCGACGGACCAGGACGTGGCGGTACTTGTGATATTTCTGCTTGGGACGCTTTTTATTTGGCAATTTTTTGGATGTTAAATACCATTGGATGGGTTACTTTTTATTGGCATTGGAAACATATCACTTTATGGCAGGGTAATGTTTCACAATTTAATGAGTCCTCCACTTATTTGATGGGATGGTTAAGAGATTATCTATGGTTAAACTCTTCACAACTTATCAATGGATATAATCCTTTTGGTATGAATAGTTTATCGGTATGGGCATGGATGTTCTTATTTGGACATCTTGTTTGGGCTACAGGGTTTATGTTCTTAATTTCTTGGCGTGGATATTGGCAGGAATTGATTGAAACTTTAGCATGGGCTCATGAACGGACACCTTTGGCTAATTTGATTCGCTGGAGAGATAAACCGGTTGCTCTTTCCATCGTGCAAGCAAGATTGGTCGGAATGTCACATTCAGTAAAAATTTATGATACCTGTATAGGGTGTACTCAATGTGTGCGAGCTTGTCCTACAGATGTATTGGAAATGATATCTTGGAATGGATGTAAGGCCAAGCAAATTGCTTCCGCACCAAGAACCGAAGATTGTGTAGGTTGTAAAAGATGTGAATCTGCCTGTCCTACAGATTTTTTAAGTGTCCGTGTTTATCTAGGGCCTGAAACAACTCGTAGCATGGCTCTAGCTTATATGACAGATCTTAATTTACCTTCTATTTTTGTACCTTTAATAGGCCTCATATTTCCGGCATTTTCAATTATTTTTTTATTTTTTTATGTGCAAAAAAATAATATTTTGATGCAAAATATAAAAACATATCTCTCTGTGGCACCTGTGATAAGTACTCTATGGTTTGGTTCTTTAGCAGGTCTATTAATAGAAATAAATCGTTTATTCCCAGATGCTTTATTATTTCCTTTTTTTATGACTGCAATTTTAGAGAAACGCGAAAGCACTAGTTTATGGGGTCGCTTCTGTAACTGGATTACCAGCACTGAAAATCGTCTTTATATTGGATGGTTCGGTGTTTTAATGATTCCTACCTTATTGACCGCAACTTCTGTATTTATTATTGCCTTTATTGCTGCTCCTCCAGTAGATATTGATGGTATTCGTGAACCTGTTTCTGGTTCTTTACTTTATGGGAACAATATTATTTCTGGTGCTATTATTCCTACTTCTGCAGCTATTGGTTTGCATTTTTATCCGATATGGGAAGCAGCATCTGTTGATGAATGGTTATACAATGGCGGTCCTTATGAGCTAATTGTTCTACACTTCTTACTTGGAGTAGCTTGCTATATGGGTCGTGAGTGGGAACTTAGTTTCCGTCTAGGTATGCGTCCTTGGATTGCTGTTGCATATTCAGCTCCTGTTGCAGCTGCTACTGCTGTTTTCTTGATCTACCCTATTGGTCAAGGAAGTTTTTCTGATGGTATGCCTTTAGGAATTTCTGGTACTTTTAACTTTATGATTGTATTCCAGGCAGAGCACAACATCCTTATGCATCCATTTCATATGTTAGGTGTAGCTGGTGTATTTGGCGGTTCCCTATTTAGTGCTATGCATGGTTCTTTGGTAACCTCTAGTTTGATCAGGGAAACCACTGAAAATGAATCTGCTCTAGACCTAGCTATGGCTTTATACGAATTAGCGGTTTTTGATCCTTCTGATCCTGTTCTTGATCCAATGTGGAGACAGGGTATGTTCGTTATACCTTTCATGACTCGTTTAGGAATAACCAATTCGTGGGGCGGTTGGAATATTTCAGGAGGAACTGTAACGAATCCAGGTATTTGGAGTTATGAAGGTGTTGCAGCGGCACATATAGTGTTTTCTGGTTTGTGCTTCTTGGCAGCTATCTGGCATTGGGTATATTGGGACTTAGAAGTATTTTGTGATGAACGTACAGGAAAGCCTTCCTTGGATTTGCCCAAGATTTTTGGAATTCATTTATTTCTCTCAGGTATAGTTTGTTTTGGCTTTGGCGCATTCCATGTAACAGGTTTGTATGGTCCTGGAATATGGGTGTCCGATCCTTATGGACTAACTGGAAAAGTACAAGCTGTCAATCCAGCTTGGGGTGTGGATGGTTTTGATCCTTTTGTTCCAGGAGGAATAGCCTCTCATCATATTGCTGCGGGCACATTAGGTATATTAGCAGGCTTATTCCATCTGAGTGTTCGTCCGCCTCAACGTCTATACAAAGGATTACGTATGGGCAATATTGAAACTGTACTTTCCAGTAGTATTGCTGCTGTCTTTTTTGCAGCTTTTGTTGTTGCAGGAACCATGTGGTATGGTTCAGCAACTACCCCAATCGAATTATTTGGTCCTACTCGTTATCAATGGGATCAGGGATACTTTCAACAAGAAATATCTCGAAGAGTTAGCGCCGGGCTAACCGAAAATCTAAGTTTATCGGAAGCTTGGTCTAAAATTCCTGAGAAATTAGCTTTTTATGATTACATTGGTAATAATCCGGCAAAAGGGGGATTATTTAGAGCAGGTTCAATGGATAACGGAGATGGAATAGCGGTTGGATGGTTAGGACACCCCGTTTTTAGAGATAAAGAAGGTCGAGAACTTTTTGTACGTCGTATGCCTACCTTTTTTGAAACATTTCCGGTAGTTTTGGTAGATGAAGACGGGATTGTTAGAGCCGATGTTCCTTTTAGAAGGGCAGAATCTAAATATAGTGTTGAACAAGTAGGTGTAACTGTTGAGTTCTATGGTGGTGAACTTAATGGAGTAAGTTATTCAGATCCTGCTACTGTTAAAAAATATGCTAGACGTGCCCAATTAGGTGAGATTTTTGAATTAGATCGAGCTACTTTGAAATCTGACGGTGTTTTTCGTAGTAGTCCAAGGGGCTGGTTTACTTTTGGACATGCTACATTCGCCTTGCTCTTCTTGGATGCTCAAGTGGAATTTGGAACATTCCAAAAAGTTGCATTTGTATGGTCCGGAGAGGCTTATTTGTCCTATAGTTTAGGTGCTTTATCTGTCTTTGGTTTCATTGCTTGTTGTTTTGTCTGGTTCAATAATACCGCTTATCCTAGTGAGTTTTATGGACCCACTGGTCCAGAAGCTTCTCAAGCTCAAGCATTTACTTTTCTAGTTAGAGATCAACGTCTTGGAGCTAATGTGGGGTCTGCACAAGGACCCACTGGTTTAGGTAAATATCTAATGCGTTCCCCGACTGGAGAGGTTATTTTTGGAGGAGAAACCATGCGTTTTTGGGATCTTCGTGCTCCTTGGTTAGAACCTCTAAGGGGTCCAAATGGTTTGGACTTGAGCAGACTGAAAAAAGACATACAACCTTGGCAAGAACGACGTTCGGCGGAATATATGACTCATGCTCCTTTAGGTTCTTTAAATTCTGTGGGTGGTGTAGCTACGGAGATCAATGCAGTCAATTATGTCTCTCCTAGAAGTTGGTTAGCGACCTCTCATTTTGTTCTAGGATTCTTCTTTTTTGTAGGACATTTGTGGCATGCGGGAAGGGCCCGTGCAGCTGCAGCGGGGTTTGAAAAAGGAATCGATCGTGATTTGGAACCCGTTCTTTTCATGACTCCTCTTAACATGTTACGTCAATTCGAAATTGCTCGATCTGTTCAATTGCGACCTTATAATGCAATCGCATTCTCTGGTCCAATCGCTGTTTTTGTTTCCGTATTCCTAATTTATCCACTTGGTCAATCTGGTTGGTTTTTTGCACCGAGTTTTGGCGTAGCAGCTATATTTCGATTTATCCTCTTCTTCCAAGGATTTCATAATTGGACATTGAACCCATTTCATATGATGGGAGTTGCCGGAGTATTAGGTGCGGCTATGTCTGGAAGCACGGGAGAACGTTCTTTTGCTGATATTGTTACCAGTATTCGATACTGGGTTATTCATAGCATTACTATACCTTCCTTATTCATTGCGGGTTGGTTATTCGTCAGTACGGGTTTAGCTTACGACGTTTTTGGAAGTCCTCGGCCAAACGAATATTTCACGGAAAGTCGACAAGGAATTCCATTGATAACCGGACGTTTTGATTCTTTGGAACAACTTGATGAATTTAGTATGACCATAGATCGAACCTATCCAATTTTTACAGTACGATGGTTGGCTGTTCACGGATTAGCTGTACCTACCGTTTCTTTTTTAGGGTCAATATCAGCAATGCAGTTCATCCAACGAATGGCTACGCAAACTTTTGAAGATAGTTCTAGATCTGGACCAAAACGAACTCCTGTAGGGAATTTATTGAAACCTTTGAATTCAGAATATGGTAAAGTAGCTCCAGGCTGGGGTACTACACCACTTATGGGAGTTGCAATGGCTCTATTTGCTGTATTCTTATGTATTCTTTTGGAAATTTATAACTCTTCTGTTTTATTGGATGGGATTCTTAGGATGCTTACTCTCAAACTTTTTGTTTACACAGTAGTTATATTCTTTGTTTCCCTTTTTATCTTCGGATTTTTATCTAATGATCCAGGGCGTAATCCTGGGCGTGAGGAAATGGCCGATACTACTGGAAGGATTCCTCTTTGGCTAATAGGTACTTTAACTGGTATTCTTGTTATAGGTGTAATAGGTCTTTTCTTTTACGGTTCATATTCTGGATTAGGTTCATCTCTAATGCTTAATATCTTTAGTTTAATCTGTATCTGTCTTAATTCTGTCCTTTATCCGAGTAGTTCTTTCTTCGCCAAATTGCCTGAAGCTTATGCGATTTTCAATCCAATTGTAGATATTATGCCTGTTATACCTGTACTCTTTTTTCTCTTGGCTTTTGTTTGGCAAGCTGCTGTAAGTTTTCGAATGACACAATCAAACCCGAATGAACAAAATGTTGAATTGAATCGTACCAGTCTATACTGGGGTTTATTACTCATTTTTGTACTTGCTGTTTTATTTTCCAATTATTTCTTTAATATGGAAGTCAATATTCTCGCATTTATTGCTACTGCACTGTTCATTCTAGTTCCTACTGCTTTTTTACTTATTATCTACGTAAAAACAGTCAGTCAAAATGATATGGAAACAGGAACTCTAGTCGCGATCTTTATATCTGGTTTACTTGTAAGCTTTACTGGGTACGCCTTATATACCGCTTTTGGGCAACCCTCTCAACAACTAAGAGATCCATTCGAAGAACATGGGGATATGGAAGCATTGGTTTATACATTCCTTTTAGTCTCGACTTTAGGGATAATCTTTTTCGCTATCTTTTTTCGAGAACCACCTAAGGTTCCAACTAAAATAATGACTATTGCTTTCCAATTAGCTGTTTTTGCACTAATTGCGACTTCATCAGTCTTACTGATTAGTGTACCTCTTGTATTTGCTTCTTCTGATGGTTGGTCAAGTAACAAAAATGTTCTATTTTCCGGTACATCATTATGGATTGGATTAGTCTTCATGCGTTGGAGACGTTTCTTGTTCGAAGCAATTTATAAATCACAGGCCGAAACAGGTGAAATCAAAGGGCATTACTTGAATGCTACTGCAGCTACATCTGAAGAAATGCTCAAAAGAGCAACATTTGCTAGAGAATTGGGAGTTCCTATCATAATGCATGACTATTTAACTGGGGGATTCACTGCAAATACTAGTTTGGCTTTTTATTGCCGTGATAATGGTCTACTTCTGCACATCCACCGCGCAATGCATGCAGTTATTGATAGACAGAAAAACCATGGTATGCATTTCCGTGTACTAGCTAAAGCATTACGTATGTCTGGTGGAGATCATATTCACGCTGGTACAGTAGTAGGTAAACTGGAAGGGGAACGTGAGATGACTTTAGGTTTTGTTGATTTATTACGTGATGATTATATTGAAAAAGATCGTAGTCGTGGTATCTTTTTCACTCAAGATTGGGTCTCTATGCCTGGTGTTATACCTGTGGCTTCAGGGGGTATCCATGTTTGGCATATGCCTGCTTTGACCGAAATCTTTGGAGATGATTCTGTACTTCAATTTGGTGGAGGAACCTTAGGACACCCTTGGGGAAATGCACCTGGTGCAGTAGCTAACAGGGTGGCTTTAGAAGCGTGCGTACAAGCTCGTAATGAAGGACGTGATCTTGCTCGTGAAGGTAATGATATTATTCGAACAGCAGCTAAATGGAGTCCTGAACTAGCCGCTGCTTGTGAAGTATGGAAAGCAATCAAATTTTTCGATCCGGTAGATATGATTCAACCTCAAACTATGTTGAATGTAGCAGATAATAGCGGTGCTCGTAAATTGATGTGTATTCGAATCATAGGAGCTAGTAATCAACGATATGCTCAAATTGGTAATGTTATTGTTGCTGTAATCAAAGAAGCAGTTCCCAATATGTCTCTAGAAAAATCAGAAGTAATTCGAGCTGTAATTGTACGTACATGTAAGGAACTCAAACGTGAAGATGGTATGATAATAAAATACGATGACAATGCAGCAGTTATCATTGATCAAAAAGGAAATCCAAAAGGATCTAGAATTTTTGGTGCAATCACTGAAGAATTGAGAGGATTTCGTTTTACTAAGATCCTTTCATTAGCTCCTGATGTATTAATGAAGGGAGTATCTCGTCGAGGCAATTCAATTTCTTTTGGCAGATATGCTCTCCAAGCACTTGAACCTGCCTGGATTACAGCTAGACAAATAGAAGCAGGGCGAAGGGCAATAACAAGATATGTGAAAATATGGGTACGTATATTTCCTGATAAACCTGTTACAATGAGGACTACGGAAACACGTATGGGTTCAGGTAAAGGAGATCCAAAATATTGGGTATGCGTTATTAAACCAGGTCGAATACTTTATGAAATGAGTGGAGTATCAGAAACTATAGCTAGAAGAGCTATTTCAATAGCTGCTTACAAAATGCCTATACAAACTCAATTTATTATGCCTTTAGGCACGTCCATACATAACATAGAATTCACACATGGAAAAGGCGGACAATTAGCTAGAGCAGCAGGTGCTGTAGCGAAACTGATTGCAAAAGAGGGTAAATCGGCCACATTAAGATTACCATCTGGGGAGGTTCGTTTGATATCCCAAAACTGCTTAGCAACAGTCGGACAAGTGGGTAATCTTGGGGTGAACCGAAAAAGTTTGGGTAGAGCTGGATCGAAGTGTTGGCTAGGTAAGCGTCCTGTAGTAAGAGGAGTAGTTATGAACCCTGTGGACCATCCACACGGGGGCGGTGAAGGAAGAGCCCCAATTGGTAGAAAAAAACCCGCAACTCCTTGGGGTTATCCTGCGCTTGGAAGAAGAACTAGGAAAAGGAGAAAATATAGTGATAGTTTGATTCTTCGTCGAGGATATATAGCTCGAAGACGTCGAAAAAAAAATGTATCAGGTTTTAGAGGAGCTCATTCAAGACATACTCGAATGATTATTCAACAGAAAATGAGAGGTTTATATTACTCTCATCGAGACAGAGGCAGGAAAAAGAGGTATTTTCGTCGTTTATGGATCACTAGAATAAATGCAGTAACTCGTGAAAACCAAATATTTGATAGTTATTGTAAGTTTATCTACAATCTGTATAAGAAACAATCTTTTATAAATCGTAAGATACTTTCACAAATAGCTATATCAAATAAGATTGGTCTTTATAAGATCTCTGATAGAATCTTCATTAGTAAAGGACATAGTTATCCAATAAAAAATATCTGGAGAAAAAAAGGATATTTAACTGCAGTAAAAGCCTCTTCTTTAACAAAATCCAATACACCCAATTTATTAGAATTGAGAAAATTTTGTCGCTATTGTAACAAACATACGACTCATAGAGAAAAAAAGATGAAAATTGGAGCATCAGTTCGTAAAATTTGTCAAAGATGTCGATTAGTTCGTAGGCGTAGACAACTTACAGTGATTTGTCCTAATCTGAAACATAAAAAAAGGCAAGGTGCTTTCAAAATGAAGTGGAAATGTATTGAGTCGAGAATCGAAAATCCATGTTTACATTATGGTCGTTTCATTCTATCCCCCTTTCAAAAAGGTCAGGCTGATACTTTAGGTACTGCCTTGCGAAGAACGTTGCTTAGTGAAATCCAAGGAACTGCTATTACATATATTAGATATGAGAAAGTATCTCATGAGTATAGTCATATAGAAGATGTCGAAGAATCAATACATGAAATAATCTTAAATTTAAAACAAATTGTATTAAAGAGTTGTATCAATGAATCTATTTTTGCATCTATTTGTGTCCCTATGCGTGTAACTGCAGGACATATTAAGCTACCGTCCTCTGTGCAAATAATTAATAAAACCCAATATATTGCAACTATAACAAAACCAATAGATTTCTCAATTGATTTAGTAATCGAGAGAGATCGAGGTTTTCGTAGTTATAGTATAGATGCTTTATTTATGCCTGTTAAAAATGTCAATTATAACATTAAAGAGATACTTTTTTTAGAAATATGGACGAATGGGAGTTTGACTCCTAGAGAAGCACTTCGTCAAGCTTCTCTAGATTCGGGGTTTTCAGTTATAGCTGAGCATCAGGGAAAGGTCCTTTATACTGATAGTCAAAAGATCCTTTTTTCAAGGAATGGGATTCCTTTAGTTAAGTATCAAGGTTCCAACAAAAAAACTTTGATCCATCAAAAACCCCGGGTTCAGGGAGGTAAATGCGTTAAAAAAGGTCAAATTTTAGCGGACGGTGCTGCTACCATTGGTGGGGAACTCGCCTTAGGAAAAAACATATTAGTAGCTTATATGCCATGGGAGGGTTATAATTCTGAAGATGCAGTACTAATTAGCGAACGTCTGATATATGAAGATATTTTTACTTCTTTTTCTATTCGGAGATATGAAATTAAGACTTATATGACAAATCAACCTGAAAGAATCACTAAGGGGATACCCCATCTCGAGACTCATTTTCTCCGCAATTTGGATAGAAATGGGATTGTGATGCTGGGATCTTGGGTAGAAACAGGTGATATTCTTCAGATTCATAGGATGATTGACCAGTATAAACATCAAAAACTTCAAATTGGACCAGTTTCTCCTCAACAAATAAAGGCTTGGGCGACCAAAATCGGAGAGGTAACAAAAAATGAGACTTTTCATTATAAAAGCAATAAACCAGAAAGAAATGGATTGTTCTGCGAAAGAATCTTTGGACCCATAAAAAGTGGATTTTGTGCCTGTGGAGCTGAAAAAGAAAACCCAAAATTTTGTCAACAATGCGGAGTAGAATTTGGTAATTCTCGGATACGAAGATATCAAATGGGGTACATCAAACTCGCATGTGCAGTGACTCATGTGTGGTATTTAAAAGGTCGTCCTAGTTATATCGCAAATCTTTTAGATAAATCCCTTAAGGAATTAAAAAGTCTAGTATATTGCTGTTCTTTTGCTAGGCCCACAGCTAAAAAACCAACTTTCTTACGATTACGAGGTTCATTCGAAGATGAAATCCAATCCCGGAAATACAGCATTCCGCTTTTTTTTAAATTTCGAAATCGAGAAATTGTGACAGGAGCTGATGCTATTAGAGAGCAATTAGCTGATTTAGATTTGCGAATTCTTATCGAGAATTCATTAGTAGAATGGAAAGGATTATGGGAAGATAGAAAACAAATAAGAAAGAATTTTTTGGTTAGACGTATGGAATTAGCTAAACGTTTTCTTCAAACAAATATAGAACCTGAATGGATGGTTTTGTACTTATTACCAGTTCTTCCTCCCGAATTGAGACCCATTATTCAAATAGAAGGGGGTAAGCTAATAAGTTCGGATATTAATGAGCTCTATAAAAGAGTTATTGAGAAGAATATTGTTCTTAGCTCTTCGGACAGAGATGTTGTCAATTCTCAGGCAAAATTATTACAAGAAGCTGTGGATATACTTCTTATTGGGGTCCGCCAACTGAGGTCAGATGGTAAAGATAAAGATTACAAATCTTTTTCAGATATACTTGGAGGGAAAGAAGGAAGATTTCGTGAGACTTTGCTTGGTAGACGGGTTGATTATTCAGGACGTTCTGTCATTGTTGTGGGTCCTTCTCTTTCATTATATCAATGTGGATTACCTCGAGAAATGGCAATAGAGCTTTTCCAAGCATTTCTAATCCGTCATCTAATTAGGAAACATTTCGCTTCTAACATAGCGACTGCTAAAAGGCTGATTCGGGAAAAAGAACCTATTGTATGGGAAACACTTAAAGAAGTTATGGAGGGGCATCCTATATTATTGAATAGAGCACCCACTCTGCATAGATTAGGTATATTGGCTTTCCAACCCATTTTAGTAGAGGAGCGTGCTATTTATTTACACCCATTAGTTTGTAAGGGTTTTAATGCAGACTTTGATGGAGATCAAATGGCTGTTCATTTACCTTTATCTTTGGAGGCTCAAGCGGAAGCTCGTTTACTTATGTTTTCTCATATAAATCTGTTATCTCCAGCTATTGGAGATCCTATTTGTGTACCAACTCAAGATATGCTTATCGGACTCTATGTATTAACCATGGGGAATCGTGGAGGGATTTGTGCAAATAGGTATAATTGCAGAAACTATCAAAATAAAGAACCTTATTTTTCTAGCTCATATGAAGCACTTGGAGCTTATCGGCAAAAAAGAATCAGTTTAAATAGTCCTTTGTGGCTCCGATGGGGTGTTGTTGGGTCAAGCGAAATCCCCATTGAAGTTCAATATGAATCTTTGGGTACTTCTCATGAGATTTATGGGCATTATCTAATAATAAGAAGTACAAAAGATGAAATCCGTTGTATATACATTCGAACCACTCTTGGTCATATTTCTTTTTATCGAGAAATAGAAGAAGCCATACAAGGGTTTAGTGAAATCATTGATTTAGCAACACTTTTTACTCAGAATCTCTTGCAAGAAAAAGACAATCTCCAACTTAGAGTTGTGAATTATTTCCTTTATATTCGAATAATTTGTCTAAAAAGTATTCAATTAGTTCGAACTTGTTTAGTATTGAATGACCAAGAACAAGAAGAGGTTCATTCATTTGTTGAGATAAAGACATATTTAATTCGTAATTTCATCAAAATTGAGTTAATTGGAAAAAGATATGAAAGAGCAAGTTCAGGATTCATTCCTAATAGATTAAATTCCAAGATGAAGATGGGTACTTTGTTTATAATTTTGTCATCGTCCAATTGTTCTCAAATGCCGCTAGGTGCTATTGTATCTAAAAATTTTTATATATTTTGTATAACTTATAATGAGATCTTATTAAATAAATATGCTGAATATTGTTTAATAGATGAGAATAGGAGAATTTACAATCCGTTGAACCCATTCAATTGGAATTGGTTCTTTCACGATGATAGTTGGGAAGAGACATCGGCGAAAATAAGTCTTGGACAATTTATTTGCGAAAATTTGTGTCTATTTGTTGAAAAATCTGGTCAAATTGTAATTATTAATCTTGATTCCTTAGTTATAAGATCAGCTAAGCCCTATTTGCTCACTTCAGGTGCAACCATTCATGGTCATTATGGGGAAATATTTTATAAAGGAGATGTATTGGTTACATTTCTATATGAAAAATCGAGATCTAGCGATATAACGCAAGGTCTTCCAAAAGTAGAAAAATTTTTCGAAGTGTTAATATTGATAAACCTAAAAAGGAGGGTTGAAGGTTGGAACCAACGTATACCAAGAATTCTTGGAGTACCTTGGGTTTTCTTCATTGGAGCTGAGCTAACCATAGCCCAAAGTCGTATTTCTTTGGTTAATGAGATCCAAAAGGTTTATCGATCTCAGGGGGTACATATCCATAATAGACATATCGAAATGATTGTACGTCAAGTAACATCAAAAGTGTTGGTTTCAGAAAATGGAATGTCTAATGTCTTTTTACCTAGAGAGTTAATTGGATTATTACAAGCAGAACGAGCAGGACGTGCTTTGGATGCAATCTTTTATCGGGCAATCTTATTGGGAATAACAAGAGCCTCTCTAAATACTCAAAGTTTCATATCTGAAGCAAGTTTTCAAGAAACCGCTCGAGTTTTAGCAAAAGCTGCTCTGCGAGGTCGTATTGATTGGTTGAAAGGTCTGAAAGAAAACGTTGTTCTGGCAAGAATTCTACCTATTGGTGGATTGAAAAAAAAACGTTTTCGTTTAAGACCTATACGACGTAAAATACAAAAAGGACTTATTCATATTCAAGCAAGTTCTAACAATACCATGATAACTGTTACAGATTTGGGGGGTCAAGTAGTTTCTTGGGATTCCGCTGGTACTTCTCGATTCAAAGGTCCAAAAAAAGGAACACCCTATGCTGCCCAAACCGCAACAAGAAATGCTATTTATATGTTAGGTATGGAACGAGCAGCAATTATGATAAACGGTGCTGGTCCCGGAAGAGCTGCAGCATTAAGAACCGTTCTTCAGAGTGGTATAAAATTAAAATTCATACGTGATGTAACACCTATGCCACATAATGGATGCCGACCCCCTAAAAGAAGACGTGTTATGGCAAAAAAAAGTTTAATTCAGAGGGAACACAAGCGAAAGAAATTGGAAGAAAAATATCGTTTGATTCGTCAATCCCTAAAAAAGAGCAAAGCCTCCTCCCTTCAAAAAATAGAAATTCAGAGAAAATTACAATCTCTACCACGTAACAGTGCACCTATACGTCTTCATAGACGTTGTCTTTTTACTGGAAGACCTAGAGCTCACTATCGAGATTTTGGACTATCCGGGCACATACTTCGAGAAATGGTTCATGCATGTTTGTTACCGGGTGCAACAAAATCAAGTTGGATAAAACTTCGTTTGAGACGATGTGGGAAAAAGTTTTATGATCCAATAAATAAAAAAACTTATTTAAATTTTTCTGCTATTCTTTTTTTTCTTGAAAAAGGTGCTCAACCTACAAAGACTGTTTATGATATATTAAGAAGGACAGAATTCTTTATGGTTGGCTGTACAATCGCTATTCATAATGGAAAGGAACATATACCTGTTTATATAAAAGAACCTATGATAGGTTGCAAATTGGGAGAATTCGCGCCTACCCGTAATGATAACGATAATAAATCTGTAATGATGACAAGAAGATATTGGAATATCAATTTGGAAGAGATGATTGAAGCAAGAGTTCATTTAGGTAATAATAAAAAGAGATGGAATCCTAGAATAACTCCTTATATCCTTGCAAAGCGTAAAGCTATACATATTACAAATCTCGCTAAAACTGCTCGTTTTTTATCAGAAGCTTGTGATTTACTTTTTGATGCAGCAAGTAAAAAAAAAAACATTTTAATCGTTGGTACTAAACAAGTCGCGGATTCAGTAGCGTTGGCTGCAGAAGATCAAAAAATACGAGATTTTTTCAAGAATTATGTACAATTTGAAGGAATTATACGTATAGAAATTGAAAAACAATTCAAGAAAAATGTAAAAAAACAATACCCCAGATTAATTCGTATTCAACTCAAAAGAGCTGAACAATTATATAGCCAACCTAATCTTCTTGCAGAATTTATAACCTTACAATTAAAAAATAGAGTCCCCTTTAGAAAGACAATGAAACAAGCTATTGATTTAGCTAAAACAGATACAAAAGGAATAAAACTAAAACTCGCAGGCCGTATCGACGGAAAAGATATCGCACGTAAAGAAGGTAAAAGAAAGGGTAAACTTCCCCTACAAATAATTTGTGCCAAAATAGATTATTGTTCTCATACAATTCAAACTATCAATGGAGTTTTAGGCTTAAAAATTTGGATATTTAGAAAGATGTCTCGTTATCGAGGACCTCGTTTCAAAAAAATACGCCGTCTACGAGCTTTACCAGGACTAATTCAAAGAAAGAAAGCTAAAATTCCTAAAAAGAAGCCATATCGTATTCGTTTAGAAGAAAAACAGAAAATACGTTTTCATTATGGTTTGACAGAACGACAATTAGTTAGATATATACATATCGCTGGAAAAAGCAAAGGATCCACAGGTCAAGTTTTGTTACAACTACTTGAAATGCGTTTGGATAACATCGTTTTTCGTTTGGGTATGGCTTCGACCATTCCTGGAGCCAGACAATTGGTGAATCATAGACATATTTTAGTTAATGGTCATATAGTTGATATACCAAGTTATCGTTGTAAACCCAGAATTACTATAAAAGATAACCAAAGATCTTTTGATCTGATTCAAAAAAACTATAAAGGACGAGTAAAAAAAATAATAGATAGACCAGAAGTCGGTTTGCAAATAGATGAGTTCTTAGTTGTAGAATATTATTCTCGTCAGATTATGTTGGTTAACCGTATGATGAAAGACGGAAAAAAATCATTGGCTTATAAAATTTTCTATCGAGCCGGGATAGGTATTAGAAAAACAAAAAAAAATCCAGTATATGTTGAGGCAAGTAGAATGAGTAAGGACACTATTTCCGATCTTATAACTTTGATAAGAAATGCTGACATGGCTAAAAAAGAAACTGTTCAAATACCATCTACAAACATTACTGAAAGCATTGTTAAAATACTTTTAAGAGAAGGTTTTATTGAAAATGTTCGGAAACATAAAAAAAATAACAAAAATTTCTTGATTTTAACTCTGCGACGAAAAGCAATAATAAGCCGACCCAGTTTACGAATTTATTCGAAATATCAACGAATTCCTAAGATTCTAGGTGGAATAGGAATTGTAATTTTGTCTACTTCTCAGGGTATAATGACAGATCGAGAAGCTCGACTTCAAAGAATTGGAGGAGAGATTTTGTGTTATATATGG??????????????????????????????????????????????????????????????????????????????????????????????????????????????????????????????????????????????????????????????????????????????ATGTTGGCTCAATCCGAAGGAAATTATGCAGAAGCTTTACAGAATTATTATGAAGCTACGCGACCAGAAATGGATCCTTATGACCGAAGTTATATACTCTATAACATAGGCCTTATACACACAAGCAATGGAGAACATACAAAAGCTTTGGAATATTATTTTCGAGCACTAGAACGAAATCCTTTTTTACCGCAAATGAATTGGCGATCAAAAGATATGTGGATAGAATTTCTAAGGGGGTCTCGAAAAACAAGTAATTTTTTCTGGTCTTTTATCCTTTTTCTAGGTTCACTAGGATTCTTAGTGGTTGGAACTTCCAGTTATCTTAGTAGAAATATCATATCCATATTTCCATCTCAAAAAATACTTTTTTTTCCACAAGGAATCATAATGTCCTTCTACGGGATTGCAGGTCTATTCATGAGTTCCTATTTGTGGTGCACAATTTTTTGGAACGTAGGGAGTGGTTATGACCAATTTGATAGAAAAAAAGGAATTGTATGTATTTTTCGTTGGGGATTTCCTGGACTAAATCGTCGCATCTTTCTTCGCTTCCTTATGAAAGATATCCAATCAATCCGAATTGAGGATAAAGAGGGCTTTTATTCTCGTCGTGTACTTTATATGGAAATAAGGGGTCAAGGGTCCATTCCCTTGACTCGTACGGATGATCTTTTGACGCCACGTGAGATTGAACAAAAAGCTGTCGAATTGGCCTATTTCTTGTGTGTACCAATTGAAGTATTT
>Carex_gibba
CGAGCCGACGAAATTAGTAGTATTATCCGCGAACGTATTGAACAATATAATAGAGAAGTCAAGATTATAAATACCGGTAATGTGCTTCAAGTAGGTGATGGTATTGCTCGTATTTATGGTCTTAATGAAGTCATGGCAGGTGAATTAGTAGAATTTGAAGAGGGTACAATAGGTATTGCTCTGAATTTGGAATCAAAAAATGTTGGCGTTGTATTAATGGGTGATGGTTTGATGATAAAAGAGAAAAGTTCTGTAAAAGCAACAGGAAGAATTGCTCAGATACCTGTTAGTGAAGCTTATTTAGGTCGTGTTATAAATGCTTTGGCTCAACCTATTGATGGAAGAGGCCCAATTGCATCTTCTGAATCCCGATTAATTGAATCCCCTGCGCCTGGTATTATTTCAAGGCGTTCTGTATATGAACCCCTTCAAACAGGGCTTATTGCTATTGATGCAATGATCCCTATAGGACGGGGTCAGCGAGAATTAATTATTGGAGACAGACAGACTGGTAAAACAGCAGTAGCCACAGATACGATTCTCAATCAAAAAGGGCAAAATGTAATATGTATTTATGTAGCTATCGGTCAAAAAGCATCTTCTGTGGCTCAGGTAGTGACTACTTTCCAAGATACAGAGGCCATGGAATACACTATTGTCGTAGCTGAAATGGCGGATTCACCTGCTACATTACAATACCTCGCTCCTTATACAGGAGCGGCTCTGGCTGAATATTTTATGTATCGTGAACGTCATACTTTAATAATTTATGATGATCTATCTAAACAAGCACAAGCTTATCGCCAAATGTCTCTTCTATTAAGAAGGCCCCCTGGTCGTGAAGCTTATCCAGGAGATGTTTTTTACTTGCACTCACGTCTCTTGGAAAGAGCTGCTAAATTAAGTTCTCATTTAGGTGAAGGAAGTATGACTGCTTTACCAATAGTTGAGACTCAATCTGGAGATGTTTCAGCCTATATTCCTACTAATGTAATTTCTATTACAGATGGACAAATATTTTTATCTGCTGATTTATTCAATGCTGGAATCCGACCTGCTATTAATGTGGGTATTTCTGTTTCTAGAGTGGGATCTGCAGCTCAAATTAAAGCTATGAAACAAGTAGCTGGAAAATTAAAATTGGAACTAGCTCAATTCACAGAGTTAGAGGCCTTTTCACAATTCGCTTCTGCCCTTGATAAAAATACTCAGAATCAATTGGCAAGAGGTCGACGATTACGAGAGCTGCTTAAACAATCCCAATCAGAACCTTTAACAGTGGAAGATCAGATAGCTACTATTTATACAGGAACGAATGGATATCTTGATGCCTTAGAGATTGGACAGGTAAGGCCTTTTCTTGAAAAACTGCGTAGCTGCTTAAAAAATAAAAAACCTGGATTTCAAGAGATTTTATCTTCTACAAAGACATTTACCGAGGAGGCAGAAGCCCTTTTGAAGGAAGCTATTCAGGAAGAAATGAGAATCTTTGTGGTTGGGCATATTGTTCAAATTATTGGCCCAGTACTCGATATTGTCTTTCCTCCGGCTTTGGTAGTTAAAGGTCCACATACGGTTGGTCAGCAGATTAATGTTACTTGTGAGGTGCAACAATTATTAGGAAATAATCGAGTTAGAGCTGTAGCTATGAGTGCTACAGATGGTTTAACGAGGGGAATGGAAGTGATTGATACAGGGGCTGCTCTAAGTGTTCCAGTTGGTGAAGCAACCCTCGGACGAATTTTCAACGTTCTTGGAGAGCCTGTTGATAATTTAGGCCCTTTAGACATTAGTAAAACATCTCCTATTCATAGATCTGCACCCGCCTTTGTAGAATTAGATACAAGATTATCAATCTTTGAAACAGGTATTAAAGTAGTAGATCTTTTAGCTCCTTACCGCCGTGGAGGAAAAATAGGATTATTCGGGGGAGCTGGAGTAGGTAAAAAAGAATCCGGAGTGATTAATGAAAAAAATCTTTCCGAATCAAGAATGCCTTCCGCAGTTGCTCTTGAAATAGCTGAAGCTAACTTGACGAAAGCTAAGGGTAAGAGACAACTGATTGAAGCGAATCTAGCTCTTAGACGAGCTAGGACACGAGTAGAGGCTGTTAATGTTATTTCTATGAATGAATACTCTGATCTAGAACGACAAAAACAAAATATCGTTAAAAAAGGTTATAATGATTTGGAACGATTCGAAAATAATAAGAAAGAAACCCTTTGTTTTGAACAAGAAAGAGCAATAAATCAAGTCCGACAACGAATTCTGCAACAAGCCTTCCAAAGAGCTCTGGGAACTCTAAAAAGTTCTTTAAATAGTGAATTACATTCTCGTGCCATCCGTGCTAATATTGCCATTCTCGGTACTATAATGAGTGTTATATCATGTTCCACATATAATGTATTATTTGAGATATCTGCTGTAGAAGTAGGTCAACATCTCTATTGGCAAATAGGAGGTTTACAAATCCATGGCCAAGTACTTATCACTTCTTGGATTGTAATTGCAATCTTGTTAGTGTCAGTCATCATAGCTGTTCGGAATCCACAAACCATTCCGACTGATGGTCAGAATTTCTTTGAATATATTCTTGAATTTATTCGGGACTTAAGCAAAACTCAGATTGGAGATGAATACGGTCCTTGGGTTCCCTTTATAGGAACTATGTTCTTATTTATTTTCGTTTCTAATTGGTCAGGTGCTCTTTTCCCTTGGAAAATCATAGAGTTACCTCATGGGGAGTTAGCCGCCCCCACGAATGATATAAATACAACGGTTGCTTTAGCTTTACTCACGTCAGTGGCATATTTTTATGCGGGTCTTAGCAAAAAAGGATTGAGTTATTTTGAGAAATATATTAAGCCAACTCCAATCCTTTTACCAATTAATATTCTAGAAGATTTCACAAAACCTTTATCTCTGAGTTTTCGACTTTTTGGAAATATATTAGCTGATGAATTGGTAGTTGTTGTTCTTGTTTCTTTAGTCCCTTTAGTAATTCCTATACCTGTCATGTTGCTTGGATTATTTACAAGCGGTATTCAAGCTCTTATTTTTGCAACCTTAGCAGCAGCTTATATAGGAGAATCCATGGAGGATCATCATTTATCTCCAAACTATTATAAATATGAATTAATTGAGCGTTTGGATTATTGGAGTTATCGTGTTATTAGTTTCGGATTTATCCTTTTAACCTTAGGTATTCTTTGTGGAGCAGTATGGGCTAATGAAGCTTGGGGATCCTATTGGAATTGGGATCCAAAAGAAACTTGGGCATTTATAACTTGGATTATATTTGCAATTTATTTGCATATTATGAATCAAAATTGGAAAGGTAAAAATTCTGCGTTTATAGCTTCTATTGGATTTCTTATTATTTGGATATCTTACTTTGGTATCAATCTTTTAGGAATAGGTTTACATAGCTACGGTTCATTCAGATTTTTAGAGGAAATGAAAAAAGAGTACTTGGAAACATATATAAAAAAACCCGAAATACACAAGGAAACGATAAAATTAGTTAGTACATACAATGAATATAATCTTTATATCCTTTTGCATTTCTCAACAAATTTAATCTGTTTCAGTATTTTAAGTGGTTATTTTCTGAGTAATGAGGAACTTATGATTCTTAATTCATGGGCTCAGGAATTGCTATATAACTTAAGTGACACAACAAAAGCTTTCTCAATTATTTTAGTTACTGATTTAGGAATTGGATTTCATTCAACTCATAATTGGGAACTCCTAATTGGTTCGGTCTACAAGGATCAGATTATATCTGGTCTTGTTTCTATTTTTCCAGTTATTTTAGATGCAATTGTGAAATATTGGATCTTCAATTATTTAAATCGTGTATCTCCTTCGCTTGTAGTAATTTATCATTCAATGAATGAATTGTTACTGCTGGGGGTACACGAATCACTAACCATTTATCTGGGAGATAGAGTCAAGATCCTGATAAATGAATTTGACCCATCTTACCTTGTCTATTTATGGCAATATTATTTTCATTTTTGGTCTGAGCCTAATAGGTTTCATAGAAACCAATTCTCTTATTATTCGTTCTATTTTATCGGTTATTTTATAAGTGTAAAAATAAATTACTTGGAGGTAAGGAGTCAAATACTAGAGGATTCTATATTAATAGATACTCTTATTAAGAGATTTGATACTTTAGTTCCAGTCCTTCCTCTCATTAGATCATTGTCTAAAGCTTCACTTTGTACTGTAGTAGGACATCCTACTAGTAAGCCAATCTGGACAGATTTATCAGATTATGATATTATTAGTCGATTTGGTCGAATATATAAAAATTTTTTTCATTTTTATAGTGGATCTAAAAAGAGAATTTTGTATCGAGCTCGTAAACATAAAAGTACAGTAACAGAAGTACAAACTATCAATTCTTTCTCTACATTGGGATTTTTCAAAGAAGTCTATGGACTGATATGGATTGTACCTATTTTGACCCTGATATTGGGAATCACAATAGGGGTACTAGTAATTGTTTGGTTAGAAAGAGAAATATCTGCAGCGATCCAACAGCGTATTGGGCCTGAATATGCTGGTCCGATGGGAATTCTTCAAGCTATAGCAGATGGGACTAAATTACTTTTGAAAGAGGATCTCCTCCCATCTCGAGGAGATATTCGTCTGTTTAGTGTTGGACCGTCTATAGCAGTCATATCAGTTCTACTAAGCTATTTAGTAATTCCTTTTGAGTATCGTCTTGTTTTAGCTGATCTCGATATAGGTGTTTTTTTATGGATCGCCATTTCAAGTATTGCTCCTATTGGTCTTCTTATGTCAGGATATGGATCGAATAATAAATATTCCTTTTCAGGTGGTCTACGAGCTGCTGCTCAATCTATTAGTTATGAAATACCATTAACTCTATGTGTATTATCAATATCTCTAAGTTCAAGTACAGTTGATATAGTTGAAGCACAGTCCAAATATGGTTTTTGGGGGTGGAATCTGTGGCGTCAGCCTATAGGCTTTCTAGTTTTTCTAATTTCTTCTCTAGCCGAATGTGAGAGATTGCCCTTTGATTTACCAGAAGCAGAGGAGGAATTAGTAGCAGGTTATCAAACCGAATATTCGGGTATCAAATATGCTCTCTTTTATCTTGCTTCTTACCTAAATCTATTAGTTTCTTCATTATTTGTCACAATTCTTTACTTAGGTGGGTGGAATTACATATCTATTCCTTTTGGAATGACAATTGGTATCTTTATTACATTAGCTAAGGCTTATTTTTTTCTCTTAATTTCTATCACAACAAGATGGACTTTACCTAGGATGAGAATAGACCAGTTATTAAATCTTGGATGGAAATTTCTTTTACCTATTTCTCTAGGTAATCTGTTATTAACAACTTCTTCTCAACTTGTCTCACTACTCATGGGTGGGGCAAGCTCTTCTATTCTGGTTCATGGTTTCTCTTGGCTATACGGTTCATCTGGAGGGGAGATCGAGCTTCAAGAGATAGTGAATGGTCTTATCAATACACAAATGTATAACTCCCCAGGAATCTCAATTGCGCTTATATTCATCACTGTAGGAATTGGCTTCAAGCTTTCCCCAGCCCCTTTTCATCAATGGACTCCTGACGTATACGAAGGAATGTTTCTGCTTCATGAATACGATATTTTCTGGGCATTTCTCATAATATCAAGCCTTTTTCCTATCTTAGCATTTTTGATTTCAGGAGTTTTAGCCCCGATTCGTGAAGGACCTGAAAAGTTTTCTAGTTATGAATCAGGTATAGAACCTATGGGAGATGCTTGGTTACAATTCCGAATTCGTTATTATATGTTTGCTCTTGTTTTTGTTGTTTTTGATGTTGAAACAGTCTTTCTTTATCCGTGGGCAATGAGCTTCGATATATTAGGTTTATCTTTATTTATCGAAGCTTTTATTTTCGTTCTTATCCTAATTGGTGGTTCAGTTTACGCATGGCGAAAAGGAGCATTAGAATGGTCTGAACTTATTCTAACAGCTTATGTATTTCTTTTTTATTTCCAATTTGATGATAAATTAATCCAACTTAAAGAAAATCTTAAATGGATAGATGTTTTTGATTTCCAGTGGAGATTGGGAGTCGATGGGCTTTCCATAGAACTTATTTTATTCACAGGCTTTATTACTACTTTAGCCAGTTTAGCAGCTTGGCCAATTACCCGAAATTGCCAATTGTTTTATTTTTTAATGTTAGCAATGTATAGTGGTCAAATGGGATTATTTTTTTCTCAAGACCTTTTACTTTTCTTTATCATGTGGGAACTAGAATTAATTCCCATTTACTTACTTTTATCCATGTGGGGGGGTAAGAAACGTCTTTACTCGGCTACTAAATTCATTTTATACACAGCAGGAGGATCTATCTTTTTATTAACTGGAGTTCTAGGTATGGGTTTGTATGCTTCCAATAAGCCAGTACTAGATTTTGAAAGATTAATTAATCAATCATATCCTATCGTATTAGAAATCACATTTTATATCGGCTTTCTTATTGCATATGCTATCAAATTGCCAATTATACCCTTGCATACATGGTTACCAGATACCCATGGAGAAGCACATATGTTTGAACACATGCTTTTTTTGAGTGTTTACTTATTCTCTATTGGTCTCTATGGATTAATTACAAGTCGAAACATGGTTAGGGCACTTATGTGCCTTGAACTTGTACTTAATTCTGTTAATATAAATCTTTTAATTTTTTCTGACATGTTTGATAATCGACAATTAAAAGGAGACATTTTCTCCATCGTTATAGCTATTGCGGCTGCTGAAGCTGCTATTGGATTAGCAATTGTTTCATCTATTTATCATAACAGAAAAATTAATCAATCAAATTTTTTATTATGTACCTTTTTATTATTTGTTGGTGCAATTGCTAAATCCGCACAATTCCCACTTCATATATGGTTACCTGATGCCATGGAAGGACCCACCCCTATTTCTGCTCTTATACACGCTGCTACCATGGCAGCAGGGGTTTTTCTTGTAGCTCGACTCTTTCCTCTTCTCTCAATAACACCTAATATAATGCATATGATTTCTTCAATAGGTTTAATAACATTATTCTTAGGAGCTACTTTGGCCCTTGCTCAAATAGACATTAAGAGAAGTTTAGCCTATTCTACAATGTCTCAATTGGGTTACATTATACTAGCTTTAGGTATAGGTTCGTCTCGAACTGCTTTATTTCATTTGATTACCCATGCTTACTCTAAGGCTTTATTGTTTTTAGGATCTGGATCTATTATTCATTCAATGGAACCTGTTGTTGGATATTCACCGTATAAGAATCAAAATATGGTTCTTATGGGTGGTTTAACTAAATATATTCCAATTACAAGAACTGCCTTTTTATTGGGTACACTGTCTCTTTGTGGTATTCCACCTCTTGCCTGTTTCTGGTCTAAAGATGAGATTCTTAGTAATAGTTGGTTGTATTTCGGGATAATAACTTACTTCACAGCAGGATTAACAGCATTTTATATGTTTCGAGTATATTTACTTACTTTTGATGGATATTTGCGTATTCATTTTCAAGGTTACAGTAGTACTAATTTGTTTTATTCAATATCTCTATGGGGTAAAAGTTCAAACAGCGATATACATAAAAAATTTAAAGAAAAATTATTTACAAATAAATATACTTCTATATATCCTCATGAATTAGATAATACTATGCTCTTTCCTCTTCTCCTATTAGTACTTTTTACTATATTCATTGGTTCAATAGGAATTTGCTTTGATTTATTATCGAAATGGTTAACTTCATCAAGTTCAAATCAATGCGTAAATTTCTTTGAATTCTTTCAAAATGTGATCATTTCAGTAAGTATAGCAACTTTTGGATTATGCATAGCATTCACTTTCTATGGATCTATAAATTCCTTTTTCCCGAATTTATATCTTTTTAATTTTTTTTTAGACCAAATACAAAATGCAATATATAATTGGTCATATAATCGTGGTTACATAGATATTATTTATACTAGTGTTTTTACATTGGGTATAAGAAGATTAAGCGAGTTCACTGAATTTTTTGATAGACATATAGTTGATGGGATTCCGAATGGAATTGGTATTACAAGTTTTTTTATAGGAGAAGGAATTAGGTATATAGGAAATGGGAGAGTCTCATCTTATTTATTCTTTTTTTTATCCTTTGTATCTTTGTTTTTTTTAATCATGGATTTACCTGGACCAATACATGATATTCTTGTGGTATTTCTGGGATCAGTTCTTGTATTAGGGGGTCTAGGGGTAGTATTACTTACCAATCCAATTTATTCTGCCTTTTCGTTGGGATTGGTTCTTATTTCTATATCTTTATTCTATATTTCATTGAACTCCTATTTTGTAGCTGCCGCACAGCTCCTTATTTATGTCGGAGCCATAAATGTATTGATCTTATTTGCTGTAATGTTCATGAATGGTTCAGAATATTCCAAAGATTCCTATCTTTGGACCATTGGAGATGCGGTTACTTCACTGGTTTGTACAAGTATTCTTTTTTCACTAATGACTACTATCCCAGATACATCATGGTACGGGATTCTTTGGACTACAAGATCAAACCAAATTATAGAACAGGACCTCATAAATAACGTTCAACAAATTGGGATTCATTTAGCAACAGATTTTTTTCTTCCCTTTGAACTCATTTCTATAATTCTTTTAGTTTCCTTGATAGGTGCAATTACTATGGCTCGACAAATGGAAAAAATAGCGGAAATGTTCCCTATGGTAACTGGGTTCACGAATTATGGTCAACAAACAATACGAGCTGCAAGGTACATTGGTCAAAGTTTCATAATTACCTTATCCCACACAAATCGTTTACCTGTCACTATTCAATATCCTTATGAAAAATCGATCATGTCAGAGCGTTTCCGGGGTCGAATCCACTTTGAATTTGATAAATGTATTGCTTGTGAAGTATGTGTTCGTGTATGCCCGATAGATCTACCCGTTGTTGATTGGAGATTGGAAAGAGATAAAAAGAAACAATTGCTTAATTATAGTATTGATTTCGGGGTTTGTATATTTTGCGGTAATTGTGTCGAGTATTGTCCAACAAACTGTTTATCAATGACTGAAGAATATGAACTTTCTACTTATGATCGTCATGAACCAATCTCCATAATTGGAGATTACACAATTCAAACTGTTCAAAATGATTTATCTGATTGGCTAGTCAATAAAGAATTGGTTCATAGATCTTTAGGCTTTGATTCTCGAGGAATACAAACCTTACAAATAAAGGTCGAGGATTGGGACTCCATTGCTGTTATTTTATATGTATATGGTTACAATTATTTACGCTCTCAGTGTGTTTATGATGTAGCACCAGGGGGGTTTTTAGGTAGCGTATATCACCTTACAAGAATACAATATGATATATATAATCCAGAAGAAGTATGTATAAAAGTATTTGTGTCAAGGAATAATCCTAAAATTCCGTCTGTTTTCTGGATTTGGAGAAGTGCTGATTTTCAAGAACGCGAATCTTATGATATATTGGGAATCTCTTATGATAATCATCCACGCCTTAAACGTATTTTAATGCCTGAAAGTTGGATAGGCTGGCCCTTGCGTAAGGACTATATTACTCCAGATTTCTATGAAATACAAGATGCCCTTATGAATTTGATTGACTTTTCGTTACTTGATCAAACAACCTCCAATTCAGTTATTTCAACTACATCAAATGATCTTTCAAATTGGTCAAGACTTTCCAGTTTATGGCCTCTTTTATATGGTACTAGTTGTTGTTTCATTGAATTTGCTTCATTAATAGGTTCGCGATTTGATTTTGATCGTTATGGATTGGTACCAAGATCAAGTCCTAGGCAAGCGGACCTAATTTTAACAGCTGGCACTGTAACAATGAAAATGGCTCCTTCTTTAGTGCGATTATATGAACAAATGCCTGAACCAAAATACGTCATTGCTATGGGAGCTTGTACTATTACAGGGGGAATGTTCAGTACTGATTCTTATACTACTGTTCGGGGAGTTGATAAGCTAATTCCTGTGGATGTTTATTTACCGGGATGCCCGCCTAAACCAGAGGCAGTTATAGATGCTATAACAAAACTTCGCAAAAAGATATCTCGAGAAATAGTTGAAGATAGAACTAGATCTCAAAAAGAAAATCGATGTTTTACTACTAATCATAAATTTCATGTTCAATGTAGTAATCATACTATGCAAAATAGAAATCCTTTTTATTGGATAAAAAAACAAATGACTCGATCCATGTATATATATGTACTAAGTCGAGTATCTATTTCAAATGCATATCCCATTTTTGCGCAACAGGGTTATGAGAATCCACGAGAAACAACTGGACGCATTGTATGTGCCAATTGTCATTTAGCTAATAAGCCTGTGGAGATTGAAGTTCCGCAAGCTGTATTTCCTGATACTGTATTTGAAGCCATTGTTCGAATTCCTTATGATATGCAATTGAAACAAGTTCTTGCTAATGGTAAAAAAGGGGGTTTGAATGTGGGTGCTGTTCTTATTTTACCCGAGGGCTTTGAGCTAGCTCCAACCGATCGTATTTCTCCTGAGTTGAAAGAAAAGATAGGAAATTTGTCTTTTCAGAGTTATCGTCCAAATAAAAAAAATATTCTTGTTATAGGTCCTGTTCCTGGTCAGAAATATAGTGAAATTGTCTTTCCCATTCTTTCTCCTGACCCTTCGACGAAGAAAGACATTCACTTCTTAAAATATCCCATATATGTAGGTGGGAACAGAGGAAGGGGTCAGATTTATCCTGATGGTGGAAAGAGTAACAATACAGTTTATAATGCTACATCAGCGGGTATAATAAGCAAAATAGTACGTAAAGAGAAAGGTGGATATGAAATAACCGTAGTTGATGCGTTAGGACATCAATCGGTTGATGTTATACCTCCAGGGCCAGAGCTTCTTGTTTCAGAAGGTGAATCCATCAAGCTTGATCAACCATTAACAAGTAATCCTAATGTAGGAGGTTTTGGTCAGGGAGATGCGGAAATAGTTCTTCAAGATCCATTACGCATCCAAGGCCTTTTGTTCTTCTTCACATTCGTTATTTTGGCACAAGTGTTTTTAGTTCTGAAAAAGAAACAGTTTGAAAAAGTTCAATTATATGAAATGAATTTCATGACTTTTTACTATCGTCCTACTGTTACAGAAGCTTTCTCTTCTGTTCAATATATAATGACTGAGGCCAACTTTGGCTGGTTAATCCGATCCGTTCATCGATGGTCAGCAAGTATGATGGTTCTAATGATGATTCTACACGTATTTCGTGTGTATCTCACTGGTGGGTTTAAAAAACCCCGCGAATTAACTTGGGTTACAGGTGTGGTTTTGGCTGTATTAACGGCATCTTTTGGTGTAACTGGCTATTCCTTACCTTGGGATCAAATTGGTTATTGGGCAGTCAAAATCGTTACTGGTGTACCTGAGGCTATTCCACTAATAGGATCCCCTTTAGTGGAGTTATTACGTGGAAGTGCTAGTGTCGGCCAATCCACTTTAACTCGTTTTTACAGTTTACATACTTTTGTATTGCCTCTTCTTACTGCTGTATTTATGTTGATGCACTTTCTAATGATACGTAAACAAGGTATTTCGGGCCCTTTAGTGTTAAGAGCAAAATTAGCTAAAGGGATGGGGCATAATTATTATGGGGAACCCGCGTGGCCCAACGATCTTTTATATATTTTTCCAGTAGTAATTCTAGGTACTATTGCATGTAACGTAGGTTTAGCGGTTTTAGAACCATCAATAATTGGTGAACCGGCGGACCCTTTTGCAACTCCTTTGGAAATATTACCTGAATGGTATTTCTTTCCCGTGTTTCAAATACTTCGTACAGTGCCCAATAAGTTATTGGGTGTTCTTTTAATGGTTTCAGTACCATTGGGATTACTGACAGTACCTTTTTTGGAAAATGTCAATAAATTCCAAAATCCATTTCGCCGTCCAGTAGCTACAACGGTTTTTTTAATCGGTACAATAGTAGCTCTTTGGTTAGGTATTGGAGCTACACTGCCTATTGATAAGTCCTTAACTTTAGGTCTTTTTATGATTGAAGTTTCTCTATTTGGAATTGTCTTAGGCCTAATTCCTATCACTTTAGCAGGATTATTTGTAACTGCATATTTACAATACAGACGTGGTGATCAGTTGGACCTTATGCTTACTATAACTAGTTATTTCAGTTTTTTACTGGCTGCTTTAACTATAACCTTAGTTCTATTTATTGGTTTAAGAAAGATACGACTTATTATGGATTTAGTAAATTTTGCTTGGGCTGCTTTAATGGTAGTCTTTACATTTTCACTTTCTCTTGTAGTATGGGGAAGGTTAAGTGATACTGCACACCATCATTTAGCTATTGCCATCCTTTTCCTGATTGCTGGCCATATGTACAAGACTAACTGGGGCATTGGTCATAGCCTTAAAGACATTCTAGAAGCTCATAAAGGTCCATTTACAGGACAAGGGCATAAGAATCTTTATGAGATTTTAACAACTTCATGGCATGCTCAATTATCTCTTAACCTAGCCATGTTGGGTTCCTTAACCATTATTGTAGCTCATCATATGTATTCCATGCCTCCTTATCCATATCTAGCTACTGACTACGGTACACAACTTTCATTGTTCACACATCACATGTGGATTGGTGGATTTCTGATAGTTGGTGCTGCTGCACATGCAGCCATTTTTCTAGTAAGAGACTATGATCCAACTACTCGATACAATGATCTTTTAGATCGTATTCTTAGGCACCGCGATGCAATCATATCACATCTTAACTGGGTATGTATATTTTTAGGTTTTCACAGTTTTGGCTTGTACATCCATAATGATACCATGAGTGCTTTAGGACGTCCTCAAGACATGTTTTCAGATACTGCTATCCAATTACAACCCATCTTTGCTCAATGGGTACAAAATACTCATGCTTTAGCACCTAGTCTAACAGCTCCTGGTGCAACAACGAGTACCAGCTTAACTTGGGGAGGTAGCGATTTAGTAGCAGTAGGTGGCAAAGTAGCTTTGTTACCTATTCCATTAGGAACCGCGGATTTTCTAGTCCATCATATTCATGCATTTACGATTCATGTAACTGTATTGATATTACTGAAGGGTGTTCTATTTGCTCGCAGTTCCCGTTTGATACCTGATAAAGCAAATCTTGGTTTTCGTTTTCCTTGTGATGGACCTGGGCGAGGAGGAACATGTCAAGTATCCGCCTGGGATCATGTTTTCTTAGGTCTATTTTGGATGTACAATTCAATTTCGGTAGTAATTTTTCATTTCAGTTGGAAAATGCAGTCGGATGTTTGGGGTACCATAAGCGATCAAGGGATAATTACTCATATCACAGGAGGGAATTTTGCACAAAGTTCCATTACCATTAATGGGTGGCTTAGAGATTTCCTATGGGCACAGGCTTCTCAAGTAATTCAATCTTATGGTTCTTCATTATCTGCATATGGTCTTTTTTTCTTAGGTGCTCATTTTGTCTGGGCTTTCAGTTTAATGTTTCTATTTAGTGGCCGTGGTTATTGGCAAGAACTTATTGAATCCATTGTTTGGGCTCATAACAAATTAAAAGTTGCTCCTGCTACTCAGCCTAGAGCTTTGAGCATTATACAAGGACGTGCTGTAGGAGTAACCCATTACCTTCTGGGTGGAATTGCCACAACATGGGCATTCTTCTTAGCAAGAATTATTGCAGTAGGAATGGCATTAAGATTTCCGAGGTTTAGCCAAGGTTTAGCTCAGGACCCCACTACTCGTCGTATTTGGTTTGGTATTGCTATTGCACATGACTTCGAGATTCATGATGATATTACTGAAGAACGTCTTTATCAGAATATTTTTGCTTCTCACTTTGGTCAGTTAGCTATAATATTTCTGTGGACATCTGGAAATCTGTTTCATGTAGCTTGGCAAGGAAATTTTGAGTTATGGATAACGGATCCTTTGCATATAAGACCTATTGCTCATGCAATTTGGGATCCGCATTTTGGCCAACCAGCTGTAGAAGCCTTTACTCGGGGAGGTGCTACTGGCCCAGTCAATATTGCTTATTCTGGTCTTTATCAGTGGTGGTATACAATCGGATTACGAAGCAATGAAGATCTTTATACTGGAGCTCTTTTTCTATTACTTCTTTCTGCAATATCCTTAGTTGCAGGTTGGTTACATCTACAACCCAAATGGAAACCAAGCCTTTCGTGGTTCAAGAATGCCGAATCTCGTCTCAATCATCATTTGTCAGGACTTTTCGGAGTAAGTTCTTTGGCTTGGACAGGGCATTTAGTCCATGTCGCTATTCCTGGATCTAGAGGAGAATACGTCAGGTGGAGTAATTTCTTAGATGTATCACCGCACCCCCAAGGGTTGGGACCCCTTCTTACGGGTCAATGGAATCTTTATGCTCAAGATCCTGATTCGAGTAATCATTTATTTAGCACTTCCCAAGGAGCGGGAACTGCCATTCTAACCCTTCTTGGGGGATTCCATCCACAAACACAAAGTTTATGGTTGACTGATATCGCTCATCATCATTTAGCTATTGCCTTTATTTTTCTAATTGCTGGTCATATGTATAGAACTAATTTCGGAATTGGACATAGTATCAAAGATCTTTTAGAAGCACATATTCCTCCAGGGGGTCGATTAGGACGTGGGCATAAAGGTCTTTATGACACAATCAATAACTCCATTCATTTTCAATTAGGTCTTGCTCTAGCTTCTTTAGGGGTTATTACTTCATTAGTAGCTCAACATATGTACTCTTTACCTGCTTATGCATTCATCGCACAAGACTTTACTACTCAAGCTGCCTTATATACTCATCACCAATATATTGCAGGGTTCATCATGACAGGAGCCTTTGCTCATGGAGCTATATTTTTCATTAGAGATTACAATCCAGCCCAGAATGAAAATAATGTATTGGCAAGAATGTTAGACCATAAAGAAGCGATCATATCGCATTTAAGCTGGGCAAGCCTTTTTCTGGGGTTCCATACCTTGGGCCTTTATGTTCATAACGATGTCATGCTTGCTTTTGGTACTCCGGAAAAACAAATCTTAATCGAACCCATATTTGCTCAATGGATACAATCTGCTCATGGTAAGACTTCATACGGATTTGATGTACTCTTATCTTCAACGAGCGGTCCAGCCTTCAATTCAGGTCGAAACATATGGTTACCCGGATGGTTGAATGCTGTTAATGAGAATAGGAATTCTCTTTTCTTAACAATAGGCCCTGGAGATTTCTTGGTTCATCATGCTATTGCTCTAGGTTTACATACAACTACATTGATTTTAGTAAAGGGTGCTTTAGATGCACGTGGTTCTAAATTAATGCCGGATAAAAAGGATTTTGGTTATAGTTTTCCTTGTGACGGACCAGGGCGTGGCGGTACTTGTGATATTTCCGCTTGGGACGCATTTTATTTGGCAATTTTCTGGATGTTAAATACTATTGGATGGGTTACTTTTTATTGGCATTGGAAACATATTACTTTATGGCAAGGTAACGTTTCACAATTTAATGAGTCCTCCACTTATTTGATGGGATGGTTAAGAGATTATCTATGGTTAAATTCTTCACAACTTATCAATGGATATAATCCTTTTGGTATGAATAGTTTATCGGTATGGGCATGGATGTTCTTATTTGGACATCTTGTTTGGGCTACAGGGTTTATGTTCTTAATTTCTTGGCGTGGATATTGGCAGGAATTGATTGAGACTTTAGCGTGGGCTCATGAACGCACACCTTTGGCTAATTTGATTCGCTGGAGAGATAAACCAGTTGCTCTTTCCATTGTCCAAGCAAGATTGGTTGGAATGTCACATTCAGTAAAAATTTATGATACCTGTATAGGATGTACTCAATGTGTGCGAGCTTGTCCTACGGATGTATTGGAAATGATACCTTGGGATGGATGTAAAGCCAAACAAATTGCCTCCGCACCAAGAACGGAAGATTGTGTAGGTTGTAAAAGATGTGAATCTGCCTGTCCAACAGATTTTTTAAGTATCCGTGTTTATCTAGGGCCTGAAACAACTCGTAGCATGGCTCTAGCTTATATGACAGATCTTAATTTACCTTCTATTTTTGTACCTTTAATAGGCCTCGTATTTCCGGCATTTTCAATTATTTTTTTATTTTTTTATGTGCAAAAAAATAATATTTTGATGCAAGATATAAAGACATATCTCTCTGTGGCACCTGTGATAAGTACTCTATGGTTTGTTTCTTTAGCAGGTCTATTAATAGAAATAAATCGTTTATTCCCAGATGCTTTATCATTTCCTTTTTTTATGACTGCAATTTTAGAGAAACGTGAAAGCACAAGTTTATGGGGTCGCTTTTGTAACTGGATTACCAGCACTGAAAATCGCCTTTATATTGGATGGTTCGGTGTTTTAATGATTCCTACCTTATTGACCGCAACTTCTGTATTTATTATTGCCTTTATTGCTGCTCCTCCAGTGGATATTGATGGTATTCGTGAGCCTGTTTCTGGTTCTTTACTTTATGGAAACAATATTATTTCTGGTGCTATTATTCCTACTTCCGCAGCTATCGGTTTACATTTTTATCCGATATGGGAAGCAGCATCTGTTGATGAATGGTTATACAATGGTGGTCCTTATGAGCTAATTGTTCTACACTTCTTACTTGGAGTAGCTTGCTATATGGGTCGTGAGTGGGAACTTAGTTTCCGTCTAGGTATGCGTCCTTGGATTGCTGTTGCGTATTCAGCTCCTGTTGCAGCTGCTACTGCTGTTTTCTTGATCTATCCTATTGGTCAAGGGAGTTTTTCTGATGGTATGCCTTTAGGAATTTCTGGTACTTTCAACTTTATGATTGTATTCCAGGCAGAACATAACATCCTTATGCATCCATTTCACATGTTAGGTGTAGCTGGTGTATTTGGCGGTTCCCTATTTAGTGCTATGCATGGTTCTTTGGTAACCTCTAGTTTGATTAGGGAAACTACTGAGAACGAATCTGCTCTAGACCTAGCTATGGCTTTATACGAATTAGCAGTTTTTGATCCCTCTGATCCTGTTCTTGATCCAATGTGGAGACAGGGTATGTTCGTTATACCTTTCATGACTCGTTTAGGAATAACCAATTCATGGGGCGGTTGGAATATTTCAGGAGGAACTGTAACCAATCCAGGTATTTGGAGTTATGAAGGTGTTGCAGCGGCACATATAGTGTTTTCCGGTTTGTGCTTCTTGGCAGCTATCTGGCATTGGGTATATTGGGACTTAGAAGTATTCTGTGATGAACGTACAGGAAAACCTTCGTTGGATTTGCCCAAGATTTTTGGAATTCATTTATTTCTCTCAGGTGTAGCTTGCTTTGGTTTTGGCGCATTCCATGTAACAGGTTTGTACGGTCCTGGAATATGGGTGTCCGATCCTTATGGACTAACTGGAAAAGTACAAGCTGTCAATCCAGCTTGGGGTGTGGATGGTTTTGATCCTTTTATTCCAGGGGGAATAGCCTCTCATCATATTGCTGCAGGCACATTAGGTATATTAGCAGGTTTATTCCATCTGAGTGTCCGTCCGCCTCAACGTCTATACAAAGGATTACGCATGGGCAATATTGAAACTGTACTTTCCAGTAGTATTGCTGCTGTCTTTTTTGCAGCTTTTGTTGTTGCAGGAACTATGTGGTATGGTTCAGCAACTACCCCAATCGAATTATTTGGTCCTACTCGTTATCAATGGGACCAGGGATACTTTCAACAAGAAATATATCGAAGAGTTAGCGCTGGGCTAGCCGAAAATCTAAGTTTATCGGAAGCTTGGTCTAAAATTCCTGATAAATTAGCTTTTTATGATTACATTGGTAATAATCCGGCAAAAGGGGGATTATTTAGAGCAGGTTCAATGGATAACGGAGATGGAATAGCGGTTGGATGGTTAGGACACCCCCTTTTTAGAGATAAAGAAGGTCGGGAGCTTTTTGTACGTCGTATGCCTACCTTTTTTGAAACATTTCCGGTAGTTTTGGTAGATGAAGACGGGATTGTTAGAGCCGATGTTCCTTTTAGAAGGGCAGAATCTAAATATAGTGTTGAACAAGTAGGTGTAACTGTTGAGTTCTATGGTGGTGAACTTAATGGAGTAACTTATTCAGATCCTGCTACTGTTAAAAAATATGCTAGACGTGCCCAATTAGGTGAGATTTTTGAATTAGATCGAGCTACTTTGAAATCTGACGGTGTTTTTCGTAGTAGTCCAAGGGGTTGGTTTACTTTTGGACATGCTACATTCGCTTTGCTTTTCTTGGATGCTCAAGTGGAATTTGGAACATTCCAAAAAGTTGCATTTGTATGGTCTGGAGAGGCTTATTTGTCTTATAGTTTAGGTGCTTTATCTGTCTTTGGTTTCATTGCTTGTTGTTTTGTCTGGTTCAATAATACTGCTTATCCTAGTGAGTTTTATGGACCCACTGGGCCAGAAGCTTCTCAAGCTCAAGCATTTACTTTTCTAGTTAGAGACCAACGTCTTGGAGCTAATGTGGGGTCCGCACAAGGACCTACTGGTTTAGGTAAATATCTAATGCGTTCCCCGACTGGAGAGGTTATTTTTGGAGGAGAAACGATGCGTTTTTGGGATCTTCGTGCTCCTTGGTTAGAACCTCTAAGGGGTCCAAATGGTTTGGACTTGAGCAGGCTAAAAAAAGACATACAACCTTGGCAAGAACGACGTTCGGCAGAATATATGACTCATGCTCCTTTAGGTTCTTTAAATTCTGTGGGTGGTGTAGCTACGGAGATCAATGCAGTCAATTATGTCTCTCCTAGAAGTTGGTTAGCGACCTCTCATTTTGTTCTAGGGTTCTTCTTTTTTGTAGGACATTTGTGGCATGCGGGAAGGGCCCGTGCAGCTGCAGCAGGGTTTGAAAAAGGAATCGATCGTGATTTGGAACCCGTTCTTTTCATGACTCCTCTTAACATGTTACGTCAATTCGAAATTGCTCGATCTGTTCAATTGCGACCTTATAATGCAATTGCATTCTCTGGTCCAATCGCTGTTTTTGTTTCCGTATTCCTAATTTATCCACTGGGTCAATCTGGTTGGTTCTTTGCACCGAGTTTTGGCGTAGCAGCTATATTTCGATTCATCCTCTTCTTCCAAGGATTTCATAATTGGACATTGAACCCTTTTCATATGATGGGAGTTGCCGGAGTATTAGGTGCGGCTATGTCTGGAAGCACGGGAGAACGTTCTTTTGCTGATATTATCACCAGTATTCGATACTGGGTTATTCATAGCATTACTATACCTTCCTTATTCATTGCGGGTTGGTTATTCGTCAGTACGGGTTTAGCTTACGACGTATTTGGAAGTCCTCGGCCAAACGAATATTTCACGGAAACTCGACAAGGGATTCCATTGATAACCGAACGTTTTGATTCTTTGGAACAACTTGATGAATTTAGTATGACCATAGATCGAACCTATCCAATTTTTACAGTACGATGGTTGGCTGTTCACGGATTAGCTGTACCTACCGTTTTTTTTTTAGGGTCAATATCAGCAATGCAGTTCATCCAACGAATGGCTACACAAACCGTTGAAGATAGTTCTAGATCTGGATCAAGACGAACTCCTGTCGGGGATTTATTGAAACCCTTAAATTCAGAATATGGTAAAGTAGCTCCGGGCTGGGGTACTACACCACTTATGGGAGTTGCAATGGCTTTATTTGCTGTATTCCTATGTATTCTTTTGGAAATTTATAACTCTTCTGTTTTATTGGATGGGATTACTAGGATGCTTACTCTCAAACTTTTTGTTTATACAGTAGTTATATTTTTTGTTTCCCTTTTTATTTTCGGATTTTTATCTAATGATCCAGGGCGTAATCCAGGGCGTGAGGAAATGGCCGATACTACTGGAAGGATTCCTCTTTGGCTAATAGGTACTTTAACAGGTATTCTTGTTATAGGTTTAATAGGTGTTTTCTTTTACGGTTCATATTCTGGATTGGGTTCATCTTTAATGCTAAATATCTTTAGTTTAATCTGTATCTGTCTTAATTCTGTCCTTTATCCGAGTAATTCTTTCTTTGCCAAATTGCCCGAAGCTTATGCGATTTTCAATCCAATTGTAGATTTTATGCCTGTTGTACCTATACTCTTTTTTCTCCTAGCTTTTGTTTGGCAAGCTGCTGTAAGCTTTCGAATGACACAATCAAACCCGAATGAACAAAATGTTGAATTGAATCGTACCAGTCTATACTGGGGTTTATTACTAATTTTTGTACTTGCTGTTTTATTTTCCAATTATTTCTTTAATATGGAAGTCAATATTCTCGCATTTATTGCTACTGCACTGTTCATTCTAGTTCCTACTGCTTTTTTACTTATTATCTACGTAAAAACAGTCAGTCAAAATGATATGGAAACAGCAACCTTAGTAGCGATCTTTATATCTGGTTTACTTGTAAGCTTTACTGGGTACGCCTTATATACCGCTTTTGGGCAACCCTCTCAACAACTAAGAGATCCATTCGAAGAACATGGGGATATGGAAGCTTTGGTTTATACATTCCTTTTAGTCTCGATTTTAGGGATAATCTTTTTCGCTATCTTTTTTCGAGAACCACCTAAGGTTCCAACTAAAATAATGACTATTGCTTTCCAATTAGCTGTTTTTGCACTGATTGCGACTTCATCAGTCTTACTTATTGGTGTACCTCTTGTATTTGCTTCTTCTGATGGTTGGTCAAGTAACAAAAATGTTCTATTTTCCGGTACATCATTATGGATTGGATTAGTCTTCATGCGTTGGAGACGTTTCTTGTTCGAAGCACTTTATAAAGCACAGGCCGAAACAGGTGAAATCAAAGGGCACTACTTGAATGCTACTGCAGGTACATCTGAAGAAATGCTTAAAAGAGCAGTATTTGCTAGAGAATTGGGAGTTCCTATCATAATGCATGACTACTTAACTGGGGGATTCACTGCAAATACTAGTTTGGCTTTTTATTGTCGTGATAATGGTCTACTTCTTCACATCCACCGCGCAATGCATGCAGTTATTGATAGACAGAAAAACCATGGTATGCATTTCCGTGTACTAGCTAAAGCATTACGTATGTCTGGTGGAGATCATATTCACTCTGGTACAGTAGTAGGTAAACTGGAAGGGGAGCGTGAGATGACTTTAGGTTTTGTTGATTTATTACGTGATGATTATATTGAAAAAGATCGTAGTCGTGGTATCTTTTTCACTCAAGATTGGGTCTCTATGCCTGGTGTTATACCTGTGGCTTCAGGGGGTATCCATGTTTGGCATATGCCTGCTTTGACCGAAATCTTTGGAGATGATTCCGTACTTCAATTTGGTGGAGGAACCTTAGGACACCCTTGGGGAAATGCACCTGGTGCAGTAGCTAACAGGGTGGCTTTAGAAGCGTGTGTACAAGCTCGTAATGAAGGACGTGATCTTGCTCGTGAAGGTAATGAGATTATTCGAGCAGCAGCTAAATGGAGTCCTGAACTAGCCGCTGCTTGTGAAGTATGGAAAGCAATCAAATTTTTCGATCCGGTAGATATGATTCAACCTCAAACTATCTTGAATGTAGCAGATAACAGCGGTGCTCGAAAATTGATGTGTATTCGAATCATAGGAGCTAGTAATCAACGATATGCTCAAATTGGTAATGTTATTGTTGCTGTAATCAAAGAAGCAGTTCCCAATATGTCTCTAGAAAAATCTGAAGTAATTCGAGCTGTAATTGTACGTACATGTAAGGAATTCAAATGTGAAGATGGTATGATAATAAAATACGATGACAATGCAGCAGTTGTCATTGATCAAAAAGGAAATCCAAAAGGATCTAGGATTTTTGGTGCAATCACCGAAGAATTGAGAAAATTTCGTTTTACTAAAATTCTCTCATTAGCTCCTGATGTATTAATGAAGGGAATATCTCGTCGAGGCAATTCGATTTCTTTTGGCAGATATGCTCTTCAAGCACTTGAACCTGCCTGGATTACAGCTAGACAAATAGAAGCAGGACGAAGGGCAATAACACGATATGTGAAAATATGGGTACGTATGTTTCCCGACAAACCTGTTACAATAAGGACTACGGAAACACGCATGGGTTCAGGTAAAGGAGATCCAAAATATTGGGTATGCGTTATTAAACCTGGTCGAATACTTTATGAAATGAGTGGAGTATCAGAAACTATTGCTAGAAGAGCTATCTCAATAGCTGCTCACAAAATGCCTATACAAACTCAATTTCTTATGCCTTTAGGCACGGCCATACATAACATAGAATTCACACATGGAAAAGGCGGACAATTAGCTAGAGCAGCAGGTGCTGTAGCGAGACTGATTGCAAAAGAGGGTAAATCAGCCACATTAAGATTACCATCTGGGGAGGTTCGTTTGATATCCCAAAACTGCTTAGCAACAATCGGACAAGTGGGTAATGTTGGGGTGAAGCTCAAGAGTTTGGGTAGAGCTGGATCGAAGTGTTGGCTAGGTAAGCGTCCTGTGGTAAGAGGAGTAGTTATGAACCCTGTGGACCATCCACACGGAGGCGGTGAAGGAAAAGCCCCAATTGGTAGAAAAAAACCCGCAACTCCTTGGGGTTATCCTGCGCTTGGAAGAAGAAGTAGGAAAAGGAGAAAATATAGTGATAGCTTGATTCTTCGTCGAGGATATATAGCTCGAAGACGTCGAAAAAAAAATGTATCAGGTTTTAGAGGAGCTCATTCAAGACATACTCGAATGATTATTCAACAGAAAATGAGAGGTTTGTTTTACTCTCATCGAGATAGAGGCAGTAAAAAGAGGTATTTTCGCCGTTTGTGGATCACTAGAATAAATGCAGTAATTCGTGAAAACCAAACATTTGATAGTTATTGTAAGTTTATCCACAATCTGTATAAGAAGCAATCTTTTCTTAATCGTAAAATACTTTCACAAATATCTATATCAAATAAGATTGGTTTTTGTAAGATTTCTAATAAAATATTCATTAGTAAAGGACACAGTTATCCAATAAAAAATATCTGGAGAAAAAAAGCATATTTAACTGTAGTAAAAACCTGTTCTTTAATAAAATCTAATACACTCAATTTATTAGAATTGAGAAAATTTTGTCGCTATTGTAACAAACATACGACTCATAGGGAAATAAAAATGAAAATTGGAGCATCAGTTCGTAAAATTTGTAAAAGATGTCGATTAGTTCGTAGACGTAAACAACTTACTGTGATTTGTCCCAATCTGAAACATAAAAAAAGGCAAGGTACCAATAAACATGAATGGAAATCTGTTTCCTTTATCCGCCAAAGTCGTAGTTTACATTATGGTCGTTTCATGCTGTCGTCGCTTAAGGAAGGTCAGGCTAATATATTAGGTACTACCATACGAAGAGTTCTACTTGCAGAAATAAAAGGAACACGTATAACACATGCTACATTTGAAAAATCTTTTCATCAATATAGTACTATACCTGGTATAAGAGAATCTGTACATGAAATATTACAAAATCTCAAAACAATTGTCTTGAAAAGCCCCACCAATCAAGTTATCAAAGCATCGATATCGATTCCAATGCTTTTTACTGCCAAAAATATAAACCTACCGGATTTTGTTCACATAGTCAACGAAGACCAACCTATTGCGTATATAACAGGACCAATAGATTTATCAATTGAATTGATATTAGAACGAGATAGAGGGTATCACACTTTTCCCATAGATAGCACATTTACTCCTGTGCTACAGGTCAATTATACGTATGAGGAAATACTATTTCTCGAGATATGCACGAATGGAAGTTTGACTCCTGCAGAAGCACTTCGTGAAGCTTGTCTTGATTCGGGGTTTTCAGTTATAGCTGAGTATCAGGGAAAGGTCTTTTATACTGATAGTCACAAGATCTCCTTTTCAAGGAATGGGATTTCATTAGTTAAGTATCAAGGTTCCAACAAAAAAACTTTTCTACATCAAAAATCCCGAGTTCAGGGGGGTCAATGGGTCAAAAAAGGTCAAATTTTAGCGGATGGTGCCGCTACAGTTGGTGGGGAACTCGCTTTAGGAAAAAATCTATTAGTAGCTTATATGCCGTGGGAGGGTTATAATTCTGAAGATGCGGTACTAATTAACGAACGCTTGATATATGAAGATATTTTGACTTCTTTTTATATTCGGAAATATGAGATTAAAACTTATATGACAAATCAAGCTGAAAGAATCACTAAGGGAATACCCCATCTCGAGACTTATTTTCTCCGTAATTTGGATAGGAATGGGATTGTGATGCTGGGATCTTGGGTAGAAACAGGTGATATTTTACAGATTCATAGGATGATTGACCAGTATAAACATCAAAAACTTCAAATTGGACCAGTTTCTCCTCAACAAATAAAGGCTTGGGCGACCAAAATCGGAGAGGTAACCAAAATTCAGACTTTTCATTATAAAAGCAATAAACCAGAGAAAAATGGGTTGTTTTGCGAAAGAATCTTTGGACCCATAAAAAGTGGATTTTGTGCGTGTGGAGCTGAAAAAGAAAACCCAAGATTTTGTGAAGAATGTGGAGTAGAATTTGGTAACTCTCGAATACGAAGATATCAAATGGGGTATATCAAACTCGCATGTCCAGTCACTCATGTGTGGTATTTAAAACGTCTTCCTAGTTATATCGCAAATCTTTTAGATAAATCCCTTAAGCAATTAAAAAGCCTAGTATATTGCTCTTCTTTTGCTAGGCCCATAGCTAAAAAACCGACTTTCTTACGATTAAGAGGTTTATTCGAATATGAAATCCAATCCCGGAAATACAGCATTCCACTTTTTTTTACATTTCAAAATCGAGAAATTCTTATAGGAGCTGATGCTATTAGGGAGCAATTAGCTGATTTAGATTTGCGAATTATTATCGAGAATTCATTAGTAGAATGGAAAAAATTATGGGAAAATAGAAAACAAATAAGAAAGAATTTTTTGGTTAGACGTATGGGATTAGCTAAACATTTTCTTCAAACAAATATAGAACCTGAATGGATGATTTTGTACTTATTACCAGTTCTTCCTCCCGAATTGAGACCCATTATTCAAATAGATGGGGGTAAGCTAATAAGTTCGGATATTAATGAGCTCTATAGAAGAGTTATTCGTCGGAATGATCTTCTTAGCTGTTCGGACAGAGAGGTTGTAAATTCTCAGGTAAAATTATTACAAGAAGCTGTAGATATACTTCTTATTGGAGTCCACGAACCAAGTAAGGATGGTAAAGATAAAGTTTACAAATCTTTTTCAGATATCATTGGAGGGAAAGAAGGAAGATTCCGGGAGACTTTGCTTGGTAAACGGGTTGATTATTCAGGGCGTTCTGTCATTGTTGTGGGTCCTTCTCTTTCATTACATCAATGCGGATTACCTCGAGAAATCGCAATAGAGCTTTTCCAAGCATTTCTAATCCGTGATCTAATTAGGAAACATTTCGCTTCTAATACAGCGACTGCTAAAAGGCAGATTCGGGAAAAAGAACTTATAGTATGGGAAATACTTCAAGAAGTTGTGCAGGGGCATCCTGTATTACTGAATAGAGCACCAACTCTGCATAGATTAGGCATATTGGCCTTCCAACCCATTTTAGTGGAGGGGCGTGCTATTTATTTACACCCATTAGTTTGTAAGGGTTTTAATGCAGACTTTGATGGAGATCAAATGGCTGTTCATTTACCTTTATCTTTAGAAGCTCAAGCGGAAGCTCGTTTACTTATGTTTTCTCATACAAATCTGTTATCTCCAGCTATTGGAGATCCTATTTGTGTACCAACGCAAGATATGCTTATTGGACTTTATATATTAACCATGGGAAATCGTCGAGGGATTTGTGCAAATAGGTATAATTGCAGAAACTATCAAAATAAAGAACCTTATTTTTCTAGCTCATATGATGCACTTGGAGCTTATCGGCAAAAAAGAATCAGTTTAAATAATCCTTTGTGGCTCCAATGGCCTTTTATTGGGTCAAATGAACTTCCCATTGAAGTTCAATATGAATCTTTGGGTACTTCTCATGAGATTTATGGGCATTATCTTATAATAAGAAGTGCAAAAGAAGAAATCCGTTGTATATACATTCGAACCACTCTTGGTCATATTTCTTTTTATCGAGAAATAGAAGAAGCGATACAAGGGTTTAGTCGAATTATTGATTTAGCAACACTTTTCCCTCAGGATCTCGTGCAAGAAAAAGACAATCTCCAATTTAGAATTGTCAATTATTTCCTTTATATTCGAATAATTTGTCTTAAGACTATTCAACTAGTTCGGACTTGTTTAGTATTGAATGACCAAAAACAAGAAGAGGTTCATTCATTTGTTGAGATAAAAACATATTTAATTCGCAATTTCATCAAAATTGAGTTAATTGGAAAAAGATATGAAAGAGCAAGTTCAGGATTCATTCCTAATGTATTAGATTCCAAGACGAAAATGGGTACTTTGTTGATAATTTTGGCATCGTCCAATTGTTCTCAAATGCCGCTAGGTGCTATTGTATCTAAAAATTTTTATTCATTTTTTGTAACTCATAATGAGATCTTATTAAATAAATATGCTGAATACTGTTTAATAGATGAGAATAGCAGAATTTACAGTCCATTGAACCCATTCAATTGGAATTGGTTCTTTCACGACAATAGTTGGGAAGAGACATCGACAAAAATAAGTCTTGGACAATTTATTTGCGAAAATTTGTGTCTTTTTGTCAAAAAATCTGGTCAAATTGTAATTATCAATCTTGATTCCTTAGTTATAAGATCAGCTAAGCCCTATTTGCTCACTTCAGGCACAACCATTCATGGTCATTATGGGGAAATCTGTTATAAAGGAGATGTATTAGTTACATTTCTATATGAAAAATCGAGATCTAGTGATATAACGCAAGGTCTTCCAAAAGTAGAGAAATTTTTCGAAGCGTTACTATTGATAAACCTAAAAAGGAGGGTTGAAGGTTGGAACGAATGTATACCAAGAATTCTTGGAGTACCTTGGGTTTTCTTGATTGGAACTGAGTTAACCATAGCCCAAAGTCGTATTTCTTTGGTTAATGAGATCCAAAAGGTTTATCGATCTCAGGGGGTACATATCCATAATAGACATATCGAGATTATTGTACATCAAGTAACATCAAAAGTGTTGGTTTCAGAAGACGGAATGTCTAATGTCTTTTTACCTAGAGAGTTAATTGGGTTATTACGAGCGGAACGAGCAGGACGCGCTTTGGATTCAATCTTTTATCGGGCAATCTTGTTGGGAGTAACAAGAGCCTCTCTAAATACTCAAAGTTTCATATCTGAAGCAAGTTTTCAAGAAACCGCTCGAGTTTTAGCAAAAGCTGCTCTGCGAGGTCGTATTGATTGGTTGAAAGGTCTGAAAGAAAACGTTGTTCTGGGAAGAATTTTACCTATTGGTGGATTGAAAAAAAAACGTTTTCGTTTAAGAACTATACGACGTAAAATACAAAAAGGACTTATTCATATTCAAGCAAGTTCTAACAATACCATTATAACTGTTTCAGATTTTGAGGGTCAGGTAGTTTCATGGGATTCCGCTGGTACTTCTCGATTCAAGGGTCCAAAAAAACCAACACCCTATGCTGCCCAAACCGCAACAAGAAATGCTATTTATATGTTAGGTATGAAAAAAGCAGCAATTAAGATAAACGGTGCTGGTCCTGGAAGAGCTGCAGCATTAAAAAGCGTTGTTCATAGTGGTGTAAAATTAAGTTTCATACGTGATGTAACACCTCTGCCACATAATGGATGCCGGCCCCCTAAAAGAAGACGTGTTATGGCAAAAAAAAGTTTAATTCAGAGAGAACACAAGCGAAAGAAATTGGAAGAAAAATATCGTTTGATTCGTCAGTCTTTAAAAAAGAGCAAAGACTCATCCTTGGAAATAAGAGAAATTCAGAGAAAATTGCAATCTCTACCACGTAATAGTGCACCTACACGTCTTCATAGACGTTGTCTTGTTACTGGGAGACCTAGAGCTAACTATCGAGATTTTGGACTATCCGGGCACATACTTCGACAAATGGTTCATGCATGTTTATTACCGGGTGCAACAAAATCAAGTTGGATAAAACTTCGTTTGAGACGATGTGGGAAAAAGTTTTATGATCCAATAAATAAAAAAACTTATTTAAATTTTTCTGCTATTCTTTTTTTCCTTAAAAAAGGTGCTCAACCTACAGAGACTGTTCATGATATATTAACAAGGGCAGAATTTTTTATGGTTGGCCATACAATCGGTATTCATAATGGAAAGGAACATATACCTATTTATATAACAGATTCTATGAAAGGTCACAAATTGGGAGAATTCGCGCCTACCCGGAACGATAACGATAATAAATCTGTAATGATGACAAGAAGATATTGGAACATCAATTTTGAAGAGATGATTGAAGCAAGAGTTCATTTAGGTAATTATAAAAGGAGATGGAATCCTAAAATTACTCCTTATATCCTTCTAAAGCGTTTAGGTATACATATTACAAATCCCGCTAAAACTGCTCGTTTTTTATCAGAAGCTTGTGATTTACTTTTTGATGCAGCAAGTAAGAAAAAAAACATTTTAATTGTTGGTACTCAAAAAGTTGCGGATTCAGTAGCGTTGGCTGGAGAAGATCGAAAAATACGAAATTTTTTCAAGAATTATATACAATTTGAAGGAATTATACGTATACAAATTGAAAAACAATTCAAGGAAAATATAGAGAAACAATATCCCAGAAGACTTCGTATTCAACTCGAATACGCTGAAGAACCATATAGCCACCCTAATCTTATTGCAGAATTTATAGCCTTACAATTAAAACAGAGAGTTCCGTTTAGAAAGACAATGAAAAAAGCTATTGATATAACTAAAACAGGTATAAAAGGAATCAAAATACAACTCGCAGGCCGTATCGACGGAAAAGATATCGCGCGTAAAGAAAGTAAAAGAAAGGGTAAACTACCCTTACAAATAATTTGTACCAAAATGGATTATTATTCTCATACAATTCAAGCTGTCTATGGAGTTTTAGGCTTAAAAATTTGGATATTTAGAAAGATGTCTCGTTATCGAGGACCTCGTTTAAAAAAAATACGTCGTCTGCGAGCTTTACCAGGACTAGTTACCCAAAGGAAAAAACACATTCCTAGAAATAAGGAATATCGCGTTCGTTTAGAAGAAAAACAGAAATTACGTTTTAATTATGGTTTGACAGAACGACAATTAGTTAGATATATGCATATCGCTGGAAAAAGCAAAGGATCAACAGGTCAGGTTTTGTTACAACTACTTGAAATGCGTTTGGATAACATCGTTTTTCGTTTGAATATGGCTTCGACCATTCCTGGAGCCAGACAATTGGTGAACCATAGACATATTTTAGTTAATGGTCGTATAGTTGATATACCGAGTTATCGTTGCAAACCCAGAATTACTACAAAGAATAACGAAAGATTTTTTGATAAGATTAAAAGAAGCTTTCAAGGACAAGTAAATAAAATAATAGATAGGTCAGGGGTCTTATTGTCAATAAAGGAATTCTTAGTCGTAGAATATTATTCTCGTCAGATTATGTTGGTTAACCGTATGATGAAACACGGAAAAAAATCATTGGCTTATCAAATTTTCTATCGAGCCGGGATAGATATTAGACAAACAAAACAAAATCCAGTATATGTTGAGTCAAGTAGAATGAGTAAGGACACTATTTCCAATCTTATTACTTTGATAAGAAATGCTGACATGGCTAAAAAAGAAACTGTTCCAATACCATCTACAAACATTACTGAAAGCATTGTTAAGATACTTTTAAGAGAGGGTTTTATTGAAAATGTTCGGAAACACAAAAAAAATAACAAAAATTTCTTGATTTTAAGTTTACCTAAAAAAGGAATAATAAGCCGACCCAGTTTTCGAATTTACTCGAAGTATCAACGAATTCCTAAGATTCTAGGTGGAATAGGAATCGTAATTCTGTCTACTTCTCGAGGTATAATAACAGATCGAGAAGCTCGACTTCAAAGAATTGGAGGAGAAATTTTATGTTATATATGG??????????????????????????????????????????????????????????????????????????????????????????????????????????????????????????????????????????????????????????????????????????????ATGCTGGCTCAATCGGAGGGAAATTATGCAGAAGCTTTACAGAATTATTATGAAGCTACGCGACCAGAAATGGATCCTTATGACCGAAGTTATATACTCTATAACATAGGCCTTATACATACAAGCAATGGAGAGCACACAAAAGCTTTGGAATATTATTTTCGAGCACTAGAACGAAATCCCTTTTTACCGCAAATGAATTGGCGATCAAAAGATATATGGATAGAATTTCTAAAGGGGTCTCGAAAAACAAGTAATTTTTTATGGTCTTTTATCCTTTTTTTAGGTTCACTCGGATTCTTAGTGGTTGGAACTTCCAGTTATCTTGGTAGAAATATTATATATGTATTTCCGTCTCAGAAAATCCTTTTTTTTCAACAAGGAATCATAATGTCTTTCTACGGGATGGCAGGTCTATTCATGAGTTCGTATTTGTGGTGTACAATTTTTTGGAATGTAGGGAGTGGTTATGACCAATTTGATAGAAAAAAAGGAATTGTGTGTATTTTTCGTTGGGGATTTCCTGGATTAAATCGTCGCATCTTTCTTCGCTTCCTTATGAAAGATATCCAATCAATTAGAATTGAGGATAAAGAGGGTTTTTATTCTCGTCGTGTACTTTATATGGAAATAAAGGGTCAAGGATCCATCCCCTTGACTCATACGTATGATAATTTGACGCCGCGTGAAATTGAACAAAAAGCTGTCGAATTGGCCTATTTCTTGTGTGTACCAATTGAAGTATTT
>Carex_neurocarpa
CGAGCCGACGAAATTAGTAGTATTATCCGCGAACGTATTGAACAATATAATAGAGAAGTCAAGATTATAAATACCGGTAATGTGCTTCAAGTAGGTGATGGTATTGCTCGTATTTATGGTCTTAATGAAGTCATGGCAGGTGAATTAGTAGAATTTGAAGAGGGTACAATAGGTATTGCTCTGAATTTGGAATCAAAAAATGTTGGCGTTGTATTAATGGGTGATGGTTTGATGATAAAAGAGAAAAGTTCTGTAAAAGCAACAGGAAGAATTGCTCAGATACCTGTTAGTGAAGCTTATTTAGGTCGTGTTATAAATGCTTTGGCTCAACCTATTGATGGAAGAGGCCCAATTGCATCTTCTGAATCTCGATTAATTGAATCCCCTGCGCCTGGTATTATTTCAAGGCGTTCTGTATATGAACCCCTTCAAACAGGGCTTATTGCTATTGATGCAATGATCCCTATAGGACGGGGTCAGCGAGAATTAATTATTGGAGACAGACAGACTGGTAAAACAGCAGTAGCCACAGATACGATTCTCAATCAAAAAGGGCAAAATGTAATATGTATTTATGTAGCTATCGGTCAAAAAGCATCTTCTGTGGCTCAGGTAGTGACTACTTTCCAAGATACAGAGGCCATGGAATACACTATTGTCGTAGCTGAAATGGCGGATTCACCTGCTACATTACAATACCTCGCTCCTTATACAGGAGCGGCTCTGGCTGAATATTTTATGTATCGTGAACGTCATACTTTAATAATTTATGATGATCTATCTAAACAAGCACAAGCTTATCGCCAAATGTCTCTTCTATTAAGAAGGCCTCCTGGTCGTGAAGCTTATCCAGGAGATGTTTTTTACTTGCACTCACGTCTCTTGGAAAGAGCTGCTAAATTAAGTTCTCATTTAGGTGAAGGAAGTATGACTGCTTTACCAATAGTTGAGACTCAATCTGGAGATGTTTCAGCCTATATTCCTACTAATGTAATTTCTATTACAGATGGACAAATATTTTTATCTGCTGATTTATTCAATGCTGGAATCCGACCTGCTATTAATGTGGGTATTTCTGTTTCCAGAGTAGGATCTGCAGCTCAAATTAAAGCTATGAAACAAGTAGCTGGAAAATTAAAATTGGAACTAGCTCAATTCACAGAGTTAGAGGCCTTTTCACAATTCGCTTCTGCCCTTGATAAAAATACTCAGAATCAATTGGCAAGAGGTCGACGATTACGAGAGCTGCTTAAACAATCCCAATCAGAACCTTTAACAGTGGAAGATCAGATAGCTACTATTTATACAGGAACGAATGGATATCTTGATGCCTTAGAGATTGGACAGGTAAGGCCTTTTCTTGAAAAACTGCGTAGCTGCTTAAAAAATAAAAAACCTGGATTTCAAGAGATTTTATCTTCTACAAAGACATTTACCGAGGAGGCAGAAGCCCTTTTGAAGGAAGCTATTCAGGAAGAAATGAGAATCTTTGTGGTTGGGCATATTGTTCAAATTATTGGCCCAGTACTCGATATTGTCTTTCCTCCGGCTTTGGTAGTTAAAGGTCCACATACGGTTGGTCAGCAGATTAATGTTACTTGTGAGGTGCAACAATTATTAGGAAATAATCGAGTTAGAGCTGTAGCTATGAGTGCTACAGATGGTTTAACGAGGGGAATGGAAGTGATTGATACAGGGGCTGCTCTAAGTGTTCCAGTTGGTGAAGTAACCCTCGGACGAATTTTCAACGTTCTTGGAGAGCCTGTTGATAATTTAGGCCCTTTAGACATTAGTAAAACATCTCCTATTCATAGATCTGCACCCGCCTTTGTAGAATTAGATACAAGATTATCAATCTTTGAAACAGGTATTAAAGTAGTAGATCTTTTAGCTCCTTACCGCCGTGGAGGAAAAATAGGATTATTCGGGGGAGCTGGAGTAGGTAAAAAAGAATCCGGAGTGATTAATGAAAAAAATCTTTCCGAATCAAGAATGCCTTCCGCAGTTGCTCTTGAAATAGCTGAAGCTAACTTGACGAAAGCTAAGGGTAAGAGACAACTGATTGAAGCGAATCTAGCTCTTAGACGAGCTAGGACACGAGTAGAGGCTGTTAATGTTATTTCTATGAATGAATACTCTGATCTAGAACGACAAAAACAAAATATCGTTAAAAAAGGTTATAATGATTTGGAACGATTCGAAAATAATAAGAAAGAAACCCTTTGTTTTGAACAAGAAAGAGCAATAAATCAAGTCCGACAACGAATTCTGCAACAAGCCTTCCAAAGAGCTCTGGGAACTCTAAAAAGTTCTTTAAATAGTGAGTTACATTCTCGTACCATCCGTGCTAATATTGCCATTCTCGGTACTATAATGAGTGTTATATCATGTTCCACATATAATGTATTATTTGAGATATCTGCTGTAGAAGTAGGTCAACATCTCTATTGGCAAATAGGAGGTTTACAAATCCATGGCCAAGTACTTATCACTTCTTGGATTGTAATTGCAATCTTGTTAGTGTCAGTCATCATAGCTGTTCGGAATCCACAAACCATTCCGACTGATGGTCAGAATTTCTTTGAATATATTCTTGAATTTATTCGGGACTTAAGCAAAACTCAGATTGGAGATGAATACGGTCCTTGGGTTCCCTTTATAGGAACTATGTTCTTATTTATTTTCGTTTCTAATTGGTCAGGTGCTCTTTTCCCTTGGAAAATCATAGAGTTACCTCATGGGGAGTTAGCCGCCCCCACGAATGATATAAATACAACGGTTGCTTTAGCTTTACTCACGTCAATGGCATATTTTTATGCGGGTCTTAGCAAAAAAGGATTGAGTTATTTTGAGAAATATATTAAGCCAACTCCAATCCTTTTACCAATTAATATTCTAGAAGATTTCACAAAACCTTTATCTCTTAGTTTTCGACTTTTTGGAAATATATTAGCTGATGAATTGGTAGTTGTTGTTCTTGTTTCTTTAGTCCCTTTAGTAATTCCTATACCTGTCATGTTGCTTGGATTATTTACAAGCGGTATTCAAGCTCTTATTTTTGCAACCTTAGCAGCAGCTTATATAGGAGAATCCATGGAGGATCATCATTTATCTTCAAACTATTATAAATATGAATTAATTGAGCGTTTGGATTATTGGAGTTATCGTGTTATTAGTTTCGGATTTATCTTTTTAACCTTAGGTATTCTTTGTGGAGCAGTATGGGCTAATGAAGCTTGGGGATCCTATTGGAATTGGGATCCAAAAGAAACTTGGGCATTTATAACTTGGATTATATTTGCAATTTATTTGCATATTATGAATCAAAATTGGAAAGGTAAAAATTCTGCGTTTATAGCTTCTATTGGATTTCTTATTATTTGGATATCTTACTTTGGTATCAATCTTTTAGGAATAGGTTTACATAGCTACGGTTCATTCAGATTTTTAGAGGAAATGAAAAAAGAGTACTTGGAAACATATATAAAAAAACCCGAAATACACAAGGAAACGATAAAATTAGTTAGTACATACAATGAATATAATCTTTATATCCTTTTGCATTTCTCAACAAATTTAATCTGTTTCAGTATTTTAAGTGGTTATTTTCTGAGTAATGAGGAACTTATGATTCTTAATTCATGGGCTCAGGAATTGCTATATAACTTAAGTGACACAACAAAAGCTTTCTCAATTATTTTAGTTACTGATTTAGGAATTGGATTTCATTCAACTCATAATTGGGAACTCCTAATTGGTTCGGTCTACAAGGATCAGATTATATCTGGTCTTGTTTCTATTTTTCCAGTTATTTTAGATGCAATTGTGAAATATTGGATCTTCAATTATTTAAATCGTGTATCTCCTTCGCTTGTAGTAATTTATCATTCAATGAATGAA?????????????????????????????????????????????????????????????????????????????????TCTTATCTTGTCTATTTATGGCAATATTATTTTCATTTTTGGTCTGAGCCTAATAGGTTTCATAGAAACCAATTCTCTTATTATTCGTTCTACTTGATCGGTTATTTCATAAGTGTAAAAATAAATTACTTGGAGGTAAGGAGTCAAATACTAGAGGATTCTATATTAATAGATACTCTTATTAAGAGATTTGATACTTTAGTTCCAGTCCTTCCTCTCATTAGATCATTGTCTAAAGCTTCACTTTGTACTGTAGTAGGACATCCTACTAGTAAGCCAATCTGGACAGATTTATCAGATTATGATATTATTAGTCGATTTGGTCGAATATATAAAATTTTTTTTCATTTTTATAGTGGATCTAAAAAGAGAATTTTGTATCGAGCTCGTAAACATAAAAGTACAGTAACAGAAGTACAAACTATCAATTCTTTCTCTACATTGGGATTTTTCAAAGAAGTCTATGGACTGATATGGATTGTACCTATTTTGACCCTGATATTGGGAATCACAATAGGGGTACTAGTAATTGTTTGGTTAGAAAGAGAAATATCTGCAGCGATCCAACAGCGTATTGGGCCTGAATATGCTGGTCCGATGGGAATTCTTCAAGCTATAGCAGATGGGACTAAATTACTTTTGAAAGAGGATCTCCTCCCATCTCGAGGAGATATTCGTTTGTTTAGTGTTGGACCGTCTATAGCAGTCATATCAGTTCTACTAAGCTATTTAGTAATTCCTTTTGAGTATCGTCTTGTTTTAGCTGATCTCGATATAGGTGTTTTTTTATGGATCGCCATTTCAAGTATTGCTCCTATTGGTCTTCTTATGTCAGGATATGGATCGAATAATAAATATTCCTTTTCAGGTGGTCTACGAGCTGCTGCTCAATCTATTAGTTATGAAATACCATTAACTCTATGTGTATTATCAATATCTCTAAGTTCAAGTACAGTTGATATAGTTGAAGCACAGTCCAAATATGGTTTTTGGGGGTGGAATCTGTGGCGTCAGCCTATAGGCTTTCTAGTTTTTCTAATTTCTTCTCTAGCCGAATGTGAGAGATTGCCCTTTGATTTACCAGAAGCAGAGGAGGAATTAGTAGCAGGTTATCAAACCGAATATTCGGGTATCAAATATGCTCTCTTTTATCTTGCTTCTTACCTAAATCTATTAGTTTCTTCATTATTTGTCACAATTCTTTACTTAGGTGGGTGGAATTACATATCTATTCCTTTTGGAATGACAATTGGTATCTTTATTACATTAGCTAAGGCTTATTTTTTTCTCTTAATTTCTATCACAACAAGATGGACTTTACCTAGGATGAGAATAGACCAGTTATTAAATCTTGGATGGAAATTTCTTTTACCTATTTCTCTAGGTAATCTGTTATTAACAACTTCTTCTCAACTTGTCTCACTACTCATGGGTGGGGCAAGCTCTTCTATTCTGGTTCATGGTTTCTCTTGGCTATACGGTTCATCTGGAGGGGAGATCGAGCTTCAAGAGATAGTGAATGGTCTTATCAATACACAAATGTATAACTCCCCAGGAATCTCAATTGCGCTTATATTCATCACTGTAGGAATTGGCTTCAAGCTTTCCTCAGCCCCTTTTCATCAATGGACTCCTGACGTATACGAAGGAATGTTTCTGCTTCATGAATACGATATTTTCTGGGCATTTCTCATAATATCAAGCCTTTTTCCTATCTTAGCATTTTTGATTTCAGGAGTTTTAGCCCCGATTCGTGAAGGACCTGAAAAGTTTTCTAGTTATGAATCAGGTATAGAACCTATGGGAGATGCTTGGTTACAATTCCGAATTCGTTATTATATGTTTGCTCTTGTTTTTGTTGTTTTTGATGTTGAAACAGTCTTTCTTTATCCGTGGGCAATGAGTTTCGATGTATTAGGTTTATCTTTATTTATCGAAGCTTTTATTTTCGTTCTTATCCTAATTGGCGGTTCAGTTTACGCATGGCGAAAAGGAGCATTAGAATGGTCTGAACTTATTCTAACAGCTTATGTATTTCTTTTTTATTTCCAATTTGATGATAAATTAATCCAACTTAAAGAAAATCTTAAATGGATAGATGTTTTTGATTTCCAGTGGAGATTGGGAGTCGATGGGCTTTCCATAGAACTTATTTTATTCACAGGCTTTATTACTACTTTAGCCAGTTTAGCAGCTTGGCCAATTACCCGAAATTGCCAATTGTTTTATTTTTTAATGTTAGCAATGTATAGTGGTCAAATGGGATTATTTTTTTCTCAAGACCTTTTACTTTTCTTTATCATGTGGGAACTAGAATTAATTCCCATTTACTTACTTTTATCCATGTGGGGGGGTAAGAAACGTCTTTACTCGGCTACTAAATTCATTTTATACACAGCAGGAGGATCTATCTTTTTATTAACTGGAGTTCTAGGTATGGGTTTGTATGCTTCCAATAAGCCAGTACTAGATTTTGAAAGATTAATTAATCAATCATATCCTATCGTATTAGAAATCACATTTTATATCGGCTTTCTTATTGCATATGCTATCAAATTGCCAATTATACCCTTGCATACATGGTTACCAGATACCCATGGAGAAGCACATATGTTTGAACACATGCTTTTTTTGAGTGTTTACTTATTCTCTATTGGTCTCTATGGATTAATTACAAGTCGAAACATGGTTAGGGCACTTATGTGCCTTGAACTTGTACTTAATTCTGTTAATATAAATCTTTTAATTTTTTCTGACATGTTTGATAATCGACAATTAAAAGGAGACATTTTATCCATTGTTATAGCTATTGCGGCTGCTGAAGCTGCTATTGGATTAGCAATTGTTTCATCTATTTATCATAACAGAAAAATTAATCAATCAAATTTTTTATTATGTACCTTTTTATTATTTGTTGGTGCAATTGCTAAATCCGCACAATTCCCACTTCATATATGGTTACCTGATGCCATGGAAGGACCCACCCCTATTTCTGCTCTTATACACGCTGCTACCATGGCAGCAGGGGTTTTTCTTGTAGCTCGACTCTTTCCTCTTCTCTCAATAACATCTAATATAATGCATATTATTTCTTCAATAGGTTTAATAACATTATTCTTAGGAGCTACTTTGGCTCTTGCTCAAATAGACATTAAGAGAAGTTTAGCTTATTCTACAATGTCTCAATTGGGTTACATTATACTAGCTTTAGGTATAGGTTCGTCTCGAACTGCTTTATTTCATTTGATTACCCATGCTTACTCTAAGGCTTTATTGTTTTTGGGATCTGGATCTATTATTCATTCAATGGAACCTGTTGTTGGATATTCACCGTATAAGAATCAAAATATGGTTCTTATGGGTGGTTTAACTAAATATATTCCAATTACAAGAACTGCCTTTTTATTGGGTACACTGTCTCTTTGTGGTATTCCACCCCTTGCCTGTTTTTGGTCTAAAGATGAGATTCTTAGTAATAGTTGGTTGTATTTTGGGATAATAACTTACTTCACAACAGGATTAACAGCATTTTATATGTTTCGAGTATATTTACTTACTTTTGATGGATATTTGCGTATTCATTTTCAAGGTTACAGTAGTACTAATTTGTTTTATTCAATATCTCTATGGGGTAAAAGTTCAAACAGCGATATACATAAAAAATTTAAAGAAAAATTATTTACAAATAAATATACTTCTATATATCCTCATGAATTAGATAATACTATGCTCTTTCCTCTTCTCCTATTAGTACTTTTTACTATCTTCATTGGTTCAATAGGAATTTGCTTTGATTTATTATCGAAATGGTTAACTTTATCAAGTTCAAATCAATGCGTAATTTTCTTTGAATTCTTTCAAAATGTGATCATTTCAGTAAGTATAGCAACTTTTGGATTATGCATAGCATTCACTTTCTATGGATCTATAAATTCCTTTTTCCCAAATTTATATCTTTTTAATTTTTTTTTAGACCAAATACAAAATGCAATATATAATTGGTCATATAATCGTGGTTACATAGATATTGTTTATACTAGTGTTTTTACATTGGGTATAAGAAGATTAAGCAAGTTCACTGAATTTTTTGATAGACATATAGTTGATGGGATTCCGAATGGAATTGGTATTACAAGTTTTTTTATAGGAGAAGGAATTAGGTATATAGGAAATGGGAGAGTCTCATCTTATTTATTCTTTTTTTTATCCTTTGTATCTTTGTTTTTTTTAATCATGGATTTACCTGGACCAATACATGATATTCTTGTGGTATTTCTGGGATCAGTTCTTGTATTAGGGGGTCTAGGGGTAGTATTACTTACCAATCCAATTTATTCTGCCTTTTCGTTGGGATTGGTTCTTATTTCTATATCTTTATTCTATATTTCATTGAACTCCTATTTTGTAGCTGCCGCACAGCTCCTTATTTATGTCGGAGCCATAAATGTATTGATCTTATTTGCTGTAATGTTCATGAATGGTTCAGAATATTCCAAAGATTCCTATCTTTGGACCATTGGAGATGCGGTTACTTCACTGGTTTGTACAACTATTCTTTTTTCACTAATGACTACTATCCCAGATACATCATGGTACGGGATTCTTTGGACTACAAGATCAAACCAAATTATAGAACAGGACCTCATAAATAACGTTCAACAAATTGGCATTCATTTAGCAACAGATTTTTTTCTTCCCTTTGAACTCATTTCTATAATTCTTTTAGTTTCCTTGATAGGTGCAATTACTATGGCTCGACAAATGGAAAAAATAGCGGAAATGTTCCCTATGGTAACTGGGTTCACGAATTATGGTCAACAAACAATACGAGCTGCAAGGTACATTGGTCAAAGTTTCATAATTACCTTATCCCACACAAATCGTTTACCTGTCACTATTCAATATCCTTATGAAAAATCGATCATGTCAGAGCGTTTCCGGGGTCGAATCCACTTTGAATTTGATAAATGTATTGCTTGTGAAGTATGTGTTCGTGTATGCCCGATAGATCTACCCGTTGTTGATTGGAGATTGGAAAGAGATAAAAAGAAACAATTGCTTAATTATAGTATTGATTTCGGGGTTTGTATATTTTGCGGTAATTGTGTCGAGTATTGTCCAACAAACTGTTTATCAATGACTGAAGAATATGAACTTTCTACTTATGATCGTCATGAACCAATCTCCATAATTGGAGATTACACAATTCAAACTGTTCAAAATGATTTATCTGATTGGCTAGTCAATAAAGAATTGGTTCATAGATCTTTAGGCTTTGATTCTCGAGGAATACAAACCTTACAAATAAAGGTCGAGGATTGGGACTCTATTGCTGTTATTTTATATGTATATGGTTACAATTATTTACGCTCTCAGTGTGTTTATGATGTAGCACCAGGGGGGTTTTTAGGTAGCGTATATCACCTTACAAGAATACAATATAATATATATAATCCAGAAGAAATATGTATAAAAGTATTTGTGTCAAGGAATAATCCTAAAATTCCGTCTGTTTTCTGGATTTGGAGAAGTGCTGATTTTCAAGAACGCGAATCTTATGATATATTGGGAATCTCTTATGATAATCATCCACGCCTTAAACGTATTTTAATGCCTGAAAGTTGGATAGGCTGGCCCTTGCGTAAGGACTATATTACTCCAGATTTCTATGAAATACAAGATGCCCTTATGAATTTGATTGACTTTTCGTTACTTGATCAAACAACCTCAAATTCAGTTATTTCAACTACATCAAATGATCTTTCAAATTGGTCAAGACTTTCCAGTTTATGGCCTCTTTTATATGGTACTAGTTGTTGTTTCATTGAATTTGCTTCATTAATAGGTTCGCGATTTGATTTTGATCGTTATGGATTGGTACCAAGATCAAGTCCTAGGCAAGCGGACCTAATTTTAACAGCTGGCACTGTAACAATGAAAATGGCTCCTTCTTTAGTGCGATTATATGAACAAATGCCTGAACCAAAATACGTCATTGCTATGGGAGCTTGTACTATTACAGGGGGAATGTTCAGTACTGATTCTTATACTACTGTTCGGGGAGTTGATAAGCTAATTCCTGTGGATGTTTATTTACCGGGATGCCCGCCTAAACCAGAGGCGGTTATAGATGCTATAACAAAACTTCGCAAAAAGATATCTCGAGAAATAGTTGAAGATAGAACTAGATCTAAAAAAGAAAATCGATGTTTTACTACTAATCATAAATTTCATGTTCAATGTAGTAATCATACTATGCAAAATAGAAATCATTTTTATTGGATAAAAAAACAAATGACTCGATCCATGTATATATATGTACTAAGTCGAGTATCTATTTCAAATGCATATCCCATTTTTGCGCAACAGGGTTATGAGAATCCGCGAGAAACAACTGGACGCATTGTATGTGCCAATTGTCATTTAGCTAATAAGCCTGTGGAGATTGAAGTTCCGCAAGCTGTATTTCCTGATACTGTATTTGAAGCCATTGTTCGAATTCCTTATGATATGCAGTTGAAACAAGTTCTTGCTAATGGTAAAAAAGGGGGTTTGAATGTGGGTGCTGTTCTTATTTTACCCGAGGGATTTGAGCTAGCTCCAACCGATCGTATTTCTCCTGAGTTGAAAGAAAAGATAGGAAATTTGTCTTTTCAGAGTTATCGTCCAAATAAAAAAAATATTCTTGTTATAGGTCCTGTTCCTGGTCAGAAATATAGTGAAATTGTTTTTCCCATTCTTTCTCCTGACCCTTCGACGAAGAAAGACATTCACTTCTTAAAATATCCCATATATGTAGGTGGGAACAGAGGAAGGGGTCAGATCTATCCTGATGGTGGAAAGAGTAACAATACAGTTTATAATGCTACATCAGCAGGTATAATAAGCAAAATAGTACGTAAAGAGAAAGGTGGATATGAAATAACCGTAGTTGATGCGTTAGGACATCAATCGGTTGATGTTATACCTCCAGGGCCAGAGCTTCTTGTTTCAGAAGGTGAATCCATCAAGCTTGATCAACCATTAACAAGTAATCCTAATGTAGGAGGTTTTGGTCAGGGAGATGCGGAAATAGTTCTTCAAGATCCATTACGCATCCAAGGCCTTTTGTTCTTCTTCACATTCGTTATTTTGGCACAAGTGTTTTTAGTTCTGAAAAAGAAACAGTTTGAAAAAGTTCAATTATATGAAATGAATTTCATGACTTTTTACTATCGTCCTACTGTTACAGAAGCTTTCTCTTCTGTTCAATATATAATGACTGAGGCCAACTTTGGCTGGTTAATCCGATCCGTTCATCGATGGTCAGCAAGTATGATGGTTCTAATGATGATTCTACACGTATTTCGTGTGTATCTCACTGGTGGGTTTAAAAAACCCCGCGAATTAACTTGGGTTACAGGTGTGGTTTTGGCTGTATTAACGGCATCTTTTGGTGTAACTGGCTATTCCTTACCTTGGGATCAAATTGGTTATTGGGCAGTAAAAATCGTTACTGGTGTACCTGAGGCTATTCCACTAATAGGATCCCCTTTAGTGGAGTTATTACGTGGAAGTGCTAGTGTCGGCCAATCCACTTTAACTCGTTTTTACAGTTTACATACTTTTGTATTGCCTCTTCTTACTGCTGTATTTATGTTGATGCACTTTCTAATGATACGTAAACAAGGTATTTCGGGCCCTTTAGTGTTAAGAGCAAAATTAGCTAAAGGGATGGGGCATAATTATTATGGGGAACCCGCGTGGCCCAACGATCTTTTATATATTTTTCCAGTAGTAATTCTAGGTACTATTGCATGTAACGTAGGTTTAGCGGTTTTAGAACCATCAATAATTGGTGAACCGGCGGACCCTTTTGCAACTCCTTTGGAAATATTACCTGAATGGTATTTCTTTCCCGTGTTTCAAATACTTCGTACAGTGCCCAATAAGTTATTGGGTGTTCTTTTAATGGTTTCAGTACCATTGGGATTACTGACAGTACCTTTTTTGGAAAATGTCAATAAATTCCAAAATCCATTTCGCCGTCCAGTAGCTACAACGGTTTTTTTAATCGGTACAATAGTAGCTCTTTGGTTAGGTATTGGAGCCACACTGCCTATTGATAAGTCCTTAACTTTAGGTCTTTTTATGATTGAAGTTTTTCTATTTGGAATTGTCTTAGGCCTAATTCCTATCACTTTAGCAGGATTATTTGTAACTGCATATTTACAATACAGACGTGGTGATCAGTTGGACCTTATGCTTACTATAACTAGTTATTTCAGTTTTTTACTGGCTGCTTTAACTATAACCTTAGTTCTATTTATTGGTTTAAGAAAGATACGACTTATTATGGATTTAGTAAATTTTGCTTGGGCTGCTTTAATGGTAGTCTTTACATTTTCACTTTCTCTTGTAGTATGGGGAAGGTTAAGTGATACTGCACACCATCATTTAGCTATTGCCATCATTTTCCTGATTGCTGGTCATATGTACAAGACTAACTGGGGCATTGGTCATAGCCTTAAAGACATTCTAGAAGCTCATAAAGGTCCATTTACAGGACAAGGGCATAAGGATCTTTATGAGATTTTAACAACTTCATGGCATGCTCAATTATCTCTTAACCTAGCCATGTTGGGTTCCTTAACCATTATTGTAGCTCATCATATGTATTCCATGCCTCCTTATCCATATCTAGCTACTGACTACGGTACACAACTTTCATTGTTCACACATCACATGTGGATTGGTGGATTTCTGATAGTTGGTGCTGCTGCACATGCAGCCATTTTTCTAGTAAGAGACTATGATCCAACTACTCGATACAATGATCTTTTAGATCGTATTCTTAGGCACCGCGATGCAATCATATCACATCTTAACTGGGTATGTATATTTTTAGGTTTTCACAGTTTTGGCTTGTACATCCATAATGATACCATGAGTGCTTTAGGACGTCCTCAAGACATGTTTTCAGATACTGCTATCCAATTACAACCCATCTTTGCTCAATGGGTACAAAATACTCATGCTTTAGCACCTAGTCTAACAGCTCCTGGTGCAACAACGAGTACCAGCTTAACTTGGGGAGGTAGCGATTTAGTAGCAGTAGGTGGCAAAGTAGCTTTGTTACCTATTCCATTAGGAACCGCGGATTTTCTAGTCCATCATATTCATGCATTTACAATTCATGTAACTGTATTGATATTACTGAAGGGTGTTCTATTTGCTCGCAGTTCCCGTTTGATACCTGATAAAGCAAATCTTGGTTTTCGTTTTCCTTGTGATGGACCTGGACGAGGAGGAACATGTCAAGTATCCGCCTGGGATCATGTTTTCTTAGGTCTATTTTGGATGTACAATTCAATTTCGGTAGTAATTTTTCATTTCAGTTGGAAAATGCAGTCGGATGTTTGGGGTACCATAAGCGATCAAGGGATAATTACTCATATCACAGGAGGGAATTTTGCACAAAGTTCCATTACGATTAATGGGTGGCTTAGAGATTTCCTATGGGCACAGGCTTCTCAAGTAATTCAATCTTATGGTTCTTCATTATCTGCATATGGTCTTTTTTTCTTAGGTGCTCATTTTGTCTGGGCTTTCAGTTTAATGTTTCTATTTAGTGGCCGTGGTTATTGGCAAGAACTTATTGAATCCATTGTTTGGGCTCATAACAAATTAAAAGTTGCTCCTGCTACTCAGCCTAGAGCTTTGAGCATTATACAAGGACGTGCTGTAGGAGTAACCCATTACCTTCTGGGTGGAATTGCCACAACATGGGCATTCTTCTTAGCAAGAATTATTGCAGTAGGAATGGCATTAAGATTTCCGAGGTTTAGCCAAGGTTTAGCTCAGGACCCCACTACTCGTCGTATTTGGTTTGGTATTGCTATTGCACATGACTTCGAGATTCATGATGATATTACTGAAGAACGTCTTTATCAGAATATTTTTGCTTCTCACTTTGGTCAGTTAGCTATAATATTTCTGTGGACATCTGGAAATCTGTTTCATGTAGCTTGGCAAGGAAATTTTGAGTTATGGATAACGGATCCTTTGCATATAAGACCTATTGCTCATGCAATTTGGGATCCGCATTTTGGCCAACCAGCTGTAGAAGCCTTTACTCGGGGAGGTGCTACTGGCCCAGTCAATATTGCTTATTCTGGTCTTTATCAGTGGTGGTATACAATCGGATTACGAAGCAATGAAGATCTTTATACTGGAGCTCTTTTTCTATTACTTCTTTCTGCAATATCCTTAGTTGCAGGTTGGTTACATCTACAACCCAAATGGAAACCAAGCCTTTCGTGGTTCAAGAATGCCGAATCTCGTCTCAATCATCATTTGTCAGGACTTTTCGGAGTAAGTTCTTTGGCTTGGACAGGGCATTTAGTCCATGTCGCTATTCCTGGATCTAGAGGAGAATACGTCAGGTGGAGTAATTTCTTAGATGTATCACCGCACCCCCAAGGGTTGGGACCCCTTCTTACGGGTCAATGGAATCTTTATGCTCAAGATCCTGATTCGAGTAATCATTTATTTAGCACTTCCCAAGGAGCGGGAACTGCCATTCTAACCCTTCTTGGGGGATTCCATCCACAAACACAAAGTTTATGGTTGACTGATATCGCTCATCATCATTTAGCTATTGCCTTTATTTTTCTAATTGCTGGTCATATGTATAGAACTAATTTCGGAATTGGACATAGTATCAAAGATCTTTTAGAAGCACATATTCCTCCAGGGGGTCGATTAGGACGTGGCCATAAAGGTCTTTATGACACAATCAATAACTCCATTCATTTTCAATTAGGTCTTGCTCTAGCTTCTTTAGGGGTTATTACTTCATTGGTAGCTCAACATATGTACTCTTTACCTGCTTATGCATTCATCGCACAAGACTTTACTACTCAAGCTGCCTTATATACTCATCACCAATATATTGCAGGGTTCATCATGACAGGAGCCTTTGCTCATGGAGCTATATTTTTCATTAGAGATTACAATCCAGCCCAGAATGAAAATAATGTATTGGCAAGAATGTTAGACCATAAAGAAGCGATCATATCGCATTTAAGCTGGGCAAGCCTTTTTCTGGGGTTCCATACCTTGGGCCTTTATGTTCATAACGATGTCATGCTTGCTTTTGGTACTCCGGAAAAACAAATCTTAATCGAACCCATATTTGCTCAATGGATACAATCTGCTCATGGTAAGACTTCATACGGATTTGATGTACTATTATCTTCAACGAGCGGCCCAGCCTTCAATTCAGGTCGAAACATATGGTTACCCGGATGGTTGAATGCTGTTAATGAGAATAGGAATTCTCTTTTCTTAACAATAGGCCCTGGAGATTTCTTGGTTCATCATGCTATTGCTCTAGGTTTACATACAACTACATTAATTTTAGTAAAGGGTGCTTTAGATGCACGTGGTTCTAAATTAATGCCGGATAAAAAGGATTTTGGTTATAGTTTTCCTTGTGACGGACCAGGGCGTGGCGGTACTTGTGATATTTCTGCTTGGGACGCATTTTATTTGGCAATTTTCTGGATGTTAAATACTATTGGATGGGTTACTTTTTATTGGCATTGGAAACATATTACTTTATGGCAAGGTAACGTTTCACAATTTAATGAGTCCTCCACTTATTTGATGGGATGGTTAAGAGATTATCTATGGTTAAACTCTTCACAACTTATCAATGGATATAATCCTTTTGGTATGAATAGTTTATCGGTATGGGCATGGATGTTCTTATTTGGACATCTTGTTTGGGCTACAGGGTTTATGTTCTTAATTTCTTGGCGTGGATATTGGCAGGAATTGATTGAGACTTTAGCGTGGGCTCATGAACGCACACCTTTGGCTAATTTGATTCGCTGGAGAGATAAACCGGTTGCTCTTTCCATTGTCCAAGCAAGATTGGTTGGAATGTCACATTCAGTAAAAATTTATGATACCTGTATAGGATGTACTCAATGTGTGCGAGCTTGTCCTACGGATGTATTGGAAATGATACCTTGGGATGGATGTAAAGCCAAACAAATTGCCTCCGCACCAAGAACGGAAGATTGTGTGGGTTGTAAAAGATGTGAATCTGCCTGTCCAACAGATTTTTTAAGTATCCGTGTTTATCTAGGGCCTGAAACAACTCGTAGCATGGCTCTAGCTTATATGACAGATCTTAATTTACCTTCTATTTTTGTACCTTTAATAGGCCTCGTATTTCCGGCATTTTCAATTATTTTTTTATTTTTTTATGTGCAAAAAAATAATATTTTGATGCAAGATATAAAGACATATCTCTCTGTGGCACCTGTGATAAGTACTCTATGGTTTGGTTCTTTAGCAGGTCTATTAATAGAAATAAATCGTTTATTCCCAGATGCTTTATCATTTCCTTTTTTTATGACTGCAATTTTAGAGAAACGTGAAAGCACAAGTTTATGGGGTCGCTTTTGTAACTGGATTACCAGCACTGAAAATCGCCTTTATATTGGATGGTTCGGTGTTTTAATGATTCCTACCTTATTGACCGCAACTTCCGTATTTATTATTGCCTTTATTGCTGCTCCTCCAGTGGATATTGATGGTATTCGTGAACCTGTTTCTGGTTCTTTACTTTATGGAAACAATATTATTTCTGGTGCTATTATTCCTACTTCCGCAGCTATCGGTTTACATTTTTATCCGATATGGGAAGCAGCATCTGTTGATGAATGGTTATACAATGGTGGTCCTTATGAGCTAATTGTTCTACACTTCTTACTTGGAGTAGCTTGCTATATGGGTCGTGAGTGGGAACTTAGTTTCCGTCTAGGTATGCGTCCTTGGATTGCTGTTGCGTATTCAGCTCCTGTTGCAGCTGCTACTGCTGTTTTCTTGATCTATCCTATTGGTCAAGGGAGTTTTTCTGATGGTATGCCTTTAGGAATTTCTGGTACTTTCAACTTTATGATTGTATTCCAGGCAGAGCATAACATCCTTATGCATCCATTTCACATGTTAGGTGTAGCTGGTGTATTTGGCGGTTCCCTATTTAGTGCTATGCATGGTTCTTTGGTAACCTCTAGTTTGATTAGGGAAACTACTGAGAACGAATCTGCTCTAGACCTAGCTATGGCTTTATACGAATTAGCGGTTTTTGATCCCTCTGATCCTGTTCTTGATCCAATGTGGAGACAGGGTATGTTCGTTATACCTTTCATGACTCGTTTAGGAATAACCAATTCATGGGGCGGTTGGAATATTTCAGGAGGAACTGTAACCAATCCAGGTATTTGGAGTTATGAAGGTGTTGCAGCGGCACATATAGTGTTTTCCGGTTTGTGCTTCTTGGCAGCTATCTGGCATTGGGTATATTGGGATTTAGAAGTATTCTGTGATGAACGTACAGGAAAACCTTCGTTGGATTTGCCCAAGATTTTTGGAATTCATTTATTTCTCTCAGGTGTAGCTTGCTTTGGCTTTGGCGCATTCCATGTAACAGGTTTGTACGGTCCTGGAATATGGGTGTCCGATCCTTATGGACTAACTGGAAAAGTACAAGCTGTCAATCCAGCTTGGGGTGTGGATGGTTTTGATCCTTTTATTCCAGGAGGAATAGCCTCTCATCATATTGCTGCAGGCACATTAGGTATATTAGCAGGTTTATTCCATCTGAGTGTCCGTCCGCCTCAACGTCTATACAAAGGATTACGCATGGGCAATATTGAAACTGTACTTTCCAGTAGTATTGCTGCTGTCTTTTTTGCAGCTTTTGTTGTTGCAGGAACTATGTGGTATGGTTCAGCAACTACCCCAATCGAATTATTTGGTCCTACTCGTTATCAATGGGACCAGGGATACTTTCAACAAGAAATATATCGAAGAGTTAGCGCTGGGCTAGCCGAAAATCTAAGTTTATCGGAAGCTTGGTCTAAAATTCCTGATAAATTAGCTTTTTATGATTACATTGGTAATAATCCGGCAAAAGGGGGATTATTTAGAGCAGGTTCAATGGATAACGGAGATGGAATAGCGGTTGGATGGTTAGGACACCCCCTTTTTAGAGATAAAGAAGGTCGGGAGCTTTTTGTACGTCGTATGCCTACCTTTTTTGAAACATTTCCGGTAGTTTTGGTAGATGAAGACGGGATTGTTAGAGCCGATGTTCCTTTTAGAAGGGCAGAATCTAAATATAGTGTTGAACAAGTAGGTGTAACTGTTGAGTTCTATGGTGGTGAACTTAATGGAGTAACTTATTCAGATCCTGCTACTGTTAAAAAATATGCTAGACGTGCCCAATTAGGTGAGATTTTTGAATTAGATCGAGCTACTTTGAAATCTGACGGTGTTTTTCGTAGTAGTCCAAGGGGTTGGTTTACTTTTGGACATGCTACATTCGCTTTGCTTTTCTTGGATGCTCAAGTGGAATTTGGAACATTCCAAAAAGTTGCATTTGTATGGTCTGGAGAGGCTTATTTGTCTTATAGTTTAGGTGCTTTATCTGTCTTTGGTTTCATTGCTTGTTGTTTTGTCTGGTTCAATAATACTGCTTATCCTAGTGAGTTTTATGGACCCACTGGGCCAGAAGCTTCTCAAGCTCAAGCATTTACTTTTCTAGTTAGAGACCAACGTCTTGGAGCTAATGTGGGGTCCGCACAAGGACCTACTGGTTTAGGTAAATATCTAATGCGTTCCCCGACTGGAGAGGTTATTTTTGGAGGAGAAACGATGCGTTTTTGGGATCTTCGTGCTCCTTGGTTAGAACCTCTAAGGGGTCCAAATGGTTTGGACTTGAGCAGGCTAAAAAAAGACATACAACCTTGGCAAGAACGACGTTCGGCAGAATATATGACTCATGCTCCTTTAGGTTCTTTAAATTCTGTGGGTGGTGTAGCTACGGAGATCAATGCAGTCAATTATGTCTCTCCTAGAAGTTGGTTAGCGACCTCTCATTTTGTTCTAGGGTTCTTCTTTTTTGTAGGACATTTGTGGCATGCGGGAAGAGCCCGTGCAGCTGCAGCAGGGTTTGAAAAAGGAATCGATCGTGATTTGGAACCCGTTCTTTTCATGACTCCTCTTAACATGTTACGTCAATTCGAAATTGCTCGATCTGTTCAATTGCGACCTTATAATGCAATTGCATTCTCTGGTCCAATCGCTGTTTTTGTTTCCGTATTCCTAATTTATCCACTGGGTCAATCTGGTTGGTTCTTTGCACCGAGTTTTGGCGTAGCAGCTATATTTCGATTCATCCTCTTCTTCCAAGGATTTCATAATTGGACATTGAACCCTTTTCATATGATGGGAGTTGCCGGAGTATTAGGTGCGGCTATGTCTGGAAGCACGGGAGAACGTTCTTTTGCTGATATTATCACCAGTATTCGATACTGGGTTATTCATAGCATTACTATACCTTCCTTATTCATTGCGGGTTGGTTATTCGTCAGTACGGGTTTAGCTTACGACGTATTTGGAAGTCCTCGGCCAAACGAATATTTCACGGAAACTCGACAAGGGATTCCATTGATAACCGAACGTTTTGATTCTTTGGAACAACTTGATGAATTTAGTATGACCATAGATCGAACCTATCCAATTTTTACAGTACGATGGTTGGCTGTTCACGGATTAGCTGTACCTACCGTTTCTTTTTTAGGGTCAATATCAGCAATGCAGTTCATCCAACGAATGGCTACACAAACCGTTGAAGATAGTTCTAGATCTGGATCAAGACGAACTCCTGTCGGGGATTTATTGAAACCCTTAAATTCAGAATATGGTAAAGTAGCTCCGGGCTGGGGTACTACACCACTTATGGGAGTTGCAATGGCTTTATTTGCTGTATTCCTATGTATTCTTTTGGAAATTTATAACTCTTCTGTTTTATTGGATGGGATTACTAGGATGCTTACTCTCAAACTTTTTGTTTATACAGTAGTTATATTTTTTGTTTCCCTTTTTATTTTCGGATTTTTATCTAATGATCCAGGGCGTAATCCAGGGCGTGAGGAAATGGCCGATACTACTGGAAGGATTCCTCTTTGGCTAATAGGTACTTTAACAGGTATTCTTGTTATAGGTTTAATAGGTGTTTTCTTTTACGGTTCATATTCTGGATTGGGTTCATCTTTAATGCTAAATATCTTTAGTTTAATCTGTATCTGTCTTAATTCTGTCCTTTATCCGAGTAATTCTTTCTTTGCCAAATTGCCCGAAGCTTATGCGATTTTCAATCCAATTGTAGATTTTATGCCTGTTGTACCTATACTCTTTTTTCTCCTAGCTTTTGTTTGGCAAGCTGCTGTAAGCTTTCGAATGACACAATCAAACCCGAATGAACAAAATGTTGAATTGAATCGTACCAGTCTATACTGGGGTTTATTACTAATTTTTGTACTTGCTGTTTTATTTTCCAATTATTTCTTTAATATGGAAGTCAATATTCTCGCATTTATTGCTACTGCACTGTTCATTCTAGTTCCTACTGCTTTTTTACTTATTATCTACGTAAAAACAGTCAGTCAAAATGATATGGAAACAGCAACCTTAGTAGCGATCTTTATATCTGGTTTACTTGTAAGCTTTACTGGGTACGCCTTATATACCGCTTTTGGGCAACCCTCTCAACAACTAAGAGATCCATTCGAAGAACATGGGGATATGGAAGCTTTGGTTTATACATTCCTTTTAGTCTCGATTTTAGGGATAATCTTTTTCGCTATCTTTTTTCGAGAACCACCTAAGGTTCCAACTAAAATAATGACTATTGCTTTCCAATTAGCTGTTTTTGCACTGATTGCGACTTCATCAGTCTTACTTATTAGTGTACCTCTTGTATTTGCTTCTTCTGATGGTTGGTCAAGTAACAAAAATGTTCTATTTTCCGGTACATCATTATGGATTGGATTAGTCTTCATGCGTTGGAGACGTTTCTTATTCGAAGCAATTTATAAAGCACAGGCCGAAACAGGTGAAATCAAAGGGCACTACTTGAATGCTACTGCAGCTACATCTGAAGAAATGCTTAAAAGAGCAGTATTTGCTAGAGAATTGGGAGTTCCTATCATAATGCATGACTACTTAACTGGGGGATTCACTGCAAATACTAGTTTGGCTTTTTATTGTCGTGATAATGGTCTACTTCTTCACATCCACCGCGCAATGCATGCAGTTATTGATAGACAGAAAAACCATGGTATGCATTTCCGTGTACTAGCTAAAGCATTACGTATGTCTGGTGGAGATCATATTCACGCTGGTACAGTAGTAGGTAAACTGGAAGGGGAGCGTGAGATGACTTTAGGTTTTGTTGATTTATTACGTGATGATTATATTGAAAAAGATCGTAGTCGTGGTATCTTTTTCACTCAAGATTGGGTCTCTATGCCTGGTGTTATACCTGTGGCTTCAGGGGGTATCCATGTTTGGCATATGCCTGCTTTGACCGAAATCTTTGGAGATGATTCCGTACTTCAATTTGGTGGAGGAACCTTAGGACACCCTTGGGGAAATGCACCTGGTGCAGTAGCTAACAGGGTGGCTTTAGAAGCGTGTGTACAAGCTCGTAATGAAGGACGTGATCTTGCTCGTGAAGGTAATGAGATTATTCGAGCAGCAGCTAAATGGAGTCCTGAACTAGCCGCTGCTTGTGAAATATGGAAAGCAATCAAATTTTTCGATCCGGTAGATATGATTCAACCTCAAACTATCTTGAATGTAGCAGATAACAGCGGTGCTCGAAAATTGATGTGTATTCGAATCATAGGAGCTAGTAATCAACGATATGCTAAAATTGGTAATGTTATTGTTGCTGTAATCAAAGAAGCAGTTCCCAATATGTCTCTAGAAAAATCTGAAGTAATTCGAGCTGTAATTGTACGTACATGTAAGGAATTCAAATGTGAAGATGGTATGATAATAAAATACGATGACAATGCAGCAGTTGTCATTGATCAAAAAGGAAATCCAAAAGGATCTAGGATTTTTGGTGCAATCACCGAAGAATTGAGAAAATTTCGTTTTACTAAAATTCTCTCATTAGCTCCTGATGTATTAATGAAGGGAATATCTCGTCGAGGCAATTCGATTTCTTTTGGCAGATATGCTCTTCAAGCACTTGAACCTGCCTGGATTACAGCTAGACAAATAGAAGCAGGACGAAGGGCAATAACACGATATGTGAAAATATGGGTACGTATGTTTCCCGACAAACCTGTTACAATAAGGACTACGGAAACACGCATGGGTTCAGGTAAAGGAGATCCAAAATATTGGGTATGCGTTATTAAACCTGGTCGAATACTTTATGAAATGAGTGGAGTATCAGAAACTATTGCTAGAAGAGCTATCTCAATAGCTGCTCACAAAATGCCTATACAAACTCAATTTCTTATGCCTTTAGGCACGGCCATACATAACATAGAATTCACACATGGAAAAGGCGGACAATTAGCTAGAGCAGCAGGTGCTGTAGCGAGACTGATTGCAAAAGAGGGTAAATCAGCCACATTAAGATTACCATCTGGGGAGGTTCGTTTGATATCCCAAAACTGCTTAGCAACAATCGGACAAGTGGGTAATGTTGGGGTGAAGCTCAAGAATTTGGGTAGAGCTGGATCGAAGTGTTGGCTAGGTAAGCGTCCTGTGGTAAGAGGAGTAGTTATGAACCCTGTGGACCATCCACACGGGGGCGGTGAAGGAAAAGCCCCAATTGGTAGAAAAAAACCCGCAACTCCTTGGGGTTATCCTGCGCTTGGAAGAAGAAGTAGGAAAAGGAGAAAATATAGTGATAGCTTGATTCTTCGTCGAGGATATATAGCTCGAAGACGTCGAAAAAAAAATGTATCAGGTTTTAGAGGAGCTCATTCAAGACATACTCGAATGATTATTCAACAGAAAATGAGAGGTTTGTTTTACTCTCATCGAGATAGAGGCAGTAAAAAGAGGTATTTTCGTCGTTTGTGGATCACTAGAATAAATGCAGTAATTCGTGAAAACCAAACATTTGATAGTTATTGTAAGTTTATCCACAATCTGTATAAGAAGCAATCTTTTCTTAATCGTAAAATACTTTCACAAATATCTATATCAAATAAGATTGGTTTTTGTAAGATTTCTAATAAAATATTCATTAGTAAAGGACACAGTTATCCAATAAAAAATATCTGGAGAAAAAAAGCATATTTAACTGTAGTAAAAACCTGTTCTTTAGTAAAATCTAATACACTCAATTTATTAGAATTGAGAAAATTTTGTCGCTATTGTAACAAACATACGACTCATAGGGAAATAAAAATGAAAATTGGAGCATCAGTTCGTAAAATTTGTAAAAGATGTCGATTAGTTCGTAGACGTAAACAACTTACTGTGATTTGTCCCAATCTGAAACATAAAAAAAGGCAAGGT??????????????????????????????????????????????????????????????????????????????????????????????????????????????????????????????????????????????????????????????????????????????????????????????????????????????????????????????????????????????????????????????????????????????????????????????????????????????????????????????????????????????????????????????????????????????????????????????????????????????????????????????????????????????????????????????????????????????????????????????????????????????????????????????????????????????????????????????????????????????????????????GATTCGGGGTTTTCAGTTATAGCTGAATATCAGGGAAAGGTCTTTTATACTGATAGTCACAAGATCTCCTTTTCAAGGAATGGGATTTCATTAGTTAAGTATCAAGGTTCCAACAAAAAAACTTTTATACATCAAAAATCCCGAGTTCAGGGAGGTCAATGCGTCAAAAAAGGTCAAATTTTAGCGGATGGTGCCGCTACAGTTGGTGGAGAACTCGCTTTAGGAAAAAATATATTAGTAGCTTATATGCCGTGGGAGGGTTATAATTCTGAAGATGCGGTACTAATTAGCGAACGCTTGATATATGAAGATATTTTGACTTCTTTTTATATTCGTAAATATGAGATTAAAACTTATATGACAAATCAAGCTGAAAGAATCACTAAGGGAATACCCCATCTCGAGACTTATTTTCTCCGTAATTTGGATAGGAATGGGATTGTGATGCTGGGATCTTGGGTGGAAACAGGTGATATTTTACAGATTCATAGGATGATTGACCAGTATAAACATCAAAAACTTCAAATTGGACCAGTTTCTCCTCAACAAATAAAGGCTTGGGCGACCAAAATCGGAGAGGTAACCAAAATTCAGACTTTTCATTATAAAAGCAATAAACCAGAGAAAAATGGGTTGTTTTGCGAAAGAATCTTTGGACCCATAAAAAGTGGATTTTGTGCGTGTGGAGCTGAAAAAGAAAACCCAAGATTTTGTGAAGAATGTGGAGTAGAATTTGGTAACTCTCGAATACGAAGATATCAAATGGGGTATATCAAACTCGCATGTCCAGTGACTCATGTGTGGTATTTAAAACGTCTTCCTAGTTATATCGCAAATCTTTTAGATAAATCCCTTAAGGAATTAAAAAGCCTAGTATATTGCTCTTCTTTTGCTAGGGCCATAGCTAAAAAACCGACTTTCTTACGATTAAGAGGTTTATTCGAATATGAAATCCAATCCCGGAAATACAGCATTCCACTTTTTTTTACATTTCAAAATCGAGAAATTCTTATAGGAGCTGATGCTATTAGAGAGCAATTAGCTGATTTAGATTTGCGAATTATTATCGAGAATTCATTAGTAGAATGGAAAAAATTATGGGAAAATAGAAAACAAATAAGAAAGAATTTTTTGGTTAGACGTATGGGATTAGCTAAACATTTTCTTCAAACAAATATAGAACCTGAATGGATGATTTTGTACTTATTACCAGTTCTTCCTCCCGAATTGAGACCCATTATTCAAATAGATGGGGGTAAGCTAATAAGTTCGGATATTAATGAGCTCTATAGAAGAGTTATTCGTCGGAATGATCTTCTTAGCTGTTCGGACAGAGAGGTTGTAAATTCTCAGGTAAAATTATTACAAGAAGCTGTAGATATACTTCTTATTGGAGTCCACGAACCAAGTAAGGATGGTAAAGATAAAGTTTACAAATCTTTTTCAGATATCATAGGAGGGAAAGAAGGAAGATTCCGGGAGACTTTGCTTGGTAAACGGGTTGATTATTCAGGGCGTTCTGTCATTGTTGTGGGTCCTTCTCTTTCATTACATCAATGCGGATTACCTCGAGAAATCGCAATAGAGCTTTTCCAAGCATTTCTAATCCGTGATCTAATTAGGAAACATTTCGCTTCTAATACAGCGACTGCTAAAAGGCAGATTCGGGAAAAAGAACTTATTGTATGGGAAATACTTCAAGAAGTTGTGCAGGGGCATCCTGTATTACTGAATAGAGCACCAACTCTGCATAGATTAGGCATATTGGCCTTCCAACCCATTTTAGTGGAGGGGCGTGCTATTTATTTACACCCATTAGTTTGTAAGGGTTTTAATGCAGACTTTGATGGAGATCAAATGGCTGTTCATTTACCTTTATCTTTAGAAGCTCAAGCGGAAGCTCGTTTACTTATGTTTTCTCATACAAATCTGTTATCTCCAGCTATTGGAGATCCTATTTGTGTACCAACACAAGATATGCTTATTGGACTTTATATATTAACCATGGGAAATCGTCGAGGGATTTGTGCAAATAGGTATAATTGCAGAAACTATCAAAATAAAGAACCTTATTTTTCTAGCTCATATGATGCACTTGGAGCTTATCGGCAAAAAAGAATCAGTTTAAATAATCCTTTGTGGCTCCAATGGCCTTTTATTGGGTCAAATGAACTTCCCATTGAAGTTCAATATGAATCTTTGGGTACTTCTCATGAGATTTATGGGCATTATCTTATAATAAGAAGTGCAAAAGAAGAAATTCGTTGTATATACATTCGAACCACTCTTGGTCATATTTCTTTTTATCGAGAAATAGAAGAAGCCATACAAGGGTTTAGTCGAATTATTGATTTAGCAACACTTTTCCCTCAGGATCTCGTGCAAGAAAAAGACAATCTACAATTTAGAATTGTCAATTATTTCCTTTATATTCGAATAATTTGTCTTAAGACTATTCAACTAGTTCGGACTTGTTTAGTATTGAATGACCAAAAACAAGAAGAGGTTCATTCATTTGTTGAGATAAAAACATATTTAATTCGCAATTTCATCAAAATTGAGTTAATTGGAAAAAGATATGAAAGAGCAAGTTCAGGATTAATTCCTAATGTATTAGATTCCAAGACGAAAATGGGTACTTTGTTGATAATTTTGCCATCGTCCAATTGTTCTCAAATGCCGCTAGGTGCTATTGTATCTAAAAATTTTTATTCATTTTTTGTAACTCATAATGAGATCTTATTAAATAAATATGCTGAATACTGTTTAATAGATGAGAATAGCAGAATTTACAGTCCATTGAACCCGTTCAATTGGAATTGGTTCTTTCACGACAATAGTTGGGAAGAAACATCGACAAAAATAAGTCTTGGACAATTTATTTGCGAAAATTTGTGTCTTTTTGTCAAAAAATCTGGTCAAATTGTAATTATCAATCTTGATTCCTTAGTTATAAGATCAGCTAAGCCCTATTTGCTCACTTCAGGCACAACCATTCATGGTCATTATGGGGAAATCTTTTATAAAGGAGATGTATTAGTTACATTTCTATATGAAAAATCGAGATCTAGTGATATAACGCAAGGTCTTCCAAAAGTAGAGAAATTTTTCGAAGCGTTACTATTGATAAACCTAAAAAGGAGGGTTGAAGGTTGGAACGAATGTATACCAAGAATTCTTGGAGTACCTTGGGTTTTCTTGATTGGAGCTGAGCTAACCATAGCCCAAAGTCGTATTTCTTTGGTTAATGAGATCCAAAAGGTTTATCGATCTCAGGGGGTACATATCCATAATAGACATATCGAGATTATTGTACATCAAGTAACATCAAAAGTGTTGGTTTCAGAAGACGGAATGTCTAATGTCTTTTTACCTAGAGAGTTAATTGGGTTATTACGAGCGGAACGAGCAGGACGCGCTTTGGATTCAATCTTTTATCGGGCAATCTTGTTGGGAGTAACAAGAGCCTCTCTAAATACTCAAAGTTTCATATCTGAAGCAAGTTTTCAAGAAACCGCTCGAGTTTTAGCAAAAGCTGCTCTGCGAGGTCGTATTGATTGGTTGAAAGGTCTGAAAGAAAACGTTGTTCTGGGAAGAATTTTACCTATTGGTGGATTGAAAAAAAAACGTTTTCGTTTAAGAACTATACGACGTAAAATACAAAAAGGACTTATTCATATTCAAGCAAGTTCTAACAATACCATTATAACTGTTTCAGATTTTGAGGGTCAGGTAGTTTCATGGGATTCCGCTGGTACTTCTCGATTCAAGGGTCCAAAAAAACCAACACCCTATGCTGCCCAAACTGCAACAAGAAATGCTATTTATATGTTAGGTATGAAAAAGGCAGCAATTAAGATAAACGGTGCTGGTCCTGGAAGAGCTGCAGCATTAAAAAGCGTTGTTCATAGTGGTGTAAAATTAAGTTTCATACGTGATGTAACACCTCTGCCACATAATGGATGCCGGCCCCCTAAAAGAAGACGTGTTATGGCAAAAAAAAGTTTAATTCAGAGAGAACACAAGCGAAAGAAATTGGAAGAAAAATATCGTTTGATTCGTCAGTCTTTAAAAAAGAGCAAAGACTCATCCTTGGAAATAAGAGAAATTCAAAGAAAATTGCAATCTCTACCACGTAATAGTGCACCTACACGTCTTCATAGACGTTGTCTTGTTACTGGGAGACCTAGAGCTAACTATCGAGATTTTGGACTATCCGGGCACATACTTCGACAAATGGTTCATGCATGTTTATTACCGGGTGCAACAAAATCAAGTTGGATAAAACTTCGTTTGAGACGATGTGGGAAAAAGTTTTATGATCCAATAAATAAAAAAACTTATTTAAATTTTTCTGCTATTCTTTTTTTTCTTAAAAAAGGTGCTCAACCTACAGAGACTGTTCATGATATATTAACAAGGGCAGAATTTTTTATGGTTGGCCATACAATCGGTATTCATAATGGAAAGGAACATATACCTATTTATATAACAGATTCTATGAAAGGTCACAAATTGGGAGAATTCGCGCCTACCCGGAACGATAACGATAATAAATCTGTAATGATGACAAGAAGATATTGGAACATCAATTTTGAAGAGATGATTGAAGCAAGAGTTCATTTAGGTAATTATAAAAGGAGATGGAATCCTAAAATTACTCCTTATATCCTTCTAAAGCGTTTAGGTATACATATTACAAATCCCGCTAAAACTGCTCGTTTTTTATCAGAAGCTTGTGATTTACTTTTTGATGCAGCAAGTAAAAAAAAAAACATTTTAATTGTTGGTACTCAAAAAGTCGCGGATTCAGTAGCGTTGGCTGGAGAAGATCGAAAAATACGAAATTTTTTCAAGAATTATATACAATTTGAAGGAATTATACGTATACAAATTGAAAAACAATTCAAGGAAAATATAGAAAAACAATATCCCAGAAGACTTCGTATTCAACTCGAATACGCTGAAGAACCATATAGCCACCCTAATCTTATTGCAGAATTTATAGCCTTACAATTAAAACAAAGAGTTCCGTTTAGAAAGACAATGAAAAAAGCTATTGATATAACTAAAACAGGTATAAAAGGAATCAAAATACAACTCGCAGGCCGTATCGACGGAAAAGATATCGCGCGTAAAGAAAGTAAAAAAAAGGGTAAACTACCCTTACAAATAATTTGTACCAAAATGGATTATTATTCTCATACAATTCAAGCTGTCTATGGAGTTTTAGGCTTAAAAATTTGGATATTTAGAAAGATGTCTCGTTATCGAGGACCTCGTTTAAAAAAAATACGTCGTCTGCGAGCTTTACCAGGACTAGTTACCCAAAGGAAAAAACACATTCCTAGAAATAAGGAATATCGCGTTCGTTTAGAAGAAAAACAGAAATTACGTTTTAATTATGGTTTGACAGAACGACAATTAGTTAGATATATGCATATCGCTGGAAAAAGCAAAGGATCAACAGGTCAGGTTTTGTTACAACTACTTGAAATGCGTTTGGATAACATCGTTTTTCGTTTGAATATGGCTTCGACCATTCCTGGAGCCAGACAATTGGTGAACCATAGACATATTTTAGTTAATGGTCATATAGTTGATATACCGAGTTATCGTTGCAAACCCAGAATTACTACAAAGAATAACGAAAGATTTTTTGATAAGATTAAAAGAAGCTTTCAAGGACAAGTAAATAAAATAATAGATAGGTCAGGGGTCTTGTTGTCAATAAAGGAATTCTTAGTCGTAGAATATTATTCTCGTCAAATTATGTTGGTTAACCGTATGATGAAACACGGAAAAAAATCATTGGCTTATCAAATTTTCTATCGAGCCGGGATAGATATTAGACAAACAAAACAAAATCCAGTATATGTTGAGTCAAGTAGAATGAGTAAGGACACTATTTCCAATCTTATTACTTTGATAAGAAATGCTGACATGGCTAAAAAAGAAACTGTTCCAATACCATCTACAAACATTACTGAAAGCATTGTTAAGATACTTTTAAGAGAGGGTTTTATTGAAAATGTTCGGAAACACAAAAAAAATAACAAAAATTTCTTGATTTTAAGTTTACCTAAAAAAGGAATAATAAGCCGACCCAGTTTTCGAATTTACTCAAAGTATCAACGAATTCCTAAGATTCTAGGTGGAATAGGAATCGTAATTCTGTCTACTTCTCGAGGTATAATAACAGATCGAGAAGCTCGACTTCAAAGAATTGGAGGAGAAATTTTATGTTATATATGG??????????????????????????????????????????????????????????????????????????????????????????????????????????????????????????????????????????????????????????????????????????????ATGCTGGCTCAATCGGAGGGAAATTATGCAGAAGCTTTACAGAATTATTATGAAGCTACGCGACCAGAAATGGATCCTTATGACCGAAGTTATATACTCTATAACATAGGCCTTATACATACAAGCAATGGAGAGCATACAAAAGCTTTGGAATATTATTTTCGAGCACTAGAACGAAATCCCTTTTTACCGCAAATGAATTGGCGATCAAAAGATATATGGATAGAATTTCTAAAGGGGTCTCGAAAAACAAGTAATTTTTTATGGTCTTTTATCCTTTTTTTAGGTTCACTAGGATTCTTAGTGGTTGGAACTTCCAGTTATCTTGGTAGAGATATTATATATCTATTTCCGTCTCAGAAAATCCTTTTTTTTCAACAAGGAATCATAATGTCTTTCTACGGGATGGCAGGTCTATTCATGAGTTCGTATTTGTGGTGTACAATTTTTTGGAATGTAGGGAGTGGTTATGACCAATTTGATAGAAAAAAAGGAATTGTGTGTATTTTTCGTTGGGGATTTCCTGGATTAAATCGTCGCATCTTTCTTCGCTTCCTTATGAAAGATATCCAATCAATTAGAATTGAGGATAAAGAGGGCTTTTATTCTCGTCGTGTACTTTATATGGAAATAAAGGGTCAAGGATCCATTCCCTTGACTCATACGTATGATAATTTGACGCCGCGTGAAATTGAACAAAAAGCTGTCGAATTGGCCTATTTCTTGTGTGTACCAATTGAAGTATTT
>Carex_siderostica
CGAGCCGACGAAATTAGTAGTATTATCCGTGAACGTATTGAACAATATAATAGAGAAGTCAAGATTATAAATACCGGTAATGTACTTCAAGTAGGTGATGGTATTGCTCGTATTTATGGTCTTAATGAAGTCATGGCAGGTGAATTAGTAGAGTTTGAAGAGGGTACAATAGGTATTGCTCTGAATTTGGAATCCAAAAATGTTGGCGTTGTATTAATGGGTGATGGTTTGATGATAAAAGAGAAAAGTTCTGTAAAAGCAACAGGAAGAATTGCTCAGATACCTGTTAGTGAAGCTTATTTAGGTCGTGTTATAAATGCTTTGGCTCAACCTATTGATGGAAGAGGCCCAATTGCATCTTCTGAATCCCGATTAATTGAATCCCCTGCGCCTGGTATTATTTCGAGGCGTTCTGTATATGAGCCCCTTCAAACAGGGCTTATTGCTATTGATGCAATGATCCCTATAGGACGGGGTCAGCGAGAATTAATTATTGGAGACAGACAGACTGGTAAAACAGCAGTAGCCACAGATACGATTCTCAATCAAAAAGGGCAAAATGTAATATGTATTTATGTAGCTATCGGTCAAAAAGCATCTTCTGTGGCTCAGGTAGTGACTACTTTCCAAGATACAGGGGCCATGGAATACACTATTGTCGTAGCTGAAATGGCGGATTCACCTGCTACATTACAATACCTCGCTCCTTATACAGGAGCAGCTCTGGCTGAATATTTTATGTATCGTGAACGTCATACTTTAATAATTTATGATGATCTCTCTAAACAAGCACAAGCTTATCGCCAAATGTCTCTTCTATTAAGAAGGCCCCCTGGTCGTGAAGCTTATCCAGGAGATGTTTTTTACTTGCACTCACGTCTCTTGGAAAGAGCTGCTAAATTAAGTTCTCATTTAGGTGAAGGAAGTATGACTGCTTTACCAATAGTTGAGACTCAATCTGGAGATGTTTCAGCCTATATTCCTACTAATGTAATTTCTATTACAGATGGACAAATATTTTTATCTGCTGATTTATTCAATGCTGGAATCCGACCTGCTATTAATGTGGGTATTTCTGTTTCCAGAGTAGGATCTGCAGCTCAAATTAAAGCTATGAAACAAGTAGCTGGAAAATTAAAATTGGACCTAGCTCAATTCACAGAGTTAGAGGCCTTTTCACAATTTGCTTCTGCCCTTGATAAAAATACTCAGAATCAATTGGCAAGAGGTCGACGATTACGAGAGCTGCTTAAACAATCCCAAGCAGAACCTTTAACAGTGGAAGATCAGATAGCTACTATTTATACAGGAACGAATGGATATCTTGATGCCTTAGAGATTGGACAGGTAAGGCCTTTTCTTGAAAAACTGCGTAGCTGCTTAAAAAATAAAAAACCTGGATTTCAAGAGATTATATCTTCTACAAAGACATTTACCGAGGAGGCAGAAGCCCTTTTGAAAGAAGCTATTCAGGAAGAAATGAAAATCTTTGTGGTTGGGCATATTGTTCAAATTATTGGCCCAGTACTCGATATTGTCTTTCCTCCGGCTTTGGTAGTTAAAGGTCCATATACGGTTGGTCAGCAGATTAATGTTACTTGTGAGGTGCAACAATTATTAGGAAATAATCGAGTTAGAGCTGTAGCTATGAGTGCTACAGATGGTTTAACGAGAGGAATGGAAGTGATTGATACAGGGGCTGCTATAAGTGTTCCAGTTGGTGAAGCAACCCTCGGACGAATTTTCAACGTTCTTGGAGAGCCTGTTGATAATTTAGGCCCTTTAGATATTAGTAAAACATCTCCTATTCATAGATCTGCACCCGCCTTTGTAGAATTAGATACAAGATTATCAATCTTTGAAACAGGTATTAAAGTAGTAGATCTTTTAGCTCCTTACCGCCGTGGAGGAAAAATAGGACTATTCGGGGGAGCTGGAGTAGGTAAAAAAGAATCCGGAGTGATTAATGAAAAAAATCTTTCGGAATCAAGAATGCCTTCCGCAGTTGCTCTTGAAATAGCTGAAGCTAACTTGAGGAAAGCTAAGGGTAAGAGACAACTGATTGAAGCGAATCTAGCTCTTAGACGAGCTAGGACACGAGTAGAGGCTGTTAATGTTATTTCTATGAATGAATACTCTGATCTGGAACGACAAAAACAAAATATCATTAAAAAAGGTTATAATAAATTGGAACGATTCGAAAATAATAAGAAAGAAACCCTTTGTTTTGAACAAGAAAGAGCAATTAATCAAGTCCGACAACGAATTCTGCAACAAGCCTTCCAAAGAGCTCTGGGAACTCTAAAAAGTTCTTTAAATAGTGAATTACATTCTCGTACGATCCGTGCTAATATTGCCATTCTCGGTACCATAATGAATGTTATATCATGTTCTACATATAATGTGCTATTTGAGATATCTGCTGTAGAAGTAGGCCAACATCTCTATTGGCAAATAGGAGGTTTACAAATCCATGGCCAAGTACTTATCACTTCTTGGATTGTAATTGCAATCTTGTTAGTGTCAGTCATCATAGCTGTTCGGAATCCACAAACCATTCCGACTGATGGTCAGAATTTCTTTGAATATATTCTTGAATTTATTCGGGACTTAAGCAAAACTCAGATTGGAGATGAATATGGTCCTTGGGTTCCCTTTATAGGAACTATGTTCTTATTTATTTTCGTTTCTAATTGGTCAGGTGCTCTTTTCCCTTGGAAAATCATAGAATTACCTCATGGGGAGTTAGCCGCCCCCACGAATGATATAAATACAACGGTTGCTTTAGCTTTACTCACGTCAGTGGCATATTTTTATGCGGGTCTTAGCAAAAAAGGATTGAGTTATTTTGAGAAATATATTAAGCCAACTCCAATCCTTTTACCAATTAATATTCTAGAAGATTTCACAAAACCCTTATCTCTGAGTTTTCGACTTTTTGGAAATATATTAGCTGATGAATTGGTAGTTGTTGTTCTTGTTTCTTTAGTCCCTTTAGTAATTCCTATACCTGTCATGTTGCTTGGATTATTTACAAGCGGTATTCAAGCTCTTATTTTTGCAACCTTAGCAGCAGCTTATATAGGAGAATCCATGGAGGGTCATCATTTATCTCCAAACTATTACAAATATGAATTAATTGAGCGTTTGGATTATTGGAGTTATCGTGTTATTAGTTTCGGATTTATCATTTTAACCTTAGGTATTCTTTGTGGAGCAGTATGGGCTAATGAAGCTTGGGGATCCTATTGGAATTGGGATCCAAAAGAAACTTGGGCATTTATAACTTGGATTATATTTGCAATTTATTTGCATATTATGAATCAAAATTGGAAAGGTAAAAATTCTGCGTTCATAGCTTCTATTGGATTTCTTATTATTTGGATATCTTACTTTGGTATCAATCTTTTAGGAATAGGTTTACATAGCTACGGTTCATTCAGATTTTTAGAGGAAATGAAAAAAGAGTACTCGGAAACATATATAAAAAAACCCGAAATACACAAGGAAACGATACAATTAGTTAGTACATACAATGAATATAATCTTTATATCCTTTTGCATTTCTCAACAAATCTAATCTGTTTCAGTATTTTAAGTGGTTATTTTCTGGGTAATGAGGAACTTATGATTCTTAATTCATGGGCTCAGGAATTCCTATATAACTTAAGTGACACAACAAAAGCTTTCTCAATTATTTTAGTTACTGATTTAGGAATTGGATTTCATTCAACTCATAATTGGGAACTCCTAATTGGTTCGGTCTATAAGGATCAGATTATATCTGGTCTTGTTTCTATTTTTCCAGTTATTTTAGATGCAATTGTGAAATATTGGATCTTCGATTATTTAAATCGTGTATCTCCTTCGCTTGTAGTAATTTATCATTCAATGAATGAA?????????????????????????????????????????????????????????????????????????????????TCTTACCTTGTCTGTTTTTGGCAATATTATTTTCATTTTTGGTCTGAGCCTAATAGGTTTCATAGAAACCAATTCTCTTATTATTTGTTCTACTTTATCGGTTATTATATAAGTGTAAAAATAAATTACTTGGTGGTAAGGAGTCAAATACTAGAGGATTCTATATTAATAGATACTCTTATTAAGAGATTTGATACTTTAGTTCCAGTCCTTCCTCTCATTAGATCATTGTCTAAAACTTCACTTTGTACTGTAGTAGGACATCCTACTAGTAAGCCAATCTGGACAGATTTATCAGATTGTGATATTATTAGTCGATTTGGTCGAATATATAAAAATCTTTTTCATTTTTATAGTGGATCTAAAAAGAGAATTTTGTATCGAGCTCGTAAACATAAAAGTACAGTAACAGAAGTACAAACTATCAATTCTTTCTCTACATTGGGATTTTTCAAAGAAGTCTATGGACTGATATGGATTGTACCTATTTTGACCCTGATATTGGGAATCACAATAGGGGTACTAGTAATTGTTTGGTTAGAAAGAGAAATATCTGCAGCGATCCAACAGCGTATTGGGCCTGAATATGCTGGTCCGTTGGGAATTCTTCAAGCTATAGCAGATGGGACTAAATTACTTTTGAAAGAGGATCTCCTCCCATCTCGAGGAGATATTCGTCTGTTTAGTGTTGGACCGTCTATAGCAGTCATATCAGTTCTACTAAGCTATTTAGTAATTCCTTTTGAGTATCGTCTTGTTTTAGCTGATCTCGATATAGGTGTTTTTTTATGGATCGCCATTTCAAGTATTGCTCCTATTGGTCTTCTTATGTCAGGATATGGATCGAATAATAAATATTCCTTTTTAGGTGGTCTACGAGCTGCTGCTCAATCTATTAGTTATGAAATACCATTAACTCTATGTGTATTATCAATATCTCTAAGTTCAAGTACAGTTGATATAGTTGAAGCACAGTCCAAATATGGTTTTTGGGGGTGGAATCTGTGGCGTCAGCCTATAGGCTTTCTAGTTTTTCTAATTTCTTCTCTAGCCGAATGTGAGAGATTGCCCTTTGATTTACCAGAAGCAGAGGAGGAATTAGTAGCAGGTTATCAAACCGAATATTCGGGTATCAAATATGCTCTCTTTTATCTTGCTTCTTACCTAAATCTATTAGTTTCTTCATTATTTGTCACAATTCTTTACTTAGGTGGGTGGAATTACATATCTATTCCTTTTGGAATGACAATTGGTATCTTTATTACATTAGCTAAGGCTTATTTTTTTCTCTTAATTTCTATCACAACAAGATGGACTTTACCTAGGATGAGAATAGACCAGTTATTAAATCTTGGATGGAAATTTCTTTTACCTATTTCTCTAGGTAATCTGTTATTAACAACTTCTTCTCAACTTGTCTCACTACTCATGGGTGGGGCAAGCTCTTCTATTCTGGTTCATGGTTTCTCTTGGCTATACGGTTCATCTGGAGGGGAGATCGAGCTTCAAGAGATAGTGAATGGTCTTATCAATACACAAATGTATAACTCCCCAGGAATCTCAATTGCGCTTATATTCATCACTGTAGGAATTGGCTTCAAGCTTTCCCCAGCGCCTTTTCATCAATGGACTCCTGACGTATACGAAGGAATGTTTCTGCTTCATGAATATGATATTTTCTGGGCATTTCTAATAATATCAAGCCTTTTTCCTATCTTAGCATTTTTGATTTCAGGAGTTTTAGCCCCGATTCGTGAAGGACCTGAAAAGTTTTCTAGTTATGAATCAGGTATAGAACCTATGGGAGATGCTTGGTTACAATTCCGAATTCGCTATTATATGTTTGCTCTTGTTTTTGTTGTTTTTGATGTTGAAACAGTCTTTCTTTATCCGTGGGCAATGAGCTTCGATGTATTAGGTGTATCTTTATTTATCGAAGCTTTTATTTTCGTTCTTATCCTAATTGGTGGTTCAGTTTACGCATGGCGAAAAGGAGCATTAGAATGGTCTGAACTTATTCTAACAGCTTACGTATTTTTTTTTTATTTCCAATTTGATGATAAATTAATCCAACTTAAAGAAAATCTTAAATGGATAGATGTTTTTGATTTCCAGTGGAGATTGGGAGTCGATGGGCTTTCCATAGAACTTATTTTATTCACAGGCTTTATTACTACTTTAGCCAGTTTAGCAGCTTGGCCAATTACTCGAAATTGCCAATTTTTTTATTTTCTAATGTTAGCAATGTATAGTGGTCAAATGGGATTATTTTTTTCTCAAGACCTTTTACTTTTCTTTATCATGTGGGAACTAGAATTAATTCCCATTTACTTACTTTTATCTATGTGGGGGGGTAAGAAACGTCTTTACTCGGCTACTAAATTCATTTTATACACAGCAGGAGGATCTATCTTTTTATTAACTGGAGTTCTAGGTATGGGTTTGTATGCTTCCAATAAACCAGTACTAGATTTTGAAAGATTAATTAATCAATCATATCCTCTCGTATTAGAAATAACATTTTATATCGGCTTTCTTATTGCATATGCTATCAAATTGCCAATTATACCCTTGCATACATGGTTACCAGATACCCACGGAGAAGCACATATATTTGAACACATGCTTTTTTTGAGTGTTTACTTATTCTCTATTGGTCTCTATGGATTAATTACAAGTCGAAACATGGTTAGGGCACTTATGTGCCTTGAACTTGTACTTAATTCCGTTAATATAAATCTTTTAATTTTTTCTGACATGTTTGATAATCGACAATTAAAAGGAGACATTTTATCCATCGTTATAGCTATTGCAGCTGCTGAAGCTGCTATTGGATTAGCAATTGTTTCATCCATTTATCATAACAGAAAAATTAATCAATCAAATTTATTATTATGTACCTTTTTATTATTTGTTGGTGCAATTGCTAAATCCGCGCAATTCCCACTTCACATATGGTTACCTGATGCCATGGAAGGACCCACCCCTATTTCTGCTCTTATACACGCTGCTACCATGGCAGCGGGGGTTTTTCTTGTAGCTCGACTCTTTCCTCTTCTCTTAATAACACCTAATATAATGCATATTATTTCTTCAATAGGTTTAATAACATTATTCTTAGGAGCTACTTTGGCTCTTGCTCAAATAGACATTAAAAGAAGTTTAGCCTATTCTACAATGTCTCAATTGGGTTACATTATACTAGCTTTAGGTATAGGTTCGTCTCGAACTGCTTTATTTCATTTGATTACCCATGCTTACTCTAAGGCTTTATTGTTTTTAGGATCTGGATCTATTATTCATTCAATGGAACCTGTTGTTGGATATTCACCGTATAAGAATCAAAATATGGTTCTTATGGGTGGTTTAACTAAATATATTCCAATTACAAGAACTGCCTTTTTATTGGGTACACTGTCTCTTTGTGGTATTCCACCCCTTGCCTGTTTCTGGTCTAAAGATGAGATTCTTAGTAATAGTTGGTTGCATTTCGGGATAATAGCTTACTTCACAACAGGATTAACAGCATTTTATATGTTTCGAGTATATTTACTTACTTTTGATGGATATTTGCGTATTCATTTTCAAGGTTACAGTAGTACTAATTTGTTTTATTCAATATCTCTATGGGGTAAAAGTTCAAACACCAATATACATAAAAAATCAAAAGAAAAATTTTTTACAAATAAATATACTTCTATATATCCTCATGAATTAGACAATACTATGCTCTTTCCTCTTCTCCTATTAGTACTTTTTACTATGTTCATTGGTTCAATAGGAATTTGCTTTGATTTATTATCGAAATGGTTAACTTTATCAAATTCAAATCAATGCGTAATTTTCTATGAATTCTTTCAAAATTTAATCATTTCAGTAAGTATAGCAACTTTTGGATTATGCATAGCATTCACTTTCTACGGATCTATAAATTCCTTTTTTCCGAATTTATATCTTTTTAATTTTTTTTTAGACCAAATACAAAATGCAATATATAATTGGTCATATAATCGTGGTTACATAGATATTGTTTATACTAGTGTTTTTACATTGGGTATAAGAAGATTAAGCAAGTTCACTGAATTTTTTGATAGACATATAGTTGACCGGATTCCAAATGGAATTGGTGTTACAAGTTTTTTTATAGGAGAAGGAATTAGGTATATAGGAAATGGGAGAGTCTCATCTTATTTATTCTTTTATTTATCTTTTGTATCTTTGTTTTTTTTAATCATGGATTTACCTGGACTAATACATGATATTCTTGTGGTATTTCTGGGATCAGTTCTTGTATTAGGGGGTCTAGGGGTAGTATTACTTACCAATCCAATTTATTCTGCCTTTTCGTTGGGATTGGTTCTTATTTCTATATCTTTATTTTATATTTCATTGAACTCCTATTTTGTAGCTGCCGCACAGCTCCTTATTTATGTCGGAGCCATAAATGTATTGATCTTATTTGCTGTAATGTTCATGAATGGTTCAGAATATTCCAAGGATTCCTATCTTTGGACCATTGGAGATGCGGTTACTTCACTGCTTTGTACAACTATTCTTTTTTCACTAATGACTACTATCCCAGATACATCATGGTACGGGATTCTTTGGACTACAAGATCAAACCAAATTATAGAACAGGACCTCATAAATAACGTTCAACAAATTGGGATTCATTTAGCAACAGATTTTTTTCTTCCCTTTGAACTCATTTCTATAATTCTTTTAGTTTCCTTGATAGGTGCAATTACTATGGCTCGACAAATGGAAAAAATAGCGGAAATGTTCCCTATGGTAACTGGGTTCACGAATTATGGTCAACAAACAATACGAGCTGCAAGGTACATTGGTCAAAGTTTCATAATTACCTTATCCCACACAAATCGTTTACCTGTCACTATTCAATATCCTTATGAGAAATCGATCATGTCAGAGCGTTTCCGGGGTCGAATCCACTTTGAATTTGATAAATGTATTGCTTGTGAAGTATGTGTTCGTGTATGCCCGATAGATCTACCCGTTGTTGATTGGAGATTGGAAAGAGATAAAAAGAAACAATTGCTTAATTATAGTATTGATTTCGGGGTTTGTATATTTTGCGGTAATTGTGTCGAGTATTGTCCAACAAACTGTTTATCAATGACTGAAGAATATGAACTTTCTACTTATGATCGTCATGAACCAATCTCCATAATTGGAGATTACACAATTCAAACTGTTCAAAATGATTTATCTGATTGGCTAGTCAATAATGAACTGGTTCATAGATCTTTAGGCTTTGATTCTCGAGGAATACAAACCTTACAAATAAAGGTCGAGGATTGGGACTCCATTGCTGTTATTTTATATGTATATGGTTACAATTATTTACGCTCTCAGTGTGTTTATGATGTAGCACCAGGGGGATTTTTAGGTAGCGTATATCATCTTACAAGAATACAATATGATATATATAATCCAGAAGAAGTATGTATAAAAGTATTTGTGTCTAGGAATAATCCTAGAATTCCGTCTGTTTTCTGGATTTGGAGAAGTGCTGATTTTCAAGAACGCGAATCTTATGATATATTGGGAATCTCTTATGATAATCATCCACGCCTTAAACGTATTTTAATGCCTGAAAGTTGGATAGGCTGGCCCTTGCGTAAGGACTATATTACTCCAAATTTCTATGAAATACAAGATGCCCTTATGAATTTGATTGACTTTTCGTTACTTGATCAAACAACCTCCAATTCAGTTATTTCAACTACATCAAATGATCTTTCAAATTGGTCAAGACTTTCCAGTTTATGGCCTCTTTTATATGGTACTAGTTGTTGTTTCATTGAATTTGCTTCATTAATAGGTTCACGATTTGATTTTGATCGTTATGGATTGGTACCAAGATCAAGTCCTAGGCAAGCGGACCTAATTTTAACAGCTGGCACTGTAACAATGAAAATGGCTCCTTCTTTAGTGCGATTATATGAACAAATGCCTGAACCAAAATATGTCATTGCTATGGGAGCTTGTACTATTACAGGGGGAATGTTCAGTACTGATTCTTATACTACTGTTCGGGGAGTTGATAAGCTAATTCCTGTGGATGTTTATTTACCGGGATGCCCGCCTAAACCAGAGGCAGTTATAGATGCTATAACAAAACTTCGTAAAAAAATATCTCGAGAAATAATTGAAGATAGAACTAGATCTCAAGAAGAAAATCGATGTTTTACTACTAATCATAAATTTCATGTTCAACGTAGTAATCATACTATGCAAAATAGAAATCCTTTTTATTGGATAAAAAAACAAATGACTCGATCCATGTATATATATGTACTAAGTCGAGTATCTATTTCAAATGCATATCCCATTTTTGCGCAACAGGGTTATGAGAATCCGCGAGAAACAACTGGACGCATTGTATGTGCCAATTGTCATTTAGCTAATAAGCCTGTGGAGATTGAAGTTCCGCAAGCTGTGTTTCCTGATACTGTATTTGAAGCCATTGTTCGAATTCCTTATGATATGCAATTGAAACAAGTTCTTGCTAATGGTAAAAAAGGGGGTTTGAATGTGGGTGCTGTTCTTATTTTACCCGAGGGATTTGAGCTAGCTCCAACCGATCGTATTTCTCCTGAGTTGAAAGAAAAGATAGGAAATTTGTCTTTTCAGAGTTATCGTCCGAATAAGAAAAATATTCTTGTTATAGGTCCTATTCCTGGTCAGAAATATAGTGAAATTGTCTTTCCCATTCTTTCTCCTGACCCTTCGACCAAGAAAGACATTCACTTCTTAAAATATCCCATATATGTAGGTGGGAACAGAGGAAGGGGTCAGATTTATCCCGATGGTGGAAAGAGTAACAATACAGTCTATAATGCTACATCAGCGGGTATAGTAAGCAAAATAGTACGTAAAGAGAAAGGTGGATATGAAATAACCGTAGGTGATGCGTTAGGACATCAATCAGTTGATGTTATACCTCCAGGGCCAGAGCTTCTTGTTTCAGAAGGTGAATCCATCAAGCTTGATCAACCATTAACAAGTAATCCTAATGTAGGAGGTTTTGGTCAGGGAGATGCGGAAATAGTTCTTCAAGATCCATTACGCATCCAAGGCCTTTTATTCTTCTTCACATTCGTTATTTTGGCACAAGTGTTTTTAGTTCTGAAAAAGAAACAGTTTGAAAAAGTTCAATTATATGAAATGAATTTCATGACTTTTTACTATCGTCCTACTGTTACAGAAGCTTTCTCTTCTGTTCAATATATAATGACTGAGGCCAACTTTGGCTGGTTAATCCGATCCGTTCATCGATGGTCAGCAAGTATGATGGTTCTAATGATGATTCTACACGTATTTCGTGTGTATCTCACTGGTGGGTTTAAAAAACCCCGCGAATTAACTTGGGTTACAGGTGTGGTTTTGGCTGTATTAACGGCATCTTTTGGTGTAACTGGCTATTCCTTACCTTGGGACCAAATTGGTTATTGGGCAGTCAAAATCGTTACTGGTGTACCTGAAGCTATTCCACTAATAGGATCCCCTTTAGTGGAGTTATTACGTGGAAGTGCTAGTGTCGGCCAATCCACTTTAACTCGTTTTTACAGTTTACATACTTTTGTATTGCCTCTTCTTACTGCTGTATTTATGTTGATGCACTTTCTAATGATACGTAAACAAGGTATTTCGGGTCCTTTAGTGTTAAGAGCAAAATTAGCTAAAGGGATGGGGCATAATTATTATGGGGAACCCGCGTGGCCCAACGATCTTTTATATATTTTTCCAGTAGTAATTCTAGGTACTATTGCATGTAACGTAGGTTTAGCGGTTTTAGAACCATCAATAATTGGTGAACCGGCGGACCCTTTTGCAACTCCTTTGGAAATATTACCTGAATGGTACTTCTTTCCCGTGTTTCAAATACTTCGTACAGTACCCAATAAGTTATTGGGCGTTCTTTTAATGGTTTCAGTACCATTGGGATTACTGACAGTACCTTTTTTGGAAAATGTCAATAAATTCCAAAATCCATTTCGCCGTCCAGTAGCTACAACGGTTTTTTTAATCGGTACCATAGTAGCTCTTTGGTTAGGTATTGGAGCCACACTGCCTATTGATAAGTCCTTAACTTTAGGTCTTTTTATGATTGAAGTTTTTCTATTTGGAATTGTCTTAGGCCTAATTCCTATCACTTTAGCAGGATTATTCGTGACTGCATATTTACAATACAGACGTGGTGATCAGTTGGACCTTATGCTTACTATAACTAGTTATTTCAGTTTTTTACTGGCTGCTTTAACTATAACCTTAGTTCTATTTATTGGTTTAAGAAAGATACGACTTATTATGGATTTAGTAAGTTTTGCTTGGGCTGCTTTAATGGTAGTCTTTACATTTTCACTTTCCCTTGTAGTATGGGGAAGGTTGAGCGATACTGCACACCATCATTTAGCTATTGCCATCCTTTTCCTGATTGCTGGCCATATGTACAAGACTAACTGGGGCATTGGTCATAGCCTTAAAGACATTCTAGAAGCTCATAAAGGTCCATTTACAGGACAAGGGCATAAGGATCTTTATGAGATTTTAACAACTTCATGGCATGCTCAATTATCTCTTAACCTAGCTATGTTAGGTTCCTTAACCATTATTGTAGCTCATCATATGTATTCCATGCCTCCTTATCCATATCTAGCTACTGACTATGGTACACAACTCTCATTGTTCACACATCACATGTGGATTGGTGGATTTCTGATAGTTGGTGCTGCTGCACATGCAGCCATTTTTCTAGTAAGAGACTATGATCCAACTACTCGATACAATGATCTTTTAGATCGTATCCTTAGGCACCGCGATGCAATCATATCACATCTTAACTGGGTATGTATATTTTTAGGTTTTCACAGTTTTGGCTTGTACATCCATAATGATACCATGAGTGCTTTAGGACGTCCTCAAGACATGTTTTCAGATACTGCTATCCAATTACAACCCATCTTTGCTCAATGGGTACAAAATACTCATGCTTTAGCACCTAGTCTAACAGCTCCTGGTGCAACAACGAGTACCAGCTTAACTTGGGGAGGTAGTGATTTAGTAGCAGTAGGTGGCAAAGTAGCTTTGTTACCTATTCCATTAGGAACCGCGGATTTTCTAGTCCATCATATTCATGCATTTACGATTCATGTAACTGTATTGATATTACTGAAGGGTGTTCTATTTGCTCGCAGTTCCCGTTTGATACCTGATAAAGCAAATCTTGGTTTTCGTTTTCCTTGTGATGGACCTGGACGAGGAGGAACATGTCAAGTATCCGCCTGGGATCATGTTTTCTTAGGTCTATTTTGGATGTACAATGCAATTTCGGTAGTAATTTTTCATTTCAGTTGGAAAATGCAGTCGGATGTTTGGGGTACCATAAGCGACCAAGGGATAATTACTCATATCACAGGAGGGAATTTTGCACAAAGTTCCATTACGATTAATGGGTGGCTTAGAGATTTCCTATGGGCACAGGCTTCTCAAGTAATTCAATCTTATGGTTCTTCATTATCTGCATATGGTCTTTTTTTCTTAGGTGCTCATTTTGTCTGGGCTTTCAGTTTAATGTTTCTATTTAGTGGCCGTGGTTATTGGCAAGAACTTATTGAATCCATTGTTTGGGCTCATAACAAATTAAAAGTTGCTCCTGCTACTCAGCCTAGAGCTTTGAGCATTATACAAGGACGTGCTGTAGGAGTAACTCATTACCTTCTGGGTGGAATTGCCACAACATGGGCATTCTTCTTAGCAAGAATTATTGCAGTAGGAATGGCATTAAGATTTCCGAGGTTTAGCCAAGGTTTAGCTCAGGACCCCACTACTCGTCGTATTTGGTTTGGTATTGCTATTGCACATGACTTCGAGATTCATGATGATATTACTGAAGAACGTCTTTATCAGAATATTTTTGCTTCTCACTTTGGTCAGTTAGCTATAATATTTCTGTGGACATCTGGAAATCTGTTTCACGTAGCTTGGCAAGGAAATTTTGAGTTATGGATAAAGGATCCTTTGCATATAAGACCTGTTGCTCATGCAATTTGGGATCCTCATTTTGGCCAACCAGCTGTAGAAGCCTTTACTCGAGGAGGTGCTACTGGCCCAGTCAATATTGCTTATTCTGGTCTTTATCAGTGGTGGTATACAATCGGATTACGTAGCAATGAAGATCTTTATACTGGAGCTCTTTTTCTATTACTTCTTTCTGCAATATCCTTAGTTGCAGGTTGGTTACATCTACAACCCAAATGGAAACCAAGCCTTTCGTGGTTCAAGAATGCCGAATCTCGTCTTAATCATCATTTATCAGGACTTTTCGGAGTAAGTTCTTTGGCTTGGACAGGGCATTTAGTCCATGTCGCTATTCCTGGATCTAGAGGGGAATACGTCAGGTGGAGTAATTTCTTAGATGTATCACCGCACCCCCAAGGGTTGGGACCCCTTCTTACGGGTCAATGGAATCTTTATGCTCAAGATCCTGATTCGAGTAATCATTTATTTAGCACTTCCCAAGGAGCGGGAACTGCCATTCTAACCCTTCTTGGGGGATTCCATCCACAAACACAAAGTTTATGGTTGACCGATATCGCTCATCATCATTTAGCTATTGCCTTTATTTTTCTAATTGCTGGTCATATGTATAGAACTAATTTCGGAATTGGGCATAGTATCAAAGATCTTTTAGAAGCACATATTCCTCCAGGGGGTCGATTAGGACGTGGGCATAAAGGTCTTTATGACACAATCAATAACTCCATTCATTTTCAATTAGGTCTTGCTCTAGCTTCTTTAGGGGTTATTACTTCATTAGTAGCTCAACATATGTACTCTTTACCTGCTTATGCATTCATCGCACAAGACTTTACTACTCAAGCTGCCTTATATACTCATCACCAATATATTGCAGGGTTCATCATGACAGGAGCCTTTGCTCATGGAGCTATATTTTTCATTAGAGATTACAATCCAGCCCAGAATGAAAATAATGTATTGGCAAGAATGTTAGACCATAAAGAAGCGATCATATCGCATTTAAGCTGGGCAAGCCTTTTTCTGGGGTTCCATACCTTGGGCCTTTATGTTCATAACGATGTCATGCTTGCTTTTGGTACTCCGGAAAAACAAATCTTAATCGAACCCATATTTGCTCAATGGATACAATCTGCTCATGGTAAGACTTCATACGGATTTGATGTACTCTTATCTTCAACGAGCGGCCCAGCCTTCAATTCAGGTCGAAACATATGGTTACCCGGATGGTTGAATGCTGTTAATGAGAATAGGAATTCTCTTTTCTTAACAATAGGCCCTGGAGATTTCTTGGTTCATCATGCTATTGCTCTAGGTTTGCATACAACTACATTGATTTTAGTAAAGGGTGCTTTAGATGCACGTGGTTCTAAATTAATGCCGGATAAGAAGGATTTTGGTTATAGTTTTCCTTGCGACGGACCAGGGCGCGGCGGTACTTGTGATATTTCCGCTTGGGACGCATTTTATTTGGCAATTTTCTGGATGTTAAATACTATTGGATGGGTTACTTTTTATTGGCATTGGAAACATATTACTTTATGGCAAGGTAACGTTTCACAATTTAATGAGTCCTCCACTTATTTGATGGGATGGTTAAGAGATTATCTATGGTTAAACTCTTCACAACTTATCAATGGATATAATCCTTTTGGTATGAATAGTTTATCGGTATGGGCATGGATGTTCTTATTTGGACATCTTGTTTGGGCTACAGGGTTTATGTTCTTAATTTCTTGGCGTGGATATTGGCAGGAATTGATTGAAACTTTAGCGTGGGCTCATGAACGCACACCTTTGGCTAATTTGATTCGCTGGAGAGATAAACCGGTTGCTCTTTCCATTGTGCAAGCAAGATTGGTTGGAATGTCACATTCAGTAAAAATTTATGATACCTGTATAGGATGTACTCAATGTGTGCGAGCTTGTCCTACGGATGTATTGGAAATGATACCTTGGGATGGATGTAAAGCCAAGCAAATTGCCTCCGCACCAAGAACGGAAGATTGTGTAGGTTGTAAAAGATGTGAATCTGCCTGTCCAACAGATTTTTTAAGTATCCGTGTTTATCTAGGGCCTGAAACAACTCGTAGCATGGCTCTAGCTTATATGACAGATCTTAATTTACCTTCTATTTTTGTACCTTTAATAGGCCTCGTATTTCCGGCATTTTCAATTATTTTTTTATTTTTTTATGTGCAAAAAAATAATATTTTAATGCAAGATATAAAGACATATCTCTCTGTGGCACCTGTGATAAGTGCTCTATGGTTTGGTTCTTTAGCAGGTCTATTAATAGAAATAAATCGTTTATTCCCAGATGCTTTATCATTTCCTTTTTTTATGACTGCAATTTTAGAGAAACGTGAAAGCACAAGTTTATGGGGTCGCTTTTGTAACTGGATTACCAGCACTGAAAATCGCCTTTATATTGGATGGTTCGGTGTTTTAATGATTCCTACCTTATTGACCGCAACTTCCGTATTTATTATTGCCTTTATTGCTGCTCCTCCAGTGGATATTGATGGTATTCGTGAGCCTGTTTCTGGTTCTTTACTTTATGGAAACAATATTATTTCTGGTGCTATTATTCCTACTTCCGCAGCTATCGGTTTACATTTTTATCCGATATGGGAAGCAGCATCTGTTGATGAATGGTTATACAATGGTGGTCCTTATGAGCTAATTGTTCTACACTTCTTACTTGGAGTAGCTTGCTATATGGGTCGTGAGTGGGAACTTAGTTTCCGTCTAGGTATGCGTCCTTGGATTGCTGTTGCGTATTCAGCTCCTGTTGCAGCTGCTACTGCTGTTTTCTTGATCTATCCTATTGGTCAAGGGAGTTTTTCTGATGGTATGCCTTTAGGAATTTCTGGTACTTTCAACTTTATGATTGTATTCCAGGCAGAGCATAACATCCTTATGCATCCATTTCACATGTTAGGTGTAGCTGGTGTATTTGGCGGTTCCCTATTCAGTGCTATGCATGGTTCTTTGGTAACCTCTAGTTTGATCAGGGAAACTACTGAGAACGAATCTGCTCTAGACCTAGCTATGGCTTTATACGAATTAGCGGTTTTTGATCCCTCTGATCCTGTTCTTGATCCAATGTGGAGACAGGGCATGTTCGTTATACCTTTCATGACTCGTTTAGGAATAACCAATTCATGGGGCGGTTGGAATATTTCAGGAGGAACTGTAACCAATCCAGGTATTTGGAGTTATGAAGGTGTTGCAGCGGCACATATAGTGTTTTCTGGTTTGTGCTTCTTGGCAGCTATCTGGCATTGGGTATATTGGGACTTAGAAGTATTCTGTGATGAACGTACAGGAAAACCTTCGTTGGATTTGCCCAAGATTTTTGGAATTCATTTATTTCTCTCAGGTGTAGCTTGCTTTGGCTTTGGCGCATTCCATGTAACAGGTTTGTACGGTCCTGGAATATGGGTGTCCGATCCTTATGGACTAACTGGAAAAGTACAAGCTGTCAATCCAGCTTGGGGTGTGGATGGTTTTGATCCTTTTGTTCCAGGAGGAATAGCCTCTCATCATATTGCTGCAGGCACATTAGGTATATTAGCAGGCTTATTCCATCTGAGTGTCCGTCCGCCTCAACGTCTATACAAAGGATTACGCATGGGCAATATTGAAACTGTACTTTCCAGTAGTATTGCTGCTGTCTTTTTTGCAGCTTTTGTTGTTGCAGGAACTATGTGGTATGGTTCAGCAACTACCCCAATCGAATTATTTGGTCCTACTCGTTATCAATGGGACCAGGGATACTTTCAACAAGAAATATATCGAAGAGTTAGCGCCGGGCTAGCCGAAAATCTAAGTTTATCGGAAGCTTGGTCTAAAATTCCTGATAAATTAGCTTTTTATGATTACATTGGTAATAATCCGGCAAAAGGGGGATTATTTAGAGCAGGTTCAATGGATAACGGAGATGGAATAGCGGTTGGATGGTTAGGACACCCCCTTTTTAGAGATAAAGAAGGTCGGGAGCTTTTTGTACGTCGTATGCCTACCTTTTTTGAAACATTTCCGGTAGTTTTGGTAGATGAAGACGGGATTGTTAGAGCCGATGTTCCTTTTAGAAGGGCAGAATCTAAATATAGTGTTGAACAAGTAGGTGTAACTGTTGAGTTCTATGGTGGTGAACTTAATGGAGTAACTTATTCAGATCCTGCTACTGTTAAAAAATATGCTAGACGTGCCCAATTAGGTGAGATTTTTGAATTAGATCGAGCTACTTTGAAATCTGACGGTGTTTTTCGTAGTAGTCCAAGGGGTTGGTTTACTTTTGGACATGCTACATTCGCCTTGCTCTTCTTGGATGCTCAAGTGGAATTTGGAACATTCCAAAAAGTTGCATTTGTATGGTCTGGAGAGGCTTATTTGTCTTATAGTTTAGGTGCTTTATCTGTCTTTGGTTTTATTGCTTGTTGTTTTGTCTGGTTCAATAATACCGCTTATCCTAGTGAGTTTTATGGACCCACTGGGCCAGAAGCTTCTCAAGCTCAAGCATTTACTTTTTTAGTTAGAGACCAACGTCTTGGAGCTAATGTGGGGTCCGCACAAGGACCCACTGGTTTAGGTAAATATCTAATGCGTTCCCCGACTGGAGAGGTTATTTTTGGAGGAGAAACGATGCGTTTTTGGGATCTTCGTGCTCCTTGGTTAGAACCTCTAAGGGGTCCAAATGGTTTGGACTTGAGCAGGCTAAAAAAAGACATACAACCTTGGCAAGAACGACGTTCGGCAGAATATATGACTCATGCTCCTTTAGGTTCTTTAAATTCTGTGGGTGGTGTAGCTACGGAGATCAATGCAGTCAATTATGTCTCTCCTAGAAGTTGGTTAGCGACCTCTCATTTTGTTCTAGGGTTCTTCTTTTTTGTAGGACATTTGTGGCATGCAGGAAGGGCCCGTGCAGCTGCAGCAGGGTTTGAAAAAGGAATCGATCGTGATTTGGAACCCGTTCTTTTCATGACTCCTCTTAACATGTTACGTCAATTTGAAATTGCTCGATCTGTTCAATTGCGACCTTATAATGCAATTGCATTCTCTGGTCCAATCGCTGTTTTTGTTTCCGTATTCCTAATTTATCCACTGGGTCAATCTGGTTGGTTCTTTGCACCGAGTTTTGGCGTAGCAGCTATATTTCGATTCATCCTCTTCTTCCAAGGATTTCATAATTGGACATTGAACCCATTTCATATGATGGGAGTTGCTGGAGTATTAGGTGCGGCTATGTCTGGAAGCACGGGAGAACGTTCTTTTGCTGATATTATCACCAGTATTCGATACTGGGTTATTCATAGCATTACTATACCTTCCTTATTCATTGCGGGTTGGTTATTCGTCAGTACGGGTTTAGCTTACGACGTATTTGGAAGTCCTCGGCCAAACGAATATTTCACGGAAACTCGACAAGGGATTCCATTGATAACCGAACGTTTTGATTCTTTGGAACAACTTGATGAATTTAGTATGACCATAGATCGAACCTATCCAATTTTTACAGTACGATGGTTGGCTGTTCACGGATTAGCTGTACCTACCGTTTCTTTTTTAGGGTCAATATCAGCAATGCAGTTCATCCAACGAATGGCTACACAAACCGTTGAAGATAGTTCTAGATCTGGATCAAGACGAACTCCTGTCGGGGATTTATTGAAACCCTTAAATTCAGAATATGGTAAAGTAGCTCCGGGCTGGGGTACTACACCACTTATGGGAGTTGCAATGGCTCTATTTGCTGTATTCCTATGTATTCTTTTGGAAATTTATAACTCTTCTGTTTTATTGGATGGGATTACTAGGATGCTTACTCTCAAACTTTTTGTTTACACAGTAGTTATATTCTTTGTTTCCCTTTTTATTTTCGGATTTTTATCTAATGATCCAGGGCGTAATCCTGGGCGTGAGGAGATGGCCGATACTACTGGAAGGATTCCTCTTTGGCTAATAGGTACTTTAACAGGTATTCTTGTTATAGGTTTAATAGGTGTTTTCTTTTACGGTTCATATTCTGGATTGGGTTCATCTCTAATGCTTAATATCTTTAGTTTAATCTGTATCTGTCTTAATTCTGTCCTTTATCCGAGTAATTCTTTCTTCGCCAAATTGCCCGAAGCTTATGCGATTTTCAATCCAATTGTAGATTTTATGCCTGTTGTACCTGTACTCTTTTTTCTCCTAGCTTTTGTTTGGCAAGCTGCTGTAAGCTTTCGAATGACACAATCAAACCCGAATGAACAAAATGTTGAATTGAATCGTACCAGTCTATACTGGGGTTTATTACTAATTTTTGTACTTGCTGTTTTATTTTCCAATTATTTCTTTAATATGGAAGTCAATATTCTCGCATTTATTGCTACTGCACTGTTCATTCTAGTTCCTACTGCTTTTTTACTTATTATCTACGTAAAAACAGTTAGTCAAAATGATATGGAAACAGCAACCTTAGTCACGATCTTTATATCTGGTTTACTTGTAAGCTTTACTGGGTACGCCTTATATACCGCTTTTGGGCAACCCTCTCAACAACTAAGAGATCCATTCGAAGAACATGGGGATATGGAAGCATTGGTTTATACATTCCTTTTAGTCTCGATTTTAGGGATAATCTTTTTCGCTATCTTTTTTCGAGAACCACCTAAGGTTCCAACTAAAATAATGACTATTGCTTTCCAATTAGCTGTTTTTGCACTGATTGCGACTTCATCAGTCTTACTTATTAGTGTACCTCTTGTATTTGCTTCTTCTGATGGTTGGTCAAGTAACAAAAATGTTCTATTTTCCGGTACATCATTATGGATTGGATTAGTCTTCATGCGTTGGAGACGTTTCTTGTTCGAAGCACTTTATAAAGCACAGGCCGAAACAGGTGAAATCAAAGGGCACTACTTGAATGCTACTGCAGGTACATCTGAAGAAATGCTCAAAAGAGCAATATTTGCTAGAGAATTGGGAGTTCCTATCGTAATGCATGACTACTTAACCGGGGGATTCACTGCAAATACTAGTTTGGCTTTTTATTGTCGTGATAATGGTCTACTTCTTCACATCCACCGCGCAATGCATGCAGTTATTGATAGACAGAAAAACCATGGTATGCATTTCCGTGTACTAGCTAAAGCATTACGTATGTCTGGTGGAGATCATATTCACTCTGGTACAGTAGTAGGTAAACTGGAAGGGGAGCGTGAGATGACTTTAGGTTTTGTTGATTTATTACGTGATGATTATATTGAAAAAGATCGTAGTCGTGGTATCTTTTTCACTCAAGATTGGGTCTCTATGCCTGGTGTTATACCTGTGGCTTCAGGGGGTATCCATGTTTGGCATATGCCTGCTTTGACCGAAATCTTTGGAGATGATTCCGTACTTCAATTTGGTGGAGGAACCTTAGGACACCCTTGGGGAAATGCACCTGGTGCAGTAGCTAACAGGGTGGCTTTAGAAGCGTGTGTACAAGCTCGTAATGAAGGACGTGATCTTGCTCGTGAAGGTAATGAGATTATTCGAGCAGCAGCTAAATGGAGTCCTGAACTAGCCGCTGCTTGTGAAGTATGGAAAGCAATCAAATTTTTCGATCCGGTAGATATGATTCAACCTCAAACTATGTTGAATGTAGCAGATAACAGCGGTGCTCGAAAATTGATGTGTATTCGAATCATAGGAGCTAGTAATCAACGATATGCTCAAATTGGTAATGTTATTGTTGCTGTAATCAAAGAAGCAGTTCCCAATATGTCTCTAGAAAAATCTGAAGTAATTCGAGCTGTAATTGTACGTACACGTAAGGAATTCAAATGTGAAGATGGTATGATAATAAAATACGATGACAATGCAGCAGTTGTCATTGATCAAAAAGGAAATCCAAAAGGATCTAGGATTTTTGGTGCAATCACTGAAGAATTGAGAAAATTTCGTTTTACTAAAATTCTCTCATTAGCTCCTGATGTATTAATGAAGGGAATATCTCGTCGAGGTAATTCGATTTCTTTTGGCAGATATGCTCTTCAAGCACTTGAACCTGCCTGGATTACAGCTAGACAAATAGAAGCAGGACGAAGGGCAATAACACGATATGTGAAAATATGGGTACGTATGTTTCCCGACAAACCTGTTACAATAAGGACTACGGAAACACGCATGGGTTCAGGTAAAGGAGATCCAAAATATTGGGTATGCGTTATTAAACCAGGTCGAATACTTTATGAAATGAGTGGAGTATCAGAAACTATCGCTAGAAGAGCTATCTCAATAGCTGCTCACAAAATGCCTATACAAACTCAATTTCTTATGCCTTTAGGCACGGCCATACATAACATAGAATTCACACATGGAAAAGGCGGACAATTAGCTAGAGCAGCAGGTGCTGTAGCGAGACTGATTGCAAAAGAGGGTAAATCGGCCACATTAAGATTACCATCTGGGGAGGTTCGTTTGATATCCCAAAACTGCTTAGCAACAATCGGACAAGTGGGTAATGTTGGGGTGAAGCTCAAGAGTTTGGGTAGAGCTGGATCGAAGTGTTGGCTAGGTAAGCGTCCTGTGGTAAGAGGAGTAGTTATGAACCCTGTGGACCATCCACACGGGGGCGGTGAAGGAAAAGCCCCAATTGGTAGAAAAAAACCCGCAACTCCTTGGGGTTATCCTGCGCTTGGAAGAAGAAGTAGGAAAAGGAGAAAATATAGTGATAGCTTGATTCTTCGTCGAGGATATATAGCTCGAAGACGTCGAAAAAAAAATGTATCAGGTTTTAGAGGAGCTCATTCAAGACATACTCGAATGATTATTCAACAGAAAATGAGAGGTTTGTTTTACTCTCATCGAGATAGAGGCAGGAAAAAGAGGTATTTTCGTCGTTTGTGGATCACTAGAATAAATGCAGTAACTCGTGAAAACCAAACATTTGATAGTTATTGTAAGTTTATCCACAATCTATATAAGAAGCAATCTTTTCTTAATCGTAAAATACTTTCACAAATATCTATATCAAATAAGATTGGTTTTTGTAAGATTTCTGATAAAATATTCATTAGTAAAGGACACAGTTATCCAATAAAAAATATCTGGAGAAAAAAAGCATATTTAACTGCAGTGAAAACCTGTTCTTTAATAAAATCTAATACACTCAATTTATTAGAATTGAGAAAATTTTGTCGCTATTGTAACAAACATACGATTCATAGGGAAATAAAAATGAAAATTGGAGCATCAGTTCGTAAAATTTGTAAAAGATGTCGATTAGTTCGTAGACGTAAACAACTTACGGTGATTTGTCCCAATCTGAAACATAAAAAAAGGCAAGGT??????????????????????????????????????????????????????????????????????????????????????????????????????????????????????????????????????????????????????????????????????????????????????????????????????????????????????????????????????????????????????????????????????????????????????????????????????????????????????????????????????????????????????????????????????????????????????????????????????????????????????????????????????????????????????????????????????????????????????????????????????????????????????????????????????????????????????????????????????????????????????????GATTCGGGGTTTTCAGTTATAGCTGAGCATCAGGGAAAGGTCTTTTATACTGATAGTCACAAGATCTCTTTTTCAAGGAATGGGATTCCGTTAGTTAAGTATCAAGGTTCCAACAAAAAAACTTTTCTCCATCAAAAATCCCGGGTTCAGGGAGGTCAATGCGTCAAAAAAGGTCAAATTTTAGCGGATGGTGCCGCTACAGTTGGTGGGGAACTCGCTTTAGGAAAAAATATATTAGTAGCTTATATGCCGTGGGAGGGTTATAATTCTGAAGATGCGGTACTAATTAGCGAACGCTTGATATATGAAGATATTCTGACTTCTTTTTATATTCGGAAGTATGAGATTAAAACTTATATGACAAATCAAGCTGAAAGAATCACTAAGGGAATACCCCATCTCGAGACTTATTTTCTCCGTAATTTGGATAGGAGTGGGATTGTGATGCTGGGATCTTGGGTAGAAACAGGTGATATTTTACAGATTCATAGGATGATTGACCAGTATAAACATCAAAAACTTCAAATTGGACCAGTTTCTCCTCAACAAATAAAGGCTTGGGCGACCAAAATCGGAGAGGTAACCAAAATTCAGACTTTTCATTATAAAAGCAATAAACCAGAAAAAAATGGATTGTTTTGCGAAAGAATCTTTGGACCCATAAAAAGTGGATTTTGTGCGTGTGGAGCTGAAAAAGAAAACCCAAGATTTTGTGAAGAATGTGGAGTAGAATTTGGTAACTCTCGAATACGAAGATATCAAATGGGGTACATCAAACTCGCATGTCCAGTGACTCATGTGTGGTATTTAAAACGTCTTCCTAGTTATATCGCAAATCTTTTAGATAAATCCCTTAAGGAATTAAAAAGCCTAGTATATTGCTCTTCTTTTGCTAGGCCCATAGCTAAAAAACCGACTTTCTTACGATTAAGAGGTTTATTCGAATATGAAATCCAATCCCGGAAATACAGCATTCCACTTTTTTTTACATTTCAAAATCGAGAAATTCTTATAGGAGCTGATGCTATTAGAGAGCAATTAGCTGATTTAGATTTGCGAATTATTATCGAGAATTCATTAGTAGAATGGAAAAAATTATGGGAAAATAGAAAACAAATAAGAAAGAATTTTTTGGTTAGACGTATGGGATTAGCTAAACATTTTCTTCAAACAAATATAGAACCTGAATGGATGATTTTGTACTTATTACCAGTTCTTCCTCCCGAATTGAGACCCATTATTCAGATAGATGGGGGTAAGCTAATAAGTTCGGATATTAATGAGCTCTATAGAAGAGTTATTCGTCGGAATGATCTTCTTAGCTGTTCGGACAGAGAGGTTGTAAATTCTCAGGTAAAATTATTACAAGAAGCTGTAGATATACTTCTTATTGGGGTCCACGAACCAAGTAAGGATGGTAAAGATAAAGTTTACAAATCTTTTTCAGATATAATTGGAGGGAAAGAAGGAAGATTCCGCGAGACTTTGCTTGGTAAACGGGTTGATTATTCAGGGCGTTCTGTCATTGTTGTGGGTCCTTCTCTTTCATTACATCAATGCGGATTACCTCGAGAAATCGCAATAGAGCTTTTCCAAGCATTTCTAATCCGTGATCTAATTAGGAAACATTTCGCTTCTAACACAGCGACTGCTAAAAGGCAGATTCGGGAAAAAGAACTTATTGTATGGGAAATACTTCAAGAAGTTGTGCAGGGGCATCCTGTATTACTGAATAGAGCACCAACTCTGCATAGATTAGGCATATTGGCCTTCCAACCCATTTTAGTGGAGGGGCGTGCTATTTATTTACACCCATTAGTTTGTAAGGGTTTTAATGCAGACTTTGATGGAGATCAAATGGCTGTTCATTTACCTTTATCTTTAGAAGCTCAAGCGGAAGCTCGTTTACTTATGTTTTCTCATACAAATCTGTTATCTCCAGCTATTGGAGATCCTATTTGTGTACCAACTCAAGATATGCTTATTGGACTCTATATATTAACTATGGGAAATCGTCGAGGGATTTGTGCAAATAGGTATAATTGCAGAAACTATCAAAATAAAGAACCTTATTTTTCTAGCTCATATGATGCACTTGGAGCTTATCGGCAAAAAAGAATCAGTTTAGATAATCCTTTGTGGCTCCAATGGCCTTTTTTTGGGTCAAATGAACTTCCCATTGAAGTTCAATATGAATCTTTGGGTACTTCTCATGAGATTTATGGGCATTATCTTCTAATAAGAAGTGCAAAAGAAGAAATCCGTTGTATATACATTCGAACCACTCTTGGTCATATTTCTTTTTATCGAGAAATAGAAGAAGCCATACAAGGGTTTAGTCGAATTATTGATTTAGCAACACTTTTCGCTCAGGATCTCGTGCAAGAAAAAGACAATCTCCAATTTAGAATTGTCAATTATTTCCTTTATATTCGAATAATCTGTCTTAAGAATATTCAATTAGTTCGGACTTGTTTAGTATTGAATGACCAAAAACAAGAAGAGGTTCATTCATTTGTTGAGATAAAGACATATTTAATTCGCAATTTCATCAAAATTGAGTTAATTGGAAAAAGATATGAAAGAGCAAGTTCAGGATTCATTCCTAATGTATTAGATTCCAAGACGAAAATGGGTACTTTGTTGATAATTTTGCCATCGTCCAATTGTTCTCAAATGCCGCTAGGTGCTATTGTATCTAAAAATTTTTATTCATTTTTTCTAACTCATAATGAGATCTTATTAAATAAATATGCTGAATACTGTTTAATAGATGAGAATAGCAGAATTTACAGTCCGTTGAACCCATTCAATTGGAATTGGTTCTTTCACGACAATAGTTGGGAAGAGACATCGACAAAAATAAGTCTTGGACAATTTATTTGCGAAAATTTGTGTCTTTTTGTCAAAAAATCTGGTCAAATTGTAATTATCAATCTTGATTCCTTAGTTATAAGATCAGCTAAGCCCTATTTACTCACTTCAGGCACAACCATTCATGGTCATTATGGGGAAATCTTTTATAAAGGAGATGTATTAGTTACATTTCTATATGAAAAATCGAGATCTAGTGATATAACGCAAGGTCTTCCAAAAGTAGAGAAATTTTTCGAAGCGTTACTATTGATGAACCTAAAAAGGAGGATTGAAGGTTGGAACGAACGTATACCAAGAATTCTTGGAGTACCTTGGGTTTTCTTCATTGGAGCTGAGCTAACCATAGCCCAAAGTCGTATTTCTTTGGTTAATGAGATCCAAAAGGTTTATCGATCTCAGGGGGTACATATCCATAATAGACATATCGAGATTATTGTACATCAAGTAACATCAAGAGTGTTGGTTTCAGAAGATGGAATGTCTAATGTCTTTTTACCTAGAGAGTTAATTGGGTTATTACGAGCGGAACGAGCAGGACGCGCTTTGGATTCAATCTTTTATCGGGCAATCTTGTTGGGAGTAACAAGAGCCTCTCTAAATACTCAAAGTTTCATATCTGAAGCAAGTTTTCAAGAAACCGCTCGAGTTTTAGCAAAAGCTGCTCTGCGAGGTCGTATTGATTGGTTGAAAGGTCTGAAAGAAAACGTTGTTCTGGGAAGAATTCTACCTATTGGTGGATTGAAAAAAAAACGTTTTCGTTTAAGAACTATACGACGTAAAATACAAAAAGGACTTATTCATATTCAAGCAAGTTCTAACAATACCATTATAACTGTTTCAGATTTTGAAGGTCAGGTAGTTTCTTGGGATTCCGCTGGTACTTCTCGATTCAAAGGTCCAAAAAAACCAACACCCTATGCTGCCCAAACCGCAACAAGAAATGCTATTTATATGTTAGGTATGAAAGGAGCAGCAATTAAGATAAACGGTGCCGGTCCTGGAAGAGCTGCAGCATTAAAAAGCGTTGTTCATAGTGGTGTAAAATTAAGTTTCATACGTGATGTAACACCTCTGCCACATAATGGATGCCGGCCCCCTAAAAGAAGACGTGTTATGGCAAAAAAAAGTTTAATTCAGAGAGAACACAAGCGAAAGAAATTGGAAGAAAAATATCGTTTGATTCGTCAGTCCTTAAAAAAGAGCAAAGACTTATCCCTGGAAATAAGAAAAATTCAGAGAAAATTGCAATCTCTACCACGTAATAGTGCACCTACACGTCTTCATAGACGTTGTCTTGTTACTGGAAGACCTAGAGCTAACTATCGAGATTTTGGACTATCCGGGCACATACTTCGAAAAATGGTTCATGCATGTTTATTACCGGGTGCAACAAAATCAAGTTGGATAAAACTTCGTTTGAGACGATGTGGGAAAAAGTTTTATGATCCAATAAATAAAAAAACTTATTTAAATTTTTCTGCTATTCTTTTTTTTCTTAAAAAAGGTGCTCAACCTACAGAGACTGTTCATGATATATTAACAAGGGCAGAATTTTTTATGGTTGGCCATACAATCGGTATTCATAATGGAAAGGAACATATACCTATTTATATAACAGATTCTATGAAAGGTCACAAATTGGGAGAATTCGCGCCTACCCGGAACGATAACGATAATAAATCTGTAATGATGACAAGAAGATATTGGAACATCAATTTTGAAGAGATGATTGAAGCAAGAGTTCATTTAGGTGATTATAAAAAGAGATGGAATCCTAAAATCACTCCTTATATCCTTCTAAAGCGCTTAGGTATACATATTACAAATCCCGCTAAAACTGCTCGTTTTTTATCAGAAGCTTGTGATTTACTTTTTGATGCAGCACGTATAAAAAAAAACATTTTAATTGTTGGTACTCAAAAAGTCGCGGATTCAGTAGCGTTGGCTGGA????????????????????????????????????????????????????????????????????????????????????????????????????????????????????????????????????????????????????????????????????????????????????????????????????????????????????????????????????????????????????????????????????????????????????????????????????????????????????????????????????????????????????????????????????????????????????????????????????????????????????????????????????????????????ATGTCTCGTTATCGAGGACCTCGTTTCAAAAAAATACGCCGTCTTCGAGCTTTACCAGGAATAGTTACCCTATCGAAAAAACACATTCCTAGAAATAAGGAATATCGTGTTCGTTTAGAAGAAAAACAGAGATTACGTTTTAATTATGGTTTGACAGAACGACAATTAGTTAGATATATGCATATCGCTGGAAAAAGCAAAGGATCAACAGGTCAGGTTTTGTTACAACTACTTGAAATGCGTTTGGATAACATCGTTTTTCGTTTGAATATGGCTTCGACCATTCCTGGAGCCAGACAATTGGTGAACCATAGACATATTTTAGTTAATGGTCATATAGTTGATATACCGAGTTATCGTTGCAAACCCAGAATTACTACAAAGAATAACGAAAGATTTTTTAGTCTGATTAAAAGAAGCTTTCAAGGACAAGTAAAGAAAATAATAGATAGGTCAGGGGTCTTTTTGACAATAAAGGAATCCTTAGTCGTAGAATATTATTCTCGTCAGATTATGTTGGTTAACCGTATGATGAAACACGGAAAAAAATCATCGGCTTATCAAATTTTCTATCGAGCCGGGATAGATATTAGACAAACAAAACAAAATCCAGTATATGTTGAGTCAAGTAGAATGAGTAAGGACACTATTTCCGATCTTATTACTTTGATAAGAAATGCTGACATGGCTAAAAAAGAAACTGTTCCAATACCATCTACAAACATTACTGAAAGCATTGTTAAGATACTTTTAAGAGAAGGTTTTATTGAAAATGTTCGGAAACATAAAAAAAATAACAAGAATTTCTTGATTTTAAGTCTACATAAAAAAGGAATAATAAGCCGACCCAGTTTTCGAATTTACTCGAAATATCAACGAATTCCTAAGATTCTAGGTGGAATAGGAATTGTAATTCTGTCTACTTCTCGAGGTATAATAACAGATCGAGAAGCTCGACTTCAAAGAATTGGAGGAGAAATTTTATGTTATATATGG??????????????????????????????????????????????????????????????????????????????????????????????????????????????????????????????????????????????????????????????????????????????ATGTTGGCTCAATCCGAGGGAAATTATGCAGAAGCTTTACAGAATTATTATGAAGCTACGCGACCAGAAATGGATCCTTATGACCGAAGTTATATACTCTATAACATAGGCCTTATACATACAAGCAATGGAGAACATACAAAAGCTTTGGAATATTATTTTCGAGCACTAGAACGAAATCCTTTTTTACCGCAAATGAATTGGCGATCAAAAGATATATGGATAGAATTTCTAAGGGGGTCTCGAAAAACAAGTAATTTTTTCTGGTCTTTTATCCTTTTTTTCGGTTCACTAGGATTTTTAGTGGTTGGAACTTCCAGTTATCTTGGTAGAAATATTATATACGTATTTCCGTCTCAGAAAATCCTTTTTTTTCAACAAGGAATCATAATGTCTTTCTACGGGATGGCAGGTCTATTCATGAGTTCCTATTTGTGGTGCACAATTTTTTGGAATGTAGGGAGTGGTTATGACCAATTTGATAGAAAAAAAGGAATTGTGTGTATTTTTCGTTGGGGATTTCCTGGACTAAATCGTCGCATCTTTCTTCGCTTCCTTATGAAAGATATCCAATCAATTAGAATTGAGGATAAAGAGGGCATTTATTCTCGTCGTGTACTTTATATGGAAATAAAGGGTCAAGGGTCCATTCCCTTGACTCATACGTATGATAATTTGACGCCGCGTGAAATTGAACAAAAAGCTGTCGAATTGGCTTATTTCTTGTGTGTACCAATTGAAGTATTT
>Centrolepis_cambodiana
CGAGCCGATGAAATTAGTAGCATTATCCGTGAACGTATTGAGCAGTATAATAGAAAAGTAAAAATTGTGAATATCGGTACCGTACTTCAAGTGGGTGATGGTATTGCCCGTGTTTATGGTCTTAATGAAGTAATGGCAGGGGAATTAGTTGAATTTGAAGAAGGTACTACAGGTATTGCTCTTAATTTGGAATCAAAAAATGTTGGCATTGTATTAATGGGCGATGGTTTGATGATACAAGAAAGAAGTTCTGTAAAAGCAACAGGAAGAATTGCTCAGATACCCGTGAGTGAAGCTTATTTGGGTCGTGTTATAAATGCTCTAGCTAAACCTATTGATGGGAGAGGCGCAATTGCAGCTTCTGAATCTCGCTTAATTGAATCTCCTGCCCCAGGTATTATTTCCAGGCGTTCCGTATATGAACCACTTCAAACGGGACTTATTGCTATCGATTCGATGATCCCTATAGGACGCGGTCAACGAGAATTAATTATTGGGGATAGACAGACTGGTAAAACAGCAGTAGCTACAGATACAATTCTTAATCAAAAAGGCCAAAATGTAATATGTGTTTATGTTGCTATCGGTCAAAAAGCGTCTTCTGTGGCTCAAGTAGTAACCACTTTTCAAGAACGAGGAGCCATGGAATACACTATAGTTGTTGCTGAAATGGCGGATTCACCAGCCACATTACAATATCTTGCCCCTTATACGGGAGCAGCTTTGGCCGAATATTTTATGTACCGTGAACGCCACACTTTAATAATTTATGATGATCTCTCCAAACAGGCACAAGCTTATCGACAAATGTCTCTACTATTAAGAAGACCTCCAGGTCGTGAAGCTTATCCTGGAGATGTTTTTTATTTGCATTCACGCCTTTTGGAAAGAGCCGCTAAATCAAATTCTCTTTTAGGTGAAGGAAGTATGACCGCTTTACCTATAGTGGAGACTCAATCTGGAGACGTTTCGGCTTATATTCCTACAAATGTTATTTCCATTACAGATGGACAAATATTTTTATCCGCCGATCTATTCAACGCGGGAATCCGACCCGCTATTAATGTGGGTATTTCTGTTTCTAGAGTGGGATCCGCCGCTCAAATTAAAGCGATGAAACAAGTAGCTGGCAAATTAAAATTGGAACTAGCCCAATTCTCGGAGTTAGAAGCTTTTGCACAATTTGCTTCTGATCTCGATAAAACTAGCCAGAATCAATTGGCAAGAGGTCAACGATTACGTGAGTTGCTTAAACAATCCCAATCAGATCCTCTCGCGGTGGAAGAGCAAATAGCTATTATTTATACAGGAACTAGGGGATACCTTGATTCGTTAAAGATAGGGCAGGTAAAGAAATTTCTTCAAGATTTTCGGGGATACTTAAAAAAAGAAAAACCTGAATTCAAAGAAATTCTATCTTCGAGCAAAGTATTCACCGAGGAAGTAGAAGTTATTTTGAAAGAATCTATTCAGGAACGAATTGAAGTATTTCTACTTGGGCGTATCGCTCAAATTATAGGGCCTGTGTTGGATGTTGTTTTTCCTCCGGCCTTAGTAATTAAGGGTCGAGACATTGTCGGTCAGCAAATTAATGTGACTTGTGAGGTACAACAATTATTGGGAAATAATAGAGTTAGAGCTGTAGCTATGAGTGCTACAGAGGGGCTGATGAGAGGAATGGAAGTGGTTGATACGGGAGCTCCTCTAAGTGTTCCCGTCGGCAAGGCAACTCTCGGACGAATTTTCAACGTTCTTGGAGAGCCCGTTGATAATTTGGGTCCTGTAGATACTAGTGCAACGTCCCCTATTCATAGACCTGCGCCGGCTTTTATAGATCTAGATACAAAATTATCCATTTTTGAAACAGGTATTAAAGTGGTGGATCTTTTAGCCCCTTACCGTCGTGGTGGAAAAATAGGACTATTTGGGGGGGCTGGAGTAGGGAAAAAAGAATCCGGAGTGATTAATGAAAAGGATCTCGCGGAATCAAGAATGCCTTCCGCAGTAGCTCTTAAAATAGCGGAAGAGAATTTGAGTAGAGCTGAAGGTAAGAGACAAATAATTGAAGCAAATCTAGCTCTCAGACGAGCTAGGACACGAGTAGAGGCTGTCAATGTTATTTCCATGAATGGATACTCTGAAATAGAACAAGAAAAACAAAAATTGATTAATGCCGCTTGTGCTAATTTAGAACGATTAGCTAATTTTAATAAAGAAACCCTTCATCTTGAACAAGAAAGAGCTATGAATCAAATCCGACAACGAGTTTTCCAACAAGCGTTACAGGGAGCTTTAGGAACTCTGAATGATTGTTTAAATAGCGAATTACATTTATGTATGATCCGTAATAATATAGGCATTCTCGAATCCTTGATGAATGGTATACCATGCTGCACACTTAAAGGTTTATATGATATATCGGGTGTAGAAGTAGGTCAGCATTTCTATTGGCAAATAGGGGGTTTACAAATACATGCCCAAGTACTTATTACTTCTTGGGTCGTAATTGCTATCTTATTAGGTTCAGTTATCATAGCTGTTCGGAATCCACAAACCATTCCTACTGACGGTCAGAATTTCTTCGAATATGTTCTTGAATTTATTCGAGACTTGACCAAAACTCAGATTGGAGAAGAATATGGTCCTTGGGTTCCTTTTATTGGGACTATGTTCCTCTTTATTTTTGTTTCAAATTGGTCGGGTGCTCTTTTACCTTGGAAAATCATACACTTACCTCATGGTGAATTAGCCGCCCCTACGAATGATATAAATACTACTGTTGCTTTAGCTTTACTCACATCGGCAGCCTATTTTTATGCCGGTCTTAACAAAAGAGGATTAGTCTATTTTGAGAAATACATTAAACCAACCCCAATCCTTTTACCAATTAACATTTTAGAGGATTTCACAAAACCCTTATCTCTTAGTTTTCGACTTTTCGGAAATATATTGGCCGATGAATTAGTAGTAGTTGTTCTTGTTTCTTTAGTTCCCTTGGTAGTTCCTATACCTGTCATGTTTCTTGGATTATTTACAAGTGGTATTCAAGCGCTTATTTTTGCAACGTTAGCTGCGGCTTATATAGGGGAATCCATGGAAGGTCATCACTCATTTACAAATTACTATACATATCACTTAAGTACACGTTTGGATTATTGGAGTTATCGTATAATTAGTCTAGGGTTTACTTTTTTAACGATAGGTATTCTTTGTGGAGCAGTATGGGCTAATGAGGCTTGGGGATCCTATTGGAGTTGGGATCCCAAGGAAACTTGGGCATTTATAACTTGGTCCATATTTGCGATTTATTTACATATTACAAATTTCAATTGGAAGACCACTAATTCTGCACTTGTAGCTTCTATAGGATTTTTTTTAATTTGGATATGCTATTTTGGTATAAATTTATTAGGAATAGGTTTGCATAGTTATGGTTTATTCACACTATTAGAGGAAATGATAACGAAGTTTTCAGAGACACATATACAAAAACTTGGAATACACAAGGAAACAATACAATTGATCAAAACACAGAATGAATACCATCTTCATATCATTTTGCATTTCTCGACAAATTTCATCTATTTCACTATTATCAGTAGTTATTCTTTGGCTAATAAGCAACTTGCCTTTTTTAATTCTTGGATTCAGGAATTCTTCTATAACTTAAGTGATACAATAAAAGCTTTTTTAATTCTTTTAGTTGCTGATTTTTGTATAGGATTTCATTCAACCCGTGGTTGGGAACTAATAATCTCTTTGGTTTATAACGATCAAATTCTATCTGTTCTTGTTTCTACTCTTCCAGTTATTCTAGATACAGTTCTAAAATATGGAATTTTTTTTTATTTAAATCGTCTATCTCCCTCACTAGTAGTGATTTATGATTCAATGAATGAAATGCTATATTTCTGGGCATTGCCAGGAATGTCCATTTATCCTGGAGATAAAGTAAAGGTGGAATTAAGTTTTTATGATACTTCCTATCTTGTCCTTTTTTGGCAAAATTATTTAAATTTTTGGTCTCAACCTCAGAGAATCCATATAAAACAATTAGCGAGCAATTCCTTTTATTTTCTAGGTTATTTTTCCAATGTATTAATAAATCCTTTGTTGGTAAGGAATCTAATGCTGGAGAATTCATATCTAATAAGTTTTCCTATTAAGAATTTCGAAAACAAAGTCCCCTTTATTCCTCTCATTGGATCGTTGTTTAAAGCTCGATTTTGTACTATATCGGGGCATCCTATTAGTAAACCAAGTTGGACCGATTTATCAGATTATGATATTCTTGATCAATTTGGTCGGATATATAGAAACGTTTTTCATTATCATAGTGGATCTAAAAAACAAAATTTGTATCGAGCTCGTAAACATAAAAGTACGGTAGTAGAATTACAAGTTATTAATTCTTTTTTTACATTGGAATTTTTTAAAAACAGTTATGGGTTGATACAAATTGTAACTATTTTAATTCTCATATTGGGAATTACAATAGGAGTACTAGCAATTGTATGGTTAGAAAGACAAATAGCTGCAGCGATACAACAACGTATCGGTCCTGAATATGCCGGTTCATTGGGAATTCTTCAAGCTATAGCAGATGGGACAAAACTCTTTTTTAAAGAGGACCTTTTTCCATCTAGGGGAAATATTCCTTTATTTAGTCTTGGACCTTCTATAGCAATTGTATCAATTGTATTAGGATATTTAGTGATTCCCTTTGGCTATCATCTTGTTTTGGACGATCTTCGCATAGGTGTTTTTTTATGGATTGCCCTTTCCAGTATTGTTCCTATTGGCCTTCTTATGTCAGGATATGGATCAAATAATAAATATTCTTTTTTAGGTGGTTTACGAGCAGCTGCTCAATCTATTAGTTATGAAATACCATTAACTTTGTGTGTCTTATCAATATCTCTAAGCTTAAGTACAGTTGATATAGTTGAAGCACAATCAAAATATGGTTTTTGGGGATGGAATCTTTGGCGTCAACCTATAGGGTTTATCGTTTTTTTTATTTCTTCTTTAGCCGAATGTGAAAGATTACCCTTTGATTTACCAGAAGCAGAAGAAGAATTAGTTGCGGGTTATCAAACCGAGTATTCAGGTATTAAATATGCTTTATTTTATCTCGTTTCTTACTTAAATTTATTAATTTCTTCATTATTTGTAACAGTTCTTTACCTAGGCGGGGGAGCGTACATTTTTATTATGTTTGAAATTACTATTAGTATATTTATTACATTAAGTAAAGCTTTTTTCTTTCTCTTCATTTCTATTACAACGAGATGGACTTTGCCTAGGATGAGAATTGACCAGCTATTAAATCTGGGATGGAAATTTCTTTTACCCATCTCCTTGGGAAACTTGTTATTAACAACCTCGTTCCAACTTATTGGACTACTCATGGGCGGGGCAAGTTCTTCTATTCTGGTTCATGGTTTCTCTTGGCTATATGGTTCATCTGGGGGGGAGATCGAGCTTCAAGAAATTGTGAATGGTCTTATCAATACACAAATGTATAACTCCCCAGGAATTGCAATTGCGCTTATATCCATTACTGTAGGAATTGGGTTCAAGCTTTCCCTAGCCCCTTTTCATCAATGGACTCCTGACGTATACGAAGGAATGTTTTTGCTTTACAAATACAATATTTTCTGGTTGTTTCTAATAATATCAAGCCTGATTCCTATCTTAGCATTTTTGGTTTCTGGAGTTTTAGCCCCAGTTAGTAAAGGACCTGAAAAGTTTTCTAGTTATGAATCGGGGATAGAACCCATAGGAGATGCTTGGTTACAATTCCGAATACGCTATTATATGTTTGCTCTAGTTTTTGTTGTTTTTGATGTGGAAACTGTCTTTCTTTATCCATGGGCAATGAGTTTTGATGTATTGGGTGTTTCTGTTTTCATCGAAGCTTTTGTTTTCGTGCTTATTCCAATTGTCGGTCCAATTTATGCATGGCGAAAGGGGGCTTTAGAATGGTCTGAACTCCTTCTAATGACTTATGCATTCTGCTATCATTTCCAATTGGATGATCCCCTAATCCAATTAAGGGAAGACTCTAAATGGATAGATGTTTTTGATTTTCACTGGAGACTGGGAATCGACGGACTTTCCATAGGACCCATATTACTGACAGGATTTATCACTACTTTAGCTACTTTAGCGGCTTGGCCAGTCACTCGAAATTCACGGTTATTCTATTTCCTGATGCTAGCAATGTACAGCGGTCAAATAGGTTTATTTTCTTCTCGAGACCTTTTACTTTTTTTCATCATGTGGGAGTTAGAATTAATTCCTGTTTACTTACTTTTATCCATGTGGGGAGGAAAGAAACGTCTCTATTCAGCTACAAAGTTTATTTTGTACACTGCGGGGGGTTCCCTTTTTTTCCTAATCGGAATTCTAGGTATGGGCTTATATGGTTCCAATGAACCCACATTAGATTTCGAAAGATTAATTAATCAATCATATCCTGTGGCATTGGAAAGAATATTCTATTTTGGCTTCCTTATTGCTTATGCTGTCAAATTGCCCATTATACCCCTACATACATGGTTACCGGATACCCATGGGGAAGCCCATATGTTCGAACATGTACTTCTTTTGAGTGTTTATTTGTTTTCTATTGGTATTTATGGATTAATTACAAGCCGAAACATGGTTAGAGCACTTATGTGTCTTGAGCTTATACTAAACTCGGTTAATCTAAATCTCGTAACATTTTCCGATATATTGGATAGCCGCCAATTAAAAGGGGATATCTTATCGATCGCTATGGCCATTGCAGCTGCTGAAGCAGCTGTTGGCCTAGCTATTCTTTCTGCTATCCAGTGTAACAGAAGGATTAATCAATCTAATTTATTGTTATGTGCCTTTCTATTATTCATGGGTGCTTTTGCTAAATCTGCACAATTTCCACTTCATATATGGTTACCTGATGCTATGGAAGGACCAACTCCTATTTCGGCTCTTATACATGCAGCCACTATGGCCGCGGGAATTTTTCTTGTAGCTAGACTTTTTCCTATTTTAATAACTATACCTCATATAAGTAATTTTATTTCTTTAATTGGTGTAATAACACTACTATTAGGAGGTACTTTGGCCCTTGCCCAAAGAGATATAAAAAAAAGTTTAGCTTATTCTACAATGTCTCAATTAGGTTATATGATGTTAGCTCTAGGTATAGGCTCTTACCGAGCAGCTTTATTCCATTTAATAACCCATGCTTATTCGAAAGCTTTATTATTCTTAGGATCTGGATCAATTATTCATTCAATGGAACCGATTGTTGGATATTCAACAAAAAAAAATCAGAATATGATTCTTATGGGCGGTTTAAAAAAATATATCCCAATTACCAAAATATCCTTTTTATTAGGTACACTTTCCCTTTGCGGTATTCCACCTCTTGCTTGTTTTTGGTCGAAAGATGAAATCCTTAGTGATAGTTGGTTACATTTAGCAATAATAGCTTTTTCTACTGCGGGATTAACTGCATTTTACATGTTTCGGATATATTTATTGACCTTTGACGGATATTTGCATATTCATTTTCAAGATTATAGTAGTACAAATTTGCTCTATTCAATATCTCTATGGGGGAAAAAAAAAAGAGTTAATGTAAAAAAAGAGACAAAAAAATCAGCAAATGCAAATCAATACACTTCTGTGTATCCCCAAGAATCGGATAATACTATGCTATTCCCTCTTATTCTATTAATACTATTTACTTTTTTTGTTGGATTTATCGGAATTGATTTTAATATATTACAAAAATGGTTAACTTCATCAAGTATGAATTATTCTATCAATTTTCTTGATTTTTTTACAAATGCAATTTTCTCAATAAGTATAGCAATCTTTGGATTATTCATAGCCCAAATTTTATATGGATCTGCTTATTTTTTTTTTAAAAATTTAGATTTAATGAATTCATTGTTGGAAAAAATAAGAAAAATAATATACAATTGGTCCTATAATCATGGTTATATAAATATTGTTTATAGCGGTAGTTTTACTCTCGGTATAAGAAGATTAACTACACTAACGATCTTTTTTGATAAATATATTATTGATGGAATTACAAATGGAGTTGGTATTACAAGTTTTTTTTTAGGGGAAGGAATTAAATATATTGGAGGTGGACGAATATCATCTTATCTATTCTTTTTCCTATCTTATCTATCAATCTTTTTATTATTCATGGATTTACCGGGACCTATATATGATATTCTTGTAATATTTTTTGAATCTCTTCTTGTATTAAGCAGTTTGGGAGTTTTATTACTCATCAATCCAATTTTATCTGCCTTTTCACTCGGATTGGTTCTTGTTTGTATATCCTTATTATACATTTTGTTGAATTCCTACTTTGTCGCTGCAGCACAACTCCTTATTTATGTAGGAGCTATAAATGTTCTAATAATATTTGCTTTGATGTTTATGAATAGTGTAGAATGGTTCAAAGAAAAGAATTTTTGGACCGTTGGAGATAGTTTTAGTACAATAATTTGTACAAGTATTCTTTTTTTACTAATAACTACTATCCCCGATACGTCATGGTATGGAATTCTTTGGACTACAAAATCAAATCAAATTCTTGAACAAGATCTTATAAATAATGTTCAACAAATTGGAATTCATTTAGTAAGAGATTTTTCTCTTCCTTTTGAACTCATTTCTATAATTCTTTTATTTTCTTTGATAGGTGCAATTAATATGGCTCGTCAAATGGAGAAAATAGCGGAAATGTTTTCTATGATAATTAAATTCATGAATTATGGTCAACAAACAATACGAGCTGCAAGGTATATTGGTCAAAGTTTTATAATTACTTTATTACACACCAATCGTTTACCTGTAACGATTCAATATCCTTATGAAAAATCGATTACATCAGAACGGTTTCGAGGTCGAATTCATTTTGAATTCGATAAATGTATTGCTTGTGAAGTATGTGTTCGTGTATGCCCCATAGATCTACCTGTTGTTGATTGGAAATTTGACAAAAATAAAAAAAAACAATTGCTTAATTATAGTATTGATTTTGCAATTTGTATATTTTGTGGTAATTGTGTTGAATACTGTCCAACAAATTGTTTGGCTATGACTGAAGAATATGAACTTTCTACTTATAATCGTCATGAACCCATCGATTCAATTGAAGATTATACAATACATACAATTCAAGGTCTTTTATCTGATTGGTTAGTTAGGCACGAGCTAGTTCATAGATCCTTGGGATTTGATTACCGAGGAATAGAAACTTTACAAATTAAATTCGAGGATTGGAATTCCATTGCTGTCATTTCATATGTATGTGGTTATAATTATTTACGTTCTCAGTGTGCTTATGATGTAGCACCTGGCGGGTTTTTATCTAGTGTGTATCACCTTACCAGAATACACTATGGTATGGATAATCCAGAAGAAATATGTATAAAAGTATTTGTCCCAAGGGATAATCCTGGAATTCCATCCATTTTCTGGATTTGGAAAAGTGCGGATTTTCAAGAACGTGAATCTTATGATATGTTGGGAATCTCTTATGATAATCATCCACGCCTTAAACGTATCTTAATGCCTGAAAGTTGGATAGGCTGGCCCTTACGTAAGGACTATATTACTCCCAATTTCTATGAAATACAAGATCCTTATAATAATTTGATTGGGGATCCTTTACTTAACCAAACAACTTCCAATTATGTTATTTCAACTACACTAAATGATCTTTCGAATTGGTCACGACTCTCCAGTTTATGGCCCCTTCTATATGGTACCAGTTGTTGTTTTATCGAATTTGCTTCATTAATAGGATCGCGATTCGACTTTGATCGTTATGGGTTAGTACCAAGATCAAGTCCTAGACAAGCAGACCTTATTTTAACAGCCGGTACAGTAACAATGAAAATGGCCCCTTCTTTAGTACGATTATTTGAGCAAATGCCTGAACCAAAATACGTCATTGCAATGGGAGCCTGTACTATTACAGGGGGAATGTTCAGTACGGATTCTTATAGTACTGTTCGAGGAGTCGATAAGTTAATTCCAGTGGATGTTTATTTACCAGGCTGTCCGCCTAAACCAGAGGCAATTATAGATGCTATAACCAAACTTCGTAAAAAGATATCTCGAGAAATAGTTGAAGACAGAATTTTTTCTCAACAAGAAAATAGATGTTTTACTACCAATCACAAGTTGAGCATTCGGCACAAGACTTCTACTATGCAAAATAGAAATACTTTTTCTTGGGTAAAAGAATATATAACTCGATCTCTTTCTTTATATGTAATAGCTCGAGCACCCATTTCGAACGCATATCCCATTTTTGCACAGCAGGGTTATGAAAATCCACGAGAAGCGACTGGGCGAATTGTCTGCGCTAATTGCCATTTAGCTAATAAACCCGTGGATATTGAAGTTCCACAAGCGGTGCTCCCCGATACTGTATTTGAAGCAGTTGTTCGAATTCCTTATGATCTGCAACTAAAACAAGTTCTTGCTAATGGTAAAAAAGGGGGGTTGAATGTGGGTGCTGTTCTTATTTTGCCTGAGGGGTTCGAATTAGCTCCCCCCGATCGTATTTCGCCTGAATTGAAAGAAAAGATAGGAAATCTTTCTTTTCAGAGTTATCGCCCCAATAAAAAGAATATTCTTGTAATAGGGCCGGTTCCTGGTCAAAAATATAGTGAAATTGTTTTTCCTATTCTTTCTCCTGATCCCGCTACCAAAAGAGACGTTCATTTTTTGAAATATCCCATATATGTAGGCGGCAATCGAGGAAGAGGTCAAATTTATCCTAATGGTAACAAGAGTAACAATACGGTCTATAATGCTACATCCGCAGGTATAGTAAGCAAAATAGTACGTAAAGAAAAGGGAGGATATGAAATAAGCATAGTTGATGTACCCGGCCGCCAAGTAGTTAATATTATACCTCCAGGGCCGGAACTTCTTGTTTCAGAGGGGGAATCTATCAAGCTTGATCAATCATTAACGAGCAATCCCAACGTAGGAGGATTTGGGCAAGGAGATGCGGAAATAGTACTTCAAGATCCATTACGCGTCCAAGGCCTTTTGTTTTTCTTTGCATCTGTTATTTTTGCACAAATCTTTTTGGTTCTTAAAAAGAAACAATTTGAAAAGGTTCAATTGTATGAAATGAATTTCATGACTTTTTACTATCGTCCGACTGTTACAGAGGCCTTTTCCTCTGTTGAATATATAATGACTGATGTAAACTTTGGTTGGTTAATCCGATCGGTTCATCGATGGTCGGCAAGTATGATGGTTCTAATGATGATCCTGCACGTATTTCGTGTGTATCTCACCGGCGGATTTAAAAAACCTCGCGAATTGACTTGGGTCACGGGTGTCGTTTTGGGGGTATTAACTGCGTCCTTTGGTGTAACTGGCTACTCTTTACCTTGGGATCAAATTGGTTATTGGGCAGTTAAAATTGTGACGGGTGTACCTGAAGCTATTCCTATAATAGGGTCGCCTTTAGTAGAGTTATTACGCGGAAGCACTAGTGTGGGTCAATCCACTTTGACTCGTTTTTATAGTTTACATACTTTTGTATTGCCTCTTCTTACTGCTGTGTTTATGTTAATGCATTTTCTAATGATACGTAAGCAAGGGATTTCGGGTCCTTTAGTATTAAGAGCAAAATTGGCTAAAGGAATGGGACATAATTATTATGGCGAACCCGCCTGGCCTAATGATCTTTTATATATTTTTCCAGTAGTTATTTTGGGAACTATTGCATGTAACGTAGGTTTAGCGGTTCTAGAACCTTCAATGATTGGTGAACCCGCGGATCCGTTTGCAACTCCTTTAGAAATATTACCCGAATGGTATTTTTTTCCTGTATTTCAAATCCTTCGTACAATACCTAATAAATTATTAGGTGTTCTTTTAATGGTTTCAGTACCCGCGGGACTATTGACAGTCCCTTTTTTGGAAAATGTCAATAAATTTCAAAATCCATATCGTCGACCGGTAGCTACAACAGTTTTTTTTATTGGTACTGTAGTAGCTCTTTGGTTAGGAATTGGAGCAACATTACCCATTGAAAAATCTCTAACTTTAGGCCTTTTTATGATTGAAGCTTTTCTATTTGGAATCGTCTTAGGACTAATTTCTATTACTTTAGCAGGATTATTCGTGACCGCATATTTGCAATACAGACGTGGTGATCAGTTAGATCTTATGCTTACTTTAATTAGCTATTTCGGTTTTCTATTGGCTGCTTTAACTATCACCTTAGCTCTATTCATTGGTTTGAACAAGATAGGACTTATTATGCATATAGTAAGTCTCGCTTGGGCTGCCTTAATGGTAATGTTTACATTTTCCCTTTCACTAGTAGTATGGGGAAGATTGAGTGATATTGCACACCATCACTTAGCAATTGCTATTCTTTTTCTGATTGCCGGTCATATGTATAGGACCAATTGGAGCATTGGTCATGGCCTTAAAGAAATTTTAGAGGCTCATAAAGGTCCATTTACAGGACAGGGCCATAAGGGTCTTTATGAAATCCTAACAACCTCATGGCATGCCCAATTATCTCTTAATCTGGCTATGTTAGGCTCTTTAACCATTGTTGTAGCTCATCATATGTATTCAATGCCTCCCTACCCATATTTAGCCACTGACTATGGTACACAACTTTCGTTGTTCACACATCATATGTGGATTGGTGGATTTCTCATAGTCGGCGCTGCTGCGCATGCAGCCATCTTTATGGTAAGAGACTATGATCCAACTACTCGATACAATGATCTATTAGACCGTGTCCTTAGGCATCGCGATGCAATTATATCACATCTTAATTGGGTATGTATATTTCTAGGTTTTCACAGTTTTGGCTTGTATATTCATAATGATACTATGAGCGCTTTAGGGCGTCCCCAAGATATGTTTTCGGATACTGCTATACAATTACAGCCCATCTTTGCTCAATGGGTACAAAATACCCATGCTTTAGCACCCGGTGTAACGGCCCCTGGCGCAACTACAAGTACTAGCTTAACTTGGGGAAGTGGTGAGTTAGTTGCTGTAGGTGGCAAAGTAGCTTTGTTACCTATTCCCTTAGGAACCGCGGATTTTTTAGTCCATCACATTCATGCATTTACAATCCATGTGACTGTATTGATACTACTGAAAGGTGTTTTATTTGCTCGCAGTTCGCGTTTAATACCTGATAAAGTAAATCTCGGGTTTCGTTTCCCTTGTGATGGACCCGGACGCGGGGGGACATGTCAAGTATCCGCCTGGGATCATGTCTTCTTAGGTCTATTCTGGATGTACAATGCAATCTCAGTAGTCATTTTCCATTTCAGTTGGAAAATGCAGTCGGATGTTTGGGGTACTTTAAACGATCAAGGGACACTAACCCATATAACAGGAGGAAATTTTGCACAAAGTTCTATTACTATTAACGGGTGGCTCCGAGATTTCTTATGGGCGCAGGCATCTCAAGTAATTCAGTCTTATGGTTCTTCGTTATCCGCATATGGTCTTCTTTTCTTAGGTGCTCATTTTGTCTGGGCTTTCAGTTTAATGTTTCTATTCAGTGGCCGTGGTTATTGGCAGGAACTTATTGAATCCATCGTTTGGGCTCATAACAAATTAAAGGTTGCTCCTGCTACCCAGCCTAGAGCCTTAAGTATTGTACAAGGGCGTGCTGTAGGAGTGGCTCATTACCTTCTGGGTGGAATTGCCACAACATGGGCATTCTTCTTAGCAAGAATTATTGCAGTAGGAATGGAATCAAGATTTCCGAGATTTAGCCAAGGATTAGCTCAGGACCCCACTACTCGCCGTATTTGGTTTGGTATTGCTACCGCACATGATTTTGAAAGTCATGATGATATTACTGAGGAGCGTCTTTATCAGAACATTTTTGCCTCTCACTTTGGGCAGTTAGCAATAATCTTTCTGTGGACGTCCGGAAATCTCTTTCATGTAGCTTGGCAAGGCAATTTTGAGTCATGGATACAAGACCCTTTACATGTAAGGCCTATTGCTCATGCAATTTGGGATCCTCATTTTGGTCAACCCGCTGTGGAAGCCTTTACCCGGGGGGGTGCTGCGGGACCTGTGAATATTGCCTATTCCGGTGTTTATCAGTGGTGGTATACAATCGGATTACGCACTAACGAAGATCTTTATACAGGAGCTCTTTTTCTATTATTTCTTTCCGCTCTATCTTTAATCGCGGGTTGGTTACACCTACAACCCAAATGGAAACCAAGTGTTTCGTGGTTCAAAAATGCGGAATCTCGTCTCAATCATCATTTGTCGGGTCTTTTCGGGGTAAGTTCGTTAGCGTGGGCAGGACATTTAGTTCATGTCGCTATTCCCGGATCTAGGGGAGAGTACGTTAGATGGAATAATTTCTTAGACATATTACCTTATCCTCAGGGGTTGGGGCCCCTTTTGGCGGGCCAGTGGAATCTTTATGCCCAAAACCCGGATTCGAGTAATCATTTATTTGGTACCTCTCAAGGGGCAGGAACTGCTATTTTAACTCTTCTTGGGGGATTCCATCCACAAACGCAAAGTTTATGGCTTACCGATATTGCTCATCATCATTTAGCTATTGCATTTATTTTTATTATTGCTGGTCATATGTATAGAACTAACTTCGGAATTGGGCACAGTATCAAAGATCTCTTAGAAACACATACCCCTCCGGGGGGTCGATTAGGGCGCGGGCATAAAGGCCTTTATGACACAATTAATAATTCTATTCATTTTCAATTAGGTCTTGCTCTAGCCTCTTTAGGCGTTATTACTTCCTTAGTGGCTCAACATATGTATTCTTTACCTGCTTATGCCTTTATAGCACAAGATTTTACTACTCAAGCTGCCTTATATACTCATCATCAATACATTGCAGGATTCATCATGACAGGAGCTTTTGCTCACGGGGCTATATTTTTCATTAGAGATTACAATCCGGAACAGAATGAGGATAATGTTTTAGCAAGAATGTTAGACCATAAAGAAGCTATTATATCCCATTTAAGTTGGGCCAGCCTATTTCTAGGATTCCATACCCTGGGTCTTTATGTTCATAACGACGTCATGCTTGCTTTTGGTACTCCAGAAAAACAAATCTTGATTGAACCCATATTTGCCCAATGGATACAATCCGCTCATGGTAAGACCACATATGGCTTCGATGTACTCTTGTCCGCAACGAGTGGCCCCGCGTTGAATGCAGGCCAAAGTATATGGTTGCCCGGATGGTTAAATGCGATTAATGAGAATAGTAATTCACTCTTCTTAACAATAGGCCCCGGAGATTTTTTAGTTCATCATGCTATTGCTCTAGGCTTGCATACAACTACATTGATTTTAGTAAAAGGTGCTTTAGATGCACGTGGTTCGAAATTAATGCCAGATAAAAAGGATTTTGGTTATAGTTTTCCTTGTGACGGTCCGGGGCGCGGCGGGACTTGTGATATTTCGGCTTGGGACGCTTTTTATTTAGCTGTTTTCTGGATGTTAAATACTATCGGATGGGTTACTTTTTATTGGCATTGGAAACACATTACATTATGGCAGGGTAACGCTTCCCAATTTAATGAATCCTCCACTTATTTGATGGGATGGTTAAGAGATTATCTCTGGCTAAATTCTTCCCAACTTATCAATGGATATAATCCATTTGGTATGAATAGTTTATCGGTATGGGCGTGGATGTTCTTATTCGGGCATCTTGTTTGGGCAACAGGATTTATGTTTTTAATTTCTTGGCGAGGATATTGGCAGGAATTAATTGAGACTTTAGCATGGGCTCATGAGCGCACACCTTTGGCCAATTTGATTCGTTGGAGAGATAAGCCAGTGGCTCTTTCCATTGTACAAGCAAGGTTGGTTGGAATGTCACATTCAGTAAAAATTTATGATACATGTATTGGGTGTACTCAATGTGTACGAGCTTGTCCAACAGATGTATTGGAAATGATACCTTGGGATGGATGTAAAGCCAAGCAAATCGCTTCCGCACCAAGAACCGAGGACTGTGTGGGTTGTAAGAGATGTGAATCTGCTTGCCCAACAGATTTTTTAAGTGTCCGTGTTTATTTAGGACCTGAAACAACTCGCAGTATGGCTCTGTCTTATATGACAGATCTTCACTTACCCTCGATTTTCGTGCCTTTAGTAGGCTTAGTATTTCCAGCAATTGCAATGACTTCTCTATTTCTTTATATGCAACAAAATAAGATTGTCATGCGCGATATAAAAACATATCTTTCTGTGGCACCCGTATTAAGTATTCTATGGTTTGGAGCTTTAGCAAGTCTATTGATAGAAATTAATCGTTTATTTCCAGACGCATTGTTATTTCCCTTTTTTATGACCGCTATTTTAGAGAGACGTGAAAGTACAAGCCTGTGGGGTCGCTTCTGTAATTGGATAACTAGCACTGAAAATCGTCTTTACATTGGATGGTTCGGTGTTTTGATGATTCCTACCTTATTGACCGCAACTTCTGTATTTATTATTGCTTTTATTGCAGCTCCTCCAGTAGATATTGATGGTATTCGTGAACCTGTTTCTGGTTCTTTACTTTATGGAAACAATATTATCTCTGGTGCTATTATTCCTACTTCTGCTGCGATCGGTTTGCATTTTTATCCAATATGGGAAGCGGCATCTGTTGATGAGTGGTTATACAATGGTGGTCCTTATGAGCTAATTGTTCTACACTTCTTACTTGGTGTAGCTTGTTACATGGGCCGTGAGTGGGAACTTAGTTTCCGTTTGGGTATGCGTCCTTGGATTGCTGTTGCATATTCAGCTCCTGTTGCAGCTGCTACGGCTGTTTTCTTGATTTATCCGATTGGTCAAGGAAGTTTCTCTGATGGTATGCCTTTAGGGATCTCCGGAACTTTCAACTTTATGATTGTATTCCAAGCGGAACACAACATCCTTATGCACCCATTTCATATGTTAGGTGTAGCTGGTGTATTTGGCGGTTCCCTATTTAGTGCTATGCATGGTTCCTTGGTAACCTCTAGTTTGATTAGGGAAACTACTGAAAATGAATCTGCTCTAGACTTAGCTATGGCTTTATATGAGCTAGCAGTTTTTGATCCCTCTGACCCTGTTCTTGATCCAATGTGGAGACAAGGTATGTTCGTCATACCCTTCATGACCCGTTTAGGAATAACCAATTCGTGGGGTGGTTGGAGTATTTCAGGAGGAACTACAACAAATCCGGGTATTTGGAGTTATGAAGGTGTGGCAGGGGCACATATTGTGTTTTCTGGCTTGTGCTTCTTGGCGGCTATTTGGCATTGGGTATATTGGGACCTAGAAATATTCTGCGATGAACGTACGGGAAAACCCTCTTTAGATTTACCCAAGATTTTTGGAATTCATCTTTTTCTCGCGGGGGTGGCTTGCTTTGGTTTTGGGGCATTTCATGTAACAGGTTTGTATGGTCCTGGAATATGGGTATCCGATCCCTATGGATTAAGTGGAAAAGTACAAGCCGTAAATCCTGCGTGGGGTGCAGAAGGTTTTGATCCTTTTATTCCGGGGGGAATAGCCTCTCATCATATTGCTGCGGGTACGTTGGGTATATTAGCAGGCCTATTCCATCTTAGTGTTCGACCGCCTCAACGTCTATATAAAGGATTACGCATGGGCAATATTGAAACTGTACTGTCCAGTAGTATTGCAGCTGTGTTTTTTGCGGCTTTCGTAGTTGCTGGAACTATGTGGTATGGTTCTGCAACCACTCCAATTGAATTATTTGGTCCTACCCGTTATCAATGGGATCAGGGATACTTTCAACAAGAAATATATCGACGGGTTAGCGCTGGGTTAGCTGAAAATCTTAGTTTAACGGAAGCTTGGTCTAAAATTCCCGAAAAATTAGCTTTTTATGATTATATTGGTAATAATCCTGCAAAAGGCGGGTTATTCAGAGCGGGCTCAATGGATAATGGAGATGGAATAGCTGTTGGATGGTTGGGGCATCCCATCTTTAGAGATAAAGAAGGACGGGAACTTTTTGTACGCCGTATGCCGACCTTTTTTGAAACATTTCCGGTAGTTTTGGTAGATAAAGATGGAATTGTTAGAGCCGATGTTCCTTTTAGACGAGCGGAATCCAAATATAGTGTTGAACAAGTGGGTGTAACGGTGGAGTTTTATGGTGGTGAACTTAATGGAGTAAGTTATTCCGATCCCGCTACTATCAAAAAATATGCTAGACGTGCCCAATTAGGTGAAATTTTTGAGTTAGATCGGGCTACCCTGAAATCAGATGGCGTTTTTCGTAGTAGTCCAAGAGGTTGGTTTACTTTTGGGCATGCCACGTTTGCTTTGCTCTTCTTGGATACTCAAGTGGAATTTGGAACATTCCAAAAAGTGGCATTTGTATGGTCTGGCGAAGCTTATTTATCTTATAGTTTAGGCGCTTTATCCGTTTTTGGTTTCATCGCTTGTTGTTTTGCCTGGTTCAATAATACTGCTTATCCTAGCGAATTTTATGGGCCTACCGGACCAGAAGCTTCTCAAGCTCAAGCATTTACTTTTCTAGTTAGAGACCAGCGTCTTGGAGCTAATGTAGGATCGGCCCAAGGACCTACTGGTTTAGGTAAATATCTAATGCGTTCCCCTACAGGAGAGGTTATTTTTGGGGGGGAAACTATGCGTTTTTGGGATCTTCGCGCGCCTTGGTTAGAGCCTCTAAGGGGTCCCAATGGTTTGGACCTAAGTAGGCTGAAGAAAGACATTCAACCTTGGCAAGAACGACGTTCGGCAGAATATATGACTCATGCTCCTTTGGGTTCTTTAAATTCCGTCGGTGGTGTAGCTACCGAAATCAATGCAGTGAATTATGTCTCCCCGAGAAGTTGGTTAGCTACCTCTCATTTTGTTCTAGGATTCTTCTTTTTTGTGGGTCATTTGTGGCATGCAGGAAGGGCTCGTGCAGCTGCAGCAGGATTTGAAAAAGGAATCGATCGGGAGTTAGAACCTGTTCTTTACATGACTCCTCTTAACATGTTACGCCAATTTGAACTTGCCCGATCCGTTCAATTGCGTCCTTATAATGCGATTGCATTCTCTGGCCCAATCGCTGTTTTTGTTTCCGTATTCCTCATTTATCCACTGGGTCAATCTGGTTGGTTCTTTGCGCCTAGTTTTGGCGTAGCTGCTATATTTCGATTCATCCTCTTCTTCCAAGGATTTCATAATTGGACGTTAAATCCATTTCATATGATGGGAGTTGCCGGAGTATTAGGTGCGGCTATGTCTGGAAGCACGGGAGAACGCTCTTTTGCTGATATTATTACCAGTATTCGATACTGGGTTATTCATAGCATTACTATACCCTCGCTATTCATTGCAGGTTGGTTATTCGTCAGTACGGGTTTAGCTTACGACATATTTGGAAGTCCTCGTCCAAACGAGTATTTCACAGAAAGCCGACAAGGAATTCCATTAATAACGGACCGTTTTTATTCTTTAGAACAACTCAATGAATTTAGTATGACTATAGATCGAATTTATCCCATTTTTACAGTACGATGGTTGGCTGTTCACGGATTAGCTGTACCTACCGTTTTTTTTTTAGGTTCAATATCAGCAATGCAATTTGTCCAACGAATGGCTACACAAACTGTTGAGGATAGTTCTAGATCCGAATCAAGACGAACTAATGCGGGAAGTTTATTGAAACCTTTGAATTCGGAATATGGTAAAGTAGCTCCGGGTTGGGGAACTACACCCCTTATGGGGATAGCAATGGCCCTATTCGCGATATTCCTTTCTATTATTTTAGAAATTTATAATTCTTCTGTTTTACTGGATGGAATTTCTATGATGCTTACTCTCAAACTTTTTGTTTACACAACAGTAATATTCTTTGTTTCCCTCTTTATCTTTGGATTCTTATCTAATGATCCGGGGCGTAATCCTGGGCGTGAGGAAATGGCCGATACTACTGGAAGGATTCCTCTTTGGCTAATAGGTACTGTAACTGGTATTCCCGTGATCGGTTTAATAGGTGTTTTCTTTTATGGTTCATATTCTGGGCTAGGCTCATCCCTAATGCTTAATATCTTTAGTTTAATCTGTATCTGTCTTAATTCTATCCTTTATCTGAGTAGTATTTTCGTAATCAAATTACCTGAAGCTTATGCTATTTTCAACCCAATCGTGGATGTTATGCCTGTCATACCCGTATTCTTTTTTCTATTGGCCTTTGTTTGGCAAGCTGCTGTAAGTTTTCGAATGACACAATCAAACCCAAATGAACAAAATGTTGAATTAAATCGTACGAGTTTATACTGGGGTTTATTACTCATTTTTGTACTTGCTGTTTTATTTTCGAATTATTTCTTCAATATGGAAGTTAATATTCTCGCATTTATTGCTACTGCCTTGTTTATTCTAGTTCCTACTGCTTTTTTACTTATTATTTATGTGAAAACAGTTAGTCAAAATGATATGGAAACAGCAACCCTAGTCGCCATCTTCATATCTGGTTTACTTGTAAGTTTTACTGGTTATGCTTTATATACTGCTTTTGGAAAGCCCTCTCGCCAATTAAGAGATCCATTCGAAGAACACGGAGACATGGAAGCATTGGTTTATACATTCCTTTTAGTTTCAACTTTAGGAATAATCTTTTTTGCTATTTTTTTTCGAGAACCACCTAAGGTTCCGACTAAAAAAATGACTATTGCTTTCCAATTAGCTGTTTTTGCATTAATTGCGACATCTTCGGTCTTACTCATTAGTGTACCCCTTGTATTTGCTTCTTCTGATGGTTGGTCAAATAACAAAAATGTGGTATTTTCTGGTACATCGTTATGGGTTGGATTAGTCTTTATGCGTTGGAGACGTTTCGTTTTTGAAGCTCTTTATAAAGCACAGGCGGAAACGGGTGAAATCAAGGGGCATTACTTGAACGCTACGGCGGGTACATGTGAAGAAATGATAAAAAGAGCCGTGTTTGCCAGAGAATTGGGAGTTCCTATTGTAATGCACGATTATTTAACTGGCGGATTTACTGCAAATACGAGTTTGGCTTTTTATTGTCGCGACAATGGCCTACTTCTTCACATCCACCGAGCAATGCACGCAGTTATTGATAGACAAAAAAATCATGGTATGCATTTTCGTGTATTAGCTAAAGCATTGCGTATGTCTGGCGGTGATCATATTCATGCTGGTACAGTAGTAGGTAAGCTTGAAGGAGAACGTGAGATGACTCTGGGCTTTGTTGATTTATTACGTGATGATTATATTGAAAAAGACCGGAGTCGCGGTATCTTTTTCACTCAAGACTGGGTCTCTATGCCAGGCGTTATACCGGTAGCTTCGGGGGGTATTCATGTTTGGCATATGCCTGCTCTGACCGAAATTTTTGGGGATGATTCTGTACTGCAGTTTGGTGGAGGAACTTTAGGGCATCCTTGGGGAAATGCTCCTGGGGCAGTAGCTAATCGCGCAGCTTTAGAAGCATGTGTACAAGCACGTAATGAGGGGCGCGATCTTGCTCGTGAAGGTAATGAAATTATCCGCGAAGCTTGCAAATGGAGTCCGGAATTAGCCGCTGCTTGCGAAATATGGAAGGCAATCAAATTTTTTGAACCGGTAGATATGATTCAACCTCAAACCCTTTTGAATGTGGCAGATAATAGCGGAGCTCGAAGATTGATGTGTATTCGAATTCTAGGAGCAGGTAAACAACGATATGCTCATATTGGCGATGTTATTGTTGCTGTAATCAAAGAAGCAATTCCTAAAATGTCCCTAGAAAAATCAGAAATAATTAGAGCTGTAATTGTACGTACACGTAAAGAATTTAAACGAGAAGATGGTATGATAATACAATATGATGACAATGCTGCGGTTATCATCGATCAAAAAGGAAATCCAAGAGGAAGTCGCATTTTTGGCACAATCCTTGAGGAATTGAGAGAATTAAAATTTCCTAAAATAGTCTCATTAGCTTCCGAAGTATTAATGAAAGGGATATCTTTTCGAGGAAACAACATTTGTTTTGGCAGATATGCTCTTCAGGCACTTGAACCTGCTTGGATCACAGCTAAACAAATAGAAGCTGGGCGAAGAGCAATGACACGATATGCAAAAATCTGGATACGTATATTTCCCGACAAACCTGTTACAGCAAGATCCGCAGAAACACGTATGGGTTCGGGAAAAGGGGACCCTAAATATTGGGTATCTGTTATTAAACCAGGCCGAATACTTTATGAAATGAGTGGAGTATCCGAAACTGTAGCTAGAGCAGCTTTTTCAATAGCTGCGCGAAAAATGCCTATCCGGACGCAATTTATTATGCCCTTAGGTACTGCCATACATAACATAGAAATAACACATGGAAGGGGTGGACAATTAGCTAGGGCAGCGGGTGCTGTAGCGAAACTTATTGCAAAAGAGGGTAAATCGGCCACATTAAGATTACCATCTGGGGAGGTTCGTTTGATATCCCAAAACTGTTTAGCTACAGTCGGACAAGTGGGTAATGTTGGGGTGCACCTAAACAGTTTGGGTAGAGCCGGGTCTAAGTCTTGGTTAGGTAAGCGCCCTGTAGTCAGAGGAGTAGTTATGAACCCTGTGGACCATCCCCATGGGGGCGGTGAAGGAAGAGCCCCGATTGGTAGAAAAAAACCCACAACCCCCTGGGGTTATCCCGCGCTTGGAAGACGAAGTAGGAAAAGGAAAAAATATAGTGATAGTTTGATTCTTCGTCGAGGATGTATAGCTAGAAGACGTCGAAAAGAATTGGCATCAACCTATAAAGGAGCTCGCTCAAGAAGCATTCGAATGATGACTCAACAGAAAATGAGAGCTTTAGCTTCCGCTTTTCGAGATAGAGCTCGGAAAAAGAGAGATTTTCGTCGATTGTGGATCACTCGGATAAATGCATTAACCCGCGAGAAGGCGACATTGTTTTGTTATAATAAATTAATCCACAACCTGTATCAGAAACAATCGCTTCTTAACCGTAAAATGCTTGGGCAAATAGCTATAGAAAATAAGAAAAGTTTTTATACGATTGCGGATAAAATGTTCATTAGTAAAGGACGTAGTTCTGTGATAAGAAATCTTTGGAAAAAAAAAGGTTATTTAGCTGCAATACGGGCTTTTTCTTTAGCAAAACACAATACACCCGGTCGATTAGAATTGAGAAAATTTTGCCGCTATTGTCACAAGCATATAATTCACGGAGAAATAAAGATGAAAATAGGAACTTCCATTCGTAAAATTTGTCAAAAATGTCGACTGGTTCGTAGGCGAAAACGAATTACAGTCATTTGTTCCAAATCGAAGCATAAACAGAGACAAGGGACTCGCACAATACAATGGAAGTGTGTTGAATCAAGAGTGGACAGTAAACGTCTTTATTATGGTCGTTTTATTCTATCTCCACTTAGTAAAGGTCAAGCGGATACCATCGGTATTGCCATACGAAGGATTTTACTAGGAGAAATGGAAGGAACATGTATCACGCGCGCAAAATCTGAGAAAGTGCTACATGAATATTCTACGATAATAGGTATTGAAGAATCGGTTCATGAGATCTTACTCAATTTAAAAGCAATTGTATTAAAAAGTAATCTTTATGGAATTAGAGACGCTTCCATTTGTGTCCCTAAATACGTAACTGCTCAAGATATCATTTCACCTCCCTCTGTAGAAATCGTTGACACAACACAGCATATAGCGAATTTAATAGAACCAATTAATTTGTGTATTGAATTAAAAATTACGAGAGATCGTGGGTATCATAGTTATCCTATAGATGCGGTATTCATGCCTATTCGAAATGCAAATTATAACATTGAAGAGATACTTTTTCTCGAAATATGGACAAATGGAAGTTTAACTCCTAAAGAAGCACTTTATCAGGCTTCTCGTGATTCATGGGCATCTGTTATATCGGGACATGAAGCAAAGGTTATTTATGCTGATCTTCACAAGATCCTTTTAGAAACTTATGGGATTCCTTTAGTTATGTATCAACGCTCTAATAAAAATACTTGTATGCATCAAAAGTCCCGGGCTCATCGGAATAAATGCATTAAAAAAGGACAACTTCTAGCAGACGGAGCAGCTACAGTTGGTGGCGAACTTGCTTTAGGAAAAAACGTACTAGTTGCTTATATGCCATGGGAAGGTTACAATTTTGAAGATGCAGTCCTTATTAGCGAACGTCTGATATATGAAGATATTTATACTTCTTTTCACATACGTAAATATGAGATTAAAACTCATGTGACAAGCCAACCTGAAAAAATAACTAGAAAAATACCACACCTACAGACTCATTTACTTCGTAATTTGGACAAAAATGGAATTGTGATGCTGGGATCTTGGGTGGAAACAGGTGATATTTTACAGATTAATAGGATGATCGACCAGTATAAGCATCAACAACTTGAAATTGGACTAGTTTCTCCTCAACAAATCAAATCTTGGGCCAACAAAATAGGAGAAGTCACAAAGCCGGAGACTTTTCATTACAAAACCAATAAACCAAAAAAAGATGGATTATTTTGTGAAAGAATCTTTGGACCACTAAAAAGTGGAATTTGTGCTTGCGGAACTAAAAAAAAAGATCAACAATTTTGCGAACAATGTGGGGTAGATTTTGTAGATTCTAGGATACGAAGATATCAAATGGGATACATCAAACTTGCATGTCCAATGACTCATGTATGGTATTTGAAACGTCTTCCTAGTTATATTGCGAATCTTTTAGATAAATCTCTTAAAGAATTAGAGGGCTTAGTATACCGTTTTTCTTTTGGTAGGCCCGTAGCTAAAAAACCAACTTTCTTACGATTACGAGGTTTATTCGAATATGAAATTCCATCTTGGAAATATAGTATTCCACTTTTTTTTACATTTCGAAATCGGGAAATCGCGGCAGGGGCAGGAGCTATCCGAGAACAATTAGCGGATTTGGATTTACCGATTCTTTTAGATAATTCACTGGAAGAATGGAAGGAATTATGGGAAGATAGAAGACGAAGAAGAAAAGCTTTTTTAGTTAGACGTATGGAATTAGTTAAACATTTTATTCGAACAAATGTAGAACCAGAACGGATGGTTTTGTGCTTATTACCAGTTCTTCCTCCCGAATTGAGACCTATCATTCAGATAGATGGGGGAAAACTTATGAGCTCCGATATTAACGAACTTTATAGAAGAATTATCGTCCGTAACAATACTCTTACCTTTTCTCCAGGAGATTTAGTAATGTCTCAGGAAAAATTGGTACAAGAAGCTGTGGATACACTTCTTAATGGGCTTCACCAACCAATGAGAGATAATCATAATAACGTTTATAAGTCATTTTCCGATATAATTGAAGGTAAAGAAGGAAGATTTCGAGAGACTCTGCTTGGTAAACGAGTGGATTATTCGGGGCGTTCTGTCATTGTTGTGGGCCCTTGGCTTTCATTACATCAATGTGGATTACCTCGAGAAATAGCAATAGAACTTTTCCAAACATTTGTAATTCGGGGTTTAATCAGAAAACAAGATGCTTCTAACATAGGAATTGCTAAAAGAAAAATTAGAGATAAAGAACCCATTATCTGGGAAATACTTCAAGACATTATGCAGGGGTATCCCATATTGTTGAATAGAGCACCTACCCTACATAGATTAGGCATACAAGCCTTTCAGCCCATTTTAGTCGAAGGACGTGCTATTTGTTTACACCCATTAGTTTGTAAGGGCTTTAATGCAGACTTTGATGGGGATCAAATGGCGGTTCATCTACCCTTATCCTTGGAAGCTCAGGCGGAAGCTCGTTTACTTATGTTTTCTGATCTGAATCTCTTATCTCCCGCTATTGGAGATCCCATTTGTGTACCAACTCAAGATATGCTTATAGGGCTTTATATATTAACGATTGGAAATCGTCGAGGTATTTCGGCAAATAGGTATAATTGTCAAAACGATCATAAAAAAGAATTCTATTTTTGTAGTTCTTATGATGCCCTCAGAGCTTATCGATGGAAAGGAGTTGGTTTAGACAATTCCTTGTGGTTACGATGGCGTATCATTGGGTCAAGAGAAGTCCCGATCGAAATTCAATATGAATCTTTGGGTACTTATCACGAAATTTATGAGCATTATCTAATAATAGGAAATAGAAATCAAGAAATTTGCTGTATATACATTCGAACCACTTTTGGTCATATTTCTTTTTATAAAGAAATAGAACAAGCCATACAAGGATTTAGTCAGGCGAACCTTTTAGCAAGGCTCCTTTTTCAAGATCTCTTGCAGGAAAAGGATAATCTTCAACTTCGAATTGTCAATTATATTTGTTATATTCAAGGAATTTCTCAAACAAGTATTCAATTAATTAGAACTTGTTTAGTATTGAATGACCAAAAACAAAAAGCCGTTCATACCCTTCTTGAGGTAAGGGTAAATCTGGTTCGCGATTTCATAAGAATCGAGTTATTTGAAAAAAGATATGATAGGACAAGTTCAAAATTTATTTCCAATCGATTAGATTCCAAGGCGAGCATTGGCACGTTGTTGATGATTTTGTCATCATCTAATTGTTCTCAAATTCCCTTAGGCCTTATTGTACCTAAGCATTTTTCTTTATTTTCCATAACGCAAAATAGCATCCTGTTAAAGAAATATTTAAAATATTCTTTACTAGATGAAAATTTTAGAACCTATAATCCTTTAAATCCATTTCATTTGAATTGGTTTTTTCATTACAACAATTATGAAGGGACGTCGACAATAATTAATCTTGGCCAATTTTTATCCGGAAATATATCTCTATTTGTAATTAAATCGGGTCAAATTAGCATTTTGAATCTTGATTCCTTAGTTATAAGATCCGCTAAACCTTATTTAGTCACTCCAGGAGCAAGTATTCATGGCCATTATGGGGAAATCCTTTACGAAAGAGAAACCTTAGCTACGTTTCTATATGAAAAATCCAGATCCAGTGATATAACACAAGGCCTTCCAAAAGTGGAACAAATCTTTGAAGCGTCAATATCAAGGAACCTCGAAAAAAAAAAGGAAGGTTGGAACAAACGTATACCAAGAATTCTTGGTATTCCCTGGGGATTCTTGATCGGGGCTGAGCTAACTATGGCCCAAAGCCGTATCTCTTTGGTTAATAAGATCCAAAAAGTTTATCGAGCCCAAGGGGTACAGATCCATAATAGACATATAGAGATTATTATACGTCAAGTAACATCGAAAGTATTAGTTTCCGAAGAGGGAATGTCTAATGTTTTTTTACCTGGGGAATTTATAGGATTGTTGCGGGCAGAGCGAGCAGGGCGCGCTTTGGACTCCATTTGTTATCGGTTAATCTTATTGGGAATAACAAGAGCGTCCTTGAATACTCAAAGCTTCATATCCGAAGCAAGCTTTCAAGAAACTGCTCGAGTTTTAGCAAAAGCAGCTTTACGAGGTCGTATTGATTGGTTGAAAGGCCTGAAAGAGAACGTTGTTTTGGGAGGGATTTTGCCTGTTGGTGGATTCCAAGGAACTAGGTTTCGTTTCCGTAATAAAGGACGTAGATTAGAAAAGGGAGTTATTCATATTCTAGCGAGTTTAAACAATACCATTATAACTATTACAGATGTAGAAGGTCGGACGATTTTTTGGGCTTGCGCTGGTACTTCTGGATTCAAAGGCCCAAAAAAAGCGACACCCTACGCTGCAGAAGCAGCAACAGTAGAAGCTATTGATGCCGTAGGTATGAGACGAGCAGAAGTTATAATAAAAGGCTGTGGTCCCGGGCGGGATGCCGCATTACGAGCTATTCGTAAAAGTCGTATACGATTAAATTTCCTACGGGATGTAACACCTATGCCACATAATGGATGTAGACCTCCTAAAAGAAGACGTTTAATGGCAAGAAAGAGTTGGATTCAGAGGGAGAATAAACGACAGAAATTGGAACAGAAATATCATTCGAGTCGTCAATTCTTAAAAAAAAGCAAAGCTGTGCCCTTGAAACTAAAAGAAATTTACCGAAGATTGCAATCCTTACCACGCAATAGTTCGCCTATACGTCTTCATCGACGTTGTTTTTTGACTGGAAGACCTAGAGCTAACTATCGAGATTTTGGATTATCCGGGCACATCCTTCGAGAAATGGTTTTTGAATGCTTGTTACCCGGTGCAACAAGATCCAGTTGG?????????????????????????????????????????????????????????????????????????????????????????????????????????????????????????????????????????????????????????ATGATTGGCCATACAATCGCTATTCATAATGGAAAAGAGCATTTACCTATTTATATAACCGATTATATGGTAGGTCACAAATTGGGGGAATTCATGCCTACTCTAGAAAAAGACGATAATCAATCTCGTCGTATGAAAAGAGGATATTGGAACATTAATTTGAAAAACATGATAAAAACAAGAACTCATTTGGGCCATGATACTAAGAAATGGAATCCTAGAATGGCCCCTTACATTTCTAAAAAGCATAAAGGTATTCATATTCTAAATCTCGTTAAAACTGCCCGTTTTTTATCAGAAGCTTGTCATTTAGTTTTTGATGCAGCAAGTCGAGGAAAAAATATTTTAATTGTTGGTACGAATCCAGTCGCGGATTCAGTAGCCTCGGCTGCAGAAGATGAAAAAATACGAAATTGTATCAAGAACTATATAGAGTTCAAAGGGATTATACGTATAGAAATAAAAAAAGAATTAGAGATTAACCTAAAAAAACAAAGAAACCAAAGACTCAAAATGACTATCAAAAAGGTTAAAGAACCTTATAAACAGCCTAGTATTCTTGCGGAATATATAGCTCTTCAAATAAGAAACAGAGTTCCCTTTCGAAAGGCAATGAAGGAAGCTGCGGAATTCACAAAAATAGGTATAAAAGGGTTTCACGTGCAAATTGCGGGCCGTATTGGTGGAAGTGAAATTGCACGTACTCGATCAGTTAAATGGGGGAGACTTCCTTTACAAACAATTCGTGCTAAAATTCATCATTGCACCTACCCAATTCGAACTATCCATGGAGTATTAGGTATAAAGATTTGGATATTTATCGATATGTCTCGTTACCGAGGACCCCGTTTGAAAAAAGTACGCCGTCTGGGTGCTTTACCAGGACTTACTAGTAAAAGTCCTAAACAATCTCGTAGAAGATCGCGATATCGTATTCGTCTAGAAGAGAAACAGAAATTGTGTTTTCATTATGGTCTGACAGAACGACAATTACTTAAATATGTACATATCGCGGGGAAAGCAAAAGGTGCAACGGGCCTGGTCTTACTACAATTACTAGAAATGCGTTTGGATAACATCCTTTTTCGCCTGGGTCTAGCTTTGACTATTCCTGGGGCCAGACAGTTAGTTAATCATAGGCATATTTTAGTTAATGACCGTATAGTCGATATACCAAGTTATCGTTGCAAACCACAAATTACTACGAAGGATAATGAAAGATCAAAACGTTTGATTGAATGGCATTATAAAGGATTAGTAAATCGAATAATAGATAGGAAATGGGTCGGTTTGAGAATCAAAGAGTTGTTAGTCGTAGAATATTATTCTCGTCAAACTATGGTGGTTAACCGTATTATGAAACACGGAAAAAAAGCATTGGCTTATCAAATCTTCTATCGAGCTGCGCAAAAGATTCAACAGACAGAAACAAATCCACTATTTGTTCAAGCAAATAGGATGGGTAGGGACTCCGTTGCTAATCTACTAACTTCTATAAGAAACACAGATATGAATAAAAAAGGAACGGTTCGAATAGTATCCACAAGGATCTCGGAAAGTATAGTTAAAATACTTTTACGAGAAGGTTTTGTTGAAAATGTTCGAAAGCATCAGGAAAATAACAAATCTTTCTTGATTTTAACTCTACGGAGAAAAGGTATAATTAGCCGTCCCGGTTTACGAATTTATTCCAAAAATGAACGAATTCCTAAGATTTTAGATGGAATGGGAATCGTAATTCTTTCTACTTCAAAAGGTATAATGACAAATGGAGAAGCTCGCCTAAAAGGAATTGGAGGGGAAATCCTATGTTATATATGGATGGACCGAACTGTCTCACGACGTTCTGAACCCAGCTCACGTACCGCTTTAATGGGCGAACAGCCCAACCCTTGGAACCACCTACAGCCCCAGGTGGCGAAGAGCCGACATCGAGGTGCCAAACCTTCCCGTCGATGTGGACTCTTGGGGAAGATCAGCCTGTTATCCCTAGAGATGTTAGCTCAATCCGAAGGAAATTATGCGGAAGCTTTACAGAATTATTATGAAGCTACGCGATCAGAAATTGATGCTTATGATCGAAGTTATATACTCTATAACATAGGCCTTATCCACACAAGCAATGGCGAGCATACAAGAGCTTTGGAATATTATTTCCGGGCACTAGAACGAAACCCTTTCTTACCACAAATGAATTGGCGATCAGAACATTTATGGATAGAACTTTTAAAAGGTTCCCGAAAAAGAAGCAATTTTTACTGGGCCTTTATTCTTTTTCTAGGTTCATTAGGATTTTTAATGGTTGGAACTTCCGGGTATCTTAATAAAAATCTTATATTCTTATTTCCTTCTCAACAAATTACTTTTTTTCCGCAAGGGATCATAATGTCTTTCTATGGAATTGCGGGCCTATTTATGAGCTCCTATTTGTGGTGCACAATTGTATGGAATGTAGGTAGTGGTTATGATCGATTTGATAGAAAAGAAGGAATAGTGTGCATTTTTCGGTGGGGATTCCCGGGAAAGAATCGTCGTATTTTTCTTCAATTCTTCATGAAGGATATCCAATCAATCCGAATTAAGGTTAACGAGGGCCTTTATCCTTACCCTGTTCTTTATATGGAAATCAAAGGACAAGGGTCTATTCCCCTGACTCGTACTGATGAGATTTTGACTCCGGAGAAAATAGAAGAAAAAGCTGCCGAATTGGCCTATTTCTTGCGTGTACCTATTGCCGTTTTT
>Centrolepis_aristata
CGAGCCGATGAAATTAGTAGCATTATCCGTGAACGTATTGAGCAGTATAATAGAAAAGTAAAAATTGTGAATATCGGTACCGTACTTCAAGTGGGTGATGGTATTGCCCGTGTTTATGGTCTTAATGAAGTAATGGCAGGGGAATTAGTTGAATTTGAAGAAGGTACTACAGGTATTGCTCTTAATTTGGAATCAAAAAATGTTGGCATTGTATTAATGGGCGACGGTTTAATGATACAAGAAAGAAGTTCTGTAAAAGCAACAGGAAGAATTGCTCAGATACCCGTGAGTGAAGCTTATTTGGGTCGTGTTATAAATGCTCTAGCTAAACCTATTGATGGGAGAGGCGCAATTGCAGCTTCTGAATCTCGCTTAATTGAATCTCCTGCTCCAGGTATTATTTCCAGGCGTTCCGTATATGAACCACTTCAAACAGGACTTATTGCTATCGATTCGATGATCCCTATAGGACGCGGTCAACGAGAATTAATTATTGGGGATAGACAGACTGGTAAAACAGCAGTAGCTACAGATACAATTCTTAATCAAAAAGGCCAAAATGTAATATGTGTTTATGTTGCTATCGGTCAAAAAGCGTCTTCTGTGGCTCAAGTAGTAACCACTTTTCAAGAACAAGGGGCCATGGAATACACTATAGTTGTTGCTGAAATGGCGGATTCACCAGCCACATTACAATACCTTGCCCCTTATACGGGAGCTGCTTTGGCCGAATATTTTATGTACCGTGAACGCCACACTTTAATAATTTATGATGATCTCTCCAAACAGGCACAAGCTTATCGACAAATGTCTCTACTATTAAGAAGACCTCCAGGTCGTGAAGCTTATCCTGGAGATGTTTTTTATTTGCATTCACGCCTTTTGGAAAGAGCCGCTAAATCAAATTCTCTTTTAGGTGAAGGAAGTATGACCGCTTTACCTATAGTGGAGACTCAATCTGGAGACGTTTCGGCTTATATTCCTACAAATGTTATTTCCATTACAGATGGACAAATATTTTTATCTGCCGATCTATTCAACGCGGGAATCCGACCCGCTATTAATGTGGGTATTTCTGTTTCTAGAGTGGGATCCGCCGCTCAAATTAAAGCGATGAAACAAGTAGCTGGTAAATTAAAATTGGAACTAGCCCAATTCTCGGAGTTAGAAGCTTTTGCACAATTTGCTTCTGATCTTGATAAAACTAGTCAGAATCAATTGGCAAGAGGTCAACGATTACGTGAGTTGCTTAAACAATCCCAAGCGGATCCTCTCTCGGTGGAAGAGCAAATAGCGATTATTTATACAGGAACTAGGGGATACCTTGATTCATTAAAGATAGGGCAGGTAAAGAAATTTCTTCAAGATTTTCGGGGATACTTAAAAAAAGAAAAACCTGAATTCAAAGAAATTCTATCTTCGAGCAAAGTATTCACCGAGGAAGTAGAAGTTATTTTGAAAGAATCTCTTCAGGAACGAATTGAACTATTTCTACTTGGGCGTATCGCTCAAATTATAGGGCCCGTGTTGGATGTTGTTTTTCCCCCGGCCTTAGTAATTAAGGGTCGAGACATTGTCGGTCAGCAAATTAATGTGACTTGTGAGGTACAACAATTATTGGGAAATAATAGAGTTCGAGCTGTAGCTATGAGTGCTACAGAGGGTTTGATGAGAGGAATGGAAGTGGTTGACACGGGAGCTCCTCTAAGTGTTCCCGTCGGCAAGGCTACTCTCGGACGAATTTTCAACGTTCTTGGAGAGCCCGTTGATAATTTGGGTCCTGTAGATACTAGTGCAACGTCCCCTATTCATAGATCTGCGCCGGCCTTTATAGATCTAGATACAAAATTATCCATTTTTGAAACAGGTATTAAAGTCGTAGATCTTTTAGCCCCTTACCGTCGTGGTGGAAAAATAGGACTATTTGGGGGGGCTGGAGTAGGGAAAAAAGAATCCGGAGTGATTAATGAAAAGGATCTTGCGGAATCAAGAATGCCTTCCGCAGTAGCTCTTAAAATAGCAGAAGATAATTTGAGTCGAGCTGAAGGTAAGAGACAAATAATTGAAGCAAATTTAGCTCTCAGACGAGCTAGGACACGAGTAGAGGCTGCCAATGCTATTTCCATGAATGGATACTCTGAAATAGAACAAGAAAAAGAAAAATTGATTAATGCCGCTTGTGTTAATTTAGAACGATTAGCTAATTTTAATAAAGAAACCCTTCATCTTGAACAAGAAAGAGCTATGAATCAAATCCGACAACGAGTTTTCCAACAAGCGTTACAGGGAGCTTTAGGAACTCTGAATGATTGTTTAAATAGTGAATTACATTTACGTATGATCCGTAATAATATAGGCATTCTCGAATCCTTGATGAATGGTATACCATGCTGCACAGTTAAAGGTTTATATGATATATCGGGTGTAGAAGTAGGTCAGCATTTCTATTGGCAAATAGGGGGTTTACAAATACATGCCCAAGTACTTATTACTTCTTGGGTCGTAATTGCTATCTTATTAGGTTCAGTTATCATAGCTGTTCGGAATCCACAAACCATTCCTACTAACGGTCAAAATTTCTTCGAATATGTTCTTGAATTTATTCGAGACTTGAGCAAAACTCAGATTGGAGAAGAATATGGTCCTTGGGTTCCTTTTATTGGGACTATGTTCCTCTTTATTTTTGTTTCAAATTGGTCGGGTGCTCTTTTACCTTGGAAAATCATACACTTACCTCATGGTGAATTAGCTGCCCCTACGAATGATATAAATACTACTGTTGCTTTAGCTTTACTTACGTCGGCAGCCTATTTTTATGCTGGTCTTAACAAAAGGGGATTGGTCTATTTTGAGAAATACATTAAACCAACTCCAATCCTTTTACCAATTAACATTTTAGAGGATTTCACAAAACCCTTATCTCTTAGTTTTCGGCTTTTCGGAAATATATTGGCGGATGAATTAGTAGTAGTTGTTCTTGTTTCTTTAGTTCCTTTGGTGGTTCCTATACCTGTCATGTTTCTTGGATTATTTACAAGTGGTATTCAAGCGCTTATTTTTGCAACGTTAGCCGCGGCTTATATAGGGGAATCCATGGAAGGTCATCATTCATTTACAAATTACTATACATATCACTTAAGTACACGTTTGGATTATTGGAGTTATCGTATCATTAGTCTAGGGTTTACTTTTTTAACGATAGGTATTCTTTGTGGAGCAGTATGGGCTAATGAGGCTTGGGGATCCTATTGGAGTTGGGATCCTAAGGAGACTTGGGCATTTATAACTTGGTCTATATTTGCGATTTATTTACATATTACAAATTCCAATTGGAAGACGACAAATTCAGCATTTGTAGCTTCTATAGGATTTTTTTTAATTTGGATATGCTATTTTGGTATAAATTTATTAGGAATAGGTTTGCATAGTTATGGTTTATTCACACTATTAGGAGAAATAATAACGGAGTTTTCAGAGACACATATACAAAAACTTGGAATACACAAGGAAACAATACAATTGATCAAAACACAGAATGAATACCATCTCCATATCATTTTGCATTTCTCGACTAATTTAATCTATTTCACTATTCTCAGTGGTTATTCTTTTGCTAATAAGCAACTTGCCTTTTTTAATTCTTGGATTCAGGAATTCTTCTATAACTTAAGTGATACAATAAAAGCTTTTTTAATTATTTTAGTTGCCGATTTTTGTATAGGATTTCATTCAACCCGTGGTTGGGAACTCATAATCTCTTTGGTTTATAACGATCAAATTCTATCTGTTCTTGTTTCTACTCTTCCAGTTATTCTAGATACAGTTATAAAATATGGAATTTTTTTTTATTTAAATAATCTATCTCCGTCACTAGTAGTGATTTATGATTCAATGAATGAAATGCTATATTTCTGGGCATTGCCAGGACTGTCCATTTATCCTGGAGATAAAGTAAAGGTGGAATTAAGTTTTTATGATACTTCCTATCTTGTCCTTTTTTGGCAAAATTCTTTACATTTTTGGTCTCAACCTCGGAGAATTCATATAAAACAATTAGGGAGCTATTTCTTTAATTTTCTAGGTTATTTTTCCAATATATTAATAAATCCTTTGTTGGTAAGGAATCTAATGCTAGAGAATTCATATCTAATAAGCTTTCCTATTAAGAATTTGGAAAACAAAGTACCCTTTATTCCTCTCATTGGATCGTTGTTTAAAGCTAGATTTTGTACTATATCGGGGCATCCTATTAGTAAACCAAGCTGGACCGAGTTATCAGATTATGATATTATTGATCAATTTGGTCGAATATATAGAAACGTTTTTCATTATCATAGTGGATCTAAAAAACAAAATTTGTATCGAGCTCGTAAACATAAAAGTACGGTAGTAGGATTACAAGCTATTAATTCTTTTTTTACATTGGAATTTTTTAAAAACAGTTATGGGTTGATACAAATTGGAACCATTTTAATTCTGATATTGGGAATTACAATAGGAGTACTAGCAATTGTATGGTTAGAAAGACAAATAGCAGCAGCGATACAACAACGTATCGGTCCTGAATATGCCGGTTCATTGGGAATTCTTCAAGCTATAGCAGATGGGACAAAACTCTTTTTTAAAGAAGACCTTTTTCCATCTAGGGGAAATATTCCTTTATTTAGTCTTGGACCTTCTATAGCAATTGTATCAATTTTATTAGGTTATTTAGTGATTCCCTTTGGCTATCATCTTGTTTTGGACGATCTTCGCATAGGTGTTTTTTTATGGATTGCCCTTTCCAGTATTGTTCCTATTGGCCTTCTTATGTCAGGATATGGATCAAATAATAAATATTCTTTTTTAGGTGGTTTACGAGCAGCTGCTCAATCTATTAGTTATGAAATACCATTAACCTTATGTGTCTTATCAATATCTCTAAGCTTAAGTACAGTTGATATAGTTGAAGCACAATCAAAATATGGTTTTTGGGGATGGAATCTTTGGCGGCAACCTATAGGCTTTATCGTTTTTTTTATTTCGTCTTTAGCCGAATGTGAAAGATTACCCTTTGATTTACCAGAAGCAGAAGAAGAATTAGTTGCAGGTTATCAAACCGAGTATTCAGGTATAAAATATGCTTTATTTTATCTCGTTTCTTACTTAAATTTATTAATTTCTTCATTATTTGTAACAGTTCTTTACCTCGGCGGGGGGGCTTACAGTCCTATTCTTTTTGAAATTACTATTAGTATATTTATTACATTAAGTAAAGCTTTTTTCTTTCTCTTCATTTCTATTACAACGAGATGGACTTTGCCTAGGATGAGAATTGATCAGTTATTAAATCTGGGATGGAAATTTCTTTTACCCATCTCCTTGGGAAACTTGTTATTAACAACTTCATTCCAACTTATTGGACTACTCATGGGCGGGGCAAGTTCTTCTATTCTGGTTCATGGTTTCTCTTGGCTATATGGTTCATCTGGGGGAGAGATCGAGCTTCAAGAAATTGTGAATGGTCTTATCAATACACAAATGTATAACTCCCCAGGAATTGCAATTGCGCTTATATCCATTACTGTAGGAATTGGGTTCAAGCTTTCCCTAGCCCCTTTTCATCAATGGACTCCTGACGTATACGAAGGAATGTTTTTGCTTTACAAATACAATATTTTCTGGTCGTTTCTAATAATATCAAGCCTTATTCCTATCTTAGCATTTTTGATTTCTGGAGTTTTAGCCCCAGTTAGTAAAGGACCTGAAAAGTTTTCTAGTTATGAATCGGGGATAGAACCCATAGGAGACGCCTGGTTACAATTCCGAATACGCTATTATATGTTTGCTCTAGTTTTTGTTGTTTTTGATGTGGAAACTGTCTTTCTTTATCCATGGGCAATGAGTTTCGATATATTGGGTGTTTATGTTTTCATCGAAGCTTTAGTTTTCGTGCTTATTCTAATTGTCGGTCTAATTTATGCATGGCGAAAGGGGGCTTTAGAATGGTCTGAACTCCTTCTAATGACTTATGCATTCTGCTATCATTTCCAATTGGATGATCCCTTAATCCAATTAAAGGAAGACTCTAAATGGATAGATGTTTTTGATTTTCACTGGAGACTGGGAATCGACGGACTTTCCATAGGACCCATATTACTGACAGGATTTATCACTACTTTAGCTACTTTAGCGGCTTGGCCAGTCACTCGAAATTCACGGTTATTCTATTTCCTGATGCTAGCAATGTACAGCGGTCAAATAGGTTTATTTTCTTCTCGAGACCTTTTACTTTTTTTCATCATGTGGGAGTTAGAATTAATTCCTGTTTACTTACTTTTATCCATGTGGGGAGGAAAGAAACGTCTCTATTCAGCTACAAAGTTTATTTTGTACACTGCGGGGGGTTCCCTTTTTTTCCTAATCGGAATTCTAGGTATGGGCTTATATGGTTCCAATGAACCCACATTAGATTTCGAAAGATTAATTAATCAATCATATCCTGTGGCATTGGAAAGAATATTCTATTTTGGCTTCCTTATTGCTTATGCTGTCAAATTGCCCATTATACCCCTACATACATGGTTACCGGATACCCATGGGGAAGCCCATATGTTCGAACATGTACTTCTTTTGAGTGTTTATTTGTTTTCTATTGGTATTTATGGATTAATTACAAGCCGAAACATGGTTAGAGCACTTATGTGTCTTGAGCTTATACTAAACTCGGTTAATCTAAATCTCGTAACATTTTCCAATATATTGGATAGCCGCCAATTAAAAGGGGATATCTTCTCGATCGCTATGGCCATTGCAGCTGCTGAAGCAGCTGTTGGCCTAGCTATTCTTTCTGCTATTCAGTGTAACAGAAGGATTAATCAATCTAATTTATTGTTATGTGCCTTTCTATTATTCATGGGCGCTTTTGCTAAATCTGCACAATTTCCACTTCATATATGGTTACCTGATGCTATGGAAGGACCAACTCCTATTTCGGCTCTTATACATGCAGCCACTATGGCCGCGGGAATTTTTCTTGTAGCTAGACTTTTTCCTATTTTAATAACTATACCTCATATAAGTACTCTTATTTCTTTAATCGGTGTAATAACATTACTTTTAGGAGGTACTTTGGCCCTTGCCCAAAGAGATATAAAAAAAAGTTTAGCTTATTCTACAATGTCTCAATTAGGTTATATGATGTTAGCTCTAGGTATAGGCTCTTACCGAGCAGCTTTATTCCATTTAATAACCCATGCTTATTCGAAAGCTCTATTATTTTTAGGATCTGGATCAATTATTCATTCAATGGAACCGATTGTTGGATATTCAACAAAGAAAAATCAGAATATGATTCTTATGGGCGGTTTAAAAAAATATATCCCAATTACCAAAATATCTTTTTTATTAGGTACACTTTCCCTTTGTGGTATTCCACCTCTTGCTTGTTTTTGGTCGAAAGATGAAATTCTTAGCGATAGTTGGTTACATTTAGCAATAATTGCTTTTTTTACTGCGGGATTAACTGCATTTTACATGTTTCGGATATATTTATTGACTTTTGATGGATATTTACATGTTCATTTTCAAGATTACAGTAGTACAAATTTGCTCTATTCAATATCTCTATGGGGAAAAAAAAAAAGAGTTAAGGTAAACAAAGAGACAAAAAAATCAGCAAATACAAATCAATACACTTCTGTGTATCCCCAAGAATCAGATAATACTATGCTATTCCCTCTTATTCTATTAATACTATTTACTTTTTTTGTTGGATTTATCGGAATTGATTTTAATATATTACAAAAATGGTTAACTTCATCAAATACGAATTATTCTATCAATTTTCTTGATTTTTTTACAAATGCAATTTTCTCAATAAGTATAGCAATCTTTGGATTATTCCTAGCCCAAATTTTATATGGATCTACTTATTCTTTTTTAAAAAATTTAGATTTAATGAATTCGTTGTTGGAAAAAATAAAAAAAATAATATACAATTGGTCCTATAATCATGGTTATATAAATATTGTTTATAGTGGTAGTTTTACTCTAGGTATAAGAAAATTAACTACACTAACGATCTTTTTTGATAAATATATTATTGATGGAATTACAAATGGAGTTGGTATTACAAGTTTTTTTTTAGGGGAAGGAATTAAGTATATTGGAGGCGGGCGAATATCATCTTATCTATTCTTTTTCTTATCTTATTTATCAATCTTTTTATTATTCATGGATTTACCGGGACCTATATATGATATTCTTTTAATATTTTTTGAATCTCTTCTTGTATTAAGCAGTTTGGGAGTTTTATTACTCATCAATCCCATTTTATCTGCCTTTTCCCTTGGATTGGTTCTTGTTTGTATATCCTTATTATACATTTTGTTGAATTCCTACTTTGTCGCTGCAGCACAACTCCTTATTTATGTAGGAGCTATAAATGTTCTAATAATATTTGCTTTGATGTTTATGAATAGTGTAGAATGGTTCAAAGAAAAAAATTTTTGGACCATTGGAGATGGTTTTAGTACAATAATTTGTACCAGTATTCTTTTTTTACTAATAACTACTATACTCGATACGTCATGGTATGGAATTCTTTGGACTACAAGATCAAATCAAGTTCTTGAACAAGATCTTATAAATAATGTTCAACAAATTGGAATTCATTTAGTAAGAGATTTTTCTCTTCCTTTTGAACTTATTTCTATAATTCTTTTATTTTCTTTGATAGGTGCAATTAATATGGCTCGTCAAATGGAGAAAATCGCAGAAATGTTTTCTATGATAATTAAATTCATGAATTATGGTCAACAAACAATACGAGCTGCAAGGTATATTGGTCAAAGTTTTTTAATTACTTTATTACACACCAATCGCTTACCTGTAACGATTCAATATCCTTATGAAAAATCGATTACATCAGAACGGTTTCGAGGTCGAATTCATTTCGAATTCGATAAATGTATTGCCTGTGAAGTATGTGTTCGTGTATGCCCCATAGATCTACCTGTTGTTGATTGGAAATTTAACAAAAAAAAAAAAAAACAATTACTTAATTATAGTATTGATTTTGCAATTTGTATATTTTGTGGTAATTGTGTTGAATACTGTCCAACAAATTGTTTAGCTATGACTGAAGAATATGAACTTTCTACTTACAATCGTCATGAACCCATCGATTCAATTGAAGATTATACAATACATACAATTCAAGGTCTTTTATCTGATTGGTTAGTTAGGCACGAGCTAGTTCATAGATCCTTGGGATTTGATTACCGAGGAATAGAAACTTTACAAATTAAATTCGAGGATTGGAATTCCATTGCTGTCATTTCATATGTATGTGGTTATAATTATTTACGTTCTCAGTGTGCTTATGATGTAGCACCTGGCGGGTTTTTATCTAGTGTGTATCACCTTACCAGAATACACTATGGTATGGATAATCCAGAAGAAATATGTATAAAAGTATTTGTCCCAAGGGATAATCCTAGAATTCCATCCATTTTCTGGATTTGGAAAAGTGCGGATTTTCAAGAACGTGAATCTTATGATATGTTGGGAATCTCTTATGATAATCATCCTCGCCTTAAACGTATCTTAATGCCTGAAAGTTGGATAGGCTGGCCCTTACGTAAAGACTATATTACTCCCAATTTCTATGAAATACAAGATCCTTATAATAATTTGATTGGGAATCCTTTACTTAACCAAACAACTTCCAATTATATTATTTCAACTACACTAAATGATCTTTCGAATTGGTCACGACTCTCCAGTTTATGGCCCCTTCTATACGGCACCAGTTGTTGTTTTATCGAATTTGCTTCATTAATAGGATCGCGATTCGACTTTGATCGTTATGGGTTAGTACCAAGATCAAGTCCTAGACAAGCAGATCTTATTTTAACAGCCGGTACAGTAACAATGAAAATGGCCCCTTCTTTAGTACGATTATTTGAGCAAATGCCTGAACCAAAATATGTCATTGCAATGGGAGCCTGTACTATTACAGGGGGAATGTTCAGTACGGATTCTTATAGTACTGTTCGAGGAGTCGATAAGTTAATTCCAGTAGATGTTTATTTACCAGGCTGTCCGCCTAAACCAGAGGCAATTATAGATGCTATAACCAAACTTCGTAAAAAGATATCTCGAGAAATAGTTGAAGATAGAATTTTTTCTCAACAGGAAAATAGATGTTTTACTACCAATCACAAGTTGAGCATTCGGCACAAGACTTCTACTATGCAAAATAGAAATATTTTTTCTTGGGTAAAAGAATATATAACTCGATCTCTTTCTTTATATGTAATAGCTCGAGCATCCAGTTCGAACGCATATCCTATTTTTGCACAGCAGGGTTATGAAAATCCACGAGAAGCGACTGGGCGAATTGTCTGCGCAAATTGCCATTTAGCTAATAAACCCGTGGATATTGAAGTTCCACAAGCGGTGCTCCCCGATACTGTATTTGAAGCAGTTGTTCGAATTCCTTATGATCTGCAAATAAAACAAGTTCTTGCTAATGGTAAAAAAGGGGGGTTGAATGTGGGTGCTGTTCTTATTTTGCCTGAGGGGTTCGAATTAGCTCCCACCGATCGTATTTCACCTGAATTGAAAGAAAAAATAGGAAATCTTTCTTTTCAGAGTTATCGCCCCAATAAAAAGAATATTCTTGTAATAGGGCCGGTTCCTGGTCAAAAATATAGTGAAATTGTTTTTCCTATTCTTTCCCCTGATCCCGCTACCAAAAGAGACGTTCATTTTTTGAAATATCCCATATATGTAGGCGGCAATCGAGGAAGAGGTCAAATTTATCCTAATGGTAACAAGAGTAACAATACGGTCTATAATGCTACATCTGCAGGTATAGTAAGCAAAATAGTACGTAAAGAAAAGGGAGGATATGAAATAAGCATAGTTGATGTACCCGGCCGCCAAGTAGTTAATATTATACCTCCAGGGCCGGAACTTCTTGTTTCAGAGGGTGAATCTATCAAACTTGATCAATCATTAACGAGCAATCCCAACGTAGGAGGGTTTGGGCAAGGAGATGCAGAAATAGTACTTCAAGATCCATTACGCGTCCAAGGCCTTTTGTTTTTCTTTGCATCTGTTATTTTTGCACAAATCTTTTTGGTTCTTAAAAAGAAACAATTTGAAAAGGTTCAATTGTATGAAATGAATTTCATGACTTTTTATTATCGTCCGACTGTTACAGAAGCTTTTTCCTCTGTTGAATATATAATGAATGATGTAAACTTTGGTTGGTTAATCCGATCGGTTCATCGATGGTCGGCAAGTATGATGGTTCTAATGATGATCCTGCACGTATTTCGTGTGTATCTTACCGGTGGGTTTAAAAAACCTCGCGAATTGACTTGGGTGACGGGTGTCGTTTTGGGGGTATTAACCGCGTCCTTTGGTGTAACCGGCTACTCTTTACCTTGGGATCAAATTGGTTATTGGGCAGTTAAAATTGTGACGGGTGTACCTGAAGCTATTCCTATAATAGGGTCGCCTTTAGTAGAGTTATTACGCGGAAGCGCTAGTGTGGGTCAATCCACTTTGACTCGTTTTTATAGTTTACATACTTTTGTATTGCCTCTTCTTACTGCTGTATTTATGTTAATGCATTTTCTAATGATACGTAAGCAAGGTATTTCGGGTCCTTTAGTATTAAGAGCAAAATTGGCTAAAGGAATGGGACATAATTATTATGGCGAACCTGCCTGGCCTAATGATCTTTTATATATTTTTCCAGTAGTTATTTTGGGAACTATTGCATGTAACGTAGGTTTAGCGGTTCTAGAGCCTTCAATGATTGGTGAACCCGCGGATCCGTTTGCAACTCCTTTAGAAATATTACCCGAATGGTATTTTTTTCCTGTATTTCAAATCCTTCGTACAATACCTAATAAGTTATTAGGTGTTCTTTTAATGGTTTCAGTACCCGCGGGACTATTGACAGTCCCCTTTTTGGAGAATGTCAATAAATTTCAAAATCCATATCGTCGACCGGTAGCTACAACAGTTTTTTTTATTGGTACTGTAGTAGCTCTTTGGTTAGGAATTGGAGCAACATTACCAATTGATAAATCTCTAACTTTAGGCCTTTTTATGATTGAAGCTTTTCTATTTGGAATCGTCTTAGGACTAATTTCTATTACTTTAGCAGGATTATTCGTGACCGCGTATTTGCAATACAGACGTGGTGATCAGTTAGATCTTATGCTTACTTTAATTAGCTATTTCGGTTTTCTATTGGCTGCTTTAACTATCACCTTAGCTCTATTTATTGGTTTGAACAAGATAGGACTTATTATGCATATAGTAAATCTCGCTTGGGCTGCTTTAATGGTAGTCTTTACATTCTCCCTTTCACTAGTAGTATGGGGAAGATTGAGTGATATTGCACACCATCATTTAGCAATTGCTATTCTTTTTCTGATTGCCGGTCATATGTATAGGACCAATTGGAGCATTGGTCATGGCCTTAAAGAAATTTTAGAGGCTCATAAAGGTCCATTTACAGGACAGGGCCATAAGGGTCTTTATGAAATCCTAACAACCTCATGGCATGCCCAATTATCTCTTAACCTGGCTATGTTAGGTTCTTTAACCATTGTTGTAGCTCATCATATGTATTCCATGCCTCCCTACCCATATTTAGCTACAGACTATGGTACACAACTTTCGTTGTTCACACATCATATGTGGATTGGTGGATTTCTCATAGTTGGTGCTGCTGCGCATGCAGCCATCTTTATGGTAAGAGACTATGATCCAACTACTCGATACAATGATCTATTAGACCGTGTCCTTAGGCATCGCGATGCAATTATATCGCATCTTAATTGGGTATGTATATTTCTAGGTTTTCACAGTTTTGGCTTGTATATTCATAATGATACTATGAGCGCTTTAGGGCGTCCCCAAGATATGTTTTCGGATACTGCTATACAATTACAGCCCATCTTTGCTCAATGGGTACAAAATACCCATGCTTTAGCACCCGGTGTAACGGCTCCTGGTGCAACTACAAGTACTAGCTTAACTTGGGGAAGTGGTGAGTTAGTTGCTGTAGGTGGCAAAGTAGCTTTGTTACCTATTCCCTTAGGAACCGCGGATTTTTTAGTTCATCACATTCATGCATTTACGATCCATGTGACTGTATTGATATTACTGAAAGGTGTTTTATTTGCTCGCAGTTCGCGTTTAATACCTGATAAAGTAAATCTCGGGTTTCGTTTCCCTTGTGATGGACCCGGGCGCGGGGGGACATGTCAAGTATCCGCCTGGGATCATGTCTTCTTAGGTCTATTCTGGATGTACAATGCAATCTCAGTAGTTATTTTCCATTTCAGTTGGAAAATGCAGTCGGATGTTTGGGGTACTTTAAACGATCAAGGGGCGCTAACCCATATAACAGGAGGCAATTTTGCACAAAGTTCTATTACTATTAACGGGTGGCTCCGAGATTTCTTATGGGCGCAGGCATCTCAAGTAATTCAGTCTTATGGTTCTTCGTTATCCGCATATGGTCTTCTTTTCTTAGGTGCTCATTTTGTCTGGGCTTTCAGTTTAATGTTTCTATTCAGCGGTCGTGGTTATTGGCAGGAACTTATTGAATCCATTGTTTGGGCTCATAACAAATTAAAGGTTGCTCCTGCTACCCAGCCTAGAGCCTTAAGTATTGTACAAGGACGTGCTGTAGGAGTGGCTCATTACCTTCTGGGTGGAATTGCCACAACATGGGCATTCTTCTTAGCAAGAATTATTGCAGTAGGAATGGAATCAAGATTTCCGAGATTTAGCCAAGGATTAGCTCAGGACCCCACTACTCGCCGTATTTGGTTTGGTATTGCTACTGCACACGATTTTGAAAGTCATGATGATATTACTGAAGAGCGTCTTTATCAGAACATTTTTGCCTCTCACTTTGGGCAGTTAGCAATAATCTTTCTGTGGACGTCCGGAAATCTCTTTCATGTAGCTTGGCAAGGCAATTTTGAGTCATGGATACAAGACCCTTTACATGTAAGGCCTATTGCTCATGCAATTTGGGATCCTCATTTTGGTCAACCCGCTGTGGAAGCCTTTACTCGGGGAGGTGCTGCGGGACCTGTGAATATTGCCTATTCTGGTGTTTATCAGTGGTGGTATACAATTGGATTACGCACCAACGAAGATCTTTATACAGGGGCTCTTTTTCTATTATTTCTTTCCGCTCTATCTTTAATCGCGGGTTGGTTACACCTACAACCCAAATGGAAACCAAGTGTTTCGTGGTTCAAAAATGCGGAATCTCGTCTCAATCATCATTTGTCGGGTCTTTTCGGGGTAAGTTCGTTAGCGTGGGCAGGACATTTAGTTCATGTCGCTATTCCCGGATCTAGGGGAGAGTACGTGAGATGGAATAATTTCTTAGACATATTACCTTATCCTCAGGGGTTGGGGCCCCTTTTGACGGGCCAGTGGAATCTTTATGCCCAAAACCCGGATTCGAGTAATCATTTATTTGGTACCTCTCAAGGGGCGGGAACTGCTATTTTAACTCTTCTTGGGGGATTCCATCCACAAACGCAAAGTTTATGGCTTACCGATATGGCTCATCATCATTTAGCTATTGCATTTATTTTTATTATTGCTGGTCATATGTATAGAACTAACTTCGGAATTGGGCACAGTATCAAAGATCTCTTAGAAACGCATACTCCTCCGGGCGGTCGATTAGGGCGTGGGCATAAGGGTCTTTATGACACAATTAATAATTCTATTCATTTTCAATTAGGTCTTGCTCTAGCCTCTTTAGGTGTTATTACTTCCTTAGTGGCGCAACATATGTACTCTTTACCTGCTTATGCATTTATAGCACAAGACTTTACTACTCAAGCTGCCTTATATACTCATCATCAATACATTGCAGGGTTCATCATGACAGGAGCCTTTGCTCACGGGGCTATATTTTTCATTAGAGATTACAATCCGGAACAGAATGAAGATAATGTTTTAGCAAGAATGTTAGACCATAAAGAAGCTATTATATCCCATTTAAGTTGGGCCAGCCTGTTTCTAGGATTCCATACCCTTGGTCTTTATGTTCATAACGATGTCATGCTTGCTTTTGGTACTCCAGAAAAACAAATCTTGATTGAACCCATATTTGCACAATGGATACAATCCGCTCATGGTAAGACCACGTATGGCTTCGATGTACTCTTGTCCGCAACGAATGGCCCCGCGTTCAATGCAGGCCAAAATATATGGTTGCCCGGATGGTTAAACGCGATTAATGAGAATAGTAATTCACTCTTCTTAACAATAGGCCCCGGGGATTTTTTAGTTCATCATGCTATTGCTCTAGGCTTGCATACAACTACATTGATTCTAGTAAAAGGTGCTTTAGATGCACGTGGTTCGAAATTAATGCCAGATAAAAAGGATTTTGGTTATAGTTTTCCTTGTGACGGTCCGGGACGCGGCGGGACTTGTGATATTTCGGCTTGGGACGCTTTTTATTTAGCTGTTTTCTGGATGTTAAATACTATTGGATGGGTTACTTTTTATTGGCATTGGAAACACATTACATTATGGCAGGGTAACGCTTCCCAATTTAATGAATCCTCCACTTATTTGATGGGATGGTTAAGAGATTATCTATGGTTAAATTCTTCCCAACTTATCAATGGATATAATCCATTTGGTATGAATAGTTTATCGGTATGGGCGTGGATGTTCTTATTCGGTCATCTTGTTTGGGCAACAGGATTTATGTTTTTAATTTCTTGGCGAGGATATTGGCAGGAATTAATTGAGACTTTAGCATGGGCTCATGAGCGCACGCCTTTAGCCAATTTGATTCGTTGGAGAGATAAGCCAGTAGCTCTTTCCATTGTACAAGCAAGGTTGGTTGGAATGTCACATTCAGTAAAAATTTATGATACATGTATTGGGTGTACTCAATGTGTACGAGCTTGTCCAACAGATGTATTGGAAATGATACCTTGGGATGGATGTAAAGCCAAGCAAATCGCTTCCGCACCAAGAACCGAGGACTGTGTGGGTTGTAAGAGATGTGAATCTGCTTGCCCAACAGATTTTTTAAGTGTCCGTGTTTATTTAGGACCTGAAACAACTCGCAGCATGGCTCTGGCTTATATGACAGATCTTCACTTACCCTCGATTTTTGTGCCTTTAGTCGGTTTAGTATTTCCAGCAATTGCAATGACTTCTCTATTTCTTTATATGCAACAAAATAAGATTGTCATGCGCGATATAAAAACATATCTTTCTGTAGCACCCGTATTAAGTATTCTATGGTTTGGAGCTTTAGCAAGTCTATTGATAGAAATTAATCGTTTATTTCCAGACGCATTGTTATTTCCTTTTTTTATGACCGCTATTTTAGAGAGACGTGAAAGTACAAGCCTGTGGGGTCGCTTTTGTAATTGGATAACTAGCACTGAAAATCGTCTTTACATTGGATGGTTCGGTGTTTTGATGATTCCTACTTTATTGACCGCAACTTCTGTATTTATTATTGCTTTTATTGCAGCCCCTCCAGTAGATATTGATGGTATTCGTGAACCTGTTTCTGGTTCTTTACTTTATGGAAACAATATTATCTCTGGTGCTATTATTCCTACTTCTGCTGCGATCGGTTTGCATTTTTATCCAATATGGGAAGCGGCATCTGTTGATGAGTGGTTATACAATGGTGGTCCTTATGAGCTAATTGTTCTACACTTCTTACTTGGTGTAGCTTGTTACATGGGCCGTGAGTGGGAACTTAGTTTCCGTTTGGGTATGCGTCCTTGGATTGCTGTTGCATATTCCGCTCCTGTTGCAGCTGCTACGGCTGTTTTCTTGATTTATCCGATTGGTCAAGGAAGTTTCTCTGATGGTATGCCTTTAGGGATCTCCGGAACTTTCAACTTTATGATTGTATTCCAAGCAGAACACAACATCCTTATGCACCCATTTCATATGTTAGGTGTAGCTGGTGTATTTGGCGGTTCCCTATTTAGTGCTATGCATGGTTCCTTGGTAACCTCTAGTTTGATTAGGGAAACTACTGAAAACGAATCTGCTCTAGACTTAGCTATGGCTTTATATGAGCTAGCAGTTTTTGATCCCTCTGACCCTGTTCTTGATCCAATGTGGAGACAAGGTATGTTCGTCATACCCTTCATGACCCGTTTAGGAATAACCAATTCGTGGGGGGGTTGGAGTATTTCAGGAGGAACTACAACAAATCCGGGTATTTGGAGTTATGAAGGTGTGGCAGGGGCACATATTGTGTTTTCTGGCTTGTGCTTCTTGGCGGCTATTTGGCATTGGGTATATTGGGACCTAGAAATATTCTCCGATGAACGTACGGGAAAACCCTCTTTAGATTTACCCAAGATTTTTGGAATTCATCTTTTTCTCGCGGGGTTGGCTTGCTTTGGTTTTGGGGCATTTCATGTAACAGGTTTGTATGGTCCTGGAATATGGGTATCCGATCCCTATGGATTAAGTGGAAAAGTACAAGCCGTAAATCCTGCGTGGGGTGCAGAAGGGTTTGATCCTTTTATTCCGGGGGGAATAGCCTCTCATCATATTGCTGCGGGTACGTTGGGTATATTAGCAGGCCTATTCCATCTTAGTGTTCGACCGCCTCAACGTCTATATAAAGGATTACGCATGGGCAATATTGAAACTGTATTGTCCAGTAGTATTGCAGCTGTCTTTTTTGCGGCTTTCGTAGTTGCTGGAACTATGTGGTATGGTTCTGCAACCACTCCAATTGAATTATTTGGTCCTACCCGTTATCAGTGGGATCAGGGATACTTTCAACAAGAAATATATCGACGGGTTAGCGCTGGGTTAGTTGAAAATCTTAGTTTAGCGGAAGCTTGGTCTAAAATTCCCGAAAAATTAGCTTTTTATGATTATATTGGTAATAATCCTGCAAAAGGCGGGTTATTTAGAGCGGGCTCAATGGATAATGGGGATGGAATAGCTGTTGGATGGTTGGGGCATCCTATCTTTAAAGATAAAGAGGGACGGGAACTTTTTGTACGCCGTATGCCTACTTTTTTTGAAACATTTCCGGTAGTTTTGGTAGATAAAGATGGAATTGTTAGAGCCGATGTTCCTTTTAGACGAGCAGAATCCAAATATAGTGTTGAACAAGTGGGTGTAACGGTAGAGTTTTATGGTGGTGAACTTAATGGAGTAAGTTATTCCGATCCCGCTACTATCAAAAAATATGCTAGACGCGCCCAATTAGGTGAAATTTTTGAGTTAGATCGGGCTACCCTGAAATCAGATGGCGTTTTTCGTAGTAGTCCAAGGGGTTGGTTTACTTTTGGGCATGCCACGTTTGCTTTGCTTTTCTTGGATACTCAAGTGGAATTTGGAACATTCCAAAAAGTGGCACTTGTATGGTCTGGCGAAGCTTATTTATCTTATAGTTTAGCCGCTTTATCCGTTTTTGGTTTCATCGCTTGTTGTTTTGCCTGGTTCAATAATACTGCTTATCCTAGCGAATTTTATGGGCCCACCGGACCGGAAGCTTCTCAAGCTCAAGCATTTACTTTTCTCGTTAGAGACCAGCGTCTTGGAGCTAATGTAGGATCGGCCCAAGGACCTACTGGTTTAGGTAAATATCTAATGCGTTCCCCTACAGGAGAAGTTATTTTTGGGGGGGAAACTATGCGTTTTTGGGACCTTCGCGCTCCTTGGTTAGAGCCTCTAAGAGGGCCCAACGGTTTGGACCTAAGTAGGCTAAAGAAAGACATTCAACCTTGGCAAGAACGACGTTCGGCCGAATATATGACTCATGCTCCTTTGGGTTCCTTAAATTCTGTCGGTGGTGTAGCTACCGAAATCAATGCAGTGAATTATGTCTCCCCGAGAAGTTGGCTAGCTACCTCTCATTTTGTTCTAGGATTCTTCTTGTTTGTGGGTCATTTGTGGCATGCAGGAAGGGCTCGTGCAGCTGCAGCAGGATTTGAAAAAGGAATCGATCGGGAGTTAGAACCTGTTCTTTACATGACTCCTCTTAACATGTTACGCCAATTTGAACTTGCCCGATCTGTTCAATTGCGTCCTTATAATGCGATTGCATTCTCTGGCCCAATCGCTGTTTTTGTTTCCGTATTCCTCATTTATCCACTGGGTCAATCTGGTTGGTTCTTTGCGCCTAGTTTTGGCGTAGCTGCTATATTTCGATTCATCCTTTTCTTCCAAGGATTTCATAATTGGACGTTAAATCCATTTCATATGATGGGAGTTGCCGGAGTATTAGGTGCGGCTATGTCTGGAAGCACGGGAGAACGCTCTTTTGCTGATATTATTACCAGTATTCGATACTGGGTTATTCATAGCATTACTATACCCTCGCTATTCATTGCAGGTTGGTTATTCGTCAGTACGGGTTTAGCTTACGATATATTTGGAAGTCCTCGTCCAAACGAGTATTTCACAGAAAACCGACAAGGAATTCCATTAATAACAGACCGTTTTGATTCTTTGGAACAACTCAATGAATTTAGTATGACTATAGATCGAATTTATCCCATTTTTACAGTACGATGGTTGGCTATTCACGGATTAGCTGTACCTACCGTTTTTTTTTTAGGTTCAATATCAGCAATGCAATTTGTCCAACGAATGGCTACACAAACCGTTGAGGATAGTTCTAGATCCGAATCAAGACGAACTAATGCGGGAAGTTTATTGAAACCTTTGAATTCGGAATATGGTAAAGTAGCTCCGGGTTGGGGAACTACACCCCTTATGGGGATAGCAATGGCCCTATTCGCGATATTCCTTTCTATTATTTTAGAAATTTATAATTCTTCTGTTTTACTGGATGGAATTTCTATGATGCTTACTCTCAAACTTTTTGTTTACACAACAGTAATATTCTTTGTTTCCCTCTTTATCTTTGGATTTTTATCTAATGATCCGGGGCGTAATCCTGGGCGTGAGGAAATGGCCGATACTACTGGGAGGATTCCGCTTTGGCTAATAGGTACTGTAACTGGTATTCCTGTGATCGGTTTAATAGGTGTTTTCTTTTATGGTTCATATTCGGGGTTAGGCTCATCCCTAATGCTTAATATCTTTAGTTTAATCTGTATCTGTCTTAATTCTATCCTTTATCTGAGTAGTATTTACCTAATCAAATTACCTGAAGCTTATGCTATTTTCAACCCAATCGTGGATGTTATGCCTGTCATACCCCTATTCTTTTTTCTATTGGCCTTTGTTTGGCAAGCTGCTGTAAGTTTTCGAATGACACAATCAAACCCAAATGAACAAAATGTTGAATTGAATCGTACGAGTTTATACTGGGGTTTATTACTCATTTTTGTACTTGCTGTTTTATTTTCGAATTATTTCTTCAATATGGAAGTTAATATTCTCGCATTTATTGCTACTGCGTTGTTTATTCTAATTCCTACTGCTTTTTTACTTATTATTTATGTGAAAACAGTTAGTCAAAATGATATGGAAACAGCAACCTTAGTCGCCATCTTCATATCTGGTTTACTTGTAAGTTTTACTGGTTATGCTTTATATACCGCTTTTGGAAAGCCCTCTCGCCAATTAAGAGATCCATTCGAAGAACACGGAGACATGGAAGCATTGGTTTATACATTCCTTTTAGTTTCAACTTTAGGAATAATCTTTTTTGCTATTTTTTTTCGAGAACCGCCTAAGGTTCCGACTAAAAAAATGACTATTGCTTTCCAATTAGCAGTTTTTGCATTAATTGCGACATCTTCGGTTTTACTCATTAGTGTACCCCTTGTATTTGCTTCTTCTGATGGTTGGTCAAATAACAAAAATGTGGTATTTTCTGGTACATCGTTATGGGTTGGATTAGTCTTTATGCGTTGGAGACGTTTCGTTTTTGAAGCTCTTTATAAAGCACAGGCGGAAACGGGTGAAATCAAGGGGCATTACTTGAACGCTACGGCGGGTACATGTGAAGAAATGATAAAAAGAGCCGTGTTTGCTAGAGAATTGGGAGTTCCTATTGTAATGCACGACTATTTAACTGGAGGATTTACTGCAAATACGAGTTTATCTATTTATTGTCGCGACAATGGCCTACTTCTTCACATCCACCGGGCAATGCACGCAGTTATTGATAGACAAAAAAATCATGGTATGCATTTTCGTGTATTAGCTAAAGCATTGCGTATGTCTGGCGGTGATCATATTCATTCTGGTACAGTAGTAGGTAAGCTTGAAGGAGAACGTGAGATGACTTTGGGCTTTGTTGATTTATTACGTGATGATTATATTGAAAAAGACCGGAGTCGTGGTATCTTTTTTACTCAAGACTGGGTCTCTATGCCAGGCGTTTTACCGGTAGCTTCGGGTGGTATTCATGTTTGGCATATGCCTGCTCTAACCGAAATTTTTGGGGATGATTCTGTACTGCAGTTTGGTGGCGGAACTTTAGGGCATCCTTGGGGAAATGCTCCTGGGGCAGTAGCTAATCGCGCAGCTTTAGAAGCATGTGTACAAGCACGTAATGAGGGACGTGATCTTGCTCGTGAAGGTAATGAAATTATTCGCGAAGCTTGCAAATGGAGTCCGGAATTAGCCGCTGCTTGCGAAGTATGGAAGGCAATCAAATTTTTTGAGCCGGTAGATATGATTCAACCTCAAACCCTTTTGAATGTGGCAGATAATAGCGGAGCTCGAAGATTGATGTGTATTCGAATCCTAGGAGCAGGTAAACAACGATATGCTCATATTGGCGATGTTATTGTTGCTGTAATCAAAGAAGCAATTCCTAAAATGTCCCTAGAAAAATCAGAAATAATTAGAGCTGTAATTGTACGTACACGTAAAGAATTTAAACGAGAAGATGGTATGATAATACAATATGATGATAATGCTGCGGTTATCATTGATCAAAAAGGAAATCCAAGAGGAAGCCGTATTTTTGGCACAATCCTTGAGGAATTGAGAGAATTAAAATTTCCTAAAATAGTATCATTAGCCTCCGAAGTATTAATGAAAGGGATATCTTTTCGAGGAAACAATATTTGTTTTGGCAGATATGCTCTTCAGGCACTTGAACCCGCCTGGATCACAGCTAAACAAATAGAAGCTGGGCGAAGGGCAATGACACGATATGCAAAAATCTGGATACGTATATTTCCCGACAAACCTGTTACAGCAAGATCTGCAGAAACACGTATGGGTTCGGGAAAAGGGGACCCTAAATATTGGGTATCTGTTGTTAAACCAGGTCGAATACTTTATGAAATGAGTGGAGTATCCGAAACTATAGCTAGAGCAGCTTTTTCAATAGCTGCGCGAAAAATGCCTATCCGGACACAATTTCTTATGCCCTTAGGTACTGCCATACATAACATAGAAATAACACATGGAAGGGGTGGACAATTAGCTAGGGCAGCGGGTGCTGTAGCGAAACTTATTGCAAAAGAGGGTAAATCGGCCACATTAAGATTACCATCTGGGGAGGTTCGTTTGATATCCCAAAACTGTTTAGCTACAGTCGGACAAGTGGGTAATGTTGGGGTGCACCTAAACAGTTTGGGTAGAGCCGGGTCTAAGTCTTGGTTAGGTAAGCGCCCTGTAGTCAGAGGAGTAGTTATGAACCCTGTGGACCATCCCCATGGGGGCGGTGAAGGAAGAGCCCCGATTGGTAGAAAAAAACCCACAACCCCCTGGGGTTATCCCGCGCTTGGAAGACGAAGTAGGAAAAGGAAAAAATATAGTGATAGTTTGATTCTTCGTCGAGGATGTATAGCTAGAAGACGTCGAAAAGCATTGGCATCAACTTATAAAGGGGCTCGTTCAAGAAGCATTCGAATGATGACTCAACAGAAAATGAGAGCTTTAGCTTCTGCTTTTCGAGATAGAGCTAGGAAAAAAAGAGATTTTCGTCGATTGTGGATCACTCGGATAAATGCATTAACCCGCGAGAAGGCTACATTGTTTTCTTATAATAAATTAATCCACAACCTGTATCAGAAACAATCGCTTCTTAACCGTAAAATGCTTGGGCAAATAGCTATAGAAAATAAGAAAAGTTTTTATACGATTTCAGATAAAATGTTCATTAGTAAAGGGCGTAGTTCTGCGATAAGAAATCTTTGGAAAAAAAAAGGTTATTTAGCTGCAATACAGGCTTTTTCTTTAGCAAAACACAATACACCCAGTCGATTAGAATTGCGAAAATTTTGCCGCTATTGTCACAAGCATATAATTCACGGAGAAATAAAGATGAAAATAGGAACTTCCATTCGTAAAATTTGTCAAAAATGTCGACTGGTTCGTAGGCGAAAACGAATTACAGTCATTTGTTCCAAATCGAAGCATAAACAGAGACAAGGGACTCGAACAATACAATGGAAGTGTGTTGAATCAAGAGTGGAGAGTAAACGTCTTTATTATGGTCGTTTTATTCTATCTCCACTTAGTAAAGGTCAAGCGGATACCATCGGTATTGCCATACGAAGGGTTTTACTAGGGGAAATGGAAGGAACATGTATCACGCGCGCAAAATCTGAGAAAGTGCTACATGAATATTCTACGATAATAGGTATTGAAGAATCGGTTCATGAGATCTTACTCAATTTAAAGGCAATTGTATTAAAAAGTAATCTCTATGGAATTAGAGACGCTTCTATTTGTGTCCCTAAATACGTAACTGCTCAAGATATCATTTCACCTCCTTCTGTAGAAATCATTGACACAACACAGCATATAGCAAATTTAATAGAACCAATTAATTTGTGTATTGAATTACAAATTACGAGAGATCGTGGGTATCATAGTTATTCTATAGATGCTGTATTCATGCCTATTCGAAATGCAAATTATAACATTGAAGAGATCCTTTTTCTCGAAATATGGACAAATGGAAGTTTAACTCCTAAAGAAGCACTTTATCAGGCTTCTCGTGATTCATGGGCGTCTGTTATATCCGGACATGAAGCAAAGGTTATTTATGCTGATCTTCACAAGATCCTTTTAGAAACTCATGAGATTCCTTTAGTTATGTATCAACGCTCTAATAAAAATACTTGTATGCATCAAAAGTCCCGGGCTCATCGGAATAAATACATTAAAAAAGGACAACTTCTAGCAAACGGAGCAGCTACAGTTGGGGGCGAACTTGCTTTAGGAAAAAACGTACTAGTTGCTTATATGCCATGGGAAGGTTACAATTTTGAAGATGCAGTGCTTATTAGCGAACGTCTGATATATGAAGATATTTATACTTCTTTTCACATACGTAAATATGAGATTAAAACTCATGTGACAAGCCAACCTGAAAAAATAACTAGAAAAATACCACATCTACAGACCTATTTACTTCGTAATTTGGACAAAAATGGAATTGTGATGCTGGGATCTTGGGTGGAAACAGGTGATATTTTACAGATTAATAGGATGATCGACCAGTATAAGCATCAACAACTTGAAATTGGACTCGTTTCTCCTCAACAAATAAAATCTTGGGCTAACAAAATAGGAGAAGTCACAAAACCGGAGACTTTTCATTACAAAACCAATAAACCAAAAAAAGATGGATTGTTTTGTGAAAGAATCTTTGGACCACTAAAAAGTGGAATTTGTGCTTGCGGAACTAAAAAAAAAGATCAACAATTTTGCGAACAATGTGGGGTAGATTTTGTGGATTCTAGGATACGAAGATATCAAATGGGATACATCAAACTTGCATGTCCAATGACTCATGTATGGTATTTGAAACGTCTTCCTAGTTATATTGCGAATCTTTTAGATAAATCTCTTAAAGAATTAGAGGGCTTAGTATACCGTTTTTCTTTTGGTAGGCCTGTAGCTAAAAAACCTACTTTCTTACGATTACGAGGTTTATTCGAATATGAAATTCCATCTTGGAAATATAGTATTCCACTCTTTTTTACATTTCGAAATCGGGAAATCGCGACAGGGGCAGGAGCTATCCGAGAACAATTAGTGGATTTGGATTTACCGATTCTTTTAGATAATTCACAAGAAGAATGGAAGGAATTATGGGAAGATAGAAGACGAAGAAGAAAAGCTTTTTTAGTTAGACGTATGGAATTAGTTAAACATTTTATTCGAACAAATGTAGAACCAGAATGGATGGTTTTGTGCTTATTACCAGTTCTTCCTCCCGAATTAAGACCTATCATTCAGATAGATGGGGGAAAACTTATGAGCTCCGATATTAACGAACTTTATAGAAGAATTATTGTCCGTAACAATACTCTTACCTTTTCTCCAGGAGATTTAGTAATGTCTCAGGAAAAATTGGTACAAGAAGCTGTGGATACACTTCTTAATGGACTTCACCAACCAATGAGAGATAATCATAATAACATTTATAAGTCATTTTCCGATATAATTGAAGGTAAAGAGGGAAGATTTCGAGAGACTCTGCTTGGTAAACGAGTGGATTATTCGGGGCGTTCTGTCATTGTTGTGGGCCCTTGGCTTTCATTACATCAATGTGGATTACCTCGAGAAATAGCAATAGAACTTTTCCAAACATTTGTAATTCGGGGTTTAATCAGAAAACAAGATGCTTCTAACATAGGAATTGCTAAAAGAAAAATTCGAGAAAAAGAACCCATTATCTGGGAAATACTTCAAGACATTATGCAGGGGTATCCCATATTGTTGAATAGAGCACCTACCCTACATAGATTAGGCATACAAGCCTTTCAGCCCATTTTAGTCGAAGGGCGTGCTATTTGTTTACACCCATTAGTTTGTAAGGGCTTTAATGCAGACTTTGATGGGGATCAAATGGCGGTTCATCTACCCTTATCCTTGGAAGCTCAGGCGGAAGCTCGTTTACTTATGTTTTCTGATCTGAATCTCTTATCTCCCGCTATTGGAGATCCCATTTGTGTACCAACTCAAGATATGCTTATAGGGCTTTATATATTAACGATTGGAAATCGTCGAGGTATTTCTGCAAATAGATATAATTGTAAAAACGATCATAAAAAAGAATCCTATTTTTGTAGTTCTTATGATGCGCTCAGAGCTTATCGATGGAAAGGAGTTGGTTTAGACAATTCTTTATGGTTACGATGGCGTATCATTGGGTCAAGAGAAGTCCCGATCGAAATTCAATATGAATCTTTGGGTACTTATCACGAAATTTATGAGCATTATCTAATAATAGCAAATAGAAATAAAGAGATTTGCTGTATATATATTCGAACCACTTTTGGTCATATTTCTTTTTATAAAGAAATAGAACAAGCCATACAAGGGTTTAGTCAGGCAAACCTTTTAGCAAGGCTCCTTTTTCAAGACCTCTTGCAGGAAAAGGATAATTTTCAACTTCGAATTGTCAATTATATTTGTTATATTCAAGGAATTTCTCAAACAAGTATTCAATTAATTCGAACTTGTTTAGTATTGAATGACCAAGAACAAAAAGCCGTTCATACCCTTCTTGAGGTAAGGGTAAATCTGGTTCGCGATTTCATAAGAATCGAGTTATTTGAAAAAAGATATGATAGGACAAGTTCAAAATTTATTTCCAATCAATTAAACTCCAAGGCGGGTAGTGGCACGTTGTTGATGATTTTGTCATCATCTAATTGTTTTCAAATTCCCTTAGGCCTTATTGTACCTAAGCATTTTTCTTTCTTTTCCATAACGCAAAATAGAATCTTGTTAAAGAAATATTTAAAATATTCTTTACTAGATGAAAATTTTAGAACCTATAATTCTTTAAATCCATTTCATTTGAATTGGTTTTTTCATTACAATAATTATGAAGAGACGTCGACAATAATTAATCTTGGCCAATTTTTATCCGGAAATATATCTCTATTTGTAATTAAATCGGGTCAAATTAGCATTTTGAATCTTGATTCCTTAGTTATAAGATCTGCTAAACCTTATTTAGTCACTCCAGGAGCAAGTATTCATGGCCATTATGGGGAAATCCTTTACGAAAGAGAAACCTTAGCTACGTTTCTATATGAAAAATCCAGATCCAGTGATATAACACAAGGCCTTCCAAAAGTGGAACAAATCTTTGAAGCATCAATATCAAGGAACCTCGAAAAAAAAAAGGAAGGTTGGAACAAACGTATACCAAAAATTCTTGGCATTCCCTGGGGATTCTTGATCGGGGCTGAGCTAACCATGGCCCAAAGCCGTATCTCTTTGGTTAATAAGATCCAAAAAGTTTATCGAGCCCAAGGGGTACAGATCCATAATAGACATATAGAGATTATTATACGTCAAGTAACATCGAAAGTATTAGTTTCTGAAGAGGGAATGTCTAATGTTTTTTTACCTGGTGAATTAATAAGATTGTTGCGGGCGGAGCGAGCAGGGCGTGCTTTGGACTCCATTTGTTATCGATTAATCTTATTGGGAATAACAAGAGCGTCCTTGAATACTCAAAGCTTTATATCCGAAGCAAGTTTTCAAGAAACTGCTCGAGTTTTAGCAAAAGCAGCTTTACGAGGTCGTATTGATTGGTTGAAAGGCCTGAAAGAGAACGTTGTTTTGGGAGGGATTCTGCCTGTTGGTGGATTCCAAGGAACTAGGTTTCGTTTCCGTAATAAAGGGCGTAGATTAGAAAAGGGAGTTATTCATATTCTAGCGAGTTTAAACAATACCATTATAACTATTACAGATGTAGAAGGTCGGACAATTTTTTGGGCTTGCGCTGGTACTTCTGGATTCAAAGGCCCAAAAAAAGCGACACCCTATGCTGCAGAAGCAGCAACAGTAGAAGCTATTGATACCGTAGGTATGAGACGAGCAGAAGTTATAATAAAAGGCTGTGGTCCCGGGCGGGATGCCGCATTACGAGCTATTCGTAAAAGTCGTATACGATTAAATTTCTTACGAGATGTAACACCTATGCCACATAATGGATGTAGACCTCCTAAAAAAAGACGTTTAATGGCAAGAAAGAGTTGGATTCAGAGGGAGAATAAACGACAGAAATTGGAACAGAAATATCATTCGAGTCGTCAATTCTCAAAAAAAAGCAAAGCTGTGCCCTTGAAACTAAAAGAAATTTACCGAAGATTGCAATCCTTACCACGCAATAGTTCCCCTATACGTCTTCATCGACGTTGTTTTTTGACTGGAAGACCTAGAGCTAACTATCGAGATTTTGGATTATCCGGGCACATCCTTCGAGAAATGGTTTTTGAATGCTTGTTACCCGGTGCAACAAGATCTAGTTGG?????????????????????????????????????????????????????????????????????????????????????????????????????????????????????????????????????????????????????????ATGATTGGCCATACAATCGCTATTCATAATGGAAAAGAGCATTTACCTATTTATATAACCGATTATATGGTAGGTCACAAATTGGGGGAATTCATGCCTACTCTAGAAAAAGACGATAATCAATCTCGTCGTATGAAAAGAGGATATTGGAACATTAATTTGAAAAACATGATAAAAACAAGAACTCATTTGGGCCATGATACTAAGAAATGGAATCCTAGAATGGCCCCTTACATTTCTAAAAAGCATAAAGGTATTCATATTCTAAATCTTGTTAAAACTGCCCGTTTTTTATCAGAAGCTTGTCATTTAGTTTTTGATGCAGCAAGTCGAGGAAAAAATATTCTAATCGTTGGTACGAATCCAGTCGCAGATTCAGTAGCTTCGGCTGCAGAAGATGAAAAAATACGAAATTGTATCAAGAACTATATAGAGTTCAAAGGGATTATACGTATAGAAATTAAAAAAGAATTAGAGATTAACCTAAAAAAACAAAGAAACCAAAGACTCAAAATGACTATCAAAAAGGTTAAAGAACCTTATAAACAGCCTAGTATTCTTGCGGAATATATAGCTCTTCAAATAAGAAACAGAGTTCCCTTTCGAAAGGCAATGAAGGAAGCTGCAGAATTCACTAAAATAGGTATAAAGGGGTTTCACGTGCAAATTGCGGGTCGTATTGGTGGAAGTGAAATTGCACGTACTCGATCAGTTAAATGGGGGAGACTTCCTTTACAAACAATTCGTGCTAAAATTCATTATTGCACCTACCCAATTCGAACTATCCATGGGGTATTAGGTATAAAGATTTGGATATTTATCGATATGTCTCGTTACCGAGGACCCCGTTTGAAAAAAGTACGCCGTCTGGGTGCTTTACCAGGACTTACTAGTAAAAGTCCTAAACAATCTCGTAGAAGATCGCGATATCGTATTCGTCTAGAAGAGAAACAGAAATTGTGTTTTCATTATGGTCTGACAGAACGACAATTACTTAAATATGTACATATCGCGGGGAAAGCAAAAGGCGCAACGGGCCTGGTCTTACTACAATTACTAGAAATGCGTTTGGATAACATCCTTTTTCGCCTGGGTCTAGCTTTGACTATTCCTGGGGCTAGACAGTTAGTTAATCATAGGCATATTTTAGTTAATGACCGTATAGTCGATATACCAAGTTATCGTTGTAAACCACGAATTACTACGAAGGATAATGAAAGATCAAAACGTTTGATTGAATGGCATTATAAAGGATTAGTAAATCGAATAATAGATAGGAAGTGGGTCGGTTTGAGAATCAAAGAGTTGTTAGTCGTAGAATATTATTCTCGCCAAACTATGGTGGTTAACCGTATTATGAAACACGGAAAAAAAACATTGGCTTATCAAATCTTCTATCGAGCTGCGCAAAAGATTCAACAGACAGAAACAAATCCACTATTTGTTCAAGCAAATAGGATGGGTAAGGACTCCGTTGCTGATCTACTAACTTCTATAAGAAACACAGATATGAATAAAAAAGGAACGGTTCGAATAGTATCCACAAGGATCTCGGAAAGTATAGTTAAAATACTTTTACGAGAAGGTTTTGTTGAAAATGTTCGAAAGCATCAGGAAAATAACAAATCTTTCTTGATTTTAACTCTACGAAGAAAAGGTATAATTAGCCGTCCCGGTTTACGAATTTATTCCAAAAATGAACGAATTCCTAAGATTTTAGATGGAATGGGAATCGTAATTCTTTCTACTTCAAAAGGGATAATGACAAATCGAGAAGCTCGCCTAAAAGGAATTGGAGGGGAAATCCTATGTTATATATGGATGGACCGAACTGTCTCACGACGTTCTGAACCCAGCTCACGTACCGCTTTAATGGGCGAACAGCCCAACCCTTGGAACCACCTACAGCCCCAGGTGGCGAAGAGCCGACATCGAGGTGCCAAACCTTCCCGTCGATGTGGACTCTTGGGGAAGATCAGCCTGTTATCCCTAGAGATGTTAGCTCAATCCGAAGGAAATTATGCGGAAGCTTTACAGAATTATTATGAAGCTACGCGATCAGAAATTGATGCTTATGATCGAAGTTATATACTCTATAACATAGGCCTTATCCACACAAGCAATGGCGAACATACAAGAGCTTTGGAATACTATTTCCGGGCACTCGAACGAAACCCTTTCTTACCACAAATGAATTGGCGATCAGAACATATATGGATAGAACTTCTAAAAGGTTCCCGAAAAAGAAGCAATTTTTACTGGGCCTTTATTCTTTTTCTAGGTTCATTAGGATTTTTAATGGTTGGAACTTCCGGTTATCTTAATAAAAATCTTATATTCTCATTTCCTTCTCAACAAATTCCTTTTTTTCCGCAAGGGATCATAATGTCTTTCTATGGAATTGCAGGTTTATTTATGAGCTCCTATTTGTGGTGTACAATTGTATGGAATGTAGGTAGTGGTTATGATCGATTTGATAGAAAAGAAGGAATAGTGTGCATTTTTCGGTGGGGATTCCCGGGAAAGAATCGTCGTATTTTTCTTCAATTCTTCATGAAGGATATCCAATCAATCCGAATTAAGGTTAACGAGGGCCTTTATCCTTACCCTGTTCTTTATATGGAAATCAAAGGACAAGGGTCTATTCCCCTGACTCGTACTGATGAGATTTTGACTCCGGAGAAAATAGAAGAAAGAGCTGCCGAATTGGCCTATTTCTTGCGTGTACCTATTGCCGTTTTT
>Cryptanthus_acaulis
CGAGCCGACGAAATTAGTAATATTATCCGTGAACGTATTGAACAATATAATAGAGAAGTAAAGATTGTGAATACCGGTACCGTACTTCAAGTAGGCGACGGCATTGCTCGTATTCATGGTCTTGATGAAGTAATGGCAGGTGAATTAGTAGAATTTGAAGAGGGTACAATAGGCATTGCTCTGAACTTGGAATCCAATAATGTTGGCGTTGTATTAATGGGTGATGGTTTGATGATACAAGAGGGAAGTTCTGTAAAAGCAACAGGAAGAATTGCTCAGATACCTGTGAGTGAGGCTTATTTGGGTCGTGTTATAAATGCTTTGGCTACACCTATTGATGGGAGAGGGGAAATTTCAGCTTCTGAATCTCGGTTAATTGAATCCCCTGCCCCCGGTATTATTTCGAGACGTTCTGTATATGAGCCCCTTCAAACAGGGCTTATTGCTATTGATTCGATGATCCCTATAGGACGCGGTCAGCGAGAATTAATTATTGGGGACAGACAGACCGGCAAAACAGCAGTAGCCACAGATACGATTCTCAATCAAAAAGGGCAAAATGTAATATGTGTTTATGTAGCTATCGGTCAAAAAGCATCTTCTGTGGCTCAGGTAGTGACTGCTTTCCAGGAGCGAGGGGCCATGGAATACACTATTGTCGTAGCTGAAACGGCGGATTCACCTGCTACATTACAATACCTCGCCCCTTATACGGGAGCAGCTTTGGCTGAATATTTTATGTACCGTGAACGACATACTTTAATAATTTATGATGATCTCTCCAAACAGGCACAAGCTTATCGCCAAATGTCTCTTCTATTAAGAAGACCTCCCGGTCGTGAAGCTTATCCAGGAGATGTTTTTTATTTGCATTCACGCCTTTTGGAAAGAGCCGCTAAATCAAGTTCTAGTTTAGGTGAAGGAAGTATGACTGCTTTACCAATAGTTGAGACTCAATCTGGAGACGTTTCAGCTTATATTCCTACTAATGTAATTTCCATTACAGATGGACAAATATTCTTATCCGCCGATCTATTCAATGCTGGAATCCGACCTGCTATTAATGTGGGTATTTCTGTTTCCAGAGTAGGATCCGCAGCTCAAATTAAAGCCATGAAACAGGTAGCTGGCAAATCAAAATTGGAACTAGCGCAATTTGCAGAGTTAGAAGCCTTTGCACAATTTGCTTCTGATCTCGATAAAGCTACTCAGAATCAATTGGCAAGAGGTCAACGATTACGTGAGTTGCTTAAACAATCCCAATCAGACCCTCTCACGGTGGAAGAGCAGATAGCTACTATTTATACCGGAGCGAATGGATATCTTGATCCGTTAGAAATTGGACAGGTAAAGAAATTTCTTGTTCAGTTACGTACTTACTTAAAAAAGAATAAACCTCAATTCCAAGAAATTCTATCTTCTACCAAGACATTCACCGAGCAAGCAGAAGCCGTTTTGAAGGAAGCTATTCAGGAACAGATCGAACTATTTCTACTTGGGTGTATCGCTCAAATTATTGGCCCAGTACTGGATGTCGTTTTTCCCCCGGCTTTGGTAGTTAAGGGTCGAAATACTGTCGGTCGGCAAATTAATGTGACTTGCGAGGTACAACAATTATTAGGAAATAATCGAGTTAGAGCTGTAGCTATGAGTGCTACAGATGGGCTGATGAGAGGAATGGAAGTGATTGACACGGGAGCTCCTCTAAGTGTTCCAGTCGGCGGAGCTACTCTCGGGCGAATCTTCAACGTTCTTGGAGAGCCTGTTGATAATTTAGGTCCTGTAGATACTCGCACAACATCTCCTATTCATAGATCTGCGCCTGCCTTTATACAGTTAGATACGAAATTATCAATCTTTGAAACAGGTATTAAAGTGGTAGATCTTTTAGCTCCTTATCGCCGTGGAGGAAAAATCGGACTATTTGGGGGAGCTGGAGTAGGTAAAAAAGAATCCGGAGTAATTAATGAAAAAAATCTTGCAGAATCAAGAATGCCTTCTGCAGTGGCTCTTGAAATAGCTGAAGCTAACTTGAGTAGAGCTGAGGGTAAGAGACAAGTGATTGAAGCGAATCTAGCTCTCAGACGAGCTAGGACACGAGTAGAGGCTGCCAATGCTATTTCCATGAATGGATACTCTGAGATAGAACGAGAAAAAGAAAATTTGATTAAAGCTACTTGTGATAGTTTGGAACGATTAGAAAATTACAAAAACGAAACCCTTCATTTTGAACAACAAAGAGCGATAAATCAAGTCCGACAACGAGTTTTCCAACAAGCCTTACAAGGAGCTCTAGGAACTCTGAATAGTTGTTTGAATACCGAGTTACATTTCCGTGCGATCCGTACTAATATTGGTATTCTTGGGGCCATGATGAATGTTATACCATGTTACACACTCAAGGGGTTATATGATATATCGGGTGTAGAGGTAGGCCAACATTTCTATTGGCAAATAGGAGGTTTACAAATCCATGCCCAAGTACTTATCACTTCTTGGGTCGTAATTGCTATCTTGTTAGGTTCGGTCATCATAGCTGTTCGGAATCCACAAACCATTCCGACCGACGGTCAGAATTTCTTTGAATATGTCCTTGAATTTATTCGAGACTTGAGCAAAACCCAGATTGGAGAAGAATATGGACCTTGGGTTCCCTTTATTGGAACTATGTTCCTATTTATTTTTGTTTCTAATTGGTCAGGTGCTCTTTTACCTTGGAAAATCATACAGTTACCTCATGGGGAGTTAGCTGCGCCCACGAATGATATAAATACTACCGTTGCTTTAGCTTTACCCACGTCAGTGGCATATTTTTATGCGGGTCTTACCAAAAAAGGATTGGGTTATTTCGAGAAATACATCAAACCAACTCCAATACTTTTACCAATTAACATCCTAGAAGATTTCACAAAACCTTTATCTCTTAGTTTTCGACTATTCGGGAATATATTGGCTGATGAATTAGTAGTTGTTGTTCTTGTTTCTTTAGTCCCTTCAGTAGTTCCTATACCTGTCATGTTTCTTGGATTATTTACAAGTGGTATTCAAGCTCTTATTTTTGCAACGTTAGCCGCGGCTTATATAGGCGAATCCATGGAGGGTCATCATTCATTTCAAAATTATTACAAATATCAATTAACCGAGCGTTTGGATTATTGGAGTTATCGTGTCATTAGTCTAGGGTTTACCTTTTTAACCATAGGTATTCTTTGTGGAGCAGTATGGGCTAATGAGGCATGGGGATCCTATTGGAATTGGGACCCCAAGGAAACTTGGGCATTTATTACTTGGACCATATTCGCGATTTATTTACATACTACAAATATAAATTGGAAAGGTACGAATTCTGCACTTGTAGCTTCTACAGGATTTCTTATAATTTGGATATGCTATTTTGGGATCAATCTATTAGGAATAGGTCTACATAGTTATGGTTCATTCACACTGTTGGACGAAATAATAAAGGAGTACCCGGAGACACATATACAAAAACTTGGAATACACAAGGAAACGATACAATTGGTCAAAACACACAATGAATATCATCTCCATATCATTTTGCATTTCTCGACAAATATAATCTCTTTCGCTATTCTAAGTGGTTATTTTTTGGGTAATGAGGAACTTGTCATTCTTAATTCTTGGGTTCAGGAATTCCTCTATAACTTAAGTGACACAATAAAAGCTTTTTCGATTCTTTTAGTTACTGATTTATGGATTGGATTTCACTCGACTCATGGTTGGGAACTAATAATTGGTTCGTTCTACAACGATCAAATTATATCCGGTCTTGTTTCCACCTTTCCAGTTATTCTAGATACAATTGTGAAATATTGGATTTTCCATTATTTAAATCGTGTATCTCCTTCGCTTGTAGTCATTTATCATTCAATGAATGAAATGGTATATCTCTGGGTAATACCAGGAATAGCCATTTATCCGGGAGATAGAGTAAAAATTGAAGTAAGTCGTTATGATTCATGTTACCTTGTCAATCTCTGGCAATATTATTTTCATTTTTGGTCTCAACCACACAGGATTCATATAAACCAATTATTAAACTATTCCTTCTATTTTCTGGGTTATCTTTCAAGTGTACTAAGAAATCCCTTGGTGGTAAGGAATCAAATGTTGGAGAATTCATTTCTAATAGAAACTGGTATTAAGAAATTCGATACCATAGTCCCAGTTATTCCTCTCATTGGATCATTGTCTAAAGCTAAATTTTGTACCGTATCGGGACATCCTATTAGTAAGCCGATCTGGACCGATTTATCAGATTGTGATATTATTGATCGATTTGGTCGGATATGTAGAAATCTTTCTCATTATCATAGTGGATCCGAAAAACGGAGTTTGTATCGAGCTCGTAAACATAAGAGTACGGTAACAGAAGTACAAACTATCAATTCTTTTTCTACATCGGAATTTTTCAAAGAAGTGTATGGACTAATATGGATTGTACCCATTTTGACCCTTATATTGGGAATCACAATAGGGGTACTAGTAATTGTGTGGTTAGAAAGAGAAATATCTGCAGCGATACAACAACGTATTGGGCCTGAATATGCAGGCCCGTTGGGAATTCTTCAAGCTATAGCGGATGGGACTAAACTACTTTTTAAAGAGGACCTCCTCCCATCTCGAGGAGATATTCGTTTGTTTAGTGTGGGACCGTCTATAGCGGTTATATCAATTCTACTAAGTTATTTAGTAATTCCTTTTGGGTATCGTCTTGTTTTAGCCGATCTCAGTATAGGTGTTTTTTTATGGATCGCCATTTCCAGTATTGCTCCTATTGGGCTTCTTATGTCAGGATATGGATCGAATAATAAATATTCCTTTTTAGGTGGTCTACGAGCTGCTGCTCAATCTATTAGTTATGAAATACCATTAACTCTATGTGTGTTATCAATATCTCTAAGTTCAAGTACAGTTGATATAGTTGAAGCACAGTCAAAATATGGTTTTTGGGGGTGGAATCTGTGGCGTCAGCCTATAGGATTTGTTGTTTTTCTAATTTCTTCTCTAGCCGAATGTGAGAGATTGCCCTTTGATTTACCAGAAGCGGAGGAGGAATTAGTAGCAGGTTATCAAACCGAGTATTCGGGTATCAAATACGGTTTATTTTATCTTGCTTCTTACTTAAATTTATTAGTTTCTTCATTATTTGTAACAGTTCTTTACTTAGGTGGGTGGAATTATATATCCATTCCTTTTGGAATGACAATGGGTATCCTAATTACATTAATTAAAGCTTATTTGTTTCTCTTCATTTCTATCACAACAAGATGGACTTTACCTAGGATGAGAATGGACCAGTTATTAAATCTTGGATGGAAATTTCTTTTACCTATTTCTCTAGGTAATCTGTTATTAACAACTTCTTCCCAACTTGTTTCATTACTCATGGGTGGGGCAAGCTCTTCTATTCTGGTTCATGGTTTCTCTTGGCTATATGGTTCATCTGGGGGGGAGATCGAGCTTCAAGAAATAGTGAATGGTCTTATCAATACACAAATGTATAACTCCCCAGGAATTTCAATTGCGCTTATATTCATCACTGTAGGAATTGGGTTCAAGCTTTCCCCAGCCCCTTTTCATCAATGGACTCCTGACGTATACGAAGGAATGTTTCTGCTTCACGAATATGATATTTTATGGGCATTTCTAATAATATCAAGCGTTATTCCTATCTTGGCATTTGTAATTTCAGGAGTTTTAGCCCCGGTTAGTGAAGGACCAGAGAAGCTCTCTAGTTATGAATCGGGCATAGAACCTATGGGGGACGCTTGGTTACAATTCCGAATCCGCTATTACATGTTTGCTCTAGTTTTTGTTGTTTTTGATGTTGAAACGGTCTTTCTTTATCCATGGGCAATGAGTTTCGATGTATTGGGTGTATCTGTATTTATCGAAGCTTTAATTTTCGTGCTTATCCCAATTGTGGGTTCAGTTTATGCATGGCGAAAAGGAGCGTTGGAATGGTCTGAACTCCTTCTTACGACTTATGCATTCTGTTATCATTTCCAATTGGATGATCCATTAATGCAATTGAAGGAAGATTCTAAATGGATAGATGTTTTTGATTTCCACTGGAGACTAGGAATCGATGGACTTTCCATAGGACCCATTTTACTGACAGGATTTATCACTACTTTAGCAACTTTAGCAGCTTGGCCAGTTACTCGAAATTCGCGGTTGTTCTATTTCCTGATGCTAGCAATGTACAGCGGTCAAATAGGATTATTTTCTTCTCGAGACCTTTTACTTTTTTTCATCATGTGGGAGTTAGAATTAATTCCTGTTTACTTACTTTTATCCATGTGGGGGGGAAAGAAACGTCTCTACTCGGCTACAAAGTTTATTTTGTACACTGCAGGGGGTTCCATTTTTTTCTTAATAGGAGTTCTAGGTATGGGTTTATATGGTTCCAATGAACCAACATTAGATTTTGAAAGATTAATTAATCAATCATATCCTGTGTCGTTGGAAATAATATTCTATTTTGGCTTCCTTATTGCTTATGCTGTAAAATTGCCGATTATACCCCTACATACATGGTTACCTGATACCCACGGAGAAGCACATATGTTTGAGCATGTCCTTTTTTTGAGTGTTTATTTATTTTCTATCGGTATCTATGGATTGATCACAAGTCGAAACATGGTTAGAGCGGTTATGTGTCTTGAGCTTATACTAAATTCGGTTAATATCAATCTTGTAACATTTTCTGATATATTTGATAGTCGCCAATTAAAAGGAGACATTTTCTCAATCGTTATAGCCATTGCAGCTGCTGAAGCAGCTATTGGACTTGCTATTGTTTCGTCGATCCATCGTAACAGAAAAATTAATCAATCGAATTTGTTATTGTGTGCTTCTTTATTATTCGTCGGTGCAGTTGCTAAATCCGCACAATTCCCCCTTCACGTATGGTTACCTGATGCTATGGAAGGACCCACTCCTATTTCGGCTCTTATACACGCTGCTACTATGGCAGCAGGAATTTTTCTTGTAGCTCGGCTTCTTCCTCTTTTCATAGTCATACCTTATATAATGAATTTTATTTCTTTAATAGGTGTAATAACACTATTATTAGGGGCTACTTTGGCCCTTGCTCAAAGAGACATTAAAAAAAGCTTAGCCTATTCTACAATGTCTCAATTGGGTTATATTATGTTAGCTCTAGGTATAGGTTCTTATCGAGCTGCGTTATTCCATTTGATCACTCATGCCTATTCAAAAGCTTTATTGTTTTTGGGATCCGGATCCATTATTCATTCAATGGAACCTATTGTTGGATATTCACCAGATAAAAGTCAGAATATGGTTCTTATGGGTGGTTTAACAAGATATGTTCCAATTACAAGAACCACTTTTTTATTGGGTACACTTTCTCTTTGTGGTATTCCACCTCTTGCTTGTTTTTGGTCCAAAGATGAAATTCTTAATGATAGTTGGTTGTATTTCGCAGTAATAGCTTCTTTCACAGCAGGATTTACCGCATTTTATATGTTTCGTGTATATTTACTTACCTTTGATGGGTATTTACGTGTTCATTTTCAAAATTACAGTAGCACTGGTTCGTTCTATTCCATATCTCTATGGGGAAAAGGAAGAGGAGTCAATATGAATAAAAAGTCAAAAGATAGATACTTTGGAAATAAATACACTTCCATGTATCCTCACGAATCGGACAATACTATGCTATTTCCTCTTCTTGTATTAGTACTATTTACTTTGTTGGTTGGATCCATAGGAATTTCTTTTGATATATTATCGAAATGGTTAACCCCATCAAGTTCTAATTATTCTGTAAATTCGGATGAATTTTTTACAAATGCAATTTTTTCAGTAAGTATAGCAATTTTCGGACTATTCATAGCATATATTTTATATGGATCCGCTTATTCATTTTTCCAGAATTTTGATTTAATCAATTCATTTGTGGACCGAATAAAAAATGTGATATACAATTGGTCATATAATCGTGGTTACATAGATATTTTTTATACTAGAGTTTTTACCGTGGGGATAAGAGGATTAACCGAACTAACTCAGTTTTTTGATAGACGTATAATTGATGGAATTACAAATGGTGTTGGTGTTGCAAGTTTTTTTATAGGGGAAGGGATTAAATATATGGGAGGTGGACGAATCTCATCTTATCTATTCTTCTATTTATCTTATGTATCAATATTTTTATTAATTATGGATTTACCTGGACCAATACATGATATTCTTGTTGTATTTCTGGGGTCAATTCTTGTATTAGGGGGTCTGGGGGTAGTATTATTTACCAATCCAATTTATTCTGCCTTTTCGTTGGGATTTGTTCTTGTTTGTATATCCTTATTCTATATTTCGTCGAACTCCTATTTTGTAGCTGCCGCACAGCTCCTTATTTATGTGGGAGCCATAAATGTCTTGATCATATTTGCTGTAATGTTCATGAATGGTTCAGAATATTCCAATAATTCCTATTTTTGGACCATTGGAGATGGGGTCACTTCGATGGTTTGTACAACTATTCTTTTTTCACTAATTACTACTATCCCAGATACGTCATGGTACGGAATTATTTGGACTGCAAGATCAAACCAGATTATGGAACAGGACCTAATAAATAACGTTCAACAAATTGGGATTCATTTATCAACAGATTTTTATCTTCCGTTTGAACTCATTTCTATAATTCTTTTAGTTTCCTTGATAGGTGCAATTAGTATGGCTCGACAAATGGAAAAAATAGCGGAAATGTTCCCTATGGTAATTGGGTTCATGAATTATGGTCAACAAGCAATACGAGCTGCAAGGTACATTGGTCAAGGTTTCATAATTACCTTATCCCACACAAATCGTTTACCTGTAACTATTCAATATCCTTATGAAAAATCGATCACACCAGAGCGTTTCCGGGGTCGAATCCACTTTGAATTTGATAAATGTATTGCTTGTGAAGTATGTGTTCGTGTATGCCCGATAGATCTACCCGTTGTTGATTGGAGATTTGAAAGAGATAAAAAGAAACAATTACTTAATTATAGTATAGATTTTGGGGTTTGTATATTTTGTGGTAACTGTGTCGAGTATTGTCCAACAAATTGTTTATCAATGACTGAAGAATATGAACTTTCTACTTATGATCGTCACGAACCAATCTCAATAATTGGAGATTACACAATTCAAACAGTTCAGAATCGCTTATCTGATTGGCTAGTCAAGCATGAGCTAGTTCATAGATCTTTGGGCTTCGATTACCGAGGAATAGAGACTTTACAAATACAAACCGAGGATTGGGACTCCATTGCTGTCATTTCATATGTATATGGTTACAATTATTTACGCTCTCAATGTGCCTATGATGTAGCACCGGGCGGATTTTTAGCTAGTGTGTATCATCTTACAAGAATACAGTATGGTATAGATAAACCAGAAGAGGTATGTATAAAAGTATTTGCTCCAAGGAATAATCCTAGAATCCCGTCTGTTTTCTGGATTTGGAGAAGTGCTGATTTTCAAGAACGCGAATCTTATGATATGTTGGGAATCTCTTATGATAATCATCCGCGTCTTAAACGTATCTTAATGCCTGAAAGTTGGATAGGCTGGCCCTTACGTAAGGATTATATTACCCCAAATTTCTATGAAATACAAGATGCTCATATGAATTTGATTGAGTTTCCGTTACTTGACCAAACAACCCCCAATTCTGTTATTTCAACTACATCGAATGATCTTTCGAATTGGTCAAGACTCTCCAGTTTATGGCCGCTTCTATATGGTACCAGTTGTTGTTTCATTGAATTTGCTTCATTAATAGGCTCGCGATTCGACTTTGATCGTTATGGGTTGGTGCCAAGATCAAGTCCTAGGCAAGCAGACCTAATTTTAACAGCCGGCACGGTCACAATGAAAATGGCTCCTTCCTTAGTGAGATTATATGAGCAAATGCCTGAACCAAAATACGTCATTGCTATGGGGGCCTGTACTATTACAGGAGGGATGTTCAGTACTGATTCTTATAGTACTGTTCGGGGAGTCGATAAGCTAATTCCTGTGGATGTCTATTTGCCGGGTTGCCCACCTAAACCAGAGGCAGTTATAGATGCTATAACAAAACTTCGTAAGAAGATATCTCGAGAAATATTTGAAGATAGAACTGTATCTCAACAGGAAAATCGATGTTTTACTACCAATCACAAATTTTCTGTTCGACGCAGTACTCATACTATGCAAAATAGAAATACTTTTTCTTGGGTAAAGGAACAGATGACTCGATCCATTTCTATATATGTAATAACTCGAGCATCCATTTCAAATGCATATCCCATTTTTGCGCAGCAGGGTTATGAAAACCCACGAGAAGCAACTGGACGAATTGTATGTGCTAATTGCCATTTAGCTGATAAGCCCGTGGATATTGAAGTTCCGCAAGCTGTGCTTCCTGATACTGTATTTGAAGCAGTTGTTCGAATTCCTTATGATATGCAACTGAAACAAGTTCTTGCTAATGGTAAAAGGGGGGGTTTGAATGTGGGTGCTGTTCTTATTTTACCCGAGGGATTCGAATTAGCCCCCCCCGATCGTATTTCTCCTGAGTTGAAAGAAAAGATAGGAAATCTGTCTTTTCAGAGTTATCGTCCCAATAAAAAAAATATTCTTGTGATAGGTCCTGTTCCGGGTCAGAAATATAGTGAAATCGTCTTTCCCATTCTTTCCCCCGACCCTGCTACGAAGAAAGACGTTCACTTCTTAAAATATCCCATATATGTGGGTGGGAACAGAGGAAGGGGTCAGATTTATCCTGATGGTAGCAAGAGTAACAATACAGTCTATAATGCTACATCAGCAGGTATAGTAAGCAAAATAGTACGAAAAGAAAAGGGAGGATATGAAATAACCATAGTTGATGCATCGGGACGTCAAGTGGTTGATATTATACCTCCAGGGCCAGAACTTCTTGTTTCAGAGGGTGAATCCATCAAGCTTGATCAACCATTAACAAGCAATCCCAATGTAGGAGGGTTTGGTCAGGGAGATGCAGAAATAGTGCTTCAAGATCCATTACGCGTCCAAGGCCTTTTGTTCTTCTTCGCATCTGTTATTTTGGCACAAGTTTTTTTGGTTCTTAAAAAGAAACAGTTTGAAAAAGTTCAATTGTACGAAATCAATTTTATGACTTTTTACTATCGTCCAACCGTTACAGAGGCTTTTTACTCTGTTCAATACATAATGACTGAGGCCAACTTTGGTTGGTTAATCCGATCAGTTCATCGATGGTCAGCAAGTATGATGGTTCTCATGATGATCCTGCACGTATTTCGTGTGTATCTCACAGGTGGATTTAAAAAACCTCGCGAATTAACTTGGGTTACAGGTGTGGTTTTGGCTGTATTGACTGCATCTTTTGGTGTAACTGGTTATTCCTTACCTCGGGACCAAATTGGTTATTGGGCAGTAAAAATCGTAACAGGCGTACCCGAAGCTATTCCTGTAATAGGATCGCCTTTAGTAGAGTTATTACGTGGAAGTGCTAGTGTGGGCCAATCCACTTTGACTCGTTTTTATAGTTTACACACTTTTGTATTGCCTCTCCTTACTGCCGTATTTATGTTAATGCACTTTCCAATGATACGTAAGCAAGGTATTTCCGGTCCTTTAGTATTAAGAGCAAAATTGGCTAAAGGGATGGGACATAATTATTATGGAGAACCCGCGTGGCCCAATGATCTTTTATATATTTTTCCAGTAGTAATTCTAGGTACTATTGCATGTAATGTAGGTTTAGCGGTTCTAGAACCGTCAATGATTGGCGAACCGGCGGATCCATTTGCAACTCCTTTGGAAATATTACCCGAATGGTACTTCTTTCCCGTATTTCAAATACTCCGCACAGTACCCAATAAGTTATTGGGCGTTCTTTTAATGGTTTCAGTACCGATGGGATTATTCACAGTACCTTTTTTGGAGAATGTCAATAAATTCCAAAATCCATTTCGTCGACCAGTAGCTACAACAGTTTTTTTGATCGGTACCGCAGTAGCTCTTTGGTTAGGTATTGGAGCAACATTACCTATTGATAAATCCCTAACTTTAGGTCTTTTTATGATTGAAGTTTTTCTATTTGGAATCGTCTTAGGTCTAATTCCTATTACTTTGGCAGGATTATTTGTGACTGCATATTTACAATACAGACGTGGTGATCAGTTGGACCTTATGCTTACTATAACTAGTTATTTCGGTTTTATACTGGCTGCTTTAACTATAACCCCAGCTCTATTTATTGGTTTGAACAAGATACGACTTATTATGGATATAGTAAATCTCGCTTGGGCTGCTTTAATGGTAGTCTTTACATTTTCCCTTTCACTCGTAGTATGGGGAAGGTTGAGCGATATTGCACACCATCATTTAGCTATTGCTATTCTTTTCCTGATCGCTGGTCATATGTATAGGACCAACTGGGGCATTGGTCATGGCCTTAAGGACATTTTAGAGGCTCATAAAGGTCCATTTACGGGCCAGGGCCATAAGGGCCTATATGAAATCCTAACAACGTCATGGCATGCTCAATTATCTCTTAACCTGGCTATGTTAGGCTCTTTAACCATTGTTGTAGCTCATCATATGTATTCCATGCCCCCCTATCCATACCTAGCTACTGACTATGGTACACAACTTTCGTTGTTCACACATCACATGTGGATTGGTGGATTTCTCATAGTTGGTGCTGCTGCACATGCAGCCATTTTTATGGTAAGAGACTACGATCCAACTACTCGATACAACGATCTATTAGATCGCGTCCTTAGGCACCGCGATGCAATCATATCACATCTTAACTGGGTATGTATATTTCTAGGTTTTCACAGTTTTGGCTTGTATATTCATAATGATACCATGAGTGCTTTAGGACGTCCCCAAGATATGTTTTCAGATACCGCTATACAATTACAACCCATCTTTGCTCAATGGATACAAAATACCCATGCTTTAGCACCTGGCGTAACAGCTCCTGGTGCAACAACGAGTACCAGCTTAACCTGGGGAGGTGGTGAGTTAGTAGCAGTAGGCGGCAAAGTAGCTTTGTTACCTATTCCATTAGGAACCGCAGATTTTTTAGTCCATCACATTCATGCATTTACGATCCATGTGACTGTATTGATACTACTGAAAGGTGTTCTATTTGCTCGCAGTTCCCGTTTGATTCCTGATAAAGCAAATCTTGGTTTTCGTTTCCCTTGTGATGGACCAGGGCGAGGGGGGACATGTCAAGTATCCGCCTGGGATCATGTCTTCTTAGGTCTATTCTGGATGTACAATGCAATTTCGGTAGTAATTTTCCATTTCAGTTGGAAAATGCAGTCGGATGTTTGGGGTACTATAAGTGATCAAGGGGTGGTAACTCATATCACAGGAGGAAACTTTGCACAAAGTTCCATTACTATTAATGGGTGGCTCCGAGATTTCTTATGGGCACAGGCATCTCAGGTTATTCAGTCTTATGGTTCTTCATTATCTGCATATGGTCTTTTTTTCTTAGGTGCTCATTTTGTCTGGGCTTTCAGTTTAATGTTTCTATTCAGTGGCCGTGGTTATTGGCAAGAACTCATTGAATCCATCGTTTGGGCTCATAACAAATTAAAAGTTGCTCCTGCTACTCAGCCTAGAGCCTTGAGCATTGTACAAGGACGTGCTGTAGGAGTAACCCATTACCTTCTGGGCGGAATTGCCACTACATGGGCGTTCTTCTTAGCAAGAATTATTGCAGTAGGAATGGAATTAAGATTTCCGAGGTTTAGCCAAGGCTTAGCTCAGGACCCCACTACTCGTCGTATTTGGTTTGGTATTGCTACCGCACATGACTTCGAGAGTCATGATGATATTACTGAGGAACGTCTTTATCAGAACATTTTTGCTTCTCACTTTGGACAGTTAGCAATAATCTTTCTGTGGACGTCAGGAAATCTGTTTCATGTGGCTTGGCAAGGAAATTTTGAGTCATGGATACAGGACCCTTTACATGTAAGACCAATTGCTCATGCAATTTGGGATCCTCATTTTGGTCAACCAGCTGTAGAAGCCTTTACTCGAGGAGGTGCTACCGGCCCAGTGAATATCGCTTATTCCGGTGTTTATCAGTGGTGGTATACAATCGGATTACGCACCAATGAAGATCTTTATACAGGAGCTCTTTTTCTATTATTTATTTCTGCTATATCTTTAATAGCGGGTTGGTTACACCTACAACCCAAATGGAAACCAAGCGTTTCGTGGTTCAAAAATGCTGAATCTCGTCTCAATCATCATTTGTCAGGACTTTTCGGAGTAAGTTCCTTGGCTTGGACAGGACATTTAGTTCATGTCGCTATTCCCGGATCCAGGGGAGAGTACGTCAGATGGAATAATTTCTTAGACGTATTACCCTATCCCCAAGGGTTGGGACCCCTTCTTACGGGTCAGTGGAATCTTTATGCCCAAAACCCTGATTCGAGTAGTCATTTATTTGGGACCTCCCAAGGGGCGGGAACTGCCATTCTAACCCTTCTTGGGGGATTCCATCCACAAACGCAAAGTTTATGGCTGACCGATATTGCTCATCATCATTTAGCTATTGCATTTATTTTTCTCATTGCTGGTCATATGTATAGAACTAACTTCGGGATTGGGCACAGTATCAAAGATCTTTTAGAAACACATATTCCTCCGGGGGGTCGATTAGGACGTGGGCATAAGGGTCTTTATGACACAATCAATAATTCGATTCATTTTCAATTAGGTCTTGCTCTAGCCTCTTTGGGGGTTATTACTTCCTTAGTAGCTCAACATATGTACTCCTTACCTGCTTATGCATTCATAGCACAAGACTTTACTACTCAAGCTGCCTTATATACTCATCACCAATACATTGCAGGGTTCATCATGACAGGAGCCTTTGCTCATGGAGCTATATTTTTCATTAGAGATTACAATCCGGAGCAGAATGAGGATAACGTATTGGCAAGAATGTTAGATCATAAAGAAGCTATCATATCTCATTTAAGTTGGGCCAGCCTGTTTCTGGGGTTCCATACCTTGGGCCTTTATGTTCATAACGACGTCATGCTCGCTTTTGGTACTCCGGAAAAACAAATCTTGATCGAACCTATATTTGCCCAATGGATACAATCTGCTCATGGTAAGACTTCATATGGGTTCGATGTACTCTTATCTTCAACGAATGGCCCAGCCTTCAATGCAGGTCGAAGCATATGGTTACCGGGATGGTTGAATGCTGTTAATGAGAATAGTAATTCACTTTTCTTAACAATAGGCCCTGGCGATTTCTTGGTTCATCATGCTATTGCTCTAGGTTTGCATACAACTACATTGATTTTAGTAAAAGGTGCTTTAGATGCACGTGGTTCCAAATTAATGCCGGATAAAAAGGATTTCGGTTATAGTTTTCCTTGTGACGGCCCAGGACGCGGCGGTACTTGTGATATTTCTGCTTGGGACGCATTTTATTTGGCAGTTTTCTGGATGTTAAATACCATTGGATGGGTTACTTTTTATTGGCATTGGAAACACATCACATTATGGCAGGGTAATGTTTCACAATTTAATGAATCCTCCACTTATTTGATGGGATGGTTAAGAGATTATCTATGGTTAAACTCTTCACAACTTATCAATGGATATAATCCTTTTGGTATGAATAGTTTATCGGTATGGGCGTGGATGTTCTTATTTGGACATCTTGTTTGGGCTATTGGATTTATGTTCTTAATTTCATGGCGTGGATATTGGCAAGAATTGATTGAAACTTTAGCATGGGCTCATGAACGCACACCTTTGGCTAATTTGATTCGATGGAGAGATAAGCCGGTGGCTCTTTCCATTGTACAAGCAAGATTGGTTGGAATGTCACATTCAGTAAAAATTTATGATACATGTATAGGGTGTACTCAATGTGTACGAGCTTGCCCCACAGATGTATTGGAAATGATACCTTGGGACGGATGTAAAGCCAAGCAAATAGCTTCCGCGCCAAGAACCGAGGACTGTGTAGGTTGTAAGAGATGTGAATCCGCCTGCCCAACAGATTTTTTGAGTGTCCGTGTTTATTTAGGGCCTGAAACAACTCGCAGCATGGCTCTATCTTATATGACAGATCTCAACTTACCCTCTATTTTTGTGCCTTTAGTGGGCCTAGTATTTCCGGCAATTGCAATGGCTTCTTTATCTCTTCATGTCCAAAAAAATAAGATTGTCATGCGAGATCTAAAAACATATCTCTCCGTGGCACCTGTGTTAACTACTCTATGGTTTGGGTCTTTAGCAGGTCTATTGATAGAAATCAATCGTTTATTCCCAGATGCCCTGTCATTCCCCTTTTTTATGACTGCAATTTTAGAGAGACGCGAAAGTACAAGCCTATGGGGTCGCTTCTGCAACTGGATAACCAGCACTGAAAATCGTCTTTACATTGGATGGTTCGGTGTTTTGATGATCCCTACCTTATTGACCGCAACTTCTGTATTTATTATCGCCTTCATTGCTGCTCCTCCAGTAGATATTGATGGTATTCGCGAACCTGTTTCTGGTTCTTTACTTTATGGAAACAATATTATCTCTGGTGCCATTATTCCGACTTCTGCAGCTATAGGTTTGCATTTTTACCCAATCTGGGAAGCAGCATCTGTTGATGAGTGGTTATACAATGGCGGTCCTTATGAGCTAATTGTTCTACACTTCTTACTTGGTGTAGCTTGTTACATGGGTCGTGAGTGGGAACTTAGTTTCCGTCTGGGTATGCGTCCTTGGATTGCTGTTGCATATTCAGCTCCTGTTGCAGCTGCTACTGCTGTTTTCTTGATCTACCCTATTGGTCAAGGAAGTTTCTCTGATGGTATGCCTTTAGGAATCTCTGGTACTTTCAACTTTATGATTGTATTCCAGGCAGAGCACAACATCCTTATGCATCCATTTCACATGTTAGGTGTAGCTGGTGTATTCGGCGGCTCCCTATTCAGTGCTATGCATGGTTCCTTGGTAACCTCTAGTTTGATCAGGGAAACCACTGAAAACGAGTCTGCTCTAGACCTAGCTATGGCTTTATACGAATTAGCGGTTTTTGATCCCTCTGATCCCGTTCTTGATCCAATGTGGAGACAAGGTATGTTCGTTATACCCTTCATGACTCGTTTAGGAATAACCAATTCGTGGGGTGGTTGGAGTATTTCAGGAGGAACTATAACAAATCCGGGTATTTGGAGTTATGAAGGTGTGGCAGGGGCACATATAGTGTTTTCCGGCTTGTGCTTCTTGGCAGCTATCTGGCATTGGGTATATTGGGACCTAGAAATATTCTGTGATGAACGTACAGGAAAACCTTCTTTGGATTTGCCCAAGATCTTTGGAATTCATTTATTTCTCTCAGGGGTAGCTTGCTTTGGCTTTGGCGCATTTCATGTAACAGGTTTGTATGGTCCTGGAATATGGGTGTCCGACCCTTATGGACTAACTGGAAAAGTACAATCTGTAAATCCAGCGTGGGGCGCGGAAGGTTTTGATCCTTTTGTTCCGGGAGGAATAGCCTCTCATCATATTGCAGCGGGTACATTGGGCATATTAGCAGGCCTATTCCATCTTAGTGTCCGTCCGCCTCAACGTCTATACAAAGGATTACGTATGGGCAATATTGAAACTGTACTTTCCAGTAGTATCGCTGCTGTTTTTTTTGCAGCTTTTGTTGTTGCTGGAACTATGTGGTATGGTTCAGCAACTACCCCAATCGAATTATTTGGTCCTACTCGTTATCAGTGGGATCAGGGATACTTTCAGCAAGAAATATATCGAAGAGTTAGTGCCGGGCTAGCCGAAAATCTTAGTTTATCGGAAGCTTGGTCTAAAATTCCCGAAAAATTAGCTTTTTATGATTATATTGGTAATAATCCGGCAAAAGGGGGATTATTCAGAGCAGGCTCAATGGACAATGGGGATGGAATTGCTGTTGGATGGTTAGGACACCCCGTCTTTAGAGATAAAGAAGGGCGCGAGCTTTTTGTACGTCGTATGCCTACTTTTTTTGAAACATTTCCGGTAGTTTTGGTAGATGAAGACGGAATTGTGAGAGCTGATGTTCCTTTTAGAAGGGCAGAATCAAAGTATAGTGTTGACCAAGTAGGTGTTACTGTTGAGTTCTATGGTGGCGAACTTAATGGAGTAAGTTATTCTGATCCTGCTACTGTGAAAAAATATGCTAGACGTGCCCAATTAGGTGAAATTTTTGAATTAGATCGGGCTACTTTGAAATCTGATGGTGTTTTTCGTAGCAGTCCAAGGGGTTGGTTCACTTTTGGGCATGCTACGTTTGCTTTGCTCTTCTTGGATGCTCAAGTGGAATTTGGAGCATTCCAAAAAATTGCATTTGTATGGTCTGGGGAGGCTTACTTGTCTTATAGTTTAGGTGCTTTATCTGTCTTTGGTTTCATCGCTTGCTGTTTCGTCTGGTTCAATAATACCGCCTATCCTAGTGAGTTTTACGGACCCACCGGGCCAGAAGCTTCTCAAGCTCAAGCATTTACTTTTCTAGTTAGAGACCAACGTCTTGGAGCTAATGTGGGATCCGCCCAAGGACCTACTGGTTTAGGTAAATATCTAATGCGTTCCCCGACTGGAGAGGTTATTTTTGGAGGAGAAACTATGCGTTTTTGGGATCTTCGTGCTCCCTGGTTAGAACCTCTAAGGGGTCCCAATGGTTTGGACCTGAGTAGGCTGAAAAAAGACATACAACCTTGGCAAGAACGACGTTCAGCAGAATATATGACTCATGCTCCTTTAGGTTCTTTAAATTCCGTGGGTGGCGTAGCTACCGAGATCAATGCAGTCAATTATGTCTCTCCTAGAAGTTGGTTAGCGACCTCTCATTTTGTTCTAGGATTCTTCTTTTTTGTGGGGCATTTGTGGCATGCGGGAAGGGCCCGCGCAGCTGCTGCAGGGTTTGAAAAAGGAATCGATCGTGATTTGGAACCTGTTCTTTCCATGACCCCTCTTAACATGTTACGTCAATTCGAACTTGCTCGATCTGTTCAATTGCGACCTTATAATGCAATCGCATTCTCTGCTCCAATCGCTGTTTTTGTTTCCGTATTCCTGATTTATCCACTGGGTCAATCTGGTTGGTTCTTTGCGCCCAGTTTTGGCGTAGCAGCTATATTTCGATTCATCCTCTTCTTCCAAGGATTTCATAATTGGACGTTGAACCCATTTCATATGATGGGAGTTGCCGGAGTATTAGGTGCAGCTATGTCTGGAAGCACGGGAGAACGTTCTTTTGCTGATATTATTACCAGTATTCGATACTGGGTTATTCATAGCATTACTATACCTTCCCTATTCATTGCGGGTTGGTTATTCGTCAGTACGGGTTTAGCTTACGACGTGTTTGGAAGTCCTCGGCCAAATGAGTATTTCACGGAAAGCCGACAGGGGATTCCATTGATAACCGGCCGTTTTGATTCTTTGGAACAACTCGATGAATTTAGTATGACCATAGATCGAACCTATCCAATTTTTACAGTGCGCTGGTTGGCTGTTCACGGACTAGCTGTACCTACCGTTTCTTTTTTGGGGTCAATATCAGCAATGCAGTTCATCCAACGAATGGCTACACAAACCGTTGAGGATAGTTCTAGATCTGGGCCAAGACGAACTACTGTAGGGGATTTATTGAAACCATTGAATTCGGAATATGGTAAAGTAGCTCCGGGATGGGGGACTACACCACTTATGGGGGTCGCAATGGCTCTATTTGCGATATTCCTATCTATTATTTTGGAAATTTATAATTCTTCCGTTTTACTGGATGGAATTTCAATGATGCTTACTCTCAAACTCTTTGTTTACACAGTAGTGATATTCTTTGTTTCCCTTTTTATCTTTGGATTCTTATCTAATGATCCAGGACGCAATCCTGGACGTGAGGAAATGGCCGATACTACTGGAAGGATTCCTCTTTGGCTGATAGGTACTGTAACTGGTATTCTTGTGATCGGTTTAATAGGTGTTTTCTTTTACGGTTCATATTCTGGGTTGGGTTCATCTCTCATGCTTAATATCTTTAGTTTAATCGGTATCTGTCTTAATTCTGTCCTTTATTCGAGTAGTTTTTTCTTCGCCAAATTGCCCGAAGCTTATGCCATTTTCAATCCAATCGTAGATGTTATGCCTGTCATACCTGTACTCTTTTTTCTCTTAGCCTTTGTTTGGCAAGCCGCTGTAAGTTTTCGAATGACACAATCAAACCCGAATGAACAAAATGTTGAATTGAATCGTACCAGTCTATACTGGGGTTTATTACTCATTTTTGTACTCGCTGTTTTATTTTCCAATTATTTCTTCAATATGGAAGTCAATATTCTCGCATTTATTGCTACTGCACTGTTCATTCTAGTTCCTACTGCCTTTTTACTTATTATCTACGTAAAAACAGTCAGTCAAAATGATATGGAAACAGCAACCCTAGTCGCCATCTCCATATCTGGTTTACTTGTAAGCTTTACTGGGTACGCCTTATATACCGCTTTTGGGCAACCCTCTCAACAACTAAGAGATCCATTCGAAGAACACGGGGACATGGAAGCATTGGTTTATACATTCCTTTTAGTCTCGACTTTAGGGATAATTTTTTTCGCTATCTTTTTTCGAGAACCGCCTAAGGTTCCGACTAAAAAAATGACTATTGCTTTCCAATTAGCTGTTTTTGCATTAATTGCGACTTCATCAGTCTTACTGATTAGTGTACCTGTTGTATTTGCTTCTTCTGATGGTTGGTCAAGTAACAAGAATGTTGTATTTTCCGGTACATCATTATGGATTGGATTAGTCTTTATGCGTTGGAGACGTTTCGTATTTGAAGCAATTTATAAAGCGCAGGCCGAAACGGGTGAAATCAAAGGACATTACTTAAATGCTACTGCGGGTACATGTGAAGAAATGATCAAAAGGGCCGTATTTGCCAGAGAATTGGGAGTTCCTATCGTAATGCATGATTACTTAACTGGGGGATTCACTGCAAATACTAGTTTGGCTCATTATTGCCGCGACAATGGCCTACTTCTTCACATCCACCGCGCAATGCATGCAGTTATTGATAGACAGAAAAATCATGGTATGCATTTTCGTGTACTAGCTAAAGCATTACGTATGTCTGGTGGAGATCATATTCACGCTGGTACAGTAGTAGGTAAACTGGAAGGGGAACGCGAGATGACTTTGGGTTTTGTTGATTTATTACGTGATGATTTTATTGAAAAAGACCGTAGTCGTGGTATCTTTTTCACTCAAGATTGGGTCTCTATGCCGGGTGTTATACCTGTGGCTTCAGGGGGTATTCATGTTTGGCATATGCCTGCTCTTACCGAAATCTTTGGAGATGATTCCGTACTACAGTTTGGTGGAGGAACTTTAGGGCACCCTTGGGGAAATGCACCTGGTGCAGTAGCTAATCGGGTGGCTTTAGAAGCGTGTGTACAAGCTCGTAATGAAGGACGTGATCTTGCTCGTGAAGGTGCTGAAATTATCCGTGAAGCTAGCAAATGGAGCCCTGAGCTAGCCGCTGCTTGTGAAGTATGGAAACAGATTAAATTCTTCGAACCGGTAGATATGATTCAACCTCAAACCCTTTTGAATGTAGCGGATAACAGCGGAGCTCGAAAATTGATGTGTATTCGAATCATAGGAGCTGGTAATCACCGATATGCTCATATTGGTGATGTTATTGTTGCTGTAATCAAAGAAGCAGTTCCCAATATGCCTCTAGAAAGATCAGAAGTAATTAGAGCTGTAATTGTACGTACATGTAAAGAACTCAAACGTGAAAACGGTATGATAATACGATATGACGACAATGCTGCAGTTGTCATTGATCAAGAAGGAAACCCAAAAGGAACTCGAGTTTTTGGTGCGATCGCTCGAGAATTGAGACAGTTGAATTTTACTAAAATAGTTTCATTAGCTCCCGAAGTATTAATGAAAGGAATATCTTGTCGAGGCAATCATATTTGTTTCGGCAGATACGCTCTTCAGGCACTTGAACCTGCTTGGATTACAGCTAGACAAATAGAAGCAGGGCGAAGAGCAATGACACGATATGCGAAAATATGGGTACGTATATTTCCCGACAAACCTGTTACAGTAAGACCCGCGGAAACGCGTATGGGTTCGGGGAAGGGATCCCCCGAATATTGGGTATCCGTTGTTAAACGGGGTCGAATACTTTATGAAATGGGTGGAGTATCAGAAACTGTAGCTAGAGCAGCTATCTCAATAGCTGCGCGCAAAATGCCTATACAAACTCAATTTCTTATGCCCTTAGGCACGGCCATACATAACATAGAAATCACACGTGGAAAGGGTGGACAATTAGCTAGAGCAGCAGGTGCTGTAGCGAAACTGATTGCAAAAGAGGGTAAATCGGCCACATTAAGATTACCATCTGGGGAGGTCCGTTTGATATCCAAAAACTGCTTAGCAACAGTCGGACAAGTGGGTAATGTTGGGGTGAACCAAAAAAGTTTGGGTAGAGCCGGATCTAAGTGTTGGCTAGGTAAGCGTCCTGTAGTAAGAGGGGTAGTTATGAACCCTGTAGACCATCCCCATGGGGGCGGTGAAGGGAGAGCCCCAATTGGGAGAAAAAAACCCACAACCCCTTGGGGTTATCCTGCGCTTGGAAGAAGAAGTAGGAAAAGGAAAAAATATAGTGATAGTTTTATTCTTCGTCGAGGATATACAGCTCGGAGACGTCGAACAAAAATTGCATCAACCTTTAGAGGGGCTCATTCAAGACTTACTCGAACGATTACTCAACAGAAAATGAGAGCTTTGGTTTCCTCTCATCGAGATAGAGGCAGACAAAAGAGGGATTTTCGTCGTTTGTGGATCACTCGGATAAATGCAGTAACTCGTGAGAATAAGGTATTCCATAGTTATAGTATATTAATACACAATCTGTACAAGAAGCAATTGCTTCTTAATCGTAAAATACTTGCGCAAATAGCTATATCAAATAAGAGTTGTCTTTACATGATTTCCAATAAGATTTTCATTAGTAAAGGACGTAGTTATCTGATAAAAAATATTTGGAAGAAAAAAGGATATTTAGCTGCAGTAAAAGCTTTTTCTTTAGCGAAACACAATACACCCAGTCGATTAGAATTGAGAAAACTTTGTCGCTATTGTCATAAGCATACAATTCATGGGGAAATCAAGATGAAAATAAGGGCTTCCGTTCGTAAAATTTGTGAAAAATGTCGCCTGATTCGCAGGCGTGGGCGAATTATAGTGATTTGTTCCAATCCGAAACATAAACAGAGACAAGGGACTCGAACACTACAGTGGAAGTGTGTTGAATCAAGAGTAGACAGTAAGCGTCTTTATTATGGTCGTTTCATTCTGTCACCACTTATGAAAGGTCAAGCTGATACCATCGGTATTGCCATGCGAAGGGCTTTACTTGGAGAAATAGAAGGAACATGTATCACACGTGCAAAATCTGAGAAGGTGCCACATGAATATTCTACGATAGTAGGTATTGAGGAATCAGTACATGAAATCTTACTAAATTTGAAAGAAATTGTATTGAGAGGTAATCTCTATGGAGTTAGAGACGCGTTGATTTGCGTACCTAGATACGTAACCGCTCAAGATATCATCTCACCACCTTCCGTAGAAATAGTTGACACGACACAACATATAGCTAACCTGACGGAACCAATTGATTTGTGTATTGGATTACAAATCAAGAGAGATCGCGGATATCGTAGTTATCCTATAGATGCTGTATCCATGCCTGTTCGAAATGCGAATCATAGTATTCAAGAGATACTTTTTCTAGAAATATGGACAAATGGAAGTTTAACTCCTAAGGAAGCACTTTATGAGGCTTCTCGTGATTCGGGGGTTTTAGTTATAGCCGAACACGAAGGAAAGATCATTTATACTGATACTCACAAGATCGTGTTATCAAGTAATGGGATTCCATTAGTTATGTATCAACGTTCCAACAAAAATACTTGTATGCATCAAAAACCTCGGGTTCGGCGGGGTAAATGCATTAAAAAAGGACAAATTTTAGCGGACGGTGCAGCTACAGTTAGTGGGGAACTCGCTTTAGGAAAAAACGTATTAGTAGCTTATATGCCATGGGAGGGTTACAATTCTGAAGATGCAGTACTAATTAGCGAACGTCTGGTATATGAAGATATTTATACTTCTTTTCACATCCGAAAATATGAAATTCAGACTCATGTGACAAGCCAACCTGAAAGAATTACTAAGGAAATACCGCATCTGGAGGCTCATTTACTCCGCAATTTGGACAGAAATGGAATTGTGATGCTGGGATCTTGGGTAGAAACAGGTGATATTTTACAGATTAATAGGATGATCGACCAGTATAAACATCAACAACTTCGAATTGGACCAGTTTCTCCTCAACAAATAAAGGCTTGGGCCAACAAAATCGGAGAGGTGACAAAACCCTATACTTTTCATTATAAAACCAATAAACCAGAAAAAGATGGATTGTTTTGCGAAAGAATCTCTGGACCCATAAAAAGTGGAATTTGTGCTTGTGGAGCTGAAAAAGAAGACCCGAAATTTTGCGAACAATGCGGGGTAGAATTTGTTGACTCTCGGATACGAAGATATCAAATGGGATACATCAAACTCGCATGTCCAGTGACTCATGTGTGGTATTTGAAACGTCTTCCTAGTTATATCGCGAATCTTTTAGATAAACCCCTTAAGCAATTAGAAGGCCTAGTATACTGCTTCTCTTTTGCTAGGCCCATAGCTAAAAAACCTACTTTTTTACGATTACGAGGTTCATTCGAATATGAAATCCAATCCCGGAACTACAGTATCCCACTTTTTTTTACATTTCGAAATCGAGAAATCTCTACAGGAGCAGGTGCTATCAGAGAACAATTAGCTGATTCGGATTTGCGAATTATTATAGATAATTCATTGGCAGAATGGAAAGAATTATGGGAAGATAGAAAAAGAAGAAGAAAGGATTTTTTGGTTAGACGTATGGAATTAGCTAAACATCTTATTCGAACAAATGTAGAACCAGAATGGATGGTTTTGTGCTTATTACCAGTTCTTCCTCCCGAATTGAGACCAATCATTCAGATAGATGGAGGTAAACTAATGAGTTCGGATATTAATGAACTCTATAGAAGAGTTATCTATCGGAACAATACTCTTACTTCTACGCCAGGGGAATTAGTAATGTGTCAGGAGAAATTAGTACAAGAAGCCGTGGATACACTTCTTAATGGGATCCGCCAACCAATGAGGGATGGTCATAATAAAGTTTACAAGTCATTTTCGGATGTAATTGAAGGTAAAGAGGGAAGATTTCGTGAGACTCTGCTTGGTAAACGGGTCGATTATTCGGGGCGTTCCGTCATTGTTGTGGGTCCTTCGCTTTCATTACATCAATGCGGATTACCTGGAGAAATAGCAATAGAGCTTTTCCAAACATTTGTAATTCGTGGTCTAATCAGGCAACATGGTGTTTCTAACATAGGGATTGCTAAAAGTAAAATTCGGGAAAAAGAACCGATTGTATGGGAAATACTGCAAGAAGTTATGCAGGGGCATCCTGTATTGTTGAATAGAGCACCCACCCTGCATAGATTAGGCATACAGGCGTTCCAACCCATTTTAGTGGAGGGACGTGCTATTTGTTTACACCCATTAGTTTGTAAGGGCTTCAATGCAGACTTTGATGGGGATCAAATGGCTGTTCATGTACCTTTATCTTTGGAAGCTCAAGCGGAGGCCCGTTTACTTATGTTTTCTCATATGAATCTCTTGTCTCCAGCTATTGGAGATCCCATTTCCGTACCAACCCAAGATATACTTATCGGACTCTATGTATTAACGATCGGGAATCGTCGAGGTATTTGTGCAAATATGTATAATTGCAGAAACTATCAAAATAAAGAACCGTATTTTTGTAGTTCCTATGATGCACTTGGAGCTTATCGGCAGAAACGAATCAGTTTAGATAGTCCTTTGTGGCTCCGATGGCGTGTCATTGGGTCAAGAGAAGTTCCCATCGAAGTTCAATACGAATCTTTGGGTACTTATCATGAGATTTATGGGCACTATCTAATAGTAGGAAGTGTAAAAAAAGAAATCCGTTGTATATACATTCGAACCACTCTCGGTCATATTTCCTTTTATCGAGAAATAGAAGAAGCCATACAAGGGTTTTGTCGGGCCATAAATTTAGCAACACTTTTCCCTCGGGATATCTTGCAGGAAAAGGATAATGTCCAACTTAGAGTTGTCAATTATATCCTTTATATTCGAGGAATTTATCACACAAGTATTCAATTAGTTCGGACTTGCTTAGTATTGAATGACCAAGAACAAGAAGAGGTTCATTCCTTTGTTGAGGTAAGGGCATATCTAATTCGCGATTTCATAAGAATTGAGTTAGCCGGAAAAAGGTATGATAGGGCAAGTTCCGGATTGATTCCCAATGGATTAGATTCCAAGGCGAAGATTGGTACGTTGTTGATAATTTTGTCATCATCCAATTGTTCTCGAATTCTCTTAGGCGCTATTGTACCTAAAAATTTTTATTCATCTTACATAACTCATAATCAGATCGTGTTAAAGAAATATCTTAAATACTGTTTAATAGATGAAAATAGGAGGATTTATAATCCCTTGAACCCATTCCATTTGAATTGGTTTCTCCATCATGATTGTTGTGAAGAGACATCGACCAAAATTAGCCTTGGACAATTTATTTGTGAAAATGTATGTCTATTTGTAAAAAAATCTGGTCAAATTTTAATTGTTAATGTCGACTCTTTAGTTATAAGATCCGCTAAGCCTTATTTGGCTACTCCTGGAGCAACTGTTCATGGTCATTATGGGAAAATCCTTTACGAAGGAGATACATTAGTTACATTTATATATGAAAAATCGAGATCTGGTGACATAACGCAAGGTCTTCCAAAAGTAGAACAAATCTTAGAAGTGTCACTATCGATGAACCTCGAAAGGAGAGTTGAAGGCTGGAACGAACGTATACCAAGAATTCTTGGGACCCCCTGGGGGTTTTTGATTGGAGCTGAGCTAACCATAGCCCAAAGTTGTATCTCTTTGGTTAATAAGATCCAAAAGGTTTATCGATCCCAGGGGGTACAGATCCATAATAGACATATAGAGATTATTGTACGTCAAGTAACATCAAAAGTGTTGGTTTCAGAAGATGGAATGTCTAATGTTTTTTCGCCTGGAGAATTAATCGGATTGTTGCGAGCGGAACGAGCAGGGCGTGCTTTGGACTCGATCTGTTATCGGGCAATCTTATTGGGAATAACAAGAGCGTCTCTGAATACTCAAAGTTTCATATCCGAAGCAAGTTTTCAAGAAACCGCTCGAGTTTTAGCAAAAGCTGCTCTACGAGGTCGTATTGATTGGTTGAAAGGCCTGAAAGAGAACGTTGTTCTGGGGGGGATTATACCTGTTGGTGGATTCAAAAAAGGGCGTATTGGTTCACGTAAGAATGGGCGTAGAATACCAAAAGGCGTTATTCATGTTCAAGCGAGTTTCAACAATACCATTATAACTGTTACAGATGTACGGGGTCGGGTAGTTTCTTGGGCCTCCGCTGGTACTTCTGGATTCAAAGGCACAAGAAGAGGAACACCTTATGCTGCTCAAGCCGCAGCGGTAAATGCTATTCATACAGCGGGTATGCAACGAGCAGAAGTTATGATAAAGGGTCCTGGTCTCGGAAGAGATGCAGCATTACGAGCCATTCGTAGAAGTGGTATATTATTAAGTTTCGTACGTGATATAACACCTATGCCGCATAATGGATGTCGACCTCCTAAAAAAAGACGTGTGATGGCAAGAAAAAGTTTGATTCAGAGGGAGAACAAGCGGAAAAATTTGGAACAGAAATATCATTTGATTCGCCGATCCTCAAAAGAAAGCAAAGTTTCATCGTTGGAAAAATGGGAAATTCATGGAAAATTGCAATCCCCACCACGTAATAGTGCACCTATACGTCTTCATCGACGTTGTTTTTTGACTGGAAGACCTAGAGCTAACTATCGAGACTTTGGCCTATCCGGACACATACTTCGGGAAATGGTTTATGCATGTTTGTTACCGGGCGCAACAAGATCAAGTTGGGTAAAACTTCGTTTAAAACGATGTGGTAGAAAGTTTTACGATCCGATAAAGAATCAAACTTATTTAAACGTTCCTGCTATTCTATATTTCTTTGAAAAAGGTGCTCAACCTACAGGAACTGTTTATGATATTTTAAGGAAGGCAGAATTCTTT????????????????????????????????????????????????????????????????????????????????????????????????????????????????????????????????????ATGACAAGAAGATATTGGAACATCAATTTGGAAGAGATGATGGAAGCAGGAGTTCATTTTGGTCATGGTACTAAGAAATGGAATCCTAGAATGGCCCCTTACATCTCTGCAAAGCGTAAAGGTATTCATATTACAAATCTCGCAAGAACTGCTCGTTTTTTATCAGAAGCCTGTGATTTAGTTTTTGATGCATCAAGTAGGGGAAAAAGCTTCTTAATCGTCGGTACCAAAAATGCATCGGATTCAGTAGCATCAGCTGCAGAAGATGAAAAAATACGGAATTGTATCAAGAACTATGTACAATTCGAAGGAATTGCACGTATAACAATTCAAAAAAAATTACAGATGAATGTACAAAAGGAGGTAAACCGGAGACTCAACATTGCTATCACAAGAGTTGAAAAACCTTATGGACAACCTAATATTCTTGCAGAATATATAGCTTTACAATTAAAAAATAGAGTTTCGTTTCGAAAAGCAATGAAAAAAGCTATTGAATTAACTGAAACGGATACAAAGGGAATTCAAGTGCAAATAGCAGGCCGTATCGACGGAAAAGAAATTGCACGTGTCGAATGGATCAGAGAGGGTAGAGTTCCCCTACAAACAATTCGCGCTAAAATTGATCATTCTTCCTATACAATTCGAACTATTTATGGAGTATTAGGTATAAAAATTTGGATATTTGTAGACATGTCTCGTTACCGGGGACCTCGTTTTAAAAAAATACGCCGTCTGGGAGCTTTACCAGGACTAACTAGTAAAAGACCTAACCAATTGCGTAAAAAATCGCAATATCGTATTCGTCTAGAAGAAAAACAGAAATTGCGTTTTCATTATGGTCTGACAGAGCGACAATTACTTAGATATGTACATATCGCTGGAAAAGCCAAAGGGTCGACGGGTCAGGTTTTACTACAACTACTTGAAATGCGTTTGGATAACATCCTTTTTCGATTGGGTATGGCTTCGACCATCCCCGGAGCCAGGCAATTAGTTAACCATAGACATATTTTAGTTAATGGTCGTATAGTGGATATACCAAGTTATCGTTGCAAACCCCGAATTACTGCGAAGGATAACCAAGGATCAAAAGGTCTGATTCAATTCCAATATAAAGGATTAGTAAATCAAATAATAGATAGTAAATGGATCGGTTTGAAAATAAATGAGTTGTTAGTCGTAGAATATTATTCTCGTCAGACTATGTTGGTTAACCGTATTATGAAACACGGAAAAAAATCATTGGCTTATCAAATTATCTATCGAGCCGTGAAAAAGATTCAACAAACAGAAACAAATCCACTATCTGTTGAGGCAAATAGAATGGGCAGGGACACTATTGCCGATCTAATAACTTCTATAAGAAATGCTGACATGGATAAAAAGGGAAGGGTTCGAATAGCATCTACAAATATCACCGAAAACGTTGTTAAAATACTTCTACGAGAAGGTTTTATTGAAAACGTTCGGAAACATCAGGAAAGTAACAAATATTTCTTGGTTTCAACTCTGCGAAGAAAAGGAATAATCAGCCGACCCGGCTTACGAATTTATTCCAACTATCAACGAATTCCTAAGATTTTAGGTGGAATGGGAATTGTAATTCTTTCTACTTCTCGAGGTATAATAACAGATCGAGAAGCTCGACTAGAAAGAATTGGAGGAGAAATTTTGTGTTATATATGG??????????????????????????????????????????????????????????????????????????????????????????????????????????????????????????????????????????????????????????????????????????????ATGTTGGCTCAATCCGAAGGAAATTATGCGGAAGCTTTACAGAATTATTATGAAGCTACGCGACCAGAAATTGATCCCTATGATCGAAGTTATATACTCTATAACATAGGCCTTATACACACAAGCAATGGAGAGCATACAAAGGCTTTGGAATATTATTTCCGGGCACTAGAACGAAACCCATTCTTACCACAAATGAATTGGCGATCAGAACATATATGGATAGAACTTATAAGGGGGTCTCGAAAAACAAGTAATTTTTGCTGGGCCTGTATCCTTTTTTTAGGTTCACTAGGATTCTTAGCGGTTGGAACTTCCAGTTATCTTGGTAGGAATCTGATATCCGTATTTCCATCTCAGCAAATTCTTTTTTTTCCACAAGGAATCGTGATGTCTTTTTACGGGATCGCAGGTCTATTCGTTAGCTCCTATTTGTGGTGCACAATTTTGTGGAATGTAGGTAGTGGTTATGACCGATTCGATAGAAAAGAAGGAATTGTGTGCATTTTTCGTTGGGGATTTCCTGGAATAAATCGTCGCATCTTCCTTCGCTTCCTTATGAGAGATATCCAATCAATCAGAATTGAGGTTAAAGAGGGTCTTTATCCTCGTCGTGTCCTTTATATGGAAATCAGAGGTCAAGGGGCCATTCCCTTGACTCGTACTGATGAGAATTTTACTCCACGAGAAATTGAACAAAAAGCTGCCGAATTGGCCTATTTCTTGCGCGTACCAATTGAAGTATTT
>Cyperus_simaoensis
[truncated: 2,926,890 more chars]
