# Supplementary material for: Organelle Phylogenomics and Extensive Conflicting Phylogenetic Signals in the Monocot Order Poales
Source: Front Plant Sci. 2022 Jan 31;12:824672. doi: 10.3389/fpls.2021.824672 (PMC8841755; doi:10.3389/fpls.2021.824672)
Supplement: Supplementary file 7 [file Data_Sheet_2.ZIP]

Archive with 12 entries (12 files):
- 20-80PG_outlier_removed_BT123.fas
- 21-80PG-all_outlier_removed_BT123.fas
- 22-80PG-half_outlier_removed_BT123.fas
- 23-80PG-no_outlier_removed_BT123.fas
- 24-80PG_outlier_removed_EMX123.fas
- 25-80PG-all_outlier_removed_EMX123.fas
- 26-80PG-half_outlier_removed_EMX123.fas
- 27-80PG-no_outlier_removed_EMX123.fas
- 16-80PG-all_outlier_removed_EJ12.fas
- 17-80PG-all_outlier_removed_EJ12.fas
- 18-80PG-half_outlier_removed_EJ12.fas
- 19-80PG-no_outlier_removed_EJ12.fas
