# Supplementary material for: Organelle Phylogenomics and Extensive Conflicting Phylogenetic Signals in the Monocot Order Poales
Source: Front Plant Sci. 2022 Jan 31;12:824672. doi: 10.3389/fpls.2021.824672 (PMC8841755; doi:10.3389/fpls.2021.824672)
Supplement: Supplementary file 7 [file Data_Sheet_2.ZIP › 20-80PG_outlier_removed_BT123.fas]

>Aeluropus_lagopoides_MK622397
ATGTCCCGTTATCGAGGACCTCGTTTAAAAAAAATACGCCGTCTGGGA---GCTTTACCAGGACTCACTAGAAAAACGCCT------AAATCCGGAAGTAAT---CTGAAAAAGAAATTCCATTCTGGG------------------------AAAAAAGAGCAATATCGTATTCGTCTTCAAGAAAAACAGAAATTGCGTTTCCATTATGGTCTGACAGAACGACAATTACTTAGATATGTACATATCGCTGGAAAAGCCAAAAAGTCAACAGGTCAAGTTTTACTACAATTACTTGAAATGCGTTTGGATAATATTGTTTTTCGATTGGGTATGGCTTCAACCATTCCTGGGGCCCGGCAATTAGTTAATCATAGACATATTTTAGTTAATGGTCGTATAGTTGATATACCAAGTTTTCGTTGCAAACCCCGAGATATTATTACTACGAAGGAGAACCAAAGATCAAAACGTCTGGTTCAAAATTCTATTGCT---------------------------TCATCCGATCCG------GGCAAATTG---------------------------CCAAAG------CATTTG---------------------------ACGGTTGATACA------------TTGCAATATAAAGGACTAGTAGAAAAAATCCTAGATAGAAAGTGGGTCGGTCTG---AAAATAAATGAGTTGTTAGTTGTAGAATATTACTCTCGTCAGACTATGATTCAACCTCAGACCCTTTTAAATGTAGCGGACAACAGTGGAGCTCGAAAATTGATGTGTATTCGAGTCATAGGAGCTGCTGGTAATCAGCGATATGCTCGTATTGGTGATGTTATTGTTGCTGTAATCAAAGACGCAGTGCCCCAAATGCCTCTAGAAAGATCCGAAGTAATTCGAGCTGTAATTGTACGTACATGTAAAGAATTCAAATGTGAAGACGGTATAATAATACGCTATGATGACAATGCAGCAGTTATCATTGATCAAAAAGGAAATCCAAAAGGAACTCGAGTTTTTGGCGCGATTGCCGAGGAATTGAGAGAA------------------TTGAATTTTACTAAAATAGTTTCATTAGCTCCTGAAGTATTAATGGCAAAAAAAAGTTTGATTCAGAGGGAGAAAAAGCGGAAGAAATTAGAACAAAAATATCATTTGATTCGTCGATCCTCAAAAAAT------------------------------------------------------------------------------AAAATA---------AGAAGCAAAGTTTCCCCTTTGAGTTTGAGC---GAAAAAACGAAAATGCAAGAAAAATTGCAATCCCTACCACGTAATAGTGCACCTACACGCCTTCATCGACGTTGTTTTTTAACCGGAAGACCTAGAGCTAACTATCGAGACTTTGGGCTATCCGGACACATACTTCGAGAAATGGTTTATGCATGTTTGTTACCAGGTGCAACAAGATCTAGTTGGATGAAAATAAGAGCTTCTGTTCGTAAAATTTGTACAAAATGCCGACTGATTCGTAGGCGTGGGCGAATTAGAGTCATTTGT---TCCAATCCGAAGCATAAACAAAGACAGGGG????????????????????????????????????????????????????????????????????????????????????????????????????????????????????????????????????????????????????????????????????????????????????????????????????????????????????????????????????????????????????????????????????????????????????????????????????????????????????????????????????????????????????????????????????????????????????????????????????????????????????????????????????????????????????????????????????????????????????????????????????????????????????????????????????????????????????????????????????????????????????????????????????????????????????????????????????????????????????????????????????????????????????????????????????????????????????????????????????????????????????????????????????????????????????????????????????????????????????????????????????CGAGTCGACGAAATTCATAAAATTCTCCGCGAACGTATTGAACAATATAATAGGAAAGTAGGAATTGAGAATATCGGTCGCGTAGTTCAAGTGGGGGATGGGATTGCTCGTATTATAGGTCTTGGTGAAATAATGTCAGGTGAATTAGTCGAATTTGCAGAAGGGACTAGAGGTATTGCTCTGAATTTGGAATCCAAAAATGTTGGGATTGTATTAATGGGCGATGGGTTGATGATACAAGAGGGAAGTTTTGTAAAAGCAACAGGGAGAATTGCTCAGATACCCGTGAGCGAGGCTTACTTGGGTCGTGTTATAAATGCTCTCGCTAAACCTATTGATGGGAGAGGCGAAATTGTCGCTTCGGAATCTCGCTTAATTGAATCTCCTGCTCCGGGTATAATTTCCAGGCGTTCCGTGTATGAACCCCTTCAAACAGGGCTTATTGCTATCGATTCGATGATCCCCATAGGGCGCGGTCAGCGAGAGTTAATTATTGGGGACAGACAGACTGGCAAAACAGCAGTAGCCACAGATACAATTCTTAACCAAAAAGGGCAAGATGTAATATGTGTTTATGTAGCTATCGGTCAAAGAGCATCCTCCGTGGCTCAAGTAGTAACTACTTTCCAAGAAGAGGGGGCCATGGAATACACTATTGTAGTAGCTGAAATGGCGGATTCACCCGCTACATTACAATATCTCGCTCCTTATACGGGAGCAGCCCTGGCTGAGTATTTTATGTACCGCGAACGGCATACTTTAATAATTTATGATGATCTCTCCAAACAGGCACAAGCTTATCGCCAAATGTCCCTTCTATTAAGAAGACCCCCCGGCCGCGAAGCTTATCCAGGGGATGTTTTTTATTTGCATTCACGCCTTTTAGAAAGAGCCGCTAAATTAAATTCTCTTTTAGGCGAAGGGAGTATGACCGCTTTACCAATAGTGGAGACTCAATCTGGAGACGTTTCTGCCTATATTCCTACTAATGTAATCTCCATTACAGATGGACAAATATTCTTATCCGCGGATCTATTCAATGCCGGAATTCGACCTGCTATTAATGTGGGTATTTCTGTTTCCAGAGTAGGATCCGCAGCTCAAATTAAAGCCATGAAACAAGTAGCTGGCAAATCAAAATTGGAACTAGCTCAATTCGCAGAGTTACAAGCCTTTGCACAATTCGCCTCTGCTCTCGATAAAACAAGTCAGAATCAATTGGCAAGGGGTCGACGATTACGGGAATTGCTTAAACAATCCCAATCAAACCCTCTACCAGTGGAAGAGCAGGTAGCTACTATTTATACCGGAACGAGAGGATATCTTGATTCGTTAGAAATTGAACAGGTAAAGAATTTTCTGGATGAGTTACGTAAACACCTAAAAGATACTAAACCTCAATTCCAAGAAATTATATCTTCTAGCAAAACATTCACCGAGCAAGCGGAAATCCTTTTGAAGGAAGCTATTCAGGAACAGCTTGAACGTTTTTCCCTTGGGCGTATTGATCAAATTATTGGACCCGTGCTGGATATTACTTTTCCCCCGGGCAAGTTGCCTTATATTTATAACGCTTTGATAGTCAAGAGTCGG---GACACTGCCGAT---AAGCAAATTAATGTGACTTGTGAGGTACAACAATTATTAGGAAATAATCGAGTTAGAGCTGTAGCTATGAGTGCTACAGACGGATTGATGAGAGGAATGGAAGTGATTGACACAGGAGCTCCTCTTAGTGTTCCGGTCGGTGGAGCTACTCTCGGAAGAATTTTTAACGTTCTTGGGGAGCCTATTGACAATTTGGGTCCTGTAGAGACTAGTGCAACATTCCCTATTCATAGATCCGCGCCTGCCTTTATTGAGTTAGATACGAAATTATCTATCTTTGAAACAGGTATTAAGGTGGTCGATCTTTTAGCTCCTTATCGGCGTGGAGGAAAAATCGGACTATTTGGAGGGGCAGGAGTAGGTAAAACAGTACTCATCATGGAATTAATCAATAACATTGCTAAAGCTCATGGAGGCGTATCCGTATTTGGCGGAGTAGGGGAACGGACTCGTGAAGGAAATGATCTTTATATGGAAATGAAGGAATCCGGAGTAATTAATGAAAAAAATATTGAGGAATCAAAGGTAGCTCTAGTCTATGGACAAATGAATGAACCGCCGGGAGCTCGTATGAGAGTTGGTTTAACTGCCCTAACTATGGCAGAATATTTCCGAGATGTTAATAAGCAAGACGTGCTTTTATTCATCGATAATATCTTTCGTTTTGTTCAAGCAGGATCGGAGGTATCCGCCTTATTAGGGAGAATGCCCTCTGCAGTGGGTTATCAACCTACCCTTAGTACAGAAATGGGTTCTTTACAAGAAAGAATTGCTTCTACCAACAAGGGATCGATAACTTCGATCCAAGCTGTTTATGTACCTGCGGACGATTTGACCGACCCTGCTCCTGCCACAACATTTGCACATTTGGACGCTACTACCGTACTTTCCAGAGGATTAGCTTCCAAGGGTATTTATCCCGCAGTAGATCCTTTAGATTCAACCTCAACTATGTTACAGCCTCGGATCGTTGGCAAGGACCATTATGAAACTGCGCAAAGAGTTAAAGAAACTTTACAGCGTTATAAGGAACTTCAGGACATTATTGCAATTCTTGGGTTGGATGAATTATCGGAGGAGGATCGTTTAACTGTAGCAAGAGCACGAAAAATTGAGCGGTTCTTATCACAACCGTTCTTTGTGGCAGAAGTTTTTACCGGTTCTCCAGGAAAGTATGTTAGTCTTGCAGAAACAATTAGGGGGTTTCAACTAATCCTTTCCGGAGAATTAGATGGCCTACCCGAACAGGCTTTTTATTTGGTGGGGAACATCGATGAAGCTAGCACGAAAGCTATAAACTTAATGAAA---------TTAAATCTTTATGTACTGACTCCTAAACGAATTATTTGGGAT---TGTGAAGTGAAAGAAATCATTTTATCTACTAATAGCGGCCAAATTGGTGTATTACCAAACCACGCCCCCATTAACACAGCTGTAGATATGGGTCCTTTGAGAATA---CGCCTCCCCAACGATCAATGGTTAACGGCGGTTCTGTGGAGTGGTTTTGCGAGAATAGTTAATAATGAGATCATCATTTTAGGAAATGATGCAGAACTGGGTAGTGACATTGATCCAGAAGAAGCTCAACAGGCACTTGAAATAGCCGAAGCTAACTTGAGTAGAGCTGAGGGTACGAAAGAATTGGTTGAAGCAAAACTAGCTCTCAAACGGGCTAGGATACGAGTCGAGGCT---ATCAATTGGATTCCCATGAAAAATGTAACCCATTCT------------------------------------TTTGTTTTTTTAGCTCACTGGCCATTCGCTGGGAGTTTCGGGCTTAATACCGATATTTTAGCAACAAATCTAATAAATCTAACTGTAGTGGTTGGCGTATTGATTTTTTTTGGAAAGGGAGTGTGTGCGAGTTGTYTATTAAAAGATTTATTAGATAATCGAAAACAGAGGATCTTAAGTACTATTCGCAATTCGGAAGAATTGCGTAGAGGGACCCTTGAACAACTCGAAAAAGCTCGGCTTCGATTACAGAAAGTCGAACTAGAAGCAGATGAGTATCGGATGAATGGATACTCTGAGATAGAACGAGAAAAAGCAAATTTGATTAATGCTACTTCTATGAGTTTGGAACAATTAGAAAAGTCTAAAAATGAAACCCTTTATTTTGAAAAACAAAGAGCGATGAATCAGGTCCGACAACGGGTTTTCCGACAAGCCGTACAAGGAGCTCTAGGAACTCTGAATAGTTGTTTG------AATACCGAGTTACATTTCCGTACGATTCGTGCTAATATTGGCATTCTAGGGGCCATAATGAATCCACTAATTGCTGCTGCTTCCGTTATTGCTGCTGGATTGGCTGTAGGGCTTGCTTCTATTGGGCCTGGAGTTGGTCAAGGTACTGCTGCAGGACAAGCTGTAGAGGGTATTGCGAGACAGCCAGAAGCAGAAGGGAAAATACGAGGTACTTTATTGCTTAGTCTAGCTTTTATGGAAGCTTTAACAATTTATGGACTGGTTGTGGCACTAGCGCTTTTATTTGCGAACCCTTTTGTTATGAATATTACACCATGTTCC------ACACTCAAGGGGTTGTATGATATATCAGGCGTAGAAGTAGGCCAACACTTCTATTGGCAAATAGGAGGTTTCCAAATTCATGCCCAAGTACTCATCACTTCTTGGGTCGTAATTACTATCTTGCTGGGTTCAGTTATCATAGCTGTTCGGAATCCACAAACCATCCCAACCGACGGTCAGAATTTCTTCGAATATGTCCTTGAGTTTATTCGAGATTTGAGCAAAACTCAGATTGGA---------GAAGAATATGGTCCCTGGGTTCCCTTTATTGGAACTATGTTCCTTTTTATTTTTGTTTCGAATTGGTCGGGTGCTCTTTTACCTTGGAAAATTATAGAGTTACCCCATGGGGAATTAGCTGCGCCCACGAATGATATAAATACTACTGTTGCTTTAGCTTTACTCACATCAGCGGCATATTTTTATGCGGGTCTTAGCAAAAAAGGATTGAGTTATTTCGAGAAATATATTAAACCAACCCCAATCCTTTTACCAATTAACATCCTAGAAGATTTCACAAAACCATTATCGCTTAGTTTTCGACTTTTTGGAAATATATTGGCGGATGAATTAGTCGTTGTTGTTCTTGTTTCTTTAGTCCCCTTAGTAGTCCCTATACCGGTCATGTTTCTTGGATTATTTACAAGCGGTATTCAAGCTCTTATTTTTGCAACGTTAGCCGCAGCCTATATAGGTGAATCCATGGAAGGTCATCATATGCTATTTGCAACTTTAGAACATATACTAACTCATATCTCTTTCTCGACTATTTCAATTGTGATTACGATTCATTTGATAACC------TTATTAGTTCGTGAACTTAGGGGATTACGTGATTCGTCAGAAAAAGGAATGATAGCTACTTTTTTCTCTATAACAGGATTCTTAGTTTCTCGTTGGGTTTCTTCGGGACATTTTCCATTAAGTAATTTATATGAGTCATTGATCTTCCTTTCATGGGCTCTGTATATTCTT------CATACTATTCCTAAGATA------CAGAACTCT------AAAAATGATTTA------------------AGCGCAATAACTACGCCAAGTACTATTTTAACGCAAGGATTTGCCACATCAGGT------CTTTTAACTGAAATGCATCAATCTACAATACTAGTACCTGCTCTCCAATCTCAGTGGTTAATGATGCATGTCAGTATGATGTTACTAAGCTATGCAACTCTTTTGTGCGGATCCTTATTATCCGCTGCTCTTCTAATCATT---------AGATTT------CGAAAGAATTTTGATTTCTTTTCT------AAAAAGAAAAAAAAA------AAATTA------CTT---AAAACATTTTTA------TTTARTAAA------ATT------GAA------------TATTTCTATGCAAAAAGAAGTGCCTTAAAAAACACCTCTTTT---------------TCTTCATTTCCAAATTATTACAAATATCAATTAACTGAGCGTTTGGATTCTTGGAGTTATCGTGTTATTAGTCTAGGGTTTACCCTTTTAACCATAGGTATTCTTTGTGGAGCAGTATGGGCTAATGAGGCGTGGGGATCCTATTGGAATTGGGATCCTAAGGAAACTTGGGCATTTATTACCTGGACCATATTTGCAATTTATTTACATAGT------------------------AGA---------------ACAAATCCAAATTGGAAGGGTACGAATTCTGCATTTGTAGCTTCGATAGGATTTCTTATAATTTGGATCTGCTATTTTGGTATCAATCTTTTAGGAATAGGTTTACATAGTTATGGTTCATTTACAATGAAAAAAAAGAAAGCATTGCCTTCTTTCCTATATCTTGTATTTATCGTA---------CTTTTGCCCTGGGGAGTCTCTTTCTCTTTTAACAAATGTCTGGAACTTTGGATTAAGAATTGGTGG------AATACCAGGCAACCTGAAACTCTCTTAACGGATATTCAAGAGAAAAGGATTCTAGAAGGATTCATAGAATTAGAAGAGCTTTCTCTCTTGGACGAAATGATAAAAGAGAAACCGAAGACACATGTACAAAAACCT------CCTATAGGAATACACAAGGAAATAATACAATTAGCCAAAATAGATAATGAGGACCATCTCCATATCATTTTGAATTTATCAACAAATATAATCTGTTTGGCTATTCTAAGTGGTTCTTTTTTTCTAGGTAAAGAGGAACTTGTCATTTTGAATTCTTGGATTCAGGAATTCTTTTATAACTTAAATGACTCAATAAAAGCTTTTTTTATTCTTTTAGTTACGGATTTTTTTGTTGGATTTCACTCCACCCGCGGTTGGGAACTACTAATTCGTTGGGTCTACAACGATCTTGGATGGGCTCCTAACGAGCTAATTTTCACTATTTTTGTTTGCAGTTTTCCTGTGATTCTAGACACGTGTTTGAAATTTTGGGTCTTTTTTTGTTTAAACCGTCTATCTCCTTCGCTTGTAGTCATTTATCATTCAATTAGTGAAATGCCCATTGGTGTTCCAAAAGTACCTTAC------------CGGATTCCCGGA------------GATGAAGAAGCGACTTGGGTTGAC------------------------TTATACAATGTTATGTATCGAGAAAGGACACTTTTTTTAGGTCAAGAGATTCGTTGCGAGATCACGAATCATATTACAGGTCTCATGGTATATCTC------------------------AGTATAGAA------------GATGGA---------ATTAGCGATATTTTTTTGTTTATAAACTCTCCCGGCGGGTGGTTAATCTCAGGAATGGCGATTTTTGATACGATGCAAACGGTGACACCAGATATATATACAATATGCCTCGGAATAGCCGCGTCCATGGCCTCCTTCATTCTGCTTGGAGGAGAACCCACTAAACGTATAGCATTCCCTCACGCTAGAATTATGCTTCACCAACCGGCTAGT---GCTTATTATCGGGCAAGGACACCA------------------------------------------------GAATTTTTACTAGAAGTGGAAGAGTTACACAAAGTTCGCGAAATGATCACAAGGGTTTATGCACTAAGAACAGGCAAGCCTTTTTGGGTTGTATCCGAAGACATGGAAAGAGATGTTTTTATGTCAGCAGATGAAGCCAAAGCTTATGGACTTGTCGATCCGAGAGAAGCAAAA---------------------GTTACTTTCGAAGGTTTAGTTACGGAAGCCCTACCCAACGGAATGTTCCGAGTTCGCTTAGAGAATGAC------------ACCATCATCCTGGGCTATATTTCAGGAAAAATCCGGTCCAGTTCTATACGAATACTG------ATGGGGGATAGGGTAAAAATTGAAGTAAGTCGTTATGATTCAAGCAAGGGG---------------------------------------------CGTATAATTTATAGACTT---CCCCATAAGGAT-GAAAAA------CAGAAATCTCGT------CAACAA------TACTTTGTTTACCCACTTCTCTTTCAGGAATATATTTATGCATTTGCCCATGATTATGTATTA---AATGGTTCC---------GAACCTGTG---------------------GAAATT------TTTGGT------TGT---AATAACAAGAAATTTAGTTCACTACTTGTGAAACGTTTAATTATTCGAATGTATCAGCAGAATTTTTGGATTAATTCGGTT---AATCAT------------CCT------AACCAAGATCGA------TTGTTGGATCACAGCAATCAT------TTTTTTTCGGAATTTTATTCTCAGATTCTATCTGAGGGGTTTGCAATCGTTGTAGAAATCCCATTTTCGCTAGGACAACTA------TCTTATCCGGAAGAAAAAGAA---ATACCAAAGTTTCAAAATTTACGATCTATTCATTCCATATTTCCCTTTTTAGAAGACAAATTTTTGCATTTACATTATCTATCACATATAGAAATACCCTATCCTATCCATTTTGAAATCTTAGTTCAACTCCTTGAATACCGGATCCAAGATGTTCCATCTTTGCATTTATTGCGATTCTTTCTCAAC------TATTATTCGAATTGGAAT------AGTCTTATTACTTCAATGAAATCT------ATTTTTCTA------TTT---------TCAAAA------GAAAATAAAAGACTATCTCGATTCCTATATAATTCTTATGTATCAGAATATGAATTTTTCTTGTTGTTTCTTCGTAAACAATCTTCTTGCTTACGATTAACATCTTCTGGAACCTTTCTGGAACGAATCCACTTTTCTAGTAAGATGCAACAT------TTTGGGGTAATGTACCCA------GGTTTTTTTCGG---AAAACC------ATATGGTTTTTTATGGATCCTCTTATGCATTATGTTCGATATCAAGGAAAGGTAATTCTTGCATCAAAAGGAACTCTTCTTTTGAAAAAGAAATGGAAATCTTATCTTGTGAATTTCTCGCAATATTTTTTCTCTTTTTGGACTCAACCCCAAAGGATTCGTTTAAACCAATTAACA------AACTCTTGCTTCGATTTTCTGGGGTACCGTTCAAGTGTACCA---ATAAATACTTTCTTAGTAAGAAATCAAATGCTGGAGAATTTTTTTCTAATAGATATTCGAATGAAAAAATTCGATACCACAGCCCCTGCTACTCCCCTCATTGGATCCTTATCAAAAGCTCAATTCTGTACTGGATCGGGGCATCCTATTAGTAAACCCATTTGGACTGATTTATCAGATTGGGATATTCTTGATCGCTTTGGTCGGATATGTAGAAATCTTTTTCATTATCATAGTGGATCTTCG------AAAAAACGGACTTTGTATCGACTAAAATATATACTTCGACTTTCATGTGCTAGAACTTTAGCTCGTAAACATAAAAGTACGGTACGAACTTTTATGCAACGA------TTAGGTTCGGTATTTTTAGAAGAATTTTTTACGGAAGAAGAGCAAGCTTTTTCTTTGATGATAATAGAT------AGGGTAGAGGTAGAAACTATCAATTCTTTTTCGAAATCGGAATTATTAAAAGAAGTCTATGGACTGATATGGATT---CTACCTATTTTGACTCTCCTACTGGGAATCACAATAGAAGTACTTGTAATTGTGTGGTTAGAAAGAGAAATATCCGCATCGATACAACAACGTATTGGTCCTGAATATGCCGGCCCCCTAGGACTGCTTCAAGCTATAGCAGATGGAACTAAGCTGATTTTTAAAGAGGATATCCTCCCATCCCGAGGAGAAATTCCTTTATTTAGCATTGGACCCTCTATAGCAGTCATATCCGTTTTATTAAGTTTTTTAGTTATCCCTTTTGGATATCATTTTGTTTTAGCTGATCTTAGTATTGGTGTTTTTTTATGGATTGCCATTTCAAGTGTTGCTCCTATTGGTCTTCTTATGGCAGGATATAGCTCAAATAATAAATATTCTTTTTCAGGTGGTCTACGAGCAGCTGCTCAATCTATTAGTTATGAAATACCATTAACTTTTTGTGTGCTAGCAATATCTCTATTATCTAACAGTTCAAGTACRGTTGATATAGTTGAAGCACAGTCAAAATATGGTTTTTTTGGATGGAATCTTTGGCGTCAGCCTATAGGTTTTCTAGTTTTTCTAATTTCTTCTTTGGCAGAATGTGAAAGATTACCCTTTGATTTACCAGAAGCAGAGGAAGAATTAGTAGCGGGTTATCAAACCGAATATTCCGGTATTAAATATGGTTTATTTTATCTTGCTTCTTAYCTAAATTTATTAGTTTCCTCTTTATTTGTAACTGTTCTCTACTTAGGCGGGTGGAATTTTTCTATTCCC------TATATATCCTTTTTT------GGATTTTTCCAAATG---------------AATAAAATTGTGGGAATTTTTGAAATGATAATGGGT------------ATCCTTATTACATTAACTAAAGCTTTTTTATTTCTCTTCATTTCTATCACAATAAGATGGACTTTACCCCGGATGAGAATGGATCARTTATTAAATCTTGGATGGAAATTTCTTTTACCTATTTCTCTGGGCAATCTCTTATTAACAACTTCTTCCCAACTAGTTTCACTAATGAAAGCGTTTCATTTGCTTCTCTTCAATGGAAGTTTCATTTTCCCAGAATGTATCCTAATTTTTGGCCTAATTCTTCTTCTGATGATCGATTTAACCTCTGATCAAAAAGATAGACCTTGGTTCTATTTCATCTCTTCAACAAGTTTAGTA------------ATAAGCATAACGGCCCTATTGTTCCGATGGAGAGAAGAACCTATAATTAGCTTTTCGGGAAATTTCCAAACGAACAATTTCAACGAAATCTTTCAATTTCTTATTTTATTATGTTCAACTTTATGTATTCCTCTATCCGTAGAGTACATTGAATGTACAGAAATGGCTATAACAGAGTTTCTGTTATTCGTATTAACAGCTACTCTAGGGGGAATGTTTTTATGTGGTGCTAACGATTTAATAACTATCTTTGTAGCTCCAGAATGTTTCAGTTTATGTTCCTACCTATTGTCTGGATATACCAAGAGAGATCTACGGTCTAATGAGGCTACTATGAAATATTTACTCATGGGTGGGGCAAGCTCTTCTATTCTGGTTCATGGTTTCTCTTGGCTATATGGTTCATCTGGGGGGGAGATCGAGCTTCAAGAAATTGTGAATGGTCTTATCAATACACAAATGTATAACTCCCCAGGAATTTCAATTGCGCTTATATTCATCACTGTAGGACTTGGGTTCAAGCTTTCCCCAGCCCCTTTTCATCAATGGACTCCTGACGTCTACGAAGGC---------------------------------TCCCCCACTCCAGTCGTTGCTTTTCTTTCTGTTACTTCGAAAGTAGCTGCTTCAGCTTCAGCCACGCGAATTCTCGATATTCCTTTTTATTTCTCATCAAACGAATGGCATCTTCTTCTGGAAATCCTAGCTATTCTTAGCATGATATTGGGGAATCTCCTTGCTATTACTCAAACAAGCATGAAACGTATGCTTGCATATTCGTCCATAGGGCAAATCGGATATGTAATTATTGGAATAATTGTTGGAGACTCAAATGATGGATATGCAAGCATGATAACTTATATGCTGTTCTATATCTCCATGAATCTAGGAACTTTTGCTTGCATTGTATTATTTGGTCTACGTACCGGAACTGATAACATTCGAGATTATGCAGGATTATACACGAAAGATCCTTTTTTGGCTCTCTCTTTAGCCCTATGTCTCTTATCCCTAGGAGGCCTTCCTCCACTAGCAGGTTTCTTCGGAAAACTCTATCTATTCTGGTGTGGATGGCAAGCAGGCCTATATTTCTTGGTTTCAATAGGACTCCTTACGAGCGTTCTTTCTATCTACTATTATCTAAAAATAATCAAGTTATTAATGACTGGACGAAACCAAGAAATAACCCCTTATGTGCGAAATTATAGAAGATCCCCTTTAAGATCAAACAATTCCATCGAATTGAGTATGACTGTATGTGTGATAGCATCTACTATACCAGGAATATCAATGAACCCCATTCTTGCAATTGCTCAGGATACCCTTTTTATGTTCCTGCTTCACGAATATGATATTTTTTGGACATTTCTAATAATAGCAAGCCTTATTCCTATTTTGGTATTTTGGATTTCAGGGCTTTTAGCCCCGATTAATGAAGGACCAGAGAAGCTTTCTAGTTATGAATCGGGTATAGAACCCATGGGGGGTGCTTGGTTACAATTCCGAATACGCTATTACATGTTTGCGCTAGTTTTTGTTGTTTTTGATGTGGAAACGGTCTTTCTCTACCCTTGGGCAATGAGTTTTGACGTATTGGGTGTATCCGTTTTTATCGAAGCTTTCATTTTCGTGCTTATCCTAGTTGTTGGTTTAGTTTATGCATGGCGAAAAGGAGCCTTGGAATGGTCTATGAGTTATTTTCCTTGGTTAACAATACTTGTTGTTTTACCGATATTTGCAGGTTCATTCGTTTTCTTTTTACCTCATAAAGGAAACAAA---ATCGTTAGGTGGTATACTATATCTATTTGTTTA---TTAGAATTCCTTCTAATGACTTATGCATTCTGTTATCATTTCCAATTAGAGGACCCCTTAATCCAATTAGGGGAGGATTCTAAATGGATAGATGTTTTTGATTTCCACTGGAGATTGGGAATCGATGGACTTTCATTAGGATCTATTTTATTGACAGGATTTATCACTACTTTAGCTACTTTAGCGGCTTGGCCAATTACCCGGAATTCGCGATTATTCTATTTTCTAATGCTAGCAATGTATAGCGGTCAAATAGGATTATTTTCTTCACGAGACCTTTTACTTTTTTTTATCATGTGGGAGTTAGAATTAATTCCTGTTTACTTACTTTTATCCATGTGGGGGGGGAAAAGGCGTCTATATTCAGCTACCAAGTTTATTTTGTATACTGCAGGCGGTTCCATTTTTTTCTTAATCGGAGTTCTGGGTATGGGCTTATATGGTTCCAACGAACCAACATTAGACTTGGAACGATTGATTAATCAATCATACCCTGCAACATTGGAAATACTACTTTATTTTGGCTTCCTTATTGCTTATGCTGTAAAATTGCCGATTATACCTCTACATACGTGGTTACCAGATACCCACGGGGAAGCACATTACAGTACATGTATGCTTTTAGCAGGAATCTTATTAAAGATGGGAGCATACGGATTGATTCGGATCAATATGGAATTGTTACCTCATGCTCATTATCTATTTTCCCCCTGGTTGGTAATAATAGGAGCGGTGCAAATAATCTATGCAGCTTCAACTTCTCTTGGTCAACGAAATTTCAAAAAAAGAATAGCCTACTCCTCCGTATCTCACATGGGTTTCATAATTATAGGAATTGGTTCCATAACCAACATTGGACTAAATGGAGCTATTTTACAAATATTATCCCATGGATTTATCGGTGCTACACTATTTTTCTTAGCAGGAACGGCTTGTGATAGAATGCGTCTTGTTTATCTCGAAGAACTAGGAGGGATATCTATACCAATGCCAAAAATGTTTACTATGTTTAGTAGCTTTTCAATGGCTTCTCTTGCCTTACCAGGAATGAGCGGTTTTGTTGCAGAATTAGTAGTATTTTTTGGACTAATTACTAGTCCAAAATTTATGTTAATGCCCAAAATGCTAATTACTTTTGTAATGGCAATTGGAATGATATTAACTCCTATTTATTTATTATCTATGTTACGCCAGATGTTCTATGGATACAAGTTATTT------CATGTTCCAAACGCAAAT------TTTGTG------GATTCTGGACCACGAGAACTCTTTCTTTTAATCTGTATCTTTTTACCAGTAATAGGAATTGGTATTTATCCAGATTTTGTTCTCTCGCTATCCGTTGACAGGGTAGAGGCTCTCTTATCCAATTATTATATGTTTGAGCATGTACTTTTTTTGAGTGTCTATTTATTTTCGATTGGTATCTATGGATTGATTACAAGCCGAAACATGGTTAGAGCTCTAATATGTCTTGAACTTATACTGAATTCAATTAATCTAAATCTCGTAACATTTTCTGCTCTATTTGATAGTCGCCAATTAAAAGGAGACATTTTCGCAATTTTTGTTATAGCCCTTGCGGCGGCTGAAGCAGCTATTGGATTATCCATTCTTTCTTCCATCCATCGTAACAGGAAATCAACTCGTATTAATCAATCGAATTTTTTGATGGAACATACATATCAATATGCCTGGGTAATCCCTCTTCTCCCACTTCCAGTTATTATGTCAATGGGGTTTGGGCTTTTTCTTATTCCGACAGCAACAAAAAATCTTCGTCGCATATGGGCTTTTCCTAGTGTTTTACTCTTAAGTATAGCTCTGGTATTCTCAGTTCACCTGTCTATTCAACAAATAAAAGGAAGTTCTATCTATCAATATCTATGGTCTTGGACCATCAATAATGATTTTTCCTTAGAATTTGGATACTTGATCGACCCTCTTACTTCTATTATGTTAATACTAATTACTACTGTAGGAATCTTGGTTCTTATTTATAGTGACGATTATATGTCTCACGATGAGGGATATTTGAGATTTTTCGTTTATATAAGTTTTTTTAATACTTCCATGTTGGGATTGGTTACTAGTTCCAATTTGATACAAATTTATTTTTTTTGGGAACTTGTGGGAATGTGTTCCTATTTATTGATAGGCTTTTGGTTTACACGACCAATTGCAGCGAGTGCTTGTCAAAAAGCTTTTGTAACTAATCGTGTAGGGGATTTTGGTTTGTTATTAGGAATTTTAGGTTTYTTTTGGATAACAGGTAGTTTAGAGTTTCGGGATTTGTTCAAAATAGCTAATAACTGGATTCCTAATAATGGAATTAATTCA---------TTACTTACTATTTTGTGTGCTTTTTTATTATTTCTTGGTGCAATTGCAAAATCTGCACAATTCCCTCTTCACGTATGGTTACCCGATGCTATGGAAGGACCCACTCCCATTTCGGCTCTTATACACGCAGCAACTATGGTTGCTGCAGGGATTTTTCTTCTAGCTCGACTTCTTCCTCTTTTCATATCCATACCTTGGATAATGAGTTTCATTTCCTTAGTAGGTACAATAACACTTTTCTTAGGAGCGACTTTAGCTCTTGCTCAGAGAGATATTAAAAGAAGCTTAGCCTATTCTACAATGTCTCAATTGGGCTATATGATGTTAGCTCTAGGTATAGGTTCTTATCAAGCAGCTTTATTCCATTTGATCACTCATGCTTATTCGAAAGCTTTATTGTTCTTGGGATCCGGATCCGTTATTCATTCAATGGAACCTCTTGTTGGCTATTCACCAGATAAAAGTCAGAATATGGTTCTTATGGGTGGTTTAAAAAAATATGTTCCTATTACAAGAACGACTTTTTTATTGGGTACACTTTCTCTTTGTGGTATTCCACCTCTTGCTTGCTTCTGGTCCAAAGATGAAATCCTTAGTAATAGTTGGTTGTAT------TCACCT---TTT------TTTGGAATAATAGCTTCTTTTACTGCAGGATTAACTGCATTTTATATGTTTCGAATATATTTGCTTACTTTTGATGGGTATTTGCGTGTTCATTTTCAAAATTATAGTAGTACT---AAAGAA---GGTTCGTTGTATTCAATATCCTTATGGGGAAAAAGC------ATACCC------AAAGGAGTCAATAGAGAT---------TTTGTTTTA------------------TCAACA---ATGAAGAGTGGA------GTTTCTTTT------TTT------TCACAAAATATACCCCAAATTCCT---------------------------GGTAATACA---------AGAAATAGGATAGGA------------TTC---TTT------AGTACT---TCCTTTGGAGCTAAAAATACTCTTGTCTATCCTCGCGAAACTGGAAATACTATGCTATTTCCTCTTCTTATATTACTGCTTTTTACTTTGTTCATTGGATCCATAGGAATCCATTTTGAT------AATGGAGTAATGGAT------AATGGAACATCGGAATTAACCATATTATCAAAGTGGCTAACCCCTTCA---------ATA------AGCTTTTTCCAGGAAAGTTCTAATTCTTCCATAAATTCATATGAATTTCTCACTAATGCAATTTCTTCTGTAAGTTTAGCTATTTTTGGTTTATTCATCGCATATATATGCTATGGATCCGCTTATTCTTTTTTTCAGAATTTGAAT---------TTTAAAAATTCCCTT------GTAAAAGGGAAT------CCCAAAAAGAACTTTTTGGATCAAGTAAAAAAAAAGGTATACAGCTGGTCATATAATCGCGGTTATATAGATGTTTTCTATACTAGGTTCTTTATCCTGGGTATAAGAAGATTTTCCGAACTAACCCATTTTTTTGATAAAGGTGTTATTGATGGAATTATCAATGGAGTAGGTCTTGCTGGTTTTTGTATAGGAGAAGAAATTAAATATGTGGGGGGAGGGCGAATATCGTCTTATCTATTCTTTTTTTTATGTTATGTATCCTTG---TTCTTATTCTTTATGGATTTACCTGGACCAATACATGAGATTCTTGTGCTATTTGGGGGATTTGTTCTTCTACTAGGGGGTCTAGGAGTAGTATTACTTACCAACCCAATTTATTCTGCCTTTTCGCTGGGATTAGTTCTTGTTTGTATATCCTTATTCTATTTTTTATTGAATTCCTACTTTGTAGCTGTCGCACAACTTCTTATTTATGTGGGAGCCATAAATGTCTTGATCATATTTGCTGTAATGTTTGTAAATGGC------TCAGAGTGGTCTAAAGATAAGAATTATTGGACTATTGGAGATGGGTTTACTTCACTCGTTTCTATAACAATTCCTTTTTCACTAATGACTACTATCCCAGATACGTCATGGTATGGAATTCTTTGGACTACAAGATCAAACCAAATAGTAGAACAGGGTCTC---ATAAATAACGTTCAACAAATTGGGATTCATTTAGCAACCGATTTTTATCTTCCGTTTGAACTCATTTCCCTAATTCTTCTAGTTTCTTTAATAGGTGCAATTACTATGGCTCGACAAATGAGTCTACCGTCTACAAGAAAAGATCTAATGATAGTCAATATGGGCCCTCACCACCCATCAATGCATGGTGTTCTTCGACTGATCGTTACTCTCGATGGTGAAGATGTTGTTGATTGTGAACCCATATTAGGTTATTTACACAGAGGAATGGAAAAAATCGCAGAAAACAGAACTATTATACAATACTTGCCTTATGTAACACGGTGGGATTATTTAGCTACTATGTTTACAGAAGCAATAACGGTAAATGCACCAGAATTCTTAGAGAATATTCAAATACCCCAAAGAGCCAGCTATATTCGGGTAATTATGTTAGAATTGAGCCGTATAGCTTCTCACTTGTTATGGCTTGGGCCTTTTATGGCGGATCTCGGCGCACAGACTCCTTTTTTCTACATTTTTAGAGAGAGAGAATTGATATATGATCTATTTGAAGCTGCTACAGGTATGCGAATGATGCATAATTACTTTCGCATCGGAGGAGTAGCTGCCGATCTACCTTATGGATGGATGGATAAATGTTTAGATTTCTGTGATTATTTTTTACGAGGAGTTGTTGAATATCAACAACTTATTACACAGAATCCTATTTTTTTAGAACGAGTTGAAGGAGTAGGTTTTATTAGCGGAGAAGAAGCTGTAAATTGGGGCTTATCCGGACCAATGTTACGAGCTTCTGGAATACAATGGGATCTTCGTAAAATTGATCCTTATGAGTCTTACAATCAATTCGATTGGAAAGTCCAATGGCAAAAAGAAGGAGATTCATTAGCTCGGTATTTAGTACGAATTGGTGAAATGAAGGAATCCATCAAAATTATTCAACAGGCTGTAGAGAAAATTCCCGGAGGCCCTTATGAGAATTTAGAAGCTCGACGCTTT---AAGAATGCAAAGAATTCG------GAATGGAATGATTTTGAATATAGATTTCTTGGTAAAAAACCTTCCCCAAATTTTGAATTATCAAAGCAAGAGCTTTATGTAAGAGTAGAAGCCCCAAAAGGTGAATTAGGAATTTATCTGGTAGGAGATGACAGTCTTTTCCCCTGGAGATGGAAAATTCGTCCACCCGGTTTTATTAATTTACAAATTCTTCCTCAGCTAGTTAAAAAAATGAAATTGGCTGATATCATGACGATATTAGGTAGTATAGATATCATTATGGGGGAAGTTGATCGTATGTTCCCTATGATAACTGGGTTCATTAGTTATGGTCAACAAACAATACGTGCCGCAAGATACATTGGTCAAGGTTTCATAATTACCTTATCCCACACAAATCGTTTACCTATAACGATTCACTACCCTTATGAAAAATCAATTACATCAGAGCGTTTCCGCGGGCGAATACACTTTGAATTTGATAAATGTATTGCTTGTGAAGTATGTGTTCGTGTATGCCCAATAGATCTACCCCTTGTGGATTGGAGATTTGAAAAGGATATTAAAAAGAAACAATTGCTTAATTATAGTATTGATTTCGGAGTTTGTATATTTTGTGGTAACTGTGTTGAATATTGTCCGACAAACTGTTTATCAATGACTGAAGAATATGAACTTTCTACTTATGATCGTCATGAATTGAATTACAATCAAATTGCTTTGAGTCGGTTACCAGTCTCCATAATGGGAGATTACACAATTCAAACAATTAGGAATTCGCCTCAGGGGTGGTTATCTAATTGGCTAGTCAAACATGAGGTGGTTCATAGATCTTTGGGCTTCGATCACCGAGGAATAGAGACTTTACAAATAAAAGCAGGGGATTGGGATTCCATTGCTGTCATTTTATATGTATATGGTTACAATTATTTACGTTCCCAATGTGCTTATGACGTAGCACCCGGTGGATCTTTAGCTAGTGTGTATCATCTTACGAGAATACAGTATGGTATAGATAACCCAGAAGAAGTATGCATAAAAGTCTTTACCCAAAAGGATAATCCTAGAATCCCGTCTGTCTTCTGGGTTTGGAGAAGTGCTGATTTTCAAGAACGCGAATCTTATGATATGGTGGGAATTTCTTATGATAATCATCCGCGCCTTAAACGTATCTTAATGCCTGAAAGTTGGATAGGCTGGCCCTTACGTAAGGACTATATAACCCCTAATTTCTATGAAATACAAGATGCTCAT---------------------ATGGTCTTAACTGAATATTCAGAC---AAAAAAAAAAAAGAAGGAAAA------GATTCCATT------GAGACAGTCATGAGTTTGATTGAGTTTCCGTTACTTGACCAAACA------AGTTCCAATTCCGTTATTTCAACTACACCAAATGATCTTTCGAATTGGTCAAGACTCTCCAGTTTATGGCCCCTTCTATATGGTACCAGTTGTTGTTTCATTGAATTTGCTTCATTAATAGGCTCACGATTCGACTTTGATCGTTATGGATTGGTACCAAGATCAAGTCCTAGGCAAGCGGACCTAATTTTAACAGCCGGTACGGTAACAATGAAAATGGCTCCCTCTTTAGTGCGATTATATGAGCAAATGCCTGAACCAAAATACGTCATTGCTATGGGAGCCTGTACTATTACAGGGGGAATGTTCAGTACGGATTCCTATAGTACTGTTCGAGGAGTTGATAAGTTAATTCCTGTGGATGTCTACTTGCCGGGTTGCCCACCTAAACCAGAGGCTGTTATAGATGCCCTAACAAAACTTCGTAAGAAGATATCGCGAGAAATTGTTGAGGATCGAACTCTATGTCAAAGTCAAAAGAAAAATCGATGTTTTACTACCAGTCACAAACTTTATGTTCGGCGCAGTACTCATACCATGGAAAATAGAAATACTTTTTCT------------TGGTTAAAGGAACAGATGATTCGATCGATTTCT------GTATCG---ATCATG------------ATATACGTAATAACTCGGACATCTATTTCAAATGCATATCCCATTTTTGCGCAGCAGGGTTATGAAAACCCCCGGGAAGCAACTGGACGAATTGTATGTGCCAACTGCCATTTAGCTAATAAGCCCGTGGATATTGAAGTTCCCCAAGCTGTGCTTCCCGATACTGTATTTGAAGCAGTTCTTCGAATCCCTTATGATATGCAGCTGAAACAAGTTCTTGCTAATGGGAAAAAGGGAGGGTTGAATGTGGGTGCTGTTCTTATTTTGCCTGAGGGATTCGAATTAGCACCGCCCGACCGTATTTCTCCTGAGTTGAAAGAAAAGATAGGAAATCTCTCTTTTCAGAGTTATCGTCCCAATAAAAAAAATATTCTTGTTATAGGCCCTGTTCCCGGTAAGAAATATAGTGAAATTGTCTTTCCCATTCTTTCCCCCGATCCCGCTACAAAAAAAGATGTTCATTTCTTAAAATATCCCATATATGTAGGGGGAAACCGAGGAAGGGGACAAATCTATCCCGATGGTAGTAAGAGTAACAATACAGTTTATAATGCTACGTCAACAGGTATAGTAAAAAAAATACTACGTAAAGAAAAAGGGGGATATGAAATATCCATAGTTGATGCGTCG---GAT------GGGCGCCAAGTGATTGATATTATACCTCCCGGGCCAGAACTTCTTGTTTCAGAGGGGGAATCAATCAAGCTTGATCAACCATTAACAAGCAATCCTAATGTGGGAGGGTTTGGTCAGGGGGATGCAGAAATAGTGCTTCAGGATCCATTACGCGTCCAAGGCCTTTTGTTCTTTTTCGCATCTGTTATTTTAGCACAAGTCTTTTTGGTTCTCAAAAAGAAACAGTTTGAAAAGGTTCAATTGTACGAAATGAATTTCCTCAATAAAGTATATGATTGGTTTGAGGAACGTCTTGAGATTCAGGCAATTGCGGATGATATAACGAGTAAATATGTTCCTCCTCATGTAAACATATTTTATTGTTTAGGGGGAATTACACTTACTTGTTTTTTAGTACAAGTTGCTACCGGTTTTGCTATGACTTTTTACTACCGACCAACCGTTACAGAGGCTTTTTCCTCCGTTCAATATATAATGACGGAGGCCAACTTTGGTTGGTTAATCCGATCAGTTCATCGATGGTCAGCAAGTATGATGGTTCTAATGATGATCCTGCACGTATTTCGTGTGTATCTCACAGGTGGATTTAAAAAACCCCGTGAATTAACTTGGGTTACAGGTGTGGTTTTGGCTGTATTAACTGCATCATTTGGTGTAACTGGTTATTCTTTACCTTGGGATCAAATCGGTTATTGGGCAGTCAAAATTGTGACAGGTGTACCTGAAGCAATTCCTGTAATAGGATCCCCTTTAGTGGAGTTATTACGTGGAAGTGCTAGTGTGGGGCAATCCACTTTGACTCGTTTTTATAGTTTACATACCTTTGTACTGCCTCTGCTTACTGCTGTATTTATGTTAATGCACTTTCCAATGATACGTAAGCAAGGTATTTCTGGTCCTTTAATGATTGAAGTTTTTCTATTTGGAATCGTCTTAGGCCTAATTCCTATTACTTTAGCGGGATTATTCGTGACTGCGTATTTGCAATACAGGCGTGGGGATCAGTTGGATCTTATGCTTACTATAACCAGTTATTTCGGTTTTCTACTGGCTGCTTTAACTATAACCCCAGCTCTATTTATTGGTTTGAACAAGATACGTCTTATTATGGATATAGTAAGTCTCGCTTGGGCTGCTTTAATGGTAGTCTTTACATTTTCTCTTTCGCTAGTAGTATGGGGGAGAAGTGGACTCATGATTATTCGTTCGCCGGAACCAGAAGTTAAAATTGTTGTGGATAGGGATCCTGTAAAAACATCTTTTGAGGAATGGGCCAGACCCGGGCATTTCTCAAGAACAATAGCTAAGGGCCCCGATACTACCACTTGGATCTGGAACCTACATGCTGATGCTCACGATTTCGATAGTCATACCGGTGATTTGGAGGAGATCTCTCGAAAAATCTTTAGTGCTCATTTCGGTCAACTCTCCATTATCTTTCTTTGGTTGAGTGGCATGTACTTCCACGGTGCCCGTTTTTCCAATTATGAAGCATGGCTAAGCGATCCTACTCACATTGGACCCAGTGCTCAGGTAGTTTGGCCAATAGTAGGGCAAGAAATTTTGAATGGTGATGTAGGTGGGGGTTTCCGGGGAATCCAAATAACCTCCGGTTTTTTTCAGATTTGGCGAGCATCTGGAATAACTAGTGAGTTACAACTCTATTGTACTGCAATCGGTGCATTGATTTTTGCATCGTTAATGCTTTTTGCTGGTTGGTTCCATTATCACAAAGCCGCCCCCAAATTGGCCTGGTTCCAAGATGTAGAATCCATGTTGAATCACCACTTAGCGGGGTTATTAGGACTTGGGTCTCTTTCTTGGGCAGGACACCAAATCCATGTATCTTTACCGATTAACCAATTTCTTGACGCTGGGGTTGAT---CCTAAAGAGATACCACTTCCTCATGAATTTATCTTGAATCGTGACCTTTTGGCTCAACTTTATCCTAGTTTTGCCGAAGGAGCAACCCCCTTTTTCACCTTGAATTGGTCCAAATACGCAGAATTTCTTACTTTTCGCGGAGGACTAGATCCAATAACCGGTGGCCTATGGTTAAGCGATATTGCGCACCATCATTTAGCTATTGCTATTCTTTTCCTGATCGCTGGTCATATGTATAGGACCAACTGGGGTATTGGTCATGGACTTAAAGATATTTTAGAGGCTCATAAAGGCCCATTTACAGGACAAGGCCATAAAGGTCTCTATGAAATCCTAACAACGTCATGGCATGCTCAATTATCTCTTAACCTAGCTATGCTAGGCTCTACAACTATTGTTGTAGCTCATCATATGTACTCTATGCCCCCCTATCCATACCTAGCTACTGACTATGGTACACAACTTTCCTTGTTCACACACCACATGTGGATTGGCGGATTTCTAATAGTTGGTGCTGCTGCACATGCAGCCATTTTTATGGTAAGAGACTATGATCCAACTACTCGATATAACGATCTATTAGATCGCGTCCTTAGACACCGCGATGCAATCATATCCCACCTTAACTGGGTATGTATATTTCTAGGTTTTCACAGTTTTGGCTTGTACATTCATAATGATACCATGAGTGCTTTAGGCCGTCCCCAAGATATGTTTTCGGATACCGCCATACAATTACAACCCATCTTTGCTCAATGGGTACAAAATATCCATGCTGACGCGCCTGGCGTAACAGCTCCTGGTGCAACAACAAGTACCAGCTTAACGTGG------GGAGGTGGCGAGTTAGTAGCTGTAGGCGGCAAAGTAGCTTTGTTACCTATTCCATTAGGAACCGCAGATTTTTTAGTCCATCACATTCACGCATTTACCATCCATGTGACTGTATTAATACTTTTGAAAGGTGTTTTATTTGCTCGTAGTTCCCGTTTGATACCTGATAAAGCAAATCTTGGTTTTCGATTCCCTTGCGACGGGCCTGGACGAGGGGGAACATGTCAAGTCTCCGCCTGGGATCATGTTTTCTTAGGTCTATTCTGGATGTACAATGCAATTTCGGTAGTCATTTTCCATTTCAGTTGGAAAATGCAGTCGGATGTTTGGGGTACTGTAAGTGATCAAGGGATAGTAACTCATATCACAGGGGGAAACTTTGCACAGAGTTCCATTACGATTAATGGTTGGCTCCGAGATTTCTTGTGGGCACAGGCATCCCAAGTAATTCAGTCTTATGGTTCTTCATTATCTGCATATGGTCTTTTTTTCCTAGGCGCTCATTTTGTCTGGGCTTTCAGTTTAATGTTTTTATTTAGTGGCCGTGGTTATTGGCAAGAACTCATTGAATCTATCGTTTGGGCTCATAACAAATTAAAAGTTGCTCCTGCTACTCAGCCTAGAGCCTTGAGCATTATACAAGGACGTGCTGTAGGAGTAACCCATTACCTTCTGGGTGGAATTGCCACAACATGGGCATTCTTCTTAGCGAGAATTATTGCAGTAGGAATGGAATTAAGATTTCCCAGG---------------TTTAGCCAAGGCTTAGCTCAGGACCCCACTACTCGTCGTATTTGGTTTGGTATTGCTACCGCACATGATTTTGAAAGTCATGATGATATTACTGAGGAACGTCTTTATCAGAACATTTTTGCTTCTCACTTTGGGCAGTTAGCAATAATCTTTCTATGGACGTCCGGAAATCTGTTTCATGTAGCTTGGCAAGGAAATTTTGAATCATGGATACAGGATCCTTTACACGTAAGACCTATTGCTCATGCGATTTGGGATCCTCATTTTGGTCAACCCGCCGTGGAAGCCTTTACTCGAGGAGGTGCTACCGGTCCAGTGAATATCGCCTATTCTGGGGTTTATCAGTGGTGGTATACAATTGGATTGCGCACTAATGAAGATCTTTATACTGGAGCTCTTTTTCTATTATTTCTTTCTACGCTATCCTTAATAGGGGGTTGGTTACATCTACAACCCAAATGGAAGCCAAGCCTTTCGTGGTTCAAAAACGCGGAATCTCGTCTCAATCATCATCTGTCAGGACTTTTCGGGGTAAGTTCTTTGGCCTGGACAGGACATTTAGTTCATGTTGCTATTCCCGGA---TCCAGGGGGGAGTACGTTCGATGGAATAATTTCTTAGATGTATTACCCTATCCTCAGGGGTTGGGTCCCCTTCTGACGGGTCAGTGGAATCTTTATGCCCAAAACCCTGATTCGAATAATCATTTATTTGGTACCACTCAAGGAGCAGGAACTGCCATTCTAACCCTTCTTGGGGGATTCCATCCACAAACACAAAGTTTATGGCTGACCGATATTGCTCATCATCATTTAGCTATTGCATTTATTTTTCTCATTGCTGGTCATATGTATCGAACTAACTTCGGAATTGGGCACAGTATCAAAGATCTTTTAGAAGCACATACTCCTCCGGGAGGTCGATTAGGACGTGGGCATAAAGGCCTTTATGATACAATCAATAATTCGATTCATTTTCAATTAGGTCTTGCTCTAGCTTCCTTAGGGGTTATTACTTCCTTAGTAGCTCAACATATGTACTCTTTACCTGCTTATGCATTCATAGCACAAGACTTTACTACTCAAGCTGCTTTATATACTCATCACCAATACATTGCAGGGTTCATCATGACAGGGGCTTTTGCTCATGGAGCTATTTTTTTCATTAGGGATTACAATCCGGAACAGAATGAAGATAATGTATTGGCAAGAATGTTAGACCATAAAGAAGCTATCATATCTCATTTAAGTTGGGCTAGCCTCTTCCTAGGATTCCATACCTTGGGCCTTTATGTTCATAACGACGTCATGCTTGCTTTTGGTACTCCAGAAAAGCAAATCTTGATCGAACCTATATTTGCCCAATGGATACAATCTGCTCATGGTAAGACGACATATGGGTTCGATATACTCTTATCTTCAACGAATGGCCCCGCTTTCAATGCAGGTCGAAGCATATGGTTGCCCGGATGGTTGAATGCTGTTAATGAGAATAGTAATTCGCTTTTCCTAACAATAGGACCCGGAGATTTCTTGGTTCATCATGCTATTGCTCTAGGTTTGCATACAACTACATTGATTTTAGTAAAGGGTGCTTTAGATGCACGCGGTTCCAAATTAATGCCGGATAAAAAGGATTTCGGGTATAGTTTTCCTTGTGACGGCCCAGGGCGCGGCGGTACTTGTGATATTTCTGCTTGGGACGCGTTTTATTTGGCAGTTTTCTGGATGTTAAATACCATTGGATGGGTTACTTTTTATTGGCATTGGAAACACATCACATTATGGCAGGGCAACGTTTCACAATTTAATGAATCTTCCACTTATTTGATGGGATGGTTAAGAGATTACCTATGGTTAAACTCTTCACAACTTATCAATGGATATAATCCTTTTGGGATGAATAGTTTATCGGTATGGGCCTGGATGTTCTTATTTGGACATCTTGTTTGGGCTACTGGATTTATGTTCTTAATTTCTTGGCGTGGATATTGGCAGGAATTAATTGAGACTTTAGCATGGGCTCATGAACGCACACCTTTGGCTAATTTAATTCGCTGGAGAGATAAGCCCGTGGCTCTTTCCATTGTGCAAGCAAGATTAGTTGGATTAGCCCACTTTTCCGTGGGTTATATATTCACTTATGCAGCTTTCTTGATTGCCTCAACATCAGGCAAGTTTGGTATGTCACATTCTGTAAAAATTTATGATACATGTATAGGATGCACTCAATGTGTACGAGCTTGTCCAACAGATGTATTAGAAATGATACCTTGGGATGGATGTAAAGCCAAGCAAATTGCTTCTGCGCCGAGAACCGAAGATTGTGTGGGTTGTAAGAGATGCGAATCGGCTTGCCCAACAGATTTTTTAAGTGTCCGCGTTTATTTAGGGCCTGAAACAACCCGCAGCATGGCTCTATCTTATATGACAGATTTAAACTTACCCTCTATTTTCGTGCCTTTAGTAGGCTTAGTATTTCCGGCAATTGCAATGGCTTCTTTATTTCTTTATGTGCAGAAAAATAAGATTGTCATGCGGGATATAAAAACATATCTCTCTGTAGCACCCGTGCTAAGTACTCTATGGTTTGGGGCTTTAGCAGGTTTATTGATAGAAATTAATCGTTTATTCCCAGATGCTTTGTCATTCCCTTTTTTTATGACTGCAATTTTAGAGAGACGCGAAAGTACAAGCCTGTGGGGTCGCTTCTGCAACTGGATAACTAGCACCGAAAATCGTCTTTACATCGGATGGTTTGGTGTTTTGATGATCCCTACCTTATTGACCGCAACTTCCGTATTTATTATCGCCTTCATCGCTGCTCCTCCAGTAGATATTGATGGTATTCGTGAGCCTGTTTCTGGTTCTTTACTTTATGGAAACAATATTATCTCTGGTGCCATTATTCCTACTTCTGCGGCGATCGGATTGCATTTTTACCCAATTTGGGAAGCTGCATCTGTTGATGAATGGTTATACAATGGTGGTCCTTATGAGCTAATCGTTCTACACTTCTTACTTGGTGTAGCTTGTTATATGGGTCGTGAGTGGGAACTTAGTTTCCGTCTGGGTATGCGTCCTTGGATTGCTGTTGCATATTCAGCTCCTGTTGCAGCTGCTACTGCTGTTTTCTTGATTTACCCTATTGGTCAAGGAAGTTTCTCTGATGGTATGCCTTTAGGAATATCTGGTACTTTCAACTTTATGATTGTATTCCAGGCGGAGCACAACATCCTTATGCATCCATTTCACATGTTAGGTGTAGCTGGTGTATTCGGCGGTTCCCTATTCAGTGCTATGCATGGTTCCTTGGTAACCTCTAGTTTGATCAGGGAAACCACTGAAAATGAATCTGCTAATGAGGGTTACAAATTTGGTCAAGAGGAAGAGACTTATAACATTGTGGCTGCTCACGGTTATTTTGGTCGATTAATCTTCCAATATGCTAGTTTCAACAACTCTCGTTCTTTACACTTCTTCTTGGCTGCTTGGCCTGTAGTAGGGATCTGGTTCACTGCTTTAGGTATTAGTACTATGGCATTCAACCTAAATGGTTTCAATTTTAACCAATCTGTAGTTGATAGCCAAGGTCGCGTTATTAATACTTGGGCTGATATCATCAACCGTGCTAATCTTGGTATGGAAGTAATGCACGAACGTAATGCTCACAACTTCCCTCTAGACCTAGCTGCTCTTGAAGTTCCATCTCTTAATGGAATGGGTTTGCCTTGGTATCGTGTTCATACTGTCGTATTGAATGATCCGGGTCGATTGCTTTCGGTGCATATAATGCATACAGCTCTAGTTTCTGGTTGGGCTGGCTCGATGGCTTTATATGAATTAGCGGTTTTTGATCCCTCTGATCCTGTTCTGGATCCAATGTGGAGACAAGGTATGTTCGTCATCCCCTTCATGACTCGTTTAGGAATAACCAATTCGTGGGGTGGTTGGAGTATTTCAGGAGGAACTATAACGAATCCGGGTATTTGGAGTTATGAAGGTGTGGCAGGTGCGCATATTGTGTTTTCTGGCTTGTGCTTCTTGGCAGCTATCTGGCATTGGGTATATTGGGACCTAGAAATATTCTGTGATGAGCGGACGGGAAAACCTTCTTTGGATTTGCCCAAGATCTTTGGAATTCATTTATTTCTTGCAGGGGTGGCTTGTTTTGGCTTTGGTGCATTTCATGTAACCGGTTTGTATGGTCCTGGGATATGGGTGTCTGATCCTTATGGACTAACAGGAAAAGTACAAGCTGTAAATCCTGCGTGGGGTGCAGAAGGTTTTGATCCTTTCGTTCCGGGAGGAATAGCTTCCCATCATATTGCTGCGGGTACACTGGGCATATTAGCGGGCCTATTCCATCTTAGTGTCCGTCCGCCTCAACGTCTATACAAAGGATTACGTATGGGCAATATTGAAACTGTACTTTCCAGTAGTATCGCTGCTGTTTTTTTTGCAGCTTTCGTAGTTGCCGGAACTATGTGGTATGGATCGGCAACTACCCCAATCGAATTATTTGGACCTACTCGTTATCAGTGGGATCAGGGATACTTTCAGCAAGAAATATATCGAAGAGTTAGCGATGGGTTAGCCGAAAATCTTAGTTTATCAGAAGCTTGGTCTAAAATTCCCGAAAAATTAGCTTTTTATGATTATATTGGTAATAATCCAGCAAAGGGGGGATTATTCAGAGCAGGCTCAATGGACAATGGGGATGGAATAGCTGTTGGATGGTTAGGACATCCYGTCTTTAGAGATAAAGAAGGGCGCGAGCTTTTTGTACGTCGTATGCCTACTTTTTTTGAAACATTTCCGGTAGTTTTGGTAGATGAAGAGGGAATTGTGAGAGCAGACGTTCCTTTTAGAAGAGCAGAATCCAAATATAGCGTTGAACAAGTAGGCGTAACGGTGGAGTTCTATGGTGGCGAACTTAATGGAGTAAGTTATTCTGATCCTGCTACTGTAAAAAAATATGCGAGGCGTGCCCAATTAGGAGAAATTTTTGAATTAGATCGAGCTACTTTGAAATCAGATGGTGTTTTTCGCAGCAGTCCAAGGGGTTGGTTCACTTTTGGTCATGCTACCTTTGCTTTGCTCTTCTTTTTCGGACACATTTGGCATGGCGCTCGAACCTTGTTCCGGGATGTTTTTGCTGGTATTGATCCAGACTTGGATGCTCAAGTGGAATTTGGAACATTCCAAAAAGTTGGGGATCCAACTACAAGGAGACAGACAATCATGAAAATCTTATATTCCCTGAGGAGGTTCTACCACGTGGAAACGCTCTTTAATGGAACTTTCGTTTTAGCTGGTCGTGACCAAGAAACCACCGGCTTTGCTTGGTGGGCTGGGAATGCCAGACTTATCAATTTGTCCGGTAAACTACTTGGAGCTCACGTAGCCCATGCCGGATTAATCGTATTCTGGGCCGGAGCAATGAACCTATTTGAAGTGGCTCATTTCGTACCAGAAAAGCCCATGTATGAACAAGGATTGATTTTACTTCCGCACTTAGCTACTCTAGGTTGGGGAGTAGGACCGGGGGGAGAAGTTCTAGATACTTTTCCATACTTTGTATCTGGAGTACTTCACCTAATTTCCTCCGCAGTCTTAGGCTTCGGTGGTATTTATCACGCGCTGCTGGGACCCGAGACTCTTGAAGAATCTTTTCCATTCTTTGGTTATGTATGGAAAGATAGAAATAAAATGACTACAATTTTGGGTATTCACTTAATTTTGTTAGGTATAGGTGCTTTTCTTTTAGTACTCAAGGCTCTTTATTTTGGCGGTGTATATGATACCTGGGCCCCTGGAGGAGGGGATGTAAGAAAAATTACCAATTTGACCCTTAGCCCCGGTGTTATATTTGGTTATTTACTAAAATCTCCTTTTGGGGGAGAAGGATGGATTGTTAGTGTGGATGATTTAGAAGATATAATTGGGGGACACGTATGGTTGGGTTCCATTTGTGTACTTGGTGGAATTTGGCATATCTTAACCAAACCCTTCGCATGGGCTCGCCGTGCGTTTGTATGGTCTGGAGAAGCTTACTTGTCTTATAGTTTGGCTGCTTTATCTGTCTTTGGTTTTATCGCTTGTTGTTTTGTCTGGTTCAATAATACGGCTTATCCAAGTGAGTTTTACGGACCCACAGGTCCAGAAGCTTCTCAAGCTCAAGCATTTACTTTTCTAGTTAGAGACCAGCGTCTTGGAGCTAATGTAGGATCTGCCCAAGGACCGACAGGTTTAGGTAAATATTTAATGCGTTCCCCAACGGGGGAGGTTATTTTTGGAGGGGAAACTATGCGTTTTTGGGACCTTCGTGCTCCATGGTTAGAACCGCTAAGGGGCCCCAACGGTTTGGATTTGAGTAGGTTGAAAAAAGACATCCAACCTTGGCAAGAACGACGTTCGGCAGAATATATGACCCATGCTCCTTTAGGCTCTTTAAATTCTGTCGGTGGCGTAGCTACCGAGATCAATGCAGTTAACTATGTCTCTCCTAGAAGTTGGTTAGCGACTTCCCATTTTGTTCTAGGATTCTTCTTTTTTGTGGGCCATTTGTGGCATGCAGGAAGAGCCCGAGCTGCTGCAGCAGGCTTTGAAAAGGGAATTGATCGTGATTTGGAACCTGTTCTTTACATGACCCCTCTTAACATGACTATAGCCCTTGGTAGAGTTACTAAAGAAGAAAATGATCTATTTGATATTATGGACGACTGGTTACGAAGGGACCGTTTCGTTTTTGTAGGATGGTCCGGCCTATTGCTCTTTCCTTGTGCTTATTTTGCTTTAGGGGGTTGGTTTACAGGGACTACTTTTGTAACTTCTTGGTATACCCATGGATTGGCTAGTTCCTATTTGGAAGGTTGCAATTTCTTAACGGCAGCGGTTTCCACCCCTGCCAACAGTTTAGCACACTCATTGTTGCTACTATGGGGACCGGAAGCACAAGGAGATTTTACTCGTTGGTGTCAATTAGGCGGTCTGTGGACTTTTGTCGCTCTCCATGGGGCTTTTGCACTAATAGGTTTCATGTTACGTCAATTTGAACTTGCTCGGTCTGTTCAATTGCGGCCTTATAATGCAATTTCATTCTCTGGTCCAATCGCTGTTTTTGTTTCCGTATTCCTTATTTATCCACTGGGACAATCTGGTTGGTTCTTTGCACCGAGTTTTGGCGTAGCAGCTATATTTCGATTCATCCTTTTCTTCCAAGGATTTCATAATTGGACGTTGAACCCCTTTCATATGATGGGAGTTGCCGGAGTATTAGGAGCGGCTCTGCTATGCGCTATTCATGGGGCTACTGTAGAAAACACTCTATTCGAAGATGGTGATGGTGCAAATACCTTCCGAGCTTTTAACCCAACTCAAGCGGAAGAAACTTATTCAATGGTCACTGCTAACCGCTTTTGGTCCCAAATCTTTGGTGTTGCTTTTTCCAATAAACGTTGGTTACATTTCTTTATGCTATTTGTACCCGTCACTGGTTTATGGATGAGTGCTATTGGCGTAGTTGGCCTGGCTCTGAACCTACGTGCCTATGACTTTGTTTCCCAGGAAATCCGTGCAGCGGAAGATCCTGAATTTGAGACTTTCTACACCAAAAATATCCTTTTAAACGAGGGTATTCGTGCGTGGATGGCAGCTCAGGATCAGCCTCATGAAAATCTTATATTCCCTGAGGAGGTTCTACCACGTGGAAACGCTCTTATGTCTGGAAGCACGGGAGAACGTTCTTTTGCTGATATTATTACCAGTATTCGATACTGGGTTATTCATAGCATTACTATACCTTCCCTATTCATTGCGGGTTGGTTATTTGTCAGTACGGGTTTAGCTTATGACGTGTTTGGAAGTCCTCGGCCAAACGAATATTTCACGGAAAGTCGACAAGGAATTCCATTAATAACCGACCGTTTTGATTCTTTAGAACAACTAGATGAACTTAGTAGATCCTTTATGACCATAGATCGAACCTATCCTATTTTTACAGTGCGATGGCTGGCTGTTCACGGATTAGCTGTACCCACAGTTTTTTTCTTGGGATCAATATCAGCAATGCAGTTCATCCAACGAATGGCTACACAAACCGTTGAAGATAGTTCTAGACCTAGG------CCAAAACGAACTGGCGCAGGTAGTTTATTGAAACCCTTGAATTCGGAATATGGGAAAGTCGCTCCGGGTTGGGGGACTACTCCTTTTATGGGGGTTGCAATGGCTTTATTCGCGATATTCCTATCTATCATTTTAGAAATTTATAATTCTTCTGTTTTACTGGACGGAATTTTAATGAATATGCTTACTCTCAAACTCTTTGTTTATACAGTAGTGATATTCTTTGTTTCCCTCTTTATCTTTGGATTCTTATCTAATGACCCAGGACGTAATCCTGGACGTGAGGAGATGGCCGATACTACAGGAAGAATTCCTCTTTGGCTGATAGGTACTGTAACCGGTATTCTTGTGATTGGTTTAATAGGTGTTTTCTTTTACGGTTCGTATTCTGGATTGGGTTCATCTCTAATGCCTAATATA------CTTAGTTTAACCTCTATCTGTTTTAATTCTGGTCTTTATCCGACTAGT------TTTTTCTTAGCCAAATTACCCGAAGCTTATGCCATTTTCAACCCAATCGTGGATGTTATGCCTGTCATACCTGTATTCTTTTTTCTATTAGCGTTTGTTTGGCAAGCTGCTGTAAGTTTTCGAATGACACAATCAAACCCGAATGAACAAAATGTTGAATTGAATCGTACCAGTCTATACTGGGGTTTATTACTCATTTTTGTACTTGCTGTTTTATTTTCCAATTACTTCTTCAATATGGAAGTAAATATTCTCGCATTTATTGCTACTGCATTGTTCATTCTAGTTCCTACTGCCTTTTTACTTATTATTTATGTAAAAACAGCCAGCCAAAATGATATGGAAACAGCAACTTTAGTCGCCATCTCCATATCTGGTTTACTTGTAAGCTTTACTGGGTATGCCTTATATACCGCGTTTGGGCAACCCTCTCAACAATTAAGAGATCCATTCGAAGAACATGGGGACATGGAAGCATTGGTTTATACGTTCCTTTTAGTTTCGACTTTAGGGATAATTTTTTTCGCTATCTTCTTCCGAGAACCACCTAAGGTTCCGACTAAAAAAATGACTATTGCTTTCCAGTTAGCTGTTTTTGCATTAATTGCGACTTCCTCAGTCTTAGTAATTAGTGTACCCCTTGTATTTGCTTCTCCTGATGGTTGGTCAAATAATAAAAACGTTGTATTTTCCGGTACATCATTATGGATTGGATTAGTCTTTCTGGTAGCTATTCTGAATTCTCTCATTTCT------------------------------------------------------------------------------------------------------------------------------------------------------------------ATGTCACCACAAACAGAAACTAAAGCAGGTGTTGGATTTCAAGCTGGTGTTAAAGATTATAAATTGACTTACTACACCCCGGAATACGAAACCAAAGATACTGATATCTTGGCAGCATTCCGAGTAACTCCTCAGCCCGGGGTTCCGCCTGAAGAAGCAGGGGCTGCAGTAGCTGCGGAATCTTCTACTGGTACATGGACAACTGTTTGGACTGATGGACTTACCAGTCTTGATCGTTACAAAGGACGATGCTATCACATCGAACCCGTTCCTGGGGAAGACAGTCAATATATCTGTTATGTAGCTTATCCATTAGATCTATTTGAAGAGGGTTCTGTTACTAACATGTTTACTTCCATTGTTGGTAACGTATTTGGTTTC---AAAGCCCTACGTGCTCTACGTTTGGAGGATCTACGAATTCCTCCTGCTTATTCAAAAACTTTCCAAGGTCCGCCTCATGGTATCCAAGTTGAAAGGGATAAGTTGAACAAGTATGGTCGTCCTTTATTGGGATGTACTATTAAACCAAAATTGGGATTATCCGCAAAAAATTACGGTAGAGCATGTTATGAGTGTCTACGCGGTGGACTTGATTTTACCAAAGATGATGAAAACGTAAACTCACAACCATTTATGCGCTGGAGAGACCGTTTTGTCTTTTGTGCCGAAGCTATTTATAAAGCACAAGCCGAAACTGGCGAAATCAAGGGGCATTACTTGAATGCGACTGCAGGTACATGCGAAGAAATGATTAAGAGAGCTGTATTTGCGAGGGAATTAGGGGTTCCTATTATAATGCATGACTACATAACTGGAGGATTCACCGCAAATACTACTTTGGCTCATTATTGCCGCGACAATGGCCTACTTCTTCACATTCACCGAGCAATGCATGCAGTTATTGATAGACAGAAAAATCATGGTATGCATTTCCGTGTATTAGCTAAAGCATTGCGTATGTCTGGGGGAGATCATATCCACGCTGGTACAGTAGTAGGTAAGTTAGAAGGGGAACGCGAAATGACTTTAGGTTTTGTTGATTTATTGCGCGATGATTATATTGAAAAAGATCGTTCTCGCGGTATCTTTTTCACGCAGGACTGGGTATCCATGCCAGGTGTTATACCGGTGGCTTCAGGGGGTATTCATGTTTGGCATATGCCAGCTCTGACCGAAATCTTTGGAGACGATTCCGTATTACAATTTGGTGGAGGAACTTTAGGACATCCTTGGGGGAATGCACCAGGTGCAGCAGCTAATCGGGTGGCTTTAGAAGCCTGTGTACAAGCTCGTAACGAAGGGCGCGATCTTGCTCGTGAAGGTAATGAAATTATCCGAGCAGCTTGCAAATGGAGTCCTGAACTAGCCGCAGCTTGTGAAGTATGGAAAGCGATCACATTCGAC---TTCAAGCCGGTAGATACCATCGAT-------------------ATGAAGGGAAAATCCTGCCGAGGCAATCGTATTTGTTTTGGTAGATATGCTCTTCAAGTACTTGAACCCGCTTGGATTACAGCGAGACAGATAGAAGCAGGACGAAGAGCAATGACACGATATGCA---CGTCGTGGTGGAAAACTATGGGTACGTATATTTCCTGACAAACCGGTTACACTAAGACCCACAGAAACACGTATGGGCTCAGGAAAGGGATCCCCTGAATATTGGGTAGCCGTTGTTAAACCAGGTCGAATACTTTATGAAATGAGCGGAGTATCTGAAACTATAGCTAGAGCAGCTATCTCCATAGCTGCCAGTAAAATGCCCATACGAAGCCAATTTCTTACGGCGAAACATTTATACAAAACACCTATCCCGAGCACACGCAAGGGAACCGTAGACAGGCAAGTGAAATCCAATCCACGAAATAAATTGATCCATGGA---CGGCATCGTTGTGGTAAAGGTCGTAATGCCAGAGGAATCATTACCGCAAGGCATAGAGGGGGAGGTCATAAGCGCCTATACCGTAAAATCGATTTTCGACGGAATCAAAAAGACATATCTGGTAGAATCGTAACCATAGAATACGACCCTAATCGAAATGCATACATTTGTCTCATACACTATGGGGATGGTGAGAAGAGATATATTTTACATCCCAGAGGGGCTATAATTGGAGATACTATTGTTTCTGGTACAAAAGTTCCTATATCAATGGGAAATGCCCTACCTTTGAGTACCGATATGCCCTTAGGCACGGCCATACATAACATAGAAATCACACGTGGAAGGGGTGGGCAATTAGCTAGAGCAGCAGGTGCTGTAGCGAAACTGATTGCAAAAGAGGGTAAATTGGCCACTTTAAGATTACCATCTGGGGAGGTCCGTTTGGTATCCCAAAACTGCTTAGCAACAGTCGGACAAGTGGGTAATGTTGGGGTGAACCAAAAAAGTTTGGGTAGAGCCGGATCTAAGTGTTGGCTAGGTAAACGCCCCGTAGTAAGAGGGGTAGTTATGAACCCTGTGGACCACCCCCATGGGGGCGGTGAAGGGAAAGCCCCCATTGGTAGAAAAAAACCCACAACCCCTTGGGGTTATCCTGCGCTTGGAAGAAGAACTAGGAAAAGGAAAAAATATAGTGATAGTTTTATTCTTCGTCGCCGTAAGATGACCAGAGTTCCGCGAGGATATATAGCTCGGAGACGACGAACAAAAATGCGTTCATTTGCCTCAAACTTTAGGGGGGCTCATTTAAGACTTAATCGAATGATTACTCAACAAGTAAGAAGAGCTTTTGTTTCTTCTCATCGAGATAGAGGCAGGCAAAAGAGGGATTTTCGTCGTTTGTGGATCACTCGGATAAACGCAGCAACACGGATATATAAAGTATTCGAT------AGTTATAGTAAATTAATACACAATCTGTACAAAAAGGAATTGATT---CTTAATCGTAAAATGCTTGCACAAGTA---------GCTGTATTAAATGCAAATAACCTTTACACGATTTCCAATAAAATAAAGATACAT---ATGTCTGTTTTTAAAGCACAAAGAGTTCTTGATGAAATTCGCTGGCGTTACTACGAGGAAACCGTTATGATACTG------AATCTCATGCCTTATCGAGCATCTTATCCCATCTTAAAGTTGGTTTATTCGGCAGCAGCAAATGCTACTCATTATAGGGATTTC---------------------------GACAAAGCTAATTTATTCATAACAAAAGCCGAAGTGAGTAGGAGTACTATTATGAAAAAATTCAGACCTCGGGCTCGAGGACGTGGTTATCCTATAAAAAAAACCATGTGTCATATAACAATTGTACTAAATATAGCAGTATTTACAGAAAAAAGTCTTCGTTTATTGGGAAAGAATCAATATACTTTTAATGTCGAATCGGGATTCACTAAGACAGAAATAAAGCATTGGGTCGAGCTCTTCTTTGGTGTTAAGGTAGTAGCTGTGAATAGCCATCGACTACCCGGAAAGGGTAGAAGAATG---------GGACCTATTCTGGGACATACAATGCATTACAGACGTATGATCATTACCCTTCAACCGGGTTATTCTATTCCACTTCTAATGGCAGTTCCAAAAAAACGTACTTCGATGTCAAAAAAGCGTATTCGTAAAAATATTTGGAAGAAAAAAACTTATTTTTCCATAGTACAATCTTATTCC---TTAGCAAAATCAATGGCCAAGGGCAAAGAT---------------------------GTTAGAATCAGAGTGATTTTGGAATGTATCAGTTGTGTTCGAAAGGGT------ACCAATAAGGAATCGACGGGGATTTCTAGATATAGTACTCAAAAGAATCGCCACAATACACCCGGACAATTAGAATTAAGAAAATTTTGTCGTTATTGCCGCAAGCAT------------------------------------------------------------------------------------------------------------------------------------------------------ACGACTCATAATGAAATAAAGGTAACAGGATCCACCCAAACACTACAGTGGAAGTGT---GTTGAATCAAGAGTAGATAGTAAGCGTCTTTATTATGGTCGTTTCATTCTGTCCCCACTTAGAAAAGGTCAAGCAGATACTGTCGGTATTGCCTTGCGAAGAGCTTTACTTGGAGAAATAGAAGGAACATGTATCACGCGCGCAAAATTT------------------------GGGAACGTGCCACACGAATATTCTACAATAGTAGGTATTGAAGAATCCATACAAGAAATTTTACTAAATTTGAAAGAAATTGTATTAAGAAGTAATCTCTATGGAGTTAGAGACGCATCAATTTGCGTC------AAAGGT------CCTAGATACATAACTGCTCAAGATATAATCTTA---CCACCTTCCGTAGAAATCGTTGATACGACACAACCTATAGCTAACTTGAGAGACCCCATTGATTTCTATATTGAGTTAGAGATCAAGAGAGATCGCGGATATCAT---ACGGAACTC------------------------------------------------------------------------------------------AGAAAGAAC---------------TCT------------CAAGATGGA---AGTTATCCTATAGATGCTGTATTCATGCCTGTTCGGAATGTGAATTATAGTATT---------TTTTCT---------------------TGCGGGAATGGAAAT---GAAAAA---CACGAGATACTTTTTCTCGAAATATGGACGAATGGAAGTTTAACCCCTAAAGAAGCGCTTTATGAAGCTTCTCGTAATTTGATTGATTTATTTCTT---CCTTTTCTACACGCAGAG---------GAAGAA------GGCGCTAGTTTC------GAACAAAATAAAACC------AGGTTTACTCCACCTCTT---TTAACCTTTCAAAAAARATTCACTATGCTCCGGAAT---GGAAATGAGGGAATGTCCACA---ATACCCGGATTTAGTCAGATCCAATTTGAGGGATTTTGTAGGTTCATTAATCAAGGCTTGGCAGAAGAACTTGAGAAATTTCCA------ACAATTAAA------------------GATCCAGATCACGAAATTGCATTTCAATTATTTGCGAAAGGATATCAATTGCTAGAACCCTCGATAAAAGAAAGGGATGCTGTGTATGAATCACTTACTTATTCTTCTGAATTATATGTATCTGCGAGATTCATTTTT------------GGTTTCGATGTGCAAAAGCAAACCATTTCTATTGGAAACATTCCTATAATGAATTCCTTAGGAACCTTTATAATAAATGGAATATACCGAATTGTGATCAATCAAATATTGCTAAGTCCTGGTATTTACTACCGCTCCGAATTAGACCATAAGGGAATTTCTATATACACCGGGACTATAATATCAGATTGGGGAGGAAGATCGGAATTAGCAATTGATAAAAAAGAAAGGATATGGGCTCGCGTGAGTAGAAAACAAAAGATATCTATTTTAGTTCTATCATCAGCTATGGGTTCGAATCTAAGAGAAATTTTAGATAATGTTTCCTACCCCGAAATTTTCTTGTCTTTC------CCG------AATGCTAAGGAG------------AAAAAAAGGATTGAGTCAAAAGAAAAAGCTATTTTGGAGTTTTATCAACAATTTGCTTGT---------GTAGGC------------GGG---------------GACCTGGTATTTTCG---GAGTCCTTATGTGAGGAA---TTACAA------------AAGAAATTTTTTCAACAAAAATGTGAATTAGGAAGAGTTGGTCGACGAAATATAAATCGGAGACTGAATCTTAATATACCTCAGAACAATACATTCTTGTTACCACGAGATGTATTGGCCGCTACGGATCATTTGATTGGAATGAAATTTGGAACGGGTATACTTGACGATGACGATATGAATCACTTGAAAAATAAACGTATTCGTTCGGTTGCGGATCTGTTACAAGATCAATTCGGATTGGCTCTTGGCCGTTTACAACATGCGGTTCAAAAAACTATCCGTAGAGTATTCATA------CGTCAA---TCGAAACCGACTCCACAAACTTTGGTAACTCCAACT------TCAACTTCGATTTTATTACTAACTACTTATGAGACCTTTTTTGGCACATATCCCTTATCTCAAGTTTTTGACCAAACCAATCCATTGACACAAACGGTTCATGGGCGAAAAGTGAGTTGTTTGGGTCCTGGAGGATTGACGGGGAGAACTGCAAGTTTTCGGAGCCGAGATATTCATCCGAGTCACTATGGGCGTATTTGTCCAATTGACACGTCCGAAGGCATCAATGTTGGACTTACTGGATCCTTAGCTATTCATGCGAGAATTGATCACTGGTGGGGATCTATAGAGAGTCCGTTTTATGAAATATCT---GAGAAAGCA---------AAAGAAAAAAAAGAGAGACAGGTGGTTTATTTATCACCAAATAGAGATGAATATTATATGATAGCGGCAGGAAATTCTTTGTCCTTGAATCAGGGTATTCAGGAAGAACAAATTGTTCCAGCTAGATACCGTCAAGAATTCCTGACTATTGCATGGGAACAGATTCATGTTAGAAGTATTTTTCCTTTCCAATATTTTTCTATTGGAGGTTCTCTCATTCCTTTTATTGAGCATAATGATGCGAATCGGGCTTTAATGAGTTCTAATATGCAACGCCAAGCAGTTCCACTTTCTCGGTCCGAGAAGTGCATTGTTGGAACTGGATTGGAACGCCAAACAGCTCTAGATTCGAGGGTTTCCATTATAGCCGAACGCGAGGGAAAGATTATTTCTAGTGATAGTCACAAGATCCTTTTATCAAGTAGTGGG---------AAG---ACT---------------------------------ATAAGT------ATTCCTCTAGTTGCCCATCGACGCTCTAACAAAAATACTTGTATGCACCAAAAACCTCGGGTTCCGCGGGGTAAATCCATTAAAAAAGGGCAGATTTTAGCGGAGGGAGCAGCTACAGTTGGTGGGGAACTTGCTTTAGGAAAAAACGTTTTAGTA------GCTTATATGCCGTGGGAGGGTTACAATTTTGAAGACGCAGTACTAATTAGCGAACGTTTGGTATATGAGGATATTTATACTTCTTTTCACATCCGAAAATATGAAATTCAGACGGATACGACAAGCCAA---GGCTCC------GCTGAAAAAATCACTAAAGAAATACCACATCTAGAAGAACATTTACTCCGAAATTTGGATAGAAATGGAGTTGTGAGGTTGGGATCCTGGGTAGAAACCGGCGATATTTTAGTAGGTAAATTAACGCCTCAGATAGCGAGCGAATCCTCGTATATCGCGGAAGCTGGA---------TTATTACGGGCCATTTTTGGTCTT---GAGGTATCCACTTCAAAAGAAACTTCTCTCAAACTACCTATAGGTGGAAGAGGGCGCGTTATTGATGTGAAATGGATCCAGAGAGACCCCCTCGACATA---------------------------------------------ATGGTTCGTGTATATATTTTACAAAAACGTGAAATCAAAGTTGGGGATAAAGTAGCAGGAAGACACGGGAATAAGGGGATCATTTCCAAAATTTTGCCTAGGCAAGATATGCCCTATTTGCAAGATGGAACACCTGTTGATATGGTCTTCAATCCCCTAGGAGTACCCTCACGAATGAATGTGGGACAAATATTTGAAAGCTCGCTCGGATTAGCAGGGGATCTGCTAAAGAAACATTATAGAATAGCACCCTTTGATGAGAGATATGAGCAAGAGGCTTCAAGAAAACTTGTGTTTTCGGAATTATATGAAGCCAGTAAACAAACAAAAAATCCATGGGTATTTGAACCCGAGTACCCGGGAAAAAGCAGAATATTTGATGGAAGAACAGGAGATCCCTTCGAACAACCTGTTCTAATAGGGAAGTCCTATATTTTAAAATTAATTCATCAAGTTGATGAGAAAATTCATGGACGTTCTACTGGGCCCTACTCACTTGTTACCCAACAACCCGTTAGAGGAAGAGCCAAACAAGGGGGACAACGAGTAGGAGAAATGGAAGTTTGGGCTTTAGAAGGATTTGGTGTTGCTCATATTTTACAAGAGATACTTACTTATAAATCTGATCATCTTATAGCTCGCCAAGAAATACTTAATGCTACGATCTGGGGAAAAAGAGTGCCTAATCACGAG---------GATCCTCCAGAATCTTTTCGAGTGCTCGTTCGAGAACTACGATCTTTGGCTCTAGAACTGAACCATTTC------CTTGTATCTGAGAAGAACTTTCAGGTTAATAGGGAGGATGTTATGATTGACCAATATAAACATAAACAACTTCAAATTGGACTCGTTTCCCCTCAACAAATAAAGGCTTGGGCTAACAAAATCCTACCTAATGGGGAA---GTCGTT---GGCGAAGTCACAAGGCCCTCCACTTTTCATTATAAAACCGATAAACCAGAAAAAGATGGATTGTTTTGCGAAAGAATCTTTGGCCCCATAAAAAGCGGAATTTGTGCTTGTGGA---------------AATTCT---------------------CGAGCGAGCGTAGCTGAAAATGAAGACGAAAGATTTTGTCAAAAATGCGGAGTAGAATTTGTTGATTCTCGGATACGAAGATATCAAATGGGATACATCAAACTGGCATGTCCAGTGACTCATGTGTGGTATTTGAAAGGTCTTCCTAGTTATATCGCAAATCTTTTAGATAAACCC---------CTTAAGAAATTGGAAGGCCTAGTATACGGC------------GAT------------TTCTCTTTTGCTAGGCCCAGCCCTAAAAAACCTACTTTCTTACGATTACGAGGTTTATTCGAAGATGAAATTTCATCCTGTAACCACAGCATTTCTCCCTTTTTTTCT---ACCCCGGGCTTTGCA------------ACATTTCGAAATCGGGAAATTGCGACAGGAGCAGGTGCTATTAGAGAACAATTAGCGGATTTGGATTTGCGAATTATTATAGAGAATTCTTTGGTTGAATGGAAGGAATTA------------------------GAAGACGAGGGGTATAGTGGAGATGAA---------------------------------------------------------------------------------------------TGGGAAGATAGAAAAAGACGAATAAGAAAAGTTTTTTTAATTAGACGAATGCAATTGGCGAAACATTTTATTCAAACAAATGTAGAACCAGAATGGATGGTTTTGTGCTTATTACCGGTTCTTCCTCCCGAATTGAGACCCATTGTTTATAGGTCTGGGGATAAAGTAGTCACTTCGGATATTAATGAACTTTATAAGAGAGTTATCCGTCGGAACAACAACCTTGCCTATCTATTA---AAAAGAAGTGAA------TTAGCGCCAGCCGATTTAGTA------ATGTGCCAGGAAAAATTGGTACAAGAAGCCGTGGATACACTTCTTGATAGTGGGTCTCGCGGGCAACCGACGAGGGACGGT------CACAATAAAGTATACAAATCACTTTCAGATGTAATTGAAGGTAAAGAGGGGAGGTTTCGCGAGACTCTGCTTGGGAAACGGGTCGATTACTCGGGGCGTTCTGTCATTGTTGTGGGTCCTTCGCTTTCATTACATCAATGTGGATTACCTCTAGAAATAGCAATAAAGCTTTTTCAGCTATTTGTAATTCGCGATTTAATCACGAAA---------------------------------CGTGCTACTTCT------------------AATGTCAGGATTGCTAAAAGGAAAATT------TGGGAAAAGGAACCCATTGTATGGGAAATACTTCAAGAAGTTATGCGGGGGCATCCTGTACTGTTGAACAGAGCACCTACCCTGCATAGATTAGGCATACAGGCCTTCCAACCCACTTTAGTAGAGGGGCGTACTATTTGTTTACATCCATTAGTGTGTAAGGGTTTCAATGCAGACTTTGATGGGGATCAAATGGCTGTTCATCTACCTTTATCCTTGGAAGCTCAAGCAGAAGCCCGTTTACTTATGTTTTCTCATATGAATCTCCTGTCTCCCGCTATTGGAGATCCTATTTGCGTGCCAACCCAAGACATGCTTATCGGACTTTATGTATTAACGATTGGAAATCGTCGAGGTATTTGTGCAAATAGATAT---AAT------------AGTTGCGGAAACTATCCAAAT---AAAAAA---------GTAAACTACAAT------AATAAT------AATTATACGAAAAATAATAATTATACGAAAGATAAAGAACCCTATTTTTCTAGTTCCTATGATGCACTGGGAGCTTATAGACAGAAACAAATT---GGTTTAAACAGTCCCTTGTGGCTCCGATGG------AAACTA------GATCAA------CGCGTCATTGGA---TCAAAAGAAGTTCCGATTGAAGTTCAATATGAATCTTTTGGGACTTATCATGAGATTTATGCTCACTATCTAATAGTGGGAAATAGAAAAAAGGAAACCCGTTCTATATACATTCGAACCACTCTTGGTCATATTTCTTTTTATAGAGAAATAGAGGAAGCCATACAAGGATTTAGTCGGGCC---TATTCATACACTATCGCGGAACGGGCCAAC---------------CTGGTCTTTCATAATAAAGAGATAGACGGAACTGCTATGAAACGACTTATTAGCAGATTAATAGATCATTTCGGAATGGGATATACATCCCATATACTGGATCAAATAAAGGCTCTGGGCTTCCATCAAGCCACTACTACATCGATTTCTTTAGGAATCGAGGATCTTTTAACAATACCCTCTAAAGGATGGTTAGTCCAAGATGCGGAACAACAGAGTTTTCTTTTGGAGAAACACTATTATTATGGGGCTGTACACGCAGTAGAAAAATTACGCCAATCCGTTGAAATATGGTATGCTACAAGTGAATATTTGAAACAAGAAATGAATTCGAATTTTCGGATAACGGATCCTTCTAATCCAGTCTATCTAATGTCTTTTTCAGGAGCCAGAGGAAATGCATCTCAGGTACACCAATTAGTAGGGATGAGAGGCTTAATGGCGGATCCTCAAGGACAAATGATTGATTTACCTATTCAAAGCAATTTACGCGAGGGACTTTCTTTGACAGAATATATAATTTCTTGCTACGGAGCCCGCAAAGGGGTTGTAGATACTGCTGTACGAACAGCGGACGCTGGATATCTTACACGCAGACTTGTTGAAGTAGTTCAACATATTATTGTGCGTAGAAGAGATTGTGGYACTATCCGAGGTATTTCTGTGAGTCCTCAAAATGGGATGACAGAAAAACTTTTTGTCCAAACACTAATTGGTCGTGTATTAGCAGACGATATATATATCGGTTCACGATGCATTGCTGCTCGAAATCAAGATATTGGAATTGGATTAGTCAATCGATTCATAACTGCCTTTCGAGTACAACCGTTTCGGGCACAACCAATATATATTAGAACCCCTTTTACTTGCCGGAGCACATCTTGGATCTGTCAATTATGTTATGGGCGGAGTCCCACTCATGGCGATCTGGTCGAATTGGGAGAAGCTGTAGGTATTATTGCGGGTCAATCAATTGGGGAGCCAGGGACTCAACTAACATTAAGAACTTTTCATACTGGTGGAGTATTCACAGGGGGTACTGCCGACCTTGTACGATCCCCCTCGAATGGAAAAATCCAATTCAATGAGGATTTGGTTCACCCCACACGTACCCGTCATGGGCAGCCTGCTTTTCTATGCTATATAGACTTGCATGTAACTATTCAGAGTCAGGATATTCTACATAGTGTGAATATTCCGTTAAAAAGCCTAATTCTAGTGCAAAATGATCAATATGTAGAATCCGAACAAGTAATTGCAGAGATTCGTGCCGGAACATCC---ACTTTGCATTTTAAAGAAAAGGTACAAAAGCATATTTATTCCGAATCAGACGGGGAAATGCACTGGAGTACTGATGTTTACCATGCGCCC------------GAATATCAATATGGTAATCTT---CGCCGATTACCA---------AAAACAAGCCATTTATGGATATTGTCAGTAAGTATGTGCAGATCC------AGTATAGCATCCTTTTCGCTGCACAAGGATCAAGATCAAATGAATACTTAT------TCTTTTTCTCTT---------------GAC------GGAAGATAT------ATCTTTGAC------------CTCTCAATGGCTAAT------GATCAAGTAAGC------CATAGACTGTTG---GATACTATT---------------GGTAAA------------AAAGATAAGGAAATT------MTTGATTAT---TTAACGCCAGATCGAATCGTGTCCAACAAT---CATTGGAATTTTGTCTATCCTTCTATTCTTCAAGATAATTCGGATTTGTTGGCGAAAAAGCGAAGAAATAGGTTCGTCATTCCATTACAATATCATCAAGAACAAGAAAAAGAACTAATATCCTGTTTTGGGATTTCGATTGAAATA---CCCTTTATGGGTGTT---TTACGTAGAAATACTATTTTTGCTTATTTTGACGATCCAGGATACAGAAAAGATAAAAGGGGTTCAGGAATTGTG------AAA---TTTAATACAAGAAGTCGACTAGGTGGATTGGTCCGAGTTAAG------AGAAAAAAA---AGCCATACGGAACTAAAAATCTTTTCCGGAGATATTCATTTTCCTGAAGAGGCGGAT---------------AAGATA------TTAGGCGCCAGTTTGATACCACCAGAAAGAGAAAAAAAAGATTCTAAGGAC---TCAAAAAAAAGAAAAAATTGGGTTTATGTTCAA---CGGAAAAAA------------------------ATTCTCAAAAGCAAGGAAAAGTATTTTGTTTCAGTTCGACCTGCAGTCGCATATGAA------ATGGAC---------------GAAGGGAGAAATCTAGCCAAACTTTTCCCGCAAGATCTCCTGCAAGAAGAGGATAATCTCCAACTTCGACTTGTCAATTTTATTTCTCAT---------------GAAAATAGCAAG---------------------------------------TTAACTCAAAGAATTTATCACACGAATAGTCAATTCGTTCGAACTTGCTTGGTAGTGAAT---TGGGAACAAGAAGAA------------------------AAAGAGGGGGCTCGT------GCTTCCCTTGTTGAGTTAAGAACA---AATGATCTGATTCGCGATTTCCTAAGAATTGAGTTAGTC------AAGTCCACTATTTCATAT------ACAAGAAGAAGGTATGATAGGATAAGTGCAGGACCTATTCCC------------------------AATAATGGGTTAGAT------CGCAACAAT------ACCAATTCC---------TTTTATTCCAAGGCGAAG------ATTCAC---------TCACTTAGCCAACAT------CAAGAA------GCTATTGGCACCTTG------------------------------TTGAATCGAAAT---AAAGAATACCCA---TCTTTGATGATTTTGTCGGCATCCAACTGTTCTCGAATT---GGTTTA---------------TTCAAGAATTCG---------AAATATCCCAATGCGGTAAAAGAA------TCGAATCCTAGAATT------CTT---------------------ATTCGA------GATATTTTT------GGGCTCTTAGGCACTATTGTACCTAGT---------ATATCGAATTTTTCTTCATCTTAC------TAT---TTATTAACACATAATCAGATCTTGTTAAAAAAATAC------------------------------TTGTTC---CTT------GACAATTTGAAACAAACT------------------------------------------------------------------------------------------------------------------------------------------------------------------------------------------------TTCCAAGTA------------------------------------CTTCAAGGGCTTAAATACTCTTTAATAGATGAAAATAAAAGGATGTCGAATTTC------GACAGT---------AACATC------ATGTTGGATCCATTTCATTTGAATTGG---CACTTTCTCCATCATGACTCATGGGAGGAGACATTGGCAATAATTCACCTTGGACAATTTATTTGCGAAAATGTATGTCTATTT------AAATCG------CACATAAAAAAATCTGGTCAAATTTTCATTGTTAATATGGACTCCTTTGTTATAAGAGCAGCTAAGCCTTATTTGACTACTATAGGAGCAACTGTTCATGGTCATTATGGAAAAATCCTTTACAAAGGAGATAGGTTAGTTACCTTTATATATGAAAAATCGAGATCTAGTGATATAACGCAAGGTCTTCCAAAAGTAGAACAAATATTCGAAGCG------CGTTCAATTGATTCACTATCGCCAAATCTCGAAAGGAGAATTGAGGATTGGAATGAGCGTATACCAAGAATTCTTGGGGTTCCCTGGGGATTCTTGATTGGAGCTGAGCTAACCATCGCTCAAAGTCGTATCTCTTTGGTTAATAAGATCCAAAAGGTTTATCGATCCCAAGGGGTACAGATCCATAATAGACATATAGAGATTATTATACGCCAAGTAACATCAAAAGTACGGGTTTCCGAAGATGGAATGTCTAATGTTTTTTTACCTGGAGAATTAATAGGACTATTGCGAGCGGAACGAGCAGCGCGAGCTTTGGAT---GAATCGATCTATTATCGGGCAATCTTATTGGGAATAACAAGGGCTTCCCTGAATACCCAAAGTTTCATATCTGAAGCAAGTTTTCAAGAAACTGCTCGAGTTTTAGCAAAAGCTGCCCTACGAGGTCGTATTGATTGGTTGAAAGGCCTGAAAGAAAACGTAGTTCTGGGGGGAATTATACCTGTTGGT------ACCGGATTCCATAAATTTGTGCATCGTTTC------CCACAAGACAAGAGCCTTTATTTCGAAATTAATGCCCGTTTTAGTTTA---CGGAAGAGTGCACGTAGAATAACA---AAAGGGGTTATTCATGTTCAAGCCAGTTTCAACAATACCATTATAACTGTTACAGACCCACAAGGTCGGGTGGTTTTCTGGTCCTCCGCAGGTACTTGTGGATTCAAAAGCTCAAGAAAAGCATCACCCTATGCCGGTCAAAGAACAGCAGTAGATGCTATTCGTACAGTA---------GGTTTGCAACGAGCAGAAGTTATGGTAAAAGGGGCTGGTAGCGGAAGAGATGCCGCATTACGGGCCATTGCTAAAAGTGGTGTACGGTTAAGTTGTATACGCGATGTAACACCTATGCCGCATAATGGATGTCGACCTCCTAAAAAAAGACGTCTGATGCCAACGGTTAAACAACTTATTAGAAATGCAAGACAGCCAATACGAAATGCTAGAAAAACGCCCGCGCTTAAGGGATGTCCTCAGCGTCGAGGAACATGTGCTAGGGTGTATACTATCAACCCCAAAAAACCCAACTCTGCCTTACGTAAA---GTTGCCAGAGTACGATTAACCTCT---GGATTTGAAATCACTGCTTATATACCTGGTATTGGCCATAATTTACAAGAACATTCTGTAGTATTAGTAAGAGGAGGAAGGGTTAAGGATTTACCCGGTGTGAGATATCGCATTATTCGAGGAACCCTAGATGCTGTCGCAGTAAAGAATCGTCAACAAGGGCGTTCTAAA---------TATGGGGTCAAAAAGCCCAAA------------------------------------------ATGGTT------AAAGAAGAAAAACAAGAA------AACAGGGGTTCTGTTGAATTTCAAGTATTCAGTTTCACCAATAAGATACGGAGACTTGCTTCACATTTGGAATTACACAAAAAAGATTTTTCATCGGAAAGAGGTCTACGAAGACTTTTGGGAAAACGTCAACGTTTGCTGGCTTATTTGGCAAAGAAAAATAGAGTACGTTATAAGAAATTAATAAGTCAGTTGGATATTCGGGAGGTAAAACTTCGTTTAAAACGATGTGGTAGAAAGCAACAAGCT---GTCTATCGAATCGTTGCAATTGATGTTCGATCTCGAAGAGAAGGAAGAGATCTTCAAAAAGTT---GGTTTTTATGATCCGATAAAGAATCAAACTTGTTTA---AATGTTCCAGCTATTCTCTATTTCCTTCAAAAAGGTGCTCAACCTACAAGAACTGTTTATGATATTTTAAGGAAAGCAGAATTCTTTAAACGTAAATCCAAACAA---------CCTTTTCGTAGG---CGT---TCCCGAATTGGTCCGGGGGATCGAATTGATTATAGAAACATGAGCTTAATTAATCGATTTATTAGTGAACAAGGAAAAATATTATCCAGACGAATAAATAGATTAACCTTGAAACAACAACGATTAATTACTCTTGCTATAAAACAGGCTCGTATTTTATCTTTCTTACCATTTCGTAACTATGAAAATGAGAAGCAATTTCAA---------------------------------GCCCAGTCAATTTCA---ATAATTACTGGTCCTAGACACAGAAAAAATATGAAGGAGGAGAAAGAAACAATAGTAACGTGGTCCCGGGCATCTAGCATTCTACCCGCAATGGTTGGCCATACAATCGCGATTCATAATGGAAAGGAACATATACCTATTTACATAACAAATCCTATGGTAGGTCGCAAATTGGGGGAATTCGTGCCTACTCGGCATTTCACGAGTTATGAAAGT------GCAAGAAAGGATACTAAATCTCGTCGTATGACAAGAAGATATTGGAACATCAATTTGAAAGAGATGATAGAAGCGGGAGTTCATTTTGGTCATGGTATTAAGAAATGGAATCCTAAAATGGCCCCTTACATCTCGGCAAAG------------CGTAAAGGTACTCATATTACAAATCTCGCTAGAACGGCTCGTTTTTTATCAGAAGCTTGTGATTTAGTTTTTGATGCAGCAAGTCAGGGAAAAAGCTTCTTAATTGTTGGTACCAAGAAA------------------------------------------------------------------------------AGAGCAGCCGATTTAGTAGCATCAGCTGCAATAAGGTCTCGGTGTCATTATGTTAATAAAAAGTGGTTCAGTGGTATGTTAACGAATTGGTCGATTACCAAAACTAGACTTTCTCAATTTAGAGACTTAAGAGCGGAAGAAAAGATGGGAAAATTCCACCATCTCCCAAAAAGAGATGTGGCAATCTTAAAGAGAAAATTATCTACCTTGCAAAGATATCTCGGCGGGATTAAATATATGACGAGGTTGCCTGACATTGTGATCGTCCTTGATCAGCAAAAAGAGTATATAGCTCTTCGGGAATGCGCCATTTTGGGGATTCCTACTATTTCTTTAGTCGATACAAATTGTGACCCAGATCTCGCGAATATATCGATTCCTGCCAACGATGACACTATGACTTCAATTCGATTGATTCTTAACAAATTAGTATTTGCAATTTGTGAGGGCCGT------TCTCTCTAT---------ATGGGACAAAAAATAAATCCACTCGGTTTCAGACTTGGTACAACCCAAAATCACCATTCCTTTTGGTTCGCACAACCAAAAAATTATTCTGAAGGTCTACAAGAAGATAAAAAAATACGGAATTGTATCAAGAACTATATACAATCCGAAGTAATTACACATATAGAAATTCAAAAAGAAGGAGCGATCGAAGAATTAGAGAAAGATATCCAAAAGGAA------GTGAATTCT---------------GTAAACCAAAGACTTAATATTGCTATC---GAAAAAGTTAAAGAACCT---TATAGACAACCTACCATTCTTGCAGAATATATAGCTTTCCAATTAAAAAATAGAGTTTCATTCCGAAAGGCAATGAAAAAAGCCATTGAATTAACTAAA---AAAGCCGATATAAAGGGAGTAAAAATCAAAATTGCAGGCCGTCTAGGAGGGAAAGAAATTGCACGTGCCGAATGCATCAAAAAGGGTAGACTTCCCCTCCAAACAATTCGCGCTAAAATTGATTATTGCTGCTATCCAATTCGAACTATCTATGGAGTATTAGGTGTAAAAATTTGGATATTCGTAGAAATGTCACGTCGAGGTACTGCAGAAAAAAGAACTGCAAAATCCGATCCAATTTTTCGTAATCGATTAGTTAACATGGTGGTTAACCGTATTATGAAAGACGGAAAAAAATCATTGGCTTATCAAATTCTCTATCGAGCCGTGAAAAAGATTCAACAAAAGACAGAAACAAATCCACTATTGGTTTTACGTCAAGCAATACGTAGAGTAACTCCCAATATAGGAGTAAAAACAAGACGTAAT------AAAAAA---------------GGA------------------TCGACG---------CGGAAAGTTCCGATTGAAATAGGATCTAAACAA------GGAAGAGCACTTGCCATTCGTTGGTTATTAGAAGCATCCCAAAAGCGTCCGGGTCGAAATATGGCTTTCAAATTAAGTTCCGAATTAGTAGATGCTGCC---AAAGGGAGTGGGGGTGCCATACGCAAAAAGGAAGCGACTCATAGAATGGCAGAGGCAAATAGAGCTCTTGCACATTTTCGTATGGGCAAGGACACTATTGCTGATTTACTAACCTCTATAAGAAACGCAGACATGAGTAAAAAAGGAACTGTTCGAGTAGTATCTACAAATATTACCGAAAACATTGTTAAAATACTTCTACGAGAGGGTTTTATTGAAAGTGTTCGGAAACAT------CAAGAAAGTAACAGATATTTCTTGGTTTCAACTTTGCGA---------CATCAAAAGAGA---------------------AGGACTAGAAAGGGAATA------TATAGAACTAGA------------ACCTTT---TTAAAGCGT---------------------------ATCAGCCGACCTGGCTTACGAATTTATGCTAACTATCAAGGAATTCCTAAGGTTTTGGGCGGAATGGGAATTGCTATTCTTTCTACTTCTCAAGGTATAATGACAGATCGAGAAGCTCGACTAAACAGAATTGGGGGAGAAGTCTTATGTTATATATGG?????????????????????????????????????????????????????????????????????????????????????????????????????????????????????????????????????????????????????????????????????????????????????????????????????????????????????????????????????????????????????????????????????????????????????????????????????????????????????????????????????????????????????????????????????????????????ATGAATTGGCGATCAGAACACATATGGATAGAACTTCTAAAAGGTTCTCGAAAAAGAGGTAATTTTTTCTGGGCCTGTATTCTTTTTCTAGGTTCATTAGGATTCTTAGCGGTTGGGGCTTCTAGTTATCTTGGTAAGAATATGATATCCGTACTTCCATCTCAACAAATTCTTTTTTTTCCACAGGGGGTCGTGATGTCTTTCTACGGAATCGCGGGCCTATTCATTAGCTCCTATTTGTGGTGCACTATTTTGTGGAATGTAGGCAGTGGTTATGACCGATTTGATAGAAAAGAGGGAATAGTGTGCATTTTTCGTTGGGGATTCCCTGGAATAAAACGTCGCATCTTCCTTCGATTCCTTGTGCGGGATATCCAATCAATTAGAATTCAGGTTAAAGAAGGTCTTTATCCTCGTCGTATCCTTTATATGGAAATACGTGGCCAGGGGGTCATTCCCTTGACTCGTACTGATGAGAAGTTTTTTACTCCACGAGAAATTGAACAAAAAGCTGCCGAATTAGCCTATTTCTTGCGCGTACCAATTGAAGTATTT????????????????????????????????????????????????????????????????????????????????????????????????????????????????????????????????????????????????????????????????????????????????????????????????????????????????????????????????????????????????????????????????????????????????????????????????????????????????????????????????????????????????????????????????????????????????????????????????????????????????????????????????????????????????????????????????????????????????????????????????????????????????????????????????????????????????????????????????????????????????????????????????????????????????????????????????????????????????????????????????????????????????????????????????????????????????????????????????????????????????????????????????????????????????????????????????????????????????????????????????????????????????????????????????????????????????????????????????????????????????????????????????????????????????????????????????????????????????????????????????????????????????????????????????????????????????????????????????????????????????????????????????????????????????????????????????????????????????????????????????????????????????????????????????????????????????????????????????????????????????????????????????????????????????????????????????????????????????????????????????????????????????????????????????????????????????????????????????????????????????????????????????????????????????????????????????????????????????????????????????????????????????????????????????????????????????????????????????????????????????????????????????????????????????????????????????????????????????????????????????????????????????????????????????????????????????????????????????????????????????????????????????????????????????????????????????????????????????????????????????????????????????????????????????????????????????????????????????????????????????????????????????????????????????????????????????????????????????????????????????????????????????????????????????????????????????????????????????????????????????????????????????????????????????????????????????????????????????????????????????????????????????????????????????????????????????????????????????????????????????????????????????????????????????????????????????????????????????????????????????????????????????????????????????????????????????????????????????????????????????????????????????????????????????????????????????????????????????????????????????????????????????????????????????????????????????????????????????????????????????????????????????????????????????????????????????????????????????????????????????????????????????????????????????????????????????????????????????????????????????????????????????????????????????????????????????????????????????????????????????????????????????????????????????????????????????????????????????????????????????????????????????????????????????????????????????????????????????????????????????????????????????????????????????????????????????????????????????????????????????????????????????????????????????????????????????????????????????????????????????????????????????????????????????????????????????????????????????????????????????????????????????????????????????????????????????????????????????????????????????????????????????????????????????????????????????????????????????????????????????????????????????????????????????????????????????????????????????????????????????????????????????????????????????????????????????????????????????????????????????????????????????????????????????????????????????????????????????????????????????????????????????????????????????????????????????????????????????????????????????????????????????????????????????????????????????????????????????????????????????????????????????????????????????????????????????????????????????????????????????????????????????????????????????????????????????????????????????????????????????????????????????????????????????????????????????????????????????????????????????????????????????????????????????????????????????????????????????????????????????????????????????????????????????????????????????????????????????????????????????????????????????????????????????????????????????????????????????????????????????????????????????????????????????????????????????????????????????????????????????????????????????????????????????????????????????????????????????????????????????????????????????????????????????????????????????????????????????????????????????????????????????????????????????????????????????????????????????????????????????????????????????????????????????????????????????????????????????????????????????????????????????????????????????????????????????????????????????????????????????????????????????????????????????????????????????????????????????????????????????????????????????????????????????????????????????????????????????????????????????????????????????????????????????????????????????????????????????????????????????????????????????????????????????????????????????????????????????????????????????????????????????????????????????????????????????????????????????????????????????????????????????????????????????????????????????????????????????????????????????????????????????????????????????????????????????????????????????????????????????????????????????????????????????????????????????????????????????????????????????????????????????????????????????????????????????????????????????????????????????????????????????????????????????????????????????????????????????????????????????????????????????????????????????????????????????????????????????????????????????????????????????????????????????????????????????????????????????????????????????????????????????????????????????????????????????????????????????????????????????????????????????????????????????????????????????????????????????????????????????????????????????????????????????????????????????????????????????????????????????????????????????????????????????????????????????????????????????????????????????????????????????????????????????????????????????????????????????????????????????????????????????????????????????????????????????????????????????????????????????????????????????????????????????????????????????????????????????????????????????????????????????????????????????????????????????????????????????????????????????????????????????????????????????????????????????????????????????????????????????????????????????????????????????????????????????????????????????????????????????????????????????????????????????????????????????????????????????????????????????????????????????????????????????????????????????????????????????????????????????????????????????????????????????????????????????????????????????????????????????????????????????????????????????????????????????????????????????????????????????????????????????????????????????????????????????????????????????????????????????????????????????????????????????????????????????????????????????????????????????????????????????????????????????????????????????????????????????????????????????????????????????????????????????????????????????????????????????????????????????????????????????????????????????????????????????????????????????????????????????????????????????????????????????????????????????????????????????????????????????????????????????????????????????????????????????????????????????????????????????????????????????????????????????????????????????????????????????????????????????????????????????????????????????????????????????????????????????????????????????????????????????????????????????????????????????????????????????????????????????????????????????????????????????????????????????????????????????????????????????????????????????????????????????????????????????????????????????????????????????????????????????????????????????????????????????????????????????????????????????????????????????????????????????????????????????????????????????????????????????????????????????????????????????????????????????????????????????????????????????????????????????????????????????????????????????????????????????????????????????????????????????????????????????????????????????????????????????????????????????????????????????????????????????????????????????????????????????????????????????????????????????????????????????????????????????????????????????????????????????????????????????????????????????????????????????????????????????????????????????????????????????????????????????????????????????????????????????????????????????????????????????????????????????????????????????????????????????????????????????????????????????????????????????????????????????????????????????????????????????????????????????????????????????????????????????????????????????????????????????????????????????????????????????????????????????????????????????????????????????????????????????????????????????????????????????????????????????????????????????????????????????????????????????????????????????????????????????????????????????????????????????????????????????????????????????????????????????????????????????????????????????????????????????????????????????????????????????????????????????????????????????????????????????????????????????????????????????????????????????????????????????????????????????????????????????????????????????????????????????????????????????????????????????????????????????????????????????????????????????????????????????????????????????????????????????????????????????????????????????????????????????????????????????????????????????????????????????????????????????????????????????????????????????????????????????????????????????????????????????????????????????????????????????????????????????????????????????????????????????????????????????????????????????????????????????????????????????????????????????????????????????????????????????????????????????????????????????????????????????????????????????????????????????????????????????????????????????????????????????????????????????????????????????????????????????????????????????????????????????????????????????????????????????????????????????????????????????????????????????????????????????????????????????????????????????????????????????????????????????????????????????????????????????????????????????????????????????????????????????????????????????????????????????????????????????????????????????????????????????????????????????????????????????????????????????????????????????????????????????????????????????????????????????????????????????????????????????????????????????????????????????????????????????????????????????????????????????????????????????????????????????????????????????????????????????????????????????????????????????????????????????????????????????????????????????????????????????????????????????????????????????????????????????????????????????????????????????????????????????????????????????????????????????????????????????????????????????????????????????????????????????????????????????????????????????????????????????????????????????????????????????????????????????????????????????????????????????????????????????????????????????????????????????????????????????????????????????????????????????????????????????????????????????????????????????????????????????????????????????????????????????????????????????????????????????????????????????????????????????????????????????????????????????????????????????????????????????????????????????????????????????????????????????????????????????????????????????????????????????????????????????????????????????????????????????????????????????????????????????????????????????????????????????????????????????????????????????????????????????????????????????????????????????????????????????????????????????????????????????????????????????????????????????????????????????????????????????????????????????????????????????????????????????????????????????????????????????????????????????????????????????????????????????????????????????????????????????????????????????????????????????????????????????????????????????????????????????????????????????????????????????????????????????????????????????????????????????????????????????????????????????????????????????????????????????????????????????????????????????????????????????????????????????????????????????????????????????????????????????????????????????????????????????????????????????????????????????????????????????????????????????????????????????????????????????????????????????????????????????????????????????????????????????????????????????????????????????????????????????????????????????????????????????????????????????????????????????????????????????????????????????????????????????????????????????????????????????????????????????????????????????????????????????????????????????????????????????????????????????????????????????????????????????????????????????????????????????????????????????????????????????????????????????????????????????????????????????????????????????????????????????????????????????????????????????????????????????????????????????????????????????????????????????????????????????????????????????????????????????????????????????????????????????????????????????????????????????????????????????????????????????????????????????????????????????????????????????????????????????????????????????????????????????????????????????????????????????????????????????????????????????????????????????????????????????????????????????????????????????????????????????????????????????????????????????????????????????????????????????????????????????????????????????????????????????????????????????????????????????????????????????????????????????????????????????????????????????????????????????????????????????????????????????????????????????????????????????????????????????????????????????????????????????????????????????????????????????????????????????????????????????????????????????????????????????????????????????????????????????????????????????????????????????????????????????????????????????????????????????????????????????????????????????????????????????????????????????????????????????????????????????????????????????????????????????????????????????????????????????????????????????????????????????????????????????????????????????????????????????????????????????????????????????????????????????????????????????????????????????????????????????????????????????????????????????????????????????????????????????????????????????????????????????????????????????????????????????????????????????????????????????????????????????????????????????????????????????????????????????????????????????????????????????????????????????????????????????????????????????????????????????????????????????????????????????????????????????????????????????????????????????????????????????????????????????????????????????????????????????????????????????????????????????????????????????????????????????????????????????????????????????????????????????????????????????????????????????????????????????????????????????????????????????????????????????????????????????????????????????????????????????????????????????????????????????????????????????????????????????????????????????????????????????????????????????????????????????????????????????????????????????????????????????????????????????????????????????????????????????????????????????????????????????????????????????????????????????????????????????????????????????????????????????????????????????????????????????????????????????????????????????????????????????????????????????????????????????????????????????????????????????????????????????????????????????????????????????????????????????????????????????????????????????????????????????????????????????????????????????????????????????????????????????????????????????????????????????????????????????????????????????????????????????????????????????????????????????????????????????????????????????????????????????????????????????????????????????????????????????????????????????????????????????????????????????????????????????????????????????????????????????????????????????????????????????????????????????????????????????????????????????????????????????????????????????????????????????????????????????????????????????????????????????????????????????????????????????????????????????????????????????????????????????????????????????????????????????????????????????????????????????????????????????????????????????????????????????????????????????????????????????????????????????????????????????????????????????????????????????????????????????????????????????????????????????????????????????????????????????????????????????????????????????????????????????????????????????????????????????????????????????????????????????????????????????????????????????????????????????????????????????????????????????????????????????????????????????????????????????????????????????????????????????????????????????????????????????????????????????????????????????????????????????????????????????????????????????????????????????????????????????????????????????????????????????????????????????????????????????????????????????????????????????????????????????????????????????????????????????????????????????????????????????????????????????????????????????????????????????????????????????????????????????????????????????????????????????????????????????????????????????????????????????????????????????????????????????????????????????????????????????????????????????????????????????????????????????????????????????????????????????????????????????????????????????????????????????????????????????????????????????????????????????????????????????????????????????????????????????????????????????????????????????????????????????????????????????????????????????????????????????????????????????????????????????????????????
>Ananas_comosus_Ananas_comosus
ATGTCTCGTTACCGAGGACCTCGTTTTAAAAAAATACGCCGTCTGGGA---GCTTTACCAGGACTAACTAGTAAAAGACCT------AGATCCGGAAGTGAT---CTTAAAAACCAATTGCGTTCTGGG------------------------AAAAAATCGCAATATCGTATTCGTCTAGAAGAAAAACAGAAATTGCGTTTTCATTATGGTCTGACAGAGCGACAATTACTTAGATATGTACATATCGCTGGAAAAGCCAAAGGGTCAACGGGTCAGGTTTTACTACAACTACTTGAAATGCGTTTGGATAACATCCTTTTTCGATTGGGTATGGCTTCGACCATCCCCGGAGCCAGGCAATTAGTTAACCATAGACATATTTTAGTTAATGGTCGTATAGTGGATATACCAAGTTATCGTTGCAAACCCCGAGATATTATTACTGCGAAGGATAACCAAGGATCAAAAGGTCTGATTCAAAATTCTATTGCT---------------------------TCATCCGCCCAT------GAGGAATTG---------------------------CCAAAA------CATTTG---------------------------ACTATTGACTCA------------TTCCAATATAAAGGATTAGTAAATCAAATAATAGATAGTAAATGGATCGGTTTG---AAAATAAATGAGTTGTTAGTCGTAGAATATTATTCTCGTCAGACTATGATTCAACCTCAGACCCTTTTGAATGTAGCGGATAACAGCGGAGCTCGAAAATTGATGTGTATTCGAATCATAGGA---GCTGGTAATCACCGATATGCTCATATTGGTGATGTTATCGTTGCTGTAATCAAAGAAGCAGTTCCCAATATGCCTCTAGAAAGATCAGAAGTAATTAGAGCTGTAATTGTACGTACATGTAAAGAACTCAAACGTGAAAACGGTATGATAATACGATATGACGACAATGCTGCAGTTGTCATTGATCAAGAAGGAAATCCAAAAGGAACTCGAGTTTTTGGTGCGATCGCTCGAGAATTGAGACAG------------------TTGAATTTTACTAAAATAGTTTCATTAGCTCCCGAAGTATTAATGGCAAGAAAAAGTTTGATTCAGAGGGAGAACAAGCGGAAAAATTTGGAACAGAAATATCATTTGATTCGCCGATCCTCAAAAGAA------------------------------------------------------------------------------AAAATA------------AGCAAAGTTTCATCGTTG------AGT---GAAAAATGGGAAATTCATGGAAAATTGCAATCCCCACCACGTAATAGTGCACCTATACGTCTTCATCGACGTTGTTTTTTGACTGGAAGACCTAGAGCTAACTATCGAGACTTTGGCCTATCCGGACACATACTTCGAGAAATGGTTTATGCATGTTTGTTACCGGGCGCAACAAGATCAAGTTGGATGAAAATAAGGGCTTCCGTTCGTAAAATTTGTGAAAAATGTCGACTGATTCGCAGGCGTGGGCGAATTATAGTGATTTGT---TCCAATCCGAAACATAAACAGAGACAAGGGGATTTCGATATAAATAAAAAATACAGACATTTATGGGTTCAATGCGAAAAT------TGTTATGGATTAAATTATAAAAAACTTCTTAGGTCAAAAATGAATATTTGTGAACAGTGTGGATATCATTTGAAAATGAGT---AGTTCAGATAGAATCGAACTTTCGATTGATTCGGGCACTTGGGATCCTATGGATGAAGATATGGTTTATAAAGATCGTATCGATTCTTATCAAAGAAAGACAGGTTTAACTGAAGCTGTTCAAACAGGCATAGGTCAACTAAACGGTATTACCGTAGCAATTGGGGTTATGGATTTTCAGTTCATGGGAGGTAGTATGGGATCTGTAGTAGGTGAGAAAATCACTCGT------TTGATTGAGTATGCTACTAATCGATCTCTACCTGTCATTATTGTGTGTGCTTCTGGAGGAGCACGCATGCACGAAGGAAGTTTGAGCTTGATGCAAATGGCTAAAATATCTTCTGCTTCATATGAT------TACCAATCC---------ACTAAAAAGTTATTCTATGTATCAGTCCTTACATCTCCTACAACCGGTGGAGTAACAGCCAGTTTTGGTATGTTGGGAGATATCATTATTGCTGAACCTAATGCGTACATTGCATTTGCGGGTAAAAGAGTAATTGAACAAACATTGAATAAGACAGTACCCGATGGTTCACAAGCGGCTGAGTATTTATTCCATAAA---GGCTTATTCGACCCAATCGTACCACGTAATCCTTTAAAAGGTGTTCTAAGTGAGTTATTTCAGCTCCATGGTTTCTTTCGAGCCGACGAAATTAGTAATATTATCCGTGAACGTATTGAACAATATAATAGAGAAGTAAAGATTGTGAATACCGGTACCGTACTTCAAGTAGGCGACGGCATTGCTCGTATTCATGGTCTTGATGAAGTAATGGCAGGTGAATTAGTAGAATTTGAAGAGGGTACAATAGGCATTGCTCTGAACTTGGAATCCAATAATGTTGGCGTTGTATTAATGGGTGATGGTTTGATGATACAAGAGGGAAGTTCTGTAAAAGCAACAGGAAGAATTGCTCAGATACCTGTGAGTGAGGCTTATTTGGGTCGTGTTATAAATGCTTTGGCTACACCTATTGATGGGAGAGGGGAAATTTCAGCTTCTGAATCTCGGTTAATTGAATCCCCTGCCCCCGGTATTATTTCGAGACGTTCTGTATATGAGCCCCTTCAAACAGGGCTTATTGCTATTGATTCGATGATCCCTATAGGACGCGGTCAGCGAGAATTAATTATTGGGGACAGACAGACCGGCAAAACAGCAGTAGCCACAGATACGATTCTCAATCAAAAAGGGCAAAATGTAATATGTGTTTATGTAGCTATCGGTCAAAAAGCATCTTCTGTGGCTCAGGTAGTGACTACTTTCCAGGAGCGAGGGGCCATGGAATACACTATTGTCGTAGCTGAAACGGCGGATTCACCTGCTACATTACAATACCTCGCCCCTTATACGGGAGCAGCTTTGGCTGAATATTTTATGTACCGTGAACGACATACTTTAATAATTTATGATGATCTCTCCAAACAGGCACAAGCTTATCGCCAAATGTCTCTTCTATTAAGAAGACCTCCCGGTCGTGAAGCTTATCCAGGAGATGTTTTTTATTTGCATTCACGCCTTTTGGAAAGAGCCGCTAAATCAAGTTCTAGTTTAGGTGAAGGAAGTATGACTGCTTTACCAATAGTTGAGACTCAATCTGGAGACGTTTCAGCTTATATTCCTACTAATGTAATTTCCATTACAGATGGACAAATATTCTTATCCGCCGATCTATTCAATGCTGGAATCCGACCTGCTATTAATGTGGGTATTTCTGTTTCCAGAGTAGGATCCGCAGCTCAAATTAAAGCCATGAAACAGGTAGCTGGCAAATCAAAATTGGAACTAGCGCAATTCGCAGAGTTAGAAGCCTTTGCACAATTTGCTTCTGATCTCGATAAAGCTACTCAGAATCAATTGGCAAGAGGTCAACGATTACGTGAGTTGCTTAAACAATCCCAATCAGACCCTCTCACGGTGGAAGAGCAGATAGCTACTATTTATACCGGAGCGAATGGATATCTTGATCCGTTAGAAATTGGACAGGTAAAGAAATTTCTTGTTCAGTTACGTACTTACTTAAAAAAGAATAAACCTCAATTCCAAGAAATTCTATCTTCTACCAAGACATTCACCGAGCAAGCAGAAGCCGTTTTGAAGGAAGCTATTCAGGAACAGATCGAACTATTTCTACTTGGGTGTATCGCTCAAATTATTGGCCCAGTACTGGATGTCGTTTTTCCCCCGGGCAAAATGCCTAATATTTATAACGCTTTGGTAGTTAAGGGTCGA---AATACTGTCGGT---CAGCAAATTAATGTGACTTGCGAGGTACAACAATTATTAGGAAATAATCGAGTTAGAGCTGTAGCTATGAGTGCTACAGATGGGCTGATGAGAGGAATGGAAGTGATTGACACGGGAGCTCCTCTAAGTGTTCCAGTCGGCGGAGCTACTCTCGGGCGAATCTTCAACGTTCTTGGAGAGCCTGTTGATAATTTAGGTCCTGTAGATACTCGCACAACATCTCCTATTCATAGATCTGCGCCTGCCTTTATACAGTTAGATACGAAATTATCAATCTTTGAAACAGGTATTAAAGTGGTAGATCTTTTAGCTCCTTATCGCCGTGGAGGAAAAATCGGACTATTTGGGGGAGCTGGAGTAGGTAAAACAGTACTCATCATGGAATTGATCAACAACATTGCCAAAGCTCATGGAGGCGTATCTGTATTTGGCGGAGTAGGAGAACGTACTCGTGAAGGAAATGATCTTTACATGGAAATGAAAGAATCCGGAGTAATTAATGAAAAAAATCTTGCAGAATCAAAAGTAGCTTTAGTCTATGGTCAAATGAATGAACCGCCGGGAGCTCGTATGAGAGTTGGTTTGACTGCCCTAACTATGGCAGAATATTTCCGGGATGTTAATGAACAAGATGTGCTTCTATTCATCGACAATATCTTTCGTTTTGTCCAAGCAGGATCAGAAGTATCCGCATTATTAGGGAGAATGCCTTCTGCAGTGGGTTATCAACCTACCCTTAGTACAGAAATGGGTTCTTTGCAAGAAAGAATTACTTCTACCAAAGAGGGATCTATAACTTCGATCCAAGCAGTTTATGTACCTGCGGACGATTTGACCGACCCTGCTCCTGCCACTACATTTGCACATTTAGATGCTACTACCGTACTATCAAGAGGATTAGCTGCCAAAGGTATTTATCCAGCAGTAGATCCTTTAGATTCAACGTCAACTATGTTACAACCTCGGATCGTTGGCGAGGAACATTATGAAACTGCGCAAAGAGTTAAGCAAACTTCACAACGTTACAAAGAACTTCAGGACATTATAGCAATTCTTGGGTTGGATGAATTATCCGAGGAGGATCGTTTAACTGTAGCAAGAGCACGAAAAATTGAGCGTTTCTTATCACAACCCTTCTTCGTGGCAGAAGTATTTACTGGTTCCCCAGGAAAATATGTTGGTCTTGCAGAAACAATTAGGGGGTTTCAACTGATCCTTTCCGGAGAATTAGATGGTCTGCCCGAGCAGGCCTTTTATTTGGTGGGTAACATCGATGAAGCTACCGCGAAAGCTATGAACTTAATGACC---------TTAAATCTTTGTGTACTGACTCCTAATCGAATTATTTGGGAT---TCAGAAGTGAAAGAAATCATTTTATCTACAAATAGTGGCCAAATTGGTGTATTACCAAACCACGCCCCTATTGCCACGGCTGTAGATATAGGTCTTTTGAGAATA---CGCCTC---AACGACCAATGGTTAACGGTGGCTCTGATGGGTGGTTTTGCTAGAATAGGGAATAATGAGATCACCATTTTAGGAAATGATGCGGAGATGAGTACTGATATTGATCCACAAGAAGCTCAACAAGCTCTTGAAATAGCTGAAGCTAACTTGAGTAGAGCTGAGGGTAAGAGACAAGTGATTGAAGCGAATCTAGCTCTCAGACGAGCTAGGACACGAGTAGAGGCT---GCCAATGCTATTTCCATGAAAAATGTAACCGATTCT------------------------------------TTCGTTTTCTCACGCCACTGGCCATCCGCCGGGAGTTTCGGGTTTAATACCGATATTTTAGCAACAAATCCAATAAATCTAAGTGTAGTGATTGGTGTATTGATTTTTTTTGGAAAGGGAGTG---------------TTAAATGATTTATTAGATAATCGAAAACAGAGGATCTTGAGTACTATTCGAAATTCAGAAGAATTACGTAGAGGGGCCATTGAGCAGCTCGAAAAAGCCCGGGTTCGCTTACAGAAAGTGGAACTGGAAGCAGATGAGTATCGAATGAATGGATACTCTGAGATAGAACGAGAAAAAGAAAATTTGATTAAAGCTACTTGTGATAGTTTGGAACGATTAGAAAATTACAAAAATGAAACCCTTCATTTTGAACAACAAAGAGCGATAAATCAAGTCCGACAACGAGTTTTCCAACAAGCCTTACAAGGAGCTCTAGGAACTCTGAATAGTTGTTTG------AATACCGAGTTACATTTCCGTGCGATCCGTACTAATATTGGCATTCTTGGGGCCATGATGAATCCACTGATTTCTGCCGCTTCCGTTATTGCTGCTGGATTGGCTGTAGGACTTGCTTCTATTGGACCTGGAGTTGGTCAAGGTACTGCTGCAGGCCAAGCTGTAGAGGGTATTGCGAGACAACCAGAAGCAGAGGGTAAAATACGAGGTACTTTATTGCTTAGTCTAGCTTTTATGGAAGCTTTAACAATTTACGGACTGGTTGTGGCATTAGCGCTTTTATTTGCGAATCCTTTTGTTATGAATGTTATACCATGTTACATTAAAACACTCAAGGGGTTATATGATATATCGGGTGTAGAAGTAGGCCAACATTTCTATTGGCAAATAGGAGGTTTACAAATCCATGCCCAAGTACTTATCACTTCTTGGGTCGTAATTGCTATCTTGTTAGGTTCAGTCATCATAGCTGTTCGGAATCCACAAACCATTCCGACCGACGGTCAGAATTTCTTTGAATATGTCCTTGAATTTATTCGAGACTTGAGCAAAACCCAGATTGGA---------GAAGAATATGGACCTTGGGTTCCCTTTATTGGAACTATGTTCCTATTTATTTTTGTTTCTAATTGGTCAGGTGCTCTTTTACCTTGGAAAATCATACAGTTACCTCATGGGGAGTTAGCTGCGCCCACGAATGATATAAATACTACTGTTGCTTTAGCTTTACCCACGTCAGTGGCATATTTTTATGCGGGTCTTACCAAAAAAGGATTGGGTTATTTCGAGAAATACATCAAACCAACTCCAATACTTTTACCAATTAACATCCTAGAAGATTTCACAAAACCTTTATCTCTTAGCTTTCGACTATTCGGGAATATATTGGCTGATGAATTAGTAGTTGTTGTTCTTGTTTCTTTAGTCCCTTCAGTAGTTCCTATACCTGTCATGTTTCTTGGATTATTTACAAGTGGTATTCAAGCTCTTATTTTTGCAACGTTGGCCGCGGCTTATATAGGCGAATCCATGGAGGGTCATCATATGATATTTGCGACTTTAGAACATATATTAACTCATATCTCTTTTTCGATCATTTCAATTGTGATTACGATTCATTTGATGACC------TTATTAGTCCACAAAATTGTAGGATTACGTAATTGGTCAGAAAAAGGGATGATAGCCACTTTTTTCTCTATAACAGGATTATTAGTTTCTCGTTGGATTTCTTCGGGACATTTTCCATTAAGTAATTTATACGAGTCATTAATCTTCCTTTCATGCAGTTTCTTCATTATT------CATATAATTCCCAAGCTA------CGTAACCTT------AAAAATGATTTA------------------AGCACAATAATTGCACCAAGTACCATTTTTACTCAAGGCTTTGCCATGTCGGGT------CTTTCAACTGAAATGCATCAATCTGCAATATTAGTACCTGCTCTACAATCTCAGTGGTTAATGATGCACGTAAGTATGATGTTATTGAGCTATGCAGCTCTTTTATGCGGATCATTATTATCAGTCGCTCTTCTAGTCATT---------ACATTT------CGAAAAAACATCGATATTTTTTGT---------AAAAGCAATAAT------TTCTTA------ATT---AAATCATTTTTCTTTGGCTTTGGTGAGATT------GAA------TAT------------TTGAATGAAAAAAGAAGTGTTTTAAAAAACACTTCTTTTCCT---------------TCATTTCGAAATTATTACAAATATCAATTAACTGAGCGTTTGGATTATTGGAGTTATCGTGTCATTAGTCTAGGGTTTACCTTTTTAACCATAGGTATTCTTTGTGGAGCAGTATGGGCTAATGAGGCATGGGGATCCTATTGGAATTGGGACCCCAAGGAAACTTGGGCATTTATTACTTGGACCATATTCGCGATTTATTTACATACT------------------------AGA---------------ACAAATATAAATTGGAAAGGTACGAATTCTGCACTTGTAGCTTCTACAGGATTTCTTATAATTTGGATATGCTATTTTGGGATCAATCTATTAGGAATAGGTCTACATAGTTATGGTTCATTCACAATGAAAAAAAAGAAAGCATTGCCTTCTTTCCCATATCTTGTATCTATAGTA---------TTTTTGCCCTGGTGGGTCTCTCTCTCATTTAATAAATGTCTGGAGCTTTGGGTTACTAATTGGTGG------AATACCGGGCAATCCGAAACTCTCTTGAATATCATTCAAGAGAAAAACGTTCTAGAAAGATTCATAGAATTAGAAGAACTCTTTCTGTTGGACGAAATGATAAAGGAGTACCCGGAGACACATATACAAAAACTT------CGTATAGGAATACACAAGGAAACGATACAATTGGTCAAAACACACAATGAATATCATCTCCATATCATTTTGCATTTCTCGACAAATATAATCTCTTTCGCTATTCTAAGTGGTTATTTTATTTTGGGTAATGAGGAACTTGTCATTCTTAATTCTTGGGTTCAGGAATTCCTCTATAACTTAAGTGACACAATAAAAGCTTTTTCGATTCTTTTAGTTACTGATTTATGGATTGGATTTCACTCAACTCATGGTTGGGAACTAATAATTGGTTCGTTCTACAACGATTTTGGATTGGCTCATAACGATCAAATTATATCTGGTCTTGTTTCCACCTTTCCAGTTATTCTAGATACAATTGTGAAATATTGGATTTTCCGTTATTTAAATCGTGTATCTCCTTCGCTTGTAGTCATTTATCATTCAATGAATGAAATGCCCATTGGTGTTCCAAAAGTACCTTTT------------CGGAGTCCTGGA------------GAGGAAGATGCGGTTTGGGTTGAC------------------------GTATACAACCGACTTTATCGAGAAAGATTACTTTTTTTAGGCCAAGAGGTTGATAGCGAGATCTCGAATCAACTTGTTGGTCTCATGGTATATCTC------------------------AGTATAGAA------------GATGCT---------ACTAAGGATCTTTATTTGTTTATAAACTCTCCCGGCGGATGGGTAATACCAGGAATAGCCATTTATGATACTATGCAATTTGTGCCACCTGATGTGCATACAATATGCATGGGGTTAGCCGCGTCAATGGGATCTTTTATTCTGGTCGGAGGAGAAATTACCAAACGTATAGCATTCCCTCACGCTAGGGTTATGATTCACCAACCTGCTAGT---TCTTTTTATGAGGCGCAAGCAGGG------------------------------------------------GAATTTATCCTGGAAGCGGAAGAACTACTGAAACTTCGCGAAACCCTAACAAAGGTTTATGTACAAAGAACGGGCAACCCTTTATGGGTTGTATCCGAGGATATGGAAAGGGATGTTTTTATGTCAGCAACAGAAGCCCAAGCTCATGGCATTGTTGATATGAAAGAACAAAAA---------------------TTGATTCATGAGGGTTTAATTACTGAATCACTTCCCAACGGTATGTTCCGGGTCCGTTTAGATAATGAA------------GATCTAATTCTAGGATATGTTTCAGGGAGGATCCGGCGCAGTTTTATACGGATACTA------CCGGGAGATAGAGTAAAAATTGAAGTAAGTCGTTATGATTCAACCAGGGGA---------------------------------------------CGTATAATTTATCGACTT---CGCAACAAAGAT-GAAAAA------GATAGATCTCGG------CAACAA------CACTTCCTATATCCGCTTCTTTTTCAGGAGTATATTTACGCGTTTGCTCATGATCATGGTTTA---AATGATTCGATTTTTTACGAACCCGTG---------------------GAAATT------ATTGGT------------TATGACAAAAAATCTAGTTCAGTACTTGTGAAACGTTTAATTATTCGAATGTATCAACAGAATTATTTGATTAATTCGGTT---AATTAT------------TCT------AACCAAAATCGA------TTCGTTGGGCACAACACTTAT------TTTTATTCTCATTTTTTTTCTCAGATGATATCAGAAGGTTTTGCGATCATTGTGGAAATTCCATTCTCGCTGCGATTAGTA------TCTTTTCCCGAAGAAAAAGAA---ATACCAAAATGTCAGAATTTACGATCTATTCATTCAATATTTCCCTTTTTAGAGGACAAATTATCACATTTAAATTATGTGTCAGATATACTAATACCCTATCCTATCCATTTGGAAATCTTGGTTCAAATCCTTCAATGCCGGATCCAAGATGTTCCATCTTTGCATTTATTGCGATTCTTTCTCCAC------GAATATCATAATTGGAAT------AGTCTCATTACTCCGAAGAAATCA------ATTTACGTT------TTT---------TCAAAA------GAAAATAAAAGACTATTTTGGTTCCTATATAATTCTTATGTATCTGAATGCGAATTTGTATTCGTTTTTCTTCGTAAACAATCTTCTTATTTACGATTAACATCTTCTGGAACCTTTCTTGAGCGAATACAGTTCTATGGAAAAATAGAACAT------CTTATAGTAGTGTACCGT------AATTATTTTCAG---AAAACT------TTATGGTTCTTCACGGATCCTTTCATGCATTATGTTCGATATCAAGGAAAAGCAATTCTGGCTTCAAAAGGGACTCATCTTTTGATGAAGAAGTGGAAATGTTACCTTGTCAATCTCTGGCAATATTATTTTCATTTTTGGTCTCAACCACACAGGATTCATATAAACCAATTATCA------AACTATTCCTTCTATTTTCTGGGTTATCTTTCAAGTGTACTA---AGAAATCCTTTGGTGGTAAGGAATCAAATGTTGGAGAATTCATTTCTAATAGAAACTGGTATTAAGAAATTCGATACCATAGTCCCAGTTATTCCTCTCATTGGATCATTGTCTAAAGCTAAATTTTGTACCGTATCGGGACATCCTATTAGTAAGCCGATCTGGACCGATTTATCAGATTGTGATATTATTGATCGATTTGGTCGGATATGTAGAAATCTTTCTCATTATCATAGTGGATCCTCC------GAAAAACGGAGTTTGTATCGAATAAAGTATATACTTAGACTTTCGTGTGCTAGAACTTTAGCTCGTAAACATAAGAGTACGGTACGCTCTTTTTTGCGGAGA------TTAGGTTCGGCATTATTAGAAGAATTTTTTACGGAAGAAGAACAAGTTCTTTCTTTGATGATAATTGAT------ACGACAGAAGTACAAACTATCAATTCTTTTTCTACATCGGAATTTTTAAAAGAAGTGTATGGACTAATATGGATT---GTACCCATTTTGACCCTTATATTGGGAATCACAATAGGGGTACTAGTAATTGTGTGGTTAGAAAGAGAAATATCTGCAGCGATACAACAACGTATTGGGCCTGAATATGCTGGCCCGTTGGGAATTCTTCAAGCTATAGCGGATGGGACTAAACTACTTTTTAAAGAGGACCTCCTCCCATCTCGAGGAGATATTCGTTTGTTTAGTGTGGGACCGTCTATAGCGGTTATATCAATTCTACTAAGTTATTTAGTAATTCCTTTTGGGTATCGTCTTGTTTTAGCCGATCTCAGTATAGGTGTTTTTTTATGGATCGCCATTTCCAGTATTGCTCCTATTGGGCTTCTTATGTCAGGATATGGATCGAATAATAAATATTCCTTTTTAGGTGGTCTACGAGCTGCTGCTCAATCTATTAGTTATGAAATACCATTAACTCTATGTGTGTTATCAATATCTCTATTATCTAACAGTTCAAGTACAGTTGATATAGTTGAAGCACAGTCAAAATATGGTTTTTGGGGGTGGAATCTGTGGCGTCAGCCTATAGGATTTATTGTTTTTCTAATTTCTTCTCTAGCCGAATGTGAGAGATTGCCCTTTGATTTACCAGAAGCGGAGGAGGAATTAGTAGCAGGTTATCAAACCGAGTATTCGGGTATCAAATACGGTTTATTTTATCTTGCTTCTTACCTAAATTTATTAGTTTCTTCATTATTTGTAACAGTTCTTTACTTAGGTGGGTGGAATTTATCTATTCCG------TATATATCCATTCCT------GAGCTTTTCGGAATA---------------AATAAAATCGCTGGCATTTTTGGAATGACAATGGGT------------ATCCTTATTACATTAATTAAAGCTTATTTGTTTCTCTTCATTTCTATCACAACAAGATGGACTTTACCTAGGATGAGAATGGACCAGTTATTAAATCTTGGATGGAAATTTCTTTTACCTATTTCTCTAGGTAATCTGTTATTAACAACTTCTTCCCAACTTGTTTCATTAATGAAAGCGTTTCATTTGCTTCTCTTCCATGGAAGTTTCATTTTCCCAGAATGTATCCTAATTTTTGGTCTAATTCTTCTTCTGATGATCGATTCAACCTCTGATCAAAAAGATAGACCTTGGTTCTATTTCATCTCTTCAACTAGTTTAGTA------------ATAAGCATAACGGCCCTATTGTTCCGATGGAGAGAAGAACCTATAATTAGCTTTTCGGGAAATTTCCAAACGAACAATTTCAACGAAATCTTTCAATTTCTTATTTTACTATGTTCAACTCTATGTATTCCTCTATCCGTAGAGTACATTGAATGTACAGAAATGGCTATAACAGAGTTTCTGTTATTCGTATTAACAGCTACTCTAGGAGGAATGTTTTTATGTGGTGCTAACGATTTAATAACTATCTTTGTAGCTCCAGAATGTTTCAGTTTATGTTCCTACCTATTATCCGGATATACCAAGAGAGATGTACGGTCTAATGAGGCTACTATGAAATATTTACTCATGGGTGGGGCAAGCTCTTCTATTCTGGTTCATGGTTTCTCTTGGCTATATGGTTCATCTGGGGGGGAGATCGAGCTTCAAGAAATAGTGAATGGTCTTATCAATACACAAATGTATAACTCCCCAGGAATTTCAATTGCGCTTATATTCATCACTGTAGGAATTGGGTTCAAGCTTTCCCCAGCCCCTTTTCATCAATGGACTCCTGACGTATACGAAGGA---------------------------------TCTCCCACTCCAGTCGTTGCTTTTCTTTCTGTTACTTCGAAAGTAGCTGCTTCAGCTTCAGCCACGCGAATTTTCGATATTCCTTTTTATTTCTCATCAAACGAATGGCATCTTCTTCTGGAAATCCTAGCTATTCTTAGCATGATATTGGGGAATCTCATTGCTATTACTCAAACAAGCATGAAACGTATGCTTGCATATTCGTCCATCGGTCAAATCGGATATGTAATTATTGGAATAATTGTTGGAGACTCAAATGATGGATATGCAAGCATGATAACTTATATGCTGTTCTATATCTCCATGAATCTAGGAACTTTTGCTTGCATTGTATTATTTGGTCTACGTACCGGAACTGATAACATTCGAGATTATGCAGGATTATACACGAAAGATCCTTTTTTGGCTCTCTCTTCAGCCCTATGTCTCTTATCCCTAGGAGGTCTTCCTCCACTAGCAGGTTTTTTCGGAAAACTCTATCTATTCTGGTGTGGATGGCAGGCAGGCCTATATTTCTTGGTTTCAATAGGACTCCTTACGAGCGTTGTTTCTATCTACTATTATCTAAAAATAATCAAGTTATTAATGACTGGACGAAACCAAGAAATAACCCCTTACGTGCGAAATTATAGAAGATCCCCTTTAAGATCAAACAATTCCATCGAATTGAGTATGACTGTATGTGTGATAGCATCTACTATACCAGGAATATCAATGAACCCAATTCTTGCAATTGCTCAGGATACCCTCTTTATGTTTCTGCTTCACGAATATGATATTTTATGGGCATTTCTAATAATATCAAGCGTTATTCCTATCTTGGCATTTGTAATTTCAGGAGTTTTAGCCCCGGTTAGTGAAGGACCAGAGAAGCTCTCTAGTTATGAATCGGGCATAGAACCTATGGGGGACGCTTGGTTACAATTCCGAATCCGCTATTACATGTTTGCTCTAGTTTTTGTTGTTTTTGATGTTGAAACGGTCTTTCTTTATCCATGGGCAATGAGTTTCGATGTATTGGGTGTATCTGTATTTATCGAAGCTTTAATTTTCGTGCTTATCCCAATTGTGGGTTCAGTTTATGCATGGCGAAAAGGAGCGTTGGAATGGTCTACGAGTTATTTTCCTTGGTTAACAATACTTGTTGTTTTACCGATATTCGCGGGTTCTTCAATTTTCTTATTCCCTCATAGAGGGAATAAG---ATGTTTAGGTGGTATACTTTATGTATATGCTTG---TTAGAACTCCTTCTTACGACTTATGCATTCTGTTATCATTTCCAATTGGATGATCCATTAATGCAATTGAAGGAAGATTCTAAATGGATAGATGTTTTTGATTTCCACTGGAGACTAGGAATCGATGGACTTTCCATAGGACCCATTTTACTGACAGGATTTATCACTACTTTAGCAACTTTAGCAGCTTGGCCAGTTACTCGAAATTCGCGGTTGTTCTATTTCCTGATGCTAGCAATGTACAGCGGTCAAATAGGATTATTTTCTTCTCGAGACCTTTTACTTTTTTTCATCATGTGGGAGTTAGAATTAATTCCTGTTTACTTACTTTTATCCATGTGGGGGGGAAAGAAACGTCTCTACTCGGCTACAAAGTTTATTTTGTACACTGCAGGGGGTTCCATTTTTTTCTTAATAGGAGTTCTAGGTATGGGTTTATATGGTTCCAATGAACCAACATTAGATTTTGAAAGATTAATTAATCAATCATATCCTGTGTCGTTGGAAATAATATTCTATTTTGGCTTCCTTATTGCTTATGCTGTAAAATTGCCGATTATACCCCTACATACATGGTTACCTGATACCCACGGAGAAGCACATTACAGTACATGTATGCTTTTAGCAGGAATCCTATTAAAAATGGGCGCATATGGATTGATTCGGATCAATATGGAATTATTACCCCACGCTCACTCTATATTTTCTCCCTGGTTGGTGATAATAGGAACAATGCAAATAATCTATGCAGCTTCAACTTCTCTTGGTCAACGTAATTTAAAAAAGAGAATAGCCTATTCCTCTGTATCTCACATGGGTTTCACAATTATAGGAATTGGTTCTATAACCGACATGGGACTCAATGGAGCTATTTTACAAATGCTCTCTCATGGATTTATTGGTGCTGCACTTTTTTTCTTGGCGGGAACGAGTTGTGATAGAACACGTCTTGTTTATCTCGAAGAAATGGGAGGGATATCTATCCCAATGCCAAAAATATTTACCATGTTCAGTAGCTTCTCGATGGCTTCTCTTGCATTGCCAGGAATGAGTGGTTTTGTTGCGGAATTTGTAGTATTCTTTGGACTAATTACTAGTACAAAATATCTTTTAATGCCAAAAATGCTAATTACTTTTGTAATGGCAATTGCAATGATATTAACTCCTATTTATTTATTATCTATGTTACGTCAGATGTTTTATGGATACAAGCTATTT------AATATTCCAAACTCGAAT------TTTTTG------GATTCTGGACCACGAGAACTATTTCTTTCAATCTGTATCTTTCTACCCATAATAGGTATTGGTATTTATCCCGATTTCGTTCTCTCGTTATCAGTTGACAAGGTACACGCTATCCTATCCAATTATTATATGTTTGAGCATGTCCTTTTTTTGAGTGTTTATTTATTTTCTATCGGTATCTATGGATTGATCACAAGTCGAAACATGGTTAGAGCGATTATGTGTCTTGAGCTTATACTAAATTCGGTTAATATCAATCTTGTAACATTTTCTGATATATTTGATAGTCGCCAATTAAAAGGAGACATTTTCTCAATCTTTGTTATAGCCATTGCAGCTGCTGAAGCAGCTATTGGACTTGCTATTGTTTCGTCGATCCATCGTAACAGAAAATCAACTCGTATTAATCAATCGAATTTGTTAATGGAACATACATATCAATATGCGTGGATAATACCTTTTCTTTCACTTCCAGTTACTATGTCAATAGGATTTGGACTTCTACTTATTCCGACAGCAACAAAAGATATTCGTCGCATGTGGGCTTTTCCTAGTGTTTTACTCTTAAGTATAGCTATGTTGTTTTCGGCCAATCTGTCTATTCAACAAATAAATGGAAATTTTATCTATCAATATCTATGGTCTTGGACCATCAATAATGATTTTTCTTTAGAGTTTGGATACTTGATCGATCCACTTACTTCTATTATGTCAATACTAATTACTACTGTTGGAATCTTGGTTCTTATTTATAGTGACAAGTATATGTATCACGATCAAGGATATTTGAGATTTTTTGCTTATATGAGTTTTTTTAATACTTCTATGCTGGGATTAGTTACTAGTTCCAATTTGATACAAATTTATATTTTTTGGGAACTAGTGGGAATGTGTTCTTATTTATTAATAGGGTTTTGGTTCACACGACCAATTGCAGCAAGTGCTTGTCAAAAAGCTTTTGTAACTAATCGTGTCGGGGATTTTGGTTTATTGTTAGGAATCCTAGGTTTTTATTGGATAACAGGTAGTTTAGAATTTAGGGATTTGCTCGAAATAACTAATAACTTAATCCAGAATAATGGGGTCAATTCT---------TTATTTGCTACTTTGTGTGCTTCTTTATTATTCGTCGGTGCAGTTGCTAAATCCGCACAATTCCCCCTTCACGTATGGTTACCTGATGCTATGGAAGGACCCACTCCTATTTCGGCTCTTATACACGCTGCTACTATGGTAGCAGCAGGAATTTTTCTTGTAGCTCGGCTTCTTCCTCTTTTCATAGTCATACCTTATATAATGAATTTCATTTCTTTAATAGGTGTAATAACACTATTATTAGGGGCTACTTTGGCCCTTGCTCAAAGAGACATTAAAAAAAGCTTAGCCTATTCTACAATGTCTCAATTGGGTTATATTATGTTAGCTCTAGGTATAGGTTCTTATCGAGCTGCGTTATTCCATTTGATCACTCATGCCTATTCAAAAGCTTTATTGTTTTTGGGATCCGGATCCATTATTCATTCAATGGAACCTATTGTTGGATATTCACCAGATAAAAGTCAGAATATGGTTCTTATGGGTGGTTTAACAAGATATGTTCCAATTACAAGAACCACTTTTTTATTAGGTACACTTTCTCTTTGTGGTATTCCACCTCTTGCTTGTTTTTGGTCCAAAGATGAAATTCTTAATGATAGTTGGTTGTAT------TCACCA---ATT------TTCGCAGTAATAGCTTCTTTCACAGCAGGATTTACCGCATTTTATATGTTTCGGGTATATTTACTTACCTTTGATGGGTATTTACGTGTTCATTTTCAAAATTACAGTAGCACT---AAAAAT---GGTTCGTTCTATTCCATATCTCTATGGGGAAAAGGA------ACTCCA------AGAGGAGTCAATCCTAAT---------TTACTTTTA------------------GCAACA---ATGAATAAAAAG------GTTTCTTTT------TAT------TCAAAAGATAGATCGAAAATTGAT---------------------------AATAATGTA---------AGAAATAGGATACGA------------TAC---TTT------AGTACT---TACTTTGGAAATAAATACACTTCCATATATCCTCACGAATCGGACAATACTATGCTATTTCCTCTTCTTGTATTAGTACTATTTACTTTGTTGGTTGGATCAATAGGAATTTCTTTT---------------------GAT------CAAGGAGTAATAGATTTTGATATATTATCGAAATGGTTAACCCCATCA---------ATA------AATCTTTTACATTCAAGTTCTAATTATTCTGTAAATTCGGATGAATTTTTTACAAATGCCATTTTTTCAGTAAGTATAGCAATTTTCGGACTATTCATAGCATATATTTTATATGGATCCGCTTATTCATTTTTCCAGAATTTTGAT---------TTAATCAATTCATTT------GTAAAAGGGGGT------CCTAAAAGAATTCTTGTGGACCGAATAAAAAATGTGATATACAATTGGTCATATAATCGTGGTTACATAGATATTTTTTATACTAGAGTTTTTACTGTGGGGATAAGAGGATTAACCGAACTAACTCAGTTTTTTGATAGACGTATAATTGATGGAATTACAAATGGTGTTGGTGTTGCAAGTCTTTTTATAGGGGAAGGGATTAAATATATGGGAGGTGGACGAATCTCATCTTATCTATTCTTCTATTTATCTTATGTATCAATA---TTTTTATTAATTATGGATTTACCTGGACCAATACATGATATTCTTGTTGTATTTCTGGGGTCAATTCTTGTATTAGGGGGTCTGGGGGTAGTATTATTTACCAATCCAATTTATTCTGCCTTTTCGTTGGGATTTGTTCTTGTTTGTATATCCTTATTCTATATTTCATCGAACTCCTATTTTGTAGCTGCCGCACAGCTCCTTATTTATGTGGGAGCCATAAATGTCTTGATCATATTTGCTGTAATGTTCATGAATGGT------TCAGAATATTCCAATAATTCCTATTTTTGGACCATTGGAGATGGGGTCACTTCGATGGTTTGTACAACTATTCTTTTTTCACTAATTACTACTATCCCAGATACGTCATGGTACGGAATTATTTGGACTGCAAGATCAAACCAGATTATGGAACAGGACCTA---ATAAATAACGTTCAACAAATTGGGATTCATTTATCAACAGATTTTTATCTTCCGTTTGAACTCATTTCTATAATTCTTTTAGTTTCCTTGATAGGTGCAATTAGTATGGCTCGACAAATGACAGTACCGGTTACAAGAAAAGATCTCATGATAGTCAATATGGGGCCTCACCACCCATCAATGCATGGTGTTCTTCGACTAATCGTTACTCTCGATGGTGAAGATGTTATTGACTGTGAGCCCATATTGGGCTATTTACACAGAGGAATGGAAAAAATAGCGGAAAATCGAACAATTATACAATATCTACCTTATGTAACACGATGGGATTATTTAGCTACTATGTTCACAGAGGCAATAACCGTAAATGCACCAGAACAATTGGAAAATGTTCAAGTACCTCAAAGAGCTAGCTATATCAGAGTAATTATGCTGGAATTGAGCCGTATAGCTTCTCATTTGTTATGGCTTGGGCCTTTTATGGCGGATATCGGTGCACAGACTCCCTTTTTCTATATTTTCAGAGAAAGAGAATTGATATATGATCTATTCGAAGCCGCCACAGGTATGCGAATGATGCATAATTATTTCCGTATCGGAGGAGTAGCTGCTGATCTACCTTATGGATGGATAGATAAATGTTTGGATTTCTGCGATTATTCTTTAACAGGAGTTGTTGAATATCAAAAACTTATTACGTGGAATCCCATTTTTTTGGAACGAGTGGAAGGAGTGGGCATTATTGTTGGAGAAGAAGCTGTAAATTGGGGTTTATCAGGACCGATGTTACGAGCTTCTGGAATCCAATGGGATCTTCGTAAAGTTGATCATTATGAGTGTTACAATGAATTCGATTGGGAAGTCCAATGGCAAAAAGAGGGAGATTCATTAGCTCGTTATTTAGTACGAATCGGTGAAATGAAGGAATCCATAAAAATTATTCAACAGGCTCTAGAAGGAATTCCTGGAGGACCTTATGAAAATTTAGAAGTACGACGCTTT---GATAGAGCAAAGAATTCC------GAATGGAATGATTTTGAATATAGATTTATTAGTAAAAAACCTTCACCCAATTTTGAATTGTCGAAACAAGAACTTTATGTGAGAGTGGAAGCCCCAAAAGGAGAATTGGGAATTTATTTGATAGGAGATAATAGCGGTTTCCCCTGGAGATGGAAAATTCGTCCGCCCGGTTTTATCAATTTGCAAATTCTTCCTCAGCTAGTTAAAAGAATGAAATTGGCTGATATCATGACGATATTGGGTAGTATAGATATCATTATGGGAGAAGTTGATCGTATGTTCCCTATGGTAATTGGGTTCATGAATTATGGTCAACAAACAATACGAGCTGCAAGGTACATTGGTCAAAGTTTCATAATTACCTTATCCCACACAAATCGTTTACCTGTAACTATTCAATATCCTTATGAAAAATCGATCACACCAGAGCGTTTCCGGGGTCGAATCCACTTTGAATTTGATAAATGTATTGCTTGTGAAGTATGTGTTCGTGTATGCCCGATAGATCTACCCGTTGTTGATTGGAGATTTGAAAGAGATATTAAAAAGAAACAATTACTTAATTATAGTATAGATTTTGGGGTTTGTATATTTTGTGGTAACTGTGTCGAGTATTGTCCAACAAATTGTTTATCAATGACTGAAGAATATGAACTTTCTACTTATGATCGTCACGAATTGAATTATAATCAAATTGCTTTGGGTCGATTACCAATCTCAATAATTGGAGATTACACAATTCAAACAGTTATGAATTCGACTCAGAATCGCTTATCTGATTGGCTAGTCAAGCATGAGCTAGTTCATAGATCTTTGGGCTTCGATTACCGAGGAATAGAGACTTTACAAATACAAACCGAGGATTGGGACTCCATTGCTGTCATTTCATATGTATATGGTTACAATTATTTACGCTCTCAGTGTGCCTATGATGTAGCACCGGGCGGATTTTTAGCTAGTGTGTATCATCTTACAAGAATACAGTATGGTATAGATAAACCAGAAGAGGTATGTATAAAAGTATTTGCTCCAAGGAATAATCCTAGAATCCCGTCTGTTTTCTGGATTTGGAGAAGTGCTGATTTTCAAGAACGCGAATCTTATGATATGTTGGGAATCTCTTATGATAATCATCCACGTCTTAAACGTATCTTAATGCCTGAAAGTTGGATAGGCTGGCCCTTACGTAAGGACTATATTACCCCAAATTTCTATGAAATACAAGATGCTCATATGGCGAAAAGGAGCGTTGGAATGGTCTTAACTGAGTATTCAGACAATAAAAAAAAAAAGGAAGGAAAA------GATTACATT------GAGACAGTTATGAATTTGATTGAGTTTCCGTTACTTGACCAAACA------ACCCCCAATTCAGTTATTTCAACTACATCGAATGATCTTTCGAATTGGTCAAGACTCTCCAGTTTATGGCCGCTTCTATATGGTACCAGTTGTTGTTTCATTGAATTTGCTTCATTAATAGGCTCGCGATTCGACTTTGATCGTTATGGGTTGGTGCCAAGATCAAGTCCTAGGCAAGCGGACCTAATTTTAACAGCCGGCACGGTCACAATGAAAATGGCTCCTTCCTTAGTGAGATTATATGAGCAAATGCCTGAACCAAAATACGTCATTGCTATGGGGGCCTGTACTATTACAGGAGGGATGTTCAGTACTGATTCTTATAGTACTGTTCGGGGAGTCGATAAGCTAATTCCTGTGGATGTCTATTTGCCGGGCTGCCCACCTAAACCAGAGGCAGTTATAGATGCTATAACAAAACTTCGTAAGAAGATATCTCGAGAAATATTTGAAGATAGAACTGTA------TCTCAACAGGAAAATCGATGTTTTACTACCAATCACAAATTTTCTGTTCAACGCAGTACTCATACTATGCAAAATAGAAATACTTTTTCT------------TGGGTAAAGGAACAGATGACTCGATCCATTTCT------GTATCG---ATCATG------------ATATATGTAATAACTCGAGCATCCATTTCAAATGCATATCCCATTTTTGCGCAGCAGGGTTATGAAAACCCACGAGAAGCAACTGGACGAATTGTATGTGCTAATTGCCATTTAGCTGATAAGCCCGTGGATATTGAAGTTCCGCAAGCTGTGCTTCCTGATACTGTATTTGAAGCAGTTGTTCGAATTCCTTATGATATGCAACTGAAACAAGTTCTTGCTAATGGTAAAAAAGGGGGTTTGAATGTGGGTGCTGTTCTTATTTTACCCGAGGGATTCGAATTAGCCCCCCCCGATCGTATTTCTCCTGAGTTGAAAGAAAAGATAGGAAATCTGTCTTTTCAGAGTTATCGTCCCAATAAAAAAAATATTCTTGTGATAGGTCCTGTTCCGGGTCAAAAATATAGTGAAATCGTCTTTCCCATTCTTTCCCCCGACCCTGCTACGAAGAAAGACGTTCACTTCTTAAAATATCCCATATATGTGGGTGGGAACAGAGGAAGGGGTCAGATTTATCCTGATGGTAGCAAGAGTAACAATACAGTCTATAATGCTACATCAGCAGGTATAGTAAGCAAAATAGTACGAAAAGAAAAGGGAGGATATGAAATAACCATAGTTGATGCATCG---GAT------GGACGTCAAGTGGTTGATATTATACCTCCAGGGCCAGAACTTCTTGTTTCAGAGGGTGAATCCATCAAGCTTGATCAACCATTAACAAGCAATCCCAATGTAGGAGGGTTTGGTCAGGGAGATGCAGAAATAGTGCTTCAAGATCCATTACGCGTCCAAGGCCTTTTGTTCTTCTTCGCATCTGTTATTTTGGCACAAGTTTTTTTGGTTCTTAAAAAGAAACAGTTTGAAAAAGTTCAATTGTACGAAATCAATTTTATGAGTAAAGTATATGATTGGTTTGAGGAACGTCTTGAGATTCAGGCGATTGCAGATGATATAACTAGTAAATATGTTCCTCCTCATGTCAACATATTTTATTGTTTAGGGGGGATCACACTTACTTGTTTTCTAGTACAAGTAGCTACGGGTTTTGCTATGACTTTTTACTATCGTCCAACCGTTACAGAGGCTTTTTACTCTGTTCAATACATAATGACTGAGGCCAACTTTGGTTGGTTAATCCGATCAGTTCATCGGTGGTCAGCAAGTATGATGGTTCTCATGATGATCCTGCACGTATTTCGTGTGTATCTCACAGGTGGATTTAAAAAACCTCGCGAATTAACTTGGGTTACAGGTGTGGTTTTGGCTGTATTGACTGCATCTTTTGGTGTAACTGGTTATTCCTTACCTCGGGACCAAATTGGTTATTGGGCAGTAAAAATCGTGACAGGCGTACCCGAAGCTATTCCTGTAATAGGATCGCCTTTAGTAGAGTTATTACGTGGAAGTGCTAGTGTGGGCCAATCCACTTTGACTCGTTTTTATAGCTTACACACTTTTGTATTGCCTCTCCTTACTGCCGTATTTATGTTAATGCACTTTCCAATGATACGTAAGCAAGGTATTTCCGGTCCTTTAATGATTGAAGTTTTTCTATTTGGAATCGTCTTAGGTCTAATTCCTATTACTTTGGCAGGATTATTTGTGACTGCATATTTACAATACAGACGTGGTGATCAGTTGGACCTTATGCTTACTATAACTAGTTATTTCGGTTTTATACTGGCTGCTTTAACTATAACCCCAGCTCTATTTATTGGTTTGAACAAGATACGACTTATTATGGATATAGTAAGTCTCGCTTGGGCTGCTTTAATGGTAGTCTTTACATTTTCCCTTTCACTCGTAGTATGGGGAAGGAGTGGACTCATGATTATTCGTTCGCCGGAACCAGAAGTGAAAATTGTTGTGGATAGGGATCCTATAAAAACGTCTTTCGAGGAATGGGCCAGACCCGGCCATTTCTCAAGAACAATAGCTAAGGGCCCTGATACTACCACTTGGATTTGGAATCTACATGCTGATGCTCACGATTTCGATAGTCATACCAGTGATTTGGAGGAGATCTCCCGAAAAGTATTTAGTGCTCATTTCGGTCAACTCTCCATTATCTTTCTTTGGCTGAGTGGCATGTACTTCCATGGTGCCCGTTTTTCCAATTATGAAGCATGGCTAAGTGATCCTACTCACATTGGACCCAGTGCCCAGGTAGTTTGGCCAATAGTAGGTCAAGAAATATTGAATGGTGATGTGGGCGGGGGTTTCCGAGGAATACAAATAACCTCCGGTTTTTTTCAGCTTTGGCGAGCATCTGGAATAACTAATGAATTACAACTCTATTGTACCGCAATTGGTGCATTGGTCTTTGCATCGTTAATGCTTTTTGCCGGTTGGTTCCATTATCACAAAGCCGCCCCAAAATTGGCTTGGTTCCAAGATGTAGAATCCATGTTGAATCACCACTTAGCGGGGTTACTGGGACTTGGGTCTCTTTCTTGGGCGGGACACCAAATCCATGTATCTTTACCGATTAACCAATTTCTCGACGCTGGAGTTGAT---CCTAAAGAGATACCACTTCCTCATGAATTTATCTTGAATCGGGACCTTTTGGCTCAACTTTATCCCAGTTTTGCCGAGGGAGCAACCCCCCTTTTCACCTTGAATTGGTCAAAATACGCGGAATTTCTAAGTTTTCGTGGAGGATTAGATCCAATAACAGGGGGTCTGTGGTTGAGCGATATTGCACACCATCATTTAGCTATTGCTATTCTTTTCCTGATCGCTGGTCATATGTATAGGACCAACTGGGGCATTGGTCATGGCCTTAAGGACATTTTAGAGGCTCATAAAGGTCCATTTACGGGCCAGGGCCATAAGGGCCTATATGAAATCCTAACAACGTCATGGCATGCTCAATTATCTCTTAACCTGGCTATGTTAGGCTCTTTAACCATTGTTGTAGCTCATCATATGTATTCCATGCCCCCCTATCCATACCTAGCTACTGACTATGGTACACAACTTTCGTTGTTCACACATCACATGTGGATTGGTGGATTTCTCATAGTTGGTGCTGCTGCACATGCAGCCATCTTTATGGTAAGAGACTACGATCCAACTACTCGATACAACGATCTATTAGATCGCGTCCTTAGGCACCGCGATGCAATCATATCACATCTTAACTGGGTATGTATATTTCTAGGTTTTCACAGTTTTGGCTTGTATATTCATAATGATACCATGAGTGCTTTAGGACGTCCCCAAGATATGTTTTCAGATACCGCTATACAATTACAACCCATCTTTGCTCAATGGATACAAAATACCCATGCTTTAGCACCTGGCGTAACAGCTCCTGGTGCAACAACGAGTACCAGCTTAACCTGG------GGAGGTGGTGAGTTAATAGCAGTAGGCGGCAAGGTAGCTTTGTTACCTATTCCATTAGGAACCGCAGATTTTTTAGTCCATCACATTCATGCATTTACGATCCATGTGACTGTATTGATACTACTGAAAGGTGTTCTATTTGCTCGCAGTTCCCGTTTGATTCCTGATAAAGCAAATCTTGGTTTTCGTTTCCCTTGTGATGGACCAGGGCGAGGGGGGACATGTCAAGTATCCGCCTGGGATCATGTCTTCTTAGGTCTATTCTGGATGTACAATGCAATTTCGGTAGTCATTTTCCATTTCAGTTGGAAAATGCAGTCGGATGTTTGGGGTACTATAAGTGATCAAGGGGTGGTAACTCATATCACAGGAGGAAACTTTGCACAAAGTTCCATTACTATTAATGGGTGGCTCCGAGATTTCTTATGGGCACAGGCATCTCAGGTTATTCAGTCTTATGGTTCTTCATTATCTGCATATGGTCTTTTTTTCTTAGGTGCTCATTTTGTCTGGGCTTTCAGTTTAATGTTTCTATTCAGTGGCCGTGGTTATTGGCAAGAACTCATTGAATCCATCGTTTGGGCTCATAACAAATTAAAAGTTGCTCCTGCTACTCAGCCTAGAGCCTTGAGCATTGTACAAGGACGTGCTGTAGGAGTAACCCATTACCTTCTGGGCGGAATTGCCACTACATGGGCGTTCTTCTTAGCAAGAATTATTGCAGTAGGAATGGAATTAAGATTTCCGAGG---------------TTTAGCCAAGGCTTAGCTCAGGACCCCACTACTCGTCGTATTTGGTTTGGTATTGCTACCGCACATGACTTCGAGAGTCATGATGATATTACTGAGGAACGTCTTTATCAGAACATTTTTGCTTCTCACTTTGGACAGTTAGCAATAATCTTTCTGTGGACGTCAGGAAATCTGTTTCATGTGGCTTGGCAAGGAAATTTTGAGTCATGGATACAGGACCCTTTACATGTAAGACCAATTGCTCATGCAATTTGGGATCCTCATTTTGGTCAACCAGCTGTAGAAGCCTTTACTCGAGGAGGTGCTACCGGCCCAGTGAATATCGCTTATTCCGGTGTTTATCAGTGGTGGTATACAATCGGATTACGCACCAATGAAGATCTTTATACAGGAGCTCTTTTTCTATTATTTATTTCTGCTATATCTTTAATAGCGGGTTGGTTACACCTACAACCCAAATGGAAACCAAGCGTTTCGTGGTTCAAAAATGCTGAATCTCGTCTCAATCATCATTTGTCAGGACTTTTCGGAGTAAGTTCCTTGGCTTGGACAGGACATTTAGTTCATGTCGCTATTCCCGGA---TCCAGGGGAGAGTACGTCAGATGGAATAATTTCTTAGACGTATTACCCTATCCCCAAGGGTTGGGACCCCTTCTTACGGGTCAGTGGAATCTTTATGCCCAAAACCCTGATTCGAGTAGTCATTTATTTGGGACCTCCCAAGGGGCGGGAACTGCCATTCTAACCCTTCTTGGGGGATTCCATCCACAAACGCAAAGTTTATGGCTGACCGATATTGCTCATCATCATTTAGCTATTGCATTTATTTTTCTCATTGCTGGTCATATGTATAGAACTAACTTCGGGATTGGGCACAGTATCAAAGATCTTTTAGAAACACATATTCCTCCGGGGGGTCGATTAGGACGTGGGCATAAGGGTCTTTATGACACAATCAATAATTCGATTCATTTTCAATTAGGTCTTGCTCTAGCCTCTTTAGGGGTTATTACTTCCTTAGTAGCTCAACATATGTACTCCTTACCTGCTTATGCATTCATAGCACAAGACTTTACTACTCAAGCTGCCTTATATACTCATCACCAATACATTGCAGGGTTCATCATGACAGGAGCCTTTGCTCATGGAGCTATATTTTTCATTAGAGATTACAATCCGGAGCAGAATGAGGATAACGTATTGGCAAGAATGTTAGACCATAAAGAAGCTATCATATCTCATTTAAGTTGGGCCAGCCTGTTTCTGGGGTTCCATACCTTGGGCCTTTATGTTCATAACGACGTCATGCTCGCTTTTGGTACTCCGGAAAAACAAATCTTGATCGAACCTATATTTGCCCAATGGATACAATCTGCTCATGGTAAGACTTCATATGGGTTCGATGTACTCTTATCTTCAACGAATGGCCCAGCCTTCAATGCAGGTCGAAGCATATGGTTACCGGGATGGTTGAATGCTGTTAATGAGAATAGTAATTCACTTTTCTTAACAATAGGCCCTGGCGATTTCTTGGTTCATCATGCTATTGCTCTAGGTTTGCATACAACTACATTGATTTTAGTAAAAGGTGCTTTAGATGCACGTGGTTCCAAATTAATGCCGGATAAAAAGGATTTCGGTTATAGTTTTCCTTGTGACGGCCCAGGACGCGGCGGTACTTGTGATATTTCTGCTTGGGACGCATTTTATTTGGCAGTTTTCTGGATGTTAAATACCATTGGATGGGTTACTTTTTATTGGCATTGGAAACACATCACATTATGGCAGGGTAATGTTTCACAATTTAATGAATCCTCCACTTATTTGATGGGATGGTTAAGAGATTATCTATGGTTAAACTCTTCACAACTTATCAATGGATATAATCCTTTTGGTATGAATAGTTTATCGGTATGGGCGTGGATGTTCTTATTTGGACATCTTGTTTGGGCTATTGGATTTATGTTCTTAATTTCATGGCGTGGATATTGGCAAGAATTGATTGAAACTTTAGCATGGGCTCATGAACGCACACCTTTGGCTAATTTGATTCGATGGAGAGATAAGCCGGTGGCTCTTTCCATTGTACAAGCAAGATTGGTTGGATTAGCCCACTTTTCCGTGGGTTATATATTCACTTATGCAGCTTTCTTGATTGCCTCCACATCAGGAAAATTTGGTATGTCACATTCAGTAAAAATTTATGATACATGTATAGGGTGTACTCAATGTGTACGAGCTTGCCCCACAGATGTATTGGAAATGATACCTTGGGACGGATGTAAAGCCAAGCAAATAGCTTCCGCGCCAAGAACCGAGGACTGTGTAGGTTGTAAGAGATGTGAATCCGCCTGCCCAACAGATTTTTTGAGTGTCCGTGTTTATTTAGGGCCTGAAACAACTCGCAGCATGGCTCTATCTTATATGACAGATCTCAACTTACCCTCTATTTTTGTGCCTTTAGTGGGCCTAGTATTTCCGGCAATTGCAATGGCTTCTTTATCTCTTCATGTCCAAAAAAATAAGATTGTCATGCGAGATCTAAAAACATATCTCTCCGTGGCACCTGTGTTAACTACTCTATGGTTTGGGTCTTTAGCAGGTCTATTGATAGAAATTAATCGTTTATTCCCAGATGCCCTGTCATTCCCCTTTTTTATGACTGCAATTTTAGAGAGACGCGAAAGTACAAGCCTATGGGGTCGCTTCTGCAACTGGATAACCAGCACTGAAAATCGTCTTTACATTGGATGGTTCGGTGTTTTGATGATCCCTACCTTATTGACCGCAACTTCTGTATTTATTATCGCCTTCATTGCTGCTCCTCCAGTAGATATTGATGGTATTCGCGAACCTGTTTCTGGTTCTTTACTTTATGGAAACAATATTATCTCTGGTGCCATTATTCCGACTTCTGCAGCTATAGGTTTGCATTTTTACCCAATCTGGGAAGCAGCATCTGTTGATGAGTGGTTATACAATGGCGGTCCTTATGAGCTAATTGTTCTACACTTCTTACTTGGTGTAGCTTGTTACATGGGTCGTGAGTGGGAACTTAGTTTCCGTCTGGGTATGCGTCCTTGGATTGCTGTTGCATATTCAGCTCCTGTTGCAGCTGCTACTGCTGTTTTCTTGATCTACCCTATTGGTCAAGGAAGTTTCTCTGATGGTATGCCTTTAGGAATCTCTGGTACTTTCAACTTTATGATTGTATTCCAGGCAGAGCACAACATCCTTATGCATCCATTTCACATGTTAGGTGTAGCTGGTGTATTCGGCGGCTCCCTATTCAGTGCTATGCATGGTTCCTTGGTAACCTCTAGTTTGATCAGGGAAACCACTGAAAACGAGTCTGCTAATGAAGGTTACAGATTCGGTCAAGAGGGAGAAACTTATAATATTGTAGCTGCTCATGGTTATTTTGGCCGATTAATCTTCCAATATGCTAGTTTCAACAATTCTCGTTCTTTACATTTCTTCTTGGCTGCTTGGCCTGTAGTAGGTATCTGGTTCACTTCTTTAGGTATTAGTACTATGGCTTTCAACCTAAATGGTTTCAATTTCAACCAATCAGTAGTTGACAGTCAGGGTCGTGTTATTAACACTTGGGCTGATATCATCAATCGTGCTAACCTTGGTATGGAAGTAATGCATGAACGTAATGCTCACAACTTCCCTCTAGACCTAGCTGCTGTTGAAGCTCCATCTACAAATGGAATGGGTTTGCCTTGGTATCGTGTTCATACTGTCGTATTGAATGATCCCGGTCGATTGCTTTCTGTTCATATAATGCATACAGCTCTAGTTTCTGGTTGGGCTGGTTCGATGGCTTTATACGAATTAGCGGTTTTTGATCCCTCTGATCCCGTTCTTGATCCAATGTGGAGACAAGGTATGTTCGTTATACCCTTCATGACTCGTTTAGGAATAACCAATTCGTGGGGTGGTTGGAGTATTTCAGGAGGAACTATAACAAATCCGGGTATTTGGAGTTATGAAGGTGTGGCAGGGGCACATATAGTGTTTTCCGGCTTGTGCTTCTTGGCAGCTATCTGGCATTGGGTATATTGGGACCTAGAAATATTCTGTGATGAACGTACGGGAAAACCTTCTTTGGATTTGCCCAAGATCTTTGGAATTCATTTATTTCTCTCAGGGGTAGCTTGCTTTGGCTTTGGCGCATTTCATGTAACAGGTTTGTATGGTCCTGGAATATGGGTGTCCGACCCTTATGGACTAACTGGAAAAGTACAATCTGTAAATCCAGCGTGGGGCGCGGAAGGTTTTGATCCTTTTGTTCCGGGAGGAATAGCCTCTCATCATATTGCAGCGGGTACATTGGGCATATTAGCAGGCCTATTCCATCTTAGTGTCCGTCCGCCTCAACGTCTATACAAAGGATTACGTATGGGCAATATTGAAACTGTACTTTCCAGTAGTATCGCTGCTGTTTTTTTTGCAGCTTTTGTTGTTGCTGGAACTATGTGGTATGGTTCAGCAACTACCCCAATCGAATTATTTGGTCCTACTCGTTATCAGTGGGATCAGGGATACTTTCAGCAAGAAATATATCGAAGAGTTAGTGCCGGGCTAGCCGAAAATCTTAGTTTATCGGAAGCTTGGTCTAAAATTCCCGAAAAATTAGCCTTTTATGATTATATTGGTAATAATCCGGCAAAAGGGGGATTATTCAGAGCAGGCTCAATGGACAATGGGGATGGAATTGCTGTTGGATGGTTAGGACACCCCGTCTTTAGAGATAAAGAAGGGCGCGAGCTTTTTGTACGTCGTATGCCTACTTTTTTTGAAACATTTCCGGTAGTTTTGGTAGATGAAGACGGAATTGTGAGAGCTGATGTTCCTTTTAGAAGGGCAGAATCAAAGTATAGTGTTGACCAAGTAGGTGTTACTGTTGAGTTCTATGGTGGCGAACTTAATGGAGTAAGTTATTCTGATCCTGCTACTGTGAAAAAATATGCTAGACGTGCCCAATTAGGTGAAATTTTTGAATTAGATCGGGCTACTTTGAAATCCGATGGTGTTTTTCGTAGCAGTCCAAGGGGTTGGTTCACTTTTGGGCATGCTACGTTTGCTTTGCTCTTCTTTTTCGGACACATTTGGCATGGCGCTAGAACCTTGTTCAGAGATGTTTTTGCTGGTATTGATCCAGATTTGGATGCTCAAGTGGAATTTGGAACATTCCAAAAAATTGGAGATCCAACTACAAGGAGACAAGTAGTCATGAAAACCTTATATTCCCTGAGGAGGTTCTACCACGTGGAAACGCTCTTTAATGGAACTTTAGCTTTAGCTGGTCGTGACCAAGAAACCACCGGTTTCGCTTGGTGGGCCGGTAATGCCAGACTTATCAATTTGTCCGGTAAACTACTTGGAGCTCACGTAGCCCATGCCGGATTAATCGTATTCTGGGCCGGAGCAATGAACCTTTTTGAAGTGGCTCATTTCGTACCAGAGCAACCCATGTATGAACAAGGGTTGATTTTACTTCCGCACCTAGCTACCCTAGGTTGGGGGGTAGGTCCGGGGGGGGAAGTTATAGACACCTTTCCATACTTTGTATCTGGAGTACTTCACTTAATTTCCTCTGCAGTCTTAGGCTTTGGCGGTATTTATCATGCGCTTCTCGGACCTGAGACTCTTGAAGAATCTTTTCCATTCTTCGGTTATGTATGGAAAGATAGAAATAAAATGACTACAATTTTGGGTATTCACTTAATTTTGTTAGGTATAGGTGCTTTTCTTCTAGTACTCAAGGCTCTTTATTTTGGGGGCGTATATGATACCTGGGCCCCAGGGGGGGGAGATGTAAGAAAAATTACCAACTTGACCCTTAGCCCCAGTGTTATATTTGGTTATTTACTAAAATCTCCTTTTGGGGGAGAAGGATGGATTGTTAGTGTGGACGCTTTAGAAGATATAATTGGGGGACATGTATGGATAGGTTCCATTTGTATACTTGGTGGAATTTGGCATATCTTAACCAAACCCTTCGCATGGGCTCGACGTGCATTTGTATGGTCTGGGGAGGCTTACTTGTCTTATAGTTTAGGTGCTTTATCTGTCTTTGGTTTCATCGCTTGTTGTTTCGTCTGGTTCAATAATACCGCCTATCCTAGTGAGTTTTACGGACCCACCGGGCCAGAAGCTTCTCAAGCTCAAGCATTTACTTTTCTAGTTAGAGACCAACGTCTTGGAGCTAATGTGGGATCCGCCCAAGGACCTACTGGTTTAGGTAAATATCTAATGCGTTCCCCGACTGGAGAGGTTATTTTTGGAGGAGAAACTATGCGTTTTTGGGATCTTCGTGCTCCCTGGTTAGAACCTCTAAGGGGTCCCAATGGTTTGGACCTGAGTAGGCTGAAAAAAGACATACAACCTTGGCAAGAACGACGTTCAGCAGAATATATGACTCATGCTCCTTTAGGTTCTTTAAATTCCGTGGGTGGCGTAGCTACCGAGATCAATGCAGTCAATTATGTCTCTCCTAGAAGTTGGTTAGCTACCTCTCATTTTGTTCTAGGATTCTTCTTTTTTGTGGGGCATTTGTGGCATGCGGGAAGGGCCCGCGCAGCTGCTGCAGGGTTTGAAAAAGGAATCGATCGTGATTTGGAACCTGTTCTTTCCATGACCCCTCTTAACATGACTATAGCCCTTGGTAGATTTACCAAAGAAGAAAATGATCTATTTGATATTATGGATGACTGGTTACGGAGGGACCGTTTCGTTTTTGTAGGCTGGTCCGGCCTATTGCTCTTTCCTTGTGCTTATTTCGCTTTAGGAGGTTGGTTTACAGGTACAACTTTTGTAACTTCATGGTATACCCATGGATTGGCCAGTTCCTATTTAGAAGGTTGCAATTTCTTAACCGCTGCAGTTTCCACTCCTGCAAATAGTTTAGCACATTCTTTGTTGCTACTATGGGGCCCTGAGGCACAAGGAGATTTTACTCGTTGGTGTCAATTAGGCGGTCTATGGACTTTTGTCGCTCTCCATGGTGCTTTCGGACTAATAGGTTTCATGTTACGTCAATTCGAACTTGCTCGATCTGTTCAATTGCGACCTTATAATGCAATCGCATTCTCTGCTCCAATCGCTGTTTTTGTTTCCGTATTCCTGATTTATCCACTGGGTCAATCTGGTTGGTTCTTTGCGCCCAGTTTTGGCGTAGCAGCTATATTTCGATTCATCCTCTTCTTCCAAGGATTTCATAATTGGACGTTGAACCCATTTCATATGATGGGAGTTGCCGGAGTATTAGGTGCAGCTCTGCTATGCGCTATTCATGGTGCTACCGTGGAAAACACTTTATTCGAAGATGGTGACGGTGCAAATACATTCCGTGCTTTTAACCCAACTCAAGCCGAAGAGACTTATTCAATGGTCACTGCTAACCGCTTTTGGTCCCAAATCTTTGGGGTTGCTTTTTCCAATAAACGTTGGTTACATTTCTTTATGTTATTTGTACCAGTAACCGGTTTATGGATGAGTGCTATTGGGGTAGTCGGTCTGGCTCTGAACCTACGTGCCTATGACTTCGTTTCCCAAGAAATCCGTGCAGCGGAAGATCCTGAATTTGAGACTTTCTACACCAAAAATATTCTTTTAAACGAAGGTATTCGTGCTTGGATGGCGGCTCAGGATCAGCCTCATGAAAACCTTATATTCCCTGAGGAGGTTCTACCACGTGGAAACGCTCTTATGTCTGGAAGCACGGGAGAACGTTCTTTTGCTGATATTATTACCAGTATTCGATACTGGGTTATTCATAGCATTACTATACCTTCCCTATTCATTGCGGGTTGGTTATTCGTCAGTACGGGTTTAGCTTACGACGTGTTTGGAAGTCCTCGGCCAAATGAGTATTTCACGGAAAGCCGACAGGGGATTCCATTGATAACCGGCCGTTTTGATTCTTTGGAACAACTCGATGAATTTAGTAGATCCTTTATGACCATAGATCGAACCTATCCAATTTTTACAGTGCGCTGGTTGGCTGTTCACGGACTAGCTGTACCTACCGTTTCTTTTTTGGGGTCAATATCAGCAATGCAGTTCATCCAACGAATGGCTACACAAACCGTTGAGGATAGTTCTAGATCTGGG------CCAAGACGAACTACTGTAGGGGATTTATTGAAACCATTGAATTCGGAATATGGTAAAGTAGCTCCGGGATGGGGGACTACACCACTTATGGGGGTCGCAATGGCTCTATTTGCGATATTCCTATCTATTATTTTGGAAATTTATAATTCTTCCGTTTTACTGGATGGAATTTCAATGAGTATGCTTACTCTCAAACTCTTTGTTTACACAGTAGTGATATTCTTTGTTTCCCTTTTTATCTTTGGATTCTTATCTAATGATCCAGGACGCAATCCTGGACGTGAGGAAATGGCCGATACTACTGGAAGGATTCCTCTTTGGCTGATAGGTACTGTAACTGGTATTCTTGTGATCGGTTTAATAGGTGTTTTCTTTTACGGTTCATATTCTGGGTTGGGTTCATCTCTCATGCTTAATATC------TTTAGTTTAATCGGTATCTGTCTTAATTCTGTCCTTTATTCGAGTAGT------TTTTTCTTCGCCAAATTGCCCGAAGCTTATGCCATTTTCAATCCAATCGTAGATGTTATGCCTGTCATACCTGTACTCTTTTTTCTCTTAGCCTTTGTTTGGCAAGCCGCTGTAAGTTTTCGAATGACACAATCAAACCCGAATGAACAAAATGTTGAATTGAATCGTACCAGTCTATACTGGGGTTTATTACTCATTTTTGTACTCGCTGTTTTATTTTCCAATTATTTCTTCAATATGGAAGTCAATATTCTCGCATTTATTGCTACTGCACTGTTCATTCTAGTTCCTACTGCCTTTTTACTTATTATCTACGTAAAAACAGTCAGTCAAAATGATATGGAAACAGCAACCCTAGTCGCCATCTCCATATCTGGTTTACTTGTAAGCTTTACTGGGTACGCCTTATATACCGCTTTTGGGCAACCCTCTCAACAACTAAGAGATCCATTCGAAGAACACGGGGACATGGAAGCATTGGTTTATACATTCCTTTTAGTCTCGACTTTAGGGATAATTTTTTTCGCTATCTTTTTTCGAGAACCGCCTAAGGTTCCGACTAAAAAAATGACTATTGCTTTCCAATTAGCTGTTTTTGCATTAATTGCGACTTCATCAGTCTTACTGATTAGTGTACCCGTTGTATTTGCTTCTTCTGATGGTTGGTCAAGTAACAAGAATGTTGTATTTTCCGGTACATCATTATGGATTGGATTAGTCTTTTTGGTAGCTATTCTTAATTCTCTCATTTCT---------------------------------------------------------------------------------------------------------------------------------------------ATGAGTTGTAGGGAGGGACTTATGTCACCACAAACAGAGACTAAAGCAAGTGTTGGATTTAAAGCTGGTGTTAAAGATTACAAATTGACTTATTATACTCCTGAATACGAAACCAAAGATACTGATATCTTGGCAGCATTCCGAGTAACTCCTCAACCCGGAGTTCCGCCTGAAGAAGCAGGGGCTGCGGTAGCAGCCGAGTCTTCTACTGGTACATGGACAACTGTTTGGACTGATGGACTTACCAGTCTTGATCGTTACAAAGGAAGATGCTACCACATCGAGCCCGTTGTCGGGGAGGAAAATCAATATATTGCTTATGTAGCTTATCCTTTAGACCTTTTTGAAGAAGGTTCCGTTACTAACATGTTTACTTCCATTGTAGGTAATGTATTTGGTTTC---AAAGCCCTACGAGCTCTACGTCTGGAGGATCTGCGAATTCCCACTTCTTATTCAAAAACTTTCCAAGGCCCGCCTCATGGCATCCAAGTTGAAAGAGATAAGTTGAACAAGTATGGTCGTCCTCTATTGGGATGTACTATTAAACCAAAATTGGGATTATCCGCAAAGAACTACGGTAGAGCGGTTTATGAATGTCTACGCGGTGGGCTTGATTTTACCAAAGATGATGAAAACGTGAACTCACAACCATTTATGCGTTGGAGAGACCGTTTCGTATTTTGTGCCGAAGCAATTTATAAAGCGCAGGCCGAAACGGGTGAAATCAAAGGACATTACTTAAATGCTACTGCGGGTACATGTGAAGAAATGATCAAAAGGGCCGTATTTGCCAGAGAATTGGGAGTTCCTATCGTAATGCATGATTACTTAACTGGGGGATTCACTGCAAATACTAGTTTGGCTCATTATTGCCGCGACAATGGCCTACTTCTTCACATCCATCGCGCAATGCATGCAGTTATTGATAGACAGAAAAATCATGGTATGCATTTTCGTGTACTAGCTAAAGCATTACGTATGTCTGGTGGAGATCATATTCACGCTGGTACAGTAGTAGGTAAACTGGAAGGGGAACGCGAGATGACTTTGGGTTTTGTTGATTTATTACGTGATGATTTTATTGAAAAAGACCGTAGTCGTGGTATCTTTTTCACTCAAGATTGGGTCTCTATGCCAGGTGTTATACCTGTGGCTTCAGGGGGTATTCATGTTTGGCATATGCCTGCTCTTACCGAAATCTTTGGAGATGATTCCGTACTACAGTTTGGTGGAGGAACTTTAGGGCACCCTTGGGGAAATGCACCTGGTGCAGTAGCTAATCGGGTGGCTTTAGAAGCGTGTGTACAAGCTCGTAATGAAGGACGTGATCTTGCTCGTGAAGGTGCTGAAATTATCCGTGAAGCTAGCAAATGGAGCCCTGAGCTAGCCGCTGCTTGTGAAGTATGGAAACAGATTAAATTCGAC---TTCGAACCGGTAGATAAGCTAGATAAA----------------ATGAAAGGAATATCTTGTCGAGGCAATCATATTAGTTTCGGCAGATACGCTCTTCAGGCACTTGAACCTGCTTGGATTACAGCTAGACAAATAGAAGCAGGGCGAAGAGCAATGACACGATATGCG---CGTCGTGGTGGAAAAATATGGGTACGTATATTTCCCGACAAACCTGTTACAGTAAGACCCGCGGAAACGCGTATGGGTTCGGGGAAGGGATCCCCTGAATATTGGGTATCCGTTGTTAAACGGGGTCGAATACTTTATGAAATGGGTGGAGTATCAGAAACTGTAGCTAGAGCAGCTATTGAGATAGCTGCGCGCAAAATGCCTATACGAACTCAATTTCTTACGGCGATACATTTATACAAAACTTCTACCCCGAGAACACGCAATGGAGCCGTAGACAGTCAAGTGAAATCCAATCCACGAAATAATTTGATCTATGGA---CGGCATCGTTGTGGTAAAGGTCGTAATGCCAGAGGAATCATTACCGCAAGGCATAGAGGGGGAGGTCATAAGCGTCTATACCGTAAAATCGATTTTCGACGGAATCAAAAAGACATATCTGGTAGAATCGTAACCATAGAATACGACCCTAATCGAAATGCATACATTTGTCTCATACACTATGGGGATGGTGAGAAGAGATATATTTTACATCCCAGAGGGGCTATAATTGGAGATACCATTGTTTCTGGTACAGAAGTTCCTATATCAATGGGAAATGCCCTACCTTTG---ACCGATATGCCCTTAGGCACGGCCATACATAACATAGAAATCACACGTGGAAAGGGTGGACAATTAGCTAGAGCAGCAGGTGCTGTAGCGAAACTGATTGCAAAAGAGGGTAAATCGGCCACATTAAGATTACCATCTGGGGAGGTCCGTTTGATATCCAAAAACTGCTTAGCAACAGTCGGACAAGTGGGTAATGTTGGGGTGAACCAAAAAAGTTTGGGTAGAGCCGGATCTAAGTGTTGGCTAGGTAAGCGTCCTGTAGTAAGAGGGGTAGTTATGAACCCTGTAGACCATCCCCATGGGGGCGGTGAAGGGAGAGCCCCAATTGGGAGAAAAAAACCCACAACCCCTTGGGGTTATCCTGCGCTTGGAAGAAGAAGTAGGAAAAGGAAAAAATATAGTGATAGTTTTATTCTTCGTCGCCGTAAAATGACCAGAGTTAAACGAGGATATACAGCTCGGAGACGTCGAACAAAAATTCGTTTATTTGCATCAACCTTTAGAGGGGCTCATTCAAGACTTACTCGAACGATTACTCAACAGAAAATGAGAGCTTTGGTTTCCTCTCATCGAGATAGAGGCAGACAAAAGAGGGATTTTCGTCGTTTGTGGATCACTCGGATAAATGCAGTAACTCGTGAGAATAAGGTATTCCAT------AGTTATAGTATATTAATACACAATCTGTACAAGAAGCAATTGCTT---CTTAATCGTAAAATACTTGCGCAAATA---------GCTATATCAAATAAGAATTGTCTTTACATGATTTCCAATAAGATTATCATATGT---ATGTCTGTTTTAAAAGCACGAAGAGTAATTGATCAGATTCGCGGGCGTTCCTATGAGGAAACACTTATGATACTG------GAACTCATGCCTTATCGAGCATCTTATCCCATTCTAAAATTGGTTTATTCCGCAGCAGCAAATGCTAATCATAATATGGGTTTG---------------------------AACGAAGCTGATTTATTCATTAGTAAAGCCGAAGCCAATAGGAGTACTATTGTGAAAAAGTTAAGACCCCGGGCTCGAGGACGTAGTTATCTGATAAAAAGACCGACATGTCATATAACAATTGTATTAAAAGATGCAGTATTTACAGAAAAAAGTATTCGGTTATTGGGGAACAATCAATATACTTCTAATGTCGAATCCGGATCAACTAGGACAGAAATAAAGCATTGGGTCGAACTCTTCTTTGGTGTCAAGGTAATAGCTATGAATAGTCATCGACTACCCGGAAAGGGTAGAAGAATG---------GGACCTATTATGGGACATACAATGCATTACAGACGTATGATCATTACGCTTCAACCGGGTTATTCTATTCCACCTCTTATGGCAGTTCCAAAAAAACGTACTTCTATGTCAAAAAAACGTATTCGTAGAAATATTTGGAAGAAAAAAGGATATTTAGCTGCAGTAAAAGCTTTTTCT---TTAGCGAAATCGATGGCCAAGGGTAAAGAT---------------------------GTCAGAGTCAGAGTTATTTTGGAATGTACCAGTTGTGTCCGAAATAGT------GTCAATAAGGAATCGCGGGGCATTTCTAGATATATTACTCAAAAGAATCGCCACAATACACCCAGTCGATTAGAATTGAGAAAATTTTGTCGCTATTGTCATAAGCAT------------------------------------------------------------------------------------------------------------------------------------------------------ACAATTCATGGGGAAATCAAGGTAGCGGGATACACTCGAACACTACAGTGGAAGTGT---GTTGAATCAAGAGTAGACAGTAAGCGTCTTTATTATGGTCGTTTCATTCTGTCACCACTTATGAAAGGTCAAGCTGATACCATCGGTATTGCCATGCGAAGGGCTTTACTTGGAGAAATAGAAGGAACATGTATCACACGTGCAAAATCT------------------------GAGAAGGTGCCACATGAATATTCTACGATAGTAGGTATTGAGGAATCAGTACATGAAATCTTACTAAATTTGAAAGAAATTGTATTGAGAAGTAATCTCTATGGAGTTAGAGACGCGTTGATTTGCGTA------AGGGGT------CCTAGATACGTAACCGCTCAAGATATCATCTCA---CCACCTTCCGTAGAAATAGTTGACACGACACAACATATAGCTAACCTGACGGAACCAATTGATTTGTGTATTGGATTACAAATCAAGAGAGATCGCGGATATCGT---ATGGAACCC------------------------------------------------------------------------------------------ATAAATGAC---------------TCT------------CAAGATGTA---AGTTATCCTATAGATGCTGTATCCATGCCTGTTCGAAATGCGAATCATAGTATT---------CATTCT---------------------TATGGGAATGGGAAT---GAAAAA---CAAGAGATACTTTTTCTAGAAATATGGACAAATGGAAGTTTAACTCCTAAGGAAGCACTTTATGAGGCTTCTCGTAATTTGATTGATTTATTTATT---CCTTTTCTACATGCGGAG---------GAAGAG------GACATTAATTTC------GAAGAAAATAAAAAC------AGGTTTACTCTACCCTTT---TTAACCTTTCAAGATAGATTAACTATGCTCCGGAAT---GGAAATGAGGGAATGTCCACA---ATACCTGGATTTAGTCAGATCCAATTTGAGGGATTTTGTAGGTTCATTAATCAAGGCTTGACGGAAGAATTTCATAAGTTTCCA------AAAATTGAA------------------GATACAGATCAAGAAATTGAATTTAAATTATTTGCGGAAAGATATCAATTGGTAGAACCCTTGATAAAAGAAAGAGATGCTGTGTATGAATCACTCACATATTCTTCGGAATTATATGTACCCGCGGGATTAATTTGGAAAACC------GGTAGAGATATGCAAGAGCAAACCGTTTTTATTGGAAACATTCCTCTAATGAATTCCCTAGGAACCTCTATAGTAAATGGAATATACCGAATTGTGATCAATCAAATATTGCAAAGTCCCGGTATTTATTACCGTTCGGAATTGGACCATAACGGAATTTCTGTCTATACCAGCACTATAATATCAGATTGGGGAGGAAGATCGGAATTCGAAATTGATAGAAAAGCAAGGATATGGGCCCGTGTGAGTAGGAAACAAAAAATATCTATTCTAGTTCTATCATCAGCTATGGGTTCGAATCTAAGAGAAATTCTAGATAATGTTTGTTACCCTGAGATTTTCTTGTCTTTC------CCG------AATGATAAAGAG------------AAAAAAAAGATTGGGTCAAAAGAAAATGCTATTTTGGAGTTTTATCAACAATTTGCTTGT---------GTAGGC------------GGG---------------GATCCAGTATTTTCT---GAGTCTTTATGTAAGGAA---TTACAA------------AAGAAATTTTTTCAACAAAGATGTGAATTAGGAAGGATTGGTCGACGAAATATGAACCGGAGACTGAATCTTGATATACCTCAGAACAATACATTTTTGTTACCACGAGATGTATTGGCTGCTGCGGATCATTTGATCGGAATGAAATTTGGAATGGGTACATTT------GACGATATGAATCACTTGAAAAATAAACGTATTCGTTCTGTAGCAGATCTGTTACAGGATCAATTCGGATTGGCTCTTGTTCGTTTAGAAAATGCGGTTAGAGGAACTATATGTGGAGCAATCAGG------CATAAA---TTGATACCGACTCCTCAAAATTTGGTAACTTCAACT------TCA------------TTAACAACTACTTATGAATCGTTTTTTGGCCTACACCCTTTATCTCAAGTTTTGGATCGAACTAATCCATTGACACAAATCGTTCATGGACGAAAATTGAGTTATTTGGGTCCTGGAGGATTGACGGGACGAACTGCTAGTTTTCGGATACGAGATATCCATCCTAGCCACTATGGACGTATTTGTCCAATTGACACGTCCGAAGGAATCAATGTTGGACTTATTGGATCCTTAGCTATTCATGTGAGGATTGGTCAT---TGGGGATCTATAGAGAGTCCGTTTTATGAAATATCT---GAGAAACAA---------AAAGAA---AAAGAACCACAGATGGTTTATTTATCACCAAATAGAGATGAATATTATATGGTAGCAGCAGGAAATTCTTTGGCCTTGAATCGGGGTATTCAGGAAGAACAGGTTGTTCCAGCTCGATACCGTCAAGAATTCCTGACTATTGCATGGGAACAGATTCATCTTAGAAGCATTTTGCCTTTCCAATATTTTTCTATTGGAGCTTCCCTCATTCCTTTTATCGAGCATAATGATGCGAATCGGGCTTTAATGAGTTCTAATATGCAGCGCCAAGCAGTTCCGCTTTCTCGGTCCGAGAAGTGCATTGTTGGAACTGGGCTGGAACGCCAAACGGCTCTAGATTCGGGGGTTTTAGTTATAGCCGAACACGAAGGAAAGATCATTTATACTGATACTCACAAGATCATGTTATCAAGTAATGGG---------AAC---ACT---------------------------------ATAAGT------ATTCCATTAGTTATGTATCAACGTTCCAACAAAAATACTTGTATGCATCAAAAACCTCGGGTTCGGCGGGGTAAATGCATTAAAAAAGGACAAATTTTAGCGGACGGTGCGGCTACAGTTGGTGGGGAACTCGCTTTAGGAAAAAACGTATTAGTA------GCTTATATGCCATGGGAGGGTTACAATTCTGAAGATGCAGTACTAATTAGCGAACGTCTGGTATATGAAGATATTTATACTTCTTTTCACATCCGAAAATATGAAATTCAGACTCATGTGACAAGCCAA---GGC---------CCTGAAAGAATTACTAAGGAAATACCGCATCTGGAGGCTCATTTACTCCGCAATTTGGACAGAAATGGAATTGTGATGCTGGGATCTTGGGTAGAAACAGGTGATATTTTAGTAGGTAAATTAACGCCTCAGACAGCGAACGAATCCTCGTATTCCCCGGAGGATAGA---------TTATTACGAGCCATACTTGGTATT---CAGGTATCCACTGCAAAAGAAACTTCTCTAAAACTCCCTATAGGTGGAAGGGGTCGCGTTATTGATGTGAGATGGATCCAGAAAAAGGATGGTTCCAGT---------------TATAATTCAGAA------------------ATGATTTGTGTATATATTTTACAGAAACGTGAAATCAAAGTAGGTGATAAAGTAGCTGGAAGACATGGGAATAAAGGTATCATTTCCAAAATTTTGCCTAGACAAGATATGCCCTATTTGCAAGATGGAACACCCGTTGATATGGTCTTCAACCCCTTAGGAGTACCCTCACGAATGAATGTGGGACAGATATTTGAATGCTCGCTCGGGTTAGCAGGGAATCTGCTAAAGAGACATTATAGAATAGCACCCTTTGATGAGAGATATGAGCAAGAGGCTTCGAGAAAACTAGTGTTTTCCGAATTATATGAAGCCAGTAAGCAAACAAGAAATCCATGGGTATTTGAACCTGAGTATCCTGGAAAAAGCAGAATATTTGATGGAAGAACAGGAGATCCTTTTGAACAACCTGTTCTAATGGGAAAGTCCTATATCCTAAAATTAATTCATCAAGTTGATGATAAAATCCATGGACGTTCTAGTGGACATTACGCACTTGTTACACAACAACCCCTTAGAGGAAGGGCCAAGCAGGGGGGACAACGAGTAGGAGAAATGGAAGTTTGGGCTCTAGAGGGATTTGGTGTTGCTCATATTTTACAAGAGATGCTTACTTATAAATCTGATCATATTAGAGCTCGTCAAGAAGTACTTGGTGCTACGATTATTGGAGGAAGAGTACCTAACCCCGAG---------GATGCTCCCGAATCTTTTCGATTGCTCGTTCGAGAACTACGATCTTTGGCTCTAGAACTGAATCATTTC------CTTGTATCTGAGAAGAACTTCCAGATTAATAGGAAGGAAGCTATGATCGACCAGTATAAACATCAACAACTTCGAATTGGACCAGTTTCTCCTCAACAAATAAAGGCTTGGGCCAACAAAATCCTACCTAATGGAGAG---ATAGTT---GGAGAGGTGACAAAACCCTATACTTTTCATTATAAAACCAATAAACCAGAAAAAGATGGATTGTTTTGCGAAAGAATCTCTGGACCCATAAAAAGTGGAATTTGTGCTTGTGGA---------------AATTAT---------------------CGAGTGATCAGAGCTGAAAAAGAAGACCCGAAATTTTGCGAACAATGCGGGGTAGAATTTGTTGACTCTCGGATACGAAGATATCAAATGGGATACATCAAACTCGCATGTCCAGTGACTCATGTGTGGTATTTGAAACGTCTTCCTAGTTATATCGCGAATCTTTTAGATAAACCC---------CTTAAGCAATTAGAAGGCCTAGTATACTGC------------GAT------------TTCTCTTTTGCTAGGCCCATAGCTAAAAAACCTACTTTCTTACGATTACGAGGTTCATTCGAATATGAAATCCAATCCCGGAACTACAGTATCCCACTTTTTTTTACT---ACCTCAGGCTTCGAG------------ACATTTCGAAATCGAGAAATCTCTACAGGAGCAGGTGCTATCAGAGAACAATTAGCTGATTCGGATTTGCGAATTATTATAGATAATTCATTGGCAGAATGGAAAGAATTA------------------------GGAGACGAAGGGTCTACTGGAAATGAA---------------------------------------------------------------------------------------------TGGGAAGATAGAAAAATTAGAAGAAGAAAGGATTTTTTGGTTAGACGTATGGAATTAGCTAAACATCTTATTCGAACAAATGTAGAACCAGAATGGATGGTTTTGTGCTTATTACCAGTTCTTCCTCCCGAATTGAGACCAATCATTCAGATAGATGGAGGTAAACTAATGAGTTCGGATATTAATGAACTCTATAGAAGAGTTATCTATCGGAACAATACTCTTACTGATCTATTA---GCAACAAGTAGA------TCTACGCCAGGGGAATTAGTA------ATGTGTCAGGAGAAATTAGTACAAGAAGCCGTGGATACACTTCTTGATAATGGGATCCGCGGGCAACCAATGAGGGATGGT------CATAATAAAGTTTACAAGTCATTTTCGGATGTAATTGAAGGTAAAGAGGGAAGATTTCGTGAGACTCTGCTTGGTAAACGGGTCGATTATTCGGGGCGTTCCGTCATTGTTGTGGGTCCTTCGCTTTCATTACATCAATGCGGATTACCTGGAGAAATAGCAATAGAGCTTTTCCAAACATTTGTAATTCGTGGTCTAATCAGGCAA---------------------------------CATGGTGTTTCT------------------AACATAGGGATTGCTAAAAGTAAAATT------CGGGAAAAAGAACCGATTGTATGGGAAATACTGCAAGAAGTTATGCAGGGGCATCCTGTATTGTTGAATAGAGCACCCACCCTGCATAGATTAGGCATACAGGCGTTCCAACCCATTTTAGTGGAGGGACGTGCTATTTGTTTACACCCATTAGTTTGTAAGGGCTTCAATGCAGACTTTGATGGGGATCAAATGGCTGTTCATGTACCTTTATCTTTGGAAGCTCAAGCGGAGGCCCGTTTACTTATGTTTTCTCATATGAATCTCCTGTCTCCAGCTATTGGAGATCCCATTTCCGTACCAACCCAAGATATACTTATCGGACTCTATGTATTAACGATCGGGAATCGTCGAGGTATTTGTGCAAATATGTAT---AATCCA------TATAATTGCAGAAACTATCAAAAT---CAAACA---------GTT---GACAAT------AATAAT---------------------TATAAGTATACGAAAGAGAAAGAACCGTATTTTTGTAGTTCCTATGATGCACTTGGAGCTTATCGGCGGAAACGAATC---AGTTTAGATAGTCCTTTGTGGCTCCGATGG------AGACTA------GATCAA------CGTGTCATTGGG---TCAAGAGAAGTTCCCATCGAAGTTCAATATGAATCTTTGGGTACTTATCATGAGATTTATGGGCACTATCTAATAGTAGGAAGTGTAAAAAAAGAAATCCGTTGTATATACATTCGAACCACTCTTGGTCATATTTCTTTTTATCGAGAAATAGAAGAAGCCATACAAGGGTTTTGTCGGGCC---TACTCATACACTATCGCAGAACGGGCCGAT---------------CTGGTCTTTCACAATAAAGTGATAAATGGAACTGCTATGAAACGACTTATTAGCAGATTAATAGATCATTTCGGAATGGGATATACATCACATATCCTGGATCAAGTAAAGACTTTGGGTTTCCATCAAGCCACTGCTACATCTATTTCATTAGGAATTGATGATCTTTTAACAATACCTTCTAAGGGATGGTTAGTCCAAGACGCTGAACAACAAAGTTTTATTTTGGAGAAACACCATCATTATGGGAATGTACACGCGGTAGAAAAATTACGTCAATCTATTGAGATATGGTATGCTACAAGTGAATATTTGAGACAAGAAATGAATCCTAATTTTCGGATGACTGATCCCTCTAATCCAGTCTATCTAATGTCTTTTTCAGGAGCAAGGGGAAATGCATCTCAGATACACCAATTAGTAGGTATGAGAGGATTAATGTCAGATCCCCAAGGACAAATGATTGATTTACCCATTCAAAGCAATTTACGCGAGGGACTTTCTTTGACAGAATATATAATTTCCTGCTACGGAGCCCGCAAAGGAGTTGTAGATACTGCTGTACGAACATCAGATGCTGGATATCTTACACGTAGACTTGTTGAAGTAGTTCAACACATTATTGTACGTAGAAGAGATTGTGGTACTATCCGAGGTATTTCCGTGAGTCCTCAAAATGGGATGACGGAAAAGATTTTTGTCCAAACACTAATTGGTCGTGTATTAGCAGACGATATATATATCGGTCTACGATGCATTGCCACTCGAAATCAAGATATTGGGATTGGACTTGTCAATCGATTCATAACC------------------TTTCGAGCACAACCAATATATATTCGAACCCCCTTTACTTGCAGGAGTACATCTTGGATCTGTCAATTATGTTATGGTCGGAGTCCCACTCATGGCGATCTGGTCGAATTGGGAGAAGCCGTAGGTATTATTGCGGGTCAATCAATTGGGGAACCGGGGACTCAACTAACATTAAGAACTTTTCATACCGGCGGAGTATTCACAGGCGGTACTGCAGAACATGTACGAGCTCCTTCTAATGGAAAAATAAAATTCAATGAGGATTTGGTTCATCCCACACGTACCCGTCATGGGCATCCCGCTTTTCTATGTTCTATAGACTTGTATGTAACTATTGAGAGTCGGGATATTATACATAATGTGACTATTCCGCCAAAAAGTTTGATTTTAGTTCAAAATGATCAATATGTAGAATCAGAACAAGTGATTGCTGAGATTCGTGCTGGAACGTCT---ACTTTTCATTTTAAAGAGAGGGTACGAAAACATATTTATTCTGAATCAGAGGGAGAAATGCACTGGAGTACCGATGTCTACCATGCACCT------------GAATATACATATGGTAATGTT---CATCTATTACCA---------AAAACAAGTCATTTATGGATATTAGCAGGAGGTCCGTGCAGATCC------AGTATAGTGTCTTTTTCGCTCCACAAGGATCAAGATCAAATGAATGTTTAT------TCTCTTTCTGTT---------------GAA------GGAAGATAT------ATCTCTAAC------------CCCTCAATGACTAAT------GATCAAGTAAGA------CATAAATTGTTG---GATACTTCT---------------GGTAAA------------AAAGATAGGAAAATT------CTTGACTATTCA---AGACTTGATCGAATCATATCCAATGGTCAT---TGGAATTTCATATATCCTTCTATTCTCCAAGAGAATCCTGATTTCTTGGCGAAAAAGCGAAGAAATAGATTCATCATCCCATTACAATATGATCAAGAACGAGAGAAAGAACTAATACCCTGTTTTGGTATTTCGATTGAAATACCC---ATAAATGGTATTTTA---CGTAGAAATAGTATTCTTGCTTATTTTGATGATCCACGATACAGAAGAAGC------AGTTCCGGAATTACT------AAA---TATAATACAAGAAGCCGAGTACGCGGATTAGTCCGAGTGGAGAGA------AAAAAAAAA---TATATTGAACTTAAAATCTTTTCTGGAGATATTCATTTTCCTGGAGAGACAGATAAG---------------ATATCCAGGCACAGCGGCATTTTTATACCACCAGAAACGGAAAAAAAAAATTCTAAAGAATCA---AAAAAATGGAAAAATTGGATCTATGTTCAACGG---------ATC------------------------ACACCTACCAAGAAAAAGTATTTTGTTTCGGTTCGACCCGTAGTCACATATGAAATA------TCCGAT---------------GGGATAAATTTAGCAACACTTTTCCCTCGGGATATCTTGCAGGAAAAGGATAATGTCCAACTTAGAGTTGTCAATTATATCCTTTATGGA---------------AATGGCAAGTCA---------------------------------------ATTCGAGGAATTTATCACACAAGTATTCAATTAGTTCGGACTTGCTTAGTATTGAATTGG---GACCAAGAACAAAAT------GGTTTTATA---------GAAGAGGTTCATGCT------TCCTTTGTTGAGGTAAGGGCAAAT---GATCTAATTCGCGATTTCATAAGAATTGAGTTAGTCAAG------TCCACTATTTCGTATACC------GGAAAAAGGTATGATAGGGCAAGTTCCGGATTGATTCCCGAT------------------------AATGGATTAGATCGC------ACCAATATC------AATCCCTTT---------TATTCCAAGGCGAAGATT------CAATCA---------CTTAGCCAACATCAA------GGAACT------ATTGGTACGTTGTTG------------------------------AATCGAAATAAG---GAATGCCAATCT---TTGATAATTTTGTCATCATCCAATTGTTCTCGAATTGGT---CCATTC---------------AATAGTTCGAAA---------TATAACAATTTGACAAAAGAATCG------GATCCCCTAATTCCA------ATT---------------------AGGGAT------TCTTTAGGT------CTCTTAGGCGCTATTGTACCTAAAATA---------GCGAATTTTTATTCATCTTACCAT------TTA---ATAACTCATAATCAGATCGTGTTAAAGAAATATTTG------------------------------CTACTT---GAC------AATTTGAAACAGATTTTC------------------------------------------------------------------------------------------------------------------------------------------------------------------------------------------------CAAGTACTT------------------------------------CAAGTACTTAAATACTGTTTAATAGATGAAAATAGGAGGATTTATAATCCCGATCCATGCAGTAAC---------ATCATT------TTGAACCCATTCCATTTGAATTGGTGC---TTTTTCCATCATGATTATTGTGAAGAGACATCGACCAAAATTAGCCTTGGACAATTTATTTGTGAAAATGTATGTCTATTTAAATACGAACCACAC------GTAAAAAAATCTGGTCAAATTTTAATTGTTAATGTCGACTCTTTAGTTATAAGATCAGCTAAGCCTTATTTGGCTACTCCTGGAGCAACTGTTCATGGTCATTATGGGAAAATCCTTTACGAAGGAGATACATTAGTTACATTTATATATGAAAAATCGAGATCTGGTGACATAACGCAAGGTCTTCCAAAAGTAGAACAAATCTTAGAAGTGCGT------TCGATTGATTCACTATCGATGAACCTCGAAAGGAGAGTTGAAGGTTGGAACGAACGCATACCAAGAATTCTTGGGATCCCCTGGGGGTTTTTGATTGGAGCTGAGCTAACCATAGCCCAAAGTTGTATCTCTTTGGTTAATAAGATCCAAAAGGTTTATCGATCCCAGGGGGTACAGATCCATAATAGACATATAGAGATTATTGTACGTCAAGTAACATCAAAAGTGTTGGTTTCAGAAGATGGAATGTCTAATGTTTTTTCGCCTGGAGAATTAATCGGATTGTTGCGAGCGGAACGAGCAGGGCGTGCTTTGGACGAA---TCGATCTGTTATCGGGCAATCTTATTGGGAATAACAAGAGCGTCTCTGAATACTCAAAGTTTCATATCCGAAGCAAGTTTTCAAGAAACCGCTCGAGTTTTAGCAAAAGCTGCTCTACGAGGTCGTATTGATTGGTTGAAAGGCCTGAAAGAGAACGTTGTTCTGGGGGGGATTATACCTGTTGGTACC------GGATTCCAAAAATTTGTGCACCGTTCAAGG------CAAGACAAAAACATTTATTTGGAAATCAATGGGCGTATTGGTTCA---CGTAAGAATGGGCGTAGAATACCA---AAAGGCGTTATTCATGTTCAAGCGAGTTTCAACAATACCATTATAACTGTTACAGATGTACGAGGTCGGGTAGTTTCTTGGGCCTCTGCTGGTACTTCTGGATTCAAAGGCACAAGAAGAGGAACACCTTATGCTGCTCAAGCCGCAGCGGTAAATGCTATTCATACAGCGGTTGATCAGGGTATGCAACGAGCAGAAGTTATGATAAAGGGTCCTGGTCTCGGAAGAGATGCAGCATTACGAGCCATTCGTAGAAGTGGTATATTATTAAGTTTCGTACGTGATATAACACCTATGCCACATAATGGATGTCGACCTCCTAAAAAAAGACGTGTGATGCCAACTATTAAACAACTTATTAGAAACACAAGACAGCCAATAAGAAATGTTACAAAATCTCCCGCTCTTAGAGGATGTCCTCAGCGTCGAGGAACATGTACTAGGGTGTAT------------------------------------------------------------------------------------------------------------------------------------------------------------------------------------------------------------------------------------------------------------------------------ATGGTC------AAAAAT---------TCATTCATTTCCATTATTCCA------CAAGAAGAAAAAGAAGAA------AACAAAGGTTCTGTTGAATTTCAAGTATTCAGCTTCACCAATAAGATACGGAGACTTACTTCACATTTGGAATTGCACAAAAAAGATTTTTTATCGCAAAGGGGTCTACGAAAAATTCTAGGAAAACGTCAACGGTTGCTGACTTATTTGTCAAAGAAAAATGGAGTACGTTATAAGAAATTAATTGGTCAGTTGGATATTAGGGAGGTAAAACTTCGTTTGAAACGATGTGGTAGAAAGCAACGAGCC---ATCTATCGAATCGTTGCAATTGATGTTCGATCCAGAAGAGAAGGAAGAGATCTTCGAAAAGTG---GGTTTTTACGATCCGATAAAGAATCAAACTTATTTA---AACGTTCCTGCTATTCTATATTTCTTTGAAAAAGGTGCTCAACCTACAGGAACTGTTTATGATATTTTAAGGAAGGCAGAATTCTTTAAACGTAAATACAAGCGA---------TCTTTTCGTAGG---CGTTTGCCCCCAATCGGATCGGGGGATCGAATCGATTATAGAAACATGAGTTTAATTAGTCGATTTATTAGTGAACAAGGAAAAATATTATCTAGACGAGTGAATAGATTGACCTTGAAACAACAACGATTAATTACTATTGCTATAAAACAAGCTCGTATTTTATCTTTGTTACCTTTTCTTAAT------AATGAGAAACAATTTGAG------------------------------AGAGCTGAGTCGATCCCA---AGAACTACTGGTCCTAGAACCAGAAATAAAATGAGGGAGGAGAAAGAAATAATAGTAACTTGGTCTCGGGCATCTACCATTATACCCACAATGATTGGCCATACAATCGCTATTCATAATGGAAAGGAACATTTACCTATTTATATAACAGATCGTATGGTAGGTCACAAATTGGGAGAATTCGCGCCTACTCTGACTTTCGCGAGACAT------------GCAAGAAACGATAATAAATCTCGTCGTATGACAAGAAGATATTGGAACATCAATTTGGAAGAGATGATGGAAGCAGGAGTTCATTTTGGTCATGGTACTAAGAAATGGAATCCTAGAATGGCCCCTTACATCTCTGCAAAG------------CGTAAAGGTATTCATATTACAAATCTCGCTAGAACTGCTCGTTTTTTATCAGAAGCCTGTGATTTAGTTTTTGATGCATCAAGTAGGGGAAAAAGCTTCTTAATCGTCGGTACCAAAAAT------------------------------------------------------------------------------AAAGCATCGGATTCAGTAGCATCAGCTGCAATAAGGGCTCGGTCTCATTTTATTAATCAAAAATGGCTCGGTGGTACGTTAACGAATTGGTCCACTACGGAAACGAGACTTTATAAGTTCAGGGACTTAAGAGCAGAAGAAAAGATGGGGAAACTCAACCGTCTCCCCAAAAGAGATGCAGCAATGTTGAAGAGAAAATTATCTACCTTGCAAACATATCTCGGTGGGATCAAATATATGACGGGATTGCCTGATATTGTGATCATCGTTGATCAGCAAGAAGAATATACGGCTCTTCGAGAATGTGCCATTTTGGGGATTCCGACGATTTGTTTAATCGATACAAATTGTGACCCAGATCTTGCAGATATTTCGATTCCGGCCAACGATGACGCTATAGCTTCAATTCGATTGATTCTTAACAAATTAGTATCCGCAATTTGTGAGGGTCGT------TCTAGCTAT---------ATGGGACAAAAAATGAATCCACTTGGTTTCAGACTTGGTACAACTCAAAGTCATCATTCCTTTTGGTTCACACAACCAAAAAATTATTCCGCGGGTCTACAGGAAGATGAAAAAATACGGAATTGTATCAAGAACTATGTACAATTCGAAGGAATTGCACGTATAACAATTCAAAAAAAACGAGGAATCGAAGAATTACAGATGAATGTACAAAAGGAG------TTTCATTCT---------------GTAAACCGGAGACTCAACATTGCTATC---ACAAGAGTTGAAAAACCT---TATGGACAACCTAATATTCTTGCAGAATATATAGCTTTACAATTAAAAAATAGAGTTTCGTTTCGAAAAGCAATGAAAAAAGCTATTGAATTAACTGAA---CAAACGGATACAAAGGGAATTCAAGTGCAAATAGCAGGCCGTATCGACGGAAAAGAAATTGCACGTGTCGAATGGATCAGAGAGGGTAGAGTTCCCCTACAAACAATTCGCGCTAAAATTGATCATTCTTCCTATACCATTCGAACTATTTATGGAGTATTAGGTATAAAAATTTGGATATTTGTAGACATGTCACGTCGAGGTACTGCAGAAGAAAAAACTCCAAAATCCGATCCAATTTATCGTAATCGATTAGTTAACATGTTGGTTAACCGTATTATGAAACACGGAAAAAAATCATTGGCTTATCAAATTATCTATCGAGCCGTGAAAAAGATTCAACAAAAGACAGAAACAAATCCACTATCTGTTTTACGTCAAGCAATACGTGGAGTAACTCCCGATATAGCAGTAAAAGCAAGACGT---------GTAGGC---------------GGA------------------TCGACT---------CATCAAGTTCCTATTGAAATAGGATCTACACAA------GGAAAAGCACTTGCCATTCGTTGGTTATTAGGAGCATCCCGAAAGCGTCCGGGTCGAAATATGGCTTTCAAATTAAGTTCCGAATTAGTAGATGCTGCC---AAAGGGAGTGGCGATGCCATACGCAAAAAGGAAGAGACTCATAGAATGGCAGAGGCAAATAGAGCTTTTGCACATTTTCGTATGGGCAGGGACACTATTGCCGATCTAATAACTTCTATAAGAAATGCTGACATGGATAAAAAAGGAAGGGTTCGAATAGCATCTACAAATATCACCGAAAACATTGTTAAAATACTTCTACGAGAAGGTTTTATTGAAAACGTTCGGAAACAT------CAGGAAAGTAACAAATATTTCTTGGTTTCAACTCTGCGA---------CAT------AGA---------------------AAAACCAGAAAAGGAATA------TATAAAACTAGA------------ACCATT---TTAAAGCGT---------------------------ATCAGCCGACCCGGCTTACGAATTTATTCCAACTATCAACGAATTCCTAAGATTTTAGGTGGAATGGGAATTGTAATTCTTTCTACTTCTCGAGGTATAATAACAGATCGAGAAGCTCGACTAGAAAGAATTGGAGGAGAAATTTTGTGTTATATATGG?????????????????????????????????????????????????????????????????????????????????????????????????????????????????????????????????????????????????????????????????????????????????????????????????????????????????????????????????????????????????????????????????????????????????????????????????????????????????????????????????????????????????????????????????????????????????ATGAATTGGCGATCAGAACATATATGGATAGAACTTATAAGGGGGTCTCGAAAAACAAGTAATTTTTGCTGGGCCTGTATCCTTTTTTTAGGTTCACTAGGATTCTTAGCGGTTGGAACTTCCAGTTATCTTGGTAGGAATCTGATATCCGTATTTCCATCTCAGCAAATTATTTTTTTTCCACAAGGAATCGTGATGTCTTTTTACGGGATCGCAGGTCTATTCGTTAGCTCCTATTTGTGGTGCACAATTTTGTGGAATGTAGGTAGTGGTTATGACCGATTCGATAGAAAAGAAGGAATTGTGTGCATTTTTCGTTGGGGATTTCCTGGAATAAATCGTCGCATCTTCCTTCGCTTCCTTATGAGAGATATCCAATCAATCAGAATTGAGGTTAAAGAGGGTCTTTATCCTCGTCGTGTCCTTTATATGGAAATCAGAGGTCAAGGGGCCATTCCCTTGACTCGTACTGATGAGAAT---TTTACTCCACGAGAAATTGAACAAAAAGCTGCCGAATTGGCCTATTTCTTGCGCGTACCAATTGAAGTATTTATGATTTTGAAATCTTTTCTACTAGGTAATCTATTATCCTTATGCATGAAGATAATAAATTCGGTCGTTGTGGTCGGACTCTATTATGGATTTCTGACCACATTCTCCATAGGGCCCTCTTATCTCTTCCTTCTCCGAGCTCGGGTT------ATGGAAGAAGGAACCGAGAAGGAGGTATCAGCAACAACTGGTTTTATTACGGGACAGCTCATGATGTTCATATCGATCTATTATGCGCCTCTGCATCTAGCATTGGGTAGACCTCATACAATAACTGTCCTAGTTCTACCG------TATCTTTTGTTTCATTTCTTCTGGAACAATCACAAAAAC---------------------TTTTTTGATTATGGATCTACTACCAGA------AATTCAATGCGTAATCTCAGCATTCAATGTGTATTCCTGAATAATCTAATTTTTCAATTATTCAACCATTTCATTTTACCAAGTTCAACGTTAGCCAGATTAGTCAACATTTATATGTTTCGATGCAACAACAAGATGTTATTTGTAACAAGTAGTTTTGTTGGTTGGTTAATTGGTCACATTTTATTCATGAAATGGGTTGGATTGGTATTATTCTGGATACGGCAA---------AATCATTCTATTCGA---------------------------TCTAATAAGTACCTTGTGTCAGAATTGAGA---------------------------------AATTCTATGGCTCGAATCTTTAGTATTCTCTTATTTATCACCTGTGTCTACTATTTAGGCAGAATGCCGTCGCCTATTGTCACTAAGAAACTG---AAAGAAACCTCAGAAACGGAAGAAAGGGGA---------------------------GAAAGTGAGGAAGAAAGCGATGTAGAAACAACTTCCGAAACGAAG------------GAGACTAAACAGGAACAAGAGGGATCCGCCGAAGAAGACCCTTCC---------------CTTTGTTCGGAAGAAAAGGAGGATCCGGACAAAATA------GATGAAACGGAAGAGATCCGAGTGAATGGAAAGGAAAAAACAAAGGATGAATTCCACTTTCACTTTAAAGAGACATGCTATAAAGATAGCCCAGTTCACGAAGAT------TCTTATCTTGATACCTATCAAGGTAATTGGGAATTGGGAAGACTTAAAGAAGAGAAAAATGAAAAGACTTTTTTATGG------TTTGAAAAA---CCTTTTCTTACTTTT---CTTTTCGATTATAAACGATGG---AATCGCCCATGTCGGTAT------ATAAAAAATAATCGATTTGAAAATGCTCTA------------------------------------------------------------------------------------------------------------------------------------------------------CGAAATGAAACGGCACAATATTTTTTTTATACATGTCCAAGTGATGGAAAACAAATAATATCTTTTACA------------------TATCCGCCTAGTTTATCGACTTTTTCGGAAATGATAGAACGCAAAATGTCAAATTTGTACACGACA---------------------------------------------------------------------GAAAAATTATCCCATGTGGATCAG------------AATTATTATTGGGTTTATACCAATGAGCAAAAAAAGTACAACTTGAACAATGAATTAATAAGTCGAACAAAAGCTCTAGAAAAAGAAAAGGGG---------------------TTTCTTGCTCTAGATATGCTCGAAAAAAGGACCAGATTATGC------------------------AATGATGAAAATGAACAAAAATACTTGCCCAAAACGTATGACCCCTTTTTGAGGGGACCATATCGTGGAACAATAAAAAAATTC---------------------------------------TATTCACAT------ACAATCATGAATGATTTA---------------ATCACTTCT---ACAGAT------------------------------------ACG---GAA---------GATTCCATAGAAATCAATTGGATAAATAAGATTTATGGGCTACTT---------CCTAATAATTCTAATTATTCC------AGAAAATTTGAACATCAAAAGAATCCGCTT------GATAGGGAATCATTACTGAATTATATTGGTAATTCCGTAACCTCAATCAAAGAATTTCCTTTTGAGCCTGCACCCATTTTGCAT------------------------------------------------------------------------------------TTTCAAAAATATTCTTTATTGAGAGAGCAAACAAGAATTGATTTT---GAAAGTCAAGCAAAAGCTTTAAAATGGGTATTCGATGTAATTACA---------------------------------------------------------ACT------GATCCAAATGATCAAACAATAATTAGA---AATAAATCT------ATTGGAATAGAAGAAATCCGTAAAAGGGTTCCTCAATGGTCATACAAATTAACT------GATGATTTG---------------------------------------------------------------------------------------------------------------------GAAGAACAGGAGGAAGAAAATGAGGAAGAATCTACGGAAGAT------CATGAAATTCGTTCAAGAAAAGCCAAACGCGTAGTAATTTAT---------------------------ACTGATAACGATCAGAATACCAATACTATT---------ACAACTACA---------AAT------AATACTAATAAT---------------------------------------------------AGTGATCAA------GCGGAAGAGGTGGCTTTGATACGTTACTCGCAACAATCGGATTTTCGTCGGGATATAATCAAAGGATCCATG---CGTGCTCAAAGACGTAAAACAGTT---ATTTTGGAAATGTTTCAAGCAAATGTGCATTCCCCGCTTTTTTTGGATCGAATAGAC------AAAACATTTTTTTTTTCTTCTTTTTAT---------------------------------ATCTCTGAAATGATGAATCTCATTTTT------AGGAATTCGGTGGGGAGA------GAACCAGAATTGAAAATTTCGCATTTTGAT---TTT---GAGGAGGAA---GAGACAAGGGAAAAAGAGAAA---------AAAAACGAAGAT------AAAAAAGAGGAAAATGAATGT---------------------------------------ATAGCAATATCA------------------------------GAAACTTGGGATAGCATTATATTT---------GCTCAAGCAATAAGAGGTTTGATGTTAGTAACCCAATCTTTTCTTAGAAAATACATTGTATTGCCTTCATTGATAATTGCTAAAAATATTGGCCGTATGTTATTATTCCAATTCCCCGAATGGTATGAGGATTTGAAGGAATGGAATAGAGAAATGCATGTTAAATGCACCTATAATGGTGTTCAATTATCAGAAACAGAATTTCCCAAAGATTGGTTAGCAGACGGTATTCAGATAAAGATTCTATTTCCTTTCTGTTTGAAACCTTGGCGAAGA---------------TCTAAAATA---------CGATCTCATCCTAGAGATCAAATAAAAAAAAAAGGA------AAAAAAGACAATTTTTGTTTTTTAACAGTTTGGGGAATGGAAGCGGAACTCCCTTTTGGGAGTCCCCGA------AAACGACCTTCC---------TTTTTTGAACCC------------ATTTATAAGGAACTCCAAAAAAAAGTTAGAAAAGTGAAAAAGAATTTCTTTCTACTTCTAAAAGTTTCAAAAGAAAAAACAAGATGGATCATTAAAATA---------------------------------------------------------------------------------------CTTCTAGTTCTAAAACGAATAATG------------------AAGGAAATTCTAAAAGTAAACCCAATATTCTTATTTGAATTCAGCAAGGCGAAAGTATATGAA------ACGGCTGAAAATGGAAAA------GAT---TCCGAAATAAATAATAAGATT------ATTCACAAATCAACCATTCAAATCCAATCCATGAATTGGACA------AATTATTCACTC------ATAGAAAAAAAGATGAAAGATCTTTCTGATAGAACAATCACAATCAGGAATCAAATAGAACGAATCACAAAAGACAAGAAAAAAATAATTCTA------ACTTGTGATGATAAAAGATCGAAATCACGGAAACATATTTGGCAG---------ATATTCCAAAGAATAAATATACGA------------TTAATACGTAAATCACATTATTTTATG---AAATCTCTG------ATTGAAAAAATATACATAGATATCTTGCTATGTATGATTACC---ATTCAC------AGGATCAATTTCCAATTTTTCTTTGAATCAACAAAAAAA------------------ATAATCAATAAATCCGTT------------------------------------------TACAACGATCAAACAAATCAGGAAGGAATT------------GATGAAAGAGATCAAAATACAATGAACTCTTTT------TCCACTATAAAAAGGTGGTTTTCGAAT---------------------ACTAATATTAGT---AATAGTACAAAAATGTAT------CATGACTTATCCTCCTTGTCCCAAGCATATGTATTTTACAAATTATCACAAACCCAATTACTTAAC------AAGTATCACTTGAAATCTCTACTTCAATAT------CAGGGGACTTATCCTTTTATTAAGGATAAAATCAAGGATTATTGTATGACGCGAGGAATATTTGATTCCAATCCAAGA------CATAAGAAAATTCATAAGTCTGGAATGATTGAA---TGGAAAAACTGGTTAAAGGGGCATTATCAGTACAATTTATCTCAA---------ACCAAATGGTCGCGG------TTAGTACCGCAAAAATGGCGAAATAGAATCAATCAACGTTATAGGATTCAA---AATAAAGACTCAATTAAATCGGATTCATATAAAAAAGAAAAAGACCAA------TTAATTCATTACGTGAAACAAAATTACTATGCAGCGGATTCATTG---------------------ACAAATCAA---AAAGAAAAATGGAAAAAACACTACAGATATGATCTTTTATCACATAAATAT---------------------ATG------AACTATGGGGAT---AAGAGGGAT---TTATATATT---------TATGGGTCAAGATTACAAGTAAACAGGGTTCTCAAAATTCCATATAATTTCAATAAACCG---AAATACGAATCATTTTTTGTATTGGTAAGTACA------------GCTATTAGT---------------GATTATCTAGAAGAAGGATAT------------------------ATT------------ATTGATACGCATAAAAAT---TTA------GATAGAAAATATTTTGATTGT---AGAATTCTCCATTTTTGTCTTAGA------AAAAATATTGATATT------------------------------------------------------------------------------------------------------------GAGACC------------------------------------------------------TGGACCAATACACAT------ATCGGTACAAAAATT------GATAAAAATACTAAGACTGAAAAAAGA------ATCAACAACAAATTGAAA------------------------------------------------------AAAAAAGATATTTTTTCTCTTACGATTCATCAAGAAATCAACCCATCC------------------------------------------------------------------------------------------------AATCAAAAAAGTATTTTTTTTGATTGGATGGGAATGAATCAA---------------------------------------------GAAAGAGTTTAT---CGTACCATA------------------------------TCAAATCTAGAATCTTGGTTC------TTCCCAGAATTTGTCTTACTTTTTGAT---------------GCATATAAGATTAAA---------------------CCATGGATTATACCAATCCAATTACTTTATTTTGACTTG------TATTTT------------------------------------------------------------------------------------------------------------------TAT---AAAAATACAAGTCAAAATAAAAAC---------ATCAATATAAATAGA------------------------------AATAAAAATCTTCAGATGATATCTGATCAAAAAAAA------TATCTTAAATTAGAA------AATTCCAACCAACAAAAA---AAT------GAACAACAGGACCAAGTAAATTTTGTATCAGATATACGAAAAGAAAACAAAAAAAAAGATATTGAAGAG---AATTACGCGAGATCAGACATTACCATTAAAAAAGGTAAAAAGAAAAAACAATCCAAGAAAAAC------AAGGAAGCAGAACTAGATTTCTTCCTTAAAAAATAT------TTCCTTTTTCAATTAAGATGG---GATGACTCCTTGAACCAAAGAATGATCAATAATATC---------------------------------------AAGGTATATTGTCTCTTACTTAGACTG---------------------------------------------------ATAAATCCAAAGGAA---------ATTGCT------------ATATCCGCGATTCAAAGAGGAGAGATGCATCTGGATGTAATGCTAATTCAGAAAGAT------------CTAGCTCTTACAGAATTGATAAAAAAAGGAATATTAATTATCGAACCAATTCGTCTATCTATAAAA---AAGGAT------------GGAAAATTGATTATATATCAAACTATA------AGTATTTCATTGGTCGAGAACAATAAACACCAA------ACT---------------AATAGAAAATGCATAAAAAAAAGAAATATTGATAAGAGGAATTCGGATAAACCC------ATTGTACGATAT---GGGAATATGCTTGTGAATGGGGACACAAATTATTATGATTTCCTTGTTCCTGAAAATATTATATCTCCTAGACGTCGTAGAGAATTGAGAATGTTAATTTGTTTCAATTCCCATAATTGGAATGTTACGGATAGAAATAGAAATCCATTATTTTGCAATGAAAACAACATAGGAAACTCTGGAAAATTT---------------TTGGATGAGGACAAGCATCTT------AATACGGATACAAATAAATTCATTAAATACAAATTTGTTCTTTGGCCCAATTACCGATTAGAAGATTTAACTTGTATGAATCGCTATTGGTTTGATACCAATAATGGCAGTCGTTTCAGTATGTCAAGGATACATATGTATCCACGATTTAGAATTATTATGAAACGACATCAATTCAAATCCTGGATCTTCGAATTGAGAGAGATATTGAGAGAGATCAAGAATTCTCACTATTTCTTAGATTCATGGATCAAATTCGATTCAGTGGGATCTTTCACTCACATTTTTTTCCACCAAGAACGTTTTATGAAACTCTTTGACCCCCGAATTTGGAGTATCCTACTTTCACGTGATTCACAGGGTTCAACAAGCAATCGATATTTC------------ACGATC------------------------------------------------------------------------------------------------------------------------------------------------------------------------------------------------------------------------------------------------------AAAGGTGTAGTACTGCTTGTAGTAGCGGTCCTTATATCTCGTATT------AACAATCGAAAGATGGTCGAAAGAAAGAATCTCTATTTGATGGGGCTTCTTCCTATACCTATGAATTCCATTGGACCCAGAAATGAGACATTGGAAGAATCTTTTTGGTCTTCCAATATCAATAGGTTGATTGTTTCGCTCCTGTAT------CTTCCAAAAGGGAAAAAGATTTCTGAGAGTTGTTTCATGGATCCGCAAGAGATTACTTGGGTTCTCCCA------ATAAAT---AAAAAGTGTATCATG------------CGGAGTTCGCGATGGTGGAGG------AACCGGATCGGAAAAAAGAGGGATTTTAGTTGTAAGATATCTAATGAAACCGTAGCTGGAATTGAGATCTCATTCAAAGAGAAAGAT------AGCAAATATCTGGAGTTTCTTTTTTTATCC---------------------------------------------------------------------------------------------------TATATGGATGATCCGATCCGCAAGGACCATGATTGGGAATTGTTTGATCGTCTTTCTCCGAGGAAGAAGCGAAACATAATCAACTTGAATTCGGGACAGCTATTCGAAATCTTAGGGAAAGACTTGATTTGTTATCTCATGTCTGCTTTTCGTGAAAAAAGACCAATT------GAAGGGAAGGGTTTCTTCAAACAGCAAGGAGCTGAGGCAACTATTCAATCAAATGATATTGAGCATGTTTCCCATCTCTTCTCGAGAAACAAGTGGGGTATTTCTTTGCAAAATTGTGCTCAATTTCATATGTGGCAATTCCGCCAAGATCTCTTCGTTAGTTGGGGGAAGAATCAGCACGAATTGGATTTTTTGAGGAACGTATCGAGAGAGAATTTGATTTGGTTAGACAATGTGTGGTTGGGAAACAAGGATCGGTTTTTTAGCAAGGTACGGAATGTATTGTCAAATATTCAATATGATTCCACA------AGATCTATTTTCGTTCAAGTAACGGATTCTAGCCAATTGAAAGGATCTTCTGATCAATCCATAGATCATTTCGATTCCATTAGAAATGAGGATTCAGAATATCACACATTGATCGATCAAACAGAGATTCAGCAACTA------AAAGAAAGATCGATTCTTTGGGATCCTTCCTTTCTT------CAAACGGAACGAACAGAGATAGAATCAGATCGATTC------CCGAAATGCCTTTTTGGATCTTCCTCAATGTCCCGGCTATTCACGGAACGTGAGAAGCAGATGAATAATCATCTGCTTCCG------GAAGAAATCGAAGAATTTCTTGGGAATCCT------ACAAGATCAATTCGTTCTTTTTTCTCTGACAGATGGTCAGAACTTCATCTGGGTTCGAATCCTACTGAGAGGTCCACTAGAGATCAGAGA---------------TTTTGGAAGAAAAAACAAGATGTTTCTTTTGTCCCTTCCAGG---CGATCGGAAAATAAAGAAATGGTTGAT---ATATTCAAGATAATTACGTATTTACAAAAAACCGTCTCAATTCATCCTATTTCATCAGATCCGGGATGTGATATGGTTCCGAAGGATGAATCGGAT---ATGGACAGTTCCAATAAGATTTCATTCTTGAACAAGAATCCATTTTTTGATTTATTTCATCTATTCCATGACCGGAACAAAGGGGGATACACGTTACACCACGATTTTGAATCAGAAGAGAGATTTCAAGAAATGGCAGATCTATTCACTCTATCAATAACCGAG------CCGGATCTGGTGTATCATAGGGGATTTGCCTTTTCT------ATTGATTCCTACGGGTTGGATCAAAAAAAATTCTTGAATGAGGTATTCAACTCCAGAGATGAATCGAAAAAGAAATCT------TTATTGGTTCTACCTCCTCTTTTTTATGAAGAGAATGAATCTTTTTATCGAAGGATCAGAAAAAAATCGGTC---CGGATCCACTGCGGGAATGATTTGGAAGATCCAAAACTA------------AAAACAGCGGTATTTGCTAGC------AACAACATAATGGAGGCAGTC------AATCAATAT------AGATTGATCCGAAATCTGATTCAAATCCAATATAGCACCTACGGGTACATAAGAAATGTATCGAATCGATTCTTT------TTAATGAATAGATCCGATCGCAACTTCGAATATGGAATTCAAAGGGATCAAATAGGAAATGATACTCTGAATCATATAACTGTAATGAAATATACGATCAACCAACATTTA------TCGAATTTGAAAAAGAGTCAGAAGAAATGGTTTGATCCT------CTTATTTCTCGAACCGAGAGATCCATGAATCGGGATCCTGATGCATAT---------------------AGATACAAATGGTCCAATGGGAGCAAGAATTTCCAGGAACATTTGGAAGATTTCGTTTCTGAACAGAAGAAGCGT------TTTCAAGTAGTGTTC------------------------------------GATCGATTCCGTATTAAT------------CAA---------------------------------------------------------------------------------------------------TATTCGATTGATTGGTCCGAGGCTATC---------------------------------------------------------------------------GACAAACAAGATTTGTCTAAGTCACTTCGTTTCTTTTTGTCCAAGTCACTTCTC---------------------------------------------TTTTTGTCCAAGTCACTTCCCTTTTTGTCCAAGTCACTTCCCCTTTTCTTT---------------GTGAGT------ATCGGGAATATCCCCATTCATAGGTCCGAGATCCACATCTATGAATTGAAGGGTCCGAATGATCAACTCTGCAATCAGTTGTTAGAATCAATAGGTGTTCAAATC------GTTCATTTGAATAAATTGAAACCCTTCTTATTGGATGATCAT------------------------------------------------------GATACTTCCCAAAGACCGAAATTCTTGATCAACGGAGGAACAATATTACCATTTTTGTTCAAAAGGATACCAAAGTGGATGATTGACTCATTCCATACTAGAAATAATCGCAGGAAATCCTTTGATAACACGGATTCCTATTTCTCAATGATATCCCATGATCGAGACAATTGGCTGAATCCCGTGAAACCATTTCATAGAAGTTCATTGATATCTTCT------------------TTTTATAAAGCAAATCGACTTCGATTCTTGAATGATCCACATCACTTCTGGTTCTATTGT---------------------AACAAAAGATTCCCTTTTTATGTGGAAAAGACCCGTATC---------AATAATTATGATCTTACATATGGACAATTCCTCAATATCTTGTTCATTCGCAACAAAATATTTTCTTTGTGCGTCGGTAAAAAAAAACATATTTTTTTGGAGAGAGAGACTATTTCACCAATCGAGTCACAGGTATCTGACATATTCATACCT------AACGATTTTCCACAAAGTGGTGACGAAACGTATAACTTGTAC---------------------------------AAATCTTTCCATTTT---------------------------------------------------------------------------------------------------------------CCAATTCGATCCGATCCATTCGTTCGTAGAGCTATT------TACTCGATCGCAGACATTTCTGCAACACCTCTAACAGAGGAACAAATAGTCAATTTGGAAAGAACTTATTGTCAGCCTCTTTCA---------------------------------------------------------GATATGAATCTATCTGATTCAGAAGGGAAGAACTTGCATCAGTATCTCAGTTTCAATTCA------AACATGGGTTTGATTCACACTCCATGTTCT------------GAGAAATATTTACCATCCGGAAAGAGG---AAA------------------------------------------------------------------------------------------------------------------------------------------AAA---------CGGAGTCTTTGTCTAAAGAAA---------------------------------TGCGTTGAGAAAGGGCAGATGTATAGAACCTTTCAACGAGATAGTGCTTTTTCAAATCTCTCAAAATGGAATCTG------------------------------------------------------------------------------------------------------------TTCCAAACATATATGCCATGGTTCCTTACTTCGACAGGGTGCAAATATCTAAATTTC---ACCCTTTTAGATACTTTTTCAGACCCATTG------CCG---------ATACTAAGTAGCAGTCAA------------------AAATTTGTATCCATTTTTCATGATATTATG---CATGGATCAGATATATCATGGCCAATTCCTCAGAAGATTCTTCCACAACGGACT---------------------------CTGATAAGT------GAGATTTCGAGTAAGTGTTTACAG------AATCTTCTTCTGTCCGAAGAAATGATTCATAGAAAT---------------------------------------------------------------AATGAGTCACCCCTTCCATTGATATGGACACATCTGAGATCAACAAATGCTCGG------GAGTTCCTCTATTCAATCCTTTTCCTTCTTCTTGTTGCTGGATATCTCGTTCGTATACATCTTCTCTTCGTTTCCCGAGCCTCTAGTGAGTTACAGACAGAGTTAGAAAAGATCAAATCTTTGATGATTCCATCATACATGATTGAGTTGCGAAAACTTCTGGATAGGTATCCTACA------TCTGAACTGAATTCTTTCTGGTTAAAGAATCTCTTTCTAGTTGCTCTGGAACAATTAGGAGATTCTCTG------------AAAGAAATACGGGGT------TCTGCTTCTGGTGGCAACATGCTATTGGGTGGTGGT------CCCGCTTATGGGGTCAAATCAATACGTTCTAAGAAGAAATATTTGAATATC------AATCTCATCGAT---------------------------------------CTCATAAGTATTATACCAAATCCCATCAATCGAATCACTTTTTCGAGAAATACGAGACATCTAAGTCGTACAAGTAAAGAGATCTATTCATTGATAAGAAAA---AGAAAAAACGTGAACGGT------GAT------TGGATTGATGATAAAATAGAATCCTGGGTCGCGAACAGTGATTCGATTGATGATGAAGAAAGAGAATTCTTG---------GTTCAGTTCTCCACCTTAACGACA------GAAAAAAGGATTGATCAAATTCTATTGAGTCTGACTCATAATGATCAT------TTATCAAAGAATGACTCTGGTTATCAAATGATTGAACAACCGGGATCAATTTACTTACGATACTTAGTTGACATT------CATAAAAAGTATCTAATGAATTATGAGTTCAATAGATCCTGTTTAGCAGAAAGACGGATATTCCTTGCTCATTATCAGACAATCACTTATTCACAAACCTCGTGTGGGGCTAATAGTTTTCATTTCCCATCTCATGGAAAACCCTTTTCGCTCCGCTTAGCCCTATCCCCT---------------------------------------------TCTAGGGGTATTTTAGTGATAGGTTCTATAGGAACTGGACGATCCTATTTGGTCAAATACCTAGCGACAAACTCCTATGTTCCTTTCATTACGGTA---TTTCCGAACAAGTTCCTGGAT------GAC------AAGCCTAAAGGTTATCTTATT------------------------------------------------------------------------------GATGATATCGATATTGATGATAGTGACGATATCGATATTGATGATAGTGAC------GATATTGAT---GAT---GACCTTGATACGGAGCTGCTA------ACTATGACGAATGTGCTAACTATGTATATGACGCCGAAAATA------GACCGATTT------GATATCACCCTTCAATTCGAATTAGCAAAAGCAATGTCTTCTTGCATAATATGGATTCCAAACATTCATGATCTGTATGTG------AATGAGTCGAATTACTTATCCCTCGGTCTATTAGAGAACTATCTC------TCCAGGGATTGTGAAAGATGTTCCACTAGAAATATTCTTGTTATTGCTTCGACTCATATTCCCCAAAAAGTGGATCCCGCTCTAATAGCTCCGAATAAATTAAATACATGCATTAAGATACGAAGGCTTCTTATTCCACAACAACGAAAGCACTTTTTCATTCTTTCATATACTAGGGGATTTCACTTGGAAAAGAAAATGTTCCATACTAACGGATTCGGGTCCATAACCATGGGT------------------------TCCAATGCACGAGATCTTGTAGCACTT---ATCAAT------GAGGCCCTATCAATTAGTATTACACAGAAGAAATCAATTATAGAA---ACTAATACAATTAGATCAGCTCTTCATAGACAAACTTGGGATTTGCGATCCCAGGTAAGATCGGTTCAGGATCAT---------------------------GGGATCCTTTTCTATCAGATAGGAAGGGCTGTTGCACAAAATGTA------CTTCTAAGTAATTGC------CCCATGGATCCT---ATATCTATCTATATG---------------AAGAAGAAATCATGTAAGGAAGGGTATTCTTATTTGTACAAATGGTACTTCGAACTTGGAACGAGCATGAAGAAATTAACGATACTTCTTTATCTTTTGAGTTGTTCTGCCGGATCGGTCGCTCAAGATCTTTGGTCTTCACCCGGACCCGATGAAAAAAATTGGATCACTTCTTATGGATTCGTTGAGAATGATTCTGATCTAGTTCATGGC---------------------CTATTAGAAGTAGAAGGCGCTCCGGTGGGATCCTCACGGACAGAGAAAGATTGCAGTCAGTTTGAT---------AATAATCGAGTGATATTACTTCTTCGGTCCGAACCAAGGAATCAGTTAGATATGATGCAAAATGGATCTTGT---TCTATCGTTGATCAGAGATTTCTATATGAA---AAATACGAATCGGAGTTTGAAGAA---------------GGGGAAGGAGCCGTCGACCCGCAACAG------ATAGAGGAGGATTTATTC------AATCACATAGTTTGGGCTCCTAGAATATGGCGCCTTTGTGGCAATCTATTTGATTGT------ATCGAAAGGCCCACTGAATTGGGATTTCCCTAT------------------------------------------------------------------------------------------------------------------------TGGGCCGGGTCATTTCGGGGCAAGCGGATCATTTATCATAAAGAG---------------------------------------------------------------------------------------------------------------------------------------------------------------------------------------------------------------------------------------------------------------------------------------------------GATGAG------CTTCAAGAGAATGATTCGGAGTTCTTGCAGAGTGGAACCATGCAGTACCAGACACGAGATAGATCTTCCAAAGAACAAGGCTTTTTTCGAATAAGCCAATTCATTTGGGACCCTGCGGATCCATTCTTTTTCCTATTCAAGGATCAGCCCTTTGTCTCTGTGTTTTCACGTCGAGAATTCTTTGCAGATGAAGAGATGTCAAAGGGGCTTATTACTTCCCAAACAAAT---------------------------------------CCTCCTACATCTATGTATAAACGCTGGTTCATCAAGAATACGCAAGAAAAGCACTTCGAATTGTTGATTCATCGCCAG---AGATGGCTTAGA------ACCAATAGTTCATTATCTAATGGATCTTTCCGTTCTAATACTCTATCCGAGAGTTATCAGTATTTATCAAATCTGTTTCTATCTAAGGGA---ACGCTATTGGATCAAATGACAAAGACATTGTTGAGAAAGAGATGGCTTTTCCCGGATGAAATGAAACATTTGATTCAT------GTAACAGGAGAAAGATTTCCCATTCCT
>Anarthr__humilis_Anarthr__humili
ATGTCTCGTTACCGAGGACCTCGTTTCAAAATAATACGTCGTCTGGGA---ACTTTACCAGGACTAACTAGGAGAGGGCCT------------------------AAACATTGGCAATTTCCTTTTACG------------------------AAAAAATCGCAATACCGTATTCGTCTAGAAGAAAAACAGAAATTGTGTTTTCATTATGGTCTGACAGAACGACAATTACTTAGATATGTACAGATCGCAGGAAAAGGAAAAGGATCAAGAGGTCAAGTTTTACTACAACTACTTGAAATGCGTTTGGATAACACCCTTTTTCGATTGGGTATGGCTTCAACCATTCGTGGGGCCAGGCAATTAGTTAACCATAGACATATTTTAGTTAATGGTCGTACAGTCGATATACCAAGTTATCGTTGCAAACCCCGAGATATTATTACTGCGAAGGATAACCAAAGATCAAAACGTCTGATTCAAAATTCTCTATCC---------------------------GACCGAAAGAAG------AAGAATTTGTTGCGAGTGCCAAGACATTTCCAAGTGCCAAGACATTTACATTTG---------------------------ATTATGGATCGA------------TTGCAATATAAAGGATTAGTAAATCAAATAATAGATAGGAAGTGGATCGGTTTA---AGAATAAAAGAATTGTTAGTCGTAGAATATTATTCTCGTCAGACTATGATTCAACCTCAGACCCTTTTGAATGTGGCGGATAACAGTGGAGCTCGAAAATTGATGTGTATTCGAATACTAGGA---GCTAGTAATCAACGATATGCTCATATTGGTGATGTTATTGTTGCTGTAATCAAAGAAGCACTTCCAAAAATGTCTCTCGAAAAATCAGAAGTAATTAGAGCTGTAATTGTACGTACGCGTAAAGAATTCAAACGCGATGAAGGTATGTCAATACGATATGATGACAATGCAGCGGTTGTCATTGATCAAAAAGGAAATCCAAGAGGAAGTCGCGTTTTTGGTGCGATCGTTGAGGAATTAAGAGAA------------------TTGAAATTCCCAAAAATCGTCTCATTAGCTCTCGAAGTATTAATGGCAAGAAAAAGTTGGATTCAAAGGGAAAACAAGCGGCAGAAATTGGAACTGAAGTATCGTCTGATTCGTCGATCCTCAAAAAAG------------------------------------------------------------------------------AAGATAAAGATGAGCAAAAGCAAAGTTTCATCCTTGAGTGAAAGT---GAAATAAAAGAAATTCGACGAAAATTGCAATCCCTACCACGTAATAGTTCACCTATACGGCTTCATCGACGTTGTTTTTTGACTGGAAGATCCAGAGCTAATTATCGAGACTTTGAACTATCCAGACACATCCTTCGAGAAATGGTTTTTGCATGTTTGTTACCAGGTGCAACAAGAGCAAGTTGGATGAAAATAGGGGCTTCTGTTCGTAAAATTTGTCAAAAATGTCGATTGGTTCGTAGGCGAGGACGAATTACAGTCATTTGTAGTTCCAAGTCTAAACATAAACAGAGACAGGGGCCTAGTAGTGATACCCCAAACTATGGCCATTTATGGGTTCTTTGCGAATAT------TGTGATTCATTAAATTATAAAAAAGATTTTCAGTTAAGAATGAATATTTGTGAAGAATGTGAAGCTCATTTGAAGATGAGT---AGTTCAGAACGAATAGAACTCTCGGTTGATGTGGGTACTTGGGATCCTATGGATGAGGATATGGTCTATAAGGACCGTCTCAATTCTTATCAAAGGGAGACAGGGTTAACTGAAGCTGTTCAAACGGGCATAGGTCGTTTAAACGGTATTTCTATAGCAATTGGGGTTATGGATTTTCAATTCATAGGGGGTAGTATGGGATCAGTAGTAGGTGAAAAAATAACCCGC------TTGATTGAGTATGCTACTCATCGATCTTTACCCCTGATTATTGTGTGTGCTTCTGGGGGAGCGCGCATGCAAGAAGGAAGTTTGAGTCTAATGCAAATGGCTAAAATATCTAGCGTTTTATATAAA------TATCAATTA---------ATTAAAAAGTCATTCTATGTATCAATCCTTACATCTCCTACAACTGGTGGAGTAACAGCCAGTTTTGGTATGCTGGGGGATAGCATTATTGCGGAACCTAATGCGTACATTGCATTTGCCGGTAAACGAGTAATTGAGGAAACTTTACATGTGGAAGTACCTGAAGGAGTACAAGAGACTGAGTATTTATTCCATAAG---GGCTCATTCGACTCAATTGTACCGCGTAATCTTTTAAAGGATGTTCTGACCGACTTATTCCTTTTACACGGCTTCTTTCGAGCTGACGAGATTAGTAATATTATCCGCGAACGTATTGAACAATATAATAGAGAAGTCAAGATTGCAAATATCGGTACCGTACTTCAAGTGGGGGACGGTATTGCTCGTATTCATGGTCTTAATGAAGTAATGGCAGGTGAATTAGTCGAATTTGAAGAAGGTACTACGGGTATTGCTCTGAATTTGGAATCCAAAAACGTTGGCGTTGTATTAATGGGCGATGGTTTGATGATACAAGAGAGAAGTTCTGTAAAAGCAACAGGAAGAATTGCTCAGATACCTGTGAGTGGGGCTTATTTGGGTCGTGTTATAAATGCCCTGGCTAAACCTATTGATGGGAGAGGCGAAATCGCAGCTTCTGAATCTCGGTTAATTGAATCCCCTGCCCCAGGTATTATTGCCAGACGTTCCGTATATGAACCCCTTCAAACAGGACTTATTGCTATTGATTCGATGATCCCTATAGGACGTGGTCAGCGAGAATTAATTATTGGGGACAGACAGACCGGCAAAACAGCAGTAGCCACAGATACAATTATAAATCAAAGGGGGCAAAATGTAATATGTGTTTATGTAGCTATCGGCCAAAAAGCATCTTCTGTGGCTCAGGTAGTGACTACTTTCCAGGAGGGGGGGGCCATGGAATACACTATTGTTGTAGCTGAAATGGCGGATTCCCCTGCTACATTACAATACCTCGCTCCTTATACGGGGGCGGCTTTGGCTGAGTATTTTATGTACCGCGAACAACATACTTTAATAATTTATGATGATCTCTCCAAACAGGCACAAGCGTATCGCCAAATGTCTCTTTTATTAAGAAGACCCCCCGGCCGTGAAGCTTATCCAGGAGATATCTTTTATTTGCATTCGCGCCTTTTGGAAAGAGCCGCCAAATCAAGTTCTCTTTTAGGTGAAGGAAGTATGACCGCTTTACCAATAGTGGAGACTCAATCAGGAGACGTTTCCGCTTATATTCCTACTAATGTCATTTCCATTACGGATGGACAAATATTCTTATCCGCGGATCTATTCAATGCCGGAATCCGACCCGCTATTAATGTGGGTATTTCTGTTTCCAGAGTGGGATCCGCAGCTCAAATTAAAGCCATGAAACAAGTAGCTGGCAAATCAAAATTGGAACTAGCTCAATTCTCGGAGTTAAAGGCCTTTGCACAATTTGCTTCTGATCTCGATAAAACGAGTCAGAAGCAATTGGCAAGAGGGCAACGATTGCAGGAATTGCTTAAACAATCTCAATCGGAACCTCTCACGGTGGAAGATCAGATAGCCTTTATTTATACCGGAACGAGGGGATATCTTGATTCATTAAAAATTGGACAGGTAAAGAAATTTCTTCATCAGTTACGTGACTATTTAAAAAAGAATAAATCGCAATTCCAAGAAATCCTATCTTCGAGCAAGATATTCACCGAGGAAGTGGAAGCCATTTTAAAGGAAGCTATTCAGGAACAGATGGAACTCTTTCTACTTGGGCGTATCGCTCAAATTATAGGACCCGTGTTGGATGTAGTTTTCCCCCCCGGTAAACTGCCTAAAATTTATAACGCTTTGGTAGTTCAGGGTCGA---GACCTTGTTGAT---CAGCAAATTAATGTGACTTGTGAAGTACAACAATTATTAGGAAATAATCGAGTTAGAGCTGTAGCTATGAGTGCTACAGATGGGCTGATGAGAGGAATGGAAGTGATTGACACGGGAGCTCCTCTAAATGTTCCAGTCGGCGGAGCTACTCTCGGACGAATTTTCAACGTTCTTGGAAAGCCTGTGGATGATTTGGGTCCTGTAGATACTAGTACAACATCCCCTATTCATAGATCCGCACCTGCCTTTATAGAGTTAGATACGAAACTATCAATCTTTGAAACAGGTATTAAAGTGGTGGATCTTTTAGCTCCTTATCGCCGTGGAGGAAAAATCGGACTATTTGGGGGGGCTGGAGTAGGTAAAACAGTACTCATCATGGAGTTGATCAACAACATTGCCAAAGCTCATGGGGGCGTATCTGTATTTGGTGGAGTGGGGGAACGTACTCGTGAAGGAAATGATCTTTACATAGAAATGAAAGAGTCCGGAGTGATTAATGAAAAAAATCTTGCGGAATCTAAAGTAGCTCTAGTCTATGGTCAAATGAATGAACCGCCGGGAGCTCGTATGAGAGTTGGTTTGACTGCCCTAACTATGGCAGAATATTTCCGGGATGTTAATAAACTAAATGTGCTTCTATTCATTGACAATATCTTTCGTTTTGTCCAAGCGGGATCAGAAGTATCCGCCTTATTAGGGAGAATGCCTTCCGCAGTGGGTTATCAACCTACCCTTAGTACAGAAATGGGTTCTTTGCAAGAAAGAATTACTTCTACCAAAGGGGGGTCTATAACCTCGATCCAAGCGGTTTATGTACCTGCAGATGATTTGACCGACCCGGCTCCTGCCACGACATTTGCACATTTAGATGCTACTACCGTACTATCCAGAGGGTTAGCTGCAAAAGGTATTTATCCAGCAGTAGACCCTTTAGATTCAACGTCAACTATGTTACAACCTCGGATCGTTGGTAACGAGCATTACGAAACTGCCCAAAGAGTTAAGCAAACTTTACAACGTTACAAGGAGCTTCAGGACATTATAGCTATTCTTGGGTTGGATGAATTATCAGAGGAGGATCGTTTAACTGTAGCAAGAGCACGAAAAATTGAGCGTTTCTTATCACAACCCTTCTTCGTGGCAGAAGTTTTTACTGGTTCCCCAGGAAAATATGTTGGTCTTGCAGAAACCATTAGGGGGTTTCAACTGATCCTTTCCGGAGAATTAGACGGCCTACCCGAACAGGCCTTTTATTTAGTGGGTAACATTGAGGAAGCTAGCGCGAAAGCTATGAACTTAATGACC---------TTAAATCTTTGTGTACTAACTCCTAATCGAATTATTTGGGAT---TCCGAAGTACAAGAAATCATTTTTTCTACTAATAGTGGCCAAATTGGCGTATTACCAAACCACGCTCCTATTGTCACGGCTGTAGATATAGGTCTTTTGAGAATA---CGCCTC---AATGACCAATGGTTAAGGGTGGCTCTGATGGGCGGTTTTGCTCGAATAGGTAATAATGAGATCACCATTTTAGGAAATGCTGGGGAGCTGAGTACTGACATAGATCCACAAGAAGCTCAACAAACTCTTGAAATAGCTGAAGCTAACTTGAGTAGAGCTGAGGGTAAGAGACAAGTAATTGAAGCAAATCTAGCTCTCAGACGAGCTAGGACAAGAGTAGAGGCT---GTCAATGCTATTTCCATGAAAAATGTAAGTCATTCT------------------------------------TTCGTTTTTTTGGGCCAGGGGTCTTCCACTGGGAGTTTCGGGTTTAATACCGATATTTTAGCAACAAATCTAATAAATCTAAGTGTAGTTATTGGGGTATTGATTTTTTTTGGAAAGGGAGTG---------------TTAAAAGATTTATTAGATAATCGAAAACAGAGGATCTTGAGTACTATTCGAAATTCGGAAGAATTACGTAGAAAAACCGTTGAGCAGCTCGAAAAAGCCCGGGTTCGGTTACAGAAGGTGGAACTAGAAGCAGATGAGTATCGAATGAATGGGTACTCTGAGATAGAACGTCAAAAAGAAGGTTTGATTAATGCTTACAGTAAGAAATTGGAACAATACGAAAATTTGAAAAATGAAACCCTTCGTTTTGAACAAGAAAGAGCTATGAACCAGGTCCGACAACGAGTTTTCCAACAAGCCTTACAAGGTGCTCTAGGAACTCTGAATAGTTGTTTG------AATACCAAATTACATTTCCGTATGATCCGTGCTAATCTTGATATTCTCGGGGCCATCATGAATCCACTGATTTCTGCCGCTTCTGTTATTGCTGCTGGATTGGCCGTAGGGCTTGCTTCTATCGGACCTGGAATTGGTCAAGGTACTGCTGCAGGACAAGCTGTAGAAGGTATTGCGAGACAACCAGAAGCAGAAGGTAAAATACGAGGTACCTTATTGCTTAGTCTAGCTTTTATGGAAGCTTTAACAATTTATGGGCTGGTTGTGGCATTAGCGCTTTTATTTGCGAATCCTTTTGTTATGAATCTTAGACCATGTTACATTAAAACACTCAAGGGCTTATACGATATATCGGGTGTAGAAGTAGGCCAGCATTTCTATTGGCAAATAGGGGGTTTACAAATCCACGCTCAAGTACTTATCACTTCTTGGGTCGTAATTGCTATCTTGTTAGGTTCAGTCATCATAGCTGTTCGGAATCCACAAACCATCCCGACTGACGGTCAGAATTTCTTTGAATATGTCCTTGAATTTCTTCGAGATTTGAGCAAAACCCAGATTGGA---------GAAGAATATGGTCCTTGGGTTCCCTTTATTGGAACTATGTTCCTATTTATTTTTGTTTCGAATTGGTCAGGCGCTCTTCTCCCTTGGAAAATCATACAGTTACCTCATGGGGAGTTAGCTGCGCCCACGAATGATATAAATACTACTGTTGCATTAGCTTTACTCACGTCAGTAGCATATTTTTATGCAGGTCTTAGCAAAAAGGGGTTGGGTTATTTCGAGAAATACATAAAACCAACTCCAATACTTTTACCAATTAACATCCTAGAAGATTTCACAAAACCTTTATCCCTTAGTTTTCGACTTTTCGGGAATATATTGGCTGATGAATTAGTAGTTGTTGTTCTTGTTTCTTTAGTCCCTTTAGTAGTCCCTATACCTGTCATGTTTCTTGGATTATTTACAAGTGGTATTCAAGCTCTTATTTTTGCAACGTTAGCCGCGGCCTATATAGGCGAATCCATGGAGGGTCATCATATGATATTTGCAACTTTAGAACATATATTAACGCATATATCTTTCTCGATCATTTCCGTTGTAATTATGATTCATTTGATGACT------TTATTACTCCGTGAAATGGTGGGATTACACGCTTCGTCAGAAAGGGGGATGATAGCGACTTTTTTTTCTATAATAGGACTATTACTTTTGCGTTGGATTTCTTCGAGACATTTTCCATTAAGTAATTTATACGAGTCATTAATCTTCCTTTCATTTACTTTCTATATTATT------TATATGATTCCTAAGATA------CAAAACAAA------AAAAAAGATTTA------------------AGCATAATAACTGCGCCAAGTACTATTTTGACTCAAGGCTTTGCCACGTCAGGT------CTTTTAACTGAAATGCATCCATCTGCAATACTAGTACCTGCTCTACAATCCCAGTGGTTAATGATGCACGTAAGTATGATGTTATTAAGTTATGGAGCTCTTTTATGTGGATCCTTATTATCAGTCGCTTTTATAGTCATT---------AGATTG------CGGAAAAACATCGATCCTTTTTGT---------AAAAACCAAAAAGTCTTAATCTTA------ATT---AAGTCATTTTTC------TTTCGTGAGATT------ACA------TAT------------TTGAATGCAAAAAGAAGTGTTTTAAAAAACACTTCTTTTCCT---------------TCCTTTACAAATTATTACAAATATCAATTAACTGAGCGTTTGGATTATTGGAGTTATCGTGTCATTAGTCTAGGATTCACTTTTCTAACTATAGGTATTCTTTGTGGAGCAGTATGGGCTAATGAGGCATGGGGATCCTATTGGAATTGGGACCCCAAGGAAACTTGGGCATCTATTACTTGGACTATATTCGCCATTTATTTACATACT------------------------AGA---------------ACAAATCCAAATTGGAAGGGTACAAATTCGGCACTTGTAGCTTCTATAGGATTTCTTATAATTTGGATATGTTATTTTGGTATCAATCTATTAGGAATAGGTTTACATAGTTATGGTTCATTCCCAATGAAAAAAAAGAAAGCATTGCCTTCTTTCCCATATCTTGCATCTATAGTCTTTTTAGTATTTTTACCCTGGTGGGTCTCTCTTTCTTTTAATAAATGTGTGAAACCTTGGATTATTAATTGGTGG------AATACCAGGTCCTCCGAAAGCCGTTTGAATCTCATTCAAGAAAAAAGCGTTCTAGAAAGATTCATAGAATTACACGAACTCCTTCTGTTGGACGAAATGATAAAGGAGTCCCCAGAGAAACCTATACAAAAACCT------TGTCTAGGAATACACAAGGAAACAATGGAATTGGTCAAAACGCAGAATGAATATCATCTCCATACCATTTTAGATTTCTCGACAAATCTAATCTGTTTCGCTATTCTAAGTGGTTATTTTATTCTGGGTAATGCAGAACTTGTTATTCTGAATTCTTGGGTTCAGAAATCCCTCTATAACTTAAGTGACACAATAAAAGCTTTTTCCATTCTTTTAGTTACTGATCTATGGATTGGATTTCACTCGACCCGTGGTTGGGAACTAATAATTAGTTCGGTCTACAACGATTTTGGATTGGTTCATAACGATCTAATTTTATCTGTTCTTGTTTCTATTTTTCCAGTTATTCTAAGTACAATTGTAAAATATTGGATCTTCCATTATTTAAATCGTCTATCCCCCTCGCTTCTAGTCATTTATGATTCAATGAATGAAATGCCAATCGGAGTACCAAAAGTCCCCTGT------GAATATAGGATTCCTGGGTATGGGGACAACAGAACCGTAAGGGGTTGGGTAAAT------------------------TTGTACACATTCTTATTTCGAAAAAGAGGGGTTTTTTTAAGTGAAGCGATTTCCTACCTGGTCGCAAATCAGCTTATAGCTCTCTTACTATATCTC------------------------AGTATAGAT------------GATCCA---------TATTATGAGATATGGATGTTTATAAATTCAACTGGTGGATCTGTATTTGCTGGAATATCCATTTTTGATACCATGCAATGTTTAGAAGCCGAGGTGGATACAGCATGCCTGGGAATAGCCGCGTCAATGGGATCTTTCGTCGTGGTCGGAGGAGAAATTCCAAAGCGCGTAGCATACCCTCATGCCAGAGTTATTATTCACCAGCCTGAATCC---GATTTTTTTTGGGGAAAAGAAGAA------------------------------------------------GAGGTTGCACTTGAAGTAGAGGAAATGGCAAAACTTCGCGCCACCATCGCTAAAGTTTATGTGGAAAGAACAGGCCAACCATACAAGGTTGTATCCGCGGACATGGAAAGAGCGGTCCTTTTTTCAGCAACGGATGCCAAAGCTTATGGCATTATTGATCAGAAAGAGGATCAA---------------ATGATAAGGATTTATGAAGGTTTAGTCTTAGAATCATTTCCCAATGGCATGTTTAGAGTCCTCATAGAAAATGAGAAAAAAGAAAAGGAGATAATTTTAGGATTTATTTCGGGGAAGATCCGATGCAAATCTATACGTATACTA------CTCGGAGATAACGTCAAAGTTGAGGTAAATCAGTACGATAGGACTAAAGGG---------------------------------------------CGTATAACTTCACGCATT---GACAAGAAAGCT-GAAAAA------GATAAATCTAAT------CAACAA------TACTTTCTATATCCACTTCTTTTTCAGGAGTATATTTATGCATTTGCTCATGATCATGGTTTA---AACGGTTCCATTTTTTATGAACCTGTG---------------------AAAATT------CTTGGT------------TATGACAAAAGATGGAGTTTAGTACTTATCAAACGTTTAATTATTCGAATGTATCAACATAATTTTTTGATTAATTTGCTT---AATCAT------------TCT------AACCAAAAGCAA------TTCATTGGGCACAACAATTAT------CTTTATTCTCATTTTTTTTCTGAGATGATATCAGAGAGTTTTGCCGGCATTGTGGAAATGCCATTCTCGCTGCGATTAATA------CCTTCCCTGAAAGAAAAAGAA---ATACAAAAATCTCAGAATATAAAATCTATTCATTCCATATTTCCCTTTTTAGAAGACAAATTCGTGCATTTAGAGTATATATCAGATATACTAATACCCTATCCTATCCATTTTGAAATCTTGGTTCAAATCCTTCAATGCCAGATCCAAGATGTTCCATCTTTGCATTTAGTGCGACTCTTTCTCCAC------GAATATTCGAATTGGGAT------AGTCTCATTACTTCGAAGAAATCA------ATTTATGGT------TTT---------TCAAAA------GAGAATAAAAGACTATTTCAATTACTATATAATTCTTATGTCTTGGAATGCGAATTTATATTCCTTTTTCTTCGTAAACAATCTTCTTGCTTACGACTAACTTCTGCTGGCACCTTTCTTGAACGAATCCATTTCTATAGGAAAATAGACAAT------TTTGGAGTAGTGTATCGA------AATCCTTTTCCG---AAAATC------CTCTGGTTCTTCCCAGATCCTTTTTTGCATTATGTTCGATATCAAGGACAGGTAATTCTAGCTTCAAGAGACACTCTTCTTTTGATGAAGAAATGGAAATGTTATCTTGTCAATTTCTGGCAATATTATTTTCATTTTTGGTCCCAACCGCGAAGGATTCATATAAACCAATTAACG------AATTATTCCTTCCTTTTTTGGGGGTATCTTTCAAGTGTACTT---ATAAATCCTTTGTTGGTAAAGAATCAAATGCTGGAGAATTCTTTTCTAATAAACTTTCTTATTAGAAAATTCGATACTATAGTCCCGGTGATTCCTCTCATTGAATCATTGTCTAAGGCTCCATTTTGTACCCTATCGGGACATCCTATTAGTAAACCAACCTGGACGGATTTATCTGATTATGATATCATTGATAGATTTGGCCGGATATGTAGAAATCTTTTTCATTATCATAGTGGATCCTCG------AGAAAACAGGGTTTGTATCGAATAAAGTATATACTTCGGCTTTCGTGTGCTAGAACTTTGGCTCGTAAACATAAGAGTACGGTACGCGCCTTTTTGCAAAGA------TTGGGTTCGGTATTATTAGAAGAATTTTGGATGGAGGAAGAACAAGTTCTTTATTGGATGTTCATTGAT------ACGGCAGAAGTTCAAACTCTCAATTCTTTTTTTGCATCGGAATTTGACAAAGAAATCTATGGACTAATAAAGATT---GTACCCATCTTGATCCTGATATTAACGATTACAATAGGAGTACTAGTAATTGTGTGGTTAGAAAGAGAAATATCTGCAGCAATACAACAGCGTATTGGTCCGGAATATGCTGGTCCATTAGGAATTCTGCAAGCTATAGCGGATGGAACTAAATTACTTTTTAAAGAGGATCTCCTCCCATCTCGAGGGGATATTCCCTTGTTTAGTGTCGGACCATCTATAGCAGTCATATCAATTCTATTAAGTTATTTAGTGATTCCTTTTGGATATCATCTTATTTTAGCCGATCTCCGTGTAGGTGTTTTTTTATGGATTGCCATTTCCAGTATTGCTCCTATGGGTCTTCTTATGTCAGGATATGGGTCAAATAATAAATATTCCTTTTCAGGCGGTCTACGAGCTGCGGCTCAATCTATTAGTTATGAAATACCATTAACCCTATCTGTCTTATCAATATCTCTATTATCTAACAGTTCGAGTACAGTTGATATAGTAGAAGCCCAATCAAAATATGGTTTTTGGGGATGGAATCTCTGGCGTCAACCTATAGGCTTTCTAGTTTTTCTAATTTCTTCTTTAGCCGAATGCGAAAGATTGCCCTTTGATTTACCAGAAGCAGAGGAGGAATTAGTAGCAGGCTATCAAACCGAATACTCGGGCATCAAATATGCTTTATTTTATCTTGTTTCTTACCTCAACTTATTAGTTTCTTCTTTATTTGTAACAGTCCTTTACTTGGGTGGATGGAATTTCTCTATTCCG------TACATATTAAATCCT------GGACTTTTCGAAATG---------------ACTAAAATGGCTGGAATTTTAGAAATGACTCTTGGT------------ATTCTTATTACGTTAACTAAAGCTTATTTGTTTCTCTTCATTTCTATCACAACAAGATGGACTTTCCCTAGGATGAGGATTGACCAGTTATTAAATCTTGGATGGAAATTTCTTTTACCTATTTCCTTGGGTAACCTCTTATTAACAACTTCTTTCCAACTTGTTTCACTAATGAAAGCCTTTCATTTGCTTCTCTTCCATGGAAGTTTCATTTTCCCAGAATGTATCCTCATTTTTGGCCTAATTCTTCTTCTGATGATCGATTCAACCTCTGATCAAAAAGATAGACCTTGGTTCTATTTCATCTCTTCAACAAGTTTAGTA------------ATAAGCATAACGGCCCTATTGTTCCGATGGAGAGAAGAACCTATAATTAGCTTTTCGGGAAATTTCCAAACGAACAATTTCAACGAAATCTTTCAATTTCTTATTTTACTATGTTCAACTCTATGTATTCCTCTATCCGTAGAGTACATTGAATGTACAGAAATGGCTATAACAGAGTTTCTGTTATTCGTATTAACTGCTACTCTAGGGGGAATGTTCTTATGTAGTGCTAACGATTTGATAACTATCTTTGTAGCTCCAGAATGTTTCAGTTTATGTTCCTACCTATTATCTGGATATACCAAGAGAGATGTACGGTCTAATGAGGCTACTATGAAATATTTACTCATGGGTGGGGCAAGCTCTTCTATTCTGGTTCATGCTTTCTCTTGGCTATATGGTTCATCTGGGGGGGAGATCGAGCTTCAAGAAATTGTGAATGGTCTTATCAATACACAAATGTATAACTCCCCAGGAATTGCAATTGCGCTTATATCCATCACTGTAGGAATTGGGTTCAAGCTTTCCCTAGCCCCTTTTCATCAATGGACTCCTGACGTATACGAAGGA---------------------------------TCTCCCACTCCAGTCGTTGCTTTTCTTTCTGTTACTTCGAAAGTAGCTGCTTCAGCTTCAGCCACGCGAGTTTTCGATATTCCTTTTTATTTCTCATCAAACGAATGGCATCTTCTTCTGGAAATCCTAGCTATTCTTAGCATGATATTGGGCAATCTCATTGCTATGACTCAAACAAGCATGAAACGTATGCTTGCATATTCGTCCATAGGGCAAATCGGATATGTCATTATTGGCATAATTGTTGGAGACTCAAATGATGGATATGCAAGCATGATAACTTATATGCTGTTCTATATCTCCATGAATCTAGGAACTTTTGCTTGCATTGTATTATTTGGTCTACGTACCGGAACTGATAACATTCGAGATTATGCAGGATTATACACGAAAGATCCTTTTTTGGCTCTCTCTTTAGCCCTATGCCTCCTATCCCTAGGGGGTCTTCCTCCACTAGCAGGTTTTTTCGGAAAACTCTATCTATTCTGGTGTGGATGGCAGGCTGGCCTATCCTTCTTGGTTTCAATAGGACTCCTTACGAGCGTTCTTTCTATCTACTATTATCTAAAAATAATCAAGTTATTAATGACTGGGCGAAACCAAGAAATAACCCCTTACGTGCGAAATTATAGGAGATCCCCTTTAAGATCAAACAATTCCATCGAATTGAGTATGACCGTATGTGTGATAGCATCTACTATACCAGGAATAGCAATGAACCCAATTCTTGCAATTGCTCAGGATACCCTCTTTATGTTTCTGCTTCACGAATATGATATTTTCTGGTCATTGCTAATAATAGCAAGCCTTATTCCTATCTTGGCTTTTTTGATTTCAGGAGTTTTAGCCCCGGTTAACTCAAGACCGGAGAAGCTTTCTAGTTATGAATCGGGTATAGAACCCATGGGAGACGCTTGGTTACAATTCCGGATACGCTATTACATGTTTGCTCTAGTTTTTGTTGTTTTTGATGTGGAAACGGTCTTTCTTTATCCATGGGCAATGAGTTTCGATGTATTGGGTGTATCTGTTTTTATCGAAGCTTTCATTTTCGTGCTTATCCTAATTGTTGGTTCAGTTTATGCATGGCGAAAAGGAGCATTGGAATGGTCTATGAGTTATTTTCCTTGGTTAACAATACTTGTTGTTTTTCCGATATTCGCGGGTTCCCTCATTTTCTTTTTCCCCCATAGGGGTAATAAG---ATATATAGGTGGTATACCCTATATATATGCTTA---TTGGAACTCCTTCTAATGACTTATGTATTCTGCTATGATTTCCAATTGGACGATCCCTTAATCCAATTAAATGAGGATTTCAAATGGATAGACGTTTTTGATTTTCACTGGAGACTAGGAATCGATGGACTTTCTGTAGGACCCCTTTTACTGACAGGATTTATTACTACTTTAGCTACTTTAGCGGCTTGGCCAATTACTCGAAATTCACGATTATTCTATTTGCTAATGCTAGCAATGTATAGCGGTCAAATAGGATTATTTGTGTCTCGAGACCTTTTACTTTTTTTCATCATGTGGGAATTCGAATTAATTCCTGTTTACTTACTTCTATCCATGTGGGGAGGAAAGAAACGTCTCTACTCAGCTACAAAGTTTATTTTGTACACTGCAGGAGGTTCCATTTTTTTCTTAATCGGAGTTCTAGGTATGGGCTTATATGGTTCCAATGAACCAACATTCGACTTGGAAAGATTAATTAATCTTTCATATCCTCTGGCATTGGAAAGAATATTTTATTTTGGCTTCCTTATTGCTTATGCTGTCAAATTGCCGATCATACCCCTACATACATGGTTACCGGATACCCACGGGGAAGCACATTACAGTACATGTATGCTTTTAGCTGGAATTTTATTAAAAATGGGAGCATACGGATTGATTCGGATCAACATGGAATTATTACCCCACGCTCATTATATATTTTCCCCCTGGTTGGTAATAATAGGAACGATGCAAATAATCTATGCAGCTTCAACCTCTCTTGGTCAACGAAATTTCAAAAAAAGAATAGCCTATTCCTCTGTATCTCACATGGGGTTCATAATTATAGGAATTGGTTCTATAACTGATATGGGACTCAACGGGGCCATTTTACAAATGCTTTCCCATGGATTTATTGGTGCCATACTTTTTTTCTTGGCGGGAACCAGTTTTGATAGAATGCGTCTTATTTATCTCGAGGAAATGGGAGGGATATCTATCCCAATGCCTAAAATATTTACCATGTTCAGTAGCTTTTCAATCGCTTCTCTTGCATTGCCAGGAATGAGTGGTTTTGTTGCAGAATTAGTAGTCTATTTTGGACTAATTACTAGCCCAAAATATATTTTAATGCCAAAAATGCTAATTACTTTTGGAATGGGAATTGGAATGATATTAACTCCTATTTATTTATTATCCATGTTACGTCAGATGTTCTATGGATACAAGCTTTTT------AATGTTCCAAACTTTCAT------TTTTTA------GATTCTGGACCGCGAGAACTCTTTCTTTCAATCTCTATCTTTTTACCCGTAATAGGAATTGGTATTTATCCGGATTTCGTTCTCGCACTATCAGTTGACAGGGTACAAGCTATCTTATCCAACTATTATATGTTCGAGCATGTACTTTTTTTGAGTGTCTATTTATTTTCTATCGCTATCTATGGATTGATCACAAGCCGAAACATGGTTAGAGCGCTCATGTGTCTTGAGCTTATACTAAATTCGGTTAATCTCAATCTTATAACATTTTCTGATATATTTGATAGTCGCCAATTAAAAGGAGAGATTTTCTCCATCTTAGCTATGGCCATTGCAGCTGCCGAGGCAGCTATTGGACTAGCCATTCTTTCTTCCATTCATTGGAACAGAAAATTTAGTCGCATTAATCAATCCAATTTATTGATG---AACATATATCAATGCGCATGGATAATACCTTTTCTTCCACTTTCGGTTGCCATAGCAATAGGGTTGGGACTTTTACTTATTCCGACAGCTACAAGAAATCTTCGTCGCATGTGGGCTTTTCCTTGTATTTTACTCTTAACTATAGCTATGATATTCTCGGCCAATCTGTCTATTCAACAAATAAATGGAAATCCTCTCTATCAATATCTATGGTCTTGGATCATTAATAAAGATTTTTCCTTAGAGTTCGGATACTTGATAGATCCGCTTTCTTCTATTATGCCACTACTAATCACTACTGTTGCAATTATGGTTATTATTTATAGTGACAATTATATGTCTCACGATCAAGGATATTTGCGATTTTTGACTTATTTGAGTTTTTTTAATGCTTCTATGTTGGGATTAGTTACTAGTTCTAATTTAGTACAAATTTATTTTTTTTGGGAACTAGTGGGAATATGTTCTTATTTATTAATAGGATTTTGGTTCACACGGCCAATTGCAGCAAGTGCTTGTCAAAAAGCTTTTGTAACTAATCGTGTAGGGGATTTTGGTTTATTGTTAGGAATCTTAGGTTTTTATTGGATAAGTGGTAGTTTAGAATTTCGGGATTTATTCCAAATAGCTAATAACTTCATACCTAATAAAGGATTCTATTCT---------TTATTTTTGACTTTGTGTGCTTCTTTATTATTCGTCGGTACAATTGCTAAATCGGCACAATTCCCCCTTCACGTATGGTTACCTGATGCTATGGAAGGACCCACTCCTATTTCGGCTCTTATACACGCGGCTACTATGGTAGCTGCGGGAATTTTTCTTGTAGCTCGACTTCTTCCTCTTTTCATATACATACCTTATATAATGAATCTCATTTCTTTAATAGGTGTAATAACACTATTATTAGGAGCTACTTTAGCTCTCACTCAAAGAGACATTAAAAGAAGCTTAGCCTATTCTACCATGTCTCAATTAGGTTATATGATGTTAGCTCTAGGTATAGGCTCGTCCCAAGCTGCTCTATTCCATTTGATGACTCATGCTTATTCGAAAGCTTTATTGTTCTTAGGATCCGGATCCATTATTCATTCAATGGAACCCCTTGTAGGATATTCGCCAGAGAAAAACCAGAATATGGTTTTGATGGGCGGTTTAACAAAATATATTCCAATTACAAGAATGACTTTTTTCTTGGGTACACTTTCTCTTTGTGGTATTCCACCTCTTGCTTGCTTTTGGTCCAAGGATGAAATTCTTAGTGATAGTTGGTTCTAT------TCACCT---ATT------TTTGCAATAATAGCCTCTTTCGCTGCGGGATTAACCGCATTTTATATGTTTCGGGTATATTTACTTACCTTTGATGGGTATTTGCGTGTTCATTTTCAAAATTACAGTAGCACT---AAAGAT---AGTTCCTTCTATTCAATATCCTTATGGGGAAAAAGA------AGACCA------AAAGGGGTCAATAGGAAC---------TTGCTTTTA------------------GCAATA---ATGAATAATGGG------GTCTCCTTT------TTT------TCCAAAAATATATGCGGATTTCCAATAAAG---------------------AATAATGGA---------AGAAATAGGATACGA------------CGAGACTTT------AGTACT---TTTTTTAGAAATCAATACACTTCCATTTACCCTCTGGAATCGAGCAATACTATGCTATTCCCTCTTCTTATATTTTCACTTTTAACTTTCTTCATTGGATCAGTAGGAATTCATTTT---------------------GTT------CAAGGAACAATAGAATTTTCTATTTTATCAAAATGGTTAACTCCATCA---------ACA------GACCTCTTTCGTCAAGGTTCGAATTCTTCTGTTGATTCGTATGAATTTTTTACAAATACAATATCTTCAATAAGTATAGCAATTGGGGGGCTATTTCTAGCATGTATTTTATATGGATCTGTTTATTCGTTTTTTCTGAATTTAGAT---------TTAATCAATTCGCTT------GGGAAAAGGGGT------CTGAAAAGAGGTTTCTTGGACCAAATAAAAAAAGTTTTATACTATTGGTCATATAATCGTGGTTATATAGATATTCTTTATACTAGGACTTTGACCATGGGCATAAGAGGATTAACGGAATTAACAGTCTTTTTCGATAAACGTATAATTGATGGAATTACAAACAGAGTTGGTCTTTTAAGTTTTTTTATAGGTGAAGGAATTAAATATATGGGGGGCGGGCGAATATCGTCTTATCTATTCTTTTATTTATCTTATGTATCAATA---TTTTTATTAATTATGGATTTACCTGGACCGATACACGATATTCTTGTAGTATTCTTAGGATTTGTTCTTGTATTAGGTGGGCTAGGGGTAGTATTACTTACCAATCCAATTTATTCTGCCTTTTTGCTGGGATTGGTTCTTCTTTGTATATCCTTATTCTATATTTTATCCAACTCCTACTTTGTGGCTGCTGCGCAACTCCTTATTTATGTGGGAGCTATAAATGTATTGATAATATTTGTTCTAATGTTCATGAATAGC------CCGGAATGGTCCAAAGATCAAGATCATTGGACCATTGGGGATGGGGTCACTTCACTGCTTTCTACAATTCTTCTTTTTTTACTAATGACTACTATTCTAGATACATCATGGTATGGAATTATTTGGACTACAAGATCAAACCAAATTTTAGAACAGGACCTT---AACAATAAGGTTCAACAAATTGGGATTCATTTATCAACAGATTTTTATCTTCCTTTTGAACTCATTTCTATAATTCTTTTAGTTTCCTTGATAGGTGCAATTACTATGGCTCGGCAAATGATTCTAGCGGTTCCAAAAAAGGATTTCATGATAATAAATATGGGCCCTCACCACCCATCAATGCATGGTGTTCTTCGACTGGTCCTTACTCTCGATGGTGAAGATGTTATTGATTGTGAACCCATATTGGGCTATTTACACAGAGGAATGGAAAAAATAGCGGAAAACCGCACAATTATACAATATCTACCTTATGTAACACGATGGGATTATTTAGCTACTATGTTCACAGAGGCAATAACGGTAAATGCACCAGAACAATTGGAAAATATTCAAGTACCCCAAAGAGCCAGCTATATCAGAGTAATTATGCTAGAATTGAGCCGTATTGCTTCTCATTTGTTATGGCTTGGACCCTTTATGGCGGATATCGGTGCACAAACTCCTTTTTTCTATATTTTCAGAGAAAGAGAATTGATATACGATCTATTTGAAGCCGCTACAGGTATGCGAATGATGCATAATTATTTCCGCATCGGAGGAGTAACCGCTGATCTACCTTATGGGTGGATAGATAAATGTTTGGATTTCAGTGATTATTTTTTACGAGGAATTGTTGAGTATCAAAAACTTATTACACGTAATCCCATCTTTTTGGAACGAGTTGAAGGAGTGGGTATTATTGGTGCGGAAGAAGCAGTAAATTGGGGTTTATCAGGACCGATGTTACGAGCTTCTGGAATGCAATGGGATCTTCGTCAAATTGATTGTTATGAATGTTACAATCAATTCGATTGGAAAGTCCAATGGCAAAAAGAAGGAGATTCATTAGCTCGTTATTTAGTACGAATCGGTGAAATGAGAGAATCCATCAAAATTCTTCAACAGGCTTTAGAAAGAATTCCTGGCGGACCCTATGAAAATTTGGAAGTCCGACGTTTT---GATAGAGCAAAAAATCCC------GAATGGAATAATTTTGAATATAGATTTCTTAGTAAGAAACCTTCCCCGAATTTGGAATTATCAAAGCAAGAACTTTATGTGAGAGTGGAAGCCCCAAAGGGGGAATTAGGAATTTATTTGGTAGGAGATAATAGTATTTTCCCCTGGAGATGGAAAATTCGTCCACCCGCTTTTATCAATTTGCAAATTCTTCCTCAGCTAGTTAAAAGAATGAAATTGGCTGATATCATGACAATATTAGGTAGTATAGATATCATTATGGGAGAAGTTGATCGTATGTTACCTATGGTAACTGGGTTCATAAATTATGGTCAACAAACAATACGAGCTGCAAGGTACATTGGTCAAGGTTTCCTAATTACTTTATCCCACACAAATCGTTTACCTGTAACTATTCAATATCCTTATGAAAAATCAATCACATCAGAGCGTTTTCGAGGACGAATCCATTTTGAATTTGATAAATGTATTGCCTGTGAAGTATGTGTTCGTGTATGTCCGATAGATCTACCTGTTGTTGATTGGCAATTTGAAAAAGATATTAAGAAGAAACAATTGCTTAATTATAGTATTGATTTTGGGGTTTGTATATTTTGTGGTAACTGTGTTGAGTATTGTCCAACAAACTGTTTATCAATGACTGAAGAATATGAGCTTTCTACTTATAATCGTCATGAATTGAATTATAATCAAATTACTTTGGGTCGGTTACCAATCCCAATAATGGGAGATTATACAATTCATACAATTAGGAATTTGACTCAGGGTCCTTTATCGGATTGGCTAGTCAAGCATGAACTGGTTCATAGATCTTTGGGCTTCGATTACCGAGGAATAGAGACTTTACAAATAAAAGTTGAGGATTGGGATTCCATTGCTGTCATTTCATATGTATATGGTTACAATTATTTACGTTCTCAGTGTGCCTATGATGTAGTGCCAGGCGGGTTTTTAACTAGTGTATATCATCTTACGAGAATAGCATATGGTATAGATAACCCGGAAGAAGTATGTCTAAAAGTCTTTGTCCCAAGGGATAATCCTAGAATTCCGTCTATTTTCTGGATTTGGAGAAGTGCTGATTTTCAAGAACGCGAATCCTATGATATGCTGGGAATCTCTTATGATAATCATCCACGCCTTAAACGTATCTTAATGCCTGAAAGTTGGATAGGCTGGCCTTTACGTAAGGACTATATTACCCCCAATTTCTATGAAATAGAAGACGCTCATATGGCGAAAAGGAGCATTGGAATGGTCTTAACTGAATATTCAGACAATAAAAAAAGGGGGGAAGGAAAA------GAAAACATT------GAGACAGTTATGAATTTGCTTGAATTTCCGTTACCTGACCAAACA------ACTCTCAATTCCGTTATTTCGACTACACCAAATGATCTTTCCAATTGGTCACGACTCTCCAGTTTATGGCCCCTTCTGTATGGTACCAGTTGTTGTTTCATTGAATTTGCCTCATTAATAGGCTCGCGATTCGACTTTGATCGTTATGGATTGGTACCAAGATCAAGTCCCAGGCAAGCAGACCTAATTTTAACAGCCGGTACGGTAACAATGAAAATGGCTCCTTCTTTAGTAAGATTATATGAGCAAATGCCTGAACCAAAATACGTCATTGCTATGGGAGCTTGTACTATTACAGGGGGAATGTTCAGCACAGATTCTTATAGTACTGTTCGGGGGGTCGATAAGTTAATTCCTGTGGACGTCTACTTGCCGGGCTGTCCACCTAAACCAGAAGCAGTTATAGATGCTATAACCAAACTTCGTAAGAAGATATCTCGAGAAATATTTGAGGATAGAATCCTA------TCTCAAGAGGAAAATCGATGTTTTACTACCAATCACAAGTTTGATGTTCAACGCAGTACTCATACAATGCAAAATAGAGATACTTTTTCTTGGGTAAGGGATTGGGTAAGGGAAGAGATAACTCGATCCATTTCT------GTATCG---ATGATG------------GTATATGTAATAACTCGGGCATCTATTTCCAATGCCTATCCCATTTTTGCGCAACAGGGTTATGAAAACCCACGAGAAGCAACTGGGCGAATTGTATGTGCCAATTGCCATTTAGCCAATAAGCCCGTGGATATTGAAGTTCCACAAGCAGTGCTTCCTAATACTGTATTTGAAGCAGTTGTTCGAATTCCTTATGATATGCAACTGAAACAAGTTCTTGCTAATGGTAAAAGGGGGGGGTTAAATGTGGGTGCTGTTCTTATTTTGCCCGAGGAATTCCAATTAGCCCCTCCCGATCGTATTTCCCCGAAGTTAAAAGAAAAGATAGGAAATCTGTCTTTTCAGAGTTATCGTCCCAATAAACAAAATATTCTTGTGATAGGTCCTGTTCCCGGTCAGAAATATAGTGAGATCGTCTTTCCTATTCTTTCCCCCGACCCTGCTACGAAGAAAGACGTTCATTTCTTAAAATATCCCATATATGTAGGCGGGAACCGAGGAAGAGGTCAGATTTATCCCGATGGTAGCAAGAGTAACAATACAGTCTATAATGCTACATCCGCAGGTATAGTAAGCAAAATAGTACGTAAAGACAAGGGGGGATATGAAATAAGCATAGTTGATACGTTA---GAT------GGACGTCAAGTGGTTGATATTATACCTCCTGGACCAGAGCTTCTTATTTCAGAGGGTGAATCCATCAAGCTTGATCAACCATTAACAAGCAATCCCAATGTGGGAGGGTTTGGTCAGGGGGATGCAGAAATAGTGCTTCAAGATCCATTGCGCGTCCAAGGCCTTTTGTTCTTCTTCGCATCGGTTATTTTGGCACAAGTTTTTTTGGTTCTCAAAAAGAAACAGTTTGAAAAGGTTCAATTGTACGAAATGAATTTA---AATAAAGTATATGATTGGTTTGAGGAACGTCTCGAGATTCAGGCGATTGCAGATGATATAACTAGTAAATATGTTCCTCCTCATGTCAACATATTTTATTGTTTAGGGGGGATCACACTTACTTGTTTTCTAGTACAAGTAGCTACCGGTTTTGCTATGACTTTTTACTATCGTCCAACCGTTACAGAGGCTTTTTCCTCTGTTCAATACATAATGACTGAGGCCAACTTTGGTTGGTTAATCCGATCAGTTCATCGATGGTCAGCGAGTATGATGGTTCTAATGATGATCCTGCACGTATTTCGGGTGTATCTCACAGGTGGTTTTAAAAAACCCCGCGAATTAACTTGGGTCACAGGTGTGGTTTTGGCTGTATTGACTGCATCCTTTGGTGTAACTGGTTATTCTTTACCTTGGGACCAAATTGGTTATTGGGCAGTCAAAATCGTAACAGGCGTACCTGAGGCTATTCCTGTAATAGGATCGCCTTTAGTAGAGTTATTGCGCGGAAGTGCTAGTGTGGGCCAATCCACTTTGACTCGTTTTTATAGTTTACATACTTTTGTATTGCCTCTTCTTACTGCCGTATTTATGTTAATGCACTTTCCAATGATACGTAAGCAAGGTATTTCGGGTCCTTTAATGATTGAAGTTTTTCTATTTGGAATCGTCTTGGGTCTAATTTCTATTACTTTAGCAGGATTGTTCGTGACTGCATATTTGCAATACAGACGTGGTGATCAGTTGGATCTTATGCTTACTTTAATTAGCTATTTCGGCTTTCTAATGGCTACTTTAACTATAACCCTAGCTCTATTTATTGGTTTGAACAAGATACGACTTATTATGGATATAGTAAGTCTTGCTTGGGCTGCTTTAATGGTAGTCTTTACATTTTCCCTTTCACTAGTAGTATGGGGAAGGAGTGGACTCATGATTATTCGTTCGCCGGAACTCAAAGTGAAAATTGTTGTGGATAGGGATCCTGTGAAAACGTCTTTCGAGGAATGGGCCAGACCCGGCCATTTCTCAAGAACAATAGCTAAGGGCCCGGATACTACCACTTGGATCTGGAACCTACATGCTGATGCTCACGATTTCGATAGTCATACCAGTGATTTGGAAGAGATCTCTCGAAAAGTATTTAGTGCTCATTTCGGTCAACTCTCCATTATCTTTCTTTGGCTGAGTGGCATGTACTTCCATGGTGCCCGTTTTTCCAATTATGAAGCATGGCTAAGTGATCCTACTCACATTGGACCCAGTGCTCAGGTAGTTTGGCCAATAGTAGGTCAAGAAATATTGAATGGCGATGTAGGCGGGGGTTTCCGAGGAATCCAAATAACCTCCGGGTTTTTTCAGATTTGGCGGGCATCTGGAATAACTAGTGAATTACAACTCTATTGTACCGCAATTGGTGCATTGATTTTTGCATCCTTAATGCTTTTTGCCGGTTGGTTCCATTATCACAAAGCCGCCCCAAAATTGGCTTGGTTCCAAGATGTGGAATCTATGTTGAATCACCACTTAGCGGGTTTACTAGGACTTGGGTCTCTTTCTTGGGCGGGACACCAAATCCATGTATCCTTACCGATTAACCAATTTCTCGATGCTGGAGTTGAT---CCTAAAGAGATACCACTTCCTCATGAATTTATCTTAAATCGGGACCTTTTAGCTCAACTTTATCCCAGTTTTGCCGAGGGAGCAACCCCCTTTTTCACCTTGAATTGGTCCAAATACGCGGAATTTCTGAGTTTTCGTGGAGGATTAGATCCAATAACAGGGGGTCTATGGTTGAGCGATATCGCACACCATCATTTAGCTATTGCTATTCTTTTCCTGATCGCAGGTCATATGTATAGGACCAACTGGGGCATTGGTCATGGTCTTAAAGACATTTTAGAAGCTCATAAGGGTCCGTTTACAGGACAGGGCCATAAGGGTCTCTATGAAATCCTAACAACGTCATGGCATGCTCAATTATCGCTTAACCTGGCTATGTTAGGCTCTTTAACCATTGTTGTCGCTCATCATATGTATTCCATGCCCCCCTATCCATACCTAGCTACTGACTATGGTACACAACTTTCGTTGTTCACACATCATATGTGGATTGGTGGATTTCTTTTAGTTGGTGCTGCTGCACATGCAGCCATTTTTATGGTAAGAGACTACGATCCAACTACTCGATACAACGATCTATTGGATCGCGTCCTTAGGCACCGCGATGCAATCATATCACATCTTAACTGGGTATGCATATTTCTAGGTTTTCACAGTTTTGGCTTGTATATTCATAACGATACCATGAGCGCTTTAGGGCGCCCCCAAGATATGTTTTCGGATACTGCTATACAATTACAGCCCATCTTTGCTCAATGGGTACAAAATACCCATGCTTTAGCACCTGGCGTAACAGCTCCTGGTGCAACAACAAGTACCAGCTTAACTTGG------GGAGGTGGCGAGTTAGTAGCTGTAGGTGGCAAAGTCGCTTTGTTACCTATTCCATTAGGAACCGCAGATTTTTTAGTCCATCACATTCATGCATTTACGATCCATGTGACTGTATTGATACTATTGAAGGGTGTTTTATTTGCTCGCAGTTCCCGTTTGATACCTGATAAAGCAAATCTTGGTTTTCGTTTCCCTTGTGATGGACCTGGACGAGGGGGTACATGTCAAGTATCCGCCTGGGATCATGTCTTCTTAGGTCTATTCTGGATGTACAATGCTATTTCGGTAGTAATCTTCCATTTCAGTTGGAAAATGCAGTCGGATGTTTGGGGTACTATAAGTGATCAAGGGGCGCTAAGTCATATCACAGGGGGAAACTTTGCACAAAGTTCCCTTACCATAAATGGGTGGCTGCGCGATTTCTTATGGGCACAGGCATCTCAAGTAATTCAGTCTTATGGTTCTTCACTATCCGCATATGGTCTTCTTTTCTTAGGTGCTCATTTTGTTTGGGCTTTCAGTTTAATGTTTCTATTCAGTGGCCGTGGTTATTGGCAAGAACTCATTGAATCTATCGTTTGGGCTCATAACAAATTAAAGGTTGCTCCTGCTACTCAGCCTAGGGCCTTGAGCATTATACAAGGACGTGCTGTAGGAGTAACCCATTACCTTCTGGGTGGAATTGCCACAACATGGGCATTCTTCTTAGCAAGAATTATTGCAGTAGGAATGGAATTACGATTTCCGAGA---------------TTTAGCCAAGGCTTAGCTCAGGACCCCACTACTCGTCGTATTTGGTTTGGTATTGCTACCGCACATGATTTCGAAAGTCATGATGATATTACGGAGGAACGTCTTTATCAGAACATTTTTGCTTCTCACTTTGGGCAGTTAGCAATAATCTTTCTGTGGACGTCCGGAAATCTCTTTCATGTAGCTTGGCAAGGCAATTTTGAGTCATGGATACAGGACCCTCTCCATGTAAGACCGATTGCTCATGCAATTTGGGATCCTCATTTTGGTCAACCAGCTGTGGAAGCCTTTACTCGAGGAGGTGTCAGCAGCCCCGTAAATATTTCTTATTCCGGTGTTTATCAGTGGTGGTATACAATTGGATTACGCACTAATGAGGATCTTTATACTGGAGCTCTTTTTCTATTATTTCTTTCTGTTATATTCTTAATAGCGGGTTGGTTACACCTACAACCCAAATGGAAACCAAGCGTTTCGTGGTTCAAAAATGCGGAATCTCGTCTCAATCATCATTTGTCAGGACTTTTCGGAGTAAGTTCCTTGGCTTGGGCAGGACATTTAGTTCATGTCGCTATTCCCGGA---TCCAGGGGGGAGTCCGTCCGGTGGAATAATTTCTTAGACGTATTGCCCTATCCCCAAGGGTTGGAGCCCCTTTTGGAGGGTCAGTGGAATCTTTATGCCCAAAACCCGGATTCGAGTAATCATTTATTTGGTACCGCTCAAGGAGCGGGAACTGCCATTCTAACCCTTCTTGGGGGATTCCATCCACAAACGCAAAGTTTATGGCTGACCGATATTGCTCATCATCATTTAGCTATTGCATTTATTTTTCTTATTGCTGGTCATATGTATAGAACTAACTTCGGAATTGGGCACAGTATCAAAGATCTTTTAGAAACACATACTCCTCCAGGGGGGCGATTAGGGCGCGGGCATAAGGGTCTTTATGACACAATCAATAATTCGATTCATTTTCAATTAGGTCTTGCTCTAGCCTCTTTAGGGGTGATTACTTCCTTAGTAGCTCAACATATGTATTCCTTACCCGCTTATGCATTCATAGCACAAGACTTTACTACTCAAGCTGCCTTATATACTCATCACCAATACATCGCTGGGTTCATCATGACAGGAGCCTTTGCGCATGGAGCTATCTTTTTCATTAGAGATTACAATCCGGAGCAGAATGAGGATAATGTATTGGCAAGAATGGTAGACCATAAAGAAGCTATCATATCTCATTTAAGTTGGGCCAGTCTGTTTCTGGGGTTCCATACCTTGGGTCTTTATGTTCATAACGACGTCATGCTTGCTTTTGGTACTCCGGAAAAACAAATCTTGATCGAACCCATATTTGCCCAATGGATACAGTCTGCTCATGGTAAGACTACATATGGCTTCGATGTCTTCTTATCTTCAACGACAAGCCCCGCCTTCAATGCAGGTCAAAGCATATGGTTGCCTGGATGGTTGAATGCGATTAATGAGAATAATAATTCACTCTTCTTAACAATAGGCCCTGGGGACTTCTTGGTTCATCATGCTATTGCTCTAGGCTTGCATACAACTACATTGATTTTAGTAAAGGGTGCTTTAGATGCACGTGGTTCCAAATTAATGCCGGATAAAAAGGATTTCGGTTATAGTTTTCCTTGTGACGGCCCAGGGCGCGGCGGTACTTGTGATATTTCCGCTTGGGACGCTTTTTATTTGGCAGTTTTCTGGATGTTAAATACCATTGGATGGGTTACTTTTTATTGGCATTGGAAACACATTACATTATGGCAGGGTAACGTTTCACAATTTAATGAATCCTCCACTTATTTGATGGGATGGTTAAGAGATTATCTATGGTTAAACTCTTCACAACTTATCAATGGATATAATCCTTTTGGTATGAATAGTTTATCGGTATGGGCGTGGATGTTCTTATTTGGACATCTTGTTTGGGCGACTGGATTTATGTTCTTAATTTCCTGGCGTGGATATTGGCAGGAATTAATTGAAACTTTAGCATGGGCTCATGAACGTACACCTTTGGCTAATTTGATTCGTTGGAAAGATAAGCCAGCGGCTCTTTCCATTGTGCAAGCAAGATTAGTTGGATTAGCCCACTTTTCCGTGGGTTATATATTCACTTATGCAGCTTTCTTGATTGCCTCAACATCAGGGAAATTTGGTATGTCACATTCAGTAAAAATCTATGATACATGTATAGGATGTACTCAATGTGTACGAGCTTGTCCTACGGATGTATTAGAAATGATACCTTGGGATGGATGTAAAGCCAAACAAATAGCTTCCGCACCAAGAACCGAGGACTGTGTAGGTTGTAAGAGATGTGAATCGGCTTGTCCAACAGATTTTTTGAGTGTCCGTGTTTATTTAGGGCCTGAAACAACTCGTAGCATGGCTCTATCTTATATGACAGATCTCAACTTACCCTCTATTTTCGTGCCTTTAGTAGGCTTAGTATTTCCTGCAATTGCAATGGCTTCTTTATTTCTTTATGTACAAAAGAATAAGATTGTCATGCGAGATATAAAAACATATTTCTCTGCGGCACCCGTGCTAAGTATTTTATGGTTTGGAGCTTTAGCAGGTCTATTGATAGAAATCAATCGGCTATTCCCAGATGCCTTGTCATTCCCCTTTTTTATGACTGCTATTTTAGAGAGACGTGAAAGTACAAGCCTATGGGGTCGCTTCTGTAACTGGATAACCAGCACTGAAAATCGTCTTTATATCGGATGGTTCGGTGTTTTGATGATCCCTACTCTATTGACCGCTACTTCTGTATTTATTATAGCCTTCATTGCTGCTCCTCCAGTAGATATTGATGGTATTCGTGAACCAGTTTCTGGTTCTTTACTTTATGGAAACAATATTATCTCCGGTGCCATTATTCCTACTTCTGCAGCTATCGGTTTGCATTTTTATCCAATATGGGAAGCAGCTTCTGTTGATGAATGGTTATACAATGGCGGTCCTTATGAGCTAATTGTTCTACACTTCTTACTTGGTGTAGCTTGTTACATGGGTCGTGAGTGGGAACTTAGTTTCCGTCTGGGTATGCGTCCTTGGATTGCTGTTGCATATTCAGCTCCTGTTGCAGCTGCTACTGCTGTTTTCTTGATTTACCCTATTGGTCAAGGAAGTTTTTCAGATGGTATGCCTTTAGGAATATCTGGTACTTTCAACTTTATGATTGTATTCCAAGCAGAGCACAACATCCTTATGCATCCATTCCATATGTTGGGTGTAGCTGGTGTATTCGGCGGCTCCCTATTTAGTGCTATGCATGGTTCCTTGGTAACCTCTAGTTTGATCAGGGAAACCACGGAAAACGAATCTGCTAATGAGGGTTATAGATTTGGTCAAGAGGAAGAAACTTATAATATCGTAGCAGCTCATGGTTATTTTGGCCGATTAATCTTCCAATATGCTAGTTTCAACAATTCTCGTTCTTTACATTTCTTCTTGGCTGCTTGGCCTGTAGTAGGTATCTGGTTCACTGCTTTAGGTATCAGTACTATGGCTTTCAATCTAAATGGTTTCAATTTCAACCAATCTGTAGTTGATAGTCAAGGTCGTGTTATTAATACTTGGGCTGATATTATCAACCGTGCTAACCTTGGTATGGAAGTAATGCATGAACGTAATGCTCACAACTTCCCTCTGGACTTAGCTGCTGTTGAAGTTCTATCTATCAATGGAATGGGTTTGCCTTGGTATCGTGTTCATACTGTCGTATTGAATGATCCCGGTCGATTGCTTTCTGTGCATATAATGCATACAGCTCTAGTTTCTGGTTGGGCCGGTTCCATGGCTTTATACGAATTAGCCGTTTTTGATCCCTCTGACCCCGTTCTTGATCCAATGTGGAGACAAGGGATGTTTGTCATACCCTTCATGACTCGGTTAGGAATAACCAATTCGTGGGGTGGTTGGAGTATCTCAGGAGGAACTATAGCAAATCCGGGTATTTGGAGTTATGAAGGTGTGGCAGGGGCACATATTGTGTTTTCTGGTTTGTGCTTCTTGGCGGCTATCTGGCATTGGGTATATTGGGACCTAGAAATATTTTGTGATAAGCGTACGGGAAAACCCTCTTTGGATTTGCCCAAGATCTTTGGAATTCATTTATTTCTCGCGGGGGTGGCCTGCTTTGGCTTTGGTGCATTTCATGTAACAGGTTTGTATGGTCCTGGAATATGGGTATCTGATCCTTATGGACTAACTGGAAAAGTACAAGCTATAAATCCGGCGTGGGGCGTGGAAGGCTTTGATCCTTTTGTTCCGGGGGGCATAGCCTCTCATCATATTGCTGCAGGTACATTGGGCATATTAGCGGGTCTATTCCATCTTAGTGTCCGCCCGCCTCAACGTCTATATAAAGGATTACGTATGGGCAATATTGAAACTGTACTTTCCAGCAGTATCGCTGCTGTTTTTTTTGCAGCTTTCGTTGTTGCTGGAACTATGTGGTATGGTTCAGCAACTACCCCAATTGAATTATTTGGTCCTACTCGTTATCAGTGGGATCAGGGATACTTTCAGCAAGAAATATATCGAAGAGTTAGCGCTGGTCTAGCCGAAAATCTTAGTTTATCGGAAGCTTGGTCTAAAATTCCAGAAAAATTAGCTTTTTATGATTATATTGGTAATAATCCGGCAAAGGGGGGATTATTCAGAGCAGGCTCAATGGACAATGGGGATGGAATAGCTGTTGGATGGTTAGGACACCCCGTCTTTAGAGATAAAGAAGGGCGTGAGCTTTTTGTACGTCGTATGCCTACTTTTTTTGAAACATTTCCGGTAGTTTTGATAGATGAAGACGGAATTGTGAGAGCCGATGTTCCTTTTAGAAGAGCAGAGTCCAAATATAGTGTTGAACAAGTAGGTGTAACCGTCGAGTTCTATGGGGGCGAACTTAATGGAGTAAGTTATTCTGATCCCGCTACTGTGAAAAAATATGCTAGACGTGCCCAATTAGGTGAAATTTTTGAATTAGATCGGTCTACTTTGAAATCCGATGGTGTTTTTCGTAGCAGTCCAAGGGGTTGGTTCACTTTTGGGCATGCTACCTTTGCTTTGCTCTTCTTTTTCGGACACATTTGGCATGGGTCTAGAACCTTGTTCAGAGATGTTTTTGCTGGTATTGATCCAGATTTGGATGCTCAAGTGGAATTTGGAACATTCCAAAAAGTAGGAGATCCTACTACAAGGAGACAAGTAGTCATGAAAACCTTATATTCCCTGAGGAGGTTCTACCACGTGGAAACGCTCTTTAATGGAACTTTAGCTTTAGCCGGTCGTGACCAAGAAACCACCGGTTTCGCTTGGTGGGCGGGGAATGCCAGACTTATCAATTTGTCCGGTAAATTACTTGGAGCTCACGTAGCCCATGCTGGATTAATCGTTTTCTGGGCCGGAGCAATGAACCTATTTGAAGTGGCTCATTTCGTACCAGAGAAACCCATGTATGAACAAGGATTGATTTTACTTCCGCACCTAGCTACTCTGGGCTGGGGGGTAGGTCCGGGGGGAGAAGTGATAGACACCTTTCCATACTTTGTATCTGGAGTACTTCACTTAATTTCCTCTGCAGTCTTAGGCTTTGGCGGCATTTATCATGCACTTCTGGGACCTGAGACTCTTGAAGAATCTTTTCCTTTTTTTGGTTATGTATGGAAAGATCGAAATAAAATGACTACAATTTTGGGTATTCACCTAATCTTGTTAGGTATAGGTGCTTTTCTTCTAGTACTCAAGGCTCTTTATTTTGGGGGCGTATATGATACCTGGGCCCCGGGGGGGGGAGATGTCAGAAGGATTACCAATTTGACCCTTAGCCCCAGTGTTATCTTTGGTTATTTACTAAAATCCCCTTTTGGGGGAGAAGGATGGATTGTTAGTGTGGACGATTTAGAAGATATAATTGGGGGGCATGTATGGTTAGGTTCCATTTGTATACTTGGTGGAATTTGGCATATCTTAACCAAACCCTTCGCATGGGCTCGCCGCGCATTTGTATGGTCTGGAGAGGCTTACTTGTCTTATAGTTTAGCCGCTTTATCCGTCTTTGGTTTTATCGCCTGTTGTTTTGCCTGGTTCAATAATACCGCCTATCCTAGTGAGTTTTATGGGCCCACCGGGCCAGAAGCCTCTCAAGCTCAAGCATTTACTTTTCTAGTTAGAGACCAACGTCTTGGGGCTAATGTGGGATCGGCCCAAGGGCCTACTGGTTTAGGTAAATATCTAATGCGTTCCCCAACGGGGGAGGTTATTTTTGGAGGAGAAACTATGCGCTTTTGGGATCTTCGCGCTCCCTGGTTAGAACCTCTAAGGGGTCCCAATGGTTTGGACTTGAGTAGGCTGAAAAAAGACATACAACCTTGGCAAGAACGACGTTCGGCAGAATATATGACTCATGCTCCTTTAGGTTCTTTAAATTCTGTGGGTGGCGTAGCTACCGAGATCAATGCAGTCAATTATGTCTCTCCTAGAAGTTGGTTAGCAACCTCTCATTTTGTTCTAGGATTCTTCTTTTTTGTTGGCCATTTGTGGCATGCGGGAAGGGCCCGTGCAGCTGCAGCAGGGTTTGAAAAGGGGATCGATCGTGATTTTGAACCTGTTCTTTACATGACCCCTCTTAACATGACTATAGCCCTTGGTAGATTTACCAAAGAAGAAAATGATCTATTTGCTATTATGGATGACTGGTTACGGAGGGACCGTTTCGTTTTTGTAGGCTGGTCTGGCCTATTGCTCTTTCCTTGTGCTTATTTCGCTTTAGGGGGTTGGTTTACAGGTACAACTTTTGTAACTTCATGGTATACCCATGGATTGGCCAGTTCCTATTTGGAAGGTTGCAATTTCTTAACCGCCGCGGTTTCCACTCCTGCAAATAGTTTAGCACATTCTTTGTTGTTACTATGGGGCCCTGAAGCACAAGGGGATTTTACTCGTTGGTGTCAATTAGGTGGTCTGTGGACTTTTATCGCTCTCCATGGTGCTTTCGGACTAATAGGTTTCATGTTACGTCAATTTGAACTTGCTCGATCTGTTCAATTGCGACCTTATAATGCAATTGCATTCTCTGGTCCAATCGCTGTTTTTGTTTCCGTATTCCTGATTTATCCACTAGGCCAATCTGGTTGGTTCTTTGCACCTAGCTTTGGCGTAGCAGCTATATTTCGATTCATCCTATTCTTCCAAGGATTTCATAATTGGACGTTGAACCCATTTCATATGATGGGAGTTGCCGGAGTATTAGGTGCCGCTCTGCTATGCGCTATTCATGGTGCTACTGTAGAAAACACTTTATTCGAGGATGGTGACGGTGCAAATACATTCCGTGCTTTTAACCCTACTCAAGCGGAAGAAACTTATTCAATGGTCACCGCTAACCGCTTTTGGTCCCAAATCTTTGGGGTTGCTTTTTCCAATAAACGTTGGTTACATTTCTTTATGCTATTTGTACCAGTAACTGGTTTATGGATGAGTGCTATTGGGGTAGTCGGTCTGGCTCTGAACCTACGTGCCTATGACTTCGTTTCCCAAGAAATCCGTGCAGCAGAAGATCCTGAATTTGAGACTTTCTACACCAAAAATATTCTTTTAAACGAGGGTATTCGTGCTTGGATGGCGGCTCAGGATCAGCCTCATGAAAACCTTATATTCCCTGAGGAGGTTCTACCACGTGGAAACGCTCTTATGTCTGGAAGTACGGGAGAACGCTCTTTTGCTGATATTATTACCAGTATTCGATACTGGGTTATTCATAGCATTACTATACCTTCCCTATTCATTGCGGGTTGGTTATTCGTCAGTACGGGTTTAGCTTACGACGTGTTTGGAAGTCCTCGGCCAAACGAGTATTTTACGGAAAGCCGACAAGGAATTCCGTTAATAACTGGCCGCTTTGATTCTTTGGAACAACTCGATGAATTTAGTAGACCCTTTATGACCATAGATCGAACCTATCCCATTTTTACAGTGCGATGGTTGGCTGTTCACGGATTAGCTGTACCTACTGTTTCTTTTTTGGGGTCAATATCCGCAATGCAGTTCATCCAACGAATGGCTACACAAACCATTGAGGATAGTTCTAGATCCGGC------CCAAGACGAACTGCTGTAGGTGATTTATTGAAACCTTTGAATTCGGAATACGGTAAAGTAGCCCCGGGTTGGGGGACTACACCACTTATGGGAGTCGCAATGGCTCTATTCGCGATATTCCTATCTATTATTTTGGAAATTTATAATTCTTCTGTTTTACTGGATGGAATTTCCACGAGTATGCTTACTCTCAAACTTTTTGTTTACACAGTAGTAATATTCTTTGTTTCCCTCTTTATCTTCGGATTCTTATCTAATGATCCAGGACGTAATCCTGGACGTGAGGAAATGGCCGATACTACTGGAAGGATTCCTCTTTGGCTGATAGGTACTGTAACTGGTATTCCTGTGATCGGTTTAATAGGTGTTTTCTTTTACGGTTCATATTCTGGGTTGGGTTCATCTCTAATGCTTAATATC------TTTAGTTTAATCTCTATCTGTCTTAATTCTGTCCTTTATCCGAGTAGT------TTTCTCTTCGTCAAATTGCCCGAAGCTTATGCCATTTTCAATCCAATCGTGGATGTTATGCCTGTCATACCTGTACTCTTTTTTCTATTAGCCTTTGTTTGGCAAGCTGCTGTAAGTTTTCGAATGACACAATCAAACCCGAATGAACAAAATGTTGAATTGAATCGTACTAGTTTATACTGGGGTTTATTACTCATTTTTGTACTTGCTGTTTTATTTTCCAACTATTTCTTTAATATGGAAGTCAATATTCTCGCATTTATTGCTACTGCGCTCTTCATTCTAGTTCCTACTGCTTTTTTACTTATTATTTATGTAAAAACAGTCAGCCAAAATGATATGGAAACAGCCACCCTAGTCGCCATCTTCATATCTGGTTTGCTTGTAAGCTTTACTGGGTACGCCTTATATACCGCTTTTGGGCAACCCTCTCAACAATTAAGAGATCCATTCGAAGAACACGGGGACATGGAAGCATTGATTTATACATTCCTTTTAGTGTCTACTTTAGGGATAATCTTTTTTGCTATTTTTTTTCGAGAACCACCTAAGGTTCCGACTAAAAAAATGACTATTGCTTTCCAATTAGCTGTTTTTGCATTAATTGCGACGTCATCGGCCTTACTGATTAGTGTACCCCTTGTATTTGCTTCTTCGGATGATTGGTCAAATAACAAAAATGTTGTATTTTCAGGTACATCATTATGGATTGGATTAGTCTTTGTGGTAGCTATTCTTAATTCTCTCATTTCT---------------------------------------------------------------------------------------------------------------------------------------------ATGAGGTTTAGGGAGGGACTTATGTCACCACAAACAGAAACTCAAGCAGGTGTTGGATTTAAAGCTGGTGTTAAAGATTACAAATTGACTTATTATACTCCTGACTACGAAACCAAGGATACTGATATTTTGGCAGCATTCCGAGTAACTCCTCAACCTGGAGTTCCCCCTGAAGAAGCAGGGGCTGCGGTAGCTGCCGAATCTTCTACTGGTACATGGACAACTGTTTGGACTGATGGACTTACCAGTCTTGATCGTTACAAGGGGCGGTGCTATCACATCGAGCCTGTTGTTGGGGAGGAAAATCAATATATTGCTTATGTAGCTTATCCTTTAGATCTTTTTGAAGAGGGTTCTGTTACTAACATGTTTACTTCCATTGTGGGTAATGTATTTGGTTTC---AAAGCCCTACGAGCTCTACGTTTGGAGGATCTGCGAATTCCCCCTGCTTATTCAAAAACTTTCCAAGGACCGCCTCACGGCATCCAAGTTGAAAGAGATAAGCTGAACAAGTATGGGCGTCCTCTATTGGGATGTACTATTAAACCAAAGTTGGGATTATCCGCAAAGAATTATGGTAGAGCGGTTTATGAATGTCTACGTGGTGGACTTGATTTTACCAAAGATGATGAAAACGTGAACTCACAACCATTTATGCGTTGGAGAGACCGTTTCTTATTTTGTGCCGAAGCCATTTATAAAGCACAGGCTGAAACAGGAGAAATCAAAGGACATTACTTGAATGCTACTGCGGGTACATGTGAAGAAATGATAAAAAGGGCCGTATTTGCCAGAGAATTGGGAGTTCCCATCGTAATGCATGACTACTTAACGGGAGGATTCACTGCAAATACTAGTTTGGCTCATTATTGCCGCGACAATGGCCTACTTCTTCACATCCACCGGGCAATGCATGCAGTTATTGATAGACAGAAAAATCATGGTATGCATTTTCGTGTACTAGCTAAAGCATTACGTATGTCTGGCGGAGATCATATTCACGCCGGTACAGTAGTAGGTAAACTGGAAGGAGAACGTGAGATGACTTTGGGTTTTGTTGATCTATTACGTGATGATTATATTGAAAAAGATCGCAGTCGCGGTATCTTTTTCACTCAAGATTGGGTCTCTATGCCAGGCGTTATACCGGTGGCTTCGGGAGGTATTCATGTTTGGCATATGCCTGCTCTGACCGAAATCTTTGGAGATGATTCCGTACTACAGTTTGGTGGAGGAACTTTAGGACACCCTTGGGGAAATGCACCTGGTGCAGTAGCTAATCGGGCGGCTTTAGAAGCGTGTGTACAAGCTCGTAATGAAGGACGCGACCTTGCTCGCGAAGGTAATGAAATTATCCGTCAAGCGGGCAAATGGAGCCCGGAGCTAGCCGCAGCTTGTGAAGTATGGAAGGCAATCAAATTTGAA---TTCGAACCGGTAGATAAGCTAGATAAA----------------ATGAAGGGAATATCCTCTCGAGGCAGTCATATCTGTTTTGGCAGATATGCTCTTCAAACACTTGAACCCGCTTGGATCACAGCTAGGCAAATAGAAGCAGGGCGAAGAGCAATAACACGATATGCG---CGTCGTGGTGGAAAAATATGGGTACGTATATTTCCCGACAAACCCGTTACAGCAAGATCCGCAGAAACACGTATGGGTTCGGGAAAGGGAGACCCAAAATATTGGGTATCCGTTGTTAAACCGGGCCGAATACTCTATGAAATGAGCGGAGTATCCGAAACTGTAGCTAGAGCAGCTATGTCAATAGCTGCGCGGAAAATGCCTATACGAACTCAATTTCTT---ATGAGACATTTATACAAAACT---------TCTACACGGAATGGAACCGTAAACAGTCGG---AAATCCAAGCCACGT------TTGATCTATGGA---CGGCATCGTTGTGGTAAAGGTCGTAATGCCAGAGGAATCATTACCGCAAGGCATAGAGGAGGAGGTCATAAGCGCCTATACCGTAAAATCGATTTTCGACGGAATCAAAAAGGCATATCTGGTAGAATCGTAACCATAGAATACGACCCTAATCGAAATGCATACATTTGTCTCATACACTATGGGGATGGTGAGAAGAGATATATTTTACATCCCAGAGGGACTATAATTGGGGATACCATTGTTTCTGGTACAGCAGTTCCTATATCAATGGGAAATGCCCTACCTTTG---ACCCATATGCCCTTAGGCACGGCTATACATAACATAGAAATCACACGCGGAAGGGGTGGACAATTTGCTAGAGCAGCGGGTGCTGTAGCAAAACTGATTGCAAAAGAGGGTAAATCGGCCACATTAAGATTACCGTCTGGGGAGGTCCGTTTGATATCCCAAAACTGCTTAGCAACAGTCGGACAAGTGGGTAATGTGGGGGTGCACCTAAAAAGTTTGGGGAGAGCCGGATCTAAGTGTTGGCTAGGTAAGCGCCCTGTAGTCAGAGGAGTAGTTATGAACCCCGTGGACCATCCCCATGGGGGCGGTGAAGGGAGAGCCCCAATTGGTAGAAAAAAACCCACAACCCCTTGGGGGTATCCTGCGCTTGGAAGAAGAAGTAGGAAAAAGAAAAGATATAGTGATAGTTTGATTCTTCGTCGCCGTAAGATGACCAGA------GGAGGATCTAAAGCTCGGAGGCGCCGAAAAAAAATT---------CCATCAACTTTTAAAGGGGCTCGTTCAAGATGTATTCGAATAATGACTCAGCAGAAAACGAGAGCCTCGGCTTCCTCTCATCGAGATAGAGGCAGGCAAAAGAGGGATTTTCGCCGTTTGTGGATCACTCGGATAAATGCAGTAACTCGTGAAGATCTGGTATTCTAT------AGTTACAATCAATTAATACACAATCTGTACAAGAAGCAATTACTT---CTTAATCGAAAAATGCTTGCGCAAATA---------ATTATATCAACTAAGAAGTGTCTTTCCACGATTTCCAAAAAAATCGATATAGGT---ATGTCCGTTTTCAAAGCACGAAGAGTCATTGATCAGATTCGCGGGCGTTCCTATGAGGAAACACTTATGATACTA------GACCTCATGCCTTATCGAGCATCTTATCCCATCTTAAAATTGGTTTATTCAGCAGCAGCAAATGCTAATCATAATATGGGTTTG---------------------------AATAAAGCGGATTTATTCATTAGTAAAGCCGAAGTCAACGGGGGTGCTTTTGTGAAAAAATTGAGACCTCGGGCTCGAGGGCGTTCTTATCCGATTAAAAGACCTATGTGTCATATAAGAATTGTATTAAAGGAG---------------------------------------------------------------------------------------------------------------------------------TTGAATAGTCATCGACTACCCAGAAAGGGTAGAAGAATG---------GGACCTATTATGGGACATACAATGCATTACAGACGTATGATCATTACGCTGCAACCGGGTTATTCTATTCCACCTCTTATGGCAGTTCCTAAAAAGCGTACTTCTATGTCAAAAAAACGTATTCGTCGAAATCTTTGGAAAAAAAAAGGTTATTTAGCCGCAGTACAAGCTTTTTCT---TTAGCGAAATCG---------------------------------------------------------------TTGGAATGTACTAGTTGTGTCCAAAAGGCC------ATCAATAAGGAATCGACGGGTATTTCTAGATATTTTACTCAAAAGAATCGCCACAATACACCCAATCGATTAGAATTGAGAAAATTTTGTCGCTATTGTCACAAGCAT------------------------------------------------------------------------------------------------------------------------------------------------------ACGATTCATGGAGAAATAAAG------------AAAAATGATTTCAAACCAAAGTGCCACTTTGAGGAAAGAGTGGATGGTGCTCGTCTGATTTATGGGCGACTCGTTCTGTCCCCGCTTATGGCGGGTCAAGGGGAGCCCATCGGTACTGCTATGCTAAGGGCTTTACTTGGAGAAATAGAAGGAACACGTATCACACGCGTCCAATTT------------------------AGGAATGTGCCAAAAGGATCTGCTACGATAGAAGGTGTGCAAGAATCGATATACGAAATCTTACAAAATTTGAAGGCTATTGTATTTCGAAATCATCTCGATGGAGTTCGAGAGGCATCGATTTGCCTC------AAAGGG------CCCAGATGCGTAACTGCTCAGGATATCATCTTA---CCTCCTTCCATGGCAGTCGTTGACACCACACAATACATAGCTAGCGTGATCAAACCCATCAATTTGGTTATGGAATTCAAAATCAAGAGAGATCGCGGATATAAT---TCCCAACCC------------------------------------------------------------------------------------------GAAAGGGATTTCTCAGAAGATGAGAGCAATAAACTATGTCCTGATAGC---GGCTACACACTATATCCTTATTTCAGCCCAATTGAGAATGCGACTTATTCGCTA---------TTTCGT---------------------TTTGAAAATGGGGAT---GAAATA---ACAGAGATACTCATTTTAGAGGTGTGGACGAATGGAAGTTTGACTCCAAAGGAAGCCATTTTTCAGGCTTCTCGTAGTTTGATTGCTCTTTTTCTT---CCTCTTCCACAAGCGCAG---------GAAGAG------GGCCCTAATCGC------AAAAAAAATCCAAATCCAAGTAGGTTTTCTAGTCCCCTTTTTTTACTATTTAAAGCCAAATTGGGTATGCCCCGAAAA---GGAAATGAGGGAATGTCCACA---ATACCTGGATTTAATCAAATCCAATTTGAGGGATTTAGCAAGTTCATTGATCAAGGCTTGACGGAAGAATTTTATAAGTTTCCA------AAAATGGAA------------------GATACAGATCAAGAGATTGCATTTACATTATTTGCCGAAAAACATCAATTGTTAGAACCTTTAATAAAAGAAGGAGATGCCGTGTATGAATCACTCACATATTCTTCGGAATTATATGTACCCGCGGGTTTAATTTGGAAAACT------AGTCCAAATTTACAAGAGCAAACCGTTTTTATTGGAAACATTCCTATAATGAATTCTCTAGGAACTTTTATAGTAAATGGAATATACAGAACTGTAATCAATCAAATCTTGCAAAGTCCTGGTATTTACTACCGTTCGGAATTGGACCATCGAGGCTTTTCTGTCTATACCAGCACAATAATATCAGATTGGGGAGGAAGATCCAAATTCGAAATTGATGAAGAAGCAAGGATATGGGCCCGTGTGAGTAGGAAACAAAAAATATCTATTCTAATTCTATCATCAGCTATGGGTTCGAATCTAAGAGAAATTCTATATAATGTTTGTTACCCTGAGATTTTCCTGTCTTTC------CCGAATGATAATGATAAGGAC------------AAAGAAAAGATTGGTTCAAAAGAAAATGCTATTTTGGAGTTTTATCAACAATTTGTTTGT---------GTAGGT------------GGA---------------GAGTCT------TCT---GAGTCCTTATGTAAGGAA---TTACAA------------AAGACATTTTTTCAACAAAGATGTGAATTAGGAAGGATTGGTCGACGAAATATGAACCGGAGACTGAATCTTGATATCCCTCAGAACAATACATTCTTGTTACCACGAGATGTATTGGCTGCTGCGGATCATTTGATTGGAATGCTATTTGGAATGGGTACACTT------GATGATATGAATCACTTGAAAAATAAGCGTATTCGTTCTGTAGGGGATATCTTACAGGATCAATTTGGATTGGCTCTTGTTCGTTTAGTGGATGTGGTTGAAAAAACGATATGTGTAGCAATCCGG------TATAAT---TTGAGACCGACTCCTCAAAAATTGGTAACTTCAACT------TCA------------TTAACAACTACTTATGAGTCGTTTTTTGGTCTACACCCTTTATCTCGAGTTTTGGATGGAACTAATCCATTGTCACAAACCGTTCATGGTCGAAAATGGAGTTATTTGGGTCCTGGAGGATTGACGGGGCGAACTGCCAGTTTTAAGATACGAGATATTCATCCTAGTTACTATGGACGTATTTGTCCAATTGACACGTCCGAGGGAATCAATGTTGGGCTTATTGGGTCCTTAGCTATTCATGCGAGGATTGGTGAT---TGGGGATCTCTCGAGAGTCCCTTTTATGAGATATCG---GAGGGACTA------------------AAGGACACACAGATGGTTTATTTATCACCAAATAGAGATGACCGTTATATGATAACAGCAGGAAATTCCCTGGCCTTGAGTGGGGATATTCAGGAAGAAGAGGTTGTTCCAGCTCGATACCGTCAAGAATTGCTGACTATTGCATGGGAACAGATTCATCTTAGAAGCATTTTTCCCTTCCAATATTTTTCTATAGGAGCTTCTCTCATTCCCTTTATCGAGCATAATGATGGGAATCGGGCTCTAATGAGTTCTAATATGCAGCGCCAAGCGGTTCCGCTTTCTCGGTCCGAGAAGTGCATTGTTGGAACTGGGTTGGAAGGCCAAACTGCTCTAGATTCGGGAGTTTCCATTATAGCCGAACACAAAGGAAAGATCCTTTCTACGGATACTCACAAGATCATTTTCTCAAGTAATGGG---------AAG---ACT---------------------------------ATAAGT------ATTCCATTAGTTATGTATCGACGTTCTAACAAAAATACTTATATGCATCAAAAACCTCAGGCTCGGCGGGGTAAATGCATTAAAAAAGGACAAATTTTAGCGGACGGGGCGGCTACGGTTGGTGGAGAGCTCGCTTTAGGAAAAAACGTATTAATA------GCTTATATGCCATGGGAGGGTTACAATTTTGAAGACGCAGTACTCATTAGCGAACGTCTGGTATATGAAAATATTTATACTTCTTTTCACATCCGGAAATATGAAATTCAAATTCATGTGACAAGCCAA---GGC---------CCTGAAAAAATGACTAGGAAAATACCCCATCTGAGGGCTCATTTACTCCGCAATTTGGGCAAAAATGGGATTGTAATGTTGGGATCTTGGGTAGAAGCAGGTGATGTTTTAGTAGGTAAATTAACGCCTCAGACAGAGGATGAATCGTCCTATACCCCAGAGGATAGA---------TTATTACATGCTATACTTGGCATG---CAGGTATCTGCTTCAAAAGAAACTTCTCTAAAACTCCCTGTAGGTGGAAGGGGCCGCGTTATTGATGTGAAATGGATCCGTAAAAAGAAGGCGAATTCC------------------GATTCAGAA------------------AGGATTCGTGTATATATTTTGCAGAAACGTGAAATCCAAGTAGGTGATAAAGTAGCCGGAAGACATGGGAATAAGGGTATCATTTCCAGGATTTTGCCTAGACAAGATATGCCCTATTTACAAGATGGAACACCCATTGATATGGTCTTCAATCCCTTAGGAGTACCCTCACGAATGAATGTGGGACAAATATTTGAATGCTCCCTTGGATTAGCAGGGGATCTGCTAAAGAAACATTATAGAATAGCACCCTTTGATGAGAGATATGAGCAAGAGGCTTCGAAAAAACTAGTGTTTTCGGAATTATATAAAGCCAGTAAACAAACAAAAAATCCATGGGTGTTTGAACCCGAATACCCAGGAAAAAGCATAATATTTGATGGAAGAACGGGGGATTCCTTTGAACAACCTGTTCTAATAGGAAAGTCCTATATCCTAAAACTAATTCATCAAGTTGATGATAAAATCCATGGACGCTCAAGTGGGCCTTACACACTTGTTACACAACAAGCTGTTAGAGGAAGAGCCAAGCGGGGGGGGCAGCGAGTAGGAGAAATGGAGGTTTGGGCCCTAGAGGGATTTGGAGTTGCTCATATTTTACAAGAGATGCTTACTTATAAATCGGATCATATTCGAACTCGCCAAGAAGTCCTTGGTGCTACGCTGATTGGAGGAAGATTACCTAATCCCGAG---------GATGCTCCAGAATCTTATCGATTGCTCGTTCGAGAACTACGATCTTTGGCTCTAGAACTGAATCATTTC------CTTGTATCTGAGAAGAACTTCCAGATTAATAGGAAGGAAGCTATGATCGATCAATATAAGCATCAACAACTTCAAATTGGGCTAGTTTCTCCTCAACAAATAAGGGCTTGGTCCAACAAAATCCTACCTACTGGGGAG---ATAGTT---GGAGAAGTCACAAAGCCCTATACTTTTTATTATAAGAGCACTAAACCAAAAAAGGATGGATTGTTTTGCGAAAGAATTTCTGGACCCATAAAAAGTGGATTTTGTGCTTGTGGA---------------AATTAC---------------------CGAGCGATCGGAGCCGAAAAAGAAGGCCGACAATTTTGCAAAGACTGCGGGGTAGAATTTATTGATTCGCGGATACGAAGATATCAAATGGGATACATCAAACTCGGATGTCCAGTGACTCATGTATGGTATTTGAAACGTCTTCCTAGTTATATCGCGAATCTTTTAGATAAATCC---------CTTACGGAATTAGAGGGCCTAGTATACGAC------------GAT------------TTCTCTTTTGGTAGGCCCCTAGCTAAAAAACCGACTTTCTTACGATTACGAGGTTTATTCGAAGATGAAATTCCATCCTGGCAATATAGCATTCCACTTTTTTTTACT---ACCCGAAGGTTTAGG------------ACATTTCGAAATCGGGAAATCGCGACAGGAGCAAGGGCTATCAGAGAACAATTAGCTGATTTGGATTTGCGAATTGTTCTAGAGAATTCATTGAAGGAATGGAAGGAATTAGTAGAGCAGTTA------------GGAGACGAGGGGTCTACTGGAGATATC---------------------------------------------------------------------------------------------TGGGAAGATAGAAGAATTCGAAACAGAAAAGCTTTTTTGGTTAGACGTATGGGATTAGCTAAACATCTTATTCGAACAAATGTAGAACCAGAACGGATGGTTTTGCGCTTATTACCAGTTCTTCCTCCCGAATTGAGACCCGTGATTCAGATAGATGGGGAGAAACTAATGAGTTCGGATATTAATGAACTTTATAAAAGAATTATCCGTCGGAACAATGTGCTTACCAATCTATTA---GCAAAAAGTCGT------TTTTCACCAGTGGATTTAGCA------ATGTCTCAGGAAAAATTGGTACAAGAAGCCGTGGATACACTTCTTGATAATGGGCTCCACGGGCAATCAATAAGGGACGGT------CAAAATAATGTTTACAAGTCATTTTCAGATGTAATTGAGGGTAAAGAGGGAAGATTTCGCGAGACTCTGCTTGGTAAACGGGTCGATTATTCGGGGCGTTCTGTTATTGTCGTGGGTCCTTGGCTTTCATTACATGAATGTGGATTACCTCGAGAAATAGCAATAGAGCTTTTCCAAACATTTGTAATTCGGGGTTTAATCAGGAAACTTGGCCCTTCTAATGATCCGTCTAACACTTCTAATGATACTTCT------------------AACATGGGGATTGCTAAAAGTCAAATT------CGAGAAAGAGAACCTATTGTATGGGAAATACTTCAAGAAGTTATGCAGGGGCATCCTGTATTGTTGAATAGAGCACCCACCCTGCATAGATTAGGCATACAGGCCTTCCAACCCATTTTAGTGGGGGGACGCGCTATTTGTTTACACCCATTAGTTTGTAAGGGTTTCAATGCAGACTTTGATGGGGACCAAATGGCGGTTCATGTGCCTTTATCTTTGGAAGCTCAGGCGGAAGCCCGTTTACTTATGTTTTCTCATCTAAATCTCTTGTCCCCAACTATTGGGGATCCTATTACCGTACCAACGCAAGATATGCTTATTGGGCTTTATGTATTAACGATCGGTAATCGGCGAGGTATTTGTGCAAATAGATAT---AATCCA------TATAATTACCCAAACTATCAAAGA---CAAGCC---------ATT---GATAAA------AATAAC---------------------TATCCATATACAAAGGATAAAGAACCCCCTTTTTCTAGCTCCTATGATGCACTTGGAACTTATCAGCGGAAACGAATC---CGTGTAGACAGTCCTTTGTGGTTCCGATGG------AGACTA------GATCAACGTGTACGTGTCATTGGG---GCAAGAGGGGTTCCGATCGAAGTTCAATATGAATCTTTGGGTACGTATCATGAGATTTATGAGCACTATCTAATCGTAGTAAATGGAAAAAAGGAAATCCGTTGTATATACATTCGAACCACCCTTGGTCATATTTCTTTTTATAGAGAAATAGAAGAAGCCATACAAGGGTTTAGTCAGGGGTCTACTATC---------ATAGAAGGGGTCAAT---------------CTGGTCTTTCATAATAAAGCGATAAACGGAACTGTTATAAAACGACTTATTACCAGATTAATAGACCATTTCGGAATGGGATATACATCTCATATCCTGGATCAAGTAAAGACTTTGGGTTTCCATCAAGCCACTTCGACATCTATTTCATTAGGAATTGATGATCTTTTAGCAATCCCTTCTAAGGGATGGTTAGCCCAAGACGTAGAACAACAGAGTTTTCTTTTGGAGAAGCACTATCATTATGGGAATGTACACGCAGTCGAAAAATTACGTCAATCGATTGAGATATGGTATACTACAAGCGAATATTTGAGACAAGAAATGAACCCTCATTTTCGGATGACTGATCCCTCTAATCCAGTCTATCTCATGTCTTTTTCGGGAGCTAGGGGAAATGCATCTCAGGTACACCAATTAATAGGTATGAGAGGACTAATGACGGATCCCCAAGGACAAATGATTGATTTCCCCATTCAAAGCAGTTTACGCGAGGGACTTTCTTTGACAGAATATATAATTTCCTGCTACGGAGCCCGCAAGGGGGTTATAGATACTGCTGTACGAACGGCGGATGCTGGATATCTTACACGTAGACTTGTTGAAGTAGTTCAACATATTATTGTACGTAGAAGAGATTGTGGTACTATCCGAAGTACTTCTGTGAGTCCTCAAAAAGGGATGACGGACAAATTTTGGGCCCAAACACTAATTGGTCGTGTATTAGCAGACGATATATATATCGGTTCACGATGCATTGCCGCTCGAAATCAGGATATTGGGATTGGACTGGTCAATCGACTCATAACC------------------TTTCGAGCACAATCAATATATATTAGAACCCCCTTTACTTGCAGGAGTACATCTTGGATCTGCCAATTATGTTATGGTCGGAGTCCCACTCATGGCGATCTAGTCGAATTGGGAGAAGCCGTAGGCATTATTGCGGGTCAATCCATTGGGGAACCGGGTACTCAACTAACATTAAGAACTTTTCATACTGGTGGAGTATTCACAGGTGGTACTGCCGAACATATACGAGCCCCTGCTAATGGAAAAATCCAATTCAATGAGGATTTGCTTCATCCCACACGTACTCGTCATGGGTATCCTGCTTTTCTATGTTCTATAGACTTGGATGTAACTATAGAGAGTGGAGATATTCTACATAATGTGAATATTCCGTCAAAAAGTGTCATTTTAGTCCAAAATGATCAATATGTAGAATCCGAACAAACGATTGCTGAGATTCGTGCTGGAACTCCC---ATTTTTCATTTAAAGGAGAGGATACGAAAACATTTATATTCACAATCGGAGGGGGAAATGCACTGGAGTACTGATATCCCCCATGGGCCT------------GAATATGGATATGGAAATGTT---CGTCAATTACCA---------AAAACAAGCCGTTTATGGATATTGGCAGGAAGTCCGTGCAGATCC------AGTAGAGTGTCTTTTTCGATCCACAAGGATCAAGATCAAATCAATACTTAT------TCTTTTTCTCTT---------------AGC------GGACGATAT------ATCTCTGAC------------CTCTTAACGACTAAT------GATCAAATAAGA------AATAAATTGTTG---TATACTTCG---------------GGGAAA------------GGGGATAGGGAAATT------CTTGACTATTTA---AGACCTGATCGAATCATATCCAATGTTCAT---TGGAATTTCGTATATCCTTCTATTCTTCAAGAAAATTCAGATTTTTTGGCGAAAAAGCGAAGAGATAGGTTCATTATCCCATTACAATATCATCAA------------GAATTAATGCGCTCTTTTGGTATTTCAATTGAAATAGCC---ATAAAGGGCTTTTTA---CATAAAAATAGTATTCTTGCTTATTTTGATGATCCACGATACAGAAGCAAG------AGCCCGGGAATTATT------AAA---TATGAGAAAAGAAGCCAAGTAGGCGGATTAATCCGAGTGAGGAGA------AAAAAGGAA---TATATTGAACTGCGAATCTTTTCCGGGGATATTTATTTTCCTGAAGGGACTGATAAG---------------ATATTCAGTTACAGTGGCATTTGGCTA------GAAACGAAAAAAAAAGATTATAAAGAATCA---CAAAAATCGAAAAAAGGGATCTATGTTCAAGGA---------ATT------------------------AGACCTACCAAGAAAAGGTATTTTGTTTCGGTTCGATCCGTAATCACATATGAAATA------GCCCAC---------------GGGATCCGTTTTGCAAGACTTTTCCTTGAGGATCTCTTGCAGGAAAAGGATAATCTCCAACTTCGAGTTGTCAATTCTTTTCGTTATGGA---------------AATAACACGTTA---------------------------------------ATTCGAAGAATTTCTCACACAAGTATTCAATTAGTTCGGACATGCTTAGTATTGGATTGG---GACCAAGAAAAAAAC------GGTTCTATA---------GAGGGGGCTCATGCT------TCCCTTGTTGAGGTAAGGGCAAAT---GATCTGATTCGCCATTTCCTAAGAATTGAGTTAGTCAAG------TCCACTATTTCGTATACT------GGAAAAAGGTATGATAGGGCAAGTTCGGGATCGATTCTGGAT------------------------AATCGATTAGATCGC------ACCAATACC------AATTCCTTT---------TATTCCAAGGCGAAGATT------CAATCA---------CTTAGCCAACATCAA------GGGGCT------TTTGGCACGTTGTTG------------------------------AATCGAAATAAA---GAATGCCAATCT---TTGATGATTTTGTCGTCATCCAAATCTTCTCGAATTGGT---CCATTC---------------AAGAGGTCGAAA---------TATCAGAGTGTCACAAAAAAATCG------AATCCTCTAATTCCA------ATT---------------------AGGGAT------TTTTTAGGG------CCTTTAGGCGCTATTGTACCTAAGATA---------TCAAATCTTTCTTCATCTTACCAT------TTA---ATAACGCATAATCAGATCTTGTTAAAGAAATATTTG------------------------------CTGCTT---GAC------AATTTGAAAGAAACTTTA------------------------------------------------------------------------------------------------------------------------------------------------------------------------------------------------CAAGTACTT------------------------------------CAAGTACTTAAATACTCTTTAATAGATGAAAGTGGGAGAATTTATAATCCCCGTCCATGCAGTAAC---------ATCATT------TTGCACCCATTCCATTGGAATTGGCAC---TTTCTTCATCACAATTATTGTGAAGAGAAGTCGACAATAATTTGTCTTGGACAATTTCTTTTCGAAAATGTATGTCTATTTAAATACGAACCACATGTAAGAATAAGAAAATCAGGTCAAATTTGCATTGTGAATGTTGATTCTTTAGTTATAAGATCAGCTAAACCTTATTTGACTAGTCCAGGAGCAACTGTTCGTGGTCATTACGGGCAAATCCTTTACGAAGGGGATACGCTAGCTACCTTTCTCTATGAAAAATCTAGATCTAGTGACATAACACAAGGTCTTCCAAAAGTAGAACGAATCTTCGAGGCGCGT------TCGATTGATTCAATATCAAGGAACCTCGAAAGTAGAATTAAAGGTTGGAAGAAGCGTATACCAAGAATTCTTGGAATACCCTGGGGATTCTTGATTGGAGCCGAACTGACCATGGCCCAAAGCCGTATCTCTTTGGTTAATAAGATCCAAAAGGTTTATCGATCCCAGGGGGTACAGATCCATAATAGGCATATAGAGATTATTATACGCCAAGTAACATCAAGAGTGTCGGTTTCCGAAGATGGAATGTCTAAAGTTTTTTCACCTGGAGAATTAATCGGATTGTTGCGAGCAGAACGAGCGGGGCGTGCTTTGGACGAA---TATATCTGTTATCGTCCAATCTTATTGGGAATAACAAGAGCGTCTCTGAATACTCAAAGTTTCATATCCGAAGCAAGTTTTCAAGAAACCGCTCGCGTTTTAGCAAAAGCTGCTTTACGAGGTCGTATTGATTGGTTGAAAGGTCTGAAAGAGAACGTTGTTCTGGGGGGGATTCTGCCCCTTGGTACC------GGATTCCATAAAATTGTGCATCCTTCAAGA------CAAGACAAGAACTTTTCTTTGGAAATTCGTACTCGTTTTCGTTTC---CGTAATAAGGGACGTAGATTAGAAAAAGAAGGAGTTATTCATATTCAAGCAAGTTTAAATAATACCATTACCAGTGTTACGGATGTAGAAGGTCGGGTGATTTACTGGGCCTGCGCCGGCACTTCTGGATTCAAAGGCCCAAAAAAAGCAACACCCTATGCTGCAGAAAGGGCAACAGCGGAAGCTATTGGTGCAGTAGTTGATCTGGGTATGAGACGAGCAGCAATTATGATAAGGGGTGGTGGAAAAGGAAGGGATGGAGCATTACGAGCTATTCGTAAAAGTCGTATACGCTTAATTTTGCTACGTGATGTAACACGTATGTCACATAACGGATGTCGACCTCCTAAAAGAAGACGCGTGATGCCAACTACTAAACAACTTATTAAAAACGAAAGACAGCCAAAAGGAAATGTTAGAAAAACTCCCGCTCTTAAAGGATGTCCTCAGCGTCGAGGAACATGTATTAGGGTGTATACTATCAACCCCAAAAAACCAAACTCTGCCCAACGTAAA---GTTGCCAGAGTACGATTAACCTCT---AGATCGGAAATCACTGCTTATATACCTGGTATTGGCCATAGTTTACATGAACATTCTGTAGTATTAGTAAGAGGAGGAAGGGTTAAGGATTTACCCGGTGTGAGATATCACATTGTTCGAGGAACCCTAGATGCTGCCGGAGTAAAGGGTCGTCAACGAGGGCGTTCTAAA---------TATGGGGTCAAAAAGCCAAAAATGGTG------AAAAAT---------CCAAGAATTCCAATTCTTCCA------CAAAAAGAAAAAGAAGAA------AACAAAGGTTCCGTTGAATTTCAAATATGCAGTTTCACCAATAGGATAGACAAACTTGACTCACATTTCAAATTACACAAAAAAGATCTTTTATCAGAAAGAGGCCTACAAAAAATTGTGGGAAAACGTCAACGGTTGCTGGCTTATTTGTTAAAGAAAGATCCAATACGTTATAAGGAATTAATCAATAAGTTAAATATTCGAGAA????????????????????????????????????????????????????????????????????????????????????????????????????????????????????????????????????????????????????????????????????????????????????????????????????????????????????????????????????????????????TCCAAATTCAAGCGA---------TTTTTTCGTAGG---CGTATGTCTCCTATTTTACCGGGGGATCGAATCCATTATAGTAACTTGATTTTAATTTGTCGATTTATTAGTGAACAAGGAAAAATATTAAAGAGACGAAAAAATAGATTGACCTTGAGACAACAACGAAAAATTACTATTGCCATAAAGCAAGCTCGTATTTTAGCTTTGATACCCTTTCTTAAT------GATCGGAAAGTATTTGCGACA------------------------ATACGGGCTTCA------------GAACCTCCTGATCCTAAAAAGAGAAAAAATATGAGGAAGGAGAAGGAAACAATAGTAACTTGGTCTCGGGCATCTACCATTACACTCTCAATGATTGGCCATACAATCGCTATTCATAATGGAAAGGAGCATTTACCTATTTATATAACCGATTATATGGTAGGTCATAAATTGGGGGAATTCGTGCCTACTCTGACTTTCACGGAATATGTA---------GAAAAAAAGGATAATCAATCTCGTCGTATGACAAGAAGATATTGGAATATCAATTTGGAAGAGATGCTAAAAGCAAGAGCTCATTTAGGTCATGATACTCAGAAATGGAATCCTAGAATGGCCCCTTACATCTCCGGAAAG------AGTAAGAGTAAAGGTATTCATATTCCAAATCTCGTTAGAACTGTTCGTTTTTTATCAGAAGCTTGTAATTTAGTTTTCGATGCAGCAAGTCATGGAAAAAACATCTTAATCGTTGGTACCAATCCAAAAAAGAGGGATATCAAGACCAAAAAAAACAAAAAAAAAGGTTTTTCTCTCAAACCCATAAAACTCAAATTCAAAAAGGAAGTAGCCGATTCAGTAGCATCAGCTGCAAGAAAAGCCCGATGTCATTATGTTAATAACAAGTGGCTCAGGGGTATGTTCACAAATTGGGAAAGTACACAAGACAAAATAGCTATGTTCAACCAATTAAGAAAAGACGAAAGGACGGGAAAA------------GCCAAAAAGGCTAGAGCAATAAGAAGGAGAAAATTATCTACCTTGCAAAGATACCTCGATGGGGTTCAAAATATGATAGACTTGCCTCATATTGTGATCATCCTTAATCAGAAAGAAGAAAAAATGGCGGTTCAAGAATGTTTCGTTAAAGGGATTCCTACAATTTGTTTAGTCGATACAAATTGTGACCCAGATCTCGTAAATATTCCGATTCCAGCTAACGATGACGAGATAACTCCACTTCGATTAATTCTTGATAAATTAGTATATGCAATTAGTCTGGGTTAC------TCTAGCTAT---------ATGGGACAAAAAATAAATCCACTTGGTTTTAGACTTGGTACAACTCAAAATCATCATTCCTTTTGGTTCGCACAACCAAAAAATTATCCCGCGGGCCTACAGGAAGATGGGAGAATACGAAATTGTATCAAGAATTATATACAGTTCAAAGGAATTATATGTATCAAAATTCTAAAAGAAAAAGGAATGCAAAAATTAGGGATTAATGTACAAAAAGAA------TTACATTTT---------------AGAAACCAGAGACTCTATATTGCTGTC---GAAAAAGTGAAAGAACCT---TATAAACAACCCAAAATTCTTGCAGAATATATAGCTCTCCAAATCAGAAATAGGGTTCCATTTCGAAAGGCAATGAAAAAGGCTATTGAATTAACCACA---ACACTAGGTATACAAGGAATTCGCGTGCAACTCGCAGGCCGTCTCGCCGGAAAAGAAATTGCGCGTGTCGAATCGGACGACCGGGGGAGACTTCCCCTACAAACAGTTAGTGCTAAAATTGATCATTGTTCTTACCCAGCTCGAACAATTCACGGGGTATTAGGTATCAAAATTTGGATATTTATAGAAATGGCACGTCGAGGTACTGCAGAAACAAGAACTGTCAAATCCGATCCAATTTATCGTAATCGATGTGTTAACATGTTGGTTAACCGTATTATGAAACACGGAAAGAAATCATTGGCTTATCAAATTCTCTATCGAGCCGTGCAAAAGATTCACCAAAAGACAAAAACAAACCCACTATTTGTTTTACGTCAAGCAATACGTAGAATAACTCCCAGAATAGGAGTAAAAGCAAGACGT---------AAATCC---------------GGA------------------TTGATT---------CGTCAAATTCCTATTGAAATAAAACCTGAACAA------GCAAGAGTACTTGCCATTCGTTGGTTATTAGAAGCATCCCGAAAGCGTTCGGGTCCAAATATGGCTATCAAATTAAGTGCCGAATTAGTAGATGCTGTC---AAAGGGAAGGGGGGTGCCGTACGCAAAAAGCAAGAGACTCATAGAATGGCAAAGGCAAATAGGGTTTTTGCACACCTTCGTATGGGTAAAGACATTATTGCTGACCTAATAACTTCTATGAGAAACGCTGACATGAAGAAAAAAAGAACGGTTCGAATAGCATCTACAAAAATGACCGAAAACCTTGTTAAAATACTTCTCCGAGAAAATGTTATTGAAAATGTTCGTAAACAT------CAGGAAAGTAACAAAAATTTCTTGGTTTTAACTCTACAA---------CAT------AGGCGACATATA------------AAGCCTAGAAAGGGGATA------TATGAAACTAGAGCCCTTTTTCAAACCGTT---TTAAAGCGC---------------------------ATCAGCCGGCCCGGTTTACGAATTTATTCTAAGTATCAACGAATTCCTAAGATTTTAGGTGGAAGGGGAATTGTAATTCTTTCTACTTCTCGAGGTATAATGACAGATCGAGAAGCTCGACTAGCAAAAATGGGAGGAGAAATCTTATGTTATCTATGG?????????????????????????????????????????????????????????????????????????????????????????????????????????????????????????????????????????????????????????????????????????????????????????????????????????????????????????????????????????????????????????????????????????????????????????????????????????????????????????????????????????????????????????????????????????????????ATGAGTTGGCGATCAGAACATATATGGATAGAACTTCCAAGGGGTTCTCGAAAAACAAGTAATTTTTGTTGGGCCTGTATTCTTTTTCTAGGTTCACTAGGATTCTTAGTGGTTGGAACTTCCAGTTATCTTGATAAGAATCTGATATCCCTATTTCCATCTCAACAAATTCTTTTTTTTCCCCAAGGGATCGTGATGTCTTTCTACGGAATCGCAGGTCTATTCATTAGCTCCTATTTGTGGTGCACAATCTTGTGGAATGTAGGGAGTGGTTATGACCTATTCGATAGAAAAGAAGGAATAGTGCGCATTTTTCGTTGGGGATTCCCTGGAAGAAATCGTCGCATCTTCCTTCGACTCCTTATGAGGGATATTCAATCAATCCGAATTCAGGTTAAAGAGGGTCTTTATCCTCGTCCTGTCCTTTATATGGAAATTCGAGGCCAAGGGGCCATTCCCTTGACTCGTACTGATGATAATTTTTTGACTCCAGGAGAAATTGAACAAAAAGCTGCTAAATTGGCCTTTTTCTTGCATGTACCAATTGAAGTATTT---ATGAAACACTTTTTTTTACGAGGCCATTTTCTAGCCTTATGCACGCGGATAAGTAATTCGGTCGTTCTAGTCGGATTCTATTATGGATTTCTTACAACATTCTCTATAAGATCCTCTTATCTCTTGTCTCTCCGAGATCGGGTT------ATGGAAGAAGGAACCGAGAAGGAGGTATCAGCAATAACTGGTTTTCTTATGGGACAGCTCATGATGTTCGTATCGATCTATTATGCGCCTCTGCATTTAGCATTGAATCGACCTCATACAATAACTGTCCTAGTTCTACCC------TATCTTTTGTTTCATTTGTTCTCGAACAAAGGCGAAGACGAAATC---------------CTTTTATATTATGGATCTACTCCCAGA------AATGCCATGCGGAATCTCAGCGTTCAATGTGTATTCCTGAATAATTTCGTCTTTCCATTATTCAACCATTTCATTTTGCCAAGTGCAACCTTAGCCAGATTAGTCAACATTTATATGTTTCGATGCAAAAACAAGATGTTATTTGTAACAAGTAGTTTTGTTGGTTGGTTAATAGGTTATATTTTATTCATGAAATGGGCTAGATTGGTATTATTCTGGATACAAGAAATCGGGATACGGCTAAATCCTCGA---------------------------AAAAAAAGGTACTTTTTGTTCAAATGGAGA---------------------------------GAGTATATGACTATAATGTTTACTAGTCTCTTCTTTATCCCCTGTGCCTACCATTTAGGCAGAATGCCGTCGCCTATTTTCACTCCGAAATGG---CGCACCACAATCTCTGAAATCGAATGCGAA---------------------------GAAGATGAGGAAGAAGGC------------------------------------------------------------------------------CCTTCC---------------CCTTGTTCGGAAGAGGAGGAGGATACGGACACAATA------GATAAAAGGGAAGAAATCCGAGTGAATGGAGAGGAAAAAACAAAGGATGAATTTCAC------------------------AAGGAAAGCCCAGTTTACGAAGTT---------------TCTACCTATCAAGAGAATGGGGAATTT------GGGAATGAAGAGCAAAATGAAAAGACGGATTTCTGT------TTTAAAGAA---CCTGTCGTTACCTTT---CTATTCGATTATAAACTATGGAGTAGTCATCCATGCCGATATTTAAAAATGCCTCGCTCCGAATATGGTGTAGCTATA------------------------------------------------------------------------------------------------------------------------------------------------------CGAAATGCAATGTCACAATATTTCTTTTATACATGTCCAAGTGATGGAAAACAAAGAATATCTTTTACA------------------TATCCACCTAGTTTATCAACTTTTTCGGAAATGATAGAACAAAAAATGTCT---TTGTGCGGGACA---------------------------------------------------------------------AATAAATTATCCCATGAGGACCAA------------TATGAGGATTGGGTTTATCAAAATGAACAAAAAAAAAACAACTTAAGCAATGAATTGATAAGTCGAACAAAAGCTCTCGAGAAAGGA---------------------------TTTCTTCTTCCAGATATACTCGAAAAAAGGATCCGATTTTGT------------------------GATGATGAAAATGAAAAAGACTATTTTATCAAAAGAATAGACCCTCTATTAAGCGGGCCAGCTCGAGGACGAATAAGAAAGTATCAATATCAAAATAGAAGTGAAAAAGGAAAGAGTCTCGTATACCCTTAT------CGTATGAGAAATTCGCTC---------------TTCCCTAAT---------------------------------------------------CAAAAGGCGAAAATGGGGATAAACACATCTTGGGTAAATAGTATTTATTCACTGCTT---------TCTATTAATTCTAATTATCCC------CGAGAATTGGAACATCAAAAGAATCGACTTGAGCTCGATAGGGAATCATTGATGAATTCGATT---ACTCAAATCGCAAACCTAAACCCTTTCTATATTGCGAGTATGCGCACTATGCACAAATGGTACAGAGAACGTTATTCCAAAGCTAAAAGGGAAGCTTTTATTTTTCAATTAGATGCAATTAGGATTGATCCAAATGATCATTATCGAAAAATAATGATAAATCTTGAAAAGATTATCCAATTC---CAAGAGAGAAGTACTCCTGAACAAGAGAATCTAGAGACAATCCTTAATGAAATA------------------------------------GAGGAAATGGAAGGCCCTAATGAAAGAGACAAAATCCTTAATAAAATAGAGGAAATGGAAGTCCCTAATGAAAGAGAAGAAATCCGTAAAGAGATTTCTCGATGGTTATACGAATGGGTC------ACTGAGGCG---------------------------------------------------------------------------------------------------------------------CGACTATTCCTGCCACGAAATCAGGAAGAAGCTGATAAAGATAGAGAAGCGGAGATTCGTTCAAGAAGAGGCATAGGAGTAGTACTTCATCGTTATACTAAAGATACTAAAGAAAAGGACGATGACGATGAGGATGGTCATGACGATGACGATTCTATTACTACTGACACTAATACTAAAAAGACTACAAAGAAGACCGCAAAGAGTGATGAAGGAGAGGAAAAGAGTGATGAAGGAGAGGAAAGGAGTGATGAAGGAGAGGAAAGGCGTGTGGAGTATATCCAGTACTACCGAAAACCTGATTTTTGTCGGGCGAACATCAAAGGATCCATGATACGCGCTCAAAGACGTAAAGCAGTTGCTGCTTGGAAAATATTTCAAGCACGTGCGCGTTCTCCTCTTTTTGTGGATCGAGTACACACA---AAAAATGTTTTGTTTTCTCTTTTTGAT---------------------GATATCCTTGCTATGAGCAATCTTTTTCTTAGTTTTTTT------AGGAATTTGGTAAGGAGA------AAAGAAAAATGGCAAATTTCAGAT---------TTG---GAAAAGACA---AAGGAAGAAGAGAAAATAAAG---------GAGCAAGAAGAGAAAATAAAGGAGCAAGAAGAGAAAACAAACTTCGACTTGTTCATAGTCATGCGCGATCAAACAGCAATCTCAATAGAG------------------------------GAGATGCCTTTAAATTTATTAATGAATAGTGATGCTCAAAGATCAAGAAGTGTGCTGTTAGTCATTTTTGCTTTTCTTAGAAAACAGATTGTATTACCTTCATTGATAATAGCTAAAAATATTGGCCGTATGCTATTTTTCCAAAAGCCCGAATGGGATGAGGATTGGAGGGATTGGAAGAGAGAAATACATATTAGATGTACCCTTCTTGGTATTCAAGTACCAGAAGAAGATTGGCCCGCAGATTGGTTAGACGAGGGTATTCAGATAAAGATTCGATTTCCTTTCCACCTGAAACCTTGGCGAGAA---------------GCTAAATCT---------------------------------GATCTTGATTCG------GTGAAAGACGATCCTTGTTTTTTAACACTCTTTGGAACGCAATCAAAACGTCCTTTTGGGCCTATCATA------AAACGACCTTCC---------TTTTTTAAACCT------------ATTTATGAAGAACTGAAAAAAAAAATGAGAAAAGCGGCGGAAAAG---TTTCCACTTATAAAGGGTTTCCAAGAAAAAATAAAAAGAATG------------------------------------------------------------------------------------------------------------------------------------------AAAGAAGGTGAAAAGCAAGAT------TTCTTATTTAAATTGAGAAAGGGAAAAGTAGATGAA------CCGACGGAAAATGGAAAA------TAT---TTCCAAAAAAATAATAAGATT------TTGCACGAATCGACCACGGAAATCGGATGCATGAATTGGAAA------AATAATTCACTCATAGAAATCGAAAAACAAATGAAAGATTTTTCTGATAGAACAATCACAATCAAGAAAAAAATAGAACAAATCACAAAAGACAAGAAAGAAATAGTTCTA------ACTTGTGATGGTCAAAGATCGGAATCAAAGAAAGATATTTGGAAG---------ATATTCCAAAGAAAAATTATACGA------------TTAATACGTAAATCGCCTAATTTTATG---AAATCGTTC------ATTGAAAAGATATACATCAAGATTTTGCTATGGATAATGAAG---GTTCCC---AAGATCATCAATTCACTATTTTTTCTTGAATCAAAAAAGAAA------------------ATGATCAATACATCAATT------------------------------------------TACAAGGATGAAGTAAATCAAGAGGGAATT------------GATGAAAGAGATAAAAATACAATGAACTTTTTT------GACACTAAAAGAAAGTGGTTTTCGAAT---------------------CCCAATATTCGA---AAGAATTCCAAAATCTTT------TATGACTCATCTTCCTTGTCCCAAGCATATGTATTTTACAAATTATCACAAAGCCCATTACTTAAT------AAGTATCACTTGAGATCTCTACTTCAATAT------GAGGGGGCCTATCCATTTATTAAGGAGAAAATCAAGGATTATTGTATGACACGAGGGATATTTGATTGGAAATCAAGG------CATAAGAAAATCCCTAAGTCTAGAATAATTGAA---TGGAAAAACTGGTTAAAGGGTCATTATCAATACAATTTATCTCAG---------ACCAAATGGTCCCAA------TTAATAGCGAAAAAATGGCGAAAGAAAATCAATCAACGTTGTAGAATGCAA---AAGAAAGACTCAATTACATCGGATTCATATAAAAAGGAAAAAGACCCA------TTAATTCATTACTTGAATGAAGAAGGGGATTCATTGATA---------------------------AAGAAACAA---GCAACAAAATTGCAAAAAAACTACAAATATGATCTTTTATCACATGAATAT---------------------ATG------AATTATGATGAT---AGGAAGGAC---TTAGCTATT---------TATGGGTCAAGATTACAAGTAAACGTGGGTCGCAAAATTCCGTCTAATTTCAATACAGTG---AAATCAGAATCATTTTATGGATTGGTAAGTATA------------GCTCTGAGT---------------GATTATCTAGAAGAA---------------------------------------------GGGGATATGCGTCAAAAT---TTA------GATAGAAAATATTTTGATTGTCGTCGAATTCTCCATTTTTCTCAAGAT------ATCAATATTGATCGC------------------------------------------------------------------------------------------------------------AAAAAT---------------------------------------AGCTATATTGAAGCCTGGACCAATACGCAT------ATCGGC---------------CCTAAAAATAGGAAGGCTGCAAAAAAG------ATAGAAAAAAAATGGAAA------------------------------------------------------CAAGAAGCTAGTTTTTATATTCCAATTCAAAAAAGAAGAAAGCCAAAAAATGGAAAAGAAAGCGAGCCATCCAATGGAAAGGAAAGCAAGCCAAAAAATGGAAAAGAAAGCGAGCCATCCAATGGAAAGGAAAGCAAGCCAAAAAAAGGAAAAGAACACCTTTTTAATTGGATGGGAATGAATCAAGTGAAAATGAATCAAGTGGAAATGAATCAATTGGAAATGCATCAAGAAGGGGTTTAT---GGTACTATA------------------------TCAAAATCCAATATCGAATCTTGGTTC------TTCCCAGAATTTGTGCTACTTTTTGAT---------------GCATATAAGATTAAG---------------------CCATGGATTGTACCAATCAGAAAACTTATTACTGATTTGGTTTTTCATAAA------------------------------------------------------------------------------------------------------------------ATGGAATTTTATAGAAGATTTACAAAAGAAGAAAAAAAAAGGATAGAAGATCTA---------------------------------AAGCGACCTATTCTTCCACAAAAGATAAAACTAAAAGGGACAAGTGGGACCTTGGTCAAACAAAGAGACCTAACCAAA---GACGTAATAAAGTATTCAATGTATCGAAGACTGAAAAGGGACCTACAAAAACAGTATTACCCGGAATTAATGAGAAAAAGAGGTGAAACGGAAAAAGAAGCCACATTAAAAAAAAAAAGAACGAGAAAGCAAGACGTAAAGGAAACGCTCAAGGAAGCAGCATGCGATTTGTTCCTGAGAAAAAGGGGTGGTCTTCTTTATCAGTGGAAAAACTATGATAGTAGTTGTGTATCAAGGAATACGAATAAAAAAATCAAAATGGTGCTGAGAACTCTTTTTAAAGAGTATGGCTTACTATCCGCTCTCTTACTTAAACGG---------------------------------------------------GACGATCCAATAGAATTTACACTAATTGCT------------ATGTCCTTCATTAAAACGGGAAAGATAAGTCTACGTCTAATGAAGATGGCTAAAAAT------------ATACTATTGCCAGAATTGATAAGAGACGGACAATTGGATATCGAACCATTTGCTCTATCTCAAAAG---GGGGGTGGGGTAATAGCTGGAAGAGCTATTATATATCAAATTATA------AGTATCTCATTGGCCGAGAAAAATAAGCACCAA------------------------------------------------------------------------------------ACTAAGCGATAT---GGCAATATGGTTGTGACTGGAGACAGAAATTCTTATGATTTTCTTATTCCTGAAAATATTCTATCTCCTAGACCTCGTAGAGAATTGAGAATTTTAATGTGTTTCAATTCTCGTAATAGGAATATTACAGATAGA------AATACCTTATTTTGTAATGAAAACAAAATAAGAAACTCTGGACAATTT---------------GTAAATCAAGACAAGCATCTT------AATACAGATGCCAAGAAATTCAGTAAATACAAATTCTTTCTTTGGCCCAATTACCGATTAGAAGATTTAGCTTGTATGAATCGCTATTGGTTTGATACCAATAATGGCAGTCGTTTCAGTATGTCAAGGATACATATGTATCCACAATTT---------ATGAGAAGACCCAAATACAAATTCTGGATCTTCGAATTAAGAGAGGTATTGAGAGAGATCAAGAATTCTCACTATTTATTAGATTCATGGAAAAAATGCAATTCAGTGGGATCTTTCACTCATATTTTTTTCCACCAAGAACGTCTGTTAAAGTTTTTTGATCCCAGAATTTTCGAGATGCTATTTTCACGCGACTCACAGGGTTCAACAAGCAATCGCACTACCATTTTGCAACGTTTTCTCCTTTTTCTACGTTTTTGGAAAGTCTCTGGCTTACGAATAAGAATAAGAAGCATCCCACTTTCACGTGATTCACAGGGTTCAGCAAGCAATCGAAATTTCGCGATCAATGGTGTAATACTGCTGATCAAGGGTGCCGTCCTGCTTGTAGTAGCGGTCCTTCTATACCGTATGAACAATCGTACGAGATATGGTGCCGTCCTGCTTGTAGTAGCGGTCCTTCTATCTCGTATGAACAATCGAAAGGGCTATGGTGCCGTCCTGCTTGTAGTAGCGGTCCTTCTATCTCGTATG------AACAATCGAAAGATGGTCGAAAGAAAAAATCTCTATTTGAGGGGGCTTCTCCCTATACCTATGAATTCGATTGGACCCAGAAATGAGACATTGGAAGAATCTTTTTGGTCTTCCAATATCAATAGGTTGATTGTTTCGCTACTGTAT------CTTCCAAAAGGGAAAAGGATTTCGGAGAGTTGCTTCATGGATCCGCAAGAGATTACTTGGGTTCTCCCAATAAAG---------AAAAAGTGTATCATG------------CCGAGTTCGCGGTGGTGGAGG------AACCGGATCGGAAAAAAGAGGGATTTGAGTTCTAAGATATCTAATGAAACCATAACTGGAATTGAGATCTCATTCAAAGAGAAAGAT------TGCAAATATTCGGACTTTCTGTTTTTATCC---------------------------------------------------------------------------------------------------TATATGAATGATCCGACACGCAAGGACCATGATTGGGAATTGTTTGATCGTCTTTCTCCGAGGAAGAAGCGAACCATAATCAACTTGAATTCGGGACAGCTATTCGAAATCTTAGGGAAAGACTTGATTTGTTATGTCATGCCTGCTTTTTGCGAAAAAAGACCAATT------GAGGGGAGGGGCTTCTTCAAACAACAAGGAGCTGAGGCAACTATTCAATCAAAC------------------TATCTCTTCTCGAGAAATAAGTGGGGTATTTCTTTGCAAAATTGTGCTCAATTTCAAATATGGCAATTTCGACAAGATCTCTTCGTTAGTTGGGGGAAG---------AAATCGGATTTTTTGAGAAAGGTATCGAGAGAGAATTGGATTTGGTTAGATAATGTGTGGTTGGGAAACAGGGATCGGTTTTTTAGCAGGGTACGGAATGTGTTGTCAAATATTCAATATGATTCCACA------AGATCTATTTCCGTTCAAGTAAGGGATTCTAGCCAATGGAAAGGATCTTCTGATCAATCCATAGATCATTTCGATTCCATTCGAAAGGAGGATTCCGAATATCACACATGGATCGATCAAACAGAGATTAAGCAACTA------AAAGGAGGATCGATTCTTGGGGATCCTTCTTTTCTT---------------------------------------------------------------------------------------CAAACGGAAGGTGAGAAGCGGATGAATAATCATCCGCTTCCG------GAAGAAATCGAAGAATTTCTTGGAAATCCT------ACAAGATCAATTCATTCTTTTTTCTCTGACAGATGGTCCGAACTTTATCTGGGTTCGAATCCTACTGAGAGGTCCACTAGAGATCAGAAA---------------TTTTGTAAGAAAAAACAAGATGTTTCTTTTGTCCCTTACAGA---CGATTGGAAAATAAGGAAATGGTTGAT---ATATTCAAGATAATTTGGTATTTACAAAAAACCGTCTCAATTCATCCTATTTCATCAGATCCGGGATGTGATAGGGTTCCGAAGGATAAATCGGAT---ATGGACAGTTCCAATAAGATTGCATTCTGGAACAAAAATCGATTT------------------------------------------------------------TTGGAATCAGAAGAGAGATTTCAAGAAAAGGCAGATCTATTCACTCTATCAATAACCGAG------CCGGATCTGGTGTATGTAGCGCTCGATGGATTACGTATAGCGCTTGATGGATTAGGTCTAGTGCCCGATCGATTA------------------------------------------------------------------------------------------------------------------------------------------------------------------------------------------------------------------------------------------------------CGTGTAGTGCCCGATCGATTACGTGTAGCGCTCGATGGATTAGGTCTAGTGCCCGAT------------------------------------------------------------------------------------------------------------------------------------------------------------------------------------------CGATTACGTGTAGCGCTCGATGGATTAGGTCTAGTGCCCGATCGATTA---------------------CGTGTAGCGCTCGATGGGTTAGGGTTAGGTCTAGTGCTCGATCGATTACGTGTAGTGCTCGATCGA---------------TTACGTGTAGTGCTC------------------------------------GATCGATTACGTGTAGTGCTCGATCGATTACGT---------------------------------------------------------------------------------------------------GTAGCGCTCGATGAATTACGTGTAGCGCTCGATGAATTATGTGTAGCGCTCGATGGATTACGTATTCGTCGTAAGGCGGGTGTGATTATTAATTGGTTCGACGAACGACAAGTCTTGAAAGGCTTACTTCGTCCCCTTTTGTCCGAGTCACTTCTCCTTTTGTCCGAGTCACTT---CTCCTTTTGTCCGAGTCACTTCGCCTTTTGAAAAAGCTATTTCTCTTTTTGTCCAAGTCTTTC------------------------------TCTGTGAATATGGGGAATATCCCCATGCATAGGTCCGAGATCCACATCTCTGAATTGAAAGGCCCGAATGATCAACTCTGCAATCCTTTGTTAGAATCAATAGGTCTTCAAATC------CTTCATTTGCCAAAATTGAAACCCTTCTTATTGGACGATCAT------------------------------------------------------GATACTTCCCCAAGACCGGAATTCTTGATCAATGGAGTAAGAATATTACCATTTTTGTTCAAAAGGATACCAAAGTGGATGATTGACTCATTCCATACTAGAAAGAATCGCAGGAAATCCTTTGATAACACGGATTCCTATTTCTCAATGATATCCCATGATCGAGACAACTGGCTGAATCCCGTGAAACCATTTCATAGGAGTTCATTGATATCTTCT------------------TTTTATAAAGCAAATCGACTTCGATTCTGGAATGATCCACATCACCTCTGGTTCTATTGTCACAAAGGATTCCCTTTTTATAACAAGGGATTCCCCTTTTATGTGGAAAAGACCCCTCTC---------CATAATTATGATCTTACGTATGGACAATTCCTTAATAGCTTCTTCATTCGCAACAAAATAGTTTCTTTTTGGGTCGGTAAAAAAAAGCCTATTTTGGGAGGGGGAGAGACTATTTCACCAATCGAGTCACAGGTATCTGACATATTCAAACCT------AACGATTTTCCACAAAGTGGTGAGGAGGCGTATAACTTGTAC---------------------------------AAATCTTTCCATTTG---------------------------------------------------------------------------------------------------------------CCAATTCGATCCGATCCATTCGTTCGTAGAGCTATT------TACTCGATCGCAGACATTTCTGCAACACCTCTAACAGAGGAAGAAATAGTCAATTTGGAAAGAACTTATTGGCAGCCTCTTTCC---------------------------------------------------------GATATGAATCTATCTGATTCAGAAGGGAAGAACTTGCATCAGCATCTCCGTTTCAATTCA------AAC------TTTATTCACACTCCATGTTCTGAGAAATTGTTGGAGAAATATTTACCATTCGGAAAGAGGAAAAAA------------------------------------------------------------------------------------------------------------------------------------------------------CGGGGTCTTTGTCGAAAGAGA---------------------------------GAGAAATACAAGGGGCAGATGGATAGAACCTTTCCATTTCAACGAGCTTTTTCAAATCTCTCAAAAAGGAATCTGTTCCAACTATATATC------------------------------------------------------------------CTGACGTTCCAACCATATATGGCTACGTTCCAAACATATATGCCATGGTTCTTTACTTCGACAGGGTGCAAATATCTCAAATTC---ACCCTTTTCGAAACTTTTTCAAAG------------------------ATACGAAGGAGCAGTCAA------------------CAATTGGTATCCATTTTGCAGGATATTATGCAAAATGGATTAGATATATCATGGCCAATTCCTCAGAATCAGAAGATACAACGGACT---------------------------CTGACTCTGATAAGTGAGATTTCGAGGAAGTGTTTACAG------AATCTTCTTCTGTCCGAAGAAAGGATTCATCGAAAA---------------------------------------------------------------AATGAGTCACCCGTTGTATTGATATGGGCA---------TCAACAAATGTTTGG------GAGTTCCTCTATTCAATCCTTTTCCTTCTTCTTGTTGCTGGATATTTTGTTCATAGCCATCTTTTCTTCGTTTCTCGAGCCTCTAGGGAGTTGCAGACAGACTTAGGAAAGATCAAGTCTTTGATGATTCCATCATACATGATTGAGTTGCGAAAACTTCTGGATAGGTATCCTACA------TCTGAACGGAATTCCTTCTGGTTAAAGAATCTCTTTCTAGTTGCTCTGGGACAATTAGGAGATTCTCTG------------GAAGAAATATGGGGT------------------------------------------------TCCGCTTTTGGGTTCAAATCAATACGTTCTAAGAAGAAATCTTGGAATAGC------AATCTCACCGAT---------------------------------------CTCATAAGTATCATACCAAATCCCATCAATCGAATCACTTTTTCGATAAATACGAGACATCTAAGTCGTACAAGTAAAGAGATCTATTCATTCATAAGAAAA---AGAAAAAGGGTGAGCGGT------GAT------TGGATTGATGATCAAATCGAATCCTGGGCCGCGAACAGTTATTTGATTGATGATGAAGACAGAGAATTCTTG---------GTTCAGTTCTCCACCTTAAGGAGA------GAAAAAAGGATTGATCAAATCCTATTGCGTCTGACTCATAGTGATCCT------TTATCAAAGAATGAGTCTGGTTATCAAATGATTGAACAACCAGGATCAATTTACTTACGATACTTAATTGACATT------CACAATAAGGATCTAATAAATTATGAGTTTAATAGATCCTGTTTAGCGGAAAGACGGGTATTCCTTGCTCATTATCAGACAATCACTTATTCC------TCGTGTGGGGCTAATCGTTTTCATTCCCCATCTCATGAAAAACCCTTTTCGCTCCGCTTAGTCCTATCCCCT---------------------------------------------TCTAGGGGTATTTTAGTGATAGGTTCTATAGGAACTGGACGATCCTATTTGGTCAAATACCTAGCGAGAAATTCCTATCTTCCTTTCATTACGGTATCTGCTGCGAACAAGTTCCTGAAT------TACCAAGATTTTGATTTGGATTTTGATGAGGATGATGATGATCTTATTTGGCATAGG---------------------------------CTTTGGGATTGGTTTATTAATCATCTTGATATGGAC---------AATCTCCTTATTGATGATAAGGGC------GATATTGATGATGACCGTGATTGGGATTGGGAGCTGCCGAATGCGCTAACTATGGATACGCCG---------ATGCTGCCAGAAATA------GACCGATGG------GAGCTCACCCTTCAATTCAGCCTTGCAAAATCAATGTCTCCTTGCATAATATGGATTCCAAACATTCATGATCTGTATGCG------CATGAGTCGAATTACTTATCTCTCGGTCTATTAGAGAACTCTCTC------TCCAGGGATTGTGAAAGATGTTCTACTAGCAATAATCTTGTTATTGCTTCGACTCATATCCCACAAAAAGTGGATCCTTCTCTAATAGCTCCGAATAAATTAAATACATGCATTAAGATACGAAGGCTTCTTATTCCACAACAACGAAAGCACTTTTTCATTCTTTCATATACTAGGGGATTTCACTTGGAAAAGAAGATGTTCCATACTAAGGGACTCGGGTCCATAACCTTGGGT------------------------TCCAATGCACGAGATCTTGCAGCACTT---ATCAAT------GAGGTCCTATCCATTAGTATTACACAGAAGAAAGCAATTATAGAA---ACAAATACAATTAGATCAGCTCTTCATAGACAAACTTGGGATTTGCGAGCCCATGTAAGATCGGTTCCGGATCAT---------------------------GGGATCCTTTTCTATCAGATAGGAAGGGCTGTTGCACAAAATGTA------CTTCTAAGTAATTGC------CCCATAGATCCT---ATATCTGTCTATATG---------------AAGCAGAAATTGTGTATGGAAGGGGATTCTTATTTGTACAAATGGTACCTCAAACTTGGAACGAGCATGAAGAAATTAACGATACTTCTTTATCTTTTGAGTTGTTCTGCCGGATGGGTCGCTCAAGATCTTTGGTCTTCCTCCGGATCCGATGAAAAAAATGGGATCACTTCTTATGGATTTGCTGAGAATGATTCTGATCTAGTCCATGGCCTATTAGATCTAGTTCATGGCCTATTAGAAGTAGAAGGTGCTCTGGTGGGATCCTCACGGACAGAAAAAGATTGGAGTCAGTTTGAT---------AATAATCGAGTGCCATTATTTCTTCGGTCCGGACCAAGGAATCCGTTAGATATGATGCAAAAGGGATTTCTATATGCAAATTTAGATGAAAATGACGAATCGGAGTTTGAAGAAGAGGAAGAAGAGGAAGAAGACGTCGACTCGCAAGAGGAAGAAGACGTCGACCCGCAAGAG------ATAGTGGACGATCTATTC------AATCACATAGTTTGGGCTCCTAGAATATGGCGCCCTTGGGAGAATCTATTGGATTGG------ATCGAAGGGCCCGAGGAATTGGGATTTCCCTAT------------------------------------------------------------------------------------------------------------------------TGGGCCGGGTCATTTCGGGGC---------ATTTATCATAAGGAGGATGAGCTTCCAGAGAAAGAAGAGGATGAGCTTCCAGTTTACGAAGATTCTGATCTTTCTACCTATCAAGAGAATGGGGAATTTGGGAAAGAAGAGGATGAGCTTCCAGTTTACGAAGATTCTGATCTTTCTACCTATCAAGAGAATGGGGAATTTGGGAAAGAAGAGGATGAGCCTCCAGTTTACGAAGATTCTGATCTTTCTACCTATCAAGAGAATGGGGAATTTGGGAAA---------------------------------------------------------GAAGAGGATGAGCTTCCAGAGAAAGAAGAGGACTTCTTGCAGAGGGGAACAATGCTGTACCTGACACGAGAGAGCTTTTCCAAGGAGCAAGTCTTTTTCCGACTAAGCCAATTCCTTTGGGACCCTGGGGATCCATTCTTTTTCCTATTCAAGGACCAGCAC------CCTGTGTTTTCATGTCGCGAATTCTTTGCAGATGAAGAGGTGGCAAAGGGGTTTATTACTTACAAAGAGCCT---------------------------------------TGTCCTCCATCT---------AGGGTGTTCATCAAGAATGCGCAAAAAAAGCACTTCGAATTGTTGATTCATCGCCAG---AGATGTCTTAGA------ACCAATGGTTCCTTATCTAATGGATCTTTCCGTTCTAATACTCTATCCGAGAGTTATCAGTATTTAGCAAATCTCTTCCTATCTAACGGA---AGGCTCTTGGATCAAATGACAAAGACATTGTTGAGAAAGAGATGGATTTTCCCGGATGAAGTGAAACATTTGATTCGA---------------GAAGGATTTCCCATTCCT
>Anigozanthos_flavidus_NC_040160
ATGTCTCGTTACCGAGGACCTCGTTTCAAAAAGATACGCCGCTTAGGG---ACTTTACCAGGACTAACTAGTAAAAGACCT------AGATCCGGAAATGAT---CTTAAAAACCAATTGCGATCTGGG------------------------AAAAGATCGCAATATCGTATTCGTCTAGAAGAAAAACAGAAATTACGTTTTCATTATGGTCTGACAGAGCGACAATTACTTAAATATGTCCATATCGCTGGAAAAGCCAAAGGTTCAACGGGTCAAATTTTATTACAATTACTTGAGATGCGTTTAGATAACATCCTCTTCCGATTCGGTATGGCTTCGACCATTCCTGCAGCCAGACAATTAGTTAACCATAGACATATTTTAGTTAATGGTCGTATGGTGGATATACCAAGTTATCGTTGCAAACCCCGAGATATTATTACGACTAAGGATAAACAAGGATCAAAAGCTCTGATTCAAAAAAATATTTCT---------------------------TTATCCCCCCCC------GAAGAATTG---------------------------CCAAAA------CATTTG---------------------------ACTTTTGACTCA------------TTCCAATACAAAGGATTAGTAAATCAAATAATAGATAGTAAATGGATCGGTTTG---AAAATAAATGAGTTGTTAGTCGTAGAATATTATTCCCGTCAGACTATGATTCAACCTCAGACTCTTTTGAATGTAGCGGATAACAGCGGAGCTCGAGAATTGATGTGTATTCGAATCATAGGA---GCTGGCAATAAACGATATGCTCATATTGGTGACGTTATTGTTGCTGTAATCAAAGAAGCAGTGCCTAATATGCCGCTACAAAGATCAGAAGTTATTAGAGCTGTAATTGTACGTACTTGTAAAGAACTTAAACGCGACAACGGTATCATAATACGATATGATGACAATGCGGCGGTTGTCATTGATCAAGAAGGAAATCCAAAAGGAACTCGAGTTTTTGGTGCAATAACTCGGGAATTGAGACAG------------------TTTAATTTTACTAAAATAGTTTCCTTGGCTCCCGAAGTATTAATGGCAAGAAAAAGTTTGATTCAGAGGGAGAAAAGGCGACAGAAATTGGAACAGAAATATCATTTGATTCGCCGATCCTTAAAAGAA------------------------------------------------------------------------------AAAATA------------AGCAAAGTTCCGTCGTTG------AGT---GAAAAATGGGAAATTCATGGAAAATTGCAATCCCCACCACGTAATAGTGCACCTATACGTCTTCATCGACGTTGTTTTTTGACTGGAAGACCTAGAGCTAACTATCGAGACTTTGGGTTATCCGGACACATACTTCGAGAAATGGTTCATGCATGTTTGTTACCGGGCGCAATAAGATCGAGTTGGATGAAAATAAGGGCTTCTGTTCGTAAAATATGTGAAAAATGTCGACTGATCCGTAGGCGCGGACGAATTATAGTGATTTGT---TCCAATCCAAGACATAAACAGAGACAAGGGGATTTTGATATAAATAAAAAATACAGACACTTATGGGTTCAATGCGAAAAT------TGTTATGGATTAAATTATAAAAAATTTTTTAGGTCAAAAATGCATATTTGTGAACAGTGTGGGTATCATTTGAAAATGAAT---AGTTCAAATAGAATCGAACTTTCGATTGATCCGGGAACTTGGGATCCTATGGATGAAGATATGGTCTATAAAGATCGTATTGATTCTTATCAACGAAAGACAGGTTTAACTGAGGCTGTTCAAACAGGCATAGGTCAACTAAACGGTATTCCCATAGCAATTGGGGTTATGGATTTTCAGTTTATGGGAGGTAGTATGGGATCCGTAGTAGGTGAGAAAATTACCCGT------TTGATCGAGTATGCTACTAATCGATATCTACCTGTGATTATTGTATGTGCTTCTGGAGGAGCACGCATGCAAGAAGGAAGTTTGAGCTTGATGCAAATGGCTAAAATATCTTCTGCTTTACATAAT------TATCAATTC---------GATAAAAAGTTATTCTATGTATCAATTCTTACCTCTCCTACAACCGGTGGAGTAACAGCGAGTTTTGGTATGTTAGGAGATATCATTATTGCTGAACCAAATGCCTACATTGCATTTGCGGGTAAAAGAGTAATTGAACAAACATTGAATAAGACAGTACCCGATGGTTCACAAGCAGCTGAGTATTTATTCCATAAA---GGCTTATTTGACCTAATTGTACCACGTAATCTTTTAAAAGGTGTTCTGGGTGAGTTATTTCAGCTCCACGGTTTCTTTCGAGCCGACGAAATTAGTAATATTATCCGTGAACGTATTGAACAATACAATAGAGAAGTAAAAATTGTGAATACCGGTACCGTACTTCAAGTGGGCGACGGCATTGCTCGTATTCACGGGCTTGATGAAGTAATGGCAGGTGAATTAGTAGAGTTTGAAGAGGGTACAATAGGTATTGCTCTGAATTTGGAATCAAATAATGTTGGTGTTGTATTAATGGGTGATGGTTTGATGATACAAGAGGGAAGTTCTGTAAAAGCAACAGGAAGAATTGCTCAGATACCTGTGAGTGAGGGTTATTTGGGTCGTGTTATAAATGCTCTGGCTAAACCTATTGATGGTAGAGGCGAAATTTCAGCCTCTGAATCTCGGTTAATTGAATCCCCTGCCCCAGGTATCATTTCCAGACGTTCTGTATATGAGCCTCTTCAAACGGGGCTTATTGCTATTGATTCAATGATCCCTATAGGACGTGGCCAGCGAGAATTAATTATTGGGGATAGACAGACTGGCAAAACAGCAGTAGCCACGGATACCATTCTCAATCAAAAAGGGCAAAATGTAATATGTGTTTATGTAGCTATTGGTCAAAAAGCATCTTCTGTGGCTCAAGTAGTGACCACTTTCCAGGAACGCGGAGCAATGGAATACACTATTGTGGTAGCCGAAACGGCGGATTCACCTGCTACATTACAATACCTCGCTCCTTATACGGGAGCGGCTCTAGCTGAATATTTTATGTATCGTGGACGACATACTTTAATAATTTATGATGATCTCTCCAAGCAGGCACAAGCTTATCGCCAAATGTCTCTTTTATTAAGAAGACCTCCCGGTCGTGAAGCTTATCCAGGAGATGTTTTTTATTTGCATTCACGACTTTTGGAAAGAGCCGCTAAATCAAGTTCTAGTCTAGGTGAAGGAAGTATGACCGCTTTACCAATAGTTGAGACTCAATCTGGAGACGTTTCAGCCTATATTCCTACTAATGTAATTTCCATTACAGATGGACAAATATTCTTATCTGCCGATCTATTCAATGCTGGAATCCGACCTGCAATTAATGTGGGTATTTCTGTTTCTAGAGTGGGATCGGCAGCTCAAATTAAAGCCATGAAACAAGTAGCCGGCAAATCAAAATTGGAACTAGCACAATTCGCAGAATTAGAAGCCTTTGCACAATTCGCTTCTGATCTCGATAAAGCTACTCAGAATCAATTGGCAAGAGGTCAACGATTACGCGAGTTGCTTAAACAATCCCAATCAGACCCTCTCACAGTGGAAGAACAGATAGCTACTATTTATACCGGGGCGAATGGATATCTTGATCCACTAGAAACTGGACAAGTGAAAAAATTTCTCGTTCAGTTGCGTACTTACTTAAAAAAGAATAAACCTCAGTTCCAAGAAATTATATCTTCTACCAAGACATTCACCGAGGAAGCGGAAGTCCTTTTGAAGGAAGCTATTCAGGAACAGATTGAACTGTTTCTACTTGGGCGTATCGCTCAAATTATTGGCCCAGTACTGGATGTCGTTTTTCCTCCAGGCAAGATGCCTAATATTTATAACGCTTTGGTAGTTAAGGGTCGA---GATACTATCGGT---CAGCAAATTAATGTGACTTGTGAGGTACAACAATTATTAGGAAATAATCGGGTTAGAGCTGTAGCTATGAGTGCTACAGATGGACTGATGAGAGGAATGGAAGTTATTGATACGGGAGCTCCTCTAAGTGTTCCCGTCGGAGGAGCCACTCTCGGACGAATTTTTAACGTTCTTGGAGAGCCCGTTGATGATTTAGGTCCTGTAGATACTCGCACAACATCTCCTATTCATAGATCTGCACCTGCCTTTATACAATTAGATACAAAATTATCAATCTTTGAAACAGGGATTAAAGTGGTGGATCTTTTAGCCCCTTATCGCCGTGGAGGAAAAATAGGACTATTCGGGGGAGCTGGAGTAGGTAAAACAGTACTCATCATGGAATTGATCAACAACATTGCGAAAGCTCACGGAGGCGTATCCGTATTTGGCGGAGTAGGCGAACGTACTCGTGAAGGAAATGATCTTTACATGGAAATGAAAGAATCCGGAGTAATTAATGAAAAAAATATTGCAGAATCAAAAGTAGCTCTAGTCTATGGTCAAATGAATGAACCGCCGGGAGCTCGTATGCGAGTTGGTTTGACTGCCCTAACCATGGCGGAATATTTCCGAGATGTTAATGAACAAGACGTGCTTCTATTCATCGACAATATCTTTCGTTTCGTCCAAGCAGGATCAGAAGTATCCGCCTTATTGGGCAGAATGCCTTCCGCAGTGGGTTATCAACCTACCCTTAGTACGGAAATGGGTTGCTTGCAAGAAAGAATTACTTCTACCAAAGAGGGATCCATAACTTCGATCCAAGCAGTTTATGTACCTGCAGATGATTTGACCGACCCTGCTCCTGCCACGACATTTGCACATTTAGATGCTACTACCGTACTATCAAGAGGATTAGCTGCCAAAGGCATTTATCCAGCAGTGGATCCTTTAGATTCAACGTCAACTATGTTACAACCTCGTATCGTTGGCGAGGAACATTATGAAACTGCGCAAAAAGTTAAGCAAACTTCACAACGTTACAAAGAACTTCAGGACATTATAGCTATCCTTGGGTTGGATGAATTATCCGAAGAGGATCGTTTAACTGTAGCAAGAGCACGAAAAATTGAACGGTTCTTATCACAACCCTTCTTTGTGGCAGAAGTATTTACTGGTTCTCCGGGAAAATACGTTGGTCTTGCAGAAACAATTAGGGGGTTTCAACTAATCCTTTCCGGAGAATTAGACAGTCTTCCCGAACAGGCCTTTTATTTGGTAGGTAACATCGATGAAGCTACCGCGAAAGCTATGAACTTAATGACC---------TTAAATCTTTGTGTACTGACTCCTAATCGAATTATTTGGGAT---TCCGAAGTGAAAGAAATCATTTTATCCACTAATAGTGGCCAGATTGGTGTATTACCAAACCACGCCCCTATTGCCACAGCTGTAGATATAGGGCTATTGAGAATA---CGCCTC---AACGACCAATGGTTAACAGTGGCTCTGATGGGTGGTTTCGCTAGAATAGGTAATAATGAGATTACCGTTTTAGGAAATGATGCGGAAATGAGTACTGACATTGATCCGCAAGAAGCTCAACAAGCTCTTGAAATAGCTGAAGCTAACTTGAGTAGAGCTGAAGGTAAGAGACAAGCAATTGAAGCAAATCTAGCTCTTAGACGAGCTAGGACACGAGTAGAAGCT---GTCAATGCTATTTCGATGAAAAATGTAACCGATTCT------------------------------------TTCGTTTCTTTGAGCCACTGGACGTCCGCCGGGAGTTTCGGGTTTAATACCGATATTTTAGCAACAAATCCAATAAATCTAAGTATAGTGCTTGGTGTATTGATTTATTTTGGAAAGGGAGTG---------------TTAAATGATTTATTAGATAATCGAAAACAGAGGATTTTGAGTACTATTCGAAATTCGGAAGAATTACGTAAAGGGGCCATTGATCAACTCGAAAGGGCTCGGGTTCGCTTACGTAAAGTGGAAGTGGAAGCAGAGGAGTATCGAATGAATGGATACTCTGAAATAGAACGAGAAAAAGTAAATTTGATTAATGCTACTAGTGATAGTTTGGAACGATTAGAAAATTACAAAAATGAAACCCTTCGTTTTGAACAACAAAGAGCGATTAATCAGGTCCGACAAAGAGTTTTTCAACAAGCCTTACAAGGAGCTCTAGGGACTCTGAATAGTTGCTTG------AATAGTGAGTTACATTTCCGTACGATTCGTGCTAATATTGGCATTCTCGGGGCCATGATGAATCCACTGATTTCTGCCGCTTCTGTTATTGCTGCTGGATTGGCCGTAGGGCTTGCTTCTATTGGACCTGGGGTTGGTCAAGGTACTGCTGCAGGCCAAGCTGTAGAAGGTATTGCAAGACAACCAGAAGCAGAAGGTAAAATACGAGGTACTTTATTGCTTAGTCTAGCTTTCATGGAAGCTTTAACAATTTATGGATTGGTTGTGGCATTAGCACTTTTATTTGCAAATCCTTTTGTTATGAATGTTATACCATGTTCTATTAAAATACTGAAGGGTTTATACGATATATCGGGTGTGGAAGTAGGTCAGCATCTCTATTGGCAAATAGGAGGTTTACAAATCCACGCACAAGTACTTATTACTTCTTGGGTCGTAATTGCTATCTTACTAGGTTCAGTAATCATATCTGTTCGAAATCCACAAACTGTTCCGACCGACGGTCAGAATTTCTTCGAATATGTCCTTGAATTTATTCGAGACTTGAGCAAAACTCAGATTGGA---------GAAGAATATGGTCCTTGGGTTCCCTTTATTGGAACTATGTTCCTATTTATTTTTGTTTCTAACTGGTCAGGCGCTCTTTTACCTTGGAAAATCATACAATTACCTCATGGGGAATTAGCTGCGCCCACGAACGATATCAATACTACTGTTGCTTTAGCTTTACTTACCTCAGTCGCATATTTTTATGCGGGTATTAGCAAAAAAGGATTGGGTTATTTCGGGAAATACATTCAACCAACTCCAATCCTTTTACCAATTAACATCCTAGAAGATTTTACAAAACCTTTATCTCTTAGTTTTCGACTTTTTGGGAATATATTGGCTGACGAATTAGTAGTTGTTGTTCTTGTTTCTTTAGTCCCTTTAGTAGTTCCTATACCTGTAATGTTTCTTGGATTATTTACAAGTGGTATTCAAGCTCTTATTTTTGCAACATTAGCCGCGGCTTATATAGGCGAATCCATGGAGGGTCATCATATGATATTTTCAACTTTAGAACATATATTAACTCATATTTCTTTTTCCATAATTTCAATTGTGATTACGATTCATGTGATAACC------TTATTAGTTCAAGAAATAGTAGGATTACATGATTCATCGGAAAAAGGAATGATAGCTACTTTTTTCTGTATAACAGGATTGTTAGTTTCTCGTTGGATTTCTTCGGGACATTTTCCGTTAAGCAATTTATATGAGTCGTTAATCTTTCTTTCATGTGGTTTCTCTATTATT------CATATGATTCCCTATCTT------AGGAATCAT------AAAAATGATTTA------------------AGCACAATAACTGTACCAAGTACCATTTTTACTCAAGGCTTTGCCACATCAGGT------CTTTCAACTGAAATGCATCAATCTGAAATATTAGTACCCGCTCTCCAATCTCAATGGTTAATGATGCATGTAAGTATGATGTTATTGAGCTATGCAGCTCTTTTATGTGGATCCTTATTATCAGTCGCTCTTTTAGTCATT---------ACATTT------CGAAAAAATATCGATACTGTTTTT---------AAGAACAAAAAT------CTCTTA------ATTAAGAAGTCATTTTTT------TTTGATGAAATT------CCA------TAT------------TTGAATGAAAAAGGAAATCCTTTTAAAGAGGATTCTTTCCTT---------------ACATTTCGAAATTATTACAAATATCAATTGACCCAGCGTTTAGATTATTGGAGTTATCGTGTCATTAGTTTAGGGTTTACCTTTTTAACCATAGGCATTCTTTGTGGAGCAGTATGGGCTAATGAAGCGTGGGGATCTTATTGGAATTGGGATCCTAAAGAAACTTGGGCATTTATTACTTGGATCATATTCGCGATTTATTTACATATT------------------------AGA---------------ACAAATCAAAATTTTCAAGGTACGAATTCGGCACTTGTAGCTTCTATAGGATTTCTTATAATTTGGGTATGCTATTTTGGAATCAATCTATTGGGAATAGGTTTACATAGTTATGGTTCATTCACAATGAAAAAACAGAAAGCATTGGCCCCCCTCCTATATCTTGTATCTATAGTA---------TTTTTGCCCTGGTGGGTCTCTCTCTCATTTAATAAATGTCTGGAACCTTGGGTTACTAATTGGTGG------AATACTAGGCAATCCGAAATTTTCTTGAATCATATTCAAGAGAAAAACGTTCTAGAAAAATTCATAGAATTAGAAGAACTATTCCTATTGGACGAAATGATAAAGGAATACCCAGAGACGGATATGCAAAAACTT------CATATAGGAATACACAAGGAAACCCTACAATTGGTTAAAACACAGAATGAATATGATCTTCATATCATTTTGCATTTCTCGACAAATATAATTTGTTTCGCTATTCTAAGTGGTTATTTTATTCTGAGTAATGAAGAACTTGTCATTCTTAATTCTTGCGTTCAAGAATTACTTTATAACTTAAGTGATACAATAAAAGCTTTTTTGATTCTTTTAGTTACTGATTTATGGATTGGATTTCACTCAACCCATGGTTGGGAACTAATGATTGGTTCGGTCTACAATGATTTTGGATTAGATCATAACGACCAGATTATATCTGGTCTTGTTTCCACTTTTCCGGTTATTCTAGATACAATTGTGAAGTATTGGATCTTTCATTATTTAAATCGTGTATCTCCTTCGCTTGTAGTGATTTATCATTCAATGAATGAAATGCCTATTGGTGTTCCAAAAGTACCTTTT------------CGGAGTCCTGGA------------GAGGAAGATGCGGTTTGGGTTGAC------------------------GTA---AACCGACTTTATCGAGAAAGATTACTTTTTTTAGGACAAGAGGTTGATAGCGAAATCTCGAATCAACTTGTTGGCCTCATGGTATATCTC------------------------AGTATAGAA------------GATGAT---------ACTAAGGATCTTTATTTGTTTATAAACTCTCCGGGTGGATGGGTAATCCCAGGAATAGCCATTTATGATACTATGCAATTTGTGCCACCGGATGTGCATACAATATGCATGGGATTAGCCGCTTCAATGGGATCTTTCATTCTGGTCGGAGGAGAAATTACCAAACGTCTAGCATTCCCTCACGCTAGGGTTATGATTCACCAACCCGCCAGC---TCTTTTTATGAGGCACAAGCGGGG------------------------------------------------GAATTTATCCTGGAAGCGGAAGAACTGCTGAAACTTCGCGAAACCCTCACAAAGGTTTATGTACAAAGAACGGGTAATCCATTATGGGTTGTATCCGAAGACATGGAAAGGGATGTTTTTATGTCAGCAACAGAAGCCCAAGCTCATGGCATTGTTGATATGAAAGAACAAAAA---------------------TTGATTCATGAAGGTTTAATTACCGAATCACTTCCCAACGGTATGTTCCGGGTCCGCTTAGATAATGAA------------GATCTAATTCTAGGTTATGTTTCAGGGAGGATCCGGCGCAGTTTTATACGTATACTA------CCAGGGGATAGAGTCAAAATTGAAGTAAGTCGTTACGATTCAACCAGAGGA---------------------------------------------CGTATTATTTATAGACTT---CGCAACAAAGAT-GAAAAA------AATGGGTCTTGG------CAACAA------TATTTTCTATATCCGCTTCTCTTTCAGGAGTATATTTATGTATTTGCTCATGATCATGGTTTA---AATGGTTCAATCTTTTACCAACCCGTA---------------------AGATTT------TTGGGT------------TATGACAATAAATATAGTTCAATACTTGTGAAACGTTTAATTATTCGAATGTATCAACAAAATAATTTGATTAATTCGTTT---AATCAT------------TAT------AATCAGAAGCGA------TTCGTTGGGCACAATTCTTTT------TTTTATTCCCATTTTTTTTCTCAAATGATATCAGAGGGTTTCGCAGTCATTCTAGAAATTCCATTTTCGTTTAAATTAGTA------TCCTCCCTAGAACAAAAAGAG---ATATCAAAATCTCATAATTTACGATCTATTCATTCAATATTTCCCTTTTTAGAGGATAAATTATCGCGTTTAAATTATCTGTCAGATATACTAATACCTCATCCCATCCATAAGGAAGTCTTGGTTCAAATACTTCAATTCCGGATCCGGGATGTTCCCTCTTTGCATTTATTGCGGTTCTTTCTTCAC------GAATATTATAATTGGAAT------AGTCTTACCACTCCGAAGAAATCT------GTTTATATA------TTT---------TCAAAA------GAAAATAAAAGACTATTTTGGTTCCTATATAATTCTTATGTATATGAATGCGAATTTATATTAGTGTTTCTTCGTAAACAATCTTCTTATTTACGATTAATATCCTTTGGATCCTTTCTTGAGAGAATATATTTCTATGGAAAGATAGAATAT------CTT---GTGGTGTGTCGA------AATTTTTTTCAAAAGAAGACT------CTATGGGTCTTTAAAGATCCTTTTATGCATTATGTTCGATATCAAGTAAAAGCAGTTCTAGGTTCAAAGGGGACTCTTTTTTTGATGAAGAAATGGAAATCCTACCTTGTCAATTTCTGGCAAGATTATTTTCACTTTTGGTCTCAACCGTGCAAGATTCATATAAATGAATTATCC------AACTATTCTTTGTATTATTTGGGTTATCTTTCAGCTGTACTA---ATAAATCCTTTGATAGTAAGGAATCAAATGCTCGAGAATTCCTATCTAATGGATATTCTTACTAAGAAATTCGATACGATAGTCCCGGTTATTCCTCTTATTAGTTCGTTGTCTAAAGCTAAATTTTGTACCGTATCTGGTCATCCTATTAGTAAGCCGATTTGGACCGATTTATCAGATTGTGATATTATCAATCGATTTGGTCGGATATGTAGAAATGTTTCTCATTATTACAGCGGATCCTCA------AAAAAACAGAGTTTGTATCGAATAAAGTATATACTTCGACTTTCGTGTGCTAGAACTTTGGCTCGTAAACATAAAAGTACGGTGCGCACTTTTATGCAAAGA------TTAAGTTCGGGATTATTAGAAGAAATTTTTACGGAAGAAGAACAAGTTTTTTCTTTGATGATAATTGAT------ACGACAGAAGTACAAACTATCAATTCTTTTTCTACATCGGAATCCTTAAAAGAGGTCTATGGACTCATATGGATTTTTGTACCTATTTTAACCCTTATATTAGGAATTATAATAGGGGTACTAGTAATTGTGTGGTTAGAAAGAGAAATATCCGCCGCAATACAACAACGCATTGGACCTGAATATGCCGGTCCTTTGGGAATTCTTCAAGCTCTAGCAGATGGCACTAAACTACTTTTAAAAGAGGATCTTCTCCCGTCTAGAGGGGATATTCGTTTGTTTAGTATCGGACCATCTATAGCAGTCATATCGATTCTAATAAGTTTTTTAGTAATTCCTTTTGGGTATCGTCTCGTTTTAGCCGATCTCGGTCTAGGTGTTTTTTTATGGATCGCCACTTCCAGTATTGCTCCCATTGGTCTTCTTATGTCAGGATATGGATCAAATAATAAATATTCCTTTTTAGGTGGTCTACGAGCTGCTGCTCAATCTATTAGTTATGAAATACCATTAACTCTATGTGTGTTATCAATATCTCTA---------CGTGCGATTCGTATTGATATAGTTGAAGCACAGTCAAAATATGGTTTTTGGGGGTGGAATCTGTGGCGCCAGCCTATAGGATTTATAGTTTTCCTAATTTCCTCTCTAGCTGAATGTGAGAGATTGCCCTTTGATTTACCAGAGGCGGAAGAGGAATTAGTAGCAGGTTATCAAACTGAATATTCAGGTATTAAGTATGCTTTATTTTATCTTGCTTCTTACTTAAATCTATTAGTTTCTTCATTATTTGTAACGGTTCTTTATTTTGGGGGATGGAATTTTGCTTTTCCG------TACATATCCATTCCT------GCACTTTTCGGAATA---------------AGTAAAACAGCTGGAGTCTTTGGAATGACAATTGAT------------ATCTTTATTACATTAGCTAAAGCTTATTTGTTTTTGTTTATTTCTATCACAACAAGATGGACTTTACCTAGGATGAGAATGGACCAACTATTAAATCTTGGATGGAAATTTCTTTTACCTATATCTCTGGGTAATCTATTATTGACAACTTCTTTCCAACTTTTTTCACTAATGAAAGCGTTTCATTTGCTTCTCTTCCATGGAAGTTTCATTTTCCCAGAATGTATCCTAATTTTTGGCCTAATTCTTCTTCTGATGATCGATTCAACCTCTGATCAAAAAGATAGACCTTGGTTCTATTTCATCTCTTCAACAAGTTTAATA------------ATAAGCATAACGGCCCTATTGTTCCGATGGAGAGAAGAACCTCTAATTAGCTTTTCGGGAAATTTCCAAACGAACAATTTCAACGAAATCTTTCAATTTCTTATTTTACTATGTTCAACCCTATGTATTCCTCTATCCGTAGAGTACATTGAATGTACAGAAATGGCTATAACTGAGTTTCTGTTATTCGTATTAACAGCTACTCTAGGAGGAATGTTTTTATGTGGTGCTAACGATTTAATAACTATCTTTGTAGCTCCAGAGTGTTTCAGTTTATGTTCCTACCTATTATCTGGATATACCAAGAGAGATGTACGGTCTAATGAGGCTACTACGAAATATTTACTCATGGGTGGGGCAAGCTCTTCTATTCTGGTTTATGGTTTCTCTTGGCTATATGGTTCATCTGGGGGGGAGATCGAGCTTCAAGAAATAGTGAATGGTCTTATCAATACACAAATGTATAACTCCCCAGGAATTTCGATTGCGCTTATATCCATCACTGTAGGAATTGGGTTCAAGCTTTCCCCAGCCCCTTTTCATCAATGGACTCCTGACGTATACGAAGGA---------------------------------TCTCCCACTCCAGTCGTTGCTTTTCTTTCTGTTACTTCGAAAGTAGCTGCTTTAGCTTCAGCCGCGCGAATTTTCGATATTCCTTTTTATTTCTCATCAAACGAATGGCGTCTTCTTCTGGAAATCCTAGCTATTCTTAGCATGATATTGGGGAATCTCATTGCTATTACTCAAACAAGCATGAAACGTATGCTTGCATATTCGTCCATCGGTCAAATCGGATATGTAATTATTGGAATAATTGTTGGAGACTCAAATGATGGATATGCAAGCATGATAACTTATATGCTGTTCTATATCTCCATGAATCTAGGAACTTTTGCTTGCATTGTATTATTTGGTCTACGTACCGGAACTGATAACATTCGAGATTATGCAGGATTATACACGAAAGATCCTTTTTTGGCCCTCTCTTTAGCCCTATGTCTCTTATCCCTAGGAGGTCTTCCTCCACTAGCAGGTTTTTTCGGAAAACTCTATCTATTCTGGTGTGGATGGCAGGCAGGCCTATATTTCTTGGTTTCAGTAGGACTCCTTACGAGCGTTGTTTCTATCTACTATTATCTAAAAATAATCAAGTTATTAATGACTGGACGAAACCAAGAAATAACCCCTTACGTGCGAAATTATAGAAGATCTCCTTTCAGATCAAACAATTCCATCGAATTGAGTATGACTGTATGTGTGATAGCATCTACTATACCAGGAATATCAATGAACCCAATTCTTGCAATTGCTCAGGATACCCTCTTTATGTTTCTGCTTCACGAATATGATATCTTTTGGGCATTTCTGATAATCTCAAGCATTATTCCTATCTTGGCATTTGTAATTTCTGGACTTTTAGCTCCGGTTAGTGAAGGTCCAGAGAAGCTCTCTAGTTATGAATCGGGTATAGAACCCATGGGGGATGCTTGGTTACAATTCCGAATACGCTATTACATGTTTGCTCTAGTTTTTGTTGTTTTTGATGTTGAAACGGTCTTTCTTTATCCATGGGCAATGAGTTTCGATGTATTGGGTGTATCCGTATTTATTGAAGCTTTAATTTTCGTGCTTATTCCAATTGTTGGTTCAGTTTATGCATGGCGAAAAGGAGCATTGGAATGGTCTATGAGTTATTTTCCTTGGTTAACAATACTTGTTGTTTTACCGATATTCGTGGGTTCTTCAATTTTCTTTCTTCCTCATAGAGGAAATAAG---ATGTATAGGTGGTATACTATAAGTATTTGTTTA---TTAGAACTCCTTCTGACGACTTATTTATTCTGTTATCATTTCCAATTGGACGATTCATTAATCCAATTGGAAGAAGATTATAAATGGATAGATATTTTGGATTTTCACTGGAGATTAGGAATTGATGGACTTTCCATAGGACCCATTTTACTGACAGGATTTATCACTACTTTGGCTACTTTAGCCGCTTGGCCAGTTACTCAAAATTCACGATTATTTTATTTCCTGATGTTAGCAATGTACAGCGGCCAAATAGGATCATTTTCTTCTCGAGACCTTTTACTTTTTTTCATCATGTGGGAATTAGAATTAATTCCTGTTTATTTACTTTTATCCATGTGGGGAGGTAAGAAACGTCTCTACTCGGCTACAAAATTCATTTTGTATACAGCTGGGGGTTCCGTTTTTCTCTTAATGGGAGTTTTAGGTATGGGTTTATATGGCTTTAATGAACCGACATTAAATTTTGAAAAATTAGCTAATCAATCATATCCTGCGGCATTGGAAATAATATTTTATTTTGGCTTCCTTATAGCTTATGCTGTCAAATTGCCGATTATACCGCTACATACGTGGTTACCAGATACCCATGGAGAAGCGCATTATAGTACATGTATGCTTTTAGCTGGAATCTTATTAAAAATGGGAGCGTATGGACTCATTCGAATCAATATGGAATTATTACCCCATGCGCATTCTCTATTTTCCCCTTGGTTGGTAATAGTGGGAACGATACAAATAATCTACGCAGCTTCAACCTCTCTTGGCCAACGGAATTTAAAAAAGAGAATAGCCTATTCCTCCGTATCTCACATGGGTTTCATAATTATAGGAATTGGGTCTATAACGGACATGGGACTCAATGGTGCCATTTTACAAATACTCTCTCATGGATTTATTGGTGCTGCACTTTTTTTCTTGGCGGGAACGAGCTGTGATAGAATACGTCTTGTTTATCTCGACGAAATGGGGGGGGTATCAATCCCAATGCCAAAACTATTTACTATGTTCAGTAGTTTTTCGATGGCTTCTCTTGCGCTTCCGGGAATGAGTGGTTTTGTTGCAGAATTAGTAGTATTTTTTGGAATAATTACTAGTCCAAAATTTATTTTAATGCCAAAAATGCTAATTACTTTTGTAATGGCAATTGGGATGATATTGACTCCTATTTATTTATTATCCATGTTACGTCAGATGTTCTACGGATACAAACTATTC------AATATCCCAAACTTGAACTTTACTTTTGTG------GATTCTGGACCACGAGAACTATTTGTTTCAATCTGTATCTTTTTACCCATAATAGGAATTGGTATCTATCCTGATTTCGTTTTCTCGCTGTCAATTGACAGGGTACAAGCTATCCTATCTAACTATTTTATGTTCGAGTATGTACTTTTTTTGAGTGTCTATTTATTTTCTATCGGTATATATGGATTAATTACAAGTCGAAACATGGTTAGAGCACTTATGTGTCTTGAGCTTATACTAAATTCGGTTAATATCAATCTCGTAACATTTTCTGATATATTTGATAATCGACAATTAAAAGGAGAAATTTTCTCAATATTTATTATTGCCGTTGCGGCTGCTGAAGCAGCTATTGGACTAGCTATTGTTTCATCGATCTATCGAAACAGAAAATCAACTCGTATCAATCAATCGAATTTGTTGATGGAACATACATATCAATATGCATGGATAATATCTTTTCTTCCACTTCCAGTTACTATGTCAATAGGATTTGGACTTCTACTTATTCCGACAGCAACAAAGAATATTCGTCGTATATGGGCTTTTTCTAGTGTTTTATTGTTAAGTATAGCTATTGTGTTTTCGGCTAATCTGTCTATTCAACAACTAAATGGAAGTTTTATTTATCAATATCTATGGTCTTGGACCATCAATAATGATTTTTCCTTAGAGTTTGGATACTTGATCGATCCACTTACTTCTATTATGTCAATACTAATTACTACTGTTGGAACTATGGTTCTTATTTATAGTGACAATTATATGTCTCATGATCAAGGATACTTGAGATTTTTTGCTTATATGAGTTTTTTCAATGCTTCGATGTTAGGATTGGTTACCAGTTCTAATTTGATACAAATTCATATTTTTTGGGAACTTGTGGGAGTGTGCTCCTATTTGTTAATAGGGTTTTGGTTTACACGACCAATTGCAGCAAGTGCTTGTCAAAAGGCTTTTGTAACTAATCGTGTAGGGGATTTTGGTTTATTATTAGGAATCCTAGGATTTTATTGGATAACAGGTAGTTTCGAATTTCGGGATTTGTTCGAAATAACTAATAATTTATTCTATAATAACGGAATCCGTTCC---------TTATTTGCTACTTTCTGTGCCTCTTTATTATTCGCCGGTGCAGTTGCTAAATCCGCGCAATTCCCCCTTCATGTATGGTTACCTGATGCTATGGAGGGACCCACTCCAATCTCGGCTCTTATACACGCTGCTACTATGGTAGCAGCGGGAATTTTTCTTGTAGCCCGGCTTCTTCCTCTTTTTATAGGTATACCTTACATAATGAATTTCATTTCTTTAATAGGTATAATAACAGTACTATTAGGGGCTACTTTGGCTCTTGCTCAAAGAGATATAAAAAGAAGTTTAGCCTACTCTACAATGTCTCAATTGGGTTATATTATGTTAGCTCTAGGTATAGGTTCTTATAGAGCTGCTTTATTCCATTTGATTACTCATGCCTATTCTAAAGCTTTATTGTTTTTAGGGTCCGGATCCATTATTCATTCAATGGAACCCATTGTTGGATATTCACCAGATAAGAGTCAAAATATGGTTCTTATGGGCGGTTTAAAAAGATATGTTCCAATTACAAAAACAACTTTTTTAGTAGGTACACTTTCCATTTGTGGTATTCCGCCTCTTGCTTGTTTTTGGTCTAAAGATGAAATTCTTAATGATAGTTGGTTGTAT------TCACCAATTATT------TTTTCAATAATAGCTTGTTTCACAACAGGGTTAACCGCATTTTATATGTTTCGGGTATATTTACTTACTTTTGATGGGTATTTGCGCGTTCATTTTCAAAATTACAGTAGCAAT---AAAAAT---AGCTCGTTCTATTCAATATCTCTATGGGGAAAAGAA------GTATCC------GAAGTGGTCAATAATAAT---------TTACTTTTA------------------TCAACA---ATAAGTAATAAG------ATATTCTTT------TTT------TCAAAAGATGGATATAAAATCGAT---------------------------AATAATTTA---------ACAAAAAACGCACGA------------TAC---TTT------AGTACT---TATCCCGCAAATAAGTATACTTTAATATATCCTCACGAATCAGACAATACTATGCTATTTCCTCTGCTTGTATTGGTACTATTTACTTTGTTTGTTGGATCAATAGGAATTCGTTTT---------------------GAT------CAAGGGACTATAGGTTTTGATATATTATCAAAATGGTTAAATCCATCG---------ATA------AATCTTTTACATCCAGATTTGGATTCTTCTGTGAATTGGTATGAATTTTTTACAAATGCGATTTTATCAGTAAGTATAGCCCTTTTGGGGTTATTCATAGCATATATTTTATACGGATCTGTTTATTCATTTTTCAAAAATTTTGAC---------TTAATCAATTCATTT------GTAAAAGGCGGC------CCTAAAAGAATTATTTTAGACCAAATAAAAAATATGATATACAATTGGTCGTATAATCGCGGTTACATAGATATTTTTTATACTAGGTTTTTTACCATAGGTATAAGGAAATTAACTGAACTAACTCAGTTTCTTGATAGATATATAATTGATGGGATTACAAATGGAGTTGGTGTTACAAGTTTCTTTATAGGGGAAGGAATAAAATCGATGGGGGGTGGACGAATCTCTTCTTATTTATTTTTTTATCTATTTTTTGTATCAATA---TTTTTATTTATTATGGATTTACCTGGGCCAATGCATGATATTCTTGTAGTATTTCTTGGATCAATTCTTGTATTAGGAAGTTTGGGGGTAGTATTATTTACCAATCCCATTTTTTCTGCATTTTCTTTGGGATTGGTTCTTGTTTGTATATCCTTATTTTATATTCCATTGAATTCCTTTTTTGTAGCTGCCGCACAACTCCTTATTTATGTAGGAGCCGTAAATGTCTTAATCATATTTGCAGTAATGTTCATGAATGGT------TTAGAATATTCCACTAATTCATATTTTTGGACCATTGGAGATGGAATAACTTCACTGGTTTGTACAAGTATTGTTTTTTCATTAATTACTACTATACCAGATATATCGTGGTACGGAATTATTTGGACTACAAAATCAAACCAAATTATAGAACATGATCTA---ATAAGTAACGTTCAACAAATCGGGATTCATTTGTCAACAGATTTTTATCTTCCTTTTGAACTCATTTCTATAATTCTTTTAGTTTCCTTGATAGGTGCAATTACTATGGCTCGTCAAATGACTGTACCGGCTACAAGAAAAGACCTCATGATAGTTAATATGGGTCCTCATCACCCATCAATGCATGGTGTTCTTCGGCTGATCGTTACTCTTGATGGTGAGGATGTTATTGATTGTGAACCCATATTGGGCTATTTACACAGAGGAATGGAAAAAATAGCGGAAAACCGAACAATTATACAATATCTACCTTATGTAACACGTTGGGATTATTTAGCCACTATGTTCACAGAGGCAATAACCGTAAATGCACCAGAACAACTAGAAAATGTTCAAATACCTAAAAGAGCGAGCTATCTCAGAGTAATTATGTTGGAATTGAGTCGTATAGCTTCTCATTTGTTATGGCTTGGACCTTTTATGGCAGATATAGGTGCACAAACTCCCTTTTTTTATATTTTCAGAGAGAGAGAATTGATATATGATCTATTCGAAGCCGCCACGGGTATGCGAATGATGCATAACTATTTTCGCATTGGAGGAGTAGCTGCGGATTTACCTTATGGTTGGATAGATAAATGTTTGGATTTTTGCGATTATTTTTTAACAGGAATTGTTGAATATCAAAAACTTATTACTAGAAATCCCATTTTTTTGGAACGAGTTGAGGGAGTGGGCATTATTGGTGGAGAGGAAGCAATAAATTGGGGTTTATCAGGACCAATGTTACGAGCTTCTGGAATCAAATGGGATCTTCGTCAAATTGATAACTATGAATGTTACAATGAATTCGATTGGGAAGTGCAATGGCAAAAGGAAGGAGATTCATTAGCTCGTTATTTAGTACGAATCGGTGAAATGAAAGAGTCCATAAAAATTATTCAACAGGCTCTAGAAGGAATTCCTGGGGGACCCTATGAAAATTTAGAAGTCCGACGCTTT---GATGGAGGAAAAAATTCC------GAATGGAACGATTTTGAGTATAAATTTATTAGTAAAAAACCTTCCCCAAATTTTGAATTGTCGAAACAAGAACTTTATGTGAGAGTGGAGGCCCCAAAAGGGGAATTAGGAATTTATTTGATAGGTGATAATAGCGTTTTCCCTTGGAGATGGAAAATTCGTCCACCAGGTTTTATCAATTTGCAAATTCTTCCTCAACTAGTTAAAAGAATGAAATTGGCAGACATTATGACAATATTAGGTAGTATAGATATTATTATGGGAGAAGTTGATCGTATGTTTCCCATGATGACTGGATTCATGAATTATGGTCAACAAACAATACGAGCTGCAAGATATATTGGTCAAAGTTTCATAATTACTTTATCCCACACAAACCGTTTACCTGTAACTATTCAATATCCTTATGAAAAATCAATAACATCAGAACGTTTCCGTGGTCGAATTCACTTTGAATTTGATAAATGTATTGCTTGTGAAGTATGTATTCGTGTATGTCCAATAGATCTACCCGTTGTTGATTGGAGATTTGAAAAAGATATGAAAAAAAAACAATTGCTTAATTATAGTATTGATTTCGGGGTCTGTATATTTTGTGGTAATTGTGTTGAATATTGTCCAACAAACTGTTTATCAATGACGGAAGAATATGAACTTTCCACTTTTGATCGTCACGAATTGAATTATAATCAAATTGCTTTGGGTCGGTTACCAATGTCAGTAATTGGAGATTACACAATTCAAACAATTATAAATTCTACTCAGGATCGTTTATCTGATTGGTTAGTCAAGCATGAGCTAGTTCATAGATCTTTGGGTTTCGATTGCCGAGGAATAGAAACTTTACAAATTAAAACCGAGGATTGGGATTCCATTGCTGTCATTTTATATGTATATGGTTACAATTATTTACGCTCCCAATGTGCCTATGATGTAGCACCTGGCGGATTTTTAGCCAGTGTGTATCATCTTACAAGAATACGGTATGGTATAGATAAACCAGAAGAGGTATGCATAAAAGTATTTGCCCAAAGGAATAATCCCAAAATTCCTTCCGTTTTCTGGATTTGGAGAAGTGCCGATTTTCAAGAACGCGAATCTTATGATATGTTAGGAATCTCTTATGATAATCATCCCCGCCTTAAACGCATCTTGATGCCTGAAAGTTGGATAGGATGGCCCCTGCGTAAAGATTATATTACCCCCAATTTTTATGAAATACAAGACGCTCAT---------------------ATGGTCTTAACAGAATATTCAAATAATAAAAAGAAAAAAGAAGAAAAA------GATTACATT------GAAACAGTTATCAATTTAACGGAACTTCCTTTACTTGACAAAACA------ACCACCAATTCAGTTATTTCAACTACATTGAATGATCTTTCGAATTGGTCAAGACTTTCCAGTTTATGGCCACTTCTATATGGTACTAGTTGTTGTTTTATTGAATTTGCTTCATTAATAGGTTCGCGATTCGACTTTGATCGGTATGGGTTGGTACCAAGGTCAAGTCCTAGACAAGCGGATCTAATTTTAACAGCCGGCACAGTAACAATGAAAATGGCTCCTTCTTTAGTGAGATTATATGAGCAAATGCCTGAACCAAAATATGTCATTGCTATGGGAGCCTGTACTATTACAGGAGGTATGTTCAGTACTGATTCGTATAGTACTGTTCGTGGAGTCGATAAACTAATTCCTGTCGATGTCTATTTGCCAGGCTGCCCACCTAAGCCAGAGGCAATTATAGATGCTATAACGAAACTTCGTAAGAAGATATCGCGAGAAATCTTTGAAGATAGAACTGTG------TCTCAACAGGAAAATCGATGTTTTACTACCAATCACAAGTTTTATGTTCGACGCAGTGTTCATACTATGCAAAAAAAAAATACTTTTTCT------------TGGGTAAGGGAAAAGATGTCTCGACCCATTTCT------GTATCA---ATCATG------------ATATATGTAATAACTTGGGCATCCATTTCAAATGCATATCCCATTTTTGCGCAGCAGGGTTATGAAAACCCACGAGAAGCAACTGGACGAATTGTATGTGCCAATTGCCATTTAGCTAATAAGCCCGTGGATATTGAAGTTCCGCAAGCGGTGCTTCCTGATACTGTATTTGAAGCAGTTGTTCGAATCCCTTATGATATGCAACTGAAACAAGTTCTTGCCAATGGTAAAAGGGGGGCTTTGAATGTGGGGGCTGTTCTTATTTTACCTGAAGGATTCGAATTAGCTCCCTCCGATCGTATTTCTCCTGAGGTGAAAGAAAAGATAGGAAATCTTTCTTTTCAGAGTTATCGTCCAAATAAAAATAATATTATTGTGATAGGTCCTGTTCCCGGTAAGAAATATAGTGAAATCGTCTTTCCCATTCTTTCCCCCGATCCTGCTACAAGGAAAGATGTTCACTTCTTAAAATATCCCATATATGTAGGTGGGAATAGAGGAAGGGGTCAAATTTATCCTGATGGGAGCAAGAGTAACAATACAGTCTATAATGCTACATCCGCGGGTATAGTAAGTAAAATAGTACGTAAAGAAAAAGGAGGATATGAAATAACCATAGTTGATGCATCG---GAT------GGACATCAAGTGGTTGATATTATACCTCCAGGACCAGAACTTCTTGTTTCAGAAGGTGAATCCATCAAACTTGATCAACCATTAACAAGTAATCCCAATGTAGGAGGGTTTGGTCAGGGAGATGCAGAAATAGTGCTTCAAGACCCATTACGCGTTCAAGGCCTTTTGTTCTTTTTGGCATCCGTTATTTTGGCACAAGTTTTTTTGGTTCTTAAAAAGAAACAGTTTGAAAAGGTTCAATTGTACGAAATGAATTTCCTCAATAAAGTATATGATTGGTTTGAAGAGCGTCTCGAGATTCAGGCGATTGCAGATGATATAACTAGTAAATATGTTCCCCCTCATGTCAACATATTTTATTGTTTAGGGGGGATCACACTTACTTGTTTTTTAGTACAGGTAGCTACAGGTTTTGCTATGACTTTTTATTATCGTCCAACCGTTACAGAGGCTTTTTCTTCTGTTCAATACATAATGACTGAGGCTAACTTTGGTTGGTTAATTCGATCAGTGCATCGATGGTCAGCAAGTATGATGGTTTTAATGATGATCCTGCACGTATTTCGTGTGTACCTCACAGGTGGATTTAAAAAACCCCGCGAATTAACTTGGGTTACAGGTGTAGTTTTGGCTGTATTGACTGCATCTTTTGGTGTAACTGGTTATTCCTTACCTCGGGACCAAATTGGTTATTGGGCAGTTAAAATTGTAACAGGTGTACCTGAAGCTATTCCTGTAATAGGATCGCCTTTGGTGGAGTTATTACGTGGAAGTGCTAGTGTGGGTCAATCCACTTTGACCCGTTTTTATAGTTTACACACTTTTGTATTGCCCCTTCTTACTGCCGTATTTATGTTAATGCATTTTCCAATGATACGTAAACAAGGTATTTCAGGTCCTTTAATGATTGAAGTTTTTCTATTTGGAATCGTTTTAGGCCTAATTCCTATTACCTTGGCAGGATTATTTGTAACGGCATATTTACAATACAGACGTGGTGATCAGTTGGACCTTATGTCCACTATAACTAGTTATTTCGGTTTTCTACTGGCTGCTTTAACTATAACCCCAGCTCTATTTATTGGTTTGAACAAGATACGACTTATTATGGATATAGTAAGTCTCGCTTGGGCTGCTTTAATGGTAGTCTTTACATTTTCCCTCTCGCTCGTAGTATGGGGAAGGAGTGGACTTATGATTATTCGTTCGCCGGAACCAGAAGTGAAAATTGTTGTAGATAGGGATCCCATAAAAACGTCTTTCGAGGAATGGGCTAGACCTGGCCATTTTTCAAGAACAATAGCTAAGGGCCCCGATACTACCACTTGGATCTGGAACCTACATGCTGATGCTCACGATTTCGATAGTCATACCAGTGATTTGGAGGAGATCTCTCGAAAAGTATTTAGTGCTCATTTCGGTCAACTTTCCATTATCTTTCTTTGGCTGAGTGGTATGTACTTCCATGGCGCTCGTTTTTCCAATTATGAAGCATGGCTAAGTGATCCTACTCACATTGGGCCTAGTGCTCAGGTAGTTTGGCCTATAGTGGGTCAAGAAATATTGAATGGCGATGTGGGCGGGGGTTTTCGAGGAATACAAATAACCTCCGGGTTTTTTCAGATTTGGCGAGCATCCGGAATAACTAGTGAATTACAACTCTATTGTACCGCCATTGGCGCGTTAGTCTTTGCATCATTAATGCTTTTTGCTGGCTGGTTCCATTATCACAAGGCCGCCCCAAAATTAGCTTGGTTCCAAGATGTAGAATCCATGTTGAATCACCACCTAGCGGGATTACTAGGACTTGGGTCTCTTTCTTGGGCAGGACATCAAATCCATGTATCTTTACCGATTAACCAATTTCTCGACGCCGGAGTTGAT---CCTAAAGAGATACCACTTCCTCACGAATTTATCTTGAATCGGGATCTTTTGGCTCAACTTTATCCTAGTTTTGCTGAGGGAGCAACTCCTTTTTTCACTTTGAATTGGTCAAAATACGCGGAATTTCTAACTTTTCGTGGAGGATTAGATCCAATAACAGGGGGTCTATGGCTGAGTGATATTGCACACCACCATTTAGCTATTGCTATTCTTTTCCTGATCGCCGGTCATATGTATAGGACTAATTGGGGTATTGGTCATGGTCTTAAAGACATTTTAGAGGCTCATAAAGGTCCATTTACAGGCCAGGGCCATAAAGGCCTTTATGAAATCTTAACAACGTCGTGGCATGCTCAATTATCTCTTAACCTGGCTATGTTAGGCTCTTTAACCATTGTTGTAGCTCACCATATGTATTCTATGCCTCCCTATCCATACCTAGCTACTGATTATGGTACACAACTTTCGTTGTTTACACATCACATGTGGATCGGTGGGTTTCTTATAGTTGGTGCTGCTGCACATGCAGCCATTTTTATGGTAAGAGACTACGATCCAACTACTCGATACAACGACCTATTAGATCGTGTTCTTAGGCACCGTGATGCAATCATATCACATCTTAACTGGGCATGTATATTTCTAGGTTTTCACAGTTTTGGCTTGTACATTCATAATGATACCATGAGTGCTTTAGGACGCCCACAAGATATGTTTTCAGATACTGCTATACAATTACAACCTATTTTTGCGCAATGGATACAAAACACTCATGCTTTAGCACCTGGCCTAACAGCTCCTGGTGCAACAACAAGTACCAGCTTAACTTGG------GGGGGTGGTGAGTTAGTAGCAGTGGGCGGCAAAGTCGCTTTGTTACCTATTCCATTAGGAACCGCAGATTTTTTAGTCCATCACATTCATGCATTTACGATCCATGTGACTGTATTAATACTACTGAAAGGTGTTCTATTTGCTCGCAGTTCACGTTTGATACCTGATAAAGCAAATCTCGGTTTTCGTTTCCCTTGTGATGGGCCTGGAAGAGGAGGAACATGTCAAGTATCCGCCTGGGATCATGTCTTCTTAGGTTTATTTTGGATGTACAATGCAATTTCGGTAGTTATTTTCCATTTCAGTTGGAAAATGCAGTCGGATGTTTGGGGTACTATAAGTGATCAAGGTGTAGTAACTCATATCACAGGAGGAAACTTTGCACAGAGTTCCATTACTATTAATGGATGGCTTCGAGATTTCTTATGGGCACAAGCATCTCAGGTAATTCAGTCTTACGGTTCTTCATTATCTGCATATGGTCTTTTTTTCTTAGGTGCTCATTTTGTCTGGGCTTTCAGTTTAATGTTTCTATTCAGTGGCCGTGGTTATTGGCAAGAACTTATTGAATCTATCGTTTGGGCTCATAACAAATTAAAAGTTGCTCCTGCTACTCAGCCTAGAGCCTTGAGCATTGTACAAGGACGTGCTGTAGGAGTAACCCATTACCTTCTGGGTGGAATTGCCACAACATGGGCATTCTTCTTAGCAAGAATTATTGCAGTAGGAATGGCATTAAGATTTCCGGGG---------------TTTAGCCAAGGCTTAGCTCAGGACCCCACTACTCGTCGTATTTGGTTTGGTATTGCTACCGCACATGACTTCGAGAGTCATGATGATATTACTGAGGAACGTCTCTATCAGAACATTTTTGCTTCTCACTTTGGTCAGTTAGCAATAATCTTTCTGTGGACGTCCGGAAATCTCTTTCATGTAGCTTGGCAAGGAAATTTTGAGTCATGGATACAAGACCCTTTACATGTAAGACCTATTGCTCATGCAATTTGGGATCCTCATTTTGGTCAACCAGCTGTAGAAGCCTTTACTCGAGGGGGCGCTACTGGCCCAGTGAATATCGCTTATTCCGGTGTTTATCAGTGGTGGTACACAATCGGATTACGCACTAATGAGGATCTTTATACTGGAGCTCTTTTTCTATTATTTCTTTCTGCTATATCCTTACTAGGTGGTTGGTTACACCTACAACCCAAATGGAAACCAAGTGTTTCGTGGTTCAAAAATGCCGAATCTCGCCTCAATCATCATTTGTCAGGACTTTTCGGAGTAAGTTCCTTGGCTTGGACAGGACATTTAGTTCATGTAGCTATTCCCGGA---TCCAGGGGAGAGTACGTTAGATGGAATAATTTTTTAGACGTATTACCCTATCCTCAAGGGTTGGGACCCCTTTTTACGGGCCAGTGGAATCTTTATGCTCAAAACCCTGATTCGAGTAGCCATTTATTTGGTACTTCCCAAGGAGCGGGAACTGCCATTCTAACTCTTCTCGGGGGATTCCATCCACAAACGCAAAGTTTATGGCTGACCGATATGGCTCATCATCATTTAGCTATTGCATTTATTTTTCTCATTGCTGGTCATATGTATAGAACGAATTTCGGGATTGGTCATAGTATCAAAGATCTTTTAGAAGCACATATTCCTCCAGGGGGTCGATTAGGACGTGGACATAAGGGTCTTTATGACACAATCAATAATTCGATTCATTTTCAATTAGGTCTTGCTCTAGCCTCTTTAGGCGTTATTACTTCCTTGGTAGCTCAACATATGTACTCTTTACCCGCTTACGCATTCATAGCACAAGACTTTACTACACAAGCTGCATTATATACTCATCACCAATACATCGCAGGGTTTATCATGACAGGAGCCTTTGCTCATGGAGCTATATTCTTCATTAGGGATTACAATCCGGAACAGAATGAAGATAATGTATTGGCAAGAATGCTAGACCATAAAGAAGCTATCATATCTCATTTAAGTTGGGCCAGCCTATTTTTGGGGTTCCATACCTTGGGACTTTATGTTCATAACGACGTCATGCTCGCTTTTGGTACTCCGGAAAAACAAATCTTGATCGAACCGATATTTGCCCAATGGATACAATCTGCTCATGGTAAGACTTCATATGGATTCGATGTACTCTTATCTTCAACGAATGGCCCAGCATTCAATGCTGGTCGAAGCATATGGTTACCGGGCTGGTTGAGTGCTATTAATGAGAATAGTAATTCACTCTTCTTGACAATAGGTCCTGGGGATTTCTTGGTTCATCATGCTATTGCTTTAGGTTTGCATACAACTACATTGATTTTAGTAAAAGGTGCTTTAGATGCGCGTGGTTCCAAGTTAATGCCAGATAAAAAGGATTTCGGTTATAGTTTTCCTTGCGACGGCCCAGGACGCGGGGGTACTTGTGATATTTCCGCTTGGGACGCATTTTATTTGGCAGTTTTCTGGATGTTAAATACCATTGGATGGGTTACTTTTTATTGGCATTGGAAACACATCACATTATGGCAGGGTAACGTTTCACAATTTAACGAATCCTCCACTTATTTGATGGGATGGTTAAGAGATTATCTATGGTTAAACTCTTCACAACTTATTAATGGATATAACCCTTTTGGTATGAATAGTTTATCCGTATGGGCATGGATGTTCTTATTTGGACATCTTGTTTGGGCTACTGGGTTTATGTTCTTAATTTCCTGGCGTGGATATTGGCAGGAATTGATTGAAACTTTAGCATGGGCTCATGAACGCACACCTTTAGCTAATTTGATTCGATGGAGAGATAAGCCAGTGGCTCTTTCCATTGTGCAAGCAAGATTGGTTGGATTAGCCCACTTTTCCGTAGGTTATATATTCACTTATGCAGCTTTCTTGATTGCCTCCACATCCGGAAAATTTGGTATGTCACATTCAGTAAAAATTTATGATACATGTATAGGTTGTACTCAATGTGTACGAGCCTGCCCAACAGATGTATTGGAAATGATACCTTGGGACGGATGTAAAGCTAAGCAAATAGCTTCCGCACCAAGAACCGAGGATTGCGTAGGTTGTAAGAGATGTGAATCCGCTTGTCCAACAGATTTTTTGAGTGTCCGCGTTTATTTAGGGCCTGAAACAACTCGCAGCATGGCTCTATCTTATATGACAGATCTCAACTTACCTTCTATTTTTGTACCTTTAGTAGGCTTAGTATTTCCGGCAATTGCAATGGCTTCTTTATTTCTTCATGTCCAAAAAAATAAGATTGTCATGCGAGATATAAAAACATATCTCTCCGTGGCACCTGTGCTAAGTACTCTATGGTTTGGGTCTTTAGCGGGTCTATTGATAGAAATTAATCGTTTATTCCCAGATGCCTTATCATTTCCCTTTTTTATGACTGCAATTTTAGAGAGACGCGAAAGTACAAGCCTATGGGGCCGCTTTTGCAACTGGATAACCAGCACTGAAAACCGTCTTTATATTGGATGGTTCGGTGTTTTGATGATCCCTACTTTATTGACCGCAACTTCCGTATTTATTATCGCCTTCATCGCTGCTCCTCCAGTAGATATTGATGGTATTCGTGAACCTGTTTCTGGTTCTCTACTATATGGAAATAATATCATTTCCGGTGCCATTGTTCCTACTTCTGCAGCTATTGGTTTGCATTTTTACCCAATTTGGGAAGCAGCATCCGTTGATGAGTGGTTATACAACGGCGGTCCTTATGAGCTAATTGTTCTACACTTCTTACTTGGTGTAGCTTGTTACATGGGTCGTGAGTGGGAACTTAGTTTCCGTCTGGGTATGCGTCCTTGGATTGCTGTTGCATATTCAGCTCCTGTTGCAGCTGCTACTGCCGTTTTCTTGATCTATCCTATCGGTCAAGGAAGTTTTTCTGATGGTATGCCTTTAGGAATTTCTGGTACTTTCAACTTTATGATTGTATTCCAGGCGGAACACAACATCCTTATGCATCCATTTCACATGTTAGGTGTAGCTGGTGTATTCGGCGGCTCCCTATTCAGTGCTATGCATGGTTCCTTGGTAACCTCTAGTTTGATCAGGGAAACTACTGAAAACGAGTCTGCTAATGCAGGTTACAGATTCGGGCAAGAGGAAGAGACTTATAATATCGTAGCTGCTCATGGTTATTTTGGCCGATTGATCTTCCAATATGCTAGTTTCAACAATTCTCGTTCTTTACATTTCTTCTTGGCTGCTTGGCCTGTAGTAGGTATCTGGTTCACTGCTTTAGGTATTAGTACTATGGCTTTTAATCTAAATGGTTTCAATTTCAACCAATCTGTAGTTGACAGTCAGGGTCGTGTCATTAACACCTGGGCTGATATCATAAATCGCGCTAACCTTGGTATGGAAGTAATGCATGAACGTAATGCTCACAACTTCCCTCTAGATCTAGCTGCTGTTGAAGTTTCATCTACAAACGGAATGGGTTTGCCTTGGTATCGTGTTCATACTGTCGTATTGAATGATCCCGGTCGATTGCTTTCTGTCCATATAATGCATACAGCTCTAGTTTCTGGTTGGGCCGGCTCAATGGCTCTATACGAATTAGCGGTTTTTGATCCTTCTGACCCCGCTCTGGATCCAATGTGGAGACAAGGTATGTTCGTTATACCTTTCATGACTCGGTTAGGAATAACCAATTCATGGGGTGGTTGGAGTATTTCGGGGGGAACTATAACGAATCCGGGTATTTGGAGTTATGAAGGTGTGGCGGGTGCACATATTGTGTTTTCTGGTTTGTGCTTCTTGGCAGCTATCTGGCATTGGGTATATTGGGACCTAGAAATATTCTGTGATGAACGTACGGGCAAACCCTCTTTGGATTTGCCTAAAATCTTTGGCATTCATTTATTTCTCTCAGGGGTAGCTTGTTTTGGCTTTGGCGCATTTCATGTAACAGGTTTGTATGGTCCTGGAATATGGGTGTCCGATCCTTATGGACTAACAGGAAAAGTACAACCTGTAAATCCTGCATGGGGCGCAGAAGGTTTTGATCCTTTTGTTCCCGGAGGAATAGCTTCCCATCATATCGCAGCGGGTACATTGGGCATATTAGCAGGTTTATTCCATCTGAGTGTCCGCCCGCCCCAACGTCTATACAAAGGATTACGTATGGGGAATATTGAAACTGTTCTTTCTAGTAGTATCGCCGCTGTTTTTTTTGCAGCTTTCGTTGTTGCCGGAACTATGTGGTATGGTTCAGCAACTACCCCAATCGAATTATTTGGTCCTACTCGTTATCAGTGGGATCAAGGATACTTTCAGCAAGAAATATATCGAAGAGTTAACGCCGGACTAGCCGAAAATTTGAGTTTATCCGAAGCTTGGTCTAAAATTCCAGAAAAATTAGCTTTTTATGATTACATTGGTAATAATCCGGCAAAAGGGGGATTATTCAGAGCGGGCTCAATGGACAATGGGGATGGAATAGCTGTTGGGTGGTTAGGTCACCCCGTCTTTAGAGATAAAGAGGGGCGTGAACTTTTTGTACGTCGTATGCCCACTTTTTTTGAAACATTTCCGGTGGTTTTGGTAGATGGAGATGGGATTGTGAGAGCCGATGTTCCTTTTAGAAGGGCAGAATCAAAGTATAGTGTTGAACAAGTGGGTGTAACTGTCGAGTTCTATGGTGGCGAACTCAATGGAGTCAGTTATAGTGATCCTGCTACTGTGAAAAAATATGCTAGACGTGCTCAATTAGGTGAAATTTTTGAATTAGATCGGGCTACTTTAAAATCGGATGGTGTTTTTCGTAGCAGCCCAAGGGGTTGGTTCACTTTTGGACATGCCAACTTTGCCTTGCTCTTCTTTTTCGGACATATTTGGCATGGTGCTAGAACCTTGTTCAGAGATGTTTTTGCTGGTATTGATCCAGATTTGGATGTTCAAGTGGAATTTGGAGCATTCCAAAAAGTTGGAGATCCAACTACAAGAAGACAAGTAGTCATGAAAACCTTATATTCCCTGAGGAGGTTCTACCACGTGGAAACGCTCTTTAATGGAACTTTAGCTTTAGCTGGTCGTGACCAAGAAACCACCGGTTTCGCTTGGTGGGCCGGAAATGCCAGACTTATCAATTTGTCCGGTAAACTACTTGGAGCTCACGTAGCTCATGCTGGATTAATCGTATTCTGGGCCGGAGCAATGAATCTATTTGAAGTAGCTCATTTCGTACCAGAAAAACCCATGTATGAACAAGGATTGATTTTACTTCCGCACCTAGCTACTCTAGGTTGGGGAGTAGGTCCGGGGGGAGAGGTTATAGACACCTTTCCATACTTTGTATCTGGAGTACTTCACTTAATTTCCTCTGCAGTCTTAGGCTTTGGCGGTATTTATCATGCGCTTCTTGGGCCTGAGACTCTTGAAGAATCTTTTCCATTCTTCGGTTATGTATGGAAAGATAGAAATAAAATGACTACCATTTTGGGTATTCACTTAATTTTGTTAGGTATAGGTGCTTTTCTTCTAGTATTCAAGGCTCTTTATTTTGGAGGTATATATGATACTTGGGCCCCGGGGGGAGGAGATGTAAGAAAAATTACCAATTTGACCCTTAGCCCAAGTGTTATATTTGGCTATTTACTAAAATCTCCTTTTGGAGGAGAGGGGTGGATTGTTAGTGTGGACGATTTAGAAGATATAATTGGAGGACATGTATGGTTAGGTTCCATTTGTATACTTGGTGGAATTTGGCATATCTTAACCAAACCTTTTGCATGGGCTCGCCGTGCATTTGTATGGTCTGGAGAAGCTTATTTGTCTTATAGTTTAGGTGCTTTATCTGTCTTTGGTTTCATCGCTTGTTGTTTCGTCTGGTTTAATAATACCGCTTATCCTAGTGAGTTTTACGGACCTACTGGGCCAGAAGCTTCTCAAGCTCAAGCATTTACCTTTCTAGTTAGAGACCAACGTCTTGGAGCTAATGTGGGATCCGCCCAAGGACCTACTGGTTTAGGTAAATATCTAATGCGTTCCCCGACCGGAGAGGTTATTTTTGGAGGAGAAACTATGCGCTTTTGGGACCTTCGTGCTCCTTGGTTAGAACCTTTAAGGGGTCCCAATGGTTTGGACTTGAGTAGGCTGAAAAAAGATATACAGCCTTGGCAAGAACGACGTTCGGCAGAATATATGACTCATGCTCCTTTAGGTTCTTTAAATTCCGTGGGTGGCGTAGCTACCGAGATCAATGCAGTCAATTATGTCTCTCCTAGAAGTTGGTTATCGACCTCCCATTTTGTTCTAGGATTCTTCTTCTTTGTAGGACATTTGTGGCATGCGGGAAGGGCCCGTGCAGCTGCTGCAGGCTTTGAAAAAGGGATCGATCGTGATTTGGAACCTGTTCTTTCCATGACCCCTCTTAACATGACTATAGCCCTTGGTAGATTTACCAAAGAAGAAAATGATCTATTTGATATCATGGATGACTGGTTACGTAGAGACCGTTTCGTTTTTGTAGGTTGGTCTGGTCTATTACTCTTTCCTTGTGCGTATTTCGCTGTAGGAGGTTGGTTTACGGGTACAACTTTTGTAACTTCATGGTATACCCATGGGTTGGCCAGTTCCTATTTGGAAGGTTGCAATTTCTTAACCGCTGCAGTTTCCACTCCTGCGAATAGTTTAGCACATTCTTTGTTGCTACTATGGGGTCCTGAAGCACAAGGAGATTTTACTCGTTGGTGTCAATTAGGCGGTCTGTGGACTTTTGTTGCTCTCCATGGTGCTTTCGCACTAATAGGTTTCATGTTACGTCAATTTGAACTTGCTCGATCTGTTCAATTGCGACCTTATAATGCAATTGCATTCTCCGCTCCAATTGCAGTTTTTGTTTCCGTATTCTTGATTTATCCACTGGGTCAATCTGGTTGGTTCTTTGCGCCGAGTTTTGGCGTAGCAGCTATATTTCGATTCATCCTCTTTTTCCAAGGATTTCATAATTGGACGTTAAACCCATTTCATATGATGGGGGTTGCCGGAGTATTAGGCGCTGCTCTACTATGCGCTATTCATGGTGCTACCGTGGAAAATACTTTATTCGAAGATGGTGACGGTGCAAATACATTCCGTGCTTTTAACCCAACCCAAGCTGAAGAGACTTATTCAATGGTCACTGCTAACCGCTTTTGGTCCCAAATCTTCGGGGTTGCTTTTTCCAATAAACGTTGGTTACATTTCTTTATGCTATTTGTACCAGTAACTGGTTTATGGATGAGTGCTATTGGGGTAGTCGGTCTGGCTCTGAACCTACGTGCCTATGACTTCGTTTCCCAAGAAATCCGTGCAGCAGAAGATCCTGAATTTGAGACTTTCTACACCAAAAATATTCTCTTAAACGAAGGTATTCGTGCTTGGATGGCGGCTCAGGATCAGCCTCATGAAAACCTTATATTCCCTGAGGAGGTTCTACCACGTGGAAACGCTCTTATGTCTGGAAGCACGGGAGAACGTTCTTTTGCCGATATTATTACCAGTATTCGATACTGGGTCATTCATAGCATTACTATACCTTCCCTATTCATTGCGGGTTGGTTATTCGTCAGTACAGGTTTAGCTTATGACGTGTTTGGAAGTCCTCGGCCAAACGAGTATTTCACAGAGAGCCGACAAGGGATTCCATTGATAACCGGCCGTTTTGATTCTTTGGAACAACTCGATGAATTTAATAAATCCTTTATGACCATAGATCGAACCTATCCAATTTTTACAGTGCGATGGTTGGCTGTTCACGGACTAGCTGTACCTACCGTTTCTTTTTTGGGGTCAATATCAGCAATGCAGTTCATCCAACGAATGGCTACACAAAGCGTTGAGGGTAGTTCTAGGTCTGGT------CCAAGACGGACTACTGTAGGGGAATTATTGAAACCATTGAATTCGGAATATGGTAAAGTAGCTCCGGGCTGGGGAACTACACCACTAATGGGGGTCGCAATGGCTCTATTTGCAGTATTCTTATCTATAATTTTGGAAATTTATAATTCTTCTGTTTTACTGGATGGAATTTCAATGAGTATGCTTACTCTCAAACTCTTTGTTTACACAGTAGTGATATTCTTTGTTTCTCTCTTCATCTTCGGATTCTTATCTAATGATCCAGGACGTAATCCTGGGCGTGAGGAAATGGCCGATACCACTGGAAGGATTCCTCTTTGGCTGATAGGTACTGTAACTGGTATTCTTGTGATCGGTTTAATAGGTATTTTCTTTTACGGCTCATATTCTGGGTTGGGTTCATCTCTCATGCTTAATATC------TTTAGTTTAATCTGTATCTGTCTTAATTCTGTCCTTTATTCGAATAAT------TTTTTCTTTGCTAAATTGCCTGAAGCTTATGCAATTTTCAATCCAATCGTAGATTTTATGCCTGTCATACCTGTACTCTTTTTTCTCTTAGCCTTTGTTTGGCAAGCTGCTGTAAGTTTTCGAATGACACAATCAAACCCGAATGAACAAAATGTTGAATTGAATCGTACCAGTCTATACTGGGGTTTATTACTCATTTTTGTACTTGCTGTTTTATTTTCAAATTATTTCTTCAATATGGAAGTAAATATTCTTGCATTTATTGCTACTGCACTGTTCATTCTAGTTCCTACTGCCTTTTTACTTATTATCTACGTAAAAACAGTCAGTCAAAATGATATGGAAACAGCAACCCTAGTCGCCATCTCCATATCTGGTTTACTTGTAAGCTTTACTGGGTATGCCCTATATACTGCTTTTGGGCAACCCTCTCAACAACTAAGAGATCCATTCGAAGAACACGGGGACATGGAAGCATTGGTTTATACATTCCTTTTAGTTTCGACTTTAGGAATCATTTTTTTCGCTATCTTTTTTCGAGAACCACCAAAGGTTCCAACTAAAAAAATGACTATTGTTTTCCAATTAGCTGTTTTTGCATTAATTGCGACTTCATCAATCTTACTGATTAGTGTACCCGTTGTATTTGCTTCTTCTGATGGTTGGTCAAGTAACAAAAATGTTGTATTTTCCGGTACATCATTGTGGATTGGATTAGTTTTTCTGGTAGCGATTCTTAATTCTCTCATCTCT---------------------------------------------------------------------------------------------------------------------------------------------ATGAGTTGTAGGGAGGGACTTATGTCACCACAAACAGAGACTAAAGCAAGTGCTGGATTTAAAGCTGGTGTTAAAGATTACAAATTGACTTATTATACTCCTGAGTATGAAACCAAGGATACTGATATCTTGGCAGCATTCCGAGTAACTCCTCAACCTGGAGTTCCGCCTGAAGAAGCAGGGGCAGCCGTAGCTGCTGAATCTTCTACTGGTACATGGACAACTGTGTGGACTGATGGTCTTACAAGTCTTGATCGTTACAAAGGACGATGCTATCACATCGAGCCCGTTCTTGGGGAGGAAAATCAATATATTGCTTATGTTGCTTATCCTTTAGACCTTTTTGAAGAGGGTTCTGTTACTAACATGTTTACTTCCATTGTGGGTAATGTATTTGGTTTC---AAAGCCCTGCGAGCTCTACGTTTGGAGGATTTACGAATTCCCACTTCTTATTCAAAAACTTTCCAAGGTCCGCCACACGGCATCCAAGTTGAAAGAGATAAGTTGAACAAGTACGGTCGTCCCCTATTGGGATGTACTATTAAACCAAAATTGGGATTATCCGCAAAGAATTACGGTAGGGCGGTTTATGAATGTCTACGTGGTGGACTTGATTTTACCAAAGATGATGAAAACGTAAACTCACAACCATTTATGCGCTGGAGAGACCGTTTCTTATTTTGTGCCGAAGCGCTTTATAAAGCGCAAGCCGAAACGGGTGAAATCAAAGGACATTACTTGAATGCCACTGCGGGTACATGTGAAGAAATGATGAAAAGGGCTGTATTTGCCAGAGAATTAGGAGTCCCTATCGTAATGCATGACTACTTAACTGGGGGATTCACTGCAAATACTAGCTTGGCTCATTATTGCCGTGACAACGGCCTACTTCTTCATATCCATCGCGCAATGCATGCAGTTATTGATAGACAGAAAAATCATGGTATGCATTTTCGTGTACTAGCTAAAGCATTACGTATGTCTGGTGGAGATCATATTCACGCTGGTACAGTAGTAGGTAAACTGGAAGGGGAGCGCGAGATGACTTTAGGTTTTGTTGATTTATTACGTGATGATTATATTGAAAAAGATCGAAGTCGCGGTATTTTTTTCACCCAAGATTGGGTCTCTATGCCAGGTGTTCTGCCTGTGGCTTCGGGGGGTATTCATGTTTGGCATATGCCTGCTCTGACCGAAATCTTTGGAGATGATTCCGTATTACAGTTTGGCGGAGGAACTTTAGGACACCCTTGGGGAAATGCACCGGGTGCAGTAGCTAATCGAGTGGCTTTAGAAGCGTGTGTACAAGCTCGTAATGAGGGACGTGATCTTGCTCGTGAAGGTGTTGAAATTATCCGTGAAGCTGCCAAATGGAGTCCTGAACTAGCGGCTGCTTGTGAAGTATGGAAAGAGATCAAATTTGAT---TTCGACCCAGTGGATAAGCTAGATGTC----------------ATGAAGGGAATATCTTGTCGAGGCAATCATATTTGTTTAGGCAAATATGCTCTTCAGGCACTTGAACCCGCTTGGATCACAGCTAGACAAATCGAAGCAGGGCGAAGAGCAATGACACGATATGTG---CGTCGTGGTGGAAAAATATGGGTACGCATATTTCCCGACAAACCTGTTACAGTAAGGCCCGCGGAAACACGTATGGGTTCGGGGAAGGGATCCCCCGAATATTGGGTATCCGTTGTTAAACCAGGCCGAATACTTTATGAAATGGGCGGAGTATCAGAAACTGTAGCCAGAGCCGCTATTTCAATAGCTGCGTCCAAAATGCCTATACGAACTCAATTTGTTACGGCGATACATTTATACAAAACTTCTACCCCGAGCACACGCAATGGAGCCGTAGACAGTCAAGTGAAATCCAATCCACGAAATAATTTGATCCATGGA---CAGCATCGTTGTGGTAAAGGTCGTAATGCCAGAGGCATCATTACTGCAGGGCATAGAGGGGGAGGTCATAAGCGTCTATACCGTAAAATCGATTTTCGACGGAATGAAAAAGACATATCTGGTAGAATCCTAACCATAGAATACGACCCTAATCGAAATGCATACATTTGTCTCATACACTATGGGGATGGTGAGAAGAGATATATTTTACATCCCAGAGGGGCTATAATTGGAGATACCATTGTTTCTGGTACAGAAGTTCCTATATCAATGGGAAATGCCCTACCTTTGAGTACCGATATGCCCTTAGGCACGGCCATACATAACATAGAAATCACACTTGGAAAGGGTGGACAATTAGCTAGAGCAGCGGGTGCTGTAGCGAAACTGATTGCAAAAGAGGGTAAATCGGCCACATTAAGATTACCATCTGGGGAGGTCCGTTTGATATCCAAAAACCGCTTAGCAACAGTCGGACAAGTGGGTAATGTTGGGGTGAACCAAAAAAGTTTGGGTAGAGCCGGATCTAAGTGTTGGCTAGGTAAGCGTCCTGTAGTAAGAGGAGTAGTTATGAACCCTGTGGACCATCCCCATGGGGGCGGTGAAGGGAGAGCCCCAATTGGTAGAAAAAAACCCACAACCCCTTGGGGTTATCCTGCACTTGGAAGAAGAACTAGGAAAAGGAAAAAATATAGTGATAGTTTGATTCTTCGTCGCCGCAAAATGACCAGAGTTAGACGAGGATATACAGCTCGGAGACGTCGAACAAAAATTTGTTTATTTGCATCAACCTTTAGAGGGGCTCATTCAAGACTTACACGAACGATTGCTCAACAGAAAATAAGAGCTTTAGTTTCCTCTCATCGAGATAGAAACAGACAAAAAAGGGATTTTCGTCGTTTGTGGATCGCTCGGATAAATGCAGTAACTCGTGAAAATAGGGTATTGTAT------AGTTATAGTAGGTTAATACACAATCTGTACAAGAAACAATTGCTT---CTTAATCGTAAAATACCTGCACAAATA---------GCTATATCAAATAAGAATTGTCTTTACATGATTTCCAATAAAATCATCTGTAGT---ATGTCTGTTTTCAAAGCTCGGAGAGTAATTGATCAAATTCGTGATCGTTCCTATAAAGAAACGGTTATAATACTG------GAACTCATGCATTATCGAGCATCTTATCCCATTTTAAAATTGATTTATTCTGCAGCAGCAAATGCTAGTCATAATATGGATTTG---------------------------AACGAAGCTGATTCATTCATTAGTGAAGCTAAAGTCAATGAGGGTGCTATTAGGAAAAAAGTCAGACCTCGGGCTCGAGGACGTAGCTATCTGATAAAAGGACCTACTTGTTATATAACAATTGTATTACAAGATGCAGTATTTACAGAAAAAAGTATTCGGTTATTGGGGAACAATCAATATACTTCTAATGTCGAATCAGGATCAACTAGGACAGAAATCAAACATTGGGTCGAACTCTTCTTTGGTGTCAAGGTAAAAGCTATGAATAGTCATCGACTCCCGGGAAAGGGTAGAAGAATG---------GGACCTATTATGGGACATACAATGCATTACAGACGTATGATCATTACGCTTCAACCGGGTTATTCTATTCCACCTCTTATGGCAGTCCCTAAAAAACGTACTTCTATATCAAAAAAACGTATTCGTAAAAATATTTGGAAGAAAAAAGGATATTTAGCTGCAGTAAAAGCTTTTTCT---TTAGCAAAATCGATGGCCAAAGGTAAAGAA---------------------------ATTAGAGTTATAGTTTTTTTGGAATGTACCGGTTGTGCCCAAAATGAT------GTCAATAAAAAATCTCCGGGTATTTCTAGATATATTACTCAAAAAAATCGACACAATACCTCCAGTCGATTAGAATTGAGAAAGTTTTGTCGCTATTGTCACAAGCAT------------------------------------------------------------------------------------------------------------------------------------------------------ACGATTCATGGGGAAATAAAGGTTGCAGGATCTACTCGAACACTGCAGTGGAAATGT---GTTGAATCAAGAATAGACAGTAAACGTCTTTATTATGGTCGTTTCATTTTGTCCCCGCTTATGAAAGGTCAAGCCGATACCATAGGTATTGCCATGCGAAGGGCTTTATTTGGAGAAATAGAAGGAACATGTATTACACGTGCAAAATCT------------------------AAGAGAGTACCACATGAATATTCTACAATAATAGGTATTGAGGAATCCATACATGAAATTTTACTAAATTTGAAAGAAATTGTATTGAGAAGTAATATATATGGAGTTAGAGACGCATACATTTGCGTC------AGGGGT------CCTAGATACGTAACCGCTCAAGATATCATCTCA---CCACCCTCCGCGGAAATAGTTGACACGACACAACATATAGCTAACTTGACGGAACCGATAGATTTGTGTATTGAATTAGAAATCAAGAGAGATCGCGGATACCGT---ACTAAATCT------------------------------------------------------------------------------------------ACAAAAAAC---------------TCT------------CAAGACGGA---AGTTACCCTATAGATGCTGTATCCATGCCTGTTCGAAATGCGAATCATAGTATT---------CATTCT---------------------TATGGGAATGGGAAT---GAAAAA---CAAGAAATACTATTTCTAGAAATATGGACAAATGGAAGTTTAACTCCTAAGGAAGCACTTCATGAAGCTTCTCGTAATTTGATTGATTTATTTATT---CCTTTTCTACATGCGGAG---------GAAGAG------GACATGAATTTC------GAACAAAATAAAAAC------GGATTTACTTTACCCCTT---TTTACCTTTCAAGATGGATTAACTATGCTACAGAATGATGGAAATGGGGGAATGTCCACA---ATACCCGGATTTAGTCAGATTCAATTTGAGGGATTTTGTAGGTTCATTAATGAGGGTTTGACGGAAGAATTTAATAAGTTTCCA------AAAATGGAA------------------GATACAGATCAAGAAATGGAATTTCAATTATTTGTGGAAAGATATAAATTGGTGGAACCTTTGAAAAACGAAAGAGATGCTGTGTATGAATCACTTACATATTCTTCTGAATTATATGTACCCGCGGGATTAATTTGGAAAACC------GGTAGGGATATGCAAGAGCAAACCATTTTTATTGGAAACATTCCTTTAATGAATTCCTGGGGAACCTTTATAGTAAATGGAATATACAGAATTGTAATCAATCAAATATTGCAAAGTCCCGGTATTTACTACCGTTCAGAATTGGACCATAACGGAATTTCTGTCTATACCAGTACCATAATATCAGATTGGGGAGGGAGATTAGAATTAGAAATTGATAGAAAAGCAAGGATATGGGCCCGCGTTAGTAGGAAACAAAAAATATCTATTCTAGTTCTATCATCAGCTATGGGTTCAAATCTAAGAGAAATTCTAGATAATGTTTGTTACCCTGATATTTTCTTGTCTTTC------CCG------AATGATAAGGAG------------AAAAAAAAGATTGGGTCAAAAGAAAGTGCTATTTTGGAGTTTTATCAACAATTTGCTTGT---------GTAGGC------------GGA---------------GATCCTGTATTTTCT---GAGTCTTTATGTAAGGAA---TTACAA------------AAGAAATTTTTTCAACAAAGATGCGAATTAGGAAGGATTGGTCGACGAAATATTAATCAAAGGCTAAATCTTGATATACCTCAGAACAATACATTTTTGTTACCACGAGATGTATTGGCTGCTGCGGATCATTTGATCGGAATGAAATTTGGAATGGGTATACTT------GACGATATGAATCACTTGAAAAATAAGCGTATTCGTTCTATAGCAGACTTGTTACAGGATCAATTCGGACTGGCTCTTGTTCGTTTAGAAAATGCGGTTCGAGGAACTATATGTGGAGCAATCCGG------CATAAA---TTGATACCGACTCCCCAAAATTTGGTAACTTCGACT------TCA------------TTAACAACCACTTATGAATCATTTTTTGGCCTACACCCTTTATCTCAAGTGTTGGATCGAACTAATCCATTGACACAAATGGTTCATGGGCGAAAATTGAGTTATTTGGGTCCCGGGGGGTTGACTGGACGAACTGCTAGTTTTCGGATACGAGATATCCATCCTAGCCACTATGGACGTATTTGCCCAATTGACACGTCTGAAGGAATCAATGTTGGACTTATTGGATCCTTAGCCATTCATGTGAGGATTGGTTAT---TCGGGATCTATAGAAACTCCGTTTTATGAAATATCT---AAAAGATCA---------AAAGAA------GAGGCACAGATAGTTTATTTATTACCAAATAGAGATGAATACTATATGGTGGCAGCAGGAAATTCTTTAGCCTTAAATCAGGGTATTCAGGAAGAACAGGTTGTTCCGGCTCGATACCGTCAAGAATTCCTTACTATTGCATGGGAGCAGATTCATCTTAGAAGCATTTTTACCTTCCAATATTTTTCTATTGGAGCTTCCCTCATTCCTTTTATCGAACATAATGATGCGAATCGAGCTTTAATGAGTTCTAATATGCAGCGCCAAGCAGTTCCGCTTTCTCGGTCCGAGAGGTGTATTGTTGGGACTGGGTTGGAACGCCAAACGGCTCTGGATTCAAAGGTTTCTGCTATAGCAGAACACGAGGGAAAAATTATTTATACTGATACTCACAAGATCATTTTATCAAGTAATGCG---------CAC---ACT------------------ACTACTACTCTAAGTATAAAT------ATTCCATTAGTTATCTATCAACGTTCCAACAAGAATACTTGTATGCATCAAAAACCCCGGGTTTTGCGAGGTAAATGCATTAAAAAGGGACAAATTTTAGCAGACGGTGCGGCTACAATTGGTGGAGAACTTGCTTTAGGAAAAAACGTATTAGTA------GCTTATATGCCATGGGAAGGTTACAATTTTGAAGACGCAGTACTAATTAGCGAGCGCCTGGTATATGAAGATATTTTTACTTCTTTTCACATCCGGAAATACGAAATTCAGACTCGCGTGACAAACCAA---GGG---------CCTGAAAGAATCACTAAGGAAATACCCCATTTGGAAGCTCATTTACTCCGAAATTTAGACAGAAATGGGGTTGTAATGCTGGGATCTTGGGTGGAAGCAGGTGATATTTTAGTAGGTAAATTAACGCCTCAGACAGCAAACGAATCATCGTATGCCCCAGAGGATAGA---------TTATTACGAGCCATACTTGGAATT---CAGGTATCTACTGCAAAAGAAACTTCTCTAAAACTACCTGTAGGTGGGAGGGGTCGTGTTATTGATGTGAGATGGATTCAGAAAAAGGGGGGTTCCAGT---------------TATAATCCAGAA------------------ATAATTCGTGTATATATTTTACAGAAACGTGAAATCAAAGTAGGTGATAAAGTAGCTGGAAGACATGGGAATAAAGGTATCATTTCCAAAATTTTGCCTAGACAAGATATGCCCTATTTGCAAGATGGAACACCCGTTGATATGGTCTTCAACCCATTAGGAGTACCATCACGAATGAATGTAGGACAGATATTTGAATGCTCACTCGGGTTCGCTGGGGATCTGCTAAAGAGACATTATAGAATAGCACCTTTTGATGAGAGATATGAGCAAGAGTCTTCGAGAAAACTAGTGTTTCCTGAATTATATGAAGCCAGTAAGCAAACAAAAAATCCATGGGTATTTGAACCCGAGTATCCGGGAAAAAGTAGAATATTTGATGGAAGAACCGGAAATCCTTTTGAACAACCTGTTCTAATAGGAAAGTCCTATATCCTAAAATTAATTCATCAAGTTGATGATAAAATCCATGGACGTTCCAGTGGACATTATGCACTTGTTACACAACAACCTCTTAGAGGAAGAGCGAAACAAGGCGGACAGCGGGTAGGAGAAATGGAAGTTTGGGCTCTAGAGGGATTTGGTGTTGCTCATATTTTACAAGAGATGCTCACTTATAAATCTGATCATATTAGAGCTCGTCAAGAAGTACTTGGCGCTACGATCATTGGGGGAAGAGTACCTAACCCAGAG---------GATGCTCCAGAATCTTTTCGATTGCTCGTTCGAGAACTACGATCCTTAGCTCTAGAACTGAATCATTTC------CTTGTATCTGAGAAGAATTTTCAGATTATTAGGAAGGAAGCTATGATTGACCGGTATAAACATCAACAACTTCGAATTGGACTAGTTTCCCCTCAACAAATAAAGGATTGGGCCAACAAAATCTTACCTAATGGAGAG---ACCGTT---GGAGAGGTGACAAAACCTTATACTTTTCATTATAAAACTAGTAAACCGGAAAAGGATGGATTGTTTTGTGAAAGAATCTCTGGACCCATAAAAAGTGGAATTTGTGCTTGTGGA---------------AATTAT---------------------CGAGTGATCGGAGCTGAAAAAGAAGACCAAAAATTTTGTGAACAATGCGGGGTAGAATTTGTTGATTCTCGGATACGAAGATATCAAATGGGATACATCAAACTCGCATGTCCAGTCACTCATGTGTGGTATTTGAAACGTCTTCCTAGTTATATCGCGAATTTTTTAGATAAAGCC---------CTTAAGGAATTAGAAGGACTAGTATACTGC---------CTCGAT------------TTTTCTTTTGCTAGGCCCATATCTAAAAAACCGACTTTCTTACGATTACGAGGATCATTCGAATACGAAATTCAATCCCGGAAATACAGCATTCCACTTTTCTTTACT---ACTCAGGGCTTCGAG------------ACATTTCGAAATCGAGAAATCTCTACAGGAGCAGGTGCTATCAGAGAACAATTAGCCGATTCAGATTTTATAATTACTATAGGGAATTCCATGTTAGAATGGAAGGAATTA------------------------GGGGACGAGGGGTTTACTGGAAATGAA---------------------------------------------------------------------------------------------TGGGAAGATAGAAAAATTAGAAGAAGAAAGGATTTTTTGGTTAGACGCATGGAATTAGCTAAACATTTTATTCGAACAAATGTAGAACCAGAATGGATGGTTTTGTGCTTATTACCGGTTCTTCCTCCCGAATTGAGACCCATCATTCAGATAGATGGGGGTAAACTCATGAGTTCGGATATTAATGAACTCTATAGAAGAGTTATCTATCGGAACAATACTCTTACCGATCTATTA---GCAACAAGTAGA------TCCACGCCGGGGGAATTAGTA------ATGTGTCAGGAGAAATTGGTACAAGAAGCCGTGGATACACTTCTTGATAATGGGATCCGTGGGCAGCCGATGAGAGATGGT------CATAATAAAGTTTACAAGTCATTTTCGGATGTAATTGAAGGCAAAGAAGGAAGATTTCGCGAAACTCTGCTTGGTAAACGTGTTGATTATTCGGGACGTTCCGTCATTGTCGTGGGTCCTTCGCTTTCATTACATCAATGCGGATTACCTCGAGAAATAGCAATAGAGCTTTTTCAAACATTTGTAATTCGTGGTCTAATCAGACAA---------------------------------CATGTTGCTTCT------------------AACATAGGGATTGCGAAAAGTAAAATT------CGGGAAAAAGAATCGGTTGTATGGGAAATACTTCGGGAAGTTATGCAAGGGCATCCTGTATTGTTGAATAGAGCACCCACCTTGCATAGATTAGGTATACAGGCATTCCAACCCATTTTAGTGGAGGGGCGCGCTATTTGTTTACATCCATTGGTTTGTAAGGGCTTCAATGCAGATTTTGATGGGGATCAAATGGCTGTTCATGTACCCTTATCTTTGGAAGCTCAAGCGGAGGCTCGTTTACTTATGTTTTCTCATATAAATCTCTTGTCTCCTGCTATTGGGGACCCAATTTCTGTACCAACTCAAGATATGCTTATCGGACTTTATGTATTAACGATCGGGAATCGTCGAGGTATTTGTACAAATAGGTAT---AATCCA------TATAGTTGTGGAAACTATCAAAAT---AAAGCA---------GTT---GACAAT------AATGAC---------------------TATAAGTATACGAAAGAGAAAGAACCCTATTTTTGTAATTCGTATGATGCACTTGGGGCTTATCGGCAGAAACGAATC---AGTTTAGATAGCCCTTTGTGGCTTCGATGG------AGACTA------GATCAA------CGTGTCATTGTC---TCAAGAGAAGTTCCCATCGAAGTTCGATATGAATCTTTGGGTACTTATCATGAAATTTATGGGCACTATCTAATATTGGGAAGTGTAAAAAAAGAAATACGTTGTATATACATTCGAACCACTCTTGGTCATATTTCTTTTTATCGAGAAATAGAGGAAGCCATACAGGGGTTTTGTCGGGCC---TACTCATACGCTATGGCAGAACGGGCCGAT---------------CTGGTCTTTCACAATAAAGTGATAAATGGAACTGCTATGAAACGACTTATTAGCGGATTAATAGATCATTTCGGAATGGCATATACATCACATATCCTGGATCAAGTAAAGACTTTGGGTTTCCAGCAAGCCACTGCTACATCTATTTCATTAGGGATTGATGATCTTTTAACAATCCCTTCTAAGGGATGGTTAGTCCAAGATGCTGAGCAACAAAATTTTATTTTGGAGAAACACTATCATTATGGGAATGTACACGCAGTAGAAAAATTACGTCAATCGATTGAGATATGGTATGCTACAAGTGAATATTTTAGACAAGAAATGAATCCTAATTTTCGGATGACCGATCCTTCTAATCCAGTATATCTAATGTCCTTTTCGGGAGCCCGAGGAAATGCATCTCAAATACACCAATTAGTAGGTATGAGAGGATTAATGTCGGATCCCCAGGGACAAATGATTGATTTACCCATTCAAAGCAATTTACGTGAAGGACTTTCTTTGACAGAATATATAATTTCCTGTTACGGAGCCCGCAAAGGGGTTGTCGATACTGCTGTACGAACATCAGATGCCGGATACCTCACACGTAGACTTGTTGAAGTAGTTCAACACATTATTGTACGTAGAACAGATTGTGGCACTATCCGAAGTATTTCTGTAAGTCCTCGAAACGGTATGACGGAAAAAATTTTTGTTCAAACATTAATTGGTCGTGTATTAGCAGACGATATATATATGGGTCCACGATGTCTTGCCACCCGAAATAAAGATATTGGAATTGGACTTGTTAATCGATTCATAACC------------------TTTCGAGCACAATCAATATATATTCGAACGCCCTTTACTTGTAGGAGTACATCTTGGATCTGTCAATTATGTTATGGTCGGAGTCCCACTCATGGCGACTTGGTTGAATTGGGGGAAGCCGTAGGTATTATTGCGGGTCAATCAATTGGAGAACCGGGAACTCAACTAACATTAAGAACTTTTCATACCGGTGGAGTATTCACAGGTGGCACTGCCGAACATGTACGAGCTCCTTCTAATGGAAAAATCAAATTCGATGAGGATTTGGTTCATCCCACACGTACTCGTCATGGGCATCCCGCTTTTCTATGTTCTATAGATTTGTATGTAACTATAGAAAGTCGGGATATTCTACATAATGTGAATATTCCAACAAAAAGTTGGATTTTAGTTCAAAATGGTCAATATGTAAAATCAGAACAGGTAATTGCGGAGATTCGTGCCGGAACGTCC---ACTTTTCATTTTAAAGAAAAAGTCCGAAAACATATTTATTCTGAATCTGAGGGGGAAATGCACTGGAGTACCGACGTCCACCATACACCT------------GAATATACATATAGTAATGTT---CATCTATTACCA---------AAAACAAGTCATTTATGGATATTAGCGGGAAGTCCGTGCAGATCT------AGTATAGTGTCTTTTTCGCTCCGCAAGGATCAAGATCAAATGAATGTTCAT------TCTTTTTCTGTC---------------GAA------GAAGAATAT------AGCTCTGAT------------TTCTCAATGACTAAT------GATCGAGTAAGA------CATAAATTGTTG---GATGCTTCT---------------GGTAAA------------AAAGATGGAGAAATT------CTTGGCTTTTTA---AGACTTGATCCGATGATATTTAATGGTCAT---TGGAATTTCATATATCCTTCCATTATTCAAGAGGATTCTTATTTCTTGGCGAAAAAACGAAGAAATAGATTTCTCATTCCATTACAATATGATCACGAACGAGAGAAAGAATTAATACCCTGTTTTGGTATTTCCATTGAAATACCA---AAACAAGGTATTTTA---CGTAGAAATAGTATTCTTGCTTTTTTTGATGATCCACGATACAGAAGAAGT------AATTCCGGAATTACT------AAA---TATAATATAAGAAGCCGAGTAGGCGGATTAGTCCGAGTGGAGAGA------AAAAAAAAA---TATATTGAATTGAGAATCTTTTCCGGAGATATTTATTTTCCTGGAGAGACAGATAAG---------------ATATCCCGGCACAGCGGAATTTTGATACCACCGGAAACAGAAAACAAAAATGATAAGGAATCA---AAAAAATTGAAAAGTTGGATCTATGTTCAACGG---------ATC------------------------ACACCTACCAAGAAAAAGTATTTTGTTTTGGTTCGACCCGTAGTCACATATGAAATA------GCTGAT---------------GGGATAAATTTCGCAATACTTTTCCCTCAGGATCTCCTTCGGGAAAAGGATAATGTCCAACTTAGAGTTGTCAATTATATCCTTTATGGA---------------AACGGGAAGTCA---------------------------------------ATTCGAGGAATTTCTCACACAAGTATTCAACTAGTTCGAGCTTGTTTAGTATTGAATTGG---AATCCAGAGAAAAGT------GGTTCTATG---------GAAGAGGTTCATGCT------TCCTTTGTTGGGGTAAGGGCAAAT---AATCTGATTCGCGACTTCATAAAAATGGAATTAGTCAAA------TCCACTATTTCGTTTATT------GGAAAAAGGTATAATAGGGCAAGTTCGGGATTAATTTTCGAT------------------------CGTGGATTAAATCGT------ACCAATAGA------AATCCTTTT---------TATCCTAAGGTGAAGATT------CCATCA---------CTTACCCAACATCGA------GGTACTATTGGTATTGGTACATTGTTG------------------------------AATCGAAATAAG---GAATACCAATCT---TTGATAATTTTGTCATCATCCGATTGTTTTAGAATTGGT---CCACTC---------------AATGCTTCGAAA---------TACAATAATATGACAAAAAAATCA------GATTCCATAATCCCC------ATT---------------------ATGGAT------TTGTTGGGT------CCTCTAGGGGTTATTGTACCTAAAATA---------ACGAATGTTTATTCATCTTACCAT------TTA---ATAACTTATAATCAGATCTTGTTAAAGAAATATTTG------------------------------CTACTT---GAC------AATTTGAAACAAACTTTC------------------------------------------------------------------------------------------------------------------------------------------------------------------------------------------------CAAGCACTTCAA---------------------------------CAAGTACTTAAATACTGTTTAATAAGTGAAAATAGGCGGATTTATAATCCCGATCCATGCAGTAAC---------ATCATT------TTTAATCCACTCCATTTAAATTGGTGC---TTTTTACATCATGATTATTGGAAAGAAACATCGACAATAATTAGCCTTGGACAATTTTTTTGCGAAAATGTATGTTTATTCAAAGACGAACCATAT------GTAAAAAATTCTGGTCAAATTCTAATTGTTCGTCTGGATTCCTTAGTTATAAGATCCGCTAAACCCTATTTGGCCACTCCAGGGGCAACTGTTCATGGCCATTATGGAAAAATCCTTTACGAAGGAGATACATTAGTCACATTTATATATGAAAAATCAAGATCGGGTGACATAACGCAAGGTCTCCCCAAAGTGGAACAAATCTTAGAAGTGCGT------TCGATTGATTCAATATCAATGAACCTCGAAAGGAGAGTGGAAGGTTGGAATGAACGTATTCCAAGAATTCTTGGAATACCTTGGGGATTCTTGATTCGAGCTAAGCTAATCATCGCTCAAAGTCGTATTTCTCTGGTTAATAAAATCCAAAAGGTTTATCGATCCCAGGGAGTACATATACATAATAGACATATAGAAATTATTGTACGTCAAGTAACATCAAAAGTGTTGGTTTCGGAAGATGGAATGTCTAATGTTTTTTTACCTGGCGAATTAGTCGGATTGTTGCGAGCGGAACGAGCAGGACGCGCTTTGGACGAA---GCGATCTCTTATCGGGTAATCCTATTGGGAATAACGAGGGCATCTCTAAATACTCAAAGTTTTATATCTGAAGCAAGTTTTCAAGAAACTGCTAGAGTTTTAGCAAAAGCTGCTTTACGAGGTCGTATTGATTGGTTGAAAGGCCTGAAAGAGAACGTTGTTCTGGGGGGGATTATTCCGGTTGGTACCGGATCCGGATTCCAAAAATTAATGTACCGTTCAAGG------CAAGACAAGAACGTTTATTTCGAGATCAATGGACGTATTAGTTCA---CGTAAGAATGGGCGTAGAATACCA---AAAGGTATTATTCATGTTCAAGCAAGTTTCAACAATACCATTGTAACTGTTACAGATGTACGAGGTCGGGTGGTTTCTTGGGCCTCCGCTGGTACTTCTGGATTCAAAGGCACAAGAAGAGGAACACCCTATGCCGCTCAAGCAGCGGCCTTAAATGCTATTCATACAGTAATTGATCAGGGTATGCAACGAGCAGAAGTTATGATAAAGGGTCCTGGTCTCGGAAGAGATGCAGCATTACGAGCCATTCGTAGAAGTGGTATACTATTAAGTTTCGTACGTGATGTAACACCTATGCCGCATAATGGATGTCGACCCCCTAAAAAAAGACGTGTGATGCCAACTATTAAGCAACTTATTAGAAACACAAGACAGCCAATAAAAAATGTCACGAAATCCCCCGCTCTTAGAGGATGTCCTCAGCGGCGAGGAACATGTATTAGGGTGTATACTATCACCCCCAAAAAACCAAACTCTGCCTTACGTAAA---GTTGCCAGAGTACGATTAACCTCT---GGATTTGAAATCACTGCTTATATACCTGGTATTGGCCATAATTTACAAGAACATTCTGTAGTATTAGTAAGAGGAGGAAGGGTTAAGGATTTACCCGGTGTGAGATATCACATTGTTCGAGGAACCCTAGATGCTGTCGGAGTAAAGGATCGTCAACAAGGGCGTTCTAGTGCGTTG------------------------ATGGTC------AAAAAT---------TCATTTATTTCGCTTATTTCA------CAAGAAGAAAAAGAAGAA------AACAAAGGTTCTGTTGAATTTCAAGTAATCAATTTTACGAATAAGATACGGAGACTTACTTCACATTTAGAATTGCATAAAAAGGATTTTATATCACAAAGAGGTTTACGAAAAATTCTGGGAAAACGTCAGCGTCTGCTAGTTTATTTGTCAAAAAAAAATAAAGTGCGTTATAAGAAATTAATCGATCAATTGGATATTCGGGAAGTAAAACTTCGTTTGAAACGATGTGGTAGAAAGCAACGTGCGACTGTCTATCGAATCGTTGCAATTGATGTTCGATCTCGAAGAGAAGGAAGAGATCTTCGAAAAGTG---GGTTTTTATGATCCGATAAAGAATCAAACTTATTTA---AATGTTCCTCTTATTCTCTATTTACTTGAAAAGGGCGCTCAGCCTACAGGAACTGTTTATGATATTTTAAGGAAGGCAGAAATTTTTAAACGTAAATACAAGCGA---------TCTTTTCGTAGG---CGTTTACCCCCAATTGGATCTGGGGATCGAATCGATTATAGAAACATGAGTTTAATTAGTCGATTTATTAGTGAACAGGGAAAAATATTATCTAGACGGGTGAATAGATTGACTTTGAAACAACAACGATTAATTACTATTGCTATAAAACAAGCTCGTATTTTATCTTTGTTGCCTTTTCTTAAT------AATGAGAAACAATTTGAA------------------------------AGAGCTGAGTCAATCCCA---AGAATTATTAGTCCTAAAACCAGAAATAACATGAGGGAGGAGAAAGAAATTATTGTAACTTGGTCTCGGACATCTACCATTATACCCACAATGATTGGCCATACAATCGCTATTCATAATGGAAAGGAACATTTACCTATTTTTATAACGGATCGTATGGTGGGTCACAAATTGGGAGAATTTGCACCTACTCTTACTTTCGCTAGACAT------------GCAAGAAATGATAATAAATCCCGTCCTATGACAAGAAGATATTGGAACATAAATTTGGAAGAGATGATGGAGGCGGGAGTTCATTTTGGTCATGGTACTAAGAAATGGAATCCTAAAATGGCCCCTTACATCTCTGCAAAG------------CGTAAAGGTATTCATATTACGAATCTTACTAGAACTGCTCGTTTTTTATCAGAAGCCTGTGATTTGGTTTTTGATGCAGCAAGTAGAGGAAAAAACTTATTAATCGTTGGTACTAAAAAT------------------------------------------------------------------------------AAAGCAGCGGGTTTAGTAGCATCAGCTGCAATAAGGGCCCGGTGTCACTATGTTAATAAAAAATGGCTGGGAGGTATGTTAACGAATTGGTCTACCACGGAAACGAGACTTCAAAAATTGAGGGACTTAAGAGCAGAACAAAAGAAGGGGAAACTTAATCGTCTTCCCAAAAGAGATGCAGCAATGTTGAAGAGAAAATTATCTACCTTGCAGACATATCTCGGCGGGATCAAATATATGACAGGATTGCCTGATATTGTGATCATCGTTGATCAGCAAGAAGAATATACGGCCCTTCGAGAATGTGCAATTTTGGGAATTCCGACAATTTGTTTAATCGATACAAATTGTGACCCAGATCTCGCGGATATTTCGATTCCAGCCAACGATGATGCTATAGCTTCAATCCGATTAGTTCTTAACAAATTAGTATCCGCAATTTGTGAGGGGCGT------TCTAGCTAT---------ATGGGACAAAAAATAAATCCACTTGGTTTCAGACTTGGTACAACTCAACGTCATCATTCCTTTTGGTTCGCACAACCAAAAAATTATTCTGTGGGTCTACAGGAAGATGAAAAAATACGGAATTGTATCAAGAACTACGTACAATTCGAGGGAATCGCACGTATAGAAATTGAAAAAAGACGAGGAATCGAAGAATTACAGACGAATGTACAAAAAGAA------TTTTTTTCT---------------GTGAACCGGAGACTTAATATTGCTATT---ACAAGAATTGAAAAACCT---TATGGACAACCTAATATTCTTGCAGAATATATAGCTTTACAATTGAAAAATAGAGTTTCATTTCGAAAGGCAATGAAAAAAGCTATTGAATTAACTGAA---CAAACAGATACAAAAGGAATTCAAGTGCAAATCGCGGGTCGTATCGACGGAAAAGAAATTGCACGTGTTGAATGGATCAGAGAGGGTAGAGTTCCCCTACAAACAATTCGCGCTCAAATTGATTATTGTTGCTATACAACTCAAACCATTTATGGAGTATTGGGAATAAAAATTTGGATTTTTGTAGACATGTCACGTCGAGGTACTGCAGAAGAAAAAACTGCAAAATCCGATCCAATTTATCGTAATCGATTAGTTAACATGTTGGTTAATCGTATTCTGAAACACGGAAAAAAATCTTTGGCTTATCAAATTATCTATCGAGCCATGAAAAAGATTCAACAAAAGACGGAAACAAATCCACTATCTGTTTTACGTCAAGCAATACGTGGAGTAACTCCCGATATAGCAGTAAAAGCAAGACGT---------GTAGGC---------------GGA------------------TCGACT---------CATCAAGTTCCTATTGAAATAGGATCTACACAA------GGAAAAGCACTTGCCATCCGTTGGTTATTAGGGGCATCCCGAAAACGTCCGGGTCGAAATATGGCTTTCAAATTAAGTTCCGAATTAGTGGATGCCGCC---AAAGGGAGCGGCGATGCCATACGCAAAAAGGAAGAGACTCATAGAATGGCAGAGGCAAATAGAGCTTTTGCACATTTTCGTATGGGTAGGGACACCATTGCTGATATAATAACTTCTATAAGAAACGCTGACATGGATAAAAAAGGAACGGTTCGAATAAGATTTACTAATATTGCCGAAAACATTGTGAAAATACTTCTACGAGAAGGTTTTATTGAAAACGTTCGGAAACAT------CAGGAAAATAACAAATATTTCTTGGTTTCAACCCTACGA---------CAT------AGAAAA------------------AAGGCTAGGAAAGGGATA------------GATAGA------------GCCGTC---TTAAAACGT---------------------------ATAAGCCGACCCGGTTTACGAATTTATTCCAACTATCAAGGAATTCCTAAGATTTTAGGTGGAATAGGAGTTGTAATTCTTTCTACTTCTAGAGGTATAATGACAGATCGAGAAGCTCGACAAGAAAAAATTGGAGGAGAAATCTTGTTATCTATATGG?????????????????????????????????????????????????????????????????????????????????????????????????????????????????????????????????????????????????????????????????????????????????????????????????????????????????????????????????????????????????????????????????????????????????????????????????????????????????????????????????????????????????????????????????????????????????ATGAACTGGCGATCAGAACATATATGGATAGAATTTATAACAGGGTCTCGAAAAACAAGTAATTTTTGCTGGGCCTGTATCCTTTTTTTAGGTTCACTAGGATTCTTAATGGTTGGAACTTCTAGCTATCTTGGTAGGAATTTGATATCCGGATTTCCTTCTCCGGAAATCCTTTTTTTTCCACAAGGAATCGTGATGTCTTTCTATGGGATTGCAGGCTTTTTCATTAGCTCCTATTTGTGGTGCACAATTTTGTGGAATATAGGTAGTGGTTATGACCGATTTGATAGAAAAGAAGGAATAGTGTGTATTTTTCGTTGGGGATTTCCTGGAATAAATCGTCGCATCTTCCTTCGATTCCTTATAAAGGATATCCAATCAATCAGAATGGAGGTTAAAGAGGGTCTTTATTCTCGCCGTGTCCTTTATATGGAAATCAGAGGTCAAGGAGCCATTCCCTTGACTCGTACTGATGAGAAT---TTAACTCCACGAGAAATTGAACAAAAAGCCGCTGAATTAGCCTATTTCTTGCGCGTACCAATTGAAGTATTT---------------------------------------------------------------------------------------------------------------------------------------------------------------------------------------------------------------------------------------------------------------------------------------------------------------------------------------------------------------------------------------------------------------------------------------------------------------------------------------------------------------------------------------------------------------------------------------------------------------------------------------------------------------------------------------------------------------------------------------------------------------------------------------------------------------------------------------------------------------------------------------------------------------------------------------------------------------------------------------------------------------------------------------------------------------------------------------------------------------------------------------------------------------------------------------------------------------------------------------------------------------------------------------------------------------------------------------------------------------------------------------------------------------------------------------------------------------------------------------------------------------------------------------------------------------------ATGTCACAATATTTTTTTTATACATGCCAAAGCGATGGAAAAGAAATAATATCTTTTACC------------------TATCCACCAAGTTTATCGACTTTTTCAGAAATGATAGAACGAAAAATGGCT---TTGTACACTAAA---------------------------------------------------------------------GAACAACTTGACCATGAGGATGCA------------TATAATTTTTTTTTTTCATTAGTAGAAAAAAAAAAATACAACTTGAACAATGAATTAATAAGCCGAATAAAGATTTTAGAAAAAGAAAAAAGA---------------------TATCCTTCTGTAAATATACTTGAAAAAAGGATCAGATTATGC------------------------AATGATGAAAAAGGACAAGAATACCCCCCCAAAATTTATGATCCCCTCTGGAATGGACCATATCGTGGAATAATTAAAAAATTA---------------------------------------CATTCGCAT------ACAATCATGAATGATTTA---------------ATCAATTAT---------------------------------------------------------ACAAAAGACTCTATAGAAATATTTTGGATAAATAAAATTTATGAGCTCCTT---------TCCATTTCTAAAAAT---TCC------CAAGAATTGGAACACCAAATAAACCCATTT------GAGAAAAAATCATCATTGAATAATATTATAAATTCCTTAACGTCAATTGATGAATTTTCTTTTGAATCCATACCCGATTTTGAT------------------------------------------------------------------------------------TCAAAAAAACACTCTTTATTAACAGAAGAAAGGAAAATGGATTCAGCAGAAAATAAAGCAAAATCTTTAAAATTAGTATTCGATATAATTAAA---------------------------------------------------------ACG------GATCCAAACGATCGAATAACAACTAGA---AAAAAATAC------ATTGGAATAGAAGAAATGAGTAAAAAGGTTTCTCGCTGGTCATACAAATTAACC------GATGATTTG---------------------------------------------------------------------------------------------------------------------GAAGAACAAGAAGAAGAAAATGAGGAAGAACCAACAGAAGAT------CATGAAATTCGTTCAAGAAAAGCAAAACGAGTTGTAATTTAT---------------------------ACTGATAATGATAAAAATATAAATTCTTCT---------ATTAATAAT---------ACTAATACCAATACAAGTAAT---------------------------------------------------AGTGATCCA------GCGGAAGAAGTCGCTTTGATACGTTACTCACAACAATCTGATTTTCGTCGGAATATAATCAAAGGATCCATG---CGTGCTCAAAGACGTAAAACAGTT---ACTTTGGAAATATTTCAAGTAAATGTACATTCCCCGCTTTTTTTGGATCGAATAAAC------AAAACATTTTTTTTTTCTTCTTTTGAT---------------------------------ATCTATGAAACAATGAATATAATTTTT------CAAAATTTTGTGAAGAGA------AAAACAGAATTGAAAACTTCTGAT---------TTT---GAGGAGGAA---ATCATAAAAGAAAAAGAA------------------------------AAAAAAGAAGAAAATGAACGA---------------------------------------ATAGCAATATCA------------------------------GAAACTTGGGATAGTATTATATTT---------GCTCAAGCAATAAGAGGTTTGATGTTAGTAACCCAATCCTTTCTTAGAAAATATATTGTATTGCCTTCATTAATAATAGCTAAAAATATTGGACGTATGTTATTATTACAATTCCCTGAATGGTATGAGGATTTAAAAGAATGGAATAGAGAAATGCACGTTAAATGCACCTATAATGGTGTTCAATTATCCGAAACAGAATTTCCCAAAAATTGGTTAACAGATGGTATTCAAATAAAGATTCTATTTCCTTTCTGTTTAAAACCGTGGCGAAGATCTAAATCGCAAAGATCTAAAATA---------GAATCTCATCATATAGATCCAATGAAAAAAAAAGGA------AAAAAAGAAAATTTTTGTTTTTTAACAGTTTGGGGAATGGAAACGGAACTCCCTTTTGGTTCTCCCCGA------AAACGACCCTCT---------TTTTTTGAACCC------------ATATATAAGGAACTCGAAAAACAAATTAGAAAAATGAAAAAAATATTCTTTCGAGTTCTAAAAGTTTTAAAAGAAAAAACCAAATGGTTCATTAAAAAA---------------------------------------------------------------------------------------CTTCTAATTATAAAACTAATAATA------------------AAGAAACTTGAAAAGATAAATCCAATTTTCTTATTTGAATTGAAAAAAGTACAAGTATATAAA------ACCAATGAAAATGAAAAA------GAT---TCCAAAGAAAATAATAAGATT------ATTAATGAATCAACCATTCAATTTCAATCCACGAATTGGACA------AATTTTTTACTT------ATAGAAAAAAAGATGAATGATCTTGCTGATAAAACAATTACAATCAGAAATAAAATAGAAAGAATCACAAAAGAGAAGAAAAAAATAGTAATA------ACCTATGATAATAAAATATCAGAATCGGGGAAAGATATTTGGCAA---------ATATTAAAAGGAAAAAATACCCGA------------TTAATACGCAAATCAAATTATTTCCTG---AATTCTTTT------ACTGAAAAAATATACATGGATATCTTACTACCCATTATTAGT---ATTAGCATTTATAGAATCAATGCAAAACTTTTA---------ACAAAAAAA------------------ACGATCAATAAACCCATT------------------------------------------TGTATCAATGAAGGAAATCAAGAAGGAATT------------GATGAAAGAGATCAAAGTACAATGAACCTTATT------TCCACTATAAAAAATGACCTTTCCAAT---------------------CCGAATATTAAT---AACAATTCAAATATTTAT------TACGACTTATCTTCTGTGTCCCAAGCATATGTATTTTACAAATTATCACAAACCCAATTACTTAAT------AAGTATAACTTAAAACCTATACTTAAATAT------CAAAAGACCTATCCTTTTATTAAGCAAAAAATAAAATTTTATTGTATGACACAAGGAATATTTGATTCCCAATCAAGA------TATAAGAAAATTCATAAGTCTGGAATAAATGAA---TGGAAAAATTGGTTAAAGGGTCATAATCAATACAATTTATCTCAA---------ACTAAATGGTCTCAA------TTAGTACCGAAAAAATGTCGAAATAGAATCAATCAATATTGTACCTTTCAAAATAATAAAGACTCAAAAAATTTGTATTCATATAAAAAAGAAAAAGATCGA------TTCATTCATTCTATGAATGAAAATGACTATGCAATAGATTCATTG---------------------ACAAGCCAA---AAACCAAAATTAAAAAAACATTACAGGTATGATCTTTTATCAAAAAAATAT---------------------ATA------AATTATGGAAAT---AACAAAGACTTTATATATATA---------TATAAATCAATATTACAAGCAAACAAGGACCAAGAAATTCGATATAATTTATATACATTG---AAACCCGAATTTTTTTCTATCTTAGAAAGTATA------------GCTATTAATGATGATTTTATAAAAGATTTTCTAGAAGAAAAATCC------------------------ATT------------TTTGATACACACAAAAAT---TTG------GATAGAAGATTTTTTGATTGT---AGAATTCTATATTTTTGTCTTAAA------AAGAATATCAATATT------------------------------------------------------------------------------------------------------------AAGACC------------------------------------------------------TGGACGAATATGCAT------ATTGGCACTAAAATT------GATAAAAATACTAATACTGAAAAAGAA---------ATAAAAAAGTTGAAA------------------------------------------------------AAAAAGATCCTTTTTTTTATTACAATTCCTCAAGAAATTAATCGACCC------------------------------------------------------------------------------------------------AATAAAAAAAAAAACTTTTTTGATTGGATGGGAATGAATCAA---------------------------------------------GAAAAAACTTAC---CATACCATA------------------------------TCAAATCTAGAACCTTGGTTC------TTCTCCGAATTTGTACTACCCTTTGAT---------------GCATATCAAACTAAA---------------------CCATGGGTCATACCGATCAAATTGCTTCTCTTAAATATTAATTTATATGAA------------------------------------------------------------------------------------------------------------------TATGAAAATTTGATTAGTCAAAATCAAAAT---------ATCAACGTAAATAAA------------------------------AAAAGAAATCTTCAGACATCATCTAATCAAAAAGAA------TATAGTAAATTCAAATTTAAAAATTTAAACCAAGAAAAA---AAT------GAACAAGAGAATCAAGGAAACCTTGAATTAGATTTAAGAAAACAAAACAAAAAAAAGAATATTGAAGAG---GATTACACGAGATCAGAT------ATTAAAAAAGAAAAAAAAAAAAAACAAACCAAGAATAAC------AAAGAAGCCGAACTCAATTTCTTCCTGAAAAAGTAT------TTCCTTTTTCAATTAAGATGG---GATGATCCCTTGAATCAAAGAATGATCAATAATATA---------------------------------------AAAGTATATTGTCTCCTACTTAGACTG---------------------------------------------------ATAAACCCAAAGGAA---------ATTGCT------------ATATCCTCGATTCAAAGAGGGGAAATGCATCTGGATGTAATGCTAATTCAAAAGGAT------------TTAGCTCTTACACAATTGATAAAAAGGGGAATATTGATTATAGAACCACTTCGCTTATCTATAAGA---CGAGAT------------GGAAAATTTATTATATATCAAACCATAAACATAGGTATTTCGTTGGTTGATAAAAGAAAACGCGAAAAA---------------------GATAAAAAATGCATAAAAAAGGGATATTATGATAAGAAGAATTCTAAAAAATTC------ATTGGACAAGAAGACAACAATATGCTTTTGAATGAAGATCCAGATCGTTATGATTTTCTTGTTCCTGAACATATTCTATCTCCTATACGCCGTAGAGAATTGAGAACTCTAATTTGTTTTCATTGCCAAAATTGCAAT---------------------------GTTGGCAATGAAAATAACATAAGAAACTCCACAGAAATTTTGAAT---------TTGAATGAGGACAAATGCTTT------AATACAGATTTAGTAAAATTC------AGCAAATTCTTTCTTTGGCCCAATTACCGATTAGAAGATTTAGCTTGTATCAATCGATATTGGTTTGATAGCAATAATGGTAGTCGTTTTAGTATGTCAAGAATACATATGTATCCACAATTCAGAATTAGTATGAAACGGCATCAATTCAAATCTTGGATCGTCGAATTGAGAGAGATATTGAGAGAGATTAAGAATTCTCACTATTTCTTAGATTCATGGATCAAATTCGATTCAGTGGGATCTTTCACTCACATTTTTTTCCAACAAGAACGTTTTATGAAACTCTTTGACCCCCGAATTTGGAGTATCCTACTTTCACGCGATTCGCAGGGTTCAACAAGCAATCGATATTTC------------ACGATC------------------------------------------------------------------------------------------------------------------------------------------------------------------------------------------------------------------------------------------------------AAAGGCGTAGTACTGCTTGTAGTAGCGGTCCTTATATCTCGTATT------AACAATCGAAAGATGGTCGAAAGAAAAAATTTGGATTTGATGGGTCTTCTTCCTATACCTATGAATTCCATTGGACCCGGAAATGAAACATTGGAAGAATCTTTTTGGTCTTCCAATATCAATAGGTTGATTGTTTCGCTCCTGTAT------CTTCCAAAAGGGAAAAATATTTCTGAGAGTTGTTTCATGGATCCGCAAGAGAGTACTTGGGTTCTCCCA------ATAAAT---AAAAAGTGTATCATGCCTGAATCTAACCGGAGTTCGCGGTGGTGGAGG------AACCGGATCGGAAAAAAGAGGGATTCTAGTTGTAAGATATCTAATGAAACCGTAGCTGGAATTGAGATCTCATTCAAAGAGAGAGAT------AGCAAATATCCGGAGTTTCTTTTTTTATCC---------------------------------------------------------------------------------------------------TATACAGATGATCCGATCCGGAAGGACCATGATTGGGAATTGTTTGATCGTCTTTCTCCGAGGAAGAAGCGAAACATAATCAACTTGAATTCGGGACAGCTATTCGAAATCTTAGGGAAAGGCTTGATTTGTTATCTCATGTCTGCTTTTCGTGAAAAAAGACCAATT------GAAGGGGAGGGTTTCTTCAAACAACAAGGAGCTGAGGCAACTATTCCATCAAATGATATTGAGCATGTTTCCCATCTCCTCTCGAGAAACAAGTGGGATATTTCTTTGCAAAATTGTGCTCAATTTCATATGTGGCAATTCCGCCAAGATCTCTTCGTTAGTTGGGGGAAGAATCAGCACGAATCGTATTTTTTGAGGAACGTATCGAGAGAGAATTTGATTTGGTTAGACAATGTGTGGTTGGTAAACAAGGATCGGTTTTTTAGCAAGGTACGGAATGTATTGTCAAATATTCAATATGATTCCACA------AGATCTATTTTCGTTCAAGTAAGGGATTCTAGCCAATTGAGAGGATCTTCTGATCAATCCATAGATCATTTCGATTCCATTAGAAATGAGGATTCCGAATATCACACATTGATCGATCAAACAGAGATTCAGCAACTA------AAAGAAAGATCGATTCTTTTGGATCCTTCCTTTCTT------CAAACGGAACGAAGAGAGATAGAATCAGATCGATTC------CCGAAATGCCTTTTTGGAACTTCCTCAATGTCCCGGCTATTCACGGAACGTGAGAAGCAGATAATTATTCATCTGCTTCCG------GAAGAAATCGAAGAATTTCTTGGGAATCCT------ACAAGATCAATTCGTTCTTTTTTCTCTGACAGATGGTCAGAACTTCATCTGGGTTCGAATCCTATTGAGAGGTCCACTAGAGATCAGAAA---------------TTTTTGAAGAAAAAACAAGATGTTTCTTTTGTCCCTTCCAGG---CGATCGGAAAATAAAGAAATGGTTGAT---ATATTCAAGATAATTACGTATTTACAAAATACCGTCTCAGTTCATCCTATTTCATCAGATCCGGGATGTGATATGGTTCCGAAGGATGAACCGGAT---ATGGACAGTTCCAATAAGATTTCATTCTTGAACAAAAATCCATTTTTTGATTTATTTCATCTATTCCATGACCGGAACAAAAGGGGATACACGTTACACCACGATTTTGAATCAGAAGAGAGATTTCAAGAAATGGCGGATCTATTCACTCTATCAATAACCGAG------CCGGATCTGGTGTATCATAGGGGATTTGCCTTTTCT------ATTGATTCCTACGGGTTGGATCAAAAAGAATTCTTGAATGAGGTATTCAACTCCAGAGAGAAATCGAAAAGGAAATCC------TTATTGATTCTACCTCCTCTTTTTTATGAAGAGAATGAATCCTTTTATCGAAGGATCAGAAAAAAATCGGTC---CGGATCTACTGCGGGAATGATTTGGAAGATCCAAAACGA------------AAAACGGCAGTATTTGCTAGC------AACAACATAATGGAGGCAGTC------AATCAATAT------AGATTGATCCGAAATCTGATTCAAATCCAATATAGCACCTATGGGTACATAAGAAATGTATCGAATCGATTCTTT------TTAATGAATAGATCCGATCGCAACTTCGAATATGGAATTCAAGGGGATCAAATAGGAAATGATACTCTGAATCATATAACTATAATGAAATATACGATCAACCAACATTTA------TCGAATTTGAAAAAGAGTCAGAAGAAATGGTTTGATCCT------CTTATTTCTCGAACCGAGAGATCCATGAATCGGGATCCTGATGTATAT---------------------AGATACAAATGGTCCAATGGGAGCAAGAATTTCCAGGAACATTTGGAACATTTCGTTTCTGAACAGAAGAACCGT------TTTCAAGTAGTGTTC------------------------------------GATCGATTACGTATTAAT------------CAA---------------------------------------------------------------------------------------------------TATTCGATTGATTGGTCCGAGGCTATC---------------------------------------------------------------------------GACAAACAAGATTTGTCTAAGTCATTTCGTTTCTTTTTGTCCAAGTCACTTCTC---------------------------------------------TTTTTGTCCAAGTCACTCCCCTTTTTGTCCAAGTCACTTCCCCTTTTCTTT---------------GTGAGT------ATCGGGAATATCCCCATTCATAGGTCCGAGATCCACATCTATGAATTGAAAGGTCCGAATGATCAACTCTGCAATCAGTTGTTAGAATCAATAGGTGTTCAAATC------GTTCATTTGAATAAATTGAAACCCTTCTTATTGGATGATCAT------------------------------------------------------GATACTTCC---------------------CATGGAGGAACAATATTACCATTTTTGTTCAAAAGGATACCAAAGTGGATGATTGACTCATTCCATACTAGAAATAATCGCAGGAAATCCTTTGATAACACGGATTCCTATTTCTCAATGATATTCCATGGTCGAGACAATTGGCTGAATCCCGTGAAACCATTTCATAGAAGTTCATTGATATCTTCT------------------TTTTATAAAACAAATCGACTTCGATTCTTGAATGATCCAAATCACTTCTGGTTCTATTGT---------------------AACAAAAGATTGCCTTTTTATGTGGAAAAGACCCGTATC---------AATAATGATGATCTTACATATGGACAATTCCTCACTATCTTGTTCATTCGCAACAAAATATTTTCTTTGTGCGTCGGTAAAAAAAAACATATTTTTTTGGAGAGAGAGACTATTTCACGAATCGATTCACAGATATTTGACATATTCATACCT------AACGATTTTCCACAAAGTGGTGACGAAACGTATAATTTGTAC---------------------------------AAATCTTTCCATTTT---------------------------------------------------------------------------------------------------------------CCAATTCGATCCGATCCGTTCGTTCGTAGAGCTATT------TACTCGATTGCAGACATTTCTGCAACACCTCTAACAGAGGAACAAATAGTCAATTTTGAAAGAACTTATTGTCAGCCTCTTTCA---------------------------------------------------------GATATGAATCTATCTGATTCAGAAGGGAAGAACCTGCATCAGTATTTCAGTTTCAATTCA------AACATGGGTTTGATTCACACTCCATGTTCT------------GAGAAATATTTACCATACGGAAAGAGG---AAA------------------------------------------------------------------------------------------------------------------------------------------AAA---------CGGAGTCTTTGTCTAAAGAAA---------------------------------TGCGTTGAGAAACGGCAGATGTATAGAACCTTTCAACGAGATAGTGCTTTTTCAAATCTCTCAAAATGGAATCTG------------------------------------------------------------------------------------------------------------TTCCAAACATATATGCCGTGGTTCCTTACTTCGACGGGGTGCAAATATCTAAATTTA---ACCCTTTTAGATACTTTTTCAGACCCATTGCCGATACCG---------ATACTAAGTAGCAGTCAC------------------AAATTTGTATCTATTTTTCATGATATTATG---CATGGATCAGATATATCATGGCCAATTCCTCAGAAGATTCTTCCACAATGGACT---------------------------CTTATAAGT------GAGATTTCGAGTAAGTGTTTACAG------AATCTTCTTCTGTCCGAAGAAATGATTCATCGAAAT---------------------------------------------------------------AATGAGTCACCCGTTCCATCGATATGGGCACATCTGAGATCAACAAATGCTCGG------GCGTTCCTCTATTCAATCCTTTTCCTTCTTCTTGTTGCTGGATATTTCGTTCGTATACATCTTCTCTTTGGTTCCCGAGTCTCTAGTGAGTTACAGACAGGGTTAGAAAAGATCAAATCTTTGATGATTCCATCATACATGATTGAATTGCGAAAACTTCTGGACGGGTATCCTACA------TCTGAACTGAATTCTTTCTGGTTAAAGAATCTCTTTCTAGTTGCTCTGGAACAATTAAGAAATTCTCTG------------GAAGAAATACGGGGT------TCCGCTTCTGGTGGCAACATGCTATTGGGTGTGGGTTGTAGTCCCGCTTATGCGGTCGAATTGATACGTTCTAAGAAGAAATATTTGAATATC------AAT------------------------------------------------CTCATAAGTATCATACCAAATCCCATCAATCGAATCACTTTTTCGAGAAATACGAGACATCTAAGTCGTACAAGTAAAGAGATCTATTCATTGATAAGAAAA---AGAAAAAAGGTGAACAGT------GAT------TGGATTGATGATAAAATAGAATCCTGGGTCGCGAACAGTGATTCGATTGATGATGAAGAAAGAGAATTCTTG---------GTTCAGTTCTGCGCCTTAACGACA------GAAAAAAGGATGGATCAAATTCTATTGAGTCTGACTCATAGTGATCAT------TTATCAAAGAATGACTCTGGTTATCAAATGATTGAACAACCGGGATCAATTTACTTACGATACTTAGTTGACATT------CATAAAAAGCATCTAATGAATTATGAGTTCAATAGATTCTGTTTAGCAGAAAGACGGATATTCCTTGCTCATTATCAGACAATCACTTATTCACAAACCTCGTGTGGGGCTAATAGTTTTCATTTCCCATCTTATGGAAAACCCTTTTCGATCCGCTTAGCCCTATCCCCT---------------------------------------------TCTAGGGGTATTTTAGTGATAGGTTCCATAGGAACTGGACGATCTTATTTGGTCAAATACCTAGCGACAAATTCCTATGTTCCTTTCATTACGGTA---TTTCCGAACAAGTTCCTGGAT------GAC------AAGCCTAAAGGTTATCTTATTGATGATATCGAT------------------------------------------------ATTGATGAT---------GATGATATCGATATTGATGATAGTGACGATATCGATATTGATGATAGTGAC------GATATCGATATTGAT---GACCTTGATACGGAGCTGCTA------ACTATGACGAATGTGCTAACTATGTATATGACGCCGAAAATA------GACCGATTT------GATATCACCCTTCAATTCGAATTAGCAAAAGCAATGTCTCCTTGCATAATATGGATTCCAAACATTCATGATCTGTATGTG------ACTGAGTCGAATTACTTATCCCTCGGTCTATTAGAGAACTATCTC------TCCAGAGATTGTGAAAGATATTCCACTAGAAATATTCTTGTTATTGCTTCGACTCATATTCCCAAAAAAGTGGATCCCGCTCTAATAGCTCCGAATAAATTAAATACATGCATTAAGATACGAAGGCTTCTTATTCCACAACAACGAAAGCACTTTTTCATTCTTTCATATACTAGGGGATTTCACTTGGAAAAGAAAATGTTCCATACTAACAGATTCGGGTCCATAACCATGGGT------------------------TCCAATGCACGAGATCTTGTAACACTT---ATCAAT------GAGGCCCTATCAATTAGTATTACACAGAAGAAATCAATTATAGAA---ACTAATACAATTAGATCAGCTCTTCATAGACAAACTTGGGATTTGCGATCCCAGGTAAGATCGGTTCAGGATCAT---------------------------GGGATCCTTTTTTATCAGATAGGAAGGGCTGTTGCACAAAATATA------CTTCTAAGTAATTGC------CCCATAGATCCT---ATATCTATCTATATG---------------AAGAAGAAATCATGTAAGGAAGGGGATTCCCATTTGTACAAATGGTACTTCGAGCTTGGAACAAGCATGAAGAAATTAACGATACTTCTTTATCTTTTGAGTTGTTCTTCCGGATCGGTCGCTCAAGATCTTTGGTCTTTACCCAGAGCTGATGAAAAAAATGGGATCACTTCTTATGGATTCGTTGAGAATGATTCTGATCTAGTTCATGGC---------------------CTATTAGAAGTAGAAGGCGCTCTGGTGGGATCCTCACGGACAGAAAAAGATTGCAGTCAGTTTGAT---------AATAATCGAGTGACATTACTTCTTCGGTCCGAACCAAGGAATCCGTTAGATATGATGCAAAATGGATCTTGT---TCTATCGTTGATCAGAGATTTCTATATGAA---AAATACGAATCGGGGTTTGAAGAA---------------GGGGAAGGGGCCGTCGACCCGCAACAG------ATAGCGGAGGATTTATTC------AATCACATAGTTTGGGCTCCTAGAATATGGCGCCCTTGTGGCAATCTATTTGATTAT------ATCGAAAGGCCCACTGAATTGGGATTTCCCTAT------------------------------------------------------------------------------------------------------------------------TGGGCCGGGTCATTTCGGGGCAAGCGGATCATTTATCATAAAGAG---------------------------------------------------------------------------------------------------------------------------------------------------------------------------------------------------------------------------------------------------------------------------------------------------GATGAG------CTTCAAGAGAATGATTCGGAGTTCTTGCAGAGTGGAACCATGCAGTACCAGACACGAGATAGATCTTCCAAAGAGCAAGGCTTTTTTCGAATAAACCAATTCATTTGGGACCCTGCGGATCCATTATTTTTCCTATTCAAAGATCCGCCCTTTGTCTCTGTGTTTTCACGTCGAGAATTCTTTGCAGATGAAGAGATGCCAAAGGGGCTTATTACTTCCCAAACAAAT---------------------------------------CCTCCTACATCTATATATAAACGCTGGTTTATCAAGAATATGCAAGAAAAGCACTTCGAATTGTTGATTCATCGCCAG---AGATGGCTTAGA------AGCAATAGTTCATTATCTAATGGATCTTTCCGTTCTAATACTCTATCCGAGAGTTATCAGTATTTATCAAATCTGTTCCTATCTAACGGA---ACGCTATTGGATCAAATGACAAGGACAGTGTTGAGAAAGGGATGGCTTTTCCCGGATGAAATGAAACATTTGATTTAT------GTAACAGGAGAAGGATTTCCCCCTCCT
>Anomochloa_marantoidea_NC_014062
ATGTCCCGCTATCGAGGACCTCGTTTCAAAAAAATTCGCCGTCTGGGA---GCTTTACCAGGACTCACTAGAAAAACACCT------AAATCTAGAAGTAAT---CTTCAAAATCAACTCCAGTCTGGG------------------------AAAAAAGAGCAATATCGTATTCGTCTTCAAGAAAAACAGAAATTGCGTTTTCATTATGGTCTGACAGAACGACAATTACTTAGATATGTCCATATCGCTGGAAAAGCAAAAAGGTCAACAGGTCAGGTTTTACTACAACTACTTGAAATGCGTTTGGATAATATACTTTTTCGATTGGGTATGGCTTCAACCATTCCTGGGGCCCGGCAATTAGTTAACCATAGACATATTTTAGTTAATGGTCGTATAGTCGATATACCAAGTTTTCGTTGCAAACCCCAAGATATTATTACTACGAAGGATAACCAAAGATCAAAACGTCTGATTCAAAATTCTATTGCT---------------------------TCATCTGACCGG------ATGCAATTG---------------------------CCAAAT------CATTTG---------------------------ACTATTGACACA------------TTGCAATATAAAGGACTAGTCAAAAAAATAATAGCTAGGAAATGGATCGGTCTG---AAAATAAATGAGTTGTTAGTTGTGGAATATTACTCTCGTCAGACTATGATTCAACCTCAGACCCTTTTAAATGTAGCAGACAATAGTGGAGCTCGAAAATTGATGTGTATTCGAGTCATAGGAGCTGCTGGTAATCAGCGATATGCTCGTATTGGTGATGTTATTGTTGCTGTAATCAAAGACGCACTGCCCAAAATGCCTCTAGAAAAATCCGAAATAGTGCGAGCTGTAATTGTACGTACATGTAAAGAATTCAAATGCGAAGACGGTATAATAATACGCTATGATGACAATGCAGCGGTTATCATTGATCAAAAAGGAAATCCAAAAGGAACTCGAGTTTTTGGTGCGATCGCCGAGGAATTGAGAGAA------------------TTGCACTTTAATAAAATAGTTTCATTAGCTCCTGAAGTATTAATGGCAAGAAAAAGTTGGATTCAGAGGGAGAAGAAGCGGCAGAAATTAGAACAGAAATATCATTTGATTCGTGGTTCCTCAAAAAAAAAAAAA------------------------------------------------------------------------AAGATA------------AGCAAAGTTTCATTCTTG------AGTGAAGAAGAAAAGAAAATCCAGCAAAAATTGCAATCCCTACCACGTAATAGTGCACCTACACGCCTTCATCGACGTTGTTTTTTGACCGGAAGGCCTAGAGCTAACTATCGAGACTTTGGGCTATCCGGACACATACTTCGAGAAATGGTTCAATCATGTTTGTTACCGGGTGCAACAAGATCCAGTTGGATGAAAATAAGAGCTTCCGTTCGTAAAATTTGTACAAAATGTCGACTGATTCGTAGGCGCGGACGAATTAGAGTCATTTGT---TCCAATCCGAAGCATAAACAAAGACAGGGG????????????????????????????????????????????????????????????????????????????????????????????????????????????????????????????????????????????????????????????????????????????????????????????????????????????????????????????????????????????????????????????????????????????????????????????????????????????????????????????????????????????????????????????????????????????????????????????????????????????????????????????????????????????????????????????????????????????????????????????????????????????????????????????????????????????????????????????????????????????????????????????????????????????????????????????????????????????????????????????????????????????????????????????????????????????????????????????????????????????????????????????????????????????????????????????????????????????????????????????????????CGAGTCGACGAAATTCATAAAATTCTCCGCGAACGTATTGAACAATATAATAGAAAAGTCGGGATTGAGAATATAGGTCGCGTAGTTCAAGTGGGTGACGGGATTGCTCGTATTATAGGTCTTGGTGAAATAATGTCAGGTGAATTAGTCGAATTTGCAGAAGGGACTAGAGGTATTGCTCTGAATTTGGAATCCAAAAATGTTGGGATTGTATTAATGGGCGATGGGTTGATGATACAAGAAGGAAGTTTTGTAAAAGCAACAGGAAGGATTGCTCAGATACCCGTGAGTGAGGCTTATTTGGGTCGTGTTATAAATGCTCTGGCTAAACCTATTGATGGGAAAGGCGAAATTGGAGCTTCGGAATCTCGCTTAATTGAAGCCCCTGCTCCGGGTATAATTTCCAGGCGTTCCGTATATGAACCCCTTCAAACAGGGCTTATTGCTATTGATTCGATGATCCCCATAGGGCGCGGTCAGCGAGAGTTAATTATTGGGGACAGACAGACTGGCAAAACAGCAGTAGCCACAGATACAATTCTCAATCAAAAAGGGCAAAATGTAATATGTGTTTATGTAGCTATCGGGCAAAGAGCATCTTCTGTGGCTCAGGTAGTAACTACTTTCCAGGAGGAGGGGGCCATGGAATACACTATTGTAGTAGCTGAAATGGCGGATTCACTTGCTACATTACAATACCTCGCTCCTTATACCGGAGCGGCCCTGGCTGAGTATTTTATGTACCGCGAACGACATACTTTAATAATTTATGATGATCTCTCCAAACAGGCACAAGCTTATCGCCAAATGTCCCTTCTATTAAGAAGACCCCCCGGCCGCGAAGCTTATCCAGGGGATGTTTTTTATTTGCATTCACGCCTTTTAGAAAGAGCCGCTAAATTAAATTCTCTTTTAGGCGAAGGGAGTATGACCGCTTTACCAATAGTTGAGACTCAATCTGGAGACGTTTCTGCCTATATTCCTACTAATGTAATTTCCATTACAGATGGACAAATATTCTTATCCGCAGATCTATTCAATGCCGGAATTCGACCTGCTATTAATGTGGGTATTTCTGTTTCCAGAGTAGGATCCGCAGCTCAAATTAAAGCCATGAAACAAGTAGCTGGCAAATTAAAATTGGAACTAGCTCAATTCGCAGAGTTACAAGCCTTTGCACAATTCGCCTCTGCTCTCGATAAAACGAGTCAGAATCAATTGGCAAGAGGTCGACGATTACGGGAATTGCTTAAACAATCCCAATCAAACCCTCTCCCAGTGGAAGAGCAGATAGCTACTATTTATACCGGAACGAGAGGATATCTTGATTCGTTAGAAATTGAACAGGTAAAGAAATTTCTGGATGAGTTACGTAAACACTTAAAAGATACTAAACCTCAGTTCCAAGAAATTATATCTTCTAGCAAGACATTCACCGAGCAAGCGGAAATCCTTTTGAAGGAAGCTATTCAGGAACAGCTCGAACAGTTTTCACTTGGGCGTATCGATCAAATTATTGGACCGGTGCTGGATGTCACTTTTCCCCCGGGCAAGTTGCCTTATATTTATAACGCTTTGGTAGTCAAGAGTCGA---GACACTGCCAGT---AAGCAAATTACTGTGACTTGTGAGGTACAACAATTATTAGGAAATAATCGAGTTAGAGCTGTAGCTATGAGTGCTACAGACGGGCTGATGAGAGGAATGGAAGTGATTGACACGGGAGCTCCTCTCAGTGTTCCCGTCGGCGGAGCTACTCTCGGACGAATTTTCAACGTTCTTGGAGAGCCTGTTGACAATTTGGGTCCTGTAGATACTAGCGCAACATTCCCTATTCATAGATCTGCACCTGCCTTTATCGAGTTAGATACGAAATTATCTATCTTTGAAACAGGGATTAAGGTGGTCGATCTTTTAGCTCCTTATCGGCGTGGAGGAAAAATCGGACTATTTGGGGGGGCTGGAGTAGGTAAAACAGTACTCATCATGGAATTAATCAACAACATTGCTAAAGCTCATGGAGGCGTATCCGTATTTGGCGGAGTAGGGGAACGGACTCGTGAAGGAAATGATCTTTATATGGAAATGAAAGAATCCGGAGTAATTAATGAAAAAAATTTTGAAGAATCAAAGGTAGCTCTAGTCTATGGTCAAATGAATGAACCGCCGGGAGCTCGTATGAGAGTTGGTTTGACTGCCCTAACTATGGCGGAATATTTCCGAGATGTTAATAAGCAAGACGTGCTTCTATTCATCGATAATATCTTTCGTTTTGTTCAAGCAGGATCGGAGGTATCCGCCTTATTAGGGAGAATGCCCTCCGCAGTAGGTTATCAACCTACTCTTAGTACAGAAATGGGTTCTTTACAAGAAAGAATTACTTCTACCAAAAAGGGCTCCATAACTTCGATCCAAGCGGTTTATGTACCTGCGGACGATTTAACCGACCCTGCTCCTGCCACGACATTTGCACATTTAGATGCTACTACCGTACTTTCCAGAGGATTAGCCTCCAAAGGTATTTATCCAGCAGTCGATCCTTTAGATTCAACCTCCACTATGTTACAGCCTCGGATCGTTGGCAACGAGCATTATGAAACTGCGCAAAGAGTTAAGGAAACTTTACAACGTTACAAGGAATTGCAGGACATTATCGCAATTCTTGGGTTGGATGAATTATCAGAAGAGGATCGTTTAACTGTAGCAAGAGCACGCAAAATTGAGCGTTTCTTATCACAACCCTTCTTTGTGGCAGAAGTTTTTACCGGTTCCCCAGGAAAGTACGTTGGTCTTGCAGAAACCATTAGGGGTTTTCAACTGATCCTTTCCGGAGAATTAGACGCTCTACCCGAACAGGCCTTTTATTTGGTGGGCAATATCGACGAAGCTAGCACGAAAGCTATAAACTTAATGAAA---------TTAAATCTTTATGTACTGACTCCTAAGCGAATTATTTGGGAT---TGTGAAGTGAAAGAAATCATTTTATCTACTAATAGTGGCCAAATTGGCGTATTACCAAACCACGCCCCCATTAACACCGCTGTAGATATGGGTCCTTTGAGAATA---CGCCTCCTCAACGACCAATGGTTAACGGCGGTTCTGTGGAGCGGTTTTGCGAGAATAGTTAATAATGAGATCATCATTTTAGGAAATGATGCGGAGCTCGGTAGTGACATTGATCCGGAAGAAGCTCAACAGGCGCTTGAAATAGCCGAAGCTAACTTGAGTAGAGCTGAGGGTACGAAAGAATTGGTTGAAGCGAAGCTAGCTCTCAGACGAGCTAGGATACGAGTCGAGGCT---GTCAATTGGATTCCTATGCAAAATGTAACCCATTCT------------------------------------TTTATTTTTTTGGGTCAATGGCCATCCGCTGGGAGTTTCGGGCTTAATACCGATATTTTAGCAACAAATCTAATAAATCTAACTGTAGTGATTGGTGTATTGATTTTTTTTGGAAAGGGAGTG---------------TTAAAGGATTTATTAGATAATCGAAAACAGAGGATCTTGAGTACTATTCGAAATTCGGAAGAATTACGTAGAGGGACCGTTGAGCAGCTTGAAAAAGCTCGGATTCGATTGCAGAAAGTGGAACTAGAAGCAGATGCGTATCGAATGAATGGGTACTCTGAGATAGAACGAGAAAAAGCAAATTTGATTCATGCTACTTCTATTAGTTTGGAACAATTAGAAAAGTCTAAAAACGAAACCCTTTATTTTGAAAAACAAAGAGCGATGAATCAAGTCCGACAACGGGTTTTCCAACAAGCCGTACAAGGGGCTCTAGGAACTCTGAATAGTTGTTTG------AATACCGAGTTACATTTCCGTACGATTCGTGCTAATATTGGCATTCTCGGGTCCATGATGAATCCACTAATTGCTGCCGCTTCCGTTATTGCTGCTGGATTAGCCGTAGGGCTTGCTTCGATTGGGCCTGGAGTTGGTCAAGGTACTGCTGCAGGACAAGCTGTAGAGGGTATTGCGAGACAGCCAGAAGCAGAAGGTAAAATACGAGGTACTTTATTGCTTAGTCTAGCTTTTATGGAAGCTTTAACAATTTATGGACTGGTTGTGGCGCTAGCACTTTTATTTGCGAATCCTTTTGTTATGAAAGTTATACCATGTTCCATTAAAACACTCAAGGGGTTATACGACATATCGGGTGTAGAAGTAGGCCAACATTTCTATTGGCAAATAGGAGGTTTACAAATTCATGCCCAAGTACTCATCACTTCCTGGGTCGTAATTACTATTTTGCTAGGTTCAGTCATCATAGCTGTTCGGAATCCACAAACCATTCCGACCGATGGTCAAAATTTCTTCGAATATGTCCTTGAGTTTATTCGAGACTTGAGCAAAACTCAGATTGGA---------GAAGAATATGGTCCTTGGGTTCCCTTTATTGGAACTATGTTCCTTTTTATTTTTGTTTCGAATTGGTCGGGTGCTCTTTTCCCTTGGAAAATTATAAAGTTACCTCATGGGGAATTAGCTGCGCCTACGAATGATATAAATACTACTGTTGCTTTAGCTTTACTCACGTCAGCGGCATATTTTTATGCAGGTCTTAGCAAAAAAGGATTGAGTTATTTCGAGAAATATATTAAACCAACTCCAATCCTTTTACCAATTAACATTCTAGAAGATTTCACAAAACCATTATCTCTTAGCTTTCGACTTTTCGGGAATATATTGGCGGATGAATTAGTAGTTGTTGTTCTTGTTTCTTTAGTCCCCTTAGTAGTCCCTATACCGGTCATGTTTCTTGGATTATTTACTAGTGGTATTCAAGCTCTTATTTTTGCAACGTTAGCCGCAGCCTATATAGGCGAATCCATGGAGGGTCATCATATGCTATTTGCAACTTTAGAACATATATTAACTCATATTTCTTTCTCAACTATTTCCATTGTGATTACGATTCATTTGATAACC------TTATTAATTCGTGAACTTTTGGAATTACGTGATTCGTCAGAAAAGGGGATGATAGCTACTTTTTTCTCTATAACGGGATTCCTAGTTTCTCGTTGGGCTTCCTCGGGACATTTTCCATTAAGTAATTTATACGAGTCATTAATCTTCCTTTCATGGGCTCTCTATATTATT------CATATGATTCCTAAGATA------CAAAGTGCT------AAAAATGATTTA------------------AGCATAATAACAGCACCAAGTACGATTTTAACTCAAGGCTTTGCCACGTCAGGT------CTTTTAACGGAAATGCATCAATCCACAATACTAGTACCTGCTTTACAATCTCAGTGGTTAATGATGCATGTAAGTATGATGTTATTAAGCTATGCAACTCTTTTGTGTGGGTCCTTATTTTCAGCCGCTCTTCTAATCATT---------AGATTT------CGAAAACATTTCGATATCTTTTGT---------------------------------------------------------------------GAGATT------GAA------TAT------------TTTAATGTAGAAAGAAGTGCTTTAAAAAACACCTCTTTTCCT---------------TCATTTCCAAATTATTACAAATACCAATTAACTGAGCGTTTGGATTATTGGAGTTATCGTGCCATTAGTCTAGGGTTTACCCTTTTAACCATAGGTATTCTTTGTGGAGCAGTATGGGCTAATGAGGCATGGGGATCCTATTGGAACTGGGATCCCAAGGAAACTTGGGCATTTATTACTTGGACCATATTCGCGATTTATTTACATAGT------------------------AGA---------------ACAAATCCAAATTGGAAGGGTACGAATTCGGCACTTGTAGCTTCTATAGGATTTCTTATAATTTGGATCTGCTATTTTGGTATCAATCTTTTAGGAATAGGTTTACATAGTTATGGTTCATTTACAATGAAAAAAAAGAAAGCATTGCCTTCTTTCCTATATCTTCTATCTATCGTA---------CTTTTACCCTGGTGGGTCTCTTTCTTTTTTAACAAATGTCTGGAACTTTGGATTAAGAATTGGTGG------CATACCAGGCAATCCGAAACTCTCTTAACTGATATTCAAGAGAAAAAGGTTCTAGAAAGATTCGTAGAATTAGAAGAACTTTTTCTCTTGGACGAAATGATAAAGGAGTCCCCGAAGACACATATACAAAAACCTCTTACTCTTATCGGAATACACAGGGAAACAATACAATTGGCCAAAACAGATAATGAGGATTATCTCCATATCATTTTGCATTTCGCGACAAATATAATCTGTTTGGCTATTTTAAGTGGTTCTTTTTTTCTGGGTAATGAGGAACTTGTCATTCTTAATTCTTGGGTTCAGGAATTCGTCTATAATTTAAGTGACACAATAAAAGCTTTTTTCATTATTTTAGTTACTGATTTTTGGGTTGGATTTCACTCGACCCGCGCTTGGGAACTAATAATTAGTTGGGTCTACAATGATTTTGGATTGCCTCATAACGATCAAATTATCTCTGGTCTCATTTCTACTTTTCCAGTGATTCTAGATACAATTGTGAAATATGGGATCTTCTATTATTTAAACCGTCTATCTCCTTCGCTTGTAGTCATTTATCATTCAATGAATGAAATGCCTATTGGTGTTCCAAAAGTACCATAC------------CGGATTCCCGGG------------GATGAAGACGCGACTTGGGTTGAC------------------------TTGTACAATGTTATGTATCGAGAAAGGACACTTTTTTTAGGACAAGAGATTCGTGCCGAGATCACGGGTCATATTACAGGTCTCATGGTATATCTC------------------------AGCATAGAA------------GATGGA---------AATAGCGATATTTATTTGTTTATAAACTCTCCCGGCGGTTGGCTAATCTCAGGAATGGCTATTTTTGATACGATGCAAACGGTGACACCAGATATATATACAATATGCATCGGAATAGCCGCGTCCATGGCGTCTTTCATTCTGCTTGGAGGAGAACCCGCCTGTCGTATAGCATTCCCCCACGCTAGGAATATGCTTCACCAACCTGCTAGT---GCTTATTATCGGGCAAGAACGCGA------------------------------------------------GAATTTTTTGCAGAAGTGGAAGAGTTACACAAAGTAAAAGACATGATCACAAGGGTTTATGCACTAAGAACAGGGAAGCCTTTTTGGGTTGTATCCGAAGACATGGAAAGAGATGTTTTTATGTCAGCAGACGAAGCCAAAGCGTATGGGCTTGTCGATCCGAGAGAAGCAAAA---------------------ATCACTTTCGAAGGTTTAGTTACGGAAGCCCTACCCAACGGAATGTTCCGCGTTCGTCTAGAGAATGAC------------ACTATCGTCCTCGGCTATATTTCAGGAAAGATCCGGTGTAGTTCTATACGAATACTG------ATGGGGGATAGGGTAAAAATTGAAGTAAGTCGTTATGATTCAAGCAAGGGA---------------------------------------------CGTATAATTTACAGACTTCCTCCTCCAAAATCT----------------------------------------------------------------------------------TGCATTGCTCATGATCATGGTTTA---AATGGTTCC---------GAACCCGTG---------------------GAAATT------CTTGGT------CGT---AATAACAATAAATTTAGTTCAGTACTTGTGAAACGTTTAATTATTCGAATGTATCAGCAGAATTTTGGGATTAATTCGGTT---AATCAT------------CCT------AACCAAAATCGA------TTGTTGGATCACAACAATTAT------TTTTATTCTCAGTTTTATTCTCATATTCTATCTGAGGGGTTTGCGATTGTTGTAGAAATTCCATTCTCGTTAGGGGTGGTT------TTTTGCCCGGAAGAAAAAGAA---ATACCAAAGTTTCAGAATTTACGGTCAATTCATTCACTATTTCCCTTTTTAGAAGACCAATTTTTGCATTTACATTATATATCACATATAGAAATCCCCTATCCTATCCATTTGGAAATCGTGGTTCAACTCCTTCAATGCCGGATCCAAGATGTTGCATCTTTGCATTTATTGCGATTCTTTCTCAAC------TACTATTCTAATTGGAAT------AGTCTCATTATTTCAATGAAATTG------ATTTTTCTT------TTG---------AAAAAA------GAAAATAAAAGACTATTTAGATTCCTATATAATTCTTATGTATCAGAATGTGAATTTTTCTTCTTTTTTCTTCGTAAACAATCTTCTTGCTTACGATTAACATCTTATGGAACCTTTCTTGAACGAATCCACTTCTATAGAAAGAAGGAACAT------TTTTGGGTAATGTACCCT------GGTTTTTTTCGG---AAAACC------CTATGGGTTTTTATGGATCCTCTTATGCATTATGTTCGATATCAAGGAAAGGCAATTCTTGCATCAAAAGGAACTCCTCTTTTGATGAAGAAATGGAAATGTTACCTTGCCAATTTTTGGCAATATTATTTCCATTTTTGGATTCAACCGCGAAGGATCCAGCAAAAACCATTAGCA------AACTCTTGCTTCGACTTTCTGGGTTATCTTTCCAGTGTAACA---AGAAATCCCTTGGTAGTAAGGAATCAAATGCTGGAAAATGCATTTCTAATAGATACTCGAATTAAGAAATTGGATACCATAGTCCCCGCGATTTCTCTCATTGGATCTTTATCAAAAGCCCAATTTTGTACCGGATCGGGGCACCCTATTAGTAAACCCATTTGGACAGATTTATCAGATTGGTATATTCTTGATCGATTTGGTCGGATATGTAGAAATATTTTTCATTATTATAGTGGATCCTCG------AAAAAACAGACTTTGTATCGAATAAAGTATATACTTCGACTTTCATGTGCGAGAACTTTAGCTCGTAAACATAAAAGCACGGTACGCACTTTTATGCAACGA------TTAGGTTCGGTATTTTTAGAAGAATTTTTTACGGAAGAAGAGCAAGTTCTTTCTTTGATGATAATAGATAGAGTAAGAGTAGAGGTAGAAACTATCCATTCTTTTTCGAAATCGGAATTTTTAAAAGAAGTCTATGGACTGATATGGATT---CTACCCATTTTGACCCTCTTAGTGGGAATCACAATAGAAGTACTCGTAATTGTGTGGTTAGAAAGAGAAATATCTGCATCGATACAACAACGTATTGGCCCTGAATATGCTGGGCCTTTGGGACTTCTTCAAGCTATAGCAGATGGGGCTAAGCTACTTTTTAAAGAAGATCTTCTACCATCCCGGGGAGATATTCCTTTATTTAGCATCGGACCCTCTATAGCAGTTATCTCCATTCTACTAAGTTTTTTAGTTATTCCGTGGGGATATCATCTTGTTTTAGCCGATCTTAGTATTGGTGTTTTTTTATGGATTGCTATTTCAAGTATTGCTCCTATAGGTCTTCTTATGGCAGGATATAGCTCAAATAATAAATATTCTTTTTCAGGTGGTCTACGAGCCGCGGCTCAATCTATTAGTTATGAAATACCATTAACTTTTTGTGTGCTAGCGATATCTCTATTATCTAACAGTTTAAGTACAGTTGATATAGTGGAAGCGCAGTCAAAATATGGTTTTTGGGGGTGGAATATTTGGCGTCAGCCTATAGGCTTTTTAGTTTTTCTAATTTCTTCTTTGGCCGAATGTGAAAGATTACCCTTTGATTTACCAGAAGCAGAGGAAGAATTGGTAGCAGGTTATCAAACCGAATATTCCGGTATCAAATATGGTTTATTTTTTCTTGTTTCTTACCTAAATTTATTAGTTTCCTCTTTATTTGTCACAGTTCTTTACTTAGGCGGGTGGAATTTATCTATCCCC------TACATCCCCATTTTG------GGGTTTTTCCAAATG---------------AATAAAATAGTTCGAATTTTTGAAATGACAATGGGT------------ATCCTTATTACATTCACTAAAGCTTATTTATTTCTCTTCGTTTCTATCACAATAAGATGGACTTTACCCAGGATGAGAATGGATCAATTATTAAATCTTGGATGGAAATTTCTTTTACCTATTTCCCTGGGTAATCTCTTATTAACAACTTCTTCCCAACTTGTTTCACTCATGAAAGCGTCTCATTTGCTTCTCTTCCATGGAAGTTTCATTTTCCCAGAATGTATCCTAATTTTTGGCCTAATTCTTCTTCTGATGATCGATTTAACCTCTGATCAAAAAGATAGACCTTGGTTCTATTTCATCTCTTCAACAAGTTTAGTA------------ATAAGCATAACGGCCCTATTGTTCCGATGGAGAGAAGAACCTATAATTAGCTTTTCGGGAAATTTCCAAACGAACAATTTCAACGAAATCTTTCAATTTCTTATTTTATTATGTTCAACTCTATGTATTCCTCTATCCGTAGAGTACATTGAATGTACAGAAATGGCTATACCAGAGTTTCTGTTATTCGTATTAACAGCTACTCTAGGGGGAATGTTTTTATGTGGTGCTAACGATTTAATAACTATCTTTGTAGCTCCAGAATGTTTCAGTTTATGTTCCTACCTATTGTCTGGATATACCAAGAGAGATCTACGGTCTAATGAGGCTACTATGAAATATTTACTCATGGGTGGGGCAAGCTCTTCTATTCTGGTTCATGGTTTCTCTTGGCTATATGGTTCATCTGGGGGGGAGATCGAGCTTCAAGAAATTGTGAATGGTCTTATCAATACACAAATGTATAACTCCCCAGGAATTTCAATTGCGCTTATATCCATCACTGTAGGACTTGGGTTCAAGCTTTCCCCCGCCCCTTTTCATCAATGGACTCCTGACGTCTACGAAGGA---------------------------------TCCCCCACTCCAGTCGTTGCTTTTCTTTCTGTTACTTCGAAAGTAGCTGCTTCAGCTTCAGCCACGCGAATTTTCGATATTCCTTTTTATTTCTCATCAAACGAATGGCATCTTCTTCTGGAAATCCTAGCTATTCTTAGCATGATATTGGGGAATCTCCTTGCTATTACTCAAACAAGCATGAAACGTATGCTTGCATATTCGTCCATAGGGCAAATCGGATATGTAATTATTGGAATAATTGTTGGAGACTCAAATGATGGATATGCAAGCATGATAACTTATATGCTGTTCTATATCTCCATGAATCTAGGAACTTTTGCTTGCATTGTATTATTTGGTCTACGTACCGGAACTGATAACATTCGAGATTATGCAGGATTATACACGAAAGATCCTTTTTTGGCTCTCTCTTTAGCCCTATGTCTCTTATCCCTAGGAGGCCTTCCTCCACTAGCAGGCTTCTTCGGAAAACTCTATCTATTCTGGTGTGGATGGCAAGCAGGCCTATATTTCTTGGTTTCAATAGGACTCCTTACGAGCGTTCTTTCTATCTACTATTATCTCAAAATAATAAAGTTATTAATGACTGGACGAAACCAAGAAATAACCCTTTATGTGCGAAATTATAGAAGATCCCCTTTAAGATCAAACAATTCCATCGAATTGAGTATGACTGTCTGTGTGATAGCATCTACTATACCAGGAATAGCAATGAACCCAATTCTTGCAATTGCTCAGGATACCCTCTTTATGTTTCTGCTTCACGAATATGATATTTTCTGGACATTTCTAATAATAGCAAGCCTTATTCCTATTTTGGCATTTTGGATTTCAGGACTTTTAGCCCCGGTTAGTGAAGGACCAGAGAAGCTTTCTAGTTATGAATCGGGTATAGAACCCATGGGAGAAGCTTGGTTACAATTCCGAATACGCTATTACATGTTTGCTCTAGTTTTTGTTGTTTTTGATGTTGAAACGGTCTTTCTTTACCCGTGGGCAATGAGTTTTGATGTATTGGGTGTATCCGTTTTTATCGAAGCTTTCATTTTCGTGCTTATCCTAATTGTTGGTTTAGTTTATGCATGGCGCAAAGGAGCATTGGAATGGTCTATGAGTTATTTTCCTTGGTTAACAATACTTGTGGTTTTTCCAATATTTGCAGGTTCATTAATTTTATTTTTACCTCATAGGGGAAACAAA---ATAGTGAAGTGGTATACTATATCTATTTGTTTA---TTAGAATTCCTTCTAATGACTTATGCATTCTGTTATCATTTCCAATGGGAGGATTCCTTAGTCCAATTAAAGGAGGATTTCAAATGGATAGATGTCTTTGATTTCCACTGGAGATTAGGAATCGATGGGCTTTCATTAGGATCCATTTTATTGACAGGATTTATCACTACTTTAGCTACTTTAGCGGCTTGGCCGGTTACCCGGAATTCGCGATTATTCTATTTCCTGATGCTAGCAATGTATAGTGGCCAAATAGGATTATTTTCCTCTCGAGACCTTTTACTTTTTTTTATCATGTGGGAATTTGAATTAATTCCTGTTTACTTACTTTTATCCATGTGGGGGGGGAAGAGGCGCCTGTATTCAGCTACAAAATTTATTTTGTACACTGCAGGTGGTTCCATTTTTTTCTTAATCGGAGTTCTAGGTATGGGCTTATATGGTTCTAACGAACCAAGATTAGATTTTGAAAAATTAATTAACCAATCATACCCGGATACATTGGAAATACTATTATATTTAGGCTTCCTAATTGCTTATGCTGTTAAATTGCCAATTATACCCCTACATACATGGTTACCAGATACCCATGGAGAAGCGCATTACAGTACATGTATGCTTTTAGCGGGAATCCTATTAAAGATGGGAGCATACGGATTGATTCGAATCAACATGGAATTGTTACCTCATGCTCATTATAGATTTGCCCCTTGGTTGGTAATAATAGGAGCGATGCAAATAATCTATGCAGCTTCAACGTCTCTGGGTCAACGAAATTTAAAAAAAAGAATAGCCTACTCCTCCGTATCTCACATGGGTTTCATAATTATAGGAATTGGTTCTATAACCAACATTGGGCTCAATGGAGCTATTTTACAAATACTATCCCATGGATTTATTGGTGCTACACTTTTTTTCTTGGCGGGAACGACTTGTGATAGAATGCGCCTTGTTTATCTCGAAGAACTGGGGGGGATCTCCATCCCAATGCCAAAAATTTTTACCATGTTTAGTATCTTTTCCATGGCTTCTCTTGCCTTGCCAGGAATGAGTGGTTTTGTTGCAGAATTACTAGTATTTTTTGGACTAATTACTAGTCCTAAATTTCTTTTAATACCAAAAATGGTAATTACTTTTGTAATGGCAATTGGAATGATCTTAACTCCTATTTATTTATTATCTATGTTACGTCAGATGTTCTATGGATACAAGCTCTTT------AATGTTCCAAACTTGAAT------TTTGTG------GATTCTGGACCACGAGAACTCTTTCTTTTAATCTGTATCTTTTTACCAGTCATAGGAATTGGTATTTATCCAGATTTTGTTCTCTCACTATCCGTTGAGAGGGTAGAGGCTATCTTATCTAATTTTTATATGTTTGAGCATGTACTTTTTTTGAGTGTCTATTTATTTTCGATTGGTATCTATGGATTGATTACAAGCCGAAACATGGTTAGAGCTCTGATATGTCTTGAACTTATACTGAATTCAATTAATCTAAATCTTGTAACATTTTCTGATCTATTTGATAGTCGCCAATTAAAAGGCGACATTTTTGCAATC---TTGTATAGCCCTGCGGCTGCTGAAGCAGCTATTGAATTATCCATTCTTTCTTCAATCCATCGTAACAGAAAAATCCACTCGTATCAATCAATCGAATTTTTTATGGAACATACATATCAATATGCATGGGTAATACCCTTTCTTCCACTTCCGGTTATTATGTCAATAGGGTTTGGACTTCTTCTTATTCCGACAGCAACAAAAAGTCTTCGTCGTATATGGGCTTTTCCTAGTGTTTTACTCTTAAGTCTAGCTATGGTATTCTCAGTTCACCTGTCTATTCAACAAATAAATGGCAGTTTTATCTATCAATATCTATGGTCTTGGACTATCAATAATGATTTTTCCCTAGAGTTTGGATACTTGATCGACCCGCTTACTTCTATTATGTTAATACTAATTACTACTGTAGGAATTTTGGTTCTTATCTATAGTGACGATTATATGTCTCATGATGAAGGATATTTGAGATTTTTTGTTTATATAAGTTTTTTCAATACTTCCATGTTGGGATTGGTTACTAGTTCCAATTTGATACAAATTTATTTTTTTTGGGAACTTGTAGGAATGTGTTCTTATTTATTAATAGGCTTTTGGTTCACACGGCCAATTGCAGCGAGTGCTTGTCAAAAAGCTTTTGTAACTAATCGTGTAGGGGATTTTGGTTTGTTATTAGGAATTTTAGGTTTTTTTTGGATAACAGGTAGTTTAGAGTTTCGGGATTTGTTCCAAATAGCTAATAACTGGATTCAGAATAATGAAATTAATTCC---------TTACTTACTACTTTGTATGCTTTTTTTTTATTCCTTGGTGCAGTTGCAAAATCTGCACAGTTCCCTCTTCACGTATGGTTACCCGATGCTATGGAGGGCCCCACTCCCATTTCAGCCCTTATACACGCAGCAACCATG---GCTCATTGGATTTTTCTTATAGCTCGACTTCTTCCTCTTTTCATATCCCTACCTTTGCTAATGAATTTTATTTCTTTAGTAGGTACAATAACACTCTTTTTAGGGGCTACTTTAGCTCTTGCTCAGAGAGATATTAAAAGAAGCTTAGCCTATTCTACAATGTCTCAATTGGGTTATATGATGTTAGCTCTAGGTATAGGTTCTTATCAAGCTGCTTTATTCCATTTGATCACTCATGCTTATTCGAAAGCTTTATTATTCTTAGGATCCGGATCTATTATTCATTCAATGGAACCTCTTGTTGGATATTCACCAGATAAAAGTCAGAATATGGCTCTTATGGGTGGTTTGAGAAAATATGTTCCAATTACAAGAACTACTTTTTTATGCGGTACACTTTCTCTTTGTGGTATTCCACCTCTTGCTTGCTTTTGGTCCAAAGATGAAATTCTTAGTAATAGTTGGTTGTAT------TCACCG---ACA------TTTGGAATAATAGCCTCTTTCACTGCAGGATTAACTGCGTTTTATATGTTTCGGGTATATTTACTTACCTTTGACGGGTATTTGCGTGTTCATTGTCAAAATTACAGTAGCACT---AAAGAG---AGTTCGTTCTATTCAATATCTTTATGGGGAAAAAGA------ATATCC------AAAGGAGTCCATAGAGGT---------TTCGTTTTA------------------TCAACA---ACGAATAGTGAA------GTTTATTTT------TTT------TCGAAAAATGGATCCAGAAAGGAT---------------------------GATAATGCA---------ATAAATAGGATAGGA------------TCC---TTT------AATACT---TCCTTTGGCGTTAAAAACAGTTCTGTCTATCCTCATGAAACGGGAAATACAATGCTATTCCCTCTTCTCATATTACTCTTTTTTACTTTATTCATTGGATTCATAGGAATCCATTTT---------------------GAT------AATGGAATAATGGAGTTAACCCTATTATCAAAATGGTTAACTCCAGCA---------ATA------AACTTTTTCCAGGAAAGTTTGAATTCTTCCATAAATTCGTATGAATTTTTAACCAATGCGATTTATTCCATAAGTATAGCTATTTTGGGTCTATTCATAGCATATATTTTCTATGGATCTGCTTATTCATTTTGGCAGAATTTGGAT---------TTACTAAATTCCCTT------GTAAAAAAGAAT------CCCCAAAAAATTTTTTCAGATCAAGTAAAAAAAAGGATATACAGTTGGTCATATAATCGTGGTTATCTGGATATTTTTTATACTAGGGTCTTTACTTTGGGTATAAGAGGATTAACCGAACTAGCGCAGTTTTTTGATAAGGGTGTCATTGATGGAATTATCAATGGAGTGGGTATTGCTGGGTTTTGTATAGGAGAAGAAATTAAATATGTAGGAGGAGGGCGAATATCGTCTTATCTATTCTTTTTTTTATGGTATGTATCCTTA---TTCTTATTTCTTATGGATTTACCTGGACCCATACATGAGATTCTTTTGCTATTTTTGGGATTTGTTCTTCTATTAGGGGGTTTAGGGGTAGTATTACTTACCAACCCCATTTATTCTGCTTTTTCGCTGGGATTGGTTCTTGTTTGTATATCCTTATTCTATCTTTTATGGAATTCCTATTTGGTAGCTGTCGCACAATTCCTAATTTATGTGGGAGCTATAAATGTCCTGATCCTATTGGCCGTAATGTTTGTGAACAGT------TCAGAATGGTTTAAAGATCAGAATTATTGGACTATTGGAGATGGGTTCACTTCACTCGTTTGTACAACTATTCCTTTTTCACTAATGGCTACTATCCCGGATACGTCATGGTATGGAATTCTTTGGACTACAAGATCAAACCAAATTGTGGAACAGGGTCTC---AACAATAATCTTCAACAAATTGGGATTCATTTAGCAACCGATTTTTATCTTCCGTTTGAACTCATTTCTCTAATTCTTTTAGTTTCTTTGATAGGTGCAATTACTATGGCTCGGCAAATGAGTCTACCGCTTACAAGAAAGGATCTCATGATAGTCAATATGGGCCCTCACCACCCATCAATGCATGGTGTTCTTCGACTGATCGTTACTCTCGATGGTGAAGATGTTATTGATTGTGAACCCATATTGGGCTATTTACACAGAGGAATGGAAAAAATCGCGGAAAACCGAACTATTATACAGTACTTGCCTTATGTAACACGGTGGGATTATTTAGCTACTATGTTTACAGAAGCAATAACCGTAAATGCGCCAGAATTCTTAGAAAATATTCAAGTACCCCAAAGAGCCAGTTATATTAGGGTAATTATGCTCGAATTGAGCCGCATAGCTTCGCACTTGTTATGGCTTGGACCCTTTATGGCGGATCTCGGTGCACAAACTCCTTTTTTCTATATTTTCAGAGAAAGAGAATTGATATATGATCTATTTGAAGCTGCTACAGGTATGCGAATGATGCATAATTATTTTCGCATCGGAGGAGTAGCTGCCGATCTACCCTATGGATGGATAGATAAATGTTTAGATTTCTGTGATTATTTTTTACGAGGCATTGTTGAATATCAAAAACTTATTACACATAATCCTGTTTTTTTGGAACGAGTTGAAGGAATCGGTTTTATTAGCGGAGAAGAAGCAACAAATTGGGGTTTATCGGGACCCATGTTACGAGCTTCTGGAATAAAATGGGATCTTCGTAAAGTGGATCTTTATGAATCTTATAATCAATTTGATTGGGAAGTCCAATGGCAAAAAGAAGGAGATTCGTTAGCTCGTTATTTAGTACGAATCGGTGAAATGAGGGAATCCATAAAAATTATTCAACAGGCTGTAGAGAAAATTCCTGGAGGACCTTATGAGAATTTAGAAGTCCGACGCTTT---AATAGAGCAAAGAATTCT------GAATGGAATGATTTTGAATATCGATTTCTTGGTAAAAAACCTTCGCCCAATTTTGAATTGTCAAAACAAGAACTTTATGTAAGAGTGGAAGCCCCAAAAGGGGAATTAGGAATTTATTTAGTAGGAGATAATAGCCTTTTTCCCTGGAGATGGAAAATTCGTCCACCGGGATTTATTAATTTGCAAATTCTTCCCCAGCTAGTTAAAAAAATGAAATTGGCTGATATTATGACGATATTAGGTAGTATAGATATCATTATGGGGGAAGTTGATCGTATGTTCCCCATGTTAACTGGATTCATCAGTTATGGTCAACAAACAATACGCGCTGCAAGATACATTGGTCAAAGTTTCATAATTACCCTATCCCACACAAATCGTTTACCTATAACTATTCACTATCCTTATGAAAAATCAATTGCATCAGAGCGTTTCCGAGGGCGAATCCACTTTGAATTTGATAAATGTATTGCTTGTGAAGTATGTGTTCGCGTATGCCCAATAGATTTACCCCTTGTAGATTGGAGATTTGAAAAAGATATAAAAAAGAAACAATTGCTAAATTATAGCATTGATTTCGGAGTTTGTATATTTTGCGGTAACTGTGTTGAGTACTGTCCAACAAACTGTTTATCGATGACTGAAGAATATGAGCTTTCTACTTATGATCGTCATGAATTGAATTATAATCAAATTTCTTTGGGTCGGTTACCAATCTCCATAATTGGAGATTCCACAATTCAAACAATTAGGAATTCGACTCAGGGTTGGTTATCTAATTGGCTAGTCAAACATGAGGTGGTTCATAGATCTTTGGGCTTCGATCACCGAGGAATAGAGACTTTACAAATAAAAGCGGGAGATTGGGATTCCATTGCTGTCATTTTATATGTATATGGTTACAATTATTTACGTTCTCAGTGTGCTTATGACGTAGTACCTGGTGGATCTTTAGCTAGCGTATATCATCTTACGAGAATACAGTATGGTATAGATAACCCAGAAGAAGTATGCATAAAAGTCTTTGCCCCAAAGGATAATCCTAGAATCCCGTCCGTTTTCTGGATTTGGAGAAGTGCCGATTTTCAAGAACGCGAATCTTATGATATGGTGGGAATCTCTTATGATAATCATCCACGCCTTAAACGCATCTTAATGCCTGAAAGTTGGATAGGCTGGCCCTTACGTAAGGACTATATAACCCCCAATTTCTATGAAATACAAGATGCTCATATGGCGCAAAGGAGCATTGGAATGGTCTTAACTGAATATTCAGAC---AAAAAAAAAAAAGAAGGAAAA------GATTCCTTT------GAGACAGTTATGAGTTTGATTGAGTTTCCCCTACTTGACCAAACA------ACTTCCAATTCTGTTATTTCAACTACACCAAATGATCTTTCGAATTGGTCAAGACTCTCCAGTTTATGGCCCCTTCTATATGGTACCAGTTGTTGTTTTATTGAATTTGCTTCATTAATAGGCTCGCGATTCGACTTTGATCGTTATGGATTGGTACCAAGATCAAGTCCTAGGCAAGCGGACCTAATTTTAACAGCTGGTACGGTAACAATGAAAATGGCTCCTTCCTTAGTGAGATTATATGAGCAAATGCCTGAACCAAAATACGTCATTGCTATGGGAGCCTGTACTATTACCGGCGGGATGTTTAGTACGGATTCTTATAGTACGGTTCGAGGAGTCGATAAGTTAATTCCTGTGGATGTCTATTTGCCGGGCTGTCCACCTAAACCGGAGGCGGTTATAGATGCCTTAACAAAACTTCGTAAGAAGATATCGCGAGAAATAGTGGAAGATCGAACTCTA------TCTCAAAAGGAAAATCGGTGTTTTACTACCAATCACAAACTTTATGTTCGGCGCAGTACTCATACTATGGAAAATAGAAATACTTTTTCT------------TGGGTAAAGGAACAGATGACTCGATTGATTTCT------GTATCG---ATCATG------------ATATACGTAATAACTCGGACATCTATTTCAAATGCATATCCCATTTTTGCCCAGCAGGGTTATGAAAACCCACGAGAAGCAACTGGACGAATTGTATGTGCCAATTGCCATTTAGCTAATAAGCCAGTGGATATTGAAGTTCCACAAGCTGTGCTTCCTGATACTGTATTTGAAGCAGTTCTTCGAATTCCTTATGATATGCAACTGAAACAAGTTCTTGCTAATGGAAAAAAGGGAGGGTTGAATGTGGGTGCTGTTCTTATTTTGCCCGAGGGATTCGAATTAGCGCCCCCTGACCGTATTTCTCCTGAGTTGAAAGAAAAGATAGGAAATCTCTCTTTTCAGAGTTATCGTCCCAATATAAAAAATATTCTTGTGATAGGCCCTGTTCCGGGTAAGAAATATAGTGAAATCGTCTTTCCCATTCTTTCCCCTGACCCTGCTACGAAGAAAGATGTTCATTTCTTAAAATATCCCATATATGTAGGGGGGAATCGAGGAAGGGGGCAGATCTATCCTGATGGTAGCAAGAGTAACAATACGGTCTATAATGCTACGTCAACAGGTATAGTAAGAAAAATACTACGTAAAGAAAAGGGGGGATATGAAATAACCATAGTCGATGCATCG---GAT------GGACGCCAAGTGGTTGATATTATACCTCCTGGGCCAGAACTTCTTGTTTCAGAGGGGGAATCCATCAAGCTTGATCAACCATTAACAAGTAATCCTAATGTGGGAGGGTTTGGTCAGGGGGATGCAGAAATAGTGCTTCAAGATCCATTACGCGTCCCAGGCCTTTTGTTCTTCTTCCCCTCTGTTATTTTGGCACAAGTTTTTTTGGGTCTTAAAAAGAAACCATTTGAAAAGGTTCAATTGTACGAAATGAATTTCATGAGTAAAGTATACAATTGGTTTGAGGAACGTCTTGAGATTCAGGCAATTGCAGATGATATAACTAGTAAATATGTTCCTCCTCATGTCAACATATTTTATTGTTTAGGGGGAATTACACTTACTTGTTTTCTAGTACAAGTCGCTACGGGTTTTGCTATGACTTTTTACTATCGTCCAACCGTTACAGAGGCTTTTTCTTCGGTACAATACATAATGACTGAAGCCAACTTTGGTTGGTTAATCCGATCAGTTCATCGATGGTCAGCAAGTATGATGGTTCTAATGATGATCCTGCACGTATTTCGTGTGTATCTCACAGGTGGATTTAAAAAACCCCGCGAATTAACTTGGGTCACAGGTGTCGTTTTGGCTGTATTGACTGCATCCTTTGGTGTAACTGGTTATTCTTTACCTTGGGACCAAATTGGTTATTGGGCAGTCAAAATTGTGACAGGTGTACCTGAAGCGATTCCTGTAATAGGATCACCTTTAGTGGAGTTATTACGTGGAAGTGCTAGTGTGGGCCAATCCACTTTGACTCGTTTTTATAGTTTACATACTTTTGTACTGCCTCTGCTTACTGCTGTATTTATGTTAATGCACTTTCCAATGATACGTAAGCAAGGTATTTCGGGTCCTTTAATGATTGAAGTTTTTCTATTTGGAATCGTCTTATTCCTAATTCCTATTACTTTAGCTGGATTATTCGTGACTCCGTATTTGCAATACAGGCGGGGTGATCAGTTGGATCTTATGCTTACAATAACTAGTTATTTCGGTTTTCTACTAGCTGCTTTAACTATAACCCTAGCTCTATTTATTGGTTTGAGCAAGATACGTCTTATTATGGATATAGTAAGTCTCGCTTGGGCTGCTTTAATGGTAGTCTTTACATTTTCTCTTTCACTAGTAGTTTGGGGGAGGAGTGGACTCATGATTATTCGTTCGCCGGAACCAGAAGTGAAAATTGTTGTGGATAGGGATCCTGTAAAAACATCTTTTGAGGAATGGGCCAGACCCGGCCATTTCTCAAGAACAATAGCTAAAGGCCCTGATACTACCACTTGGATCTGGAACCTACATGCTGATGCTCACGATTTCGATAGTCATACCGGTGATTTGGAGGAGATCTCTCGAAAAGTCTTTAGTGCTCATTTCGGTCAACTCTCCATTATCTTTCTTTGGTTGAGTGGCATGTACTTCCATGGTGCCCGTTTTTCCAATTATGAAGCATGGCTAAGTGATCCTACTCACATTGGACCTAGTGCTCAGGTAGTTTGGCCAATAGTAGGGCAAGAAATATTGAATGGTGATGTAGGTGGTGGTTTCCGAGGAATCCAAATAACCTCCGGGTTTTTTCAGATTTGGCGAGCATCTGGAATAACTAATGAATTACAACTCTATTGTACCGCAATTGGTGCATTGATTTTTGCGTCGTTAATGCTTTTTGCTGGTTGGTTTCATTATCACAAAGCCGCCCCAAAATTGGCCTGGTTCCAAGATGTAGAATCCATGTTGAATCACCACTTAGCGGGGTTACTAGGACTTGGGTCTCTTTCTTGGGCAGGACACCAAATCCATGTATCTTTACCGATTAACCAATTTCTCGACGCTGGGGTTGAT---CCTAAAGAGATACCACTTCCTCATGAATTTATCTTGAATCGCGACCTTTTGGCTCAACTTTATCCTAGTTTTACCGAGGGAGCAACTCCCTTTTTCACCTTGAATTGGTCCAAATACTCCGAATTTCTGAGTTTTCGCGGAGGACTAGATCCAATAACAGGTGGTCTATGGTTGAGCGATATCGCGCACCATCATTTAGCTATTGCTATTCTTTTCCTGATCGCGGGTCATATGTATAGGAACAACTGGGGTATTGGTCATGGCCTTAAAGATATTTTAGAGGCTCATAAAGGACCATTTACAGGACAAGGCCATAAGGGTCTCTATGAAATCCTAACAACGTCATGGCATGCTCAATTATCTCTTAACCTAGCTATGCTAGGCTCTCTAACCATTGTTGTAGCTCATCATATGTACTCTATGCCCCCCTATCCATACCTAGCTACTGACTATGGTACACAACTTTCCTTGTTCACACATCACATGTGGATTGGCGGATTTCTAATAGTCGGTGCTGCTGCACATGCAGCCATTTTTATGGTAAGAGACTATGATCCAACTACTCGATACAACGATCTATTAGATCGGGTCCTTAGGCACCGCGATGCAATCATATCCCACCTTAATTGGGTATGTATATTTCTAGGTTTTCACAGTTTTGGCTTGTACATTCATAATGATACCATGAGTGCTTTAGGCCGTCCCCAAGATATGTTTTCAGATACCGCCATACAATTACAACCCATCTTTGCTCAATGGGTACAAAATCTCCATGCTTTAGCACCTGGCGTAACAGCACCTGGTGCAACAACAAGTACCAGCTTAACGTGG------GGAGGCGGTGAGTTAGTAGCAGTAGGCGGGAAAGTAGCTTTGTTACCTATTCCATTAGGTACCGCAGATTTTTTAGTCCATCACATTCACGCATTTACCATCCATGTGACTGTATTAATACTTTTGAAAGGTGTTTTATTTGCTCGCAGTTCCCGTTTGATACCCGATAAAGCAAATCTTGGGTTTCGTTTCCCTTGTGATGGGCCTGGACGAGGGGGGACATGTCAAGTATCTGCCTGGGATCATGTTTTCTTAGGTCTATTCTGGATGTACAATTCAATTTCGGTAGTCATTTTCCATTTCAGTTGGAAAATGCAGTCGGATGTGTGGGGTACTGTAAGTGATCAAGGGATGGTAAATCATATCACAGGGGGAAACTTTGCACAAAGTTCCATTACGATTAATGGATGGCTCCGGGATTTCTTGTGGGCACAGGCATCCCAAGTAATTCAGTCTTACGGTTCTTCATTATCTGCATATGGTCTTTTTTTCTTAGGTGCTCATTTTGTCTGGGCCTTCAGTTTAATGTTCTTATTCAGCGGGCGTGGTTATTGGCAAGAACTCATTGAATCTATCGTTTGGGCTCATAACAAATTAAAAGTTGCTCCTGCTACTCAGCCTAGAGCCTTGAGCATTATACAAGGACGTGCTGTAGGAGTAACCCATTACCTTCTGGGTGGAATTGCCACAACATGGGCATTCTTCTTAGCGAGAATTATTGCAGTAGGAATGGAATTAAGATTTCCCAGG---------------TTTAGCCAAGGCTTAGCTCAGGACCCCACTACTCGTCGTATTTGGTTTGGTATTGCTACCGCACATGATTTCGAAAGTCATGATGATATTACTGAGGAACGTCTTTATCAGAACATTTTTGCTTCTCACTTTGGGCAGTTAGCAATAATCTTTCTGTGGACGTCCGGAAATCTGTTTCACGTAGCTTGGCAAGGAAATTTTGAATCATGGATCCAGGATCCTTTACATGTAAGACCTATTGCTCATGCGATTTGGGATCCTCATTTTGGTCAACCCGCTGTGGAAGCCTTTACTCGAGGAGGTGCCACCGGTCCAGTAAATATCGCCTATTCTGGGGTTTATCAGTGGTGGTATACAATTGGATTACGCACCAACGAGGATCTTTATACTGGAGCTCTTTTTCTATTATTTCTTTCTACTCTATCCTTAATAGCGGGTTGGTTACACCTACAACCCAAATGGAAACCAAGTCTTTCGTGGTTTAAAAACGCGGAATCTCGTCTCAATCATCATTTGTCAGGACTTTTCGGGGTAAGTTCTTTGGCTTGGACAGGACATTTAGTCCATGTTGCTATTCCCGGA---TCCAGGGGGGAGTACGTTCGATGGAATAATTTCTTAGATGTATTACCCTATCCCCAAGGGTTAGAACCCCTTCTCACGGGTCAGTGGAATCTTTATGCCCAAAACCCTGATTCGAGTAATCATTTATTTGGTACCGCTCAAGGGGCAGGAACTGCCATTTTAACCCTTCTTGGGGGATTCCATCCACAAACGCAAAGTTTGTGGCTGACCGATATTGCTCATCATCATTTAGCTATTGCATTTATTTTTCTCATTGCCGGTCATATGTATCGAACTAACTTCGGAATTGGGCACAGTATCAAAGATCTTTTAGAAGCACATACTCCTCCGGGAGGTCGATTAGGGCGGGGGCATAAGGGCCTTTATGACACAATCAATAATTCGATTCATTTTCAATTAGGTCTTGCTCTAGCTTCTTTAGGGGTTATTACTTCCTTAGTAGCTCAACATATGTACTCTTTACCTGCTTATGCATTCATAGCACAAGACTTTACTACTCAAGCTGCTTTATATACTCATCACCAATACATCGCGGGTTTCATCATGACAGGGGCTTTTGCTCATGGAGCTATTTTTTTCATTAGGGATTACAATCCGGAACAGAATGAGGATAATGTATTGGCAAGAATGTTAGACCATAAAGAAGCTATCATATCTCATTTAAGTTGGGCCAGCCTGTTTCTGGGATTCCATACCTTGGGCCTTTACGTTCATAACGACGTCATGCTTGCTTTTGGTACTCCAGAAAAGCAAATCTTGATCGAACCTATATTTGCCCAATGGATACAATCCGCTCATGGTAAGACGACATATGGGTTCGATATACTCTTATCTTCAACGAGTGGCCCCGCCTTCAATGCAGGTCGAAGCATATGGTTGCCCGGATGGTTGAATGCTGTTAATGAGAATAGTAATTCACTTTTCTTAACAATAGGACCGGGGGATTTCTTGGTTCATCATGCTATTGCTCTAGGTTTGCATACAACTACATTGATTTTAGTAAAGGGTGCTTTAGATGCACGCGGTTCCAAATTAATGCCGGATAAAAAGGATTTCGGTTATAGTTTTCCTTGTGACGGCCCGGGGCGCGGCGGTACTTGTGACATTTCTGCTTGGGACGCATTTTATTTGGCAGTTTTCTGGATGTTAAATACCATTGGATGGGTTACTTTTTATTGGCATTGGAAACACATCACATTATGGCAGGGTAACGTTTCACAGTTTAATGAATCCTCCACTTATTTGATGGGATGGTTAAGAGATTATCTATGGTTAAACTCTTCACAACTTATCAATGGATACAATCCTTTTGGTATGAATAGTTTATCGGTATGGGCGTGGATGTTCTTATTTGGACATCTTGTTTGGGCTACTGGATTTATGTTCTTAATTTCCTGGCGTGGATATTGGCAGGAATTAATTGAGACTTTAGCATGGGCTCATGAACGCACACCTTTGGCTAATTTAATTCGCTGGAGAGATAAGCCAGTGGCTCTTTCCATTGTGCAAGCAAGATTGGTTGGATTAGCCCACTTTTCCGTGGGTTATATATTCACTTATGCAGCTTTCTTGATTGCCTCAACATCGGGCAAGTTTGGTATGTCACATTCAGTAAAAATTTATGATACATGTATAGGATGTACTCAATGTGTACGAGCTTGTCCAACAGATGTATTGGAAATGATACCCTGGGATGGATGTAAAGCCAAGCAAATTGCTTCCGCTCCGAGAACCGAAGATTGTGTGGGTTGTAAGAGATGTGAATCCGCCTGCCCAACAGATTTTTTAAGTGTCCGAGTCTATTTAGGGCCTGAAACAACCCGCAGTATGGCTCTATCTTATATGACAGATTTGAACTTACCCTCTATTTTCGTACCTTTAGTAGGCTTAGTATTTCCGGCAATTGCAATGGCTTCTTTATTTCTTTATGTCCAAAAAAATAAGATTATCATGCGGGATCTAAAAACATATCTCTCTGTAGCACCCGTGCTAAGTACTCTATGGTTTGGGGCTTTAGCAGGTTTATTGATAGAAATAAATCGTTTATTTCCAGATGCTTTGTCATTCCCTTTTTTTATGACTGCAATTTTAGAGAGACGCGAAAGTACAAGCCTATGGGGTCGCTTCTGCAACTGGATTACTAGCACAGAAAATCGTCTTTACATTGGATGGTTCGGTGTTTTGATGATCCCTACCTTATTGACCTCAACTTCTGTATTTATTATCGCCTTCATTGCTGCTCCTCCAGTAGATATTGATGGTATTCGTGAACCTGTTTCTGGTTCTTTACTTTACGGAAACAATATTATTTCTGGTGCCATTATTCCTACTTCTGCGGCAATCGGTTTGCACTTTTACCCAATCTGGGAAGCTGCATCTGTTGATGAGTGGTTATACAATGGCGGTCCTTATGAGCTAATTGTTCTACACTTCTTACTTGGTGTAGCTTGTTACATGGGTCGTGAATGGGAACTTAGTTTCCGTCTGGGTATGCGCCCTTGGATTGCTGTTGCATATTCAGCTCCTGTTGCAGCTGCTACTGCTGTTTTCTTGATTTACCCTATTGGTCAAGGAAGTTTTTCTGATGGTATGCCTTTAGGAATCTCTGGTACTTTCAACTTTATGATTGTATTCCAGGCAGAGCACAACATCCTTATGCACCCATTCCACATGTTAGGTGTAGCTGGTGTATTCGGCGGTTCCCTATTCAGTGCTATGCATGGTTCCTTGGTAACCTCTAGTTTGATCAGGGAAACCACTGAAAATGAATCTGCTAATGCGGGTTACAAATTTGGTCAAGAGGAAGAGACTTATAATATTGTAGCTGCTCATGGTTATTTTGGTCGATTAATCTTCCAATATGCGAGTTTCAACAACTCTCGTTCTTTACACTTCTTCTTGGCTGCTTGGCCTGTAGTAGGTATCTGGTTCACTGCTTTAGGTATTAGTACTATGGCTTTCAATCTAAATGGTTTCAATTTCAACCAATCTGTAGTTGATAGCCAAGGTCGTGTTATTAATACTTGGGCTGATATCATCAATCGTGCTAATCTTGGTATGGAAGTAATGCACGAACGTAATGCTCACAACTTCCCTCTAGACTTAGCTGCTCTTGAAGTTCCATCTCTTAATGGAATGGGTTTGCCTTGGTATCGTGTTCATACTGTCGTATTGAATGATCCGGGTCGATTACTTTCGGTGCATATAATGCATACAGCTCTCGTTTCTGGTTGGGCCGGCTCGATGGCTTTATACGAATTAGCGGTTTTTGATCCCTCTGACCCTGTTCTGGATCCAATGTGGAGACAAGGTATGTTCGTCATTCCCTTCATGACTCGTTTAGGAATAACCAATTCGTGGGGGGGTTGGAGTATTTCAGGAGGAACTGTAACAAATCCGGGTATTTGGAGTTATGAAGGTGTGGCGGGTGCACATATTGTGTTTTCTGGCTGTGTTTTCTTGGCAGCTATTTGGCATTGGGTATATTGGGACCTAGAAATATTTTGCGATGAGCGGACGGGAAAACCCTCTTTGGATTTGCCTAAGATCTTTGGCATTCATTTATTTCTCGCAGGGGTGGCTTGCTTTGGCTTCGGCGCATTTCATGTAACGGGTTTGTATGGTCCTGGGATATGGGTGTCCGATCCTTATGGACTAACTGGAAAAGTACAAGCTGTAAATCCAGCGTGGGGTGCTGAAGGTTTTGACCCTTTTGTTCCGGGGGGAATAGCCTCTCATCATATTGCAGCGGGTACATTGGGTATATTAGCGGGCCTATTCCATCTTAGTGTCCGTCCGCCTCAACGTCTATACAAAGGATTACGTATGGGCAATATTGAAACTGTACTTTCCAGCAGTATCGCTGCTGTTTTTTTTGCAGCTTTCGTAGTTGCCGGAACTATGTGGTATGGGTCAGCAACTACCCCAATCGAATTATTCGGTCCTACTCGTTATCAATGGGATCAGGGATACTTTCAGCAAGAAATATATCGAAGAGTTAGCAATGGGCTAGCCGAAAATCTTAGTTTATCGGAAGCTTGGTCTAAAATTCCCGAAAAATTAGCCTTTTATGATTATATTGGTAACAATCCGGCAAAGGGGGGATTATTCAGAGCAGGCTCAATGGACAATGGAGATGGAATAGCTGTTGGATGGTTAGGACATCCCGTCTTTAGAGATAAAGAAGGACGCGAGCTTTTTGTACGTCGTATGCCTACTTTTTTTGAAACATTTCCGGTAGTTTTGGTAGATGAGGAGGGAATTGTGAGAGCTGATGTTCCTTTTAGAAGAGCGGAATCCAAATATAGTGTTGAACAAGTAGGCGTAACTGTGGAGTTCTATGGTGGCGAACTTAATGGAGTAAGTTATTCTGATCCTGCTACTGTAAAAAAATATGCGAGACGTGCCCAATTAGGTGAAATTTTTGAATTAGATCGGGCTACTTTGAAATCGGATGGTGTTTTTCGTAGCAGTCCAAGGGGTTGGTTCACTTTTGGGCATGCTACCTTTGCTTTGCTCTTCTTTTTCGGACACATTTGGCATGGCGCTAGAACCTTGTTCCGAGATGTTTTTGCTGGTATTGATCCAGACTTGGATGCTCAAGTGGAATTTGGAACATTCCAAAAAGTTGGAGATCCAACTACAAGGAGACAAGTAGTCATGAAAACCTTATATTCCCTGAGGAGGTTCTACCACGTGGAAACGCTCTTTAATGGAACTTTCGTTTTAGCTGGTCGTGACCAAGAAACCACCGGCTTCGCTTGGTGGGCTGGGAATGCCAGACTTATCAATTTGTCCGGTAAACTACTTGGAGCTCACGTAGCCCATGCCGGATTAATCGTATTCTGGGCCGGAGCAATGAACCTATTTGAAGTGGCCCATTTTGTACCAGAAAAGCCCATGTATGAACAAGGATTGATTTTACTTCCGCACTTAGCTACTCTAGGTTGGGGGGTAGGGCCAGGAGGGGAAGTTCTAGATACTTTTCCGTACTTTGTATCTGGAGTACTCCACTTAATTTCCTCCGCAGTCTTAGGCTTCGGCGGCATTTATCACGCGCTTCTGGGACCCGAGACTCTTGAAGAATCTTTTCCATTCTTTGGTTATGTATGGAAAGATAGAAATAAAATGACTACAATTTTGGGTATTCACTTAATTTTGTTAGGTATAGGTGCTTTTCTTCTAGTACTCAAGGCTCTTTATTTTGGCGGTGTATATGATACCTGGGCCCCAGGGGGGGGAGATGTAAGAAAAATTACCAATTTGACCCTTAGCCCTAGTGTTATATTTGGATATTTACTGAAATCTCCTTTTGGGGGAGAAGGGTGGATTGTTAGTGTGGATGACTTAGAAGATATAATTGGGGGACATGTATGGTTGGGTTCCATTTGTGTACTTGGCGGAATTTGGCATATCTTAACCAAACCCTTCGCATGGGCTCGCCGTGCATTTGTATGGTCGGGAGAAGCTTACTTGTCTTATAGTTTAGGCGCTTTATCTGTCTTTGGTTTTATCGCTTGTTGTTTTGTCTGGTTCAATAATACGGCTTATCCAAGTGAGTTTTACGGACCTACTGGGCCAGAAGCTTCTCAAGCTCAAGCATTTACTTTTCTAGTTAGAGACCAGCGTCTTGGAGCTAATGTAGGATCCGCCCAAGGACCCACTGGTTTAGGTAAATATCTAATGCGTTCCCCAACTGGGGAGGTTATTTTTGGAGGGGAAACTATGCGTTTTTGGGACCTTCGTGCTCCATGGTTAGAACCTCTAAGGGGCCCCAACGGTTTGGACTTGAGTAGGTTGAAAAAAGATATACAACCTTGGCAAGAACGACGTTCGGCAGAATATATGACCCATGCTCCTTTAGGCTCTTTAAATTCTGTGGGTGGCGTAGCTACCGAGATCAATGCAGTCAATTATGTCTCTCCTAGAAGTTGGTTAGCGACCTCTCATTTTGTTCTAGGATTCTTCTTTTTTGTGGGCCATTTGTGGCATGCAGGAAGAGCCCGGGCTGCTGCAGCAGGTTTTGAAAAGGGAATCGATCGTGATTTGGAACCTGTTCTTTACATGAATCCTCTTAACATGACTATAGCCCTTGGTAGATTTACTAAAGAAGAAAATGATCTATTTGATATTATGGATGACTGGTTACGAAGGGACCGTTTCGTTTTTGTAAGATGGTCTGGCCTGTTGCTCTTTCCTTGTGCTTATTTCGCGTTAGGAGGTTGGTTTACAGGGACAACTTTTGTAACTTCTTGGTATACCCATGGATTGGCTAGTTCCTATTTGGAAGGTTGCAATTTCTTAACTGCAGCTGTTTCCACTCCTGCCAATAGTTTAGCACATTCTTTGTTACTACTATGGGGCCCGGAAGCACAAGGGGATTTTACTCGTTGGTGTCAATTAGGCGGTCTGTGGACTTTTGTCGCTCTCCATGGTGCTTTTGGACTAATAGGTTTCATGTTACGTCAATTTGAACTTGCTCGGTCTGTTCAATTGCGGCCTTATAATGCAATTTCATTCTCTGCTCCAATCGCTGTTTTTGTTTCCGTATTCCTTATTTATCCACTGGGGCAATCTGGTTGGTTCTTTGCGCCGAGTTTTGGCGTAGCAGCCATATTTAGATTCATCCTCTTCTTCCAAGGATTTCATAATTGGACGTTGAACCCATTTCATATGATGGGAGTTGCTGGAGTATTAGGCGCGGCTCTACTATGCGCTATTCATGGTGCTACCGTAGAAAACACTTTATTCGAAGACGGTGACGGTGCAAATACATTCCGTGCTTTTAACCCAACTCAAGCAGAAGAAACTTATTCAATGGTCACTGCTAACCGGTTTTGGTCCCAAATCTTTGGTGTTGCTTTTTCCAATAAACGTTGGTTACATTTCTTTATGCTATTTGTACCAGTCACCGGTTTATGGATGAGTGCTATTGGCGTAGTCGGTCTGGCTCTGAACCTACGTGCCTATGACTTCGTTTCCCAGGAAATCCGTGCAGCGGAAGATCCTGAATTTGAGACTTTCTACACCAAAAATATTCTTTTAAACGAGGGTATTCGTGCGTGGATGGCAGCTCAGGATCAGCCTCATGAAAACCTTATATTCCCTGAGGAGGTTCTACCACGTGGAAACGCTCTTATGTCTGGAAGCACGGGAGAACGTTCTTTTGCTGATATTATTACCAGTATTCGATACTGGGTTATTCATAGCATTACTATACCTTCCCTATTCATTGCGGGTTGGTTATTTGTCAGTACAGGTTTAGCTTATGACGTGTTTGGAAGTCCTCGGCCAAACGAGTATTTCACAGAAAGCCGACAAGGAATTCCGTTAATAACCGGCCGTTTTGATTCTTTAGAACAACTCGATGAATTTAGTAGATCCTTTATGACCATAGATCGAACCTATCCTATTTTTACAGTGCGATGGCTAGCTGTTCACGGACTAGCTGTACCTACTGTTTTTTTCTTGGGATCAATATCAGCAATGCAGTTCATCCAACGAATGGCTACACAAACCATTGAGGATAGTTCTAGATCTGGG------CCAAGACGAACTACTGTAGGTGATTTATTGAAACCCTTGAATTCGGAATATGGTAAAGTCGCTCCGGGTTGGGGGACTACTCCTTTTATGGGGGTCGCAATGGCTTTATTCGCGATATTCCTATCTATCATTTTAGAAATTTATAATTCTTCTGTTTTACTGGACGGAATTTTAATGAGTATGCTTACTCTCAAACTTTTTGTTTACACAGTAGTGATATTCTTTGTTTCCCTTTTTATCTTTGGATTCTTATCTAATGACCCAGGACGTAATCCTGGGCGTGAGGAGATGGCCGATACTACTGGAAGGATTCCTCTTTGGCTGATAGGTACTGTAACTGGTATTCCTGTGATTGGTTTAATAGGTGTTTTCTTTTACGGTTCATATTCTGGATTAGGTTCATCTCTAATGCCTAATATA------CTTAGTTTAACCTGTATCTGTTTTAATTCTGTTCTTTATCCGACTATT------TTTTTCTTTGCCAAATTGCCCGAAGCTTATGCCATTTTCAACCCAATCGTAGATGTTATGCCTGTCATACCTGTACTTTTTTTTCTATTAGCCTTTGTTTGGCAAGCTGCTGTAAGTTTTCGAATGACACAATCAAACCCGAATGAACAAAATGTTGAAATGAATCGTACCAGTCTATACTGGGGTTTATTACTCATTTTTGTACTTGCTGTTTTATTTTCTAATTATTTCTTCAATATGGAAGTCAATATTCTCGCATTTATTGCTACCGCACTGTTCATTCTAGTTCCTACTGCCTTTTTACTTATTATTTATGTAAAAACAGTCAGCCAAAATGATATGGAAACCGCAACTTTAGTCGCCATCTCCATATCCGGTTTACTTGTAAGCTTTACTGGGTATGCCTTATATACCGCGTTTGGGCAACCCTCTCAACAATTAAGAGATCCATTCGAAGAACACGGGGACATGGAAGCATTGGTTTATACATTCCTTTTAGTTTCGACTTTAGGGATAATTTTTTTCGCTATCTTTTTCCGAGAACCACCTAAGGTTCCGACTAAAAAAATGACTATTGCTTTCCAATTAGCTGTTTTTGCATTAATTGCGACTTCTTCAGTCTTAGTGATTAGTGTACCCCTTGTATTTGCTTCTCCTGATGGTTGGTCAAATAACAAAAACGTTGTATTTTCTGGTACATCATTATGGATTGGATTAGTCTTTCTGGTAGCTATTCTGAATTCTCTCATTTCT------------------------------------------------------------------------------------------------------------------------------------------------------------------ATGTCACCACAAACAGAAACTAAAGCAAGTGTTGGATTTAAAGCTGGTGTTAAGGATTATAAATTGACTTACTACACCCCGGAATACGAAACCAAAGATACTGATATCTTGGCAGCATTCCGAGTAACTCCTCAGCCGGGGGTTCCGCCTGAAGAAGCAGGGGCTGCGGTAGCTGCCGAATCTTCTACTGGTACATGGACAACTGTTTGGACTGATGGACTTACCAGTCTTGATCGTTACAAAGGACGATGCTATCACATCGAACCTGTTGCTGGGGAGGAAAATCAATATATCTGTTATGTAGCTTATCCGTTAGACCTATTTGAAGAGGGTTCTGTTACTAACATGTTTACTTCCATTGTGGGTAACGTATTTGGTTTC---AAAGCCTTACGTGCTCTACGTCTGGAGGATTTGCGAATTCCCCCTACTTATACAAAAACTTTCCAAGGCCCGCCTCATGGTATCCAATCTGAAAGGGATAAGTTGAACAAGTATGGTCGTCCTTTATTGGGATGTACTATTAAACCAAAATTGGGATTATCTGCAAAAAATTATGGTAGAGCGTGTTATGAATGTCTACGCGGTGGACTTGATTTTACCAAAGATGATGAAAACGTGAACTCACAACCATTTATGCGCTGGAGGGACCGTTTCTGCTTTTGTGCCGAAGCCATTTATAAATCACAGGCCGAAACGGGTGAAATCAAAGGGCATTATTTGAATGCGACTGCAGGTACATGCGAAGAAATGATTAAGAGAGCTGTATTTGCGAGGGAATTAGGGGCTCCTATCGTAATGCATGACTACTTAACTGGAGGATTCACGGCAAATACTAGTTTGGCTCATTATTGCCGCGACAATGGCCTGCTTCTTCACATCCACCGGGCAATGCATGCAGTTATTGATAGACAGAAAAATCATGGTATGCACTTCCGTGTACTAGCTAAAGCATTGCGTATGTCTGGTGGAGATCATATCCACGCCGGTACAGTAGTAGGTAAGCTAGAAGGGGAACGCGAAATGACTTTAGGTTTTGTTGATTTATTGCGTGATGATTATATTGAAAAAGATCGTAGTCGCGGTGTCTTTTTCACTCAGGATTGGGTATCAATGCCGGGTGTTATACCGGTGGCTTCAGGGGGTATCCATGTTTGGCATATGCCTGCTCTGACCGAAATCTTTGGAGATGATTCCGTATTTACATTTGGTGGAGGAACTTTAGGACATCCTTGGGGTAATGCACCCGGTGCTGTAGCTAATCGTGTGGCTTTAGAAGCTTGTGTACAAGCTCGTAATGAAGGACGCGATCTTGCTCGTGAAGGTAATGAAATTATCCGGGCAGCTTCCAAATGGAGTCCTGAGCTAGCCGCAGCTTGTGAAATATGGAAGGCGATCAAATTCGAG---TTCGAGCCGGTAGATAAACTAGATAAG----------------ATGAAGGGAAAATCCTGCCGGGGCAATCGTATTTGTTTTGGCAGATACGCTCTTCAAGCGCTTGAACCCACTTGGATCACAGCGAGACAGATAGAAGCAGGGCGAAGAGCAATGATACGATATGCA---CGTCGTGGTGGAAAACTATGGGTACGTATATTTCCCGACAAACCTGTTACAATAAGACCTACGGAAACACGTATGGGCTCGGGAAAGGGGATCCCCGAATTTTGGGTAGCCGTTGTTAAACCGGGGCGAATACTTTATGAAATGGGCGGAGTATCTGAAACTGTAGCTAGAACAGCTATCTCTATAGCTGCCAGTAAAATGCCCATACGATGTAAGTTTCTTACGGCGAAACGTTTATACAAAACTTCTACCCCGAGCACACGCAAGGGAACCGTAGACAGGCAAGTGAAATCCAATCCACGAAATAATTTGATCTATGGA---CAGCACGTTGTGGTAAAGGTCGTAATGCCAGAGGAATCATTACCGCAAGGCATAGAGGGGGAGGCCCATAAGCGCCTATACCGTAAAATCGATTTTCGACGGAATCAAAAAGACATATCTGGTAGAATCGTAACCATAGAATACGACCCTAATCGAAATGCATACATTTGTCTCATACACTATGGGGATGGTGAGAAGAGATATATTTTACATCCCAGAGGGGCTATAATTGGAGATACTATTGTTTCTGGTACAAAAGTTCCTATATCAATGGGAAATGCCCTACCTTTG---ACCGATATGCCCTTAGGCACAGCCATACATAACATAGAAATCACACGTGGAAGGGGTGGGCAATTAGCTAGAGCAGCAGGTGCTGTAGCGAAACTGATTGCAAAAGAAGGTAAATCGGCCACATTAAGATTACCATCTGGGGAGGTCCGTTTGATATCCCAAAAATGCTTAGCAACAGTCGGACAAGTGGGTAATGTTGGGGTGAACCGTAAAAGTTTGGGTAGAGCCGGATCTAAGTGTTGGCTAGGTAAACGCCCCGTAGTAAGAGGGGTAGTTATGAACCCTGTGGACCACCCCCATGGGGGCGGTGAAGGGAAAGCCCCCATTGGTAGAAAAAAACCCACAACGCCTTGGGGTTATCCTGCGCTTGGAAGAAGAACTAGGAAAAGGAAAAAATATAGTGATAGTTTTATTCTTCGTCGCCGTAAGATGACCAGAGTTCCGCGAGGATATATAGCTCGGAGACGACGAACGAAAATGCGTTCATTTGCCTCAAACTTTAGAGGGGCTCATTTAAGACTTAATCGAATGATTACTCAACAGATAAGGAGAGCTTTCGTTTCCTCTCATCGAGATAGAGGCAGGCAAAAGAGGGATTTTCGTCGTTTGTGGATCACTCGGATAAATGCAGCAACGCGAATATATAAAGTATTCGAT------AGTTATAGTAAATTAATACACAATCTGTACAAAAACGAATTGATT---CTTAATCGTAAAATGCTTGCACAAGTA---------GCTGTATCAAATCAAAATAATCTTTACACGATTTCCAATAAAATAAGGATACAT---ATGTCTGTTTTCAAAGCACAAAGAGTTCTTGATGAGATTCGCTGGCGTTATTACGAGGAAACAATTATGATATTG------AACCTCATGCCTTATCGAGCATCTTATCCCATCTTAAAGTTGGTTTATTCGGCAGCAGCAAATGCTACTCATTATAGGGATTTC---------------------------GACAAAGCGAATTTATTCATCACTAAAGCCGAAGTCAGTAGGAGTACTATTGTTAAAAAATTCAGACCTCGGGCTCGAGGAGGTAGTTTTTCCATAAAAAAAACTATGTGTCATATAACAATTGTTCTAAATATAGCAGTATTTACAGAAAAAAGTCTTCGTTTATTGGTAAAGAATCAATATACTTTTAATGTCGAATCAGGATTCACTAAGACAGAAATCAAGCATTGGGTCGAACTCTACTTTGGTGTTAAGGTAGTAGCTGTGAATAGTCATCGACTACCCGGAAAGGGTAGAAGAATG---------GGGACTATTCTGGGACATACAATGCATTACAGACGTATGATCATTACTCTTCAACCGGGGTATTCTATTCCACTTCTTATGGCAGTTCCAAAAAAGCGTACTTCGATGTCAAAAAAGCGTATTCGTAAAAATCTTTGGAAGAAAAAGACTTATTTTTCCATAGTGCAATCCTATTTT---CTAGCAAAATCAATGGCCAAGGGTAAAGAT---------------------------GCTAGAATCAGAGTTATTTTGGAATGTATCAGTTGTGTTCGAAAGGGT------GTCAATAAGGAATCTCCGGGGATTTCTCGATATAGTACTCAAAAGAATCGCCACAATACACCGGGTCAATTAGAATTGAGAAAATTTTGTCGCTATTGTCGCAAGCAT------------------------------------------------------------------------------------------------------------------------------------------------------ACGACTCATGAAGAAATAAAGGTAGCAGGATCCGTGCGAAGACTACAGTGGAAGTGT---GTTGAATCAAGAGTAGACAGTAAGCGTCTTTATTATGGTCGTTTCATTCTGTCCCCGCTTATCAAGGGTCAAGCGGATACTGTCGGTATTGCCCTGCGAAGAGCTTTACTTGGAGAAATAGAAGGAACATGTATCACACGTGCAAAATCT------------------------GAGAACGTGCCACACGAATATTCTACAATAGTAGGTATTGAAGAATCCGTACAAGAAATCTTACTCAATTTGAAAGAAATTGTATTGAGAAGTAATCTATATGGAGTTAGAGACGCATCAATTTGCGTT------AAAGGT------CCTAGATACATAACTGCTCAAGATATCATCTCA---CCACCTTCCGTAGAAATCGTTGATACGGCACAACATATAGCTACCCTGACAGAGCCCATTGATTTCTGTATTGAATTACAGATCAAGAGAGATCGCGGATATTAC---ACGGAACTC------------------------------------------------------------------------------------------AGAAAGAAC---------------TCT------------CAAGATGAA---AGTTATCCTATAGATGCTGTATCCATGCCGGTTCAAAATGTGAATTATAGTATT---------TTTTCT---------------------TGTGGGAATGGAAAT---GAAAAA---CAGGAGATACTTTTTCTAGAAATATGGACAAATGGAAGTTTAACTCCTAAGGAAGCACTTTATGAGGCTTCTCGGAATTTGATTGATTTATTTATT---CCTTTTCTACACGCAGAG---------GAAGAG------AGCACTAATTTC------GAAGAAAATAAAAAC------AGGTTTACTCAACCCCCT---TTAACCCTTCAAAAAAAATTAACTATGCTCCGGAAT---GGAAATGAGGGAATGTCCACA---ATACCTGGGTTTAGTCAGATCCAATTTGAGGGATTTTGTAGGTTCATTAATCAAGGCTTGGCAGAAGAACTTGATAAGTTTCCA------ACAATTGAA------------------GATACAGATCACGAAATTGCATTTCAATTAGTTGCGAAAGGATATCAATTGTTAGAACCCTCGATAAAAGAAAGAGATGCTGTGTATGAATCACTCACCTATTCTTCTGAATTATATGTATCCGCGAGATTAATTTTC------------GGTTTCGATGTGCAAAAGCAAACCATTTCTATTGGAAACATTCCTCTAATGAATTCCCTAGGAACTTTTATAATAAAAGGAATATATCGAATTGTGATCAATCAAATATTGCAAAGTCCTGGTATTTACTACCGCTCGGAATTAGACCATAAGGGAATTTCTATCTACACTGGGACTCTAATATCAGATTGGGGGGGAAGATCGGAATTAGCTCTTGATAAAAAAGAGAGGGTATGGGCGCGCGTGAGTAGAAAACAAAAGATATCTATTCTAGTTCTATCATCAGCTATGGGTTCGAATCTAAGAGAAATTCTAGATAATGTTTCTTACCCTGAAATTTTCTTGTCTTTT------CTG------AATGATAAGGAG------AAGAAGAAGAAAAGGATTAAGTCAAAAGAAAAAGCTATTTTGGAGTTTTATCAACAATTTGCTTGT---------GTAGGC------------GGG---------------GACCTGGTATTTTCG---GAATCTTTATGTGAGGAA---TTACAA------------AAGAAATTTTTTTCACAAAAATGTGAATTAGGAAGAATTGGTCGACGAAATATAAACCGGAGACTGAATCTTGATATACCTCAGAACAATACATTCTTGTTACCACGGGATGTATTGGCTGCTACGGATCATTTGATTGGAATGCAATTTGGAATGGGTATACGTGACGATGACGATATGAATCACTTGAAAAATAAACGTATTCGTTCGGTTGCGGACCTGTTACAAGATCAATTTGGACTGGCTCTTGGTCGTTTACAACATGCGGTTCAAAAAACTATCTGTAGAGTATTTATA------CGTCAA---TCGAAACCGACTCCGCAAATTTTGGTAACTCCAACT------TCAACTTCGACTTTATTAATAACTACTTATGAAACCTTTTTTGGCACATACCCTTTATCTCAAGTTTTTGATCAAACCAATCCATTGACACAAACTGTTCATGGGCGAAAAGTGAGTTGTTTGGGTCCTGGAGGATTGACGGGGAGAACTGCAAGTTTTCGGAGTCGAGATATTCATCCTAGTCACTATGGACGTATTTGTCCAATTGACACGTCCGAAGGAATCAATGTTGGACTTACTGGATCCTTAGCTATTCATGCGAGAATTGATCCTTCGTGGGGATCCATAGAGAGCCCGTTTTATGAAATATCT---GAGAAAGAA---------AAAGACAAAAAAGAGAGACAGGTGCTTTATTTATCCCCAAATAGAGATGAATATTATATGATAGCAGCAGGAAATTCTTTGTCCTTGAATCAGGGTATTCAGGAAGAACAGGTTGTTCCAGCTAGATATCGTCAAGAATTCCTGACTATTGCATGGGAACAGATTCATGTTAGAAGTATTTTTCCTTTCCAATATTTTTCTATTGGGGGTTCTCTCATTCCTTTTATTGAGCATAATGATGCGAATCGGGCTTTAATGAGTTCTAATATGCAGCGCCAAGCAGTTCCGCTTTTTCGGTCCGAGAAGTGCATTGTTGGAACTGGATTGGAACGCCAAACAGCTCTAGATTCTAGGGTTTCCGTTATAGCTGAACGCGAGGGAAAGATTATTTCTGCTGATAGTCACAAGATCATTTTATCAAGTAATGGG---------AAG---ACC---------------------------------CTAAGT------ATTCCTTTAGTTGTGCATTGGCGCTCTAACAAAAATACTTGTATGCATCAAAAACCTCGGGTTCGGCAGGGTAAATGCATTAAAAAAGGGCAAATTTTAGCAGAGGGGGCTGCTACAGTTGGTGGGGAACTCGCTTTAGGAAAAAACGTATTAGTA------GCTTATATGCCGTGGGAAGGTTACAATTTTGAAGATGCAGTACTAATTAGCGAACGTTTGGTATATGAAGATATTTATACTTCTTTTCACATCCGAAAGTATGAAATTGAGACTGCTACGACAAGCGAA---GGCCCC------GCTGAAAAAATCACTAAAGAAATACCCCATCTAGGAGAACATTTACTTCGCAATTTGGGCATAAATGGAGTTGTGATGTTGGGATCCTGGGTAGAAACTGGCGATATTTTAGTAGGTAAATTAACGGCTCAGATAGCGAACGAACCCTCGTATCTCGCGGAGACTGGA---------TTATTACGAGCCATACTTGGCCTT---GAAGTATCCACTGCAAAAGAAACTTCTCTCAAACTACCTATAGGTGGAAGAGGGCGCGTTATCGATGTGAAATGGATCCAGAGGAACCCCCTCGACATA---------------------------------------------ATGGTTCGTGTATATATTTTACAGAAACGTGAAATCAAAGTAGGGGATAAAGTAGCCGGAAGACACGGAAATAAGGGTATCATTTCCAAAATTTTGCCTAGGCAAGATATGCCCTATTTGCAAGATGGAACACCCGTTGATATGGTCTTCAATCCCTTAGGAGTACCTTCACGAATGAATGTGGGACAAATATTTGAATGTTCGCTCGGATTAGCAGGGGATCTGCTAAAGAAACATTATAGAATAGCACCCTTTGATGAAAGATATGAGCAAGAGGCTTCAAGAAAACTTGTGTTTTCGGAATTATATGAAGCCAGTAAACAAACAAAAAACCCATGGGTATTTGAACCCGAGTACCCGGGAAAAAGCAGAATATTTGATGGAAGAACAGGAGACCCCTTCGAACAACCTGTTCTAATAGGGAAGTCCTATATCCTAAAATTAATTCATCAAGTTGATGAGAAAATCCATGGACGTTCTACCGGGCCTTACTCACTTGTTACACAACAACCCGTTAAAGGGAGAGCCAAGCAGGGGGGACAAAGGGTAGGAGAAATGGAAGTTTGGGCTTTAGAAGGGTTTGGTGTTGCTCATATTTTACAAGAGATACTTACTTATAAATCAGATCATCTTATAGCTCGCCAAGAACTACTTAATGCTACAATCCGTGGAAGAGGAGTACCTAATCACGAG---------GATCCTCCAGAATCTTTTCGAGTGCTCGTTCGAGAACTACGATCTTTGGCTCTAGAACTGAATCATTCC------CTTGTATCTGAGAAGAACTTCCAGGTTAATAAGGAGGAAGTTATGATCGACCAGTATAAACATCAACAACTTCAAATTGGACTCGTTTCCCCTCAACAAATAAAGGCTTGGGCCAACAAAATCCTACCTAATGGGAAG---GTAGTT---GGCGAAGTCAAAAGGCACTCTACTTTTCATTATAAAAGCGATAAACCAGAAAAAAATGGATTGTTTTGCGAAAGAATCTTTGGACCCATACAAAGCGGAATTTGTGCTTGTGGA---------------AACTCT---------------------CGAGCGAGCGGAGCAGAAAAAGAAGACGAAAGATTTTGCAAAAAATGCGGGGTAGAATTTGTGGATTTTCGGATACGAAGATATCAAATGGGATACATCAAACTCGTATGTCCAGTGACTCATGTGTGGTATTTGAAAGGTCTTCCTAGTTATATCGCGAATCTTTTAGATAAACCC---------CTTAAGAAATTAGAGGGCCTAGTATACGGC------------GAT------------TTCTCTTTTGCTAGGCCCAGCGCTAAAAAACCTACTTTCTTACGGTTACGAGGTTTATTCGAAGATGAAATTGCATCCTGTAACCACAGCATTTCACCTTTTTTC---------CCAGGCTTCGCA------------ACATTTCGAAATCGGGAAATTGCGACAGGAGCGGGTGCTATTAGAGAACAATTAGCGGATTTGGATTTGCGAATTATTATAGAGAATTCCTTGATAGAATGGAAGGAATTA------------------------GAAGACGAGGGGTATAGTGGAGATGCA---------------------------------------------------------------------------------------------TGGGAAGATAGAAAAAGACGAATAAGAAAAGTTTTTTTGATTAGACGCATGCAATTGGCGAAACATTTTATTCAAACAAATGTAGAACCAGAATGGATGGTTTTGTGCTTATTACCGGTTCTTCCTCCTGAATTGAGACCCCTTTATTATAAGTCTGGGGAGAACATGGTGACTTCGGATATTAATGAACTTTATAAGACAGTTATCCGTCGGAACAACAACCTTGCCCATCTATTA---AAAAAAAGCAAA------TTAGCGCCAGCAGATTTAGTA------ATGTGTCAGGAAAAATTGGTACAAGAAGCTGTGGATACACTTCTTGATAACGGGTCCCGTGGGCAACCAACGAGGGATCGT------CATAATAAAGCTTACAAGTCACTTTCAGATGTTATTGAAGGTAAAGAGGGAAGGTTTCGTGAGACTCTGCTTGGGAAACGGGTCGATTACTCGGGGCGTTCTGTCATTGTTGTGGGTCCTTCGCTTTCATTACATCAATGTGGATTACCTCTAGAGATAGCTATAAAGCTTTTCCAACTATTTTTAATTCGCGATTTAATCAGGAAA---------------------------------CGTGTTACTTCT------------------AACGTCGGGATTGCTAAAAGGATAATT------GGGGAAAAGAAACCCATTGTATGGGAAATACTTCAAGAAGTTATGCGGGGACATCCTGTATTGTTGAATAGAGCACCCACTCTGCATAGATTAGGCATACAGGCCTTCCAACCCACTTTAGTAGAGGGACGTACTATTTGTTTACACCCATTAGTGTGTAAGGGCTTCAATGCAGACTTTGATGGGGATCAAATGGCTGTTCATCTACCTTTATCCTTGGAAGCTCAGGCGGAAGCCCGTTTACTTCTGTTTTCTCATATGAATCTCCTGTCTCCCGCTATTGGAGATCCTATTTGCGTACCAACTCAAGACATGCTTATCGGACTTTATGTATTAACGATTGGAAATCGTCGAGGTATTTGTGCAAATAGATAT---AAT------------AGTTGCGGAAACGATCCAAAT---CCAAAA---------GTGATTTACAAT------AATAAT---------------------GATAAGTACACGAAAGATAAAGAACCCCATTTTTTTAGTTCCTATGATGCACTGGGAGCTTATAGACAGAAACGAATC---GGTTTAGACAGTCCTTTGTGGCTCCGATGG------AAACTA------GATCAA------CGCGTCATTGGG---TCAAGAGAAGTTCCAATCGAAGTTCAATATGAATCTTTGGGGACTTATCATGAGATTTATGCCCACTATCTAATAGTGGGAAATAGAAAAAAGGAAATCTGCTCTATATATATTCGAACCACTCTTGGTTATATTTCTTTTTATAGAGAAATAGAGGAAGCCGTACAAGGATTTAGCCAAGCC---TATTTATACACTATTGCAGAACGGACCGAT---------------CTGGCCTTTCATAATAAAGAGATAGACGGAACTGCTATGAAACAACTTATTAGCAGATTAATCGATCATTTCGGAATGGGATATACATCCCATATATTGGATCAAATAAAGACTTTGGGTTTCCATCAAGCCACTACTACATCGATTTCATTAGGAATTGATGATCTTTTAACAATACCTTCTAAGGGATGGTTAGTCCAAGACGCTGAACAACAGAGTTTTTTTTTGGAGAAACACTATTATTATGGGGCTGTACACGCGGTAGAAAAATTACGGCAATCCGTTGAGATATGGTATGCTACAAGTGAATATTTGAAACAAGAAATGAATTCGAATTTTCGGATAACGGATCCTTCTAATCCAGTCTACCTAATGTCTTTTTCAGGAGCCAGAGGAAATGCATCGCAGGTACACCAATTAGTAGGTATGAGAGGATTGATGGCGGATCCCCAAGGACAAATGATTGATTTACCTATTCAAAGCAATTTACGTGAGGGACTCTCTTTGACAGAATATATAATTTCCTGTTACGGAGCCCGTAAGGGGGTTGTAGATACTGCTGTACGAACAGCAGATGCTGGATATCTTACACGTAGACTTGTTGAAGTAGTTCAACATATTATTGTGCGTAGAAGAGATTGTGGTACTATCCGAGGTTTTTCTGTGAATCCTCAAAATGGGATAACGGAAAAACTTTTTATCCAAACACTAATTGGTCGTGTATTAGCAGACGATATATATATTGGTTCACGATGCATTGCCGCTCGAAATCAAGATATTGGAATTGGATTAGTCAATCGATTCATAACTGCCTTTCGAGCACAACCATTTCGAGCACAACCAATATATATTAGAACCCCCTTTACTTGCCGGAGCACGTCTTGGATCTGTCAATTATGTTATGGTCGAAGTCCCACTCATGGTGATCTGGTTGAATTGGGGGAAGCCGTAGGTATTATTGCGGGTCAATCCATTGGGGAGCCGGGGACTCAACTAACATTAAGAACTTTTCATACTGGTGGAGTATTCGCAGGGGGTACTGCCGACCTTGTACGATCCCCTTCTAATGGAAAAATCCAATTCAATGAGGATTTGGTTCACCCCACACGTACCCGTCATGGGCAACCTGCTTTTCTATGTTATATAGACTTGCATATAAATGTTCAGAGTCAGGATATTCTACATAATGTGAATATTCCGCCCAAAAGCTTGATTTTAGTGCAAAATGACCAATATGTAGAATCCGAACAAATAATTGCGGAGATTTGTGCCGGAACGTCT---ACTTTTCATTTTAAAGAGAGGGTACAAAAACATATTTATTCCGAATCAGATGGGGAAATGCACTGGAGTACTGATGTTTACCATGCGCCT------------GAATATCCATATGGTAATGTT---CGTCGATTACCA---------AAAACAAGCCATTTATGGATATTGGCAGTAAGTATGTGCAGATCC------CGTGTAGCGTCTTTTTCGATCCACAAGGATCAAGACCAAATGAATACTTATTCTGTTTCTTTTTCTGTT---------------GAT------GGAAGATCC------ATCTCTGAC------------CTCTCAAGGGCTAAT------GATCAAGTAAGA------CATAAACTATTA---GATACTTTT---------------GGTAAA------------AAAGATAAGGAAATT------CTTGATTATTCA---AGGCCGGATCGAATCATATCCAATGGTCAT---TGGAATTTTTTCTATCCTTCCTTTCTTCAAGAGAATTCAGATTTGTTAGCGAAAAGGCGAAGAAATAGGTTCGTCATTCCATTACAATATCATCAAGAACAAGATAAAGAACTCATATCCTGTTTTGGGATTTCGATGGAAATCCCT---TTTATGGGGATTTTA---TGTAGAAAGAATATTTTTGCTTATTTTGACGATCCACAATATAGAAAAGAAAAAAAGGGTTCAGGAATTCTG------AAA---TTTAATACAAGAAGTCGACTAGGTGGATTAGTCCAAGTGAAAAGG------AAAAAAAGC---TATACGGAAGTCAAAATCTTTTCCGGAGATATTCATTTTCCTGAAGAGGCAGATAAA---------------ATATTA------GGTGACATTTTGCCACCACCAGAAAGAGAAAAAAAAGATTCTAAGGGATCA---AAAAAAAGGAAAAATTGGACCTATATTCAACGGAAAAAATTTATC------------------------AAGGACGACGAGGAAGAGTATTTTGTTTCGGTTCGACCCGCAGTCGCATATGAAAAG------GGCAAA---------------GAGCCAAATTTAGCAACACTTTTCCCGCGGGATCTCTTGCAGGAAAGGGATAATCTCCAACTTCGAGTTGTCAATTTTATTTCTCATGAA---------------AATAGTAAGCTCACTCAAAGAATTTATCATTCTCATGAAAATAGCAAGTTCACTCAAAGAATTTCTCACACGAATAGTCAATTCGTTCGAACTTGCTTAGTAGTGAATTGG---AAACAAGAAGAGAAA------------------------GAAGAGGTTCATGCT------TCCCTTGTTGAGATAAGAGCAAAT---GATCTGATTCGCGATTTCATAAGAATTGAGTTAGTCAAGTCCACTTCCACTATTTCGTATACA------GCAAGAAGGTATGATAGGACAAGTTCACGACCGATTCCCAAT------------------------AATAGGTTAGATCGC------ACCAATACC------AATTCCTTT---------TATTCCAAGGCGAAGATT------CAATCA---------CTTAGCCAAGATCAA------GGAGCT------ATGGGCACCTTGTTG------------------------------AATCGAAATAAA---GAATGCCAGTCT---TTGATGATTTTGCCGGCATCCAATTGTTCTCGAATTGGT---TTATTC---------------AATAATTCGGAA---------TATCCCCATGTGAAAAAAGAATCG------AATCCTAGAATTCCT------TTT---------------------CGAGAT------ATTTTTGGT------CCCTTGGGCTCTATTGTACCTAATTTA---------GCGAATTTTTCTTCATCTTACTAT------TTA---CTAACGCATAATAAGATCCTGTTAAAGAAATATTTG------------------------------TTACTT---GAC------AATTTGAAACAAGCTTTC------------------------------------------------------------------------------------------------------------------------------------------------------------------------------------------------CAAGTACTT------------------------------------CAAGGACTTAAATACTCTTTAATAGATGAAAATGGAAGGATTTATAATTCCGAT------AGTAAC---------ATCATG------TTGAATCCATTCCATTTGAATTGGTAC---TTTCTCCATCAGGATTATTGTGAGGAGACATCGGCAATAATTCGTCTTGGACAATTTATTTGCGAAAATGTATGTCTATTGAAT------TCGCAC------ATAAAAAAATCTGGTCAAATTTGCATTATTAATATGGATTCCTTTGTTATAAGATCAGCTAAGCCTTATTTGGCCACTACAGGAGCAACTGTCCATGGTCATTATGGAGAAATTCTTTACAAAGGAGATAGGTTAGTTACGTTTATATATGAAAAATCGAGATCTAGTGACATAACGCAGGGTCTTCCAAAAGTGGAACAAATCTTCGAAGCGCGT------TCAATTGATTCACTATCGCCGAATCTTGAAAGGAGAATTGAGGGATGGAACGAGCGTATACCAAGAATTCTTGGGATCCCCTGGGGATTCTTGATTGGAGCGGAGCTAACCATATCCCAAAGTCGCATCTCTTTGGTTAATAAGATCCAAAAGGTTTATCGATCCCAAGGGGTAGAGATCCATAATAGACATATAGAGATTATTATACGCCAAGTAACATCAAAAGTGCGGGTTTCCGAAGATGGAATGTCTAATGTTTTTTTACCTGGGGAATTAATCGGACTATTGCGAGCGGAACGAGCAGGGCGGGCTTTGGATGAA---TCTATCTATTATCGGGCAATCTTATTGGGAATAACAAGGGCTTCCCTGAATACCCAAAGTTTCATATTTGAAGCAAGTTTTCAAGAAACCACTCGAGTTTTAGCAAAAGCTGCCCTACGAGGTCGTATTGATTGGTTGAAAGGCCTGAAAGAAAACGTAGTTCTGGGAGGGATTATACCTGCTGGTACC------GGATTCCAAAAATTGGTGCACCGTTCACGA------CAAGACAAGAACCTTTATCTCGAAATAAATGCGCGTTTTAGTTTA---CGTAAGAGTGCACGTAGAATAATA---AAAGGAGTTATTCATGTTCAAGCTAGTTTCAACAATACCATTATAACAGTTACAGATCTACAAGGTCGGGTGGTTTTCTGGTCCTCCGCGGGTACTTGTGGATTCAAAAGCTCAAGAAAAGCATCCCCCTATGCTGGTCAAAGAACAGCGGTAGATGCTATTCGTACAGTG---------GGTATGCAACGAGCAGAAGTTATGGTAAAGGGTGCTGGTAGCGGAAGAGATGCTGCATTAAGAGCCATTGGTAAAAGTGGTGTACGATTAAGTTGTATACGCGATGTAACACCTATGCCGCATAATGGATGTCGACCTCCTAAAAAAAGACGTCTAATGCCAACTGTTAAACAACTTATTAGAAAGGCAAGACAGCCAATACGAAATGCTAGAAAATCGGCCGCTCTTAAGGGATGTCCTCAGCGTCGAGGAACATGCGTTAGGGTGTAT------------------------------------------------------------------------------------------------------------------------------------------------------------------------------------------------------------------------------------------------------------------------------ATGAAA------AAGAAAGGAGGTAGAAAAATTTTAGGATTTATGGTT------AAAGAAGAAAAAGAAGAA------AACAGGGGTTCTGTTGAATTTCAAGTATTCCGTTTCACCAATAAGATACGGAGACTTGCTTCACATTTGGAATTACACAAAAAAGATTTTTTATCAGAAAGAGGTCTACGAAGACTTTTGGGAAAACGTCAACGTTTGCTGGCTTATTTGGCAAAGAAAAATAGAGTACGTTATAAGAAATTAATCAGTCAGTTGGATATTCGGGAGGTAAAACTTCGTTTAAAACGATGTGGTAGAAAGCAACAAGCT---GTCTACCGAATCGTTGCAATTGATGTTCGATCTCGAAGAGAAGGAAGAGATCTTCGAAAAGTA---GGTTTTTATGATCCGATAAAGAATCAAACTTGTTTA---AATGTTCCAGCGATTCTCTATTTCCTTGAAAAAGGTGCTCAACCTACAAGAACAGTTTTTGATATTTTAAGGAAGGCAGATTTCTTTAAACGTAAATCCAAACAA---------ACTTTTCGTAGG---CGT---CCTCGAATTGGACCGGGGGATCGAATTGATTATAGAAACATGAGTTTAATTAATCAATTTATTAGTGAACAAGGAAAAATATTATCGAGACGAATAAATAGATTAACCTTGAAACAACAACGATTAATTACTATTGCTATAAAACAAGCTCGTATTTTATCTTTCTTACCATTTCGTAACAATGAGAACGAGAAGCAATTGCAA---------------------------------GCCCAGTTAATTTCAACAAAAATGACAGGTTCTAGACCCAGGAAAAATATGAAGGAGGAGAAAGAAACTATAGTAACGTGGTCTCGGGCATCTAGCATTCTACCCACAATGGTTGGCCAGACAATCGCCATTCATAATGGAAAGGAACATATACCTATTTATATAACAAATCCCATGGTAGGTCACAAATTGGGGGAATTCGTGCCGACTCGGAATTTCACGAGTTATGAAAGT------GGAAGAAAGGATAATAAATCTCGTCGTATGACAAGAAGATATTGGAACATCAATTTGAAAGAGATGATAGAAACAGGAGTTCATTTTGGTCATGGCATTAAGAAATGGAATCCTAAAATGGCCCCCTACATCTTGGCAAAG------------CGTAAAGGTATTCATATTACAAATCTCGCTAGAACGGCTCGCTTTTTATCAGAAGCGTGTGATTTAGTTTTTGATGCAGCAAGTCAGGGAAAAAGTTTCTTAATTGTTGGTACCAAAAAA------------------------------------------------------------------------------AGAGTAGCGCATTCAGTAGCATCAGCTGCAATAAGGGCTCGGTGTCATTATGTTAATAAAAAATGGTTCCGTGGTATGTTAACGAATTGGTCGATTACGAAAACTAGACTTTCTCAATTTAGAGACTTAAGAGCGGAAGAAAAGATAGGAAAATTCAACCATCTCCCAAAAAGAGATGCGGCAATATTGAGGCAAAAATTATCTACCTTGCAAAGATATCTCGGCGGGATCAAATATATGACGAGGTTGCCTGACATTGTGATCGTCCTTGATCAGCAAAAAGAGTATATAGCTCTTCGGGAATGTGCCATTTTGGGGATTCCTACTATTTCTTTAATCGATACAAATTGTGACCCAGATCTCGCGAATATATCGATTCCAGCGAACGATGACACTATGACTTCGATTCGATGGATTCTTAACAAATTAGTATTTGCAATTTATGAGGGCCGT------TCTGTCTAT---------ATGGCACAAAAAATAAATCCACTTGGTTTCAGACTTGGTACAACCCAAAATCACCATTCTTTTTGGTTCGCACAACCCAAAAATTATTCTGAAGGTTTACAGGAAGATCAAAAAATACGGAATTGTATCGAGAACTATATACAATCCGAAGTAATTACACATATAGAAATTCAAAAAGAAGGAGCAATCGAAGAATTAGAGAAAAATCTACAAAAGGAA------GTTAATTCT---------------GTAAACCAGAGACTTCATATTGCTATC---GAAAAAGTGAAAAACCCT---TATAGACAACCTAATATTCTTGCAGAATATATAGCTTTCCAATTAAAAAATAGAGTTGCATTTCGAAAGGCAATGAAAAAAGCCGTTGAACTAACTAAA---AAAGCGGATACAAAGGGAGTCAAAGTAAAAATTGCAGGTCGTCTCGGAGGGCAAGAAATTGCACGTGCCGAATGCACCCAAAAGGGTCCACTTCCCCTACAAACAATTCGTGCTAAAATTGATTATTGCTGCTATCCAATTCGAACTATCTATGGAGTATTAGGTCTAAAAATTTGGCTATTCGTAGACATGTCACGTCGAGGTACTGCAGAAAAAAGAACTGCAAAATCCGATCCCATTTTTCGTAATCGATTAGTTAACATGGTGGTTAACCGTATTATGAAAGACGGAAAAAAATCATTGGCTCATCAAATTCTCTATCGAGCCGTGAAAAAGATTCAACAAAAGACAGAAACAAATCCACTATTGGTTTTACGTCAAGCAATACGTAGAGTAACTCCCAATATAGGAGTAAAAACAAGACGTACT------AAAAAA---------------GGA------------------TCGACG---------CGGAAAGTTCCTATTGAAATAGGATCTAAACAA------GGAAGAGCACTTGCCATTCGTTGGTTATTAGGAGCATCCCAAAAGCGTCCGGGTCGAAATATGGCTTTCAAATTAAGTTCCGAATTAGTAGATGCTGCC---AAAGGGAGTGGGGGTGCCATACGCAAAAAGGAAGCGACTCAGAGAATGGCAGAGGCAAATAGAGCTCTTGCACATTTTCGTATGGGCAAGGACACTATTGCTGATTTACTAACCTCTATAAGAAACGCGGACATGAATAAAAAAGGAACGGTTCGAGTCGCATCTACAAATATTACCGAAAACATTGTTAAAATACTTCTACGAGAGGGTTTTATTGAAAGTGTTCGGAAACAT------CAGGAAAGTAACAAATATTTCTTGGTTTTAACTCTGCGA---------CATCAAAAGAGA---------------------AAGACTAGAAAAGGAATC------TATAGAACTAGA------------ACGCTT---TTAAAGCGT---------------------------ATCAGTCGACCCGGCTTACGAATTTATACCAACTATCAAAGAATTCCTAAGGTTTTGGGCGGAATGGGAATTGCTATTCTTTCTACTTCGCGGGGTATAATGACAGATCGAGAAGCTCGACTAAACAAAATTGGAGGAGAAATCTTATGTTATATATGGATGGACCGAACTGTCTCACGACGTTCTGAACCCAGCTCACGTACCGCATTAATGGGCGAACAGCCCAACCCTTGGAACCACCTACAGCTCCAGGTGGCGAAGAGC------------------CGACAT---CGAGGTGCCAAACCTTCCCGTCGATGTGGACTCTTGGGGAAGATCAGC------------------------------------------------------------------------------------------------------------------------------------------------------------------------------CTGTTATCCCTAGAGATGAATTGGCGATCAGAACATATATGGATAGAACTTCTAAAAGGTTCTCGAAAAAGAGGTAATTTTTTCTGGGCCTGTATTCTTTTTCTAGGTTCACTAGGATTCTTAGGGGTTGGAGCTTCCAGTTATCTTGGTAAGAATATGCTATTTTTATTTCCATCTCAACAAATTATTTTTTTTCCACAGGGGGTCGTGATGTCTTTCTACGGAATCGCGGGCCTATTCATTAGCGCTTACTTATGGTGCACTATTTTGTGGAATGTAGGCAGTGGTTATGACCTTTTCGATAAAAAAGAGGGAATAGTGTGCATTTTTCGTTGGGGATTCCCCGGAATAAAACGTCGCGTCTTCCTTCGATTCCTTATGCGGGATATCCAATCAATTAGAATTCAGGTTAAAGAGGGTCTTTATTCTCGTCGTATCCTTTATATGGAAATCCGGGGCCAGGGGGTCATTCCCTTGACTCGTACTGATGAGAAGTTTTTGACTCCACGAGAAATTGAACAAAAAGCTGCCGAATTGGCCTATTTCTTGCGTGTACCCATTGAAGTATTT????????????????????????????????????????????????????????????????????????????????????????????????????????????????????????????????????????????????????????????????????????????????????????????????????????????????????????????????????????????????????????????????????????????????????????????????????????????????????????????????????????????????????????????????????????????????????????????????????????????????????????????????????????????????????????????????????????????????????????????????????????????????????????????????????????????????????????????????????????????????????????????????????????????????????????????????????????????????????????????????????????????????????????????????????????????????????????????????????????????????????????????????????????????????????????????????????????????????????????????????????????????????????????????????????????????????????????????????????????????????????????????????????????????????????????????????????????????????????????????????????????????????????????????????????????????????????????????????????????????????????????????????????????????????????????????????????????????????????????????????????????????????????????????????????????????????????????????????????????????????????????????????????????????????????????????????????????????????????????????????????????????????????????????????????????????????????????????????????????????????????????????????????????????????????????????????????????????????????????????????????????????????????????????????????????????????????????????????????????????????????????????????????????????????????????????????????????????????????????????????????????????????????????????????????????????????????????????????????????????????????????????????????????????????????????????????????????????????????????????????????????????????????????????????????????????????????????????????????????????????????????????????????????????????????????????????????????????????????????????????????????????????????????????????????????????????????????????????????????????????????????????????????????????????????????????????????????????????????????????????????????????????????????????????????????????????????????????????????????????????????????????????????????????????????????????????????????????????????????????????????????????????????????????????????????????????????????????????????????????????????????????????????????????????????????????????????????????????????????????????????????????????????????????????????????????????????????????????????????????????????????????????????????????????????????????????????????????????????????????????????????????????????????????????????????????????????????????????????????????????????????????????????????????????????????????????????????????????????????????????????????????????????????????????????????????????????????????????????????????????????????????????????????????????????????????????????????????????????????????????????????????????????????????????????????????????????????????????????????????????????????????????????????????????????????????????????????????????????????????????????????????????????????????????????????????????????????????????????????????????????????????????????????????????????????????????????????????????????????????????????????????????????????????????????????????????????????????????????????????????????????????????????????????????????????????????????????????????????????????????????????????????????????????????????????????????????????????????????????????????????????????????????????????????????????????????????????????????????????????????????????????????????????????????????????????????????????????????????????????????????????????????????????????????????????????????????????????????????????????????????????????????????????????????????????????????????????????????????????????????????????????????????????????????????????????????????????????????????????????????????????????????????????????????????????????????????????????????????????????????????????????????????????????????????????????????????????????????????????????????????????????????????????????????????????????????????????????????????????????????????????????????????????????????????????????????????????????????????????????????????????????????????????????????????????????????????????????????????????????????????????????????????????????????????????????????????????????????????????????????????????????????????????????????????????????????????????????????????????????????????????????????????????????????????????????????????????????????????????????????????????????????????????????????????????????????????????????????????????????????????????????????????????????????????????????????????????????????????????????????????????????????????????????????????????????????????????????????????????????????????????????????????????????????????????????????????????????????????????????????????????????????????????????????????????????????????????????????????????????????????????????????????????????????????????????????????????????????????????????????????????????????????????????????????????????????????????????????????????????????????????????????????????????????????????????????????????????????????????????????????????????????????????????????????????????????????????????????????????????????????????????????????????????????????????????????????????????????????????????????????????????????????????????????????????????????????????????????????????????????????????????????????????????????????????????????????????????????????????????????????????????????????????????????????????????????????????????????????????????????????????????????????????????????????????????????????????????????????????????????????????????????????????????????????????????????????????????????????????????????????????????????????????????????????????????????????????????????????????????????????????????????????????????????????????????????????????????????????????????????????????????????????????????????????????????????????????????????????????????????????????????????????????????????????????????????????????????????????????????????????????????????????????????????????????????????????????????????????????????????????????????????????????????????????????????????????????????????????????????????????????????????????????????????????????????????????????????????????????????????????????????????????????????????????????????????????????????????????????????????????????????????????????????????????????????????????????????????????????????????????????????????????????????????????????????????????????????????????????????????????????????????????????????????????????????????????????????????????????????????????????????????????????????????????????????????????????????????????????????????????????????????????????????????????????????????????????????????????????????????????????????????????????????????????????????????????????????????????????????????????????????????????????????????????????????????????????????????????????????????????????????????????????????????????????????????????????????????????????????????????????????????????????????????????????????????????????????????????????????????????????????????????????????????????????????????????????????????????????????????????????????????????????????????????????????????????????????????????????????????????????????????????????????????????????????????????????????????????????????????????????????????????????????????????????????????????????????????????????????????????????????????????????????????????????????????????????????????????????????????????????????????????????????????????????????????????????????????????????????????????????????????????????????????????????????????????????????????????????????????????????????????????????????????????????????????????????????????????????????????????????????????????????????????????????????????????????????????????????????????????????????????????????????????????????????????????????????????????????????????????????????????????????????????????????????????????????????????????????????????????????????????????????????????????????????????????????????????????????????????????????????????????????????????????????????????????????????????????????????????????????????????????????????????????????????????????????????????????????????????????????????????????????????????????????????????????????????????????????????????????????????????????????????????????????????????????????????????????????????????????????????????????????????????????????????????????????????????????????????????????????????????????????????????????????????????????????????????????????????????????????????????????????????????????????????????????????????????????????????????????????????????????????????????????????????????????????????????????????????????????????????????????????????????????????????????????????????????????????????????????????????????????????????????????????????????????????????????????????????????????????????????????????????????????????????????????????????????????????????????????????????????????????????????????????????????????????????????????????????????????????????????????????????????????????????????????????????????????????????????????????????????????????????????????????????????????????????????????????????????????????????????????????????????????????????????????????????????????????????????????????????????????????????????????????????????????????????????????????????????????????????????????????????????????????????????????????????????????????????????????????????????????????????????????????????????????????????????????????????????????????????????????????????????????????????????????????????????????????????????????????????????????????????????????????????????????????????????????????????????????????????????????????????????????????????????????????????????????????????????????????????????????????????????????????????????????????????????????????????????????????????????????????????????????????????????????????????????????????????????????????????????????????????????????????????????????????????????????????????????????????????????????????????????????????????????????????????????????????????????????????????????????????????????????????????????????????????????????????????????????????????????????????????????????????????????????????????????????????????????????????????????????????????????????????????????????????????????????????????????????????????????????????????????????????????????????????????????????????????????????????????????????????????????????????????????????????????????????????????????????????????????????????????????????????????????????????????????????????????????????????????????????????????????????????????????????????????????????????????????????????????????????????????????????????????????????????????????????????????????????????????????????????????????????????????????????????????????????????????????????????????????????????????????????????????????????????????????????????????????????????????????????????????????????????????????????????????????????????????????????????????????????????????????????????????????????????????????????????????????????????????????????????????????????????????????????????????????????????????????????????????????????????????????????????????????????????????????????????????????????????????????????????????????????????????????????????????????????????????????????????????????????????????????????????????????????????????????????????????????????????????????????????????????????????????????????????????????????????????????????????????????????????????????????????????????????????????????????????????????????????????????????????????????????????????????????????????????????????????????????????????????????????????????????????????????????????????????????????????????????????????????????????????????????????????????????????????????????????????????????????????????????????????????????????????????????????????????????????????????????????????????????????????????????????????????????????????????????????????????????????????????????????????????????????????????????????????????????????????????????????????????????????????????????????????????????????????????????????????????????????????????????????????????????????????????????????????????????????????????????????????????????????????????????????????????????????????????????????????????????????????????????????????????????????????????????????????????????????????????????????????????????????????????????????????????????????????????????????????????????????????????????????????????????????????????????????????????????????????????????????????????????????????????????????????????????????????????????????????????????????????????????????????????????????????????????????????????????????????????????????????????????????????????????????????????????????????????????????????????????????????????????????????????????????????????????????????????????????????????????????????????????????????????????????????????????????????????????????????????????????????????????????????????????????????????????????????????????????????????????????????????????????????????????????????????????????????????????????????????????????????????????????????????????????????????????????????????????????????????????????????????????????????????????????????????????????????????????????????????????????????????????????????????????????????????????????????????????????????????????????????????????????????????????????????????????????????????????????????????????????????????????????????????????????????????????????????????????????????????????????????????????????????????????????????????????????????????????????????????????????????????????????????????????????????????????????????????????????????????????????????????????????????????????????????????????????????????????????????????????????????????????????????????????????????????????????????????????????????????????????????????????????????????????????????????????????????????????????????????????????????????????????????????????????????????????????????????????????????????????????????????????????????????????????????????????????????????????????????????????????????????????????????????????????????????????????????????????????????????????????????????????????????????????????????????????????????????????????????????????????????????????????????????????????????????????????????????????????????????????????????????????????????????????????????????????????????????????????????????????????????????????????????????????????????????????????????????????????????????????????????????????????????????????????????????????????????????????????????????????????????????????????????????????????????????????????????????????????????????????????????????????????????????????????????????????????????????????????????????????????????????????????????????????????????????????????????????????????????????????????????????????????????????????????????????????????????????????????????????????????????????????????????????????????????????????????????????????????????????????????????????????????????????????????????????????????????????????????????????????????????????????????????????????????????????????????????????????????????????????????????????????????????????????????????????????????????????????????????????????????????????????????????????????????????????????????????????????????????????????????????????????????????????????????????????????????????????????????????????????????????????????????????????????????????????????????????????????????????????????????????????????????????????????????????????????????????????????????????????????????????????????????????????????????????????????????????????????????????????????????????????????????????????????????????????????????????????????????????????????????????????????????????????????????????????????????????????????????????????????????????????????????????????????????????????????????????????????????????????????????????????????????????????????????????????????????????????????????????????????????????????????????????????????????????????????????????????????????????????????????????????????????????????????????????????????????????????????????????????????????????????????????????????????????????????????????????????????????????????????????????????????????????????????????????????????????????????????????????????????????????????????????????????????????????????????????????????????????????????????????????????????????????????????????????????????????????????????????????????????????????????????????????????????????????????????????????????????????????????????????????????????????????????????????????????????????????????????????????????????????????????????????????????????????????????????????????????????????????????????????????????????????????????????????????????????????????????????????????????????????????????????????????????????????????????????????????????????????????????????????????????????????????????????????????????????????????????????????????????????????????????????????????????????????????????????????????????????????????????????????????????????????????????????????????????????????????????????????????????????????????????????????????????????????????????????????????????????????????????????????????????????????????????????????????????????????????????????????????????????????????????????????????????????????????????????????????????????????????????????????????????????????????????????????????????????????????????????????????????????????????????????????????????????????????????????????????????????????????????????????????????????????????????????????????????????????????????????????????????????????????????????????????????????????????????????????????????????????????????????????????????????????????????????????????????????????????????????????????????????????????????????????????????????????????????????????????
>Bolbosc_culmis2_Bolbosc_culmis2
[truncated: 7,537,994 more chars]
