# Supplementary material for: Organelle Phylogenomics and Extensive Conflicting Phylogenetic Signals in the Monocot Order Poales
Source: Front Plant Sci. 2022 Jan 31;12:824672. doi: 10.3389/fpls.2021.824672 (PMC8841755; doi:10.3389/fpls.2021.824672)
Supplement: Supplementary file 7 [file Data_Sheet_2.ZIP › 23-80PG-no_outlier_removed_BT123.fas]

>Aeluropus_lagopoides_MK622397
CGAGTCGACGAAATTCATAAAATTCTCCGCGAACGTATTGAACAATATAATAGGAAAGTAGGAATTGAGAATATCGGTCGCGTAGTTCAAGTGGGGGATGGGATTGCTCGTATTATAGGTCTTGGTGAAATAATGTCAGGTGAATTAGTCGAATTTGCAGAAGGGACTAGAGGTATTGCTCTGAATTTGGAATCCAAAAATGTTGGGATTGTATTAATGGGCGATGGGTTGATGATACAAGAGGGAAGTTTTGTAAAAGCAACAGGGAGAATTGCTCAGATACCCGTGAGCGAGGCTTACTTGGGTCGTGTTATAAATGCTCTCGCTAAACCTATTGATGGGAGAGGCGAAATTGTCGCTTCGGAATCTCGCTTAATTGAATCTCCTGCTCCGGGTATAATTTCCAGGCGTTCCGTGTATGAACCCCTTCAAACAGGGCTTATTGCTATCGATTCGATGATCCCCATAGGGCGCGGTCAGCGAGAGTTAATTATTGGGGACAGACAGACTGGCAAAACAGCAGTAGCCACAGATACAATTCTTAACCAAAAAGGGCAAGATGTAATATGTGTTTATGTAGCTATCGGTCAAAGAGCATCCTCCGTGGCTCAAGTAGTAACTACTTTCCAAGAAGAGGGGGCCATGGAATACACTATTGTAGTAGCTGAAATGGCGGATTCACCCGCTACATTACAATATCTCGCTCCTTATACGGGAGCAGCCCTGGCTGAGTATTTTATGTACCGCGAACGGCATACTTTAATAATTTATGATGATCTCTCCAAACAGGCACAAGCTTATCGCCAAATGTCCCTTCTATTAAGAAGACCCCCCGGCCGCGAAGCTTATCCAGGGGATGTTTTTTATTTGCATTCACGCCTTTTAGAAAGAGCCGCTAAATTAAATTCTCTTTTAGGCGAAGGGAGTATGACCGCTTTACCAATAGTGGAGACTCAATCTGGAGACGTTTCTGCCTATATTCCTACTAATGTAATCTCCATTACAGATGGACAAATATTCTTATCCGCGGATCTATTCAATGCCGGAATTCGACCTGCTATTAATGTGGGTATTTCTGTTTCCAGAGTAGGATCCGCAGCTCAAATTAAAGCCATGAAACAAGTAGCTGGCAAATCAAAATTGGAACTAGCTCAATTCGCAGAGTTACAAGCCTTTGCACAATTCGCCTCTGCTCTCGATAAAACAAGTCAGAATCAATTGGCAAGGGGTCGACGATTACGGGAATTGCTTAAACAATCCCAATCAAACCCTCTACCAGTGGAAGAGCAGGTAGCTACTATTTATACCGGAACGAGAGGATATCTTGATTCGTTAGAAATTGAACAGGTAAAGAATTTTCTGGATGAGTTACGTAAACACCTAAAAGATACTAAACCTCAATTCCAAGAAATTATATCTTCTAGCAAAACATTCACCGAGCAAGCGGAAATCCTTTTGAAGGAAGCTATTCAGGAACAGCTTGAACGTTTTTCCCTTGGGCGTATTGATCAAATTATTGGACCCGTGCTGGATATTACTTTTCCCCCGGCTTTGATAGTCAAGAGTCGGGACACTGCCGATAAGCAAATTAATGTGACTTGTGAGGTACAACAATTATTAGGAAATAATCGAGTTAGAGCTGTAGCTATGAGTGCTACAGACGGATTGATGAGAGGAATGGAAGTGATTGACACAGGAGCTCCTCTTAGTGTTCCGGTCGGTGGAGCTACTCTCGGAAGAATTTTTAACGTTCTTGGGGAGCCTATTGACAATTTGGGTCCTGTAGAGACTAGTGCAACATTCCCTATTCATAGATCCGCGCCTGCCTTTATTGAGTTAGATACGAAATTATCTATCTTTGAAACAGGTATTAAGGTGGTCGATCTTTTAGCTCCTTATCGGCGTGGAGGAAAAATCGGACTATTTGGAGGGGCAGGAGTAGGTAAAAAGGAATCCGGAGTAATTAATGAAAAAAATATTGAGGAATCAAGAATGCCCTCTGCAGTGGCACTTGAAATAGCCGAAGCTAACTTGAGTAGAGCTGAGGGTACGAAAGAATTGGTTGAAGCAAAACTAGCTCTCAAACGGGCTAGGATACGAGTCGAGGCTATCAATTGGATTCCCATGAATGGATACTCTGAGATAGAACGAGAAAAAGCAAATTTGATTAATGCTACTTCTATGAGTTTGGAACAATTAGAAAAGTCTAAAAATGAAACCCTTTATTTTGAAAAACAAAGAGCGATGAATCAGGTCCGACAACGGGTTTTCCGACAAGCCGTACAAGGAGCTCTAGGAACTCTGAATAGTTGTTTGAATACCGAGTTACATTTCCGTACGATTCGTGCTAATATTGGCATTCTAGGGGCCATAATGAATATTACACCATGTTCCACACTCAAGGGGTTGTATGATATATCAGGCGTAGAAGTAGGCCAACACTTCTATTGGCAAATAGGAGGTTTCCAAATTCATGCCCAAGTACTCATCACTTCTTGGGTCGTAATTACTATCTTGCTGGGTTCAGTTATCATAGCTGTTCGGAATCCACAAACCATCCCAACCGACGGTCAGAATTTCTTCGAATATGTCCTTGAGTTTATTCGAGATTTGAGCAAAACTCAGATTGGAGAAGAATATGGTCCCTGGGTTCCCTTTATTGGAACTATGTTCCTTTTTATTTTTGTTTCGAATTGGTCGGGTGCTCTTTTACCTTGGAAAATTATAGAGTTACCCCATGGGGAATTAGCTGCGCCCACGAATGATATAAATACTACTGTTGCTTTAGCTTTACTCACATCAGCGGCATATTTTTATGCGGGTCTTAGCAAAAAAGGATTGAGTTATTTCGAGAAATATATTAAACCAACCCCAATCCTTTTACCAATTAACATCCTAGAAGATTTCACAAAACCATTATCGCTTAGTTTTCGACTTTTTGGAAATATATTGGCGGATGAATTAGTCGTTGTTGTTCTTGTTTCTTTAGTCCCCTTAGTAGTCCCTATACCGGTCATGTTTCTTGGATTATTTACAAGCGGTATTCAAGCTCTTATTTTTGCAACGTTAGCCGCAGCCTATATAGGTGAATCCATGGAAGGTCATCATTCATTTCCAAATTATTACAAATATCAATTAACTGAGCGTTTGGATTCTTGGAGTTATCGTGTTATTAGTCTAGGGTTTACCCTTTTAACCATAGGTATTCTTTGTGGAGCAGTATGGGCTAATGAGGCGTGGGGATCCTATTGGAATTGGGATCCTAAGGAAACTTGGGCATTTATTACCTGGACCATATTTGCAATTTATTTACATAGTACAAATCCAAATTGGAAGGGTACGAATTCTGCATTTGTAGCTTCGATAGGATTTCTTATAATTTGGATCTGCTATTTTGGTATCAATCTTTTAGGAATAGGTTTACATAGTTATGGTTCATTTACACTCTTGGACGAAATGATAAAAGAGAAACCGAAGACACATGTACAAAAACCTGGAATACACAAGGAAATAATACAATTAGCCAAAATAGATAATGAGGACCATCTCCATATCATTTTGAATTTATCAACAAATATAATCTGTTTGGCTATTCTAAGTGGTTCTTTTCTAGGTAAAGAGGAACTTGTCATTTTGAATTCTTGGATTCAGGAATTCTTTTATAACTTAAATGACTCAATAAAAGCTTTTTTTATTCTTTTAGTTACGGATTTTTTTGTTGGATTTCACTCCACCCGCGGTTGGGAACTACTAATTCGTTGGGTCTACAACGAGCTAATTTTCACTATTTTTGTTTGCAGTTTTCCTGTGATTCTAGACACGTGTTTGAAATTTTGGGTCTTTTTTTGTTTAAACCGTCTATCTCCTTCGCTTGTAGTCATTTATCATTCAATTAGTGAAATGGTATATCTCTGGTTAATCTCAGGAATGGCGATTTTTATGGGGGATAGGGTAAAAATTGAAGTAAGTCGTTATGATTCATCTTATCTTGTGAATTTCTCGCAATATTTTTTCTCTTTTTGGACTCAACCCCAAAGGATTCGTTTAAACCAATTAACAAACTCTTGCTTCGATTTTCTGGGGTACCGTTCAAGTGTACCAATAAATACTTTCTTAGTAAGAAATCAAATGCTGGAGAATTTTTTTCTAATAGATATTCGAATGAAAAAATTCGATACCACAGCCCCTGCTACTCCCCTCATTGGATCCTTATCAAAAGCTCAATTCTGTACTGGATCGGGGCATCCTATTAGTAAACCCATTTGGACTGATTTATCAGATTGGGATATTCTTGATCGCTTTGGTCGGATATGTAGAAATCTTTTTCATTATCATAGTGGATCTAAAAAACGGACTTTGTATCGAGCTCGTAAACATAAAAGTACGGTACTCATGGGTGGGGCAAGCTCTTCTATTCTGGTTCATGGTTTCTCTTGGCTATATGGTTCATCTGGGGGGGAGATCGAGCTTCAAGAAATTGTGAATGGTCTTATCAATACACAAATGTATAACTCCCCAGGAATTTCAATTGCGCTTATATTCATCACTGTAGGACTTGGGTTCAAGCTTTCCCCAGCCCCTTTTCATCAATGGACTCCTGACGTCTACGAAGGCATGTTCCTGCTTCACGAATATGATATTTTTTGGACATTTCTAATAATAGCAAGCCTTATTCCTATTTTGGTATTTTGGATTTCAGGGCTTTTAGCCCCGATTAATGAAGGACCAGAGAAGCTTTCTAGTTATGAATCGGGTATAGAACCCATGGGGGGTGCTTGGTTACAATTCCGAATACGCTATTACATGTTTGCGCTAGTTTTTGTTGTTTTTGATGTGGAAACGGTCTTTCTCTACCCTTGGGCAATGAGTTTTGACGTATTGGGTGTATCCGTTTTTATCGAAGCTTTCATTTTCGTGCTTATCCTAGTTGTTGGTTTAGTTTATGCATGGCGAAAAGGAGCCTTGGAATGGTCTGAATTCCTTCTAATGACTTATGCATTCTGTTATCATTTCCAATTAGAGGACCCCTTAATCCAATTAGGGGAGGATTCTAAATGGATAGATGTTTTTGATTTCCACTGGAGATTGGGAATCGATGGACTTTCATTAGGATCTATTTTATTGACAGGATTTATCACTACTTTAGCTACTTTAGCGGCTTGGCCAATTACCCGGAATTCGCGATTATTCTATTTTCTAATGCTAGCAATGTATAGCGGTCAAATAGGATTATTTTCTTCACGAGACCTTTTACTTTTTTTTATCATGTGGGAGTTAGAATTAATTCCTGTTTACTTACTTTTATCCATGTGGGGGGGGAAAAGGCGTCTATATTCAGCTACCAAGTTTATTTTGTATACTGCAGGCGGTTCCATTTTTTTCTTAATCGGAGTTCTGGGTATGGGCTTATATGGTTCCAACGAACCAACATTAGACTTGGAACGATTGATTAATCAATCATACCCTGCAACATTGGAAATACTACTTTATTTTGGCTTCCTTATTGCTTATGCTGTAAAATTGCCGATTATACCTCTACATACGTGGTTACCAGATACCCACGGGGAAGCACATATGTTTGAGCATGTACTTTTTTTGAGTGTCTATTTATTTTCGATTGGTATCTATGGATTGATTACAAGCCGAAACATGGTTAGAGCTCTAATATGTCTTGAACTTATACTGAATTCAATTAATCTAAATCTCGTAACATTTTCTGCTCTATTTGATAGTCGCCAATTAAAAGGAGACATTTTCGCAATTGTTATAGCCCTTGCGGCGGCTGAAGCAGCTATTGGATTATCCATTCTTTCTTCCATCCATCGTAACAGGAAAATTAATCAATCGAATTTTTTGTTGTGTGCTTTTTTATTATTTCTTGGTGCAATTGCAAAATCTGCACAATTCCCTCTTCACGTATGGTTACCCGATGCTATGGAAGGACCCACTCCCATTTCGGCTCTTATACACGCAGCAACTATGGCTGCAGGGATTTTTCTTCTAGCTCGACTTCTTCCTCTTTTCATATCCATACCTTGGATAATGAGTTTCATTTCCTTAGTAGGTACAATAACACTTTTCTTAGGAGCGACTTTAGCTCTTGCTCAGAGAGATATTAAAAGAAGCTTAGCCTATTCTACAATGTCTCAATTGGGCTATATGATGTTAGCTCTAGGTATAGGTTCTTATCAAGCAGCTTTATTCCATTTGATCACTCATGCTTATTCGAAAGCTTTATTGTTCTTGGGATCCGGATCCGTTATTCATTCAATGGAACCTCTTGTTGGCTATTCACCAGATAAAAGTCAGAATATGGTTCTTATGGGTGGTTTAAAAAAATATGTTCCTATTACAAGAACGACTTTTTTATTGGGTACACTTTCTCTTTGTGGTATTCCACCTCTTGCTTGCTTCTGGTCCAAAGATGAAATCCTTAGTAATAGTTGGTTGTATTTTGGAATAATAGCTTCTTTTACTGCAGGATTAACTGCATTTTATATGTTTCGAATATATTTGCTTACTTTTGATGGGTATTTGCGTGTTCATTTTCAAAATTATAGTAGTACTGGTTCGTTGTATTCAATATCCTTATGGGGAAAAAGCAAAGGAGTCAATATGAAGAGTGGATCACAAAATATATCCTTTGGAGCTAAAAATACTCTTGTCTATCCTCGCGAAACTGGAAATACTATGCTATTTCCTCTTCTTATATTACTGCTTTTTACTTTGTTCATTGGATCCATAGGAATCCATTTTACCATATTATCAAAGTGGCTAACCCCTTCAAGTTCTAATTCTTCCATAAATTCATATGAATTTCTCACTAATGCAATTTCTTCTGTAAGTTTAGCTATTTTTGGTTTATTCATCGCATATATATGCTATGGATCCGCTTATTCTTTTTTTCAGAATTTGAATTTTAAAAATTCCCTTTTGGATCAAGTAAAAAAAAAGGTATACAGCTGGTCATATAATCGCGGTTATATAGATGTTTTCTATACTAGGTTCTTTATCCTGGGTATAAGAAGATTTTCCGAACTAACCCATTTTTTTGATAAAGGTGTTATTGATGGAATTATCAATGGAGTAGGTCTTGCTGGTTTTTGTATAGGAGAAGAAATTAAATATGTGGGGGGAGGGCGAATATCGTCTTATCTATTCTTTTTTTTATGTTATGTATCCTTGTTCTTATTCTTTATGGATTTACCTGGACCAATACATGAGATTCTTGTGCTATTTGGGGGATTTGTTCTTCTACTAGGGGGTCTAGGAGTAGTATTACTTACCAACCCAATTTATTCTGCCTTTTCGCTGGGATTAGTTCTTGTTTGTATATCCTTATTCTATTTTTTATTGAATTCCTACTTTGTAGCTGTCGCACAACTTCTTATTTATGTGGGAGCCATAAATGTCTTGATCATATTTGCTGTAATGTTTGTAAATGGCTCAGAGTGGTCTAAAGATAAGAATTATTGGACTATTGGAGATGGGTTTACTTCACTCGTTTCTATAACAATTCCTTTTTCACTAATGACTACTATCCCAGATACGTCATGGTATGGAATTCTTTGGACTACAAGATCAAACCAAATAGTAGAACAGGGTCTCATAAATAACGTTCAACAAATTGGGATTCATTTAGCAACCGATTTTTATCTTCCGTTTGAACTCATTTCCCTAATTCTTCTAGTTTCTTTAATAGGTGCAATTACTATGGCTCGACAAATGGAAAAAATCGCAGAAATGTTCCCTATGATAACTGGGTTCATTAGTTATGGTCAACAAACAATACGTGCCGCAAGATACATTGGTCAAGGTTTCATAATTACCTTATCCCACACAAATCGTTTACCTATAACGATTCACTACCCTTATGAAAAATCAATTACATCAGAGCGTTTCCGCGGGCGAATACACTTTGAATTTGATAAATGTATTGCTTGTGAAGTATGTGTTCGTGTATGCCCAATAGATCTACCCCTTGTGGATTGGAGATTTGAAAAGGATAAAAAGAAACAATTGCTTAATTATAGTATTGATTTCGGAGTTTGTATATTTTGTGGTAACTGTGTTGAATATTGTCCGACAAACTGTTTATCAATGACTGAAGAATATGAACTTTCTACTTATGATCGTCATGAACCAGTCTCCATAATGGGAGATTACACAATTCAAACAATTCAGGGGTGGTTATCTAATTGGCTAGTCAAACATGAGGTGGTTCATAGATCTTTGGGCTTCGATCACCGAGGAATAGAGACTTTACAAATAAAAGCAGGGGATTGGGATTCCATTGCTGTCATTTTATATGTATATGGTTACAATTATTTACGTTCCCAATGTGCTTATGACGTAGCACCCGGTGGATCTTTAGCTAGTGTGTATCATCTTACGAGAATACAGTATGGTATAGATAACCCAGAAGAAGTATGCATAAAAGTCTTTACCCAAAAGGATAATCCTAGAATCCCGTCTGTCTTCTGGGTTTGGAGAAGTGCTGATTTTCAAGAACGCGAATCTTATGATATGGTGGGAATTTCTTATGATAATCATCCGCGCCTTAAACGTATCTTAATGCCTGAAAGTTGGATAGGCTGGCCCTTACGTAAGGACTATATAACCCCTAATTTCTATGAAATACAAGATGCTCATATGAGTTTGATTGAGTTTCCGTTACTTGACCAAACAAGTTCCAATTCCGTTATTTCAACTACACCAAATGATCTTTCGAATTGGTCAAGACTCTCCAGTTTATGGCCCCTTCTATATGGTACCAGTTGTTGTTTCATTGAATTTGCTTCATTAATAGGCTCACGATTCGACTTTGATCGTTATGGATTGGTACCAAGATCAAGTCCTAGGCAAGCGGACCTAATTTTAACAGCCGGTACGGTAACAATGAAAATGGCTCCCTCTTTAGTGCGATTATATGAGCAAATGCCTGAACCAAAATACGTCATTGCTATGGGAGCCTGTACTATTACAGGGGGAATGTTCAGTACGGATTCCTATAGTACTGTTCGAGGAGTTGATAAGTTAATTCCTGTGGATGTCTACTTGCCGGGTTGCCCACCTAAACCAGAGGCTGTTATAGATGCCCTAACAAAACTTCGTAAGAAGATATCGCGAGAAATTGTTGAGGATCGAACTCTAAGTCAAAAGAAAAATCGATGTTTTACTACCAGTCACAAACTTTATGTTCGGCGCAGTACTCATACCATGGAAAATAGAAATACTTTTTCTTGGTTAAAGGAACAGATGATTCGATCGATTTCTATATACGTAATAACTCGGACATCTATTTCAAATGCATATCCCATTTTTGCGCAGCAGGGTTATGAAAACCCCCGGGAAGCAACTGGACGAATTGTATGTGCCAACTGCCATTTAGCTAATAAGCCCGTGGATATTGAAGTTCCCCAAGCTGTGCTTCCCGATACTGTATTTGAAGCAGTTCTTCGAATCCCTTATGATATGCAGCTGAAACAAGTTCTTGCTAATGGGAAAAAGGGAGGGTTGAATGTGGGTGCTGTTCTTATTTTGCCTGAGGGATTCGAATTAGCACCGCCCGACCGTATTTCTCCTGAGTTGAAAGAAAAGATAGGAAATCTCTCTTTTCAGAGTTATCGTCCCAATAAAAAAAATATTCTTGTTATAGGCCCTGTTCCCGGTAAGAAATATAGTGAAATTGTCTTTCCCATTCTTTCCCCCGATCCCGCTACAAAAAAAGATGTTCATTTCTTAAAATATCCCATATATGTAGGGGGAAACCGAGGAAGGGGACAAATCTATCCCGATGGTAGTAAGAGTAACAATACAGTTTATAATGCTACGTCAACAGGTATAGTAAAAAAAATACTACGTAAAGAAAAAGGGGGATATGAAATATCCATAGTTGATGCGTCGGGGCGCCAAGTGATTGATATTATACCTCCCGGGCCAGAACTTCTTGTTTCAGAGGGGGAATCAATCAAGCTTGATCAACCATTAACAAGCAATCCTAATGTGGGAGGGTTTGGTCAGGGGGATGCAGAAATAGTGCTTCAGGATCCATTACGCGTCCAAGGCCTTTTGTTCTTTTTCGCATCTGTTATTTTAGCACAAGTCTTTTTGGTTCTCAAAAAGAAACAGTTTGAAAAGGTTCAATTGTACGAAATGAATTTCATGACTTTTTACTACCGACCAACCGTTACAGAGGCTTTTTCCTCCGTTCAATATATAATGACGGAGGCCAACTTTGGTTGGTTAATCCGATCAGTTCATCGATGGTCAGCAAGTATGATGGTTCTAATGATGATCCTGCACGTATTTCGTGTGTATCTCACAGGTGGATTTAAAAAACCCCGTGAATTAACTTGGGTTACAGGTGTGGTTTTGGCTGTATTAACTGCATCATTTGGTGTAACTGGTTATTCTTTACCTTGGGATCAAATCGGTTATTGGGCAGTCAAAATTGTGACAGGTGTACCTGAAGCAATTCCTGTAATAGGATCCCCTTTAGTGGAGTTATTACGTGGAAGTGCTAGTGTGGGGCAATCCACTTTGACTCGTTTTTATAGTTTACATACCTTTGTACTGCCTCTGCTTACTGCTGTATTTATGTTAATGCACTTTCCAATGATACGTAAGCAAGGTATTTCTGGTCCTTTAGTATTAAGAGCAAAATTAGCTAAAGGGATGGGACATAATTATTATGGGGAACCTGCATGGCCCAACGATCTTTTATATATTTTTCCAGTAGTAATTCTAGGTACTATTGCATGTAATGTAGGTTTAGCGGTTCTCGAGCCGTCAATGATTGGTGAACCGGCGGATCCGTTTGCAACTCCTCTGGAAATATTACCCGAGTGGTACTTCTTTCCCGTATTTCAAATACTTCGTACAGTACCCAATAAGTTATTGGGCGTTCTCTTAATGGTTTCTGTGCCAACAGGCTTATTAACAGTACCCTTTCTCGAGAATGTCAATAAATTCCAAAATCCATTTCGCCGCCCAGTAGCTACGACCGTTTTTTTAATCGGTACTGTAGTAGCTCTTTGGTTAGGTATTGGAGCAACATTACCCATTGATAAATCCTTAACTTTAGGTCTTTTTATGATTGAAGTTTTTCTATTTGGAATCGTCTTAGGCCTAATTCCTATTACTTTAGCGGGATTATTCGTGACTGCGTATTTGCAATACAGGCGTGGGGATCAGTTGGATCTTATGCTTACTATAACCAGTTATTTCGGTTTTCTACTGGCTGCTTTAACTATAACCCCAGCTCTATTTATTGGTTTGAACAAGATACGTCTTATTATGGATATAGTAAGTCTCGCTTGGGCTGCTTTAATGGTAGTCTTTACATTTTCTCTTTCGCTAGTAGTATGGGGGAGATTAAGCGATATTGCGCACCATCATTTAGCTATTGCTATTCTTTTCCTGATCGCTGGTCATATGTATAGGACCAACTGGGGTATTGGTCATGGACTTAAAGATATTTTAGAGGCTCATAAAGGCCCATTTACAGGACAAGGCCATAAAGGTCTCTATGAAATCCTAACAACGTCATGGCATGCTCAATTATCTCTTAACCTAGCTATGCTAGGCTCTACAACTATTGTTGTAGCTCATCATATGTACTCTATGCCCCCCTATCCATACCTAGCTACTGACTATGGTACACAACTTTCCTTGTTCACACACCACATGTGGATTGGCGGATTTCTAATAGTTGGTGCTGCTGCACATGCAGCCATTTTTATGGTAAGAGACTATGATCCAACTACTCGATATAACGATCTATTAGATCGCGTCCTTAGACACCGCGATGCAATCATATCCCACCTTAACTGGGTATGTATATTTCTAGGTTTTCACAGTTTTGGCTTGTACATTCATAATGATACCATGAGTGCTTTAGGCCGTCCCCAAGATATGTTTTCGGATACCGCCATACAATTACAACCCATCTTTGCTCAATGGGTACAAAATATCCATGCTGACGCGCCTGGCGTAACAGCTCCTGGTGCAACAACAAGTACCAGCTTAACGTGGGGAGGTGGCGAGTTAGTAGCTGTAGGCGGCAAAGTAGCTTTGTTACCTATTCCATTAGGAACCGCAGATTTTTTAGTCCATCACATTCACGCATTTACCATCCATGTGACTGTATTAATACTTTTGAAAGGTGTTTTATTTGCTCGTAGTTCCCGTTTGATACCTGATAAAGCAAATCTTGGTTTTCGATTCCCTTGCGACGGGCCTGGACGAGGGGGAACATGTCAAGTCTCCGCCTGGGATCATGTTTTCTTAGGTCTATTCTGGATGTACAATGCAATTTCGGTAGTCATTTTCCATTTCAGTTGGAAAATGCAGTCGGATGTTTGGGGTACTGTAAGTGATCAAGGGATAGTAACTCATATCACAGGGGGAAACTTTGCACAGAGTTCCATTACGATTAATGGTTGGCTCCGAGATTTCTTGTGGGCACAGGCATCCCAAGTAATTCAGTCTTATGGTTCTTCATTATCTGCATATGGTCTTTTTTTCCTAGGCGCTCATTTTGTCTGGGCTTTCAGTTTAATGTTTTTATTTAGTGGCCGTGGTTATTGGCAAGAACTCATTGAATCTATCGTTTGGGCTCATAACAAATTAAAAGTTGCTCCTGCTACTCAGCCTAGAGCCTTGAGCATTATACAAGGACGTGCTGTAGGAGTAACCCATTACCTTCTGGGTGGAATTGCCACAACATGGGCATTCTTCTTAGCGAGAATTATTGCAGTAGGAATGTCACATTCTGTAAAAATTTATGATACATGTATAGGATGCACTCAATGTGTACGAGCTTGTCCAACAGATGTATTAGAAATGATACCTTGGGATGGATGTAAAGCCAAGCAAATTGCTTCTGCGCCGAGAACCGAAGATTGTGTGGGTTGTAAGAGATGCGAATCGGCTTGCCCAACAGATTTTTTAAGTGTCCGCGTTTATTTAGGGCCTGAAACAACCCGCAGCATGGCTCTATCTTATATGACAGATTTAAACTTACCCTCTATTTTCGTGCCTTTAGTAGGCTTAGTATTTCCGGCAATTGCAATGGCTTCTTTATTTCTTTATGTGCAGAAAAATAAGATTGTCATGCGGGATATAAAAACATATCTCTCTGTAGCACCCGTGCTAAGTACTCTATGGTTTGGGGCTTTAGCAGGTTTATTGATAGAAATTAATCGTTTATTCCCAGATGCTTTGTCATTCCCTTTTTTTATGACTGCAATTTTAGAGAGACGCGAAAGTACAAGCCTGTGGGGTCGCTTCTGCAACTGGATAACTAGCACCGAAAATCGTCTTTACATCGGATGGTTTGGTGTTTTGATGATCCCTACCTTATTGACCGCAACTTCCGTATTTATTATCGCCTTCATCGCTGCTCCTCCAGTAGATATTGATGGTATTCGTGAGCCTGTTTCTGGTTCTTTACTTTATGGAAACAATATTATCTCTGGTGCCATTATTCCTACTTCTGCGGCGATCGGATTGCATTTTTACCCAATTTGGGAAGCTGCATCTGTTGATGAATGGTTATACAATGGTGGTCCTTATGAGCTAATCGTTCTACACTTCTTACTTGGTGTAGCTTGTTATATGGGTCGTGAGTGGGAACTTAGTTTCCGTCTGGGTATGCGTCCTTGGATTGCTGTTGCATATTCAGCTCCTGTTGCAGCTGCTACTGCTGTTTTCTTGATTTACCCTATTGGTCAAGGAAGTTTCTCTGATGGTATGCCTTTAGGAATATCTGGTACTTTCAACTTTATGATTGTATTCCAGGCGGAGCACAACATCCTTATGCATCCATTTCACATGTTAGGTGTAGCTGGTGTATTCGGCGGTTCCCTATTCAGTGCTATGCATGGTTCCTTGGTAACCTCTAGTTTGATCAGGGAAACCACTGAAAATGAATCTGCTCTAGACCTAGCTATGGCTTTATATGAATTAGCGGTTTTTGATCCCTCTGATCCTGTTCTGGATCCAATGTGGAGACAAGGTATGTTCGTCATCCCCTTCATGACTCGTTTAGGAATAACCAATTCGTGGGGTGGTTGGAGTATTTCAGGAGGAACTATAACGAATCCGGGTATTTGGAGTTATGAAGGTGTGGCAGGTGCGCATATTGTGTTTTCTGGCTTGTGCTTCTTGGCAGCTATCTGGCATTGGGTATATTGGGACCTAGAAATATTCTGTGATGAGCGGACGGGAAAACCTTCTTTGGATTTGCCCAAGATCTTTGGAATTCATTTATTTCTTGCAGGGGTGGCTTGTTTTGGCTTTGGTGCATTTCATGTAACCGGTTTGTATGGTCCTGGGATATGGGTGTCTGATCCTTATGGACTAACAGGAAAAGTACAAGCTGTAAATCCTGCGTGGGGTGCAGAAGGTTTTGATCCTTTCGTTCCGGGAGGAATAGCTTCCCATCATATTGCTGCGGGTACACTGGGCATATTAGCGGGCCTATTCCATCTTAGTGTCCGTCCGCCTCAACGTCTATACAAAGGATTACGTATGGGCAATATTGAAACTGTACTTTCCAGTAGTATCGCTGCTGTTTTTTTTGCAGCTTTCGTAGTTGCCGGAACTATGTGGTATGGATCGGCAACTACCCCAATCGAATTATTTGGACCTACTCGTTATCAGTGGGATCAGGGATACTTTCAGCAAGAAATATATCGAAGAGTTAGCGATGGGTTAGCCGAAAATCTTAGTTTATCAGAAGCTTGGTCTAAAATTCCCGAAAAATTAGCTTTTTATGATTATATTGGTAATAATCCAGCAAAGGGGGGATTATTCAGAGCAGGCTCAATGGACAATGGGGATGGAATAGCTGTTGGATGGTTAGGACATCCYGTCTTTAGAGATAAAGAAGGGCGCGAGCTTTTTGTACGTCGTATGCCTACTTTTTTTGAAACATTTCCGGTAGTTTTGGTAGATGAAGAGGGAATTGTGAGAGCAGACGTTCCTTTTAGAAGAGCAGAATCCAAATATAGCGTTGAACAAGTAGGCGTAACGGTGGAGTTCTATGGTGGCGAACTTAATGGAGTAAGTTATTCTGATCCTGCTACTGTAAAAAAATATGCGAGGCGTGCCCAATTAGGAGAAATTTTTGAATTAGATCGAGCTACTTTGAAATCAGATGGTGTTTTTCGCAGCAGTCCAAGGGGTTGGTTCACTTTTGGTCATGCTACCTTTGCTTTGCTCTTCTTGGATGCTCAAGTGGAATTTGGAACATTCCAAAAAGTTGCGTTTGTATGGTCTGGAGAAGCTTACTTGTCTTATAGTTTGGCTGCTTTATCTGTCTTTGGTTTTATCGCTTGTTGTTTTGTCTGGTTCAATAATACGGCTTATCCAAGTGAGTTTTACGGACCCACAGGTCCAGAAGCTTCTCAAGCTCAAGCATTTACTTTTCTAGTTAGAGACCAGCGTCTTGGAGCTAATGTAGGATCTGCCCAAGGACCGACAGGTTTAGGTAAATATTTAATGCGTTCCCCAACGGGGGAGGTTATTTTTGGAGGGGAAACTATGCGTTTTTGGGACCTTCGTGCTCCATGGTTAGAACCGCTAAGGGGCCCCAACGGTTTGGATTTGAGTAGGTTGAAAAAAGACATCCAACCTTGGCAAGAACGACGTTCGGCAGAATATATGACCCATGCTCCTTTAGGCTCTTTAAATTCTGTCGGTGGCGTAGCTACCGAGATCAATGCAGTTAACTATGTCTCTCCTAGAAGTTGGTTAGCGACTTCCCATTTTGTTCTAGGATTCTTCTTTTTTGTGGGCCATTTGTGGCATGCAGGAAGAGCCCGAGCTGCTGCAGCAGGCTTTGAAAAGGGAATTGATCGTGATTTGGAACCTGTTCTTTACATGACCCCTCTTAACATGTTACGTCAATTTGAACTTGCTCGGTCTGTTCAATTGCGGCCTTATAATGCAATTTCATTCTCTGGTCCAATCGCTGTTTTTGTTTCCGTATTCCTTATTTATCCACTGGGACAATCTGGTTGGTTCTTTGCACCGAGTTTTGGCGTAGCAGCTATATTTCGATTCATCCTTTTCTTCCAAGGATTTCATAATTGGACGTTGAACCCCTTTCATATGATGGGAGTTGCCGGAGTATTAGGAGCGGCTATGTCTGGAAGCACGGGAGAACGTTCTTTTGCTGATATTATTACCAGTATTCGATACTGGGTTATTCATAGCATTACTATACCTTCCCTATTCATTGCGGGTTGGTTATTTGTCAGTACGGGTTTAGCTTATGACGTGTTTGGAAGTCCTCGGCCAAACGAATATTTCACGGAAAGTCGACAAGGAATTCCATTAATAACCGACCGTTTTGATTCTTTAGAACAACTAGATGAACTTAGTATGACCATAGATCGAACCTATCCTATTTTTACAGTGCGATGGCTGGCTGTTCACGGATTAGCTGTACCCACAGTTTTTTTCTTGGGATCAATATCAGCAATGCAGTTCATCCAACGAATGGCTACACAAACCGTTGAAGATAGTTCTAGACCTAGGCCAAAACGAACTGGCGCAGGTAGTTTATTGAAACCCTTGAATTCGGAATATGGGAAAGTCGCTCCGGGTTGGGGGACTACTCCTTTTATGGGGGTTGCAATGGCTTTATTCGCGATATTCCTATCTATCATTTTAGAAATTTATAATTCTTCTGTTTTACTGGACGGAATTTTAATGATGCTTACTCTCAAACTCTTTGTTTATACAGTAGTGATATTCTTTGTTTCCCTCTTTATCTTTGGATTCTTATCTAATGACCCAGGACGTAATCCTGGACGTGAGGAGATGGCCGATACTACAGGAAGAATTCCTCTTTGGCTGATAGGTACTGTAACCGGTATTCTTGTGATTGGTTTAATAGGTGTTTTCTTTTACGGTTCGTATTCTGGATTGGGTTCATCTCTAATGCCTAATATACTTAGTTTAACCTCTATCTGTTTTAATTCTGGTCTTTATCCGACTAGTTTTTTCTTAGCCAAATTACCCGAAGCTTATGCCATTTTCAACCCAATCGTGGATGTTATGCCTGTCATACCTGTATTCTTTTTTCTATTAGCGTTTGTTTGGCAAGCTGCTGTAAGTTTTCGAATGACACAATCAAACCCGAATGAACAAAATGTTGAATTGAATCGTACCAGTCTATACTGGGGTTTATTACTCATTTTTGTACTTGCTGTTTTATTTTCCAATTACTTCTTCAATATGGAAGTAAATATTCTCGCATTTATTGCTACTGCATTGTTCATTCTAGTTCCTACTGCCTTTTTACTTATTATTTATGTAAAAACAGCCAGCCAAAATGATATGGAAACAGCAACTTTAGTCGCCATCTCCATATCTGGTTTACTTGTAAGCTTTACTGGGTATGCCTTATATACCGCGTTTGGGCAACCCTCTCAACAATTAAGAGATCCATTCGAAGAACATGGGGACATGGAAGCATTGGTTTATACGTTCCTTTTAGTTTCGACTTTAGGGATAATTTTTTTCGCTATCTTCTTCCGAGAACCACCTAAGGTTCCGACTAAAAAAATGACTATTGCTTTCCAGTTAGCTGTTTTTGCATTAATTGCGACTTCCTCAGTCTTAGTAATTAGTGTACCCCTTGTATTTGCTTCTCCTGATGGTTGGTCAAATAATAAAAACGTTGTATTTTCCGGTACATCATTATGGATTGGATTAGTCTTTATGCGCTGGAGACGTTTTGTCTTTGAAGCTATTTATAAAGCACAAGCCGAAACTGGCGAAATCAAGGGGCATTACTTGAATGCGACTGCAGGTACATGCGAAGAAATGATTAAGAGAGCTGTATTTGCGAGGGAATTAGGGGTTCCTATTATAATGCATGACTACATAACTGGAGGATTCACCGCAAATACTACTTTGGCTCATTATTGCCGCGACAATGGCCTACTTCTTCACATTCACCGAGCAATGCATGCAGTTATTGATAGACAGAAAAATCATGGTATGCATTTCCGTGTATTAGCTAAAGCATTGCGTATGTCTGGGGGAGATCATATCCACGCTGGTACAGTAGTAGGTAAGTTAGAAGGGGAACGCGAAATGACTTTAGGTTTTGTTGATTTATTGCGCGATGATTATATTGAAAAAGATCGTTCTCGCGGTATCTTTTTCACGCAGGACTGGGTATCCATGCCAGGTGTTATACCGGTGGCTTCAGGGGGTATTCATGTTTGGCATATGCCAGCTCTGACCGAAATCTTTGGAGACGATTCCGTATTACAATTTGGTGGAGGAACTTTAGGACATCCTTGGGGGAATGCACCAGGTGCAGCAGCTAATCGGGTGGCTTTAGAAGCCTGTGTACAAGCTCGTAACGAAGGGCGCGATCTTGCTCGTGAAGGTAATGAAATTATCCGAGCAGCTTGCAAATGGAGTCCTGAACTAGCCGCAGCTTGTGAAGTATGGAAAGCGATCACATTCTTCAAGCCGGTAGATATGATTCAACCTCAGACCCTTTTAAATGTAGCGGACAACAGTGGAGCTCGAAAATTGATGTGTATTCGAGTCATAGGAGCTGGTAATCAGCGATATGCTCGTATTGGTGATGTTATTGTTGCTGTAATCAAAGACGCAGTGCCCCAAATGCCTCTAGAAAGATCCGAAGTAATTCGAGCTGTAATTGTACGTACATGTAAAGAATTCAAATGTGAAGACGGTATAATAATACGCTATGATGACAATGCAGCAGTTATCATTGATCAAAAAGGAAATCCAAAAGGAACTCGAGTTTTTGGCGCGATTGCCGAGGAATTGAGAGAATTGAATTTTACTAAAATAGTTTCATTAGCTCCTGAAGTATTAATGAAGGGAAAATCCTGCCGAGGCAATCGTATTTGTTTTGGTAGATATGCTCTTCAAGTACTTGAACCCGCTTGGATTACAGCGAGACAGATAGAAGCAGGACGAAGAGCAATGACACGATATGCAAAACTATGGGTACGTATATTTCCTGACAAACCGGTTACACTAAGACCCACAGAAACACGTATGGGCTCAGGAAAGGGATCCCCTGAATATTGGGTAGCCGTTGTTAAACCAGGTCGAATACTTTATGAAATGAGCGGAGTATCTGAAACTATAGCTAGAGCAGCTATCTCCATAGCTGCCAGTAAAATGCCCATACGAAGCCAATTTCTTATGCCCTTAGGCACGGCCATACATAACATAGAAATCACACGTGGAAGGGGTGGGCAATTAGCTAGAGCAGCAGGTGCTGTAGCGAAACTGATTGCAAAAGAGGGTAAATTGGCCACTTTAAGATTACCATCTGGGGAGGTCCGTTTGGTATCCCAAAACTGCTTAGCAACAGTCGGACAAGTGGGTAATGTTGGGGTGAACCAAAAAAGTTTGGGTAGAGCCGGATCTAAGTGTTGGCTAGGTAAACGCCCCGTAGTAAGAGGGGTAGTTATGAACCCTGTGGACCACCCCCATGGGGGCGGTGAAGGGAAAGCCCCCATTGGTAGAAAAAAACCCACAACCCCTTGGGGTTATCCTGCGCTTGGAAGAAGAACTAGGAAAAGGAAAAAATATAGTGATAGTTTTATTCTTCGTCGAGGATATATAGCTCGGAGACGACGAACAAAAATGGCCTCAAACTTTAGGGGGGCTCATTTAAGACTTAATCGAATGATTACTCAACAAGTAAGAAGAGCTTTTGTTTCTTCTCATCGAGATAGAGGCAGGCAAAAGAGGGATTTTCGTCGTTTGTGGATCACTCGGATAAACGCAGCAACACGGATATATAAAGTATTCGATAGTTATAGTAAATTAATACACAATCTGTACAAAAAGGAATTGATTCTTAATCGTAAAATGCTTGCACAAGTAGCTGTATTAAATGCAAATAACCTTTACACGATTTCCAATAAAATATTCATAACAAAAGGACGTGGTTATCCTATAAAAAATATTTGGAAGAAAAAAACTTATTTTTCCATAGTACAATCTTATTCCTTAGCAAAACACAATACACCCGGACAATTAGAATTAAGAAAATTTTGTCGTTATTGCCGCAAGCATACGACTCATAATGAAATAAAGATGAAAATAAGAGCTTCTGTTCGTAAAATTTGTACAAAATGCCGACTGATTCGTAGGCGTGGGCGAATTAGAGTCATTTGTTCCAATCCGAAGCATAAACAAAGACAGGGGACCCAAACACTACAGTGGAAGTGTGTTGAATCAAGAGTAGATAGTAAGCGTCTTTATTATGGTCGTTTCATTCTGTCCCCACTTAGAAAAGGTCAAGCAGATACTGTCGGTATTGCCTTGCGAAGAGCTTTACTTGGAGAAATAGAAGGAACATGTATCACGCGCGCAAAATTTGGGAACGTGCCACACGAATATTCTACAATAGTAGGTATTGAAGAATCCATACAAGAAATTTTACTAAATTTGAAAGAAATTGTATTAAGAAGTAATCTCTATGGAGTTAGAGACGCATCAATTTGCGTCCCTAGATACATAACTGCTCAAGATATAATCTTACCACCTTCCGTAGAAATCGTTGATACGACACAACCTATAGCTAACTTGAGAGACCCCATTGATTTCTATATTGAGTTAGAGATCAAGAGAGATCGCGGATATCATAGTTATCCTATAGATGCTGTATTCATGCCTGTTCGGAATGTGAATTATAGTATTCACGAGATACTTTTTCTCGAAATATGGACGAATGGAAGTTTAACCCCTAAAGAAGCGCTTTATGAAGCTTCTCGTGATTCGAGGGTTTCCATTATAGCCGAACGCGAGGGAAAGATTATTTCTAGTGATAGTCACAAGATCCTTTTATCAAGTAGTGGGATTCCTCTAGTTGCCCATCGACGCTCTAACAAAAATACTTGTATGCACCAAAAACCTCGGGTTCCGCGGGGTAAATCCATTAAAAAAGGGCAGATTTTAGCGGAGGGAGCAGCTACAGTTGGTGGGGAACTTGCTTTAGGAAAAAACGTTTTAGTAGCTTATATGCCGTGGGAGGGTTACAATTTTGAAGACGCAGTACTAATTAGCGAACGTTTGGTATATGAGGATATTTATACTTCTTTTCACATCCGAAAATATGAAATTCAGACGGATACGACAAGCCAAGCTGAAAAAATCACTAAAGAAATACCACATCTAGAAGAACATTTACTCCGAAATTTGGATAGAAATGGAGTTGTGAGGTTGGGATCCTGGGTAGAAACCGGCGATATTTTACAGGTTAATAGGATGATTGACCAATATAAACATAAACAACTTCAAATTGGACTCGTTTCCCCTCAACAAATAAAGGCTTGGGCTAACAAAATCGGCGAAGTCACAAGGCCCTCCACTTTTCATTATAAAACCGATAAACCAGAAAAAGATGGATTGTTTTGCGAAAGAATCTTTGGCCCCATAAAAAGCGGAATTTGTGCTTGTGGAGCTGAAAATGAAGACGAAAGATTTTGTCAAAAATGCGGAGTAGAATTTGTTGATTCTCGGATACGAAGATATCAAATGGGATACATCAAACTGGCATGTCCAGTGACTCATGTGTGGTATTTGAAAGGTCTTCCTAGTTATATCGCAAATCTTTTAGATAAACCCCTTAAGAAATTGGAAGGCCTAGTATACGGCTTCTCTTTTGCTAGGCCCAGCCCTAAAAAACCTACTTTCTTACGATTACGAGGTTTATTCGAAGATGAAATTTCATCCTGTAACCACAGCATTTCTCCCTTTTTTACATTTCGAAATCGGGAAATTGCGACAGGAGCAGGTGCTATTAGAGAACAATTAGCGGATTTGGATTTGCGAATTATTATAGAGAATTCTTTGGTTGAATGGAAGGAATTATGGGAAGATAGAAAACGAATAAGAAAAGTTTTTTTAATTAGACGAATGCAATTGGCGAAACATTTTATTCAAACAAATGTAGAACCAGAATGGATGGTTTTGTGCTTATTACCGGTTCTTCCTCCCGAATTGAGACCCATTGTTTATAGGTCTGGGGATAAAGTAGTCACTTCGGATATTAATGAACTTTATAAGAGAGTTATCCGTCGGAACAACAACCTTGCCTTAGCGCCAGCCGATTTAGTAATGTGCCAGGAAAAATTGGTACAAGAAGCCGTGGATACACTTCTTAGTGGGTCTCGCCAACCGACGAGGGACGGTCACAATAAAGTATACAAATCACTTTCAGATGTAATTGAAGGTAAAGAGGGGAGGTTTCGCGAGACTCTGCTTGGGAAACGGGTCGATTACTCGGGGCGTTCTGTCATTGTTGTGGGTCCTTCGCTTTCATTACATCAATGTGGATTACCTCTAGAAATAGCAATAAAGCTTTTTCAGCTATTTGTAATTCGCGATTTAATCACGAAACGTGCTACTTCTAATGTCAGGATTGCTAAAAGGAAAATTTGGGAAAAGGAACCCATTGTATGGGAAATACTTCAAGAAGTTATGCGGGGGCATCCTGTACTGTTGAACAGAGCACCTACCCTGCATAGATTAGGCATACAGGCCTTCCAACCCACTTTAGTAGAGGGGCGTACTATTTGTTTACATCCATTAGTGTGTAAGGGTTTCAATGCAGACTTTGATGGGGATCAAATGGCTGTTCATCTACCTTTATCCTTGGAAGCTCAAGCAGAAGCCCGTTTACTTATGTTTTCTCATATGAATCTCCTGTCTCCCGCTATTGGAGATCCTATTTGCGTGCCAACCCAAGACATGCTTATCGGACTTTATGTATTAACGATTGGAAATCGTCGAGGTATTTGTGCAAATAGATATAGTTGCGGAAACTATCCAAATAAAGAACCCTATTTTTCTAGTTCCTATGATGCACTGGGAGCTTATAGACAGAAACAAATTGGTTTAAACAGTCCCTTGTGGCTCCGATGGCGCGTCATTGGATCAAAAGAAGTTCCGATTGAAGTTCAATATGAATCTTTTGGGACTTATCATGAGATTTATGCTCACTATCTAATAGTGGGAAATAGAAAAAAGGAAACCCGTTCTATATACATTCGAACCACTCTTGGTCATATTTCTTTTTATAGAGAAATAGAGGAAGCCATACAAGGATTTAGTCGGGCCAGAAATCTAGCCAAACTTTTCCCGCAAGATCTCCTGCAAGAAGAGGATAATCTCCAACTTCGACTTGTCAATTTTATTTCTCATACTCAAAGAATTTATCACACGAATAGTCAATTCGTTCGAACTTGCTTGGTAGTGAATGAACAAGAAGAAGAGGGGGCTCGTTCCCTTGTTGAGTTAAGAACAGATCTGATTCGCGATTTCCTAAGAATTGAGTTAGTCAGAAGAAGGTATGATAGGATAAGTGCAGGACCTATTCCCAATGGGTTAGATTCCAAGGCGAAGATTGGCACCTTGTTGATGATTTTGTCGGCATCCAACTGTTCTCGAATTCTCTTAGGCACTATTGTACCTAGTAATTTTTCTTCATCTTACTTAACACATAATCAGATCTTGTTAAAAAAATACCTTAAATACTCTTTAATAGATGAAAATAAAAGGATGTCGAATTTCTTGGATCCATTTCATTTGAATTGGTTTCTCCATCATGACTCATGGGAGGAGACATTGGCAATAATTCACCTTGGACAATTTATTTGCGAAAATGTATGTCTATTTATAAAAAAATCTGGTCAAATTTTCATTGTTAATATGGACTCCTTTGTTATAAGAGCAGCTAAGCCTTATTTGACTACTATAGGAGCAACTGTTCATGGTCATTATGGAAAAATCCTTTACAAAGGAGATAGGTTAGTTACCTTTATATATGAAAAATCGAGATCTAGTGATATAACGCAAGGTCTTCCAAAAGTAGAACAAATATTCGAAGCGTCACTATCGCCAAATCTCGAAAGGAGAATTGAGGATTGGAATGAGCGTATACCAAGAATTCTTGGGGTTCCCTGGGGATTCTTGATTGGAGCTGAGCTAACCATCGCTCAAAGTCGTATCTCTTTGGTTAATAAGATCCAAAAGGTTTATCGATCCCAAGGGGTACAGATCCATAATAGACATATAGAGATTATTATACGCCAAGTAACATCAAAAGTACGGGTTTCCGAAGATGGAATGTCTAATGTTTTTTTACCTGGAGAATTAATAGGACTATTGCGAGCGGAACGAGCAGCGCGAGCTTTGGATTCGATCTATTATCGGGCAATCTTATTGGGAATAACAAGGGCTTCCCTGAATACCCAAAGTTTCATATCTGAAGCAAGTTTTCAAGAAACTGCTCGAGTTTTAGCAAAAGCTGCCCTACGAGGTCGTATTGATTGGTTGAAAGGCCTGAAAGAAAACGTAGTTCTGGGGGGAATTATACCTGTTGGTGGATTCCATAAAGCCCGTTTTAGTTTACGGAAGAGTGCACGTAGAATAACAAAAGGGGTTATTCATGTTCAAGCCAGTTTCAACAATACCATTATAACTGTTACAGACCCACAAGGTCGGGTGGTTTTCTGGTCCTCCGCAGGTACTTGTGGATTCAAAAGCTCAAGAAAAGCATCACCCTATGCCGGTCAAAGAACAGCAGTAGATGCTATTCGTACAGTAGGTTTGCAACGAGCAGAAGTTATGGTAAAAGGGGCTGGTAGCGGAAGAGATGCCGCATTACGGGCCATTGCTAAAAGTGGTGTACGGTTAAGTTGTATACGCGATGTAACACCTATGCCGCATAATGGATGTCGACCTCCTAAAAAAAGACGTCTGATGGCAAAAAAAAGTTTGATTCAGAGGGAGAAAAAGCGGAAGAAATTAGAACAAAAATATCATTTGATTCGTCGATCCTCAAAAAATAGCAAAGTTTCCCCTTTGGAAAAAACGAAAATGCAAGAAAAATTGCAATCCCTACCACGTAATAGTGCACCTACACGCCTTCATCGACGTTGTTTTTTAACCGGAAGACCTAGAGCTAACTATCGAGACTTTGGGCTATCCGGACACATACTTCGAGAAATGGTTTATGCATGTTTGTTACCAGGTGCAACAAGATCTAGTTGGGTAAAACTTCGTTTAAAACGATGTGGTAGAAAGTTTTATGATCCGATAAAGAATCAAACTTGTTTAAATGTTCCAGCTATTCTCTATTTCCTTCAAAAAGGTGCTCAACCTACAAGAACTGTTTATGATATTTTAAGGAAAGCAGAATTCTTTATGGTTGGCCATACAATCGCGATTCATAATGGAAAGGAACATATACCTATTTACATAACAAATCCTATGGTAGGTCGCAAATTGGGGGAATTCGTGCCTACTCGGGCAAGAAAGGATACTAAATCTCGTCGTATGACAAGAAGATATTGGAACATCAATTTGAAAGAGATGATAGAAGCGGGAGTTCATTTTGGTCATGGTATTAAGAAATGGAATCCTAAAATGGCCCCTTACATCTCGGCAAAGCGTAAAGGTACTCATATTACAAATCTCGCTAGAACGGCTCGTTTTTTATCAGAAGCTTGTGATTTAGTTTTTGATGCAGCAAGTCAGGGAAAAAGCTTCTTAATTGTTGGTACCAAGAAAGCAGCCGATTTAGTAGCATCAGCTGCAGAAGATAAAAAAATACGGAATTGTATCAAGAACTATATACAATCCGAAGTAATTACACATATAGAAATTCAAAAAGAATTAGAGAAAGATATCCAAAAGGAAGTAAACCAAAGACTTAATATTGCTATCGAAAAAGTTAAAGAACCTTATAGACAACCTACCATTCTTGCAGAATATATAGCTTTCCAATTAAAAAATAGAGTTTCATTCCGAAAGGCAATGAAAAAAGCCATTGAATTAACTAAAGCCGATATAAAGGGAGTAAAAATCAAAATTGCAGGCCGTCTAGGAGGGAAAGAAATTGCACGTGCCGAATGCATCAAAAAGGGTAGACTTCCCCTCCAAACAATTCGCGCTAAAATTGATTATTGCTGCTATCCAATTCGAACTATCTATGGAGTATTAGGTGTAAAAATTTGGATATTCGTAGAAATGTCCCGTTATCGAGGACCTCGTTTAAAAAAAATACGCCGTCTGGGAGCTTTACCAGGACTCACTAGAAAAACGCCTAAGAAATTCCATAAAAAAGAGCAATATCGTATTCGTCTTCAAGAAAAACAGAAATTGCGTTTCCATTATGGTCTGACAGAACGACAATTACTTAGATATGTACATATCGCTGGAAAAGCCAAAAAGTCAACAGGTCAAGTTTTACTACAATTACTTGAAATGCGTTTGGATAATATTGTTTTTCGATTGGGTATGGCTTCAACCATTCCTGGGGCCCGGCAATTAGTTAATCATAGACATATTTTAGTTAATGGTCGTATAGTTGATATACCAAGTTTTCGTTGCAAACCCCGAATTACTACGAAGGAGAACCAAAGATCAAAACGTCTGGTTCAATTGCAATATAAAGGACTAGTAGAAAAAATCCTAGATAGAAAGTGGGTCGGTCTGAAAATAAATGAGTTGTTAGTTGTAGAATATTACTCTCGTCAGACTATGGTGGTTAACCGTATTATGAAAGACGGAAAAAAATCATTGGCTTATCAAATTCTCTATCGAGCCGTGAAAAAGATTCAACAAACAGAAACAAATCCACTATTGGTTGAGGCAAATAGAATGGGCAAGGACACTATTGCTGATTTACTAACCTCTATAAGAAACGCAGACATGAGTAAAAAAGGAACTGTTCGAGTAGTATCTACAAATATTACCGAAAACATTGTTAAAATACTTCTACGAGAGGGTTTTATTGAAAGTGTTCGGAAACATCAAGAAAGTAACAGATATTTCTTGGTTTCAACTTTGCGAAGAAAGGGAATAATCAGCCGACCTGGCTTACGAATTTATGCTAACTATCAAGGAATTCCTAAGGTTTTGGGCGGAATGGGAATTGCTATTCTTTCTACTTCTCAAGGTATAATGACAGATCGAGAAGCTCGACTAAACAGAATTGGGGGAGAAGTCTTATGTTATATATGG??????????????????????????????????????????????????????????????????????????????????????????????????????????????????????????????????????????????????????????????????????????????ATGAATTGGCGATCAGAACACATATGGATAGAACTTCTAAAAGGTTCTCGAAAAAGAGGTAATTTTTTCTGGGCCTGTATTCTTTTTCTAGGTTCATTAGGATTCTTAGCGGTTGGGGCTTCTAGTTATCTTGGTAAGAATATGATATCCGTACTTCCATCTCAACAAATTCTTTTTTTTCCACAGGGGGTCGTGATGTCTTTCTACGGAATCGCGGGCCTATTCATTAGCTCCTATTTGTGGTGCACTATTTTGTGGAATGTAGGCAGTGGTTATGACCGATTTGATAGAAAAGAGGGAATAGTGTGCATTTTTCGTTGGGGATTCCCTGGAATAAAACGTCGCATCTTCCTTCGATTCCTTGTGCGGGATATCCAATCAATTAGAATTCAGGTTAAAGAAGGTCTTTATCCTCGTCGTATCCTTTATATGGAAATACGTGGCCAGGGGGTCATTCCCTTGACTCGTACTGATGAGAAGTTTACTCCACGAGAAATTGAACAAAAAGCTGCCGAATTAGCCTATTTCTTGCGCGTACCAATTGAAGTATTTGTAGAGGTAGAAACTATCAATTCTTTTTCGAAATCGGAATTATTAAAAGAAGTCTATGGACTGATATGGATTCTACCTATTTTGACTCTCCTACTGGGAATCACAATAGAAGTACTTGTAATTGTGTGGTTAGAAAGAGAAATATCCGCATCGATACAACAACGTATTGGTCCTGAATATGCCGGCCCCCTAGGACTGCTTCAAGCTATAGCAGATGGAACTAAGCTGATTTTTAAAGAGGATATCCTCCCATCCCGAGGAGAAATTCCTTTATTTAGCATTGGACCCTCTATAGCAGTCATATCCGTTTTATTAAGTTTTTTAGTTATCCCTTTTGGATATCATTTTGTTTTAGCTGATCTTAGTATTGGTGTTTTTTTATGGATTGCCATTTCAAGTGTTGCTCCTATTGGTCTTCTTATGGCAGGATATAGCTCAAATAATAAATATTCTTTTTCAGGTGGTCTACGAGCAGCTGCTCAATCTATTAGTTATGAAATACCATTAACTTTTTGTGTGCTAGCAATATCTCTAAGTTCAAGTACRGTTGATATAGTTGAAGCACAGTCAAAATATGGTTTTTTTGGATGGAATCTTTGGCGTCAGCCTATAGGTTTTCTAGTTTTTCTAATTTCTTCTTTGGCAGAATGTGAAAGATTACCCTTTGATTTACCAGAAGCAGAGGAAGAATTAGTAGCGGGTTATCAAACCGAATATTCCGGTATTAAATATGGTTTATTTTATCTTGCTTCTTAYCTAAATTTATTAGTTTCCTCTTTATTTGTAACTGTTCTCTACTTAGGCGGGTGGAATTATATATCCTTTTTTTTTGAAATGATAATGGGTATCCTTATTACATTAACTAAAGCTTTTTTATTTCTCTTCATTTCTATCACAATAAGATGGACTTTACCCCGGATGAGAATGGATCARTTATTAAATCTTGGATGGAAATTTCTTTTACCTATTTCTCTGGGCAATCTCTTATTAACAACTTCTTCCCAACTAGTTTCACTAATGGAATTAAGATTTCCCAGGTTTAGCCAAGGCTTAGCTCAGGACCCCACTACTCGTCGTATTTGGTTTGGTATTGCTACCGCACATGATTTTGAAAGTCATGATGATATTACTGAGGAACGTCTTTATCAGAACATTTTTGCTTCTCACTTTGGGCAGTTAGCAATAATCTTTCTATGGACGTCCGGAAATCTGTTTCATGTAGCTTGGCAAGGAAATTTTGAATCATGGATACAGGATCCTTTACACGTAAGACCTATTGCTCATGCGATTTGGGATCCTCATTTTGGTCAACCCGCCGTGGAAGCCTTTACTCGAGGAGGTGCTACCGGTCCAGTGAATATCGCCTATTCTGGGGTTTATCAGTGGTGGTATACAATTGGATTGCGCACTAATGAAGATCTTTATACTGGAGCTCTTTTTCTATTATTTCTTTCTACGCTATCCTTAATAGGGGGTTGGTTACATCTACAACCCAAATGGAAGCCAAGCCTTTCGTGGTTCAAAAACGCGGAATCTCGTCTCAATCATCATCTGTCAGGACTTTTCGGGGTAAGTTCTTTGGCCTGGACAGGACATTTAGTTCATGTTGCTATTCCCGGATCCAGGGGGGAGTACGTTCGATGGAATAATTTCTTAGATGTATTACCCTATCCTCAGGGGTTGGGTCCCCTTCTGACGGGTCAGTGGAATCTTTATGCCCAAAACCCTGATTCGAATAATCATTTATTTGGTACCACTCAAGGAGCAGGAACTGCCATTCTAACCCTTCTTGGGGGATTCCATCCACAAACACAAAGTTTATGGCTGACCGATATTGCTCATCATCATTTAGCTATTGCATTTATTTTTCTCATTGCTGGTCATATGTATCGAACTAACTTCGGAATTGGGCACAGTATCAAAGATCTTTTAGAAGCACATACTCCTCCGGGAGGTCGATTAGGACGTGGGCATAAAGGCCTTTATGATACAATCAATAATTCGATTCATTTTCAATTAGGTCTTGCTCTAGCTTCCTTAGGGGTTATTACTTCCTTAGTAGCTCAACATATGTACTCTTTACCTGCTTATGCATTCATAGCACAAGACTTTACTACTCAAGCTGCTTTATATACTCATCACCAATACATTGCAGGGTTCATCATGACAGGGGCTTTTGCTCATGGAGCTATTTTTTTCATTAGGGATTACAATCCGGAACAGAATGAAGATAATGTATTGGCAAGAATGTTAGACCATAAAGAAGCTATCATATCTCATTTAAGTTGGGCTAGCCTCTTCCTAGGATTCCATACCTTGGGCCTTTATGTTCATAACGACGTCATGCTTGCTTTTGGTACTCCAGAAAAGCAAATCTTGATCGAACCTATATTTGCCCAATGGATACAATCTGCTCATGGTAAGACGACATATGGGTTCGATATACTCTTATCTTCAACGAATGGCCCCGCTTTCAATGCAGGTCGAAGCATATGGTTGCCCGGATGGTTGAATGCTGTTAATGAGAATAGTAATTCGCTTTTCCTAACAATAGGACCCGGAGATTTCTTGGTTCATCATGCTATTGCTCTAGGTTTGCATACAACTACATTGATTTTAGTAAAGGGTGCTTTAGATGCACGCGGTTCCAAATTAATGCCGGATAAAAAGGATTTCGGGTATAGTTTTCCTTGTGACGGCCCAGGGCGCGGCGGTACTTGTGATATTTCTGCTTGGGACGCGTTTTATTTGGCAGTTTTCTGGATGTTAAATACCATTGGATGGGTTACTTTTTATTGGCATTGGAAACACATCACATTATGGCAGGGCAACGTTTCACAATTTAATGAATCTTCCACTTATTTGATGGGATGGTTAAGAGATTACCTATGGTTAAACTCTTCACAACTTATCAATGGATATAATCCTTTTGGGATGAATAGTTTATCGGTATGGGCCTGGATGTTCTTATTTGGACATCTTGTTTGGGCTACTGGATTTATGTTCTTAATTTCTTGGCGTGGATATTGGCAGGAATTAATTGAGACTTTAGCATGGGCTCATGAACGCACACCTTTGGCTAATTTAATTCGCTGGAGAGATAAGCCCGTGGCTCTTTCCATTGTGCAAGCAAGATTAGTTGGA
>Ananas_comosus_Ananas_comosus
CGAGCCGACGAAATTAGTAATATTATCCGTGAACGTATTGAACAATATAATAGAGAAGTAAAGATTGTGAATACCGGTACCGTACTTCAAGTAGGCGACGGCATTGCTCGTATTCATGGTCTTGATGAAGTAATGGCAGGTGAATTAGTAGAATTTGAAGAGGGTACAATAGGCATTGCTCTGAACTTGGAATCCAATAATGTTGGCGTTGTATTAATGGGTGATGGTTTGATGATACAAGAGGGAAGTTCTGTAAAAGCAACAGGAAGAATTGCTCAGATACCTGTGAGTGAGGCTTATTTGGGTCGTGTTATAAATGCTTTGGCTACACCTATTGATGGGAGAGGGGAAATTTCAGCTTCTGAATCTCGGTTAATTGAATCCCCTGCCCCCGGTATTATTTCGAGACGTTCTGTATATGAGCCCCTTCAAACAGGGCTTATTGCTATTGATTCGATGATCCCTATAGGACGCGGTCAGCGAGAATTAATTATTGGGGACAGACAGACCGGCAAAACAGCAGTAGCCACAGATACGATTCTCAATCAAAAAGGGCAAAATGTAATATGTGTTTATGTAGCTATCGGTCAAAAAGCATCTTCTGTGGCTCAGGTAGTGACTACTTTCCAGGAGCGAGGGGCCATGGAATACACTATTGTCGTAGCTGAAACGGCGGATTCACCTGCTACATTACAATACCTCGCCCCTTATACGGGAGCAGCTTTGGCTGAATATTTTATGTACCGTGAACGACATACTTTAATAATTTATGATGATCTCTCCAAACAGGCACAAGCTTATCGCCAAATGTCTCTTCTATTAAGAAGACCTCCCGGTCGTGAAGCTTATCCAGGAGATGTTTTTTATTTGCATTCACGCCTTTTGGAAAGAGCCGCTAAATCAAGTTCTAGTTTAGGTGAAGGAAGTATGACTGCTTTACCAATAGTTGAGACTCAATCTGGAGACGTTTCAGCTTATATTCCTACTAATGTAATTTCCATTACAGATGGACAAATATTCTTATCCGCCGATCTATTCAATGCTGGAATCCGACCTGCTATTAATGTGGGTATTTCTGTTTCCAGAGTAGGATCCGCAGCTCAAATTAAAGCCATGAAACAGGTAGCTGGCAAATCAAAATTGGAACTAGCGCAATTCGCAGAGTTAGAAGCCTTTGCACAATTTGCTTCTGATCTCGATAAAGCTACTCAGAATCAATTGGCAAGAGGTCAACGATTACGTGAGTTGCTTAAACAATCCCAATCAGACCCTCTCACGGTGGAAGAGCAGATAGCTACTATTTATACCGGAGCGAATGGATATCTTGATCCGTTAGAAATTGGACAGGTAAAGAAATTTCTTGTTCAGTTACGTACTTACTTAAAAAAGAATAAACCTCAATTCCAAGAAATTCTATCTTCTACCAAGACATTCACCGAGCAAGCAGAAGCCGTTTTGAAGGAAGCTATTCAGGAACAGATCGAACTATTTCTACTTGGGTGTATCGCTCAAATTATTGGCCCAGTACTGGATGTCGTTTTTCCCCCGGCTTTGGTAGTTAAGGGTCGAAATACTGTCGGTCAGCAAATTAATGTGACTTGCGAGGTACAACAATTATTAGGAAATAATCGAGTTAGAGCTGTAGCTATGAGTGCTACAGATGGGCTGATGAGAGGAATGGAAGTGATTGACACGGGAGCTCCTCTAAGTGTTCCAGTCGGCGGAGCTACTCTCGGGCGAATCTTCAACGTTCTTGGAGAGCCTGTTGATAATTTAGGTCCTGTAGATACTCGCACAACATCTCCTATTCATAGATCTGCGCCTGCCTTTATACAGTTAGATACGAAATTATCAATCTTTGAAACAGGTATTAAAGTGGTAGATCTTTTAGCTCCTTATCGCCGTGGAGGAAAAATCGGACTATTTGGGGGAGCTGGAGTAGGTAAAAAAGAATCCGGAGTAATTAATGAAAAAAATCTTGCAGAATCAAGAATGCCTTCTGCAGTGGCTCTTGAAATAGCTGAAGCTAACTTGAGTAGAGCTGAGGGTAAGAGACAAGTGATTGAAGCGAATCTAGCTCTCAGACGAGCTAGGACACGAGTAGAGGCTGCCAATGCTATTTCCATGAATGGATACTCTGAGATAGAACGAGAAAAAGAAAATTTGATTAAAGCTACTTGTGATAGTTTGGAACGATTAGAAAATTACAAAAATGAAACCCTTCATTTTGAACAACAAAGAGCGATAAATCAAGTCCGACAACGAGTTTTCCAACAAGCCTTACAAGGAGCTCTAGGAACTCTGAATAGTTGTTTGAATACCGAGTTACATTTCCGTGCGATCCGTACTAATATTGGCATTCTTGGGGCCATGATGAATGTTATACCATGTTACACACTCAAGGGGTTATATGATATATCGGGTGTAGAAGTAGGCCAACATTTCTATTGGCAAATAGGAGGTTTACAAATCCATGCCCAAGTACTTATCACTTCTTGGGTCGTAATTGCTATCTTGTTAGGTTCAGTCATCATAGCTGTTCGGAATCCACAAACCATTCCGACCGACGGTCAGAATTTCTTTGAATATGTCCTTGAATTTATTCGAGACTTGAGCAAAACCCAGATTGGAGAAGAATATGGACCTTGGGTTCCCTTTATTGGAACTATGTTCCTATTTATTTTTGTTTCTAATTGGTCAGGTGCTCTTTTACCTTGGAAAATCATACAGTTACCTCATGGGGAGTTAGCTGCGCCCACGAATGATATAAATACTACTGTTGCTTTAGCTTTACCCACGTCAGTGGCATATTTTTATGCGGGTCTTACCAAAAAAGGATTGGGTTATTTCGAGAAATACATCAAACCAACTCCAATACTTTTACCAATTAACATCCTAGAAGATTTCACAAAACCTTTATCTCTTAGCTTTCGACTATTCGGGAATATATTGGCTGATGAATTAGTAGTTGTTGTTCTTGTTTCTTTAGTCCCTTCAGTAGTTCCTATACCTGTCATGTTTCTTGGATTATTTACAAGTGGTATTCAAGCTCTTATTTTTGCAACGTTGGCCGCGGCTTATATAGGCGAATCCATGGAGGGTCATCATTCATTTCGAAATTATTACAAATATCAATTAACTGAGCGTTTGGATTATTGGAGTTATCGTGTCATTAGTCTAGGGTTTACCTTTTTAACCATAGGTATTCTTTGTGGAGCAGTATGGGCTAATGAGGCATGGGGATCCTATTGGAATTGGGACCCCAAGGAAACTTGGGCATTTATTACTTGGACCATATTCGCGATTTATTTACATACTACAAATATAAATTGGAAAGGTACGAATTCTGCACTTGTAGCTTCTACAGGATTTCTTATAATTTGGATATGCTATTTTGGGATCAATCTATTAGGAATAGGTCTACATAGTTATGGTTCATTCACACTGTTGGACGAAATGATAAAGGAGTACCCGGAGACACATATACAAAAACTTGGAATACACAAGGAAACGATACAATTGGTCAAAACACACAATGAATATCATCTCCATATCATTTTGCATTTCTCGACAAATATAATCTCTTTCGCTATTCTAAGTGGTTATTTTTTGGGTAATGAGGAACTTGTCATTCTTAATTCTTGGGTTCAGGAATTCCTCTATAACTTAAGTGACACAATAAAAGCTTTTTCGATTCTTTTAGTTACTGATTTATGGATTGGATTTCACTCAACTCATGGTTGGGAACTAATAATTGGTTCGTTCTACAACGATCAAATTATATCTGGTCTTGTTTCCACCTTTCCAGTTATTCTAGATACAATTGTGAAATATTGGATTTTCCGTTATTTAAATCGTGTATCTCCTTCGCTTGTAGTCATTTATCATTCAATGAATGAAATGGTATATCTCTGGGTAATACCAGGAATAGCCATTTATCCGGGAGATAGAGTAAAAATTGAAGTAAGTCGTTATGATTCATGTTACCTTGTCAATCTCTGGCAATATTATTTTCATTTTTGGTCTCAACCACACAGGATTCATATAAACCAATTATCAAACTATTCCTTCTATTTTCTGGGTTATCTTTCAAGTGTACTAAGAAATCCTTTGGTGGTAAGGAATCAAATGTTGGAGAATTCATTTCTAATAGAAACTGGTATTAAGAAATTCGATACCATAGTCCCAGTTATTCCTCTCATTGGATCATTGTCTAAAGCTAAATTTTGTACCGTATCGGGACATCCTATTAGTAAGCCGATCTGGACCGATTTATCAGATTGTGATATTATTGATCGATTTGGTCGGATATGTAGAAATCTTTCTCATTATCATAGTGGATCCGAAAAACGGAGTTTGTATCGAGCTCGTAAACATAAGAGTACGGTACTCATGGGTGGGGCAAGCTCTTCTATTCTGGTTCATGGTTTCTCTTGGCTATATGGTTCATCTGGGGGGGAGATCGAGCTTCAAGAAATAGTGAATGGTCTTATCAATACACAAATGTATAACTCCCCAGGAATTTCAATTGCGCTTATATTCATCACTGTAGGAATTGGGTTCAAGCTTTCCCCAGCCCCTTTTCATCAATGGACTCCTGACGTATACGAAGGAATGTTTCTGCTTCACGAATATGATATTTTATGGGCATTTCTAATAATATCAAGCGTTATTCCTATCTTGGCATTTGTAATTTCAGGAGTTTTAGCCCCGGTTAGTGAAGGACCAGAGAAGCTCTCTAGTTATGAATCGGGCATAGAACCTATGGGGGACGCTTGGTTACAATTCCGAATCCGCTATTACATGTTTGCTCTAGTTTTTGTTGTTTTTGATGTTGAAACGGTCTTTCTTTATCCATGGGCAATGAGTTTCGATGTATTGGGTGTATCTGTATTTATCGAAGCTTTAATTTTCGTGCTTATCCCAATTGTGGGTTCAGTTTATGCATGGCGAAAAGGAGCGTTGGAATGGTCTGAACTCCTTCTTACGACTTATGCATTCTGTTATCATTTCCAATTGGATGATCCATTAATGCAATTGAAGGAAGATTCTAAATGGATAGATGTTTTTGATTTCCACTGGAGACTAGGAATCGATGGACTTTCCATAGGACCCATTTTACTGACAGGATTTATCACTACTTTAGCAACTTTAGCAGCTTGGCCAGTTACTCGAAATTCGCGGTTGTTCTATTTCCTGATGCTAGCAATGTACAGCGGTCAAATAGGATTATTTTCTTCTCGAGACCTTTTACTTTTTTTCATCATGTGGGAGTTAGAATTAATTCCTGTTTACTTACTTTTATCCATGTGGGGGGGAAAGAAACGTCTCTACTCGGCTACAAAGTTTATTTTGTACACTGCAGGGGGTTCCATTTTTTTCTTAATAGGAGTTCTAGGTATGGGTTTATATGGTTCCAATGAACCAACATTAGATTTTGAAAGATTAATTAATCAATCATATCCTGTGTCGTTGGAAATAATATTCTATTTTGGCTTCCTTATTGCTTATGCTGTAAAATTGCCGATTATACCCCTACATACATGGTTACCTGATACCCACGGAGAAGCACATATGTTTGAGCATGTCCTTTTTTTGAGTGTTTATTTATTTTCTATCGGTATCTATGGATTGATCACAAGTCGAAACATGGTTAGAGCGATTATGTGTCTTGAGCTTATACTAAATTCGGTTAATATCAATCTTGTAACATTTTCTGATATATTTGATAGTCGCCAATTAAAAGGAGACATTTTCTCAATCGTTATAGCCATTGCAGCTGCTGAAGCAGCTATTGGACTTGCTATTGTTTCGTCGATCCATCGTAACAGAAAAATTAATCAATCGAATTTGTTATTGTGTGCTTCTTTATTATTCGTCGGTGCAGTTGCTAAATCCGCACAATTCCCCCTTCACGTATGGTTACCTGATGCTATGGAAGGACCCACTCCTATTTCGGCTCTTATACACGCTGCTACTATGGCAGCAGGAATTTTTCTTGTAGCTCGGCTTCTTCCTCTTTTCATAGTCATACCTTATATAATGAATTTCATTTCTTTAATAGGTGTAATAACACTATTATTAGGGGCTACTTTGGCCCTTGCTCAAAGAGACATTAAAAAAAGCTTAGCCTATTCTACAATGTCTCAATTGGGTTATATTATGTTAGCTCTAGGTATAGGTTCTTATCGAGCTGCGTTATTCCATTTGATCACTCATGCCTATTCAAAAGCTTTATTGTTTTTGGGATCCGGATCCATTATTCATTCAATGGAACCTATTGTTGGATATTCACCAGATAAAAGTCAGAATATGGTTCTTATGGGTGGTTTAACAAGATATGTTCCAATTACAAGAACCACTTTTTTATTAGGTACACTTTCTCTTTGTGGTATTCCACCTCTTGCTTGTTTTTGGTCCAAAGATGAAATTCTTAATGATAGTTGGTTGTATTTCGCAGTAATAGCTTCTTTCACAGCAGGATTTACCGCATTTTATATGTTTCGGGTATATTTACTTACCTTTGATGGGTATTTACGTGTTCATTTTCAAAATTACAGTAGCACTGGTTCGTTCTATTCCATATCTCTATGGGGAAAAGGAAGAGGAGTCAATATGAATAAAAAGTCAAAAGATAGATACTTTGGAAATAAATACACTTCCATATATCCTCACGAATCGGACAATACTATGCTATTTCCTCTTCTTGTATTAGTACTATTTACTTTGTTGGTTGGATCAATAGGAATTTCTTTTGATATATTATCGAAATGGTTAACCCCATCAAGTTCTAATTATTCTGTAAATTCGGATGAATTTTTTACAAATGCCATTTTTTCAGTAAGTATAGCAATTTTCGGACTATTCATAGCATATATTTTATATGGATCCGCTTATTCATTTTTCCAGAATTTTGATTTAATCAATTCATTTGTGGACCGAATAAAAAATGTGATATACAATTGGTCATATAATCGTGGTTACATAGATATTTTTTATACTAGAGTTTTTACTGTGGGGATAAGAGGATTAACCGAACTAACTCAGTTTTTTGATAGACGTATAATTGATGGAATTACAAATGGTGTTGGTGTTGCAAGTCTTTTTATAGGGGAAGGGATTAAATATATGGGAGGTGGACGAATCTCATCTTATCTATTCTTCTATTTATCTTATGTATCAATATTTTTATTAATTATGGATTTACCTGGACCAATACATGATATTCTTGTTGTATTTCTGGGGTCAATTCTTGTATTAGGGGGTCTGGGGGTAGTATTATTTACCAATCCAATTTATTCTGCCTTTTCGTTGGGATTTGTTCTTGTTTGTATATCCTTATTCTATATTTCATCGAACTCCTATTTTGTAGCTGCCGCACAGCTCCTTATTTATGTGGGAGCCATAAATGTCTTGATCATATTTGCTGTAATGTTCATGAATGGTTCAGAATATTCCAATAATTCCTATTTTTGGACCATTGGAGATGGGGTCACTTCGATGGTTTGTACAACTATTCTTTTTTCACTAATTACTACTATCCCAGATACGTCATGGTACGGAATTATTTGGACTGCAAGATCAAACCAGATTATGGAACAGGACCTAATAAATAACGTTCAACAAATTGGGATTCATTTATCAACAGATTTTTATCTTCCGTTTGAACTCATTTCTATAATTCTTTTAGTTTCCTTGATAGGTGCAATTAGTATGGCTCGACAAATGGAAAAAATAGCGGAAATGTTCCCTATGGTAATTGGGTTCATGAATTATGGTCAACAAACAATACGAGCTGCAAGGTACATTGGTCAAAGTTTCATAATTACCTTATCCCACACAAATCGTTTACCTGTAACTATTCAATATCCTTATGAAAAATCGATCACACCAGAGCGTTTCCGGGGTCGAATCCACTTTGAATTTGATAAATGTATTGCTTGTGAAGTATGTGTTCGTGTATGCCCGATAGATCTACCCGTTGTTGATTGGAGATTTGAAAGAGATAAAAAGAAACAATTACTTAATTATAGTATAGATTTTGGGGTTTGTATATTTTGTGGTAACTGTGTCGAGTATTGTCCAACAAATTGTTTATCAATGACTGAAGAATATGAACTTTCTACTTATGATCGTCACGAACCAATCTCAATAATTGGAGATTACACAATTCAAACAGTTCAGAATCGCTTATCTGATTGGCTAGTCAAGCATGAGCTAGTTCATAGATCTTTGGGCTTCGATTACCGAGGAATAGAGACTTTACAAATACAAACCGAGGATTGGGACTCCATTGCTGTCATTTCATATGTATATGGTTACAATTATTTACGCTCTCAGTGTGCCTATGATGTAGCACCGGGCGGATTTTTAGCTAGTGTGTATCATCTTACAAGAATACAGTATGGTATAGATAAACCAGAAGAGGTATGTATAAAAGTATTTGCTCCAAGGAATAATCCTAGAATCCCGTCTGTTTTCTGGATTTGGAGAAGTGCTGATTTTCAAGAACGCGAATCTTATGATATGTTGGGAATCTCTTATGATAATCATCCACGTCTTAAACGTATCTTAATGCCTGAAAGTTGGATAGGCTGGCCCTTACGTAAGGACTATATTACCCCAAATTTCTATGAAATACAAGATGCTCATATGAATTTGATTGAGTTTCCGTTACTTGACCAAACAACCCCCAATTCAGTTATTTCAACTACATCGAATGATCTTTCGAATTGGTCAAGACTCTCCAGTTTATGGCCGCTTCTATATGGTACCAGTTGTTGTTTCATTGAATTTGCTTCATTAATAGGCTCGCGATTCGACTTTGATCGTTATGGGTTGGTGCCAAGATCAAGTCCTAGGCAAGCGGACCTAATTTTAACAGCCGGCACGGTCACAATGAAAATGGCTCCTTCCTTAGTGAGATTATATGAGCAAATGCCTGAACCAAAATACGTCATTGCTATGGGGGCCTGTACTATTACAGGAGGGATGTTCAGTACTGATTCTTATAGTACTGTTCGGGGAGTCGATAAGCTAATTCCTGTGGATGTCTATTTGCCGGGCTGCCCACCTAAACCAGAGGCAGTTATAGATGCTATAACAAAACTTCGTAAGAAGATATCTCGAGAAATATTTGAAGATAGAACTGTATCTCAACAGGAAAATCGATGTTTTACTACCAATCACAAATTTTCTGTTCAACGCAGTACTCATACTATGCAAAATAGAAATACTTTTTCTTGGGTAAAGGAACAGATGACTCGATCCATTTCTATATATGTAATAACTCGAGCATCCATTTCAAATGCATATCCCATTTTTGCGCAGCAGGGTTATGAAAACCCACGAGAAGCAACTGGACGAATTGTATGTGCTAATTGCCATTTAGCTGATAAGCCCGTGGATATTGAAGTTCCGCAAGCTGTGCTTCCTGATACTGTATTTGAAGCAGTTGTTCGAATTCCTTATGATATGCAACTGAAACAAGTTCTTGCTAATGGTAAAAAAGGGGGTTTGAATGTGGGTGCTGTTCTTATTTTACCCGAGGGATTCGAATTAGCCCCCCCCGATCGTATTTCTCCTGAGTTGAAAGAAAAGATAGGAAATCTGTCTTTTCAGAGTTATCGTCCCAATAAAAAAAATATTCTTGTGATAGGTCCTGTTCCGGGTCAAAAATATAGTGAAATCGTCTTTCCCATTCTTTCCCCCGACCCTGCTACGAAGAAAGACGTTCACTTCTTAAAATATCCCATATATGTGGGTGGGAACAGAGGAAGGGGTCAGATTTATCCTGATGGTAGCAAGAGTAACAATACAGTCTATAATGCTACATCAGCAGGTATAGTAAGCAAAATAGTACGAAAAGAAAAGGGAGGATATGAAATAACCATAGTTGATGCATCGGGACGTCAAGTGGTTGATATTATACCTCCAGGGCCAGAACTTCTTGTTTCAGAGGGTGAATCCATCAAGCTTGATCAACCATTAACAAGCAATCCCAATGTAGGAGGGTTTGGTCAGGGAGATGCAGAAATAGTGCTTCAAGATCCATTACGCGTCCAAGGCCTTTTGTTCTTCTTCGCATCTGTTATTTTGGCACAAGTTTTTTTGGTTCTTAAAAAGAAACAGTTTGAAAAAGTTCAATTGTACGAAATCAATTTTATGACTTTTTACTATCGTCCAACCGTTACAGAGGCTTTTTACTCTGTTCAATACATAATGACTGAGGCCAACTTTGGTTGGTTAATCCGATCAGTTCATCGGTGGTCAGCAAGTATGATGGTTCTCATGATGATCCTGCACGTATTTCGTGTGTATCTCACAGGTGGATTTAAAAAACCTCGCGAATTAACTTGGGTTACAGGTGTGGTTTTGGCTGTATTGACTGCATCTTTTGGTGTAACTGGTTATTCCTTACCTCGGGACCAAATTGGTTATTGGGCAGTAAAAATCGTGACAGGCGTACCCGAAGCTATTCCTGTAATAGGATCGCCTTTAGTAGAGTTATTACGTGGAAGTGCTAGTGTGGGCCAATCCACTTTGACTCGTTTTTATAGCTTACACACTTTTGTATTGCCTCTCCTTACTGCCGTATTTATGTTAATGCACTTTCCAATGATACGTAAGCAAGGTATTTCCGGTCCTTTAGTATTAAGAGCAAAATTGGCTAAAGGGATGGGACATAATTATTATGGAGAACCCGCGTGGCCCAATGATCTTTTATATATTTTTCCAGTAGTAATTTTAGGTACTATTGCATGTAATGTAGGTTTAGCGGTTCTAGAACCGTCAATGATTGGTGAACCGGCGGATCCATTTGCAACTCCTTTGGAAATATTACCCGAATGGTACTTCTTTCCCGTATTTCAAATACTCCGCACAGTACCCAATAAGTTATTGGGCGTTCTTTTAATGGTTTCAGTACCGATGGGATTATTCACAGTACCCTTTTTGGAGAATGTCAATAAATTCCAAAATCCATTTCGTCGACCAGTAGCTACAACAGTTTTTTTGATCGGTACCGCAGTAGCTCTTTGGTTAGGTATTGGAGCAACATTACCTATTGATAAATCCCTAACTTTAGGTCTTTTTATGATTGAAGTTTTTCTATTTGGAATCGTCTTAGGTCTAATTCCTATTACTTTGGCAGGATTATTTGTGACTGCATATTTACAATACAGACGTGGTGATCAGTTGGACCTTATGCTTACTATAACTAGTTATTTCGGTTTTATACTGGCTGCTTTAACTATAACCCCAGCTCTATTTATTGGTTTGAACAAGATACGACTTATTATGGATATAGTAAGTCTCGCTTGGGCTGCTTTAATGGTAGTCTTTACATTTTCCCTTTCACTCGTAGTATGGGGAAGGTTGAGCGATATTGCACACCATCATTTAGCTATTGCTATTCTTTTCCTGATCGCTGGTCATATGTATAGGACCAACTGGGGCATTGGTCATGGCCTTAAGGACATTTTAGAGGCTCATAAAGGTCCATTTACGGGCCAGGGCCATAAGGGCCTATATGAAATCCTAACAACGTCATGGCATGCTCAATTATCTCTTAACCTGGCTATGTTAGGCTCTTTAACCATTGTTGTAGCTCATCATATGTATTCCATGCCCCCCTATCCATACCTAGCTACTGACTATGGTACACAACTTTCGTTGTTCACACATCACATGTGGATTGGTGGATTTCTCATAGTTGGTGCTGCTGCACATGCAGCCATCTTTATGGTAAGAGACTACGATCCAACTACTCGATACAACGATCTATTAGATCGCGTCCTTAGGCACCGCGATGCAATCATATCACATCTTAACTGGGTATGTATATTTCTAGGTTTTCACAGTTTTGGCTTGTATATTCATAATGATACCATGAGTGCTTTAGGACGTCCCCAAGATATGTTTTCAGATACCGCTATACAATTACAACCCATCTTTGCTCAATGGATACAAAATACCCATGCTTTAGCACCTGGCGTAACAGCTCCTGGTGCAACAACGAGTACCAGCTTAACCTGGGGAGGTGGTGAGTTAATAGCAGTAGGCGGCAAGGTAGCTTTGTTACCTATTCCATTAGGAACCGCAGATTTTTTAGTCCATCACATTCATGCATTTACGATCCATGTGACTGTATTGATACTACTGAAAGGTGTTCTATTTGCTCGCAGTTCCCGTTTGATTCCTGATAAAGCAAATCTTGGTTTTCGTTTCCCTTGTGATGGACCAGGGCGAGGGGGGACATGTCAAGTATCCGCCTGGGATCATGTCTTCTTAGGTCTATTCTGGATGTACAATGCAATTTCGGTAGTCATTTTCCATTTCAGTTGGAAAATGCAGTCGGATGTTTGGGGTACTATAAGTGATCAAGGGGTGGTAACTCATATCACAGGAGGAAACTTTGCACAAAGTTCCATTACTATTAATGGGTGGCTCCGAGATTTCTTATGGGCACAGGCATCTCAGGTTATTCAGTCTTATGGTTCTTCATTATCTGCATATGGTCTTTTTTTCTTAGGTGCTCATTTTGTCTGGGCTTTCAGTTTAATGTTTCTATTCAGTGGCCGTGGTTATTGGCAAGAACTCATTGAATCCATCGTTTGGGCTCATAACAAATTAAAAGTTGCTCCTGCTACTCAGCCTAGAGCCTTGAGCATTGTACAAGGACGTGCTGTAGGAGTAACCCATTACCTTCTGGGCGGAATTGCCACTACATGGGCGTTCTTCTTAGCAAGAATTATTGCAGTAGGAATGTCACATTCAGTAAAAATTTATGATACATGTATAGGGTGTACTCAATGTGTACGAGCTTGCCCCACAGATGTATTGGAAATGATACCTTGGGACGGATGTAAAGCCAAGCAAATAGCTTCCGCGCCAAGAACCGAGGACTGTGTAGGTTGTAAGAGATGTGAATCCGCCTGCCCAACAGATTTTTTGAGTGTCCGTGTTTATTTAGGGCCTGAAACAACTCGCAGCATGGCTCTATCTTATATGACAGATCTCAACTTACCCTCTATTTTTGTGCCTTTAGTGGGCCTAGTATTTCCGGCAATTGCAATGGCTTCTTTATCTCTTCATGTCCAAAAAAATAAGATTGTCATGCGAGATCTAAAAACATATCTCTCCGTGGCACCTGTGTTAACTACTCTATGGTTTGGGTCTTTAGCAGGTCTATTGATAGAAATTAATCGTTTATTCCCAGATGCCCTGTCATTCCCCTTTTTTATGACTGCAATTTTAGAGAGACGCGAAAGTACAAGCCTATGGGGTCGCTTCTGCAACTGGATAACCAGCACTGAAAATCGTCTTTACATTGGATGGTTCGGTGTTTTGATGATCCCTACCTTATTGACCGCAACTTCTGTATTTATTATCGCCTTCATTGCTGCTCCTCCAGTAGATATTGATGGTATTCGCGAACCTGTTTCTGGTTCTTTACTTTATGGAAACAATATTATCTCTGGTGCCATTATTCCGACTTCTGCAGCTATAGGTTTGCATTTTTACCCAATCTGGGAAGCAGCATCTGTTGATGAGTGGTTATACAATGGCGGTCCTTATGAGCTAATTGTTCTACACTTCTTACTTGGTGTAGCTTGTTACATGGGTCGTGAGTGGGAACTTAGTTTCCGTCTGGGTATGCGTCCTTGGATTGCTGTTGCATATTCAGCTCCTGTTGCAGCTGCTACTGCTGTTTTCTTGATCTACCCTATTGGTCAAGGAAGTTTCTCTGATGGTATGCCTTTAGGAATCTCTGGTACTTTCAACTTTATGATTGTATTCCAGGCAGAGCACAACATCCTTATGCATCCATTTCACATGTTAGGTGTAGCTGGTGTATTCGGCGGCTCCCTATTCAGTGCTATGCATGGTTCCTTGGTAACCTCTAGTTTGATCAGGGAAACCACTGAAAACGAGTCTGCTCTAGACCTAGCTATGGCTTTATACGAATTAGCGGTTTTTGATCCCTCTGATCCCGTTCTTGATCCAATGTGGAGACAAGGTATGTTCGTTATACCCTTCATGACTCGTTTAGGAATAACCAATTCGTGGGGTGGTTGGAGTATTTCAGGAGGAACTATAACAAATCCGGGTATTTGGAGTTATGAAGGTGTGGCAGGGGCACATATAGTGTTTTCCGGCTTGTGCTTCTTGGCAGCTATCTGGCATTGGGTATATTGGGACCTAGAAATATTCTGTGATGAACGTACGGGAAAACCTTCTTTGGATTTGCCCAAGATCTTTGGAATTCATTTATTTCTCTCAGGGGTAGCTTGCTTTGGCTTTGGCGCATTTCATGTAACAGGTTTGTATGGTCCTGGAATATGGGTGTCCGACCCTTATGGACTAACTGGAAAAGTACAATCTGTAAATCCAGCGTGGGGCGCGGAAGGTTTTGATCCTTTTGTTCCGGGAGGAATAGCCTCTCATCATATTGCAGCGGGTACATTGGGCATATTAGCAGGCCTATTCCATCTTAGTGTCCGTCCGCCTCAACGTCTATACAAAGGATTACGTATGGGCAATATTGAAACTGTACTTTCCAGTAGTATCGCTGCTGTTTTTTTTGCAGCTTTTGTTGTTGCTGGAACTATGTGGTATGGTTCAGCAACTACCCCAATCGAATTATTTGGTCCTACTCGTTATCAGTGGGATCAGGGATACTTTCAGCAAGAAATATATCGAAGAGTTAGTGCCGGGCTAGCCGAAAATCTTAGTTTATCGGAAGCTTGGTCTAAAATTCCCGAAAAATTAGCCTTTTATGATTATATTGGTAATAATCCGGCAAAAGGGGGATTATTCAGAGCAGGCTCAATGGACAATGGGGATGGAATTGCTGTTGGATGGTTAGGACACCCCGTCTTTAGAGATAAAGAAGGGCGCGAGCTTTTTGTACGTCGTATGCCTACTTTTTTTGAAACATTTCCGGTAGTTTTGGTAGATGAAGACGGAATTGTGAGAGCTGATGTTCCTTTTAGAAGGGCAGAATCAAAGTATAGTGTTGACCAAGTAGGTGTTACTGTTGAGTTCTATGGTGGCGAACTTAATGGAGTAAGTTATTCTGATCCTGCTACTGTGAAAAAATATGCTAGACGTGCCCAATTAGGTGAAATTTTTGAATTAGATCGGGCTACTTTGAAATCCGATGGTGTTTTTCGTAGCAGTCCAAGGGGTTGGTTCACTTTTGGGCATGCTACGTTTGCTTTGCTCTTCTTGGATGCTCAAGTGGAATTTGGAACATTCCAAAAAATTGCATTTGTATGGTCTGGGGAGGCTTACTTGTCTTATAGTTTAGGTGCTTTATCTGTCTTTGGTTTCATCGCTTGTTGTTTCGTCTGGTTCAATAATACCGCCTATCCTAGTGAGTTTTACGGACCCACCGGGCCAGAAGCTTCTCAAGCTCAAGCATTTACTTTTCTAGTTAGAGACCAACGTCTTGGAGCTAATGTGGGATCCGCCCAAGGACCTACTGGTTTAGGTAAATATCTAATGCGTTCCCCGACTGGAGAGGTTATTTTTGGAGGAGAAACTATGCGTTTTTGGGATCTTCGTGCTCCCTGGTTAGAACCTCTAAGGGGTCCCAATGGTTTGGACCTGAGTAGGCTGAAAAAAGACATACAACCTTGGCAAGAACGACGTTCAGCAGAATATATGACTCATGCTCCTTTAGGTTCTTTAAATTCCGTGGGTGGCGTAGCTACCGAGATCAATGCAGTCAATTATGTCTCTCCTAGAAGTTGGTTAGCTACCTCTCATTTTGTTCTAGGATTCTTCTTTTTTGTGGGGCATTTGTGGCATGCGGGAAGGGCCCGCGCAGCTGCTGCAGGGTTTGAAAAAGGAATCGATCGTGATTTGGAACCTGTTCTTTCCATGACCCCTCTTAACATGTTACGTCAATTCGAACTTGCTCGATCTGTTCAATTGCGACCTTATAATGCAATCGCATTCTCTGCTCCAATCGCTGTTTTTGTTTCCGTATTCCTGATTTATCCACTGGGTCAATCTGGTTGGTTCTTTGCGCCCAGTTTTGGCGTAGCAGCTATATTTCGATTCATCCTCTTCTTCCAAGGATTTCATAATTGGACGTTGAACCCATTTCATATGATGGGAGTTGCCGGAGTATTAGGTGCAGCTATGTCTGGAAGCACGGGAGAACGTTCTTTTGCTGATATTATTACCAGTATTCGATACTGGGTTATTCATAGCATTACTATACCTTCCCTATTCATTGCGGGTTGGTTATTCGTCAGTACGGGTTTAGCTTACGACGTGTTTGGAAGTCCTCGGCCAAATGAGTATTTCACGGAAAGCCGACAGGGGATTCCATTGATAACCGGCCGTTTTGATTCTTTGGAACAACTCGATGAATTTAGTATGACCATAGATCGAACCTATCCAATTTTTACAGTGCGCTGGTTGGCTGTTCACGGACTAGCTGTACCTACCGTTTCTTTTTTGGGGTCAATATCAGCAATGCAGTTCATCCAACGAATGGCTACACAAACCGTTGAGGATAGTTCTAGATCTGGGCCAAGACGAACTACTGTAGGGGATTTATTGAAACCATTGAATTCGGAATATGGTAAAGTAGCTCCGGGATGGGGGACTACACCACTTATGGGGGTCGCAATGGCTCTATTTGCGATATTCCTATCTATTATTTTGGAAATTTATAATTCTTCCGTTTTACTGGATGGAATTTCAATGATGCTTACTCTCAAACTCTTTGTTTACACAGTAGTGATATTCTTTGTTTCCCTTTTTATCTTTGGATTCTTATCTAATGATCCAGGACGCAATCCTGGACGTGAGGAAATGGCCGATACTACTGGAAGGATTCCTCTTTGGCTGATAGGTACTGTAACTGGTATTCTTGTGATCGGTTTAATAGGTGTTTTCTTTTACGGTTCATATTCTGGGTTGGGTTCATCTCTCATGCTTAATATCTTTAGTTTAATCGGTATCTGTCTTAATTCTGTCCTTTATTCGAGTAGTTTTTTCTTCGCCAAATTGCCCGAAGCTTATGCCATTTTCAATCCAATCGTAGATGTTATGCCTGTCATACCTGTACTCTTTTTTCTCTTAGCCTTTGTTTGGCAAGCCGCTGTAAGTTTTCGAATGACACAATCAAACCCGAATGAACAAAATGTTGAATTGAATCGTACCAGTCTATACTGGGGTTTATTACTCATTTTTGTACTCGCTGTTTTATTTTCCAATTATTTCTTCAATATGGAAGTCAATATTCTCGCATTTATTGCTACTGCACTGTTCATTCTAGTTCCTACTGCCTTTTTACTTATTATCTACGTAAAAACAGTCAGTCAAAATGATATGGAAACAGCAACCCTAGTCGCCATCTCCATATCTGGTTTACTTGTAAGCTTTACTGGGTACGCCTTATATACCGCTTTTGGGCAACCCTCTCAACAACTAAGAGATCCATTCGAAGAACACGGGGACATGGAAGCATTGGTTTATACATTCCTTTTAGTCTCGACTTTAGGGATAATTTTTTTCGCTATCTTTTTTCGAGAACCGCCTAAGGTTCCGACTAAAAAAATGACTATTGCTTTCCAATTAGCTGTTTTTGCATTAATTGCGACTTCATCAGTCTTACTGATTAGTGTACCCGTTGTATTTGCTTCTTCTGATGGTTGGTCAAGTAACAAGAATGTTGTATTTTCCGGTACATCATTATGGATTGGATTAGTCTTTATGCGTTGGAGACGTTTCGTATTTGAAGCAATTTATAAAGCGCAGGCCGAAACGGGTGAAATCAAAGGACATTACTTAAATGCTACTGCGGGTACATGTGAAGAAATGATCAAAAGGGCCGTATTTGCCAGAGAATTGGGAGTTCCTATCGTAATGCATGATTACTTAACTGGGGGATTCACTGCAAATACTAGTTTGGCTCATTATTGCCGCGACAATGGCCTACTTCTTCACATCCATCGCGCAATGCATGCAGTTATTGATAGACAGAAAAATCATGGTATGCATTTTCGTGTACTAGCTAAAGCATTACGTATGTCTGGTGGAGATCATATTCACGCTGGTACAGTAGTAGGTAAACTGGAAGGGGAACGCGAGATGACTTTGGGTTTTGTTGATTTATTACGTGATGATTTTATTGAAAAAGACCGTAGTCGTGGTATCTTTTTCACTCAAGATTGGGTCTCTATGCCAGGTGTTATACCTGTGGCTTCAGGGGGTATTCATGTTTGGCATATGCCTGCTCTTACCGAAATCTTTGGAGATGATTCCGTACTACAGTTTGGTGGAGGAACTTTAGGGCACCCTTGGGGAAATGCACCTGGTGCAGTAGCTAATCGGGTGGCTTTAGAAGCGTGTGTACAAGCTCGTAATGAAGGACGTGATCTTGCTCGTGAAGGTGCTGAAATTATCCGTGAAGCTAGCAAATGGAGCCCTGAGCTAGCCGCTGCTTGTGAAGTATGGAAACAGATTAAATTCTTCGAACCGGTAGATATGATTCAACCTCAGACCCTTTTGAATGTAGCGGATAACAGCGGAGCTCGAAAATTGATGTGTATTCGAATCATAGGAGCTGGTAATCACCGATATGCTCATATTGGTGATGTTATCGTTGCTGTAATCAAAGAAGCAGTTCCCAATATGCCTCTAGAAAGATCAGAAGTAATTAGAGCTGTAATTGTACGTACATGTAAAGAACTCAAACGTGAAAACGGTATGATAATACGATATGACGACAATGCTGCAGTTGTCATTGATCAAGAAGGAAATCCAAAAGGAACTCGAGTTTTTGGTGCGATCGCTCGAGAATTGAGACAGTTGAATTTTACTAAAATAGTTTCATTAGCTCCCGAAGTATTAATGAAAGGAATATCTTGTCGAGGCAATCATATTAGTTTCGGCAGATACGCTCTTCAGGCACTTGAACCTGCTTGGATTACAGCTAGACAAATAGAAGCAGGGCGAAGAGCAATGACACGATATGCGAAAATATGGGTACGTATATTTCCCGACAAACCTGTTACAGTAAGACCCGCGGAAACGCGTATGGGTTCGGGGAAGGGATCCCCTGAATATTGGGTATCCGTTGTTAAACGGGGTCGAATACTTTATGAAATGGGTGGAGTATCAGAAACTGTAGCTAGAGCAGCTATTGAGATAGCTGCGCGCAAAATGCCTATACGAACTCAATTTCTTATGCCCTTAGGCACGGCCATACATAACATAGAAATCACACGTGGAAAGGGTGGACAATTAGCTAGAGCAGCAGGTGCTGTAGCGAAACTGATTGCAAAAGAGGGTAAATCGGCCACATTAAGATTACCATCTGGGGAGGTCCGTTTGATATCCAAAAACTGCTTAGCAACAGTCGGACAAGTGGGTAATGTTGGGGTGAACCAAAAAAGTTTGGGTAGAGCCGGATCTAAGTGTTGGCTAGGTAAGCGTCCTGTAGTAAGAGGGGTAGTTATGAACCCTGTAGACCATCCCCATGGGGGCGGTGAAGGGAGAGCCCCAATTGGGAGAAAAAAACCCACAACCCCTTGGGGTTATCCTGCGCTTGGAAGAAGAAGTAGGAAAAGGAAAAAATATAGTGATAGTTTTATTCTTCGTCGAGGATATACAGCTCGGAGACGTCGAACAAAAATTGCATCAACCTTTAGAGGGGCTCATTCAAGACTTACTCGAACGATTACTCAACAGAAAATGAGAGCTTTGGTTTCCTCTCATCGAGATAGAGGCAGACAAAAGAGGGATTTTCGTCGTTTGTGGATCACTCGGATAAATGCAGTAACTCGTGAGAATAAGGTATTCCATAGTTATAGTATATTAATACACAATCTGTACAAGAAGCAATTGCTTCTTAATCGTAAAATACTTGCGCAAATAGCTATATCAAATAAGAATTGTCTTTACATGATTTCCAATAAGATTTTCATTAGTAAAGGACGTAGTTATCTGATAAAAAATATTTGGAAGAAAAAAGGATATTTAGCTGCAGTAAAAGCTTTTTCTTTAGCGAAACACAATACACCCAGTCGATTAGAATTGAGAAAATTTTGTCGCTATTGTCATAAGCATACAATTCATGGGGAAATCAAGATGAAAATAAGGGCTTCCGTTCGTAAAATTTGTGAAAAATGTCGACTGATTCGCAGGCGTGGGCGAATTATAGTGATTTGTTCCAATCCGAAACATAAACAGAGACAAGGGACTCGAACACTACAGTGGAAGTGTGTTGAATCAAGAGTAGACAGTAAGCGTCTTTATTATGGTCGTTTCATTCTGTCACCACTTATGAAAGGTCAAGCTGATACCATCGGTATTGCCATGCGAAGGGCTTTACTTGGAGAAATAGAAGGAACATGTATCACACGTGCAAAATCTGAGAAGGTGCCACATGAATATTCTACGATAGTAGGTATTGAGGAATCAGTACATGAAATCTTACTAAATTTGAAAGAAATTGTATTGAGAAGTAATCTCTATGGAGTTAGAGACGCGTTGATTTGCGTACCTAGATACGTAACCGCTCAAGATATCATCTCACCACCTTCCGTAGAAATAGTTGACACGACACAACATATAGCTAACCTGACGGAACCAATTGATTTGTGTATTGGATTACAAATCAAGAGAGATCGCGGATATCGTAGTTATCCTATAGATGCTGTATCCATGCCTGTTCGAAATGCGAATCATAGTATTCAAGAGATACTTTTTCTAGAAATATGGACAAATGGAAGTTTAACTCCTAAGGAAGCACTTTATGAGGCTTCTCGTGATTCGGGGGTTTTAGTTATAGCCGAACACGAAGGAAAGATCATTTATACTGATACTCACAAGATCATGTTATCAAGTAATGGGATTCCATTAGTTATGTATCAACGTTCCAACAAAAATACTTGTATGCATCAAAAACCTCGGGTTCGGCGGGGTAAATGCATTAAAAAAGGACAAATTTTAGCGGACGGTGCGGCTACAGTTGGTGGGGAACTCGCTTTAGGAAAAAACGTATTAGTAGCTTATATGCCATGGGAGGGTTACAATTCTGAAGATGCAGTACTAATTAGCGAACGTCTGGTATATGAAGATATTTATACTTCTTTTCACATCCGAAAATATGAAATTCAGACTCATGTGACAAGCCAACCTGAAAGAATTACTAAGGAAATACCGCATCTGGAGGCTCATTTACTCCGCAATTTGGACAGAAATGGAATTGTGATGCTGGGATCTTGGGTAGAAACAGGTGATATTTTACAGATTAATAGGATGATCGACCAGTATAAACATCAACAACTTCGAATTGGACCAGTTTCTCCTCAACAAATAAAGGCTTGGGCCAACAAAATCGGAGAGGTGACAAAACCCTATACTTTTCATTATAAAACCAATAAACCAGAAAAAGATGGATTGTTTTGCGAAAGAATCTCTGGACCCATAAAAAGTGGAATTTGTGCTTGTGGAGCTGAAAAAGAAGACCCGAAATTTTGCGAACAATGCGGGGTAGAATTTGTTGACTCTCGGATACGAAGATATCAAATGGGATACATCAAACTCGCATGTCCAGTGACTCATGTGTGGTATTTGAAACGTCTTCCTAGTTATATCGCGAATCTTTTAGATAAACCCCTTAAGCAATTAGAAGGCCTAGTATACTGCTTCTCTTTTGCTAGGCCCATAGCTAAAAAACCTACTTTCTTACGATTACGAGGTTCATTCGAATATGAAATCCAATCCCGGAACTACAGTATCCCACTTTTTTTTACATTTCGAAATCGAGAAATCTCTACAGGAGCAGGTGCTATCAGAGAACAATTAGCTGATTCGGATTTGCGAATTATTATAGATAATTCATTGGCAGAATGGAAAGAATTATGGGAAGATAGAAAAAGAAGAAGAAAGGATTTTTTGGTTAGACGTATGGAATTAGCTAAACATCTTATTCGAACAAATGTAGAACCAGAATGGATGGTTTTGTGCTTATTACCAGTTCTTCCTCCCGAATTGAGACCAATCATTCAGATAGATGGAGGTAAACTAATGAGTTCGGATATTAATGAACTCTATAGAAGAGTTATCTATCGGAACAATACTCTTACTTCTACGCCAGGGGAATTAGTAATGTGTCAGGAGAAATTAGTACAAGAAGCCGTGGATACACTTCTTAATGGGATCCGCCAACCAATGAGGGATGGTCATAATAAAGTTTACAAGTCATTTTCGGATGTAATTGAAGGTAAAGAGGGAAGATTTCGTGAGACTCTGCTTGGTAAACGGGTCGATTATTCGGGGCGTTCCGTCATTGTTGTGGGTCCTTCGCTTTCATTACATCAATGCGGATTACCTGGAGAAATAGCAATAGAGCTTTTCCAAACATTTGTAATTCGTGGTCTAATCAGGCAACATGGTGTTTCTAACATAGGGATTGCTAAAAGTAAAATTCGGGAAAAAGAACCGATTGTATGGGAAATACTGCAAGAAGTTATGCAGGGGCATCCTGTATTGTTGAATAGAGCACCCACCCTGCATAGATTAGGCATACAGGCGTTCCAACCCATTTTAGTGGAGGGACGTGCTATTTGTTTACACCCATTAGTTTGTAAGGGCTTCAATGCAGACTTTGATGGGGATCAAATGGCTGTTCATGTACCTTTATCTTTGGAAGCTCAAGCGGAGGCCCGTTTACTTATGTTTTCTCATATGAATCTCCTGTCTCCAGCTATTGGAGATCCCATTTCCGTACCAACCCAAGATATACTTATCGGACTCTATGTATTAACGATCGGGAATCGTCGAGGTATTTGTGCAAATATGTATAATTGCAGAAACTATCAAAATAAAGAACCGTATTTTTGTAGTTCCTATGATGCACTTGGAGCTTATCGGCGGAAACGAATCAGTTTAGATAGTCCTTTGTGGCTCCGATGGCGTGTCATTGGGTCAAGAGAAGTTCCCATCGAAGTTCAATATGAATCTTTGGGTACTTATCATGAGATTTATGGGCACTATCTAATAGTAGGAAGTGTAAAAAAAGAAATCCGTTGTATATACATTCGAACCACTCTTGGTCATATTTCTTTTTATCGAGAAATAGAAGAAGCCATACAAGGGTTTTGTCGGGCCATAAATTTAGCAACACTTTTCCCTCGGGATATCTTGCAGGAAAAGGATAATGTCCAACTTAGAGTTGTCAATTATATCCTTTATATTCGAGGAATTTATCACACAAGTATTCAATTAGTTCGGACTTGCTTAGTATTGAATGACCAAGAACAAGAAGAGGTTCATTCCTTTGTTGAGGTAAGGGCAGATCTAATTCGCGATTTCATAAGAATTGAGTTAGTCGGAAAAAGGTATGATAGGGCAAGTTCCGGATTGATTCCCAATGGATTAGATTCCAAGGCGAAGATTGGTACGTTGTTGATAATTTTGTCATCATCCAATTGTTCTCGAATTCTCTTAGGCGCTATTGTACCTAAAAATTTTTATTCATCTTACATAACTCATAATCAGATCGTGTTAAAGAAATATCTTAAATACTGTTTAATAGATGAAAATAGGAGGATTTATAATCCCTTGAACCCATTCCATTTGAATTGGTTTTTCCATCATGATTATTGTGAAGAGACATCGACCAAAATTAGCCTTGGACAATTTATTTGTGAAAATGTATGTCTATTTGTAAAAAAATCTGGTCAAATTTTAATTGTTAATGTCGACTCTTTAGTTATAAGATCAGCTAAGCCTTATTTGGCTACTCCTGGAGCAACTGTTCATGGTCATTATGGGAAAATCCTTTACGAAGGAGATACATTAGTTACATTTATATATGAAAAATCGAGATCTGGTGACATAACGCAAGGTCTTCCAAAAGTAGAACAAATCTTAGAAGTGTCACTATCGATGAACCTCGAAAGGAGAGTTGAAGGTTGGAACGAACGCATACCAAGAATTCTTGGGATCCCCTGGGGGTTTTTGATTGGAGCTGAGCTAACCATAGCCCAAAGTTGTATCTCTTTGGTTAATAAGATCCAAAAGGTTTATCGATCCCAGGGGGTACAGATCCATAATAGACATATAGAGATTATTGTACGTCAAGTAACATCAAAAGTGTTGGTTTCAGAAGATGGAATGTCTAATGTTTTTTCGCCTGGAGAATTAATCGGATTGTTGCGAGCGGAACGAGCAGGGCGTGCTTTGGACTCGATCTGTTATCGGGCAATCTTATTGGGAATAACAAGAGCGTCTCTGAATACTCAAAGTTTCATATCCGAAGCAAGTTTTCAAGAAACCGCTCGAGTTTTAGCAAAAGCTGCTCTACGAGGTCGTATTGATTGGTTGAAAGGCCTGAAAGAGAACGTTGTTCTGGGGGGGATTATACCTGTTGGTGGATTCCAAAAAGGGCGTATTGGTTCACGTAAGAATGGGCGTAGAATACCAAAAGGCGTTATTCATGTTCAAGCGAGTTTCAACAATACCATTATAACTGTTACAGATGTACGAGGTCGGGTAGTTTCTTGGGCCTCTGCTGGTACTTCTGGATTCAAAGGCACAAGAAGAGGAACACCTTATGCTGCTCAAGCCGCAGCGGTAAATGCTATTCATACAGCGGGTATGCAACGAGCAGAAGTTATGATAAAGGGTCCTGGTCTCGGAAGAGATGCAGCATTACGAGCCATTCGTAGAAGTGGTATATTATTAAGTTTCGTACGTGATATAACACCTATGCCACATAATGGATGTCGACCTCCTAAAAAAAGACGTGTGATGGCAAGAAAAAGTTTGATTCAGAGGGAGAACAAGCGGAAAAATTTGGAACAGAAATATCATTTGATTCGCCGATCCTCAAAAGAAAGCAAAGTTTCATCGTTGGAAAAATGGGAAATTCATGGAAAATTGCAATCCCCACCACGTAATAGTGCACCTATACGTCTTCATCGACGTTGTTTTTTGACTGGAAGACCTAGAGCTAACTATCGAGACTTTGGCCTATCCGGACACATACTTCGAGAAATGGTTTATGCATGTTTGTTACCGGGCGCAACAAGATCAAGTTGGGTAAAACTTCGTTTGAAACGATGTGGTAGAAAGTTTTACGATCCGATAAAGAATCAAACTTATTTAAACGTTCCTGCTATTCTATATTTCTTTGAAAAAGGTGCTCAACCTACAGGAACTGTTTATGATATTTTAAGGAAGGCAGAATTCTTTATGATTGGCCATACAATCGCTATTCATAATGGAAAGGAACATTTACCTATTTATATAACAGATCGTATGGTAGGTCACAAATTGGGAGAATTCGCGCCTACTCTGGCAAGAAACGATAATAAATCTCGTCGTATGACAAGAAGATATTGGAACATCAATTTGGAAGAGATGATGGAAGCAGGAGTTCATTTTGGTCATGGTACTAAGAAATGGAATCCTAGAATGGCCCCTTACATCTCTGCAAAGCGTAAAGGTATTCATATTACAAATCTCGCTAGAACTGCTCGTTTTTTATCAGAAGCCTGTGATTTAGTTTTTGATGCATCAAGTAGGGGAAAAAGCTTCTTAATCGTCGGTACCAAAAATGCATCGGATTCAGTAGCATCAGCTGCAGAAGATGAAAAAATACGGAATTGTATCAAGAACTATGTACAATTCGAAGGAATTGCACGTATAACAATTCAAAAAAAATTACAGATGAATGTACAAAAGGAGGTAAACCGGAGACTCAACATTGCTATCACAAGAGTTGAAAAACCTTATGGACAACCTAATATTCTTGCAGAATATATAGCTTTACAATTAAAAAATAGAGTTTCGTTTCGAAAAGCAATGAAAAAAGCTATTGAATTAACTGAAACGGATACAAAGGGAATTCAAGTGCAAATAGCAGGCCGTATCGACGGAAAAGAAATTGCACGTGTCGAATGGATCAGAGAGGGTAGAGTTCCCCTACAAACAATTCGCGCTAAAATTGATCATTCTTCCTATACCATTCGAACTATTTATGGAGTATTAGGTATAAAAATTTGGATATTTGTAGACATGTCTCGTTACCGAGGACCTCGTTTTAAAAAAATACGCCGTCTGGGAGCTTTACCAGGACTAACTAGTAAAAGACCTAACCAATTGCGTAAAAAATCGCAATATCGTATTCGTCTAGAAGAAAAACAGAAATTGCGTTTTCATTATGGTCTGACAGAGCGACAATTACTTAGATATGTACATATCGCTGGAAAAGCCAAAGGGTCAACGGGTCAGGTTTTACTACAACTACTTGAAATGCGTTTGGATAACATCCTTTTTCGATTGGGTATGGCTTCGACCATCCCCGGAGCCAGGCAATTAGTTAACCATAGACATATTTTAGTTAATGGTCGTATAGTGGATATACCAAGTTATCGTTGCAAACCCCGAATTACTGCGAAGGATAACCAAGGATCAAAAGGTCTGATTCAATTCCAATATAAAGGATTAGTAAATCAAATAATAGATAGTAAATGGATCGGTTTGAAAATAAATGAGTTGTTAGTCGTAGAATATTATTCTCGTCAGACTATGTTGGTTAACCGTATTATGAAACACGGAAAAAAATCATTGGCTTATCAAATTATCTATCGAGCCGTGAAAAAGATTCAACAAACAGAAACAAATCCACTATCTGTTGAGGCAAATAGAATGGGCAGGGACACTATTGCCGATCTAATAACTTCTATAAGAAATGCTGACATGGATAAAAAAGGAAGGGTTCGAATAGCATCTACAAATATCACCGAAAACATTGTTAAAATACTTCTACGAGAAGGTTTTATTGAAAACGTTCGGAAACATCAGGAAAGTAACAAATATTTCTTGGTTTCAACTCTGCGAAGAAAAGGAATAATCAGCCGACCCGGCTTACGAATTTATTCCAACTATCAACGAATTCCTAAGATTTTAGGTGGAATGGGAATTGTAATTCTTTCTACTTCTCGAGGTATAATAACAGATCGAGAAGCTCGACTAGAAAGAATTGGAGGAGAAATTTTGTGTTATATATGG??????????????????????????????????????????????????????????????????????????????????????????????????????????????????????????????????????????????????????????????????????????????ATGAATTGGCGATCAGAACATATATGGATAGAACTTATAAGGGGGTCTCGAAAAACAAGTAATTTTTGCTGGGCCTGTATCCTTTTTTTAGGTTCACTAGGATTCTTAGCGGTTGGAACTTCCAGTTATCTTGGTAGGAATCTGATATCCGTATTTCCATCTCAGCAAATTATTTTTTTTCCACAAGGAATCGTGATGTCTTTTTACGGGATCGCAGGTCTATTCGTTAGCTCCTATTTGTGGTGCACAATTTTGTGGAATGTAGGTAGTGGTTATGACCGATTCGATAGAAAAGAAGGAATTGTGTGCATTTTTCGTTGGGGATTTCCTGGAATAAATCGTCGCATCTTCCTTCGCTTCCTTATGAGAGATATCCAATCAATCAGAATTGAGGTTAAAGAGGGTCTTTATCCTCGTCGTGTCCTTTATATGGAAATCAGAGGTCAAGGGGCCATTCCCTTGACTCGTACTGATGAGAATTTTACTCCACGAGAAATTGAACAAAAAGCTGCCGAATTGGCCTATTTCTTGCGCGTACCAATTGAAGTATTTACAGAAGTACAAACTATCAATTCTTTTTCTACATCGGAATTTTTAAAAGAAGTGTATGGACTAATATGGATTGTACCCATTTTGACCCTTATATTGGGAATCACAATAGGGGTACTAGTAATTGTGTGGTTAGAAAGAGAAATATCTGCAGCGATACAACAACGTATTGGGCCTGAATATGCTGGCCCGTTGGGAATTCTTCAAGCTATAGCGGATGGGACTAAACTACTTTTTAAAGAGGACCTCCTCCCATCTCGAGGAGATATTCGTTTGTTTAGTGTGGGACCGTCTATAGCGGTTATATCAATTCTACTAAGTTATTTAGTAATTCCTTTTGGGTATCGTCTTGTTTTAGCCGATCTCAGTATAGGTGTTTTTTTATGGATCGCCATTTCCAGTATTGCTCCTATTGGGCTTCTTATGTCAGGATATGGATCGAATAATAAATATTCCTTTTTAGGTGGTCTACGAGCTGCTGCTCAATCTATTAGTTATGAAATACCATTAACTCTATGTGTGTTATCAATATCTCTAAGTTCAAGTACAGTTGATATAGTTGAAGCACAGTCAAAATATGGTTTTTGGGGGTGGAATCTGTGGCGTCAGCCTATAGGATTTATTGTTTTTCTAATTTCTTCTCTAGCCGAATGTGAGAGATTGCCCTTTGATTTACCAGAAGCGGAGGAGGAATTAGTAGCAGGTTATCAAACCGAGTATTCGGGTATCAAATACGGTTTATTTTATCTTGCTTCTTACCTAAATTTATTAGTTTCTTCATTATTTGTAACAGTTCTTTACTTAGGTGGGTGGAATTATATATCCATTCCTTTTGGAATGACAATGGGTATCCTTATTACATTAATTAAAGCTTATTTGTTTCTCTTCATTTCTATCACAACAAGATGGACTTTACCTAGGATGAGAATGGACCAGTTATTAAATCTTGGATGGAAATTTCTTTTACCTATTTCTCTAGGTAATCTGTTATTAACAACTTCTTCCCAACTTGTTTCATTAATGGAATTAAGATTTCCGAGGTTTAGCCAAGGCTTAGCTCAGGACCCCACTACTCGTCGTATTTGGTTTGGTATTGCTACCGCACATGACTTCGAGAGTCATGATGATATTACTGAGGAACGTCTTTATCAGAACATTTTTGCTTCTCACTTTGGACAGTTAGCAATAATCTTTCTGTGGACGTCAGGAAATCTGTTTCATGTGGCTTGGCAAGGAAATTTTGAGTCATGGATACAGGACCCTTTACATGTAAGACCAATTGCTCATGCAATTTGGGATCCTCATTTTGGTCAACCAGCTGTAGAAGCCTTTACTCGAGGAGGTGCTACCGGCCCAGTGAATATCGCTTATTCCGGTGTTTATCAGTGGTGGTATACAATCGGATTACGCACCAATGAAGATCTTTATACAGGAGCTCTTTTTCTATTATTTATTTCTGCTATATCTTTAATAGCGGGTTGGTTACACCTACAACCCAAATGGAAACCAAGCGTTTCGTGGTTCAAAAATGCTGAATCTCGTCTCAATCATCATTTGTCAGGACTTTTCGGAGTAAGTTCCTTGGCTTGGACAGGACATTTAGTTCATGTCGCTATTCCCGGATCCAGGGGAGAGTACGTCAGATGGAATAATTTCTTAGACGTATTACCCTATCCCCAAGGGTTGGGACCCCTTCTTACGGGTCAGTGGAATCTTTATGCCCAAAACCCTGATTCGAGTAGTCATTTATTTGGGACCTCCCAAGGGGCGGGAACTGCCATTCTAACCCTTCTTGGGGGATTCCATCCACAAACGCAAAGTTTATGGCTGACCGATATTGCTCATCATCATTTAGCTATTGCATTTATTTTTCTCATTGCTGGTCATATGTATAGAACTAACTTCGGGATTGGGCACAGTATCAAAGATCTTTTAGAAACACATATTCCTCCGGGGGGTCGATTAGGACGTGGGCATAAGGGTCTTTATGACACAATCAATAATTCGATTCATTTTCAATTAGGTCTTGCTCTAGCCTCTTTAGGGGTTATTACTTCCTTAGTAGCTCAACATATGTACTCCTTACCTGCTTATGCATTCATAGCACAAGACTTTACTACTCAAGCTGCCTTATATACTCATCACCAATACATTGCAGGGTTCATCATGACAGGAGCCTTTGCTCATGGAGCTATATTTTTCATTAGAGATTACAATCCGGAGCAGAATGAGGATAACGTATTGGCAAGAATGTTAGACCATAAAGAAGCTATCATATCTCATTTAAGTTGGGCCAGCCTGTTTCTGGGGTTCCATACCTTGGGCCTTTATGTTCATAACGACGTCATGCTCGCTTTTGGTACTCCGGAAAAACAAATCTTGATCGAACCTATATTTGCCCAATGGATACAATCTGCTCATGGTAAGACTTCATATGGGTTCGATGTACTCTTATCTTCAACGAATGGCCCAGCCTTCAATGCAGGTCGAAGCATATGGTTACCGGGATGGTTGAATGCTGTTAATGAGAATAGTAATTCACTTTTCTTAACAATAGGCCCTGGCGATTTCTTGGTTCATCATGCTATTGCTCTAGGTTTGCATACAACTACATTGATTTTAGTAAAAGGTGCTTTAGATGCACGTGGTTCCAAATTAATGCCGGATAAAAAGGATTTCGGTTATAGTTTTCCTTGTGACGGCCCAGGACGCGGCGGTACTTGTGATATTTCTGCTTGGGACGCATTTTATTTGGCAGTTTTCTGGATGTTAAATACCATTGGATGGGTTACTTTTTATTGGCATTGGAAACACATCACATTATGGCAGGGTAATGTTTCACAATTTAATGAATCCTCCACTTATTTGATGGGATGGTTAAGAGATTATCTATGGTTAAACTCTTCACAACTTATCAATGGATATAATCCTTTTGGTATGAATAGTTTATCGGTATGGGCGTGGATGTTCTTATTTGGACATCTTGTTTGGGCTATTGGATTTATGTTCTTAATTTCATGGCGTGGATATTGGCAAGAATTGATTGAAACTTTAGCATGGGCTCATGAACGCACACCTTTGGCTAATTTGATTCGATGGAGAGATAAGCCGGTGGCTCTTTCCATTGTACAAGCAAGATTGGTTGGA
>Anarthr__humilis_Anarthr__humili
CGAGCTGACGAGATTAGTAATATTATCCGCGAACGTATTGAACAATATAATAGAGAAGTCAAGATTGCAAATATCGGTACCGTACTTCAAGTGGGGGACGGTATTGCTCGTATTCATGGTCTTAATGAAGTAATGGCAGGTGAATTAGTCGAATTTGAAGAAGGTACTACGGGTATTGCTCTGAATTTGGAATCCAAAAACGTTGGCGTTGTATTAATGGGCGATGGTTTGATGATACAAGAGAGAAGTTCTGTAAAAGCAACAGGAAGAATTGCTCAGATACCTGTGAGTGGGGCTTATTTGGGTCGTGTTATAAATGCCCTGGCTAAACCTATTGATGGGAGAGGCGAAATCGCAGCTTCTGAATCTCGGTTAATTGAATCCCCTGCCCCAGGTATTATTGCCAGACGTTCCGTATATGAACCCCTTCAAACAGGACTTATTGCTATTGATTCGATGATCCCTATAGGACGTGGTCAGCGAGAATTAATTATTGGGGACAGACAGACCGGCAAAACAGCAGTAGCCACAGATACAATTATAAATCAAAGGGGGCAAAATGTAATATGTGTTTATGTAGCTATCGGCCAAAAAGCATCTTCTGTGGCTCAGGTAGTGACTACTTTCCAGGAGGGGGGGGCCATGGAATACACTATTGTTGTAGCTGAAATGGCGGATTCCCCTGCTACATTACAATACCTCGCTCCTTATACGGGGGCGGCTTTGGCTGAGTATTTTATGTACCGCGAACAACATACTTTAATAATTTATGATGATCTCTCCAAACAGGCACAAGCGTATCGCCAAATGTCTCTTTTATTAAGAAGACCCCCCGGCCGTGAAGCTTATCCAGGAGATATCTTTTATTTGCATTCGCGCCTTTTGGAAAGAGCCGCCAAATCAAGTTCTCTTTTAGGTGAAGGAAGTATGACCGCTTTACCAATAGTGGAGACTCAATCAGGAGACGTTTCCGCTTATATTCCTACTAATGTCATTTCCATTACGGATGGACAAATATTCTTATCCGCGGATCTATTCAATGCCGGAATCCGACCCGCTATTAATGTGGGTATTTCTGTTTCCAGAGTGGGATCCGCAGCTCAAATTAAAGCCATGAAACAAGTAGCTGGCAAATCAAAATTGGAACTAGCTCAATTCTCGGAGTTAAAGGCCTTTGCACAATTTGCTTCTGATCTCGATAAAACGAGTCAGAAGCAATTGGCAAGAGGGCAACGATTGCAGGAATTGCTTAAACAATCTCAATCGGAACCTCTCACGGTGGAAGATCAGATAGCCTTTATTTATACCGGAACGAGGGGATATCTTGATTCATTAAAAATTGGACAGGTAAAGAAATTTCTTCATCAGTTACGTGACTATTTAAAAAAGAATAAATCGCAATTCCAAGAAATCCTATCTTCGAGCAAGATATTCACCGAGGAAGTGGAAGCCATTTTAAAGGAAGCTATTCAGGAACAGATGGAACTCTTTCTACTTGGGCGTATCGCTCAAATTATAGGACCCGTGTTGGATGTAGTTTTCCCCCCCGCTTTGGTAGTTCAGGGTCGAGACCTTGTTGATCAGCAAATTAATGTGACTTGTGAAGTACAACAATTATTAGGAAATAATCGAGTTAGAGCTGTAGCTATGAGTGCTACAGATGGGCTGATGAGAGGAATGGAAGTGATTGACACGGGAGCTCCTCTAAATGTTCCAGTCGGCGGAGCTACTCTCGGACGAATTTTCAACGTTCTTGGAAAGCCTGTGGATGATTTGGGTCCTGTAGATACTAGTACAACATCCCCTATTCATAGATCCGCACCTGCCTTTATAGAGTTAGATACGAAACTATCAATCTTTGAAACAGGTATTAAAGTGGTGGATCTTTTAGCTCCTTATCGCCGTGGAGGAAAAATCGGACTATTTGGGGGGGCTGGAGTAGGTAAAAAAGAGTCCGGAGTGATTAATGAAAAAAATCTTGCGGAATCTAGAATGCCTTCCGCAGTGACTCTTGAAATAGCTGAAGCTAACTTGAGTAGAGCTGAGGGTAAGAGACAAGTAATTGAAGCAAATCTAGCTCTCAGACGAGCTAGGACAAGAGTAGAGGCTGTCAATGCTATTTCCATGAATGGGTACTCTGAGATAGAACGTCAAAAAGAAGGTTTGATTAATGCTTACAGTAAGAAATTGGAACAATACGAAAATTTGAAAAATGAAACCCTTCGTTTTGAACAAGAAAGAGCTATGAACCAGGTCCGACAACGAGTTTTCCAACAAGCCTTACAAGGTGCTCTAGGAACTCTGAATAGTTGTTTGAATACCAAATTACATTTCCGTATGATCCGTGCTAATCTTGATATTCTCGGGGCCATCATGAATCTTAGACCATGTTACACACTCAAGGGCTTATACGATATATCGGGTGTAGAAGTAGGCCAGCATTTCTATTGGCAAATAGGGGGTTTACAAATCCACGCTCAAGTACTTATCACTTCTTGGGTCGTAATTGCTATCTTGTTAGGTTCAGTCATCATAGCTGTTCGGAATCCACAAACCATCCCGACTGACGGTCAGAATTTCTTTGAATATGTCCTTGAATTTCTTCGAGATTTGAGCAAAACCCAGATTGGAGAAGAATATGGTCCTTGGGTTCCCTTTATTGGAACTATGTTCCTATTTATTTTTGTTTCGAATTGGTCAGGCGCTCTTCTCCCTTGGAAAATCATACAGTTACCTCATGGGGAGTTAGCTGCGCCCACGAATGATATAAATACTACTGTTGCATTAGCTTTACTCACGTCAGTAGCATATTTTTATGCAGGTCTTAGCAAAAAGGGGTTGGGTTATTTCGAGAAATACATAAAACCAACTCCAATACTTTTACCAATTAACATCCTAGAAGATTTCACAAAACCTTTATCCCTTAGTTTTCGACTTTTCGGGAATATATTGGCTGATGAATTAGTAGTTGTTGTTCTTGTTTCTTTAGTCCCTTTAGTAGTCCCTATACCTGTCATGTTTCTTGGATTATTTACAAGTGGTATTCAAGCTCTTATTTTTGCAACGTTAGCCGCGGCCTATATAGGCGAATCCATGGAGGGTCATCATTCCTTTACAAATTATTACAAATATCAATTAACTGAGCGTTTGGATTATTGGAGTTATCGTGTCATTAGTCTAGGATTCACTTTTCTAACTATAGGTATTCTTTGTGGAGCAGTATGGGCTAATGAGGCATGGGGATCCTATTGGAATTGGGACCCCAAGGAAACTTGGGCATCTATTACTTGGACTATATTCGCCATTTATTTACATACTACAAATCCAAATTGGAAGGGTACAAATTCGGCACTTGTAGCTTCTATAGGATTTCTTATAATTTGGATATGTTATTTTGGTATCAATCTATTAGGAATAGGTTTACATAGTTATGGTTCATTCCCACTGTTGGACGAAATGATAAAGGAGTCCCCAGAGAAACCTATACAAAAACCTGGAATACACAAGGAAACAATGGAATTGGTCAAAACGCAGAATGAATATCATCTCCATACCATTTTAGATTTCTCGACAAATCTAATCTGTTTCGCTATTCTAAGTGGTTATTTTCTGGGTAATGCAGAACTTGTTATTCTGAATTCTTGGGTTCAGAAATCCCTCTATAACTTAAGTGACACAATAAAAGCTTTTTCCATTCTTTTAGTTACTGATCTATGGATTGGATTTCACTCGACCCGTGGTTGGGAACTAATAATTAGTTCGGTCTACAACGATCTAATTTTATCTGTTCTTGTTTCTATTTTTCCAGTTATTCTAAGTACAATTGTAAAATATTGGATCTTCCATTATTTAAATCGTCTATCCCCCTCGCTTCTAGTCATTTATGATTCAATGAATGAATTACTATATCTCTCTGTATTTGCTGGAATATCCATTTTTCTCGGAGATAACGTCAAAGTTGAGGTAAATCAGTACGATAGGTGTTATCTTGTCAATTTCTGGCAATATTATTTTCATTTTTGGTCCCAACCGCGAAGGATTCATATAAACCAATTAACGAATTATTCCTTCCTTTTTTGGGGGTATCTTTCAAGTGTACTTATAAATCCTTTGTTGGTAAAGAATCAAATGCTGGAGAATTCTTTTCTAATAAACTTTCTTATTAGAAAATTCGATACTATAGTCCCGGTGATTCCTCTCATTGAATCATTGTCTAAGGCTCCATTTTGTACCCTATCGGGACATCCTATTAGTAAACCAACCTGGACGGATTTATCTGATTATGATATCATTGATAGATTTGGCCGGATATGTAGAAATCTTTTTCATTATCATAGTGGATCCAGAAAACAGGGTTTGTATCGAGCTCGTAAACATAAGAGTACGGTACTCATGGGTGGGGCAAGCTCTTCTATTCTGGTTCATGCTTTCTCTTGGCTATATGGTTCATCTGGGGGGGAGATCGAGCTTCAAGAAATTGTGAATGGTCTTATCAATACACAAATGTATAACTCCCCAGGAATTGCAATTGCGCTTATATCCATCACTGTAGGAATTGGGTTCAAGCTTTCCCTAGCCCCTTTTCATCAATGGACTCCTGACGTATACGAAGGAATGTTTCTGCTTCACGAATATGATATTTTCTGGTCATTGCTAATAATAGCAAGCCTTATTCCTATCTTGGCTTTTTTGATTTCAGGAGTTTTAGCCCCGGTTAACTCAAGACCGGAGAAGCTTTCTAGTTATGAATCGGGTATAGAACCCATGGGAGACGCTTGGTTACAATTCCGGATACGCTATTACATGTTTGCTCTAGTTTTTGTTGTTTTTGATGTGGAAACGGTCTTTCTTTATCCATGGGCAATGAGTTTCGATGTATTGGGTGTATCTGTTTTTATCGAAGCTTTCATTTTCGTGCTTATCCTAATTGTTGGTTCAGTTTATGCATGGCGAAAAGGAGCATTGGAATGGTCTGAACTCCTTCTAATGACTTATGTATTCTGCTATGATTTCCAATTGGACGATCCCTTAATCCAATTAAATGAGGATTTCAAATGGATAGACGTTTTTGATTTTCACTGGAGACTAGGAATCGATGGACTTTCTGTAGGACCCCTTTTACTGACAGGATTTATTACTACTTTAGCTACTTTAGCGGCTTGGCCAATTACTCGAAATTCACGATTATTCTATTTGCTAATGCTAGCAATGTATAGCGGTCAAATAGGATTATTTGTGTCTCGAGACCTTTTACTTTTTTTCATCATGTGGGAATTCGAATTAATTCCTGTTTACTTACTTCTATCCATGTGGGGAGGAAAGAAACGTCTCTACTCAGCTACAAAGTTTATTTTGTACACTGCAGGAGGTTCCATTTTTTTCTTAATCGGAGTTCTAGGTATGGGCTTATATGGTTCCAATGAACCAACATTCGACTTGGAAAGATTAATTAATCTTTCATATCCTCTGGCATTGGAAAGAATATTTTATTTTGGCTTCCTTATTGCTTATGCTGTCAAATTGCCGATCATACCCCTACATACATGGTTACCGGATACCCACGGGGAAGCACATATGTTCGAGCATGTACTTTTTTTGAGTGTCTATTTATTTTCTATCGCTATCTATGGATTGATCACAAGCCGAAACATGGTTAGAGCGCTCATGTGTCTTGAGCTTATACTAAATTCGGTTAATCTCAATCTTATAACATTTTCTGATATATTTGATAGTCGCCAATTAAAAGGAGAGATTTTCTCCATCGCTATGGCCATTGCAGCTGCCGAGGCAGCTATTGGACTAGCCATTCTTTCTTCCATTCATTGGAACAGAAAAATTAATCAATCCAATTTATTGTTGTGTGCTTCTTTATTATTCGTCGGTACAATTGCTAAATCGGCACAATTCCCCCTTCACGTATGGTTACCTGATGCTATGGAAGGACCCACTCCTATTTCGGCTCTTATACACGCGGCTACTATGGCTGCGGGAATTTTTCTTGTAGCTCGACTTCTTCCTCTTTTCATATACATACCTTATATAATGAATCTCATTTCTTTAATAGGTGTAATAACACTATTATTAGGAGCTACTTTAGCTCTCACTCAAAGAGACATTAAAAGAAGCTTAGCCTATTCTACCATGTCTCAATTAGGTTATATGATGTTAGCTCTAGGTATAGGCTCGTCCCAAGCTGCTCTATTCCATTTGATGACTCATGCTTATTCGAAAGCTTTATTGTTCTTAGGATCCGGATCCATTATTCATTCAATGGAACCCCTTGTAGGATATTCGCCAGAGAAAAACCAGAATATGGTTTTGATGGGCGGTTTAACAAAATATATTCCAATTACAAGAATGACTTTTTTCTTGGGTACACTTTCTCTTTGTGGTATTCCACCTCTTGCTTGCTTTTGGTCCAAGGATGAAATTCTTAGTGATAGTTGGTTCTATTTTGCAATAATAGCCTCTTTCGCTGCGGGATTAACCGCATTTTATATGTTTCGGGTATATTTACTTACCTTTGATGGGTATTTGCGTGTTCATTTTCAAAATTACAGTAGCACTAGTTCCTTCTATTCAATATCCTTATGGGGAAAAAGAAAAGGGGTCAATATGAATAATGGGTCCAAAAATATATTTTTTAGAAATCAATACACTTCCATTTACCCTCTGGAATCGAGCAATACTATGCTATTCCCTCTTCTTATATTTTCACTTTTAACTTTCTTCATTGGATCAGTAGGAATTCATTTTTCTATTTTATCAAAATGGTTAACTCCATCAGGTTCGAATTCTTCTGTTGATTCGTATGAATTTTTTACAAATACAATATCTTCAATAAGTATAGCAATTGGGGGGCTATTTCTAGCATGTATTTTATATGGATCTGTTTATTCGTTTTTTCTGAATTTAGATTTAATCAATTCGCTTTTGGACCAAATAAAAAAAGTTTTATACTATTGGTCATATAATCGTGGTTATATAGATATTCTTTATACTAGGACTTTGACCATGGGCATAAGAGGATTAACGGAATTAACAGTCTTTTTCGATAAACGTATAATTGATGGAATTACAAACAGAGTTGGTCTTTTAAGTTTTTTTATAGGTGAAGGAATTAAATATATGGGGGGCGGGCGAATATCGTCTTATCTATTCTTTTATTTATCTTATGTATCAATATTTTTATTAATTATGGATTTACCTGGACCGATACACGATATTCTTGTAGTATTCTTAGGATTTGTTCTTGTATTAGGTGGGCTAGGGGTAGTATTACTTACCAATCCAATTTATTCTGCCTTTTTGCTGGGATTGGTTCTTCTTTGTATATCCTTATTCTATATTTTATCCAACTCCTACTTTGTGGCTGCTGCGCAACTCCTTATTTATGTGGGAGCTATAAATGTATTGATAATATTTGTTCTAATGTTCATGAATAGCCCGGAATGGTCCAAAGATCAAGATCATTGGACCATTGGGGATGGGGTCACTTCACTGCTTTCTACAATTCTTCTTTTTTTACTAATGACTACTATTCTAGATACATCATGGTATGGAATTATTTGGACTACAAGATCAAACCAAATTTTAGAACAGGACCTTAACAATAAGGTTCAACAAATTGGGATTCATTTATCAACAGATTTTTATCTTCCTTTTGAACTCATTTCTATAATTCTTTTAGTTTCCTTGATAGGTGCAATTACTATGGCTCGGCAAATGGAAAAAATAGCGGAAATGTTACCTATGGTAACTGGGTTCATAAATTATGGTCAACAAACAATACGAGCTGCAAGGTACATTGGTCAAGGTTTCCTAATTACTTTATCCCACACAAATCGTTTACCTGTAACTATTCAATATCCTTATGAAAAATCAATCACATCAGAGCGTTTTCGAGGACGAATCCATTTTGAATTTGATAAATGTATTGCCTGTGAAGTATGTGTTCGTGTATGTCCGATAGATCTACCTGTTGTTGATTGGCAATTTGAAAAAGATAAGAAGAAACAATTGCTTAATTATAGTATTGATTTTGGGGTTTGTATATTTTGTGGTAACTGTGTTGAGTATTGTCCAACAAACTGTTTATCAATGACTGAAGAATATGAGCTTTCTACTTATAATCGTCATGAACCAATCCCAATAATGGGAGATTATACAATTCATACAATTCAGGGTCCTTTATCGGATTGGCTAGTCAAGCATGAACTGGTTCATAGATCTTTGGGCTTCGATTACCGAGGAATAGAGACTTTACAAATAAAAGTTGAGGATTGGGATTCCATTGCTGTCATTTCATATGTATATGGTTACAATTATTTACGTTCTCAGTGTGCCTATGATGTAGTGCCAGGCGGGTTTTTAACTAGTGTATATCATCTTACGAGAATAGCATATGGTATAGATAACCCGGAAGAAGTATGTCTAAAAGTCTTTGTCCCAAGGGATAATCCTAGAATTCCGTCTATTTTCTGGATTTGGAGAAGTGCTGATTTTCAAGAACGCGAATCCTATGATATGCTGGGAATCTCTTATGATAATCATCCACGCCTTAAACGTATCTTAATGCCTGAAAGTTGGATAGGCTGGCCTTTACGTAAGGACTATATTACCCCCAATTTCTATGAAATAGAAGACGCTCATATGAATTTGCTTGAATTTCCGTTACCTGACCAAACAACTCTCAATTCCGTTATTTCGACTACACCAAATGATCTTTCCAATTGGTCACGACTCTCCAGTTTATGGCCCCTTCTGTATGGTACCAGTTGTTGTTTCATTGAATTTGCCTCATTAATAGGCTCGCGATTCGACTTTGATCGTTATGGATTGGTACCAAGATCAAGTCCCAGGCAAGCAGACCTAATTTTAACAGCCGGTACGGTAACAATGAAAATGGCTCCTTCTTTAGTAAGATTATATGAGCAAATGCCTGAACCAAAATACGTCATTGCTATGGGAGCTTGTACTATTACAGGGGGAATGTTCAGCACAGATTCTTATAGTACTGTTCGGGGGGTCGATAAGTTAATTCCTGTGGACGTCTACTTGCCGGGCTGTCCACCTAAACCAGAAGCAGTTATAGATGCTATAACCAAACTTCGTAAGAAGATATCTCGAGAAATATTTGAGGATAGAATCCTATCTCAAGAGGAAAATCGATGTTTTACTACCAATCACAAGTTTGATGTTCAACGCAGTACTCATACAATGCAAAATAGAGATACTTTTTCTTGGGTAAGGGAAGAGATAACTCGATCCATTTCTGTATATGTAATAACTCGGGCATCTATTTCCAATGCCTATCCCATTTTTGCGCAACAGGGTTATGAAAACCCACGAGAAGCAACTGGGCGAATTGTATGTGCCAATTGCCATTTAGCCAATAAGCCCGTGGATATTGAAGTTCCACAAGCAGTGCTTCCTAATACTGTATTTGAAGCAGTTGTTCGAATTCCTTATGATATGCAACTGAAACAAGTTCTTGCTAATGGTAAAAGGGGGGGGTTAAATGTGGGTGCTGTTCTTATTTTGCCCGAGGAATTCCAATTAGCCCCTCCCGATCGTATTTCCCCGAAGTTAAAAGAAAAGATAGGAAATCTGTCTTTTCAGAGTTATCGTCCCAATAAACAAAATATTCTTGTGATAGGTCCTGTTCCCGGTCAGAAATATAGTGAGATCGTCTTTCCTATTCTTTCCCCCGACCCTGCTACGAAGAAAGACGTTCATTTCTTAAAATATCCCATATATGTAGGCGGGAACCGAGGAAGAGGTCAGATTTATCCCGATGGTAGCAAGAGTAACAATACAGTCTATAATGCTACATCCGCAGGTATAGTAAGCAAAATAGTACGTAAAGACAAGGGGGGATATGAAATAAGCATAGTTGATACGTTAGGACGTCAAGTGGTTGATATTATACCTCCTGGACCAGAGCTTCTTATTTCAGAGGGTGAATCCATCAAGCTTGATCAACCATTAACAAGCAATCCCAATGTGGGAGGGTTTGGTCAGGGGGATGCAGAAATAGTGCTTCAAGATCCATTGCGCGTCCAAGGCCTTTTGTTCTTCTTCGCATCGGTTATTTTGGCACAAGTTTTTTTGGTTCTCAAAAAGAAACAGTTTGAAAAGGTTCAATTGTACGAAATGAATTTAATGACTTTTTACTATCGTCCAACCGTTACAGAGGCTTTTTCCTCTGTTCAATACATAATGACTGAGGCCAACTTTGGTTGGTTAATCCGATCAGTTCATCGATGGTCAGCGAGTATGATGGTTCTAATGATGATCCTGCACGTATTTCGGGTGTATCTCACAGGTGGTTTTAAAAAACCCCGCGAATTAACTTGGGTCACAGGTGTGGTTTTGGCTGTATTGACTGCATCCTTTGGTGTAACTGGTTATTCTTTACCTTGGGACCAAATTGGTTATTGGGCAGTCAAAATCGTAACAGGCGTACCTGAGGCTATTCCTGTAATAGGATCGCCTTTAGTAGAGTTATTGCGCGGAAGTGCTAGTGTGGGCCAATCCACTTTGACTCGTTTTTATAGTTTACATACTTTTGTATTGCCTCTTCTTACTGCCGTATTTATGTTAATGCACTTTCCAATGATACGTAAGCAAGGTATTTCGGGTCCTTTAGTATTAAGAGCCAAATTGGCTAAAGGCATGGGACATAATTATTATGGGGAACCCGCCTGGCCTAATGATCTTTTATATATTTTTCCAGTAGTCATTCTAGGTACTATTGCATGTAATGTGGGTTTAGCCGTTCTAGAACCTTCAATGATTGGTGAACCCGCCGATCCGTTTGCAACTCCTTTGGAAATATTACCCGAATGGTACTTCTTTCCTGTATTTCAAATACTCCGTACGGTACCCAATAAGTTATTGGGTGTTCTTTTAATGGTTTCAGTACCAACGGGATTATTGACAGTACCCTTTTTGGAGAATGTCAATAAATTCCAAAATCCATATCGTCGCCCAGTAGCTACAACAGTCTTTTTAATCGGTACTGCAGCAGCTCTTTGGTTAGGTATTGGAGCAACATTACCCATTGAGAGATCCCTAACTTTAGGTCTTTTTATGATTGAAGTTTTTCTATTTGGAATCGTCTTGGGTCTAATTTCTATTACTTTAGCAGGATTGTTCGTGACTGCATATTTGCAATACAGACGTGGTGATCAGTTGGATCTTATGCTTACTTTAATTAGCTATTTCGGCTTTCTAATGGCTACTTTAACTATAACCCTAGCTCTATTTATTGGTTTGAACAAGATACGACTTATTATGGATATAGTAAGTCTTGCTTGGGCTGCTTTAATGGTAGTCTTTACATTTTCCCTTTCACTAGTAGTATGGGGAAGGTTGAGCGATATCGCACACCATCATTTAGCTATTGCTATTCTTTTCCTGATCGCAGGTCATATGTATAGGACCAACTGGGGCATTGGTCATGGTCTTAAAGACATTTTAGAAGCTCATAAGGGTCCGTTTACAGGACAGGGCCATAAGGGTCTCTATGAAATCCTAACAACGTCATGGCATGCTCAATTATCGCTTAACCTGGCTATGTTAGGCTCTTTAACCATTGTTGTCGCTCATCATATGTATTCCATGCCCCCCTATCCATACCTAGCTACTGACTATGGTACACAACTTTCGTTGTTCACACATCATATGTGGATTGGTGGATTTCTTTTAGTTGGTGCTGCTGCACATGCAGCCATTTTTATGGTAAGAGACTACGATCCAACTACTCGATACAACGATCTATTGGATCGCGTCCTTAGGCACCGCGATGCAATCATATCACATCTTAACTGGGTATGCATATTTCTAGGTTTTCACAGTTTTGGCTTGTATATTCATAACGATACCATGAGCGCTTTAGGGCGCCCCCAAGATATGTTTTCGGATACTGCTATACAATTACAGCCCATCTTTGCTCAATGGGTACAAAATACCCATGCTTTAGCACCTGGCGTAACAGCTCCTGGTGCAACAACAAGTACCAGCTTAACTTGGGGAGGTGGCGAGTTAGTAGCTGTAGGTGGCAAAGTCGCTTTGTTACCTATTCCATTAGGAACCGCAGATTTTTTAGTCCATCACATTCATGCATTTACGATCCATGTGACTGTATTGATACTATTGAAGGGTGTTTTATTTGCTCGCAGTTCCCGTTTGATACCTGATAAAGCAAATCTTGGTTTTCGTTTCCCTTGTGATGGACCTGGACGAGGGGGTACATGTCAAGTATCCGCCTGGGATCATGTCTTCTTAGGTCTATTCTGGATGTACAATGCTATTTCGGTAGTAATCTTCCATTTCAGTTGGAAAATGCAGTCGGATGTTTGGGGTACTATAAGTGATCAAGGGGCGCTAAGTCATATCACAGGGGGAAACTTTGCACAAAGTTCCCTTACCATAAATGGGTGGCTGCGCGATTTCTTATGGGCACAGGCATCTCAAGTAATTCAGTCTTATGGTTCTTCACTATCCGCATATGGTCTTCTTTTCTTAGGTGCTCATTTTGTTTGGGCTTTCAGTTTAATGTTTCTATTCAGTGGCCGTGGTTATTGGCAAGAACTCATTGAATCTATCGTTTGGGCTCATAACAAATTAAAGGTTGCTCCTGCTACTCAGCCTAGGGCCTTGAGCATTATACAAGGACGTGCTGTAGGAGTAACCCATTACCTTCTGGGTGGAATTGCCACAACATGGGCATTCTTCTTAGCAAGAATTATTGCAGTAGGAATGTCACATTCAGTAAAAATCTATGATACATGTATAGGATGTACTCAATGTGTACGAGCTTGTCCTACGGATGTATTAGAAATGATACCTTGGGATGGATGTAAAGCCAAACAAATAGCTTCCGCACCAAGAACCGAGGACTGTGTAGGTTGTAAGAGATGTGAATCGGCTTGTCCAACAGATTTTTTGAGTGTCCGTGTTTATTTAGGGCCTGAAACAACTCGTAGCATGGCTCTATCTTATATGACAGATCTCAACTTACCCTCTATTTTCGTGCCTTTAGTAGGCTTAGTATTTCCTGCAATTGCAATGGCTTCTTTATTTCTTTATGTACAAAAGAATAAGATTGTCATGCGAGATATAAAAACATATTTCTCTGCGGCACCCGTGCTAAGTATTTTATGGTTTGGAGCTTTAGCAGGTCTATTGATAGAAATCAATCGGCTATTCCCAGATGCCTTGTCATTCCCCTTTTTTATGACTGCTATTTTAGAGAGACGTGAAAGTACAAGCCTATGGGGTCGCTTCTGTAACTGGATAACCAGCACTGAAAATCGTCTTTATATCGGATGGTTCGGTGTTTTGATGATCCCTACTCTATTGACCGCTACTTCTGTATTTATTATAGCCTTCATTGCTGCTCCTCCAGTAGATATTGATGGTATTCGTGAACCAGTTTCTGGTTCTTTACTTTATGGAAACAATATTATCTCCGGTGCCATTATTCCTACTTCTGCAGCTATCGGTTTGCATTTTTATCCAATATGGGAAGCAGCTTCTGTTGATGAATGGTTATACAATGGCGGTCCTTATGAGCTAATTGTTCTACACTTCTTACTTGGTGTAGCTTGTTACATGGGTCGTGAGTGGGAACTTAGTTTCCGTCTGGGTATGCGTCCTTGGATTGCTGTTGCATATTCAGCTCCTGTTGCAGCTGCTACTGCTGTTTTCTTGATTTACCCTATTGGTCAAGGAAGTTTTTCAGATGGTATGCCTTTAGGAATATCTGGTACTTTCAACTTTATGATTGTATTCCAAGCAGAGCACAACATCCTTATGCATCCATTCCATATGTTGGGTGTAGCTGGTGTATTCGGCGGCTCCCTATTTAGTGCTATGCATGGTTCCTTGGTAACCTCTAGTTTGATCAGGGAAACCACGGAAAACGAATCTGCTCTGGACTTAGCTATGGCTTTATACGAATTAGCCGTTTTTGATCCCTCTGACCCCGTTCTTGATCCAATGTGGAGACAAGGGATGTTTGTCATACCCTTCATGACTCGGTTAGGAATAACCAATTCGTGGGGTGGTTGGAGTATCTCAGGAGGAACTATAGCAAATCCGGGTATTTGGAGTTATGAAGGTGTGGCAGGGGCACATATTGTGTTTTCTGGTTTGTGCTTCTTGGCGGCTATCTGGCATTGGGTATATTGGGACCTAGAAATATTTTGTGATAAGCGTACGGGAAAACCCTCTTTGGATTTGCCCAAGATCTTTGGAATTCATTTATTTCTCGCGGGGGTGGCCTGCTTTGGCTTTGGTGCATTTCATGTAACAGGTTTGTATGGTCCTGGAATATGGGTATCTGATCCTTATGGACTAACTGGAAAAGTACAAGCTATAAATCCGGCGTGGGGCGTGGAAGGCTTTGATCCTTTTGTTCCGGGGGGCATAGCCTCTCATCATATTGCTGCAGGTACATTGGGCATATTAGCGGGTCTATTCCATCTTAGTGTCCGCCCGCCTCAACGTCTATATAAAGGATTACGTATGGGCAATATTGAAACTGTACTTTCCAGCAGTATCGCTGCTGTTTTTTTTGCAGCTTTCGTTGTTGCTGGAACTATGTGGTATGGTTCAGCAACTACCCCAATTGAATTATTTGGTCCTACTCGTTATCAGTGGGATCAGGGATACTTTCAGCAAGAAATATATCGAAGAGTTAGCGCTGGTCTAGCCGAAAATCTTAGTTTATCGGAAGCTTGGTCTAAAATTCCAGAAAAATTAGCTTTTTATGATTATATTGGTAATAATCCGGCAAAGGGGGGATTATTCAGAGCAGGCTCAATGGACAATGGGGATGGAATAGCTGTTGGATGGTTAGGACACCCCGTCTTTAGAGATAAAGAAGGGCGTGAGCTTTTTGTACGTCGTATGCCTACTTTTTTTGAAACATTTCCGGTAGTTTTGATAGATGAAGACGGAATTGTGAGAGCCGATGTTCCTTTTAGAAGAGCAGAGTCCAAATATAGTGTTGAACAAGTAGGTGTAACCGTCGAGTTCTATGGGGGCGAACTTAATGGAGTAAGTTATTCTGATCCCGCTACTGTGAAAAAATATGCTAGACGTGCCCAATTAGGTGAAATTTTTGAATTAGATCGGTCTACTTTGAAATCCGATGGTGTTTTTCGTAGCAGTCCAAGGGGTTGGTTCACTTTTGGGCATGCTACCTTTGCTTTGCTCTTCTTGGATGCTCAAGTGGAATTTGGAACATTCCAAAAAGTAGCATTTGTATGGTCTGGAGAGGCTTACTTGTCTTATAGTTTAGCCGCTTTATCCGTCTTTGGTTTTATCGCCTGTTGTTTTGCCTGGTTCAATAATACCGCCTATCCTAGTGAGTTTTATGGGCCCACCGGGCCAGAAGCCTCTCAAGCTCAAGCATTTACTTTTCTAGTTAGAGACCAACGTCTTGGGGCTAATGTGGGATCGGCCCAAGGGCCTACTGGTTTAGGTAAATATCTAATGCGTTCCCCAACGGGGGAGGTTATTTTTGGAGGAGAAACTATGCGCTTTTGGGATCTTCGCGCTCCCTGGTTAGAACCTCTAAGGGGTCCCAATGGTTTGGACTTGAGTAGGCTGAAAAAAGACATACAACCTTGGCAAGAACGACGTTCGGCAGAATATATGACTCATGCTCCTTTAGGTTCTTTAAATTCTGTGGGTGGCGTAGCTACCGAGATCAATGCAGTCAATTATGTCTCTCCTAGAAGTTGGTTAGCAACCTCTCATTTTGTTCTAGGATTCTTCTTTTTTGTTGGCCATTTGTGGCATGCGGGAAGGGCCCGTGCAGCTGCAGCAGGGTTTGAAAAGGGGATCGATCGTGATTTTGAACCTGTTCTTTACATGACCCCTCTTAACATGTTACGTCAATTTGAACTTGCTCGATCTGTTCAATTGCGACCTTATAATGCAATTGCATTCTCTGGTCCAATCGCTGTTTTTGTTTCCGTATTCCTGATTTATCCACTAGGCCAATCTGGTTGGTTCTTTGCACCTAGCTTTGGCGTAGCAGCTATATTTCGATTCATCCTATTCTTCCAAGGATTTCATAATTGGACGTTGAACCCATTTCATATGATGGGAGTTGCCGGAGTATTAGGTGCCGCTATGTCTGGAAGTACGGGAGAACGCTCTTTTGCTGATATTATTACCAGTATTCGATACTGGGTTATTCATAGCATTACTATACCTTCCCTATTCATTGCGGGTTGGTTATTCGTCAGTACGGGTTTAGCTTACGACGTGTTTGGAAGTCCTCGGCCAAACGAGTATTTTACGGAAAGCCGACAAGGAATTCCGTTAATAACTGGCCGCTTTGATTCTTTGGAACAACTCGATGAATTTAGTATGACCATAGATCGAACCTATCCCATTTTTACAGTGCGATGGTTGGCTGTTCACGGATTAGCTGTACCTACTGTTTCTTTTTTGGGGTCAATATCCGCAATGCAGTTCATCCAACGAATGGCTACACAAACCATTGAGGATAGTTCTAGATCCGGCCCAAGACGAACTGCTGTAGGTGATTTATTGAAACCTTTGAATTCGGAATACGGTAAAGTAGCCCCGGGTTGGGGGACTACACCACTTATGGGAGTCGCAATGGCTCTATTCGCGATATTCCTATCTATTATTTTGGAAATTTATAATTCTTCTGTTTTACTGGATGGAATTTCCACGATGCTTACTCTCAAACTTTTTGTTTACACAGTAGTAATATTCTTTGTTTCCCTCTTTATCTTCGGATTCTTATCTAATGATCCAGGACGTAATCCTGGACGTGAGGAAATGGCCGATACTACTGGAAGGATTCCTCTTTGGCTGATAGGTACTGTAACTGGTATTCCTGTGATCGGTTTAATAGGTGTTTTCTTTTACGGTTCATATTCTGGGTTGGGTTCATCTCTAATGCTTAATATCTTTAGTTTAATCTCTATCTGTCTTAATTCTGTCCTTTATCCGAGTAGTTTTCTCTTCGTCAAATTGCCCGAAGCTTATGCCATTTTCAATCCAATCGTGGATGTTATGCCTGTCATACCTGTACTCTTTTTTCTATTAGCCTTTGTTTGGCAAGCTGCTGTAAGTTTTCGAATGACACAATCAAACCCGAATGAACAAAATGTTGAATTGAATCGTACTAGTTTATACTGGGGTTTATTACTCATTTTTGTACTTGCTGTTTTATTTTCCAACTATTTCTTTAATATGGAAGTCAATATTCTCGCATTTATTGCTACTGCGCTCTTCATTCTAGTTCCTACTGCTTTTTTACTTATTATTTATGTAAAAACAGTCAGCCAAAATGATATGGAAACAGCCACCCTAGTCGCCATCTTCATATCTGGTTTGCTTGTAAGCTTTACTGGGTACGCCTTATATACCGCTTTTGGGCAACCCTCTCAACAATTAAGAGATCCATTCGAAGAACACGGGGACATGGAAGCATTGATTTATACATTCCTTTTAGTGTCTACTTTAGGGATAATCTTTTTTGCTATTTTTTTTCGAGAACCACCTAAGGTTCCGACTAAAAAAATGACTATTGCTTTCCAATTAGCTGTTTTTGCATTAATTGCGACGTCATCGGCCTTACTGATTAGTGTACCCCTTGTATTTGCTTCTTCGGATGATTGGTCAAATAACAAAAATGTTGTATTTTCAGGTACATCATTATGGATTGGATTAGTCTTTATGCGTTGGAGACGTTTCTTATTTGAAGCCATTTATAAAGCACAGGCTGAAACAGGAGAAATCAAAGGACATTACTTGAATGCTACTGCGGGTACATGTGAAGAAATGATAAAAAGGGCCGTATTTGCCAGAGAATTGGGAGTTCCCATCGTAATGCATGACTACTTAACGGGAGGATTCACTGCAAATACTAGTTTGGCTCATTATTGCCGCGACAATGGCCTACTTCTTCACATCCACCGGGCAATGCATGCAGTTATTGATAGACAGAAAAATCATGGTATGCATTTTCGTGTACTAGCTAAAGCATTACGTATGTCTGGCGGAGATCATATTCACGCCGGTACAGTAGTAGGTAAACTGGAAGGAGAACGTGAGATGACTTTGGGTTTTGTTGATCTATTACGTGATGATTATATTGAAAAAGATCGCAGTCGCGGTATCTTTTTCACTCAAGATTGGGTCTCTATGCCAGGCGTTATACCGGTGGCTTCGGGAGGTATTCATGTTTGGCATATGCCTGCTCTGACCGAAATCTTTGGAGATGATTCCGTACTACAGTTTGGTGGAGGAACTTTAGGACACCCTTGGGGAAATGCACCTGGTGCAGTAGCTAATCGGGCGGCTTTAGAAGCGTGTGTACAAGCTCGTAATGAAGGACGCGACCTTGCTCGCGAAGGTAATGAAATTATCCGTCAAGCGGGCAAATGGAGCCCGGAGCTAGCCGCAGCTTGTGAAGTATGGAAGGCAATCAAATTTTTCGAACCGGTAGATATGATTCAACCTCAGACCCTTTTGAATGTGGCGGATAACAGTGGAGCTCGAAAATTGATGTGTATTCGAATACTAGGAGCTAGTAATCAACGATATGCTCATATTGGTGATGTTATTGTTGCTGTAATCAAAGAAGCACTTCCAAAAATGTCTCTCGAAAAATCAGAAGTAATTAGAGCTGTAATTGTACGTACGCGTAAAGAATTCAAACGCGATGAAGGTATGTCAATACGATATGATGACAATGCAGCGGTTGTCATTGATCAAAAAGGAAATCCAAGAGGAAGTCGCGTTTTTGGTGCGATCGTTGAGGAATTAAGAGAATTGAAATTCCCAAAAATCGTCTCATTAGCTCTCGAAGTATTAATGAAGGGAATATCCTCTCGAGGCAGTCATATCTGTTTTGGCAGATATGCTCTTCAAACACTTGAACCCGCTTGGATCACAGCTAGGCAAATAGAAGCAGGGCGAAGAGCAATAACACGATATGCGAAAATATGGGTACGTATATTTCCCGACAAACCCGTTACAGCAAGATCCGCAGAAACACGTATGGGTTCGGGAAAGGGAGACCCAAAATATTGGGTATCCGTTGTTAAACCGGGCCGAATACTCTATGAAATGAGCGGAGTATCCGAAACTGTAGCTAGAGCAGCTATGTCAATAGCTGCGCGGAAAATGCCTATACGAACTCAATTTCTTATGCCCTTAGGCACGGCTATACATAACATAGAAATCACACGCGGAAGGGGTGGACAATTTGCTAGAGCAGCGGGTGCTGTAGCAAAACTGATTGCAAAAGAGGGTAAATCGGCCACATTAAGATTACCGTCTGGGGAGGTCCGTTTGATATCCCAAAACTGCTTAGCAACAGTCGGACAAGTGGGTAATGTGGGGGTGCACCTAAAAAGTTTGGGGAGAGCCGGATCTAAGTGTTGGCTAGGTAAGCGCCCTGTAGTCAGAGGAGTAGTTATGAACCCCGTGGACCATCCCCATGGGGGCGGTGAAGGGAGAGCCCCAATTGGTAGAAAAAAACCCACAACCCCTTGGGGGTATCCTGCGCTTGGAAGAAGAAGTAGGAAAAAGAAAAGATATAGTGATAGTTTGATTCTTCGTGGAGGATCTAAAGCTCGGAGGCGCCGAAAAAAAATTCCATCAACTTTTAAAGGGGCTCGTTCAAGATGTATTCGAATAATGACTCAGCAGAAAACGAGAGCCTCGGCTTCCTCTCATCGAGATAGAGGCAGGCAAAAGAGGGATTTTCGCCGTTTGTGGATCACTCGGATAAATGCAGTAACTCGTGAAGATCTGGTATTCTATAGTTACAATCAATTAATACACAATCTGTACAAGAAGCAATTACTTCTTAATCGAAAAATGCTTGCGCAAATAATTATATCAACTAAGAAGTGTCTTTCCACGATTTCCAAAAAAATCTTCATTAGTAAAGGGCGTTCTTATCCGATTAAAAATCTTTGGAAAAAAAAAGGTTATTTAGCCGCAGTACAAGCTTTTTCTTTAGCGAAACACAATACACCCAATCGATTAGAATTGAGAAAATTTTGTCGCTATTGTCACAAGCATACGATTCATGGAGAAATAAAGATGAAAATAGGGGCTTCTGTTCGTAAAATTTGTCAAAAATGTCGATTGGTTCGTAGGCGAGGACGAATTACAGTCATTTGTTCCAAGTCTAAACATAAACAGAGACAGGGGAAAAATGATTTCAAACCAAAGTGCTTTGAGGAAAGAGTGGATGGTGCTCGTCTGATTTATGGGCGACTCGTTCTGTCCCCGCTTATGGCGGGTCAAGGGGAGCCCATCGGTACTGCTATGCTAAGGGCTTTACTTGGAGAAATAGAAGGAACACGTATCACACGCGTCCAATTTAGGAATGTGCCAAAAGGATCTGCTACGATAGAAGGTGTGCAAGAATCGATATACGAAATCTTACAAAATTTGAAGGCTATTGTATTTCGAAATCATCTCGATGGAGTTCGAGAGGCATCGATTTGCCTCCCCAGATGCGTAACTGCTCAGGATATCATCTTACCTCCTTCCATGGCAGTCGTTGACACCACACAATACATAGCTAGCGTGATCAAACCCATCAATTTGGTTATGGAATTCAAAATCAAGAGAGATCGCGGATATAATGGCTACACACTATATCCTTATTTCAGCCCAATTGAGAATGCGACTTATTCGCTAACAGAGATACTCATTTTAGAGGTGTGGACGAATGGAAGTTTGACTCCAAAGGAAGCCATTTTTCAGGCTTCTCGTGATTCGGGAGTTTCCATTATAGCCGAACACAAAGGAAAGATCCTTTCTACGGATACTCACAAGATCATTTTCTCAAGTAATGGGATTCCATTAGTTATGTATCGACGTTCTAACAAAAATACTTATATGCATCAAAAACCTCAGGCTCGGCGGGGTAAATGCATTAAAAAAGGACAAATTTTAGCGGACGGGGCGGCTACGGTTGGTGGAGAGCTCGCTTTAGGAAAAAACGTATTAATAGCTTATATGCCATGGGAGGGTTACAATTTTGAAGACGCAGTACTCATTAGCGAACGTCTGGTATATGAAAATATTTATACTTCTTTTCACATCCGGAAATATGAAATTCAAATTCATGTGACAAGCCAACCTGAAAAAATGACTAGGAAAATACCCCATCTGAGGGCTCATTTACTCCGCAATTTGGGCAAAAATGGGATTGTAATGTTGGGATCTTGGGTAGAAGCAGGTGATGTTTTACAGATTAATAGGATGATCGATCAATATAAGCATCAACAACTTCAAATTGGGCTAGTTTCTCCTCAACAAATAAGGGCTTGGTCCAACAAAATCGGAGAAGTCACAAAGCCCTATACTTTTTATTATAAGAGCACTAAACCAAAAAAGGATGGATTGTTTTGCGAAAGAATTTCTGGACCCATAAAAAGTGGATTTTGTGCTTGTGGAGCCGAAAAAGAAGGCCGACAATTTTGCAAAGACTGCGGGGTAGAATTTATTGATTCGCGGATACGAAGATATCAAATGGGATACATCAAACTCGGATGTCCAGTGACTCATGTATGGTATTTGAAACGTCTTCCTAGTTATATCGCGAATCTTTTAGATAAATCCCTTACGGAATTAGAGGGCCTAGTATACGACTTCTCTTTTGGTAGGCCCCTAGCTAAAAAACCGACTTTCTTACGATTACGAGGTTTATTCGAAGATGAAATTCCATCCTGGCAATATAGCATTCCACTTTTTTTTACATTTCGAAATCGGGAAATCGCGACAGGAGCAAGGGCTATCAGAGAACAATTAGCTGATTTGGATTTGCGAATTGTTCTAGAGAATTCATTGAAGGAATGGAAGGAATTATGGGAAGATAGAAGACGAAACAGAAAAGCTTTTTTGGTTAGACGTATGGGATTAGCTAAACATCTTATTCGAACAAATGTAGAACCAGAACGGATGGTTTTGCGCTTATTACCAGTTCTTCCTCCCGAATTGAGACCCGTGATTCAGATAGATGGGGAGAAACTAATGAGTTCGGATATTAATGAACTTTATAAAAGAATTATCCGTCGGAACAATGTGCTTACCTTTTCACCAGTGGATTTAGCAATGTCTCAGGAAAAATTGGTACAAGAAGCCGTGGATACACTTCTTAATGGGCTCCACCAATCAATAAGGGACGGTCAAAATAATGTTTACAAGTCATTTTCAGATGTAATTGAGGGTAAAGAGGGAAGATTTCGCGAGACTCTGCTTGGTAAACGGGTCGATTATTCGGGGCGTTCTGTTATTGTCGTGGGTCCTTGGCTTTCATTACATGAATGTGGATTACCTCGAGAAATAGCAATAGAGCTTTTCCAAACATTTGTAATTCGGGGTTTAATCAGGAAAAATGATACTTCTAACATGGGGATTGCTAAAAGTCAAATTCGAGAAAGAGAACCTATTGTATGGGAAATACTTCAAGAAGTTATGCAGGGGCATCCTGTATTGTTGAATAGAGCACCCACCCTGCATAGATTAGGCATACAGGCCTTCCAACCCATTTTAGTGGGGGGACGCGCTATTTGTTTACACCCATTAGTTTGTAAGGGTTTCAATGCAGACTTTGATGGGGACCAAATGGCGGTTCATGTGCCTTTATCTTTGGAAGCTCAGGCGGAAGCCCGTTTACTTATGTTTTCTCATCTAAATCTCTTGTCCCCAACTATTGGGGATCCTATTACCGTACCAACGCAAGATATGCTTATTGGGCTTTATGTATTAACGATCGGTAATCGGCGAGGTATTTGTGCAAATAGATATAATTACCCAAACTATCAAAGAAAAGAACCCCCTTTTTCTAGCTCCTATGATGCACTTGGAACTTATCAGCGGAAACGAATCCGTGTAGACAGTCCTTTGTGGTTCCGATGGCGTGTCATTGGGGCAAGAGGGGTTCCGATCGAAGTTCAATATGAATCTTTGGGTACGTATCATGAGATTTATGAGCACTATCTAATCGTAGTAAATGGAAAAAAGGAAATCCGTTGTATATACATTCGAACCACCCTTGGTCATATTTCTTTTTATAGAGAAATAGAAGAAGCCATACAAGGGTTTAGTCAGGGGATCCGTTTTGCAAGACTTTTCCTTGAGGATCTCTTGCAGGAAAAGGATAATCTCCAACTTCGAGTTGTCAATTCTTTTCGTTATATTCGAAGAATTTCTCACACAAGTATTCAATTAGTTCGGACATGCTTAGTATTGGATGACCAAGAAAAAGAGGGGGCTCATTCCCTTGTTGAGGTAAGGGCAGATCTGATTCGCCATTTCCTAAGAATTGAGTTAGTCGGAAAAAGGTATGATAGGGCAAGTTCGGGATCGATTCTGAATCGATTAGATTCCAAGGCGAAGTTTGGCACGTTGTTGATGATTTTGTCGTCATCCAAATCTTCTCGAATTCCTTTAGGCGCTATTGTACCTAAGAATCTTTCTTCATCTTACATAACGCATAATCAGATCTTGTTAAAGAAATATCTTAAATACTCTTTAATAGATGAAAGTGGGAGAATTTATAATCCCTTGCACCCATTCCATTGGAATTGGTTTCTTCATCACAATTATTGTGAAGAGAAGTCGACAATAATTTGTCTTGGACAATTTCTTTTCGAAAATGTATGTCTATTTATAAGAAAATCAGGTCAAATTTGCATTGTGAATGTTGATTCTTTAGTTATAAGATCAGCTAAACCTTATTTGACTAGTCCAGGAGCAACTGTTCGTGGTCATTACGGGCAAATCCTTTACGAAGGGGATACGCTAGCTACCTTTCTCTATGAAAAATCTAGATCTAGTGACATAACACAAGGTCTTCCAAAAGTAGAACGAATCTTCGAGGCGTCAATATCAAGGAACCTCGAAAGTAGAATTAAAGGTTGGAAGAAGCGTATACCAAGAATTCTTGGAATACCCTGGGGATTCTTGATTGGAGCCGAACTGACCATGGCCCAAAGCCGTATCTCTTTGGTTAATAAGATCCAAAAGGTTTATCGATCCCAGGGGGTACAGATCCATAATAGGCATATAGAGATTATTATACGCCAAGTAACATCAAGAGTGTCGGTTTCCGAAGATGGAATGTCTAAAGTTTTTTCACCTGGAGAATTAATCGGATTGTTGCGAGCAGAACGAGCGGGGCGTGCTTTGGACTATATCTGTTATCGTCCAATCTTATTGGGAATAACAAGAGCGTCTCTGAATACTCAAAGTTTCATATCCGAAGCAAGTTTTCAAGAAACCGCTCGCGTTTTAGCAAAAGCTGCTTTACGAGGTCGTATTGATTGGTTGAAAGGTCTGAAAGAGAACGTTGTTCTGGGGGGGATTCTGCCCCTTGGTGGATTCCATAAAACTCGTTTTCGTTTCCGTAATAAGGGACGTAGATTAGAAGAAGGAGTTATTCATATTCAAGCAAGTTTAAATAATACCATTACCAGTGTTACGGATGTAGAAGGTCGGGTGATTTACTGGGCCTGCGCCGGCACTTCTGGATTCAAAGGCCCAAAAAAAGCAACACCCTATGCTGCAGAAAGGGCAACAGCGGAAGCTATTGGTGCAGTAGGTATGAGACGAGCAGCAATTATGATAAGGGGTGGTGGAAAAGGAAGGGATGGAGCATTACGAGCTATTCGTAAAAGTCGTATACGCTTAATTTTGCTACGTGATGTAACACGTATGTCACATAACGGATGTCGACCTCCTAAAAGAAGACGCGTGATGGCAAGAAAAAGTTGGATTCAAAGGGAAAACAAGCGGCAGAAATTGGAACTGAAGTATCGTCTGATTCGTCGATCCTCAAAAAAGAGCAAAGTTTCATCCTTGGAAATAAAAGAAATTCGACGAAAATTGCAATCCCTACCACGTAATAGTTCACCTATACGGCTTCATCGACGTTGTTTTTTGACTGGAAGATCCAGAGCTAATTATCGAGACTTTGAACTATCCAGACACATCCTTCGAGAAATGGTTTTTGCATGTTTGTTACCAGGTGCAACAAGAGCAAGTTGG?????????????????????????????????????????????????????????????????????????????????????????????????????????????????????????????????????????????????????????ATGATTGGCCATACAATCGCTATTCATAATGGAAAGGAGCATTTACCTATTTATATAACCGATTATATGGTAGGTCATAAATTGGGGGAATTCGTGCCTACTCTGGAAAAAAAGGATAATCAATCTCGTCGTATGACAAGAAGATATTGGAATATCAATTTGGAAGAGATGCTAAAAGCAAGAGCTCATTTAGGTCATGATACTCAGAAATGGAATCCTAGAATGGCCCCTTACATCTCCGGAAAGAGTAAAGGTATTCATATTCCAAATCTCGTTAGAACTGTTCGTTTTTTATCAGAAGCTTGTAATTTAGTTTTCGATGCAGCAAGTCATGGAAAAAACATCTTAATCGTTGGTACCAATCCAGTAGCCGATTCAGTAGCATCAGCTGCAGAAGATGGGAGAATACGAAATTGTATCAAGAATTATATACAGTTCAAAGGAATTATATGTATCAAAATTCTAAAAGAATTAGGGATTAATGTACAAAAAGAAAGAAACCAGAGACTCTATATTGCTGTCGAAAAAGTGAAAGAACCTTATAAACAACCCAAAATTCTTGCAGAATATATAGCTCTCCAAATCAGAAATAGGGTTCCATTTCGAAAGGCAATGAAAAAGGCTATTGAATTAACCACACTAGGTATACAAGGAATTCGCGTGCAACTCGCAGGCCGTCTCGCCGGAAAAGAAATTGCGCGTGTCGAATCGGACGACCGGGGGAGACTTCCCCTACAAACAGTTAGTGCTAAAATTGATCATTGTTCTTACCCAGCTCGAACAATTCACGGGGTATTAGGTATCAAAATTTGGATATTTATAGAAATGTCTCGTTACCGAGGACCTCGTTTCAAAATAATACGTCGTCTGGGAACTTTACCAGGACTAACTAGGAGAGGGCCTTGGCAATTTCCTAAAAAATCGCAATACCGTATTCGTCTAGAAGAAAAACAGAAATTGTGTTTTCATTATGGTCTGACAGAACGACAATTACTTAGATATGTACAGATCGCAGGAAAAGGAAAAGGATCAAGAGGTCAAGTTTTACTACAACTACTTGAAATGCGTTTGGATAACACCCTTTTTCGATTGGGTATGGCTTCAACCATTCGTGGGGCCAGGCAATTAGTTAACCATAGACATATTTTAGTTAATGGTCGTACAGTCGATATACCAAGTTATCGTTGCAAACCCCGAATTACTGCGAAGGATAACCAAAGATCAAAACGTCTGATTCAATTGCAATATAAAGGATTAGTAAATCAAATAATAGATAGGAAGTGGATCGGTTTAAGAATAAAAGAATTGTTAGTCGTAGAATATTATTCTCGTCAGACTATGTTGGTTAACCGTATTATGAAACACGGAAAGAAATCATTGGCTTATCAAATTCTCTATCGAGCCGTGCAAAAGATTCACCAAACAAAAACAAACCCACTATTTGTTAAGGCAAATAGGATGGGTAAAGACATTATTGCTGACCTAATAACTTCTATGAGAAACGCTGACATGAAGAAAAAAAGAACGGTTCGAATAGCATCTACAAAAATGACCGAAAACCTTGTTAAAATACTTCTCCGAGAAAATGTTATTGAAAATGTTCGTAAACATCAGGAAAGTAACAAAAATTTCTTGGTTTTAACTCTACAAAGAAAGGGGATAATCAGCCGGCCCGGTTTACGAATTTATTCTAAGTATCAACGAATTCCTAAGATTTTAGGTGGAAGGGGAATTGTAATTCTTTCTACTTCTCGAGGTATAATGACAGATCGAGAAGCTCGACTAGCAAAAATGGGAGGAGAAATCTTATGTTATCTATGG??????????????????????????????????????????????????????????????????????????????????????????????????????????????????????????????????????????????????????????????????????????????ATGAGTTGGCGATCAGAACATATATGGATAGAACTTCCAAGGGGTTCTCGAAAAACAAGTAATTTTTGTTGGGCCTGTATTCTTTTTCTAGGTTCACTAGGATTCTTAGTGGTTGGAACTTCCAGTTATCTTGATAAGAATCTGATATCCCTATTTCCATCTCAACAAATTCTTTTTTTTCCCCAAGGGATCGTGATGTCTTTCTACGGAATCGCAGGTCTATTCATTAGCTCCTATTTGTGGTGCACAATCTTGTGGAATGTAGGGAGTGGTTATGACCTATTCGATAGAAAAGAAGGAATAGTGCGCATTTTTCGTTGGGGATTCCCTGGAAGAAATCGTCGCATCTTCCTTCGACTCCTTATGAGGGATATTCAATCAATCCGAATTCAGGTTAAAGAGGGTCTTTATCCTCGTCCTGTCCTTTATATGGAAATTCGAGGCCAAGGGGCCATTCCCTTGACTCGTACTGATGATAATTTGACTCCAGGAGAAATTGAACAAAAAGCTGCTAAATTGGCCTTTTTCTTGCATGTACCAATTGAAGTATTTGCAGAAGTTCAAACTCTCAATTCTTTTTTTGCATCGGAATTTGACAAAGAAATCTATGGACTAATAAAGATTGTACCCATCTTGATCCTGATATTAACGATTACAATAGGAGTACTAGTAATTGTGTGGTTAGAAAGAGAAATATCTGCAGCAATACAACAGCGTATTGGTCCGGAATATGCTGGTCCATTAGGAATTCTGCAAGCTATAGCGGATGGAACTAAATTACTTTTTAAAGAGGATCTCCTCCCATCTCGAGGGGATATTCCCTTGTTTAGTGTCGGACCATCTATAGCAGTCATATCAATTCTATTAAGTTATTTAGTGATTCCTTTTGGATATCATCTTATTTTAGCCGATCTCCGTGTAGGTGTTTTTTTATGGATTGCCATTTCCAGTATTGCTCCTATGGGTCTTCTTATGTCAGGATATGGGTCAAATAATAAATATTCCTTTTCAGGCGGTCTACGAGCTGCGGCTCAATCTATTAGTTATGAAATACCATTAACCCTATCTGTCTTATCAATATCTCTAAGTTCGAGTACAGTTGATATAGTAGAAGCCCAATCAAAATATGGTTTTTGGGGATGGAATCTCTGGCGTCAACCTATAGGCTTTCTAGTTTTTCTAATTTCTTCTTTAGCCGAATGCGAAAGATTGCCCTTTGATTTACCAGAAGCAGAGGAGGAATTAGTAGCAGGCTATCAAACCGAATACTCGGGCATCAAATATGCTTTATTTTATCTTGTTTCTTACCTCAACTTATTAGTTTCTTCTTTATTTGTAACAGTCCTTTACTTGGGTGGATGGAATTACATATTAAATCCTTTAGAAATGACTCTTGGTATTCTTATTACGTTAACTAAAGCTTATTTGTTTCTCTTCATTTCTATCACAACAAGATGGACTTTCCCTAGGATGAGGATTGACCAGTTATTAAATCTTGGATGGAAATTTCTTTTACCTATTTCCTTGGGTAACCTCTTATTAACAACTTCTTTCCAACTTGTTTCACTAATGGAATTACGATTTCCGAGATTTAGCCAAGGCTTAGCTCAGGACCCCACTACTCGTCGTATTTGGTTTGGTATTGCTACCGCACATGATTTCGAAAGTCATGATGATATTACGGAGGAACGTCTTTATCAGAACATTTTTGCTTCTCACTTTGGGCAGTTAGCAATAATCTTTCTGTGGACGTCCGGAAATCTCTTTCATGTAGCTTGGCAAGGCAATTTTGAGTCATGGATACAGGACCCTCTCCATGTAAGACCGATTGCTCATGCAATTTGGGATCCTCATTTTGGTCAACCAGCTGTGGAAGCCTTTACTCGAGGAGGTGTCAGCAGCCCCGTAAATATTTCTTATTCCGGTGTTTATCAGTGGTGGTATACAATTGGATTACGCACTAATGAGGATCTTTATACTGGAGCTCTTTTTCTATTATTTCTTTCTGTTATATTCTTAATAGCGGGTTGGTTACACCTACAACCCAAATGGAAACCAAGCGTTTCGTGGTTCAAAAATGCGGAATCTCGTCTCAATCATCATTTGTCAGGACTTTTCGGAGTAAGTTCCTTGGCTTGGGCAGGACATTTAGTTCATGTCGCTATTCCCGGATCCAGGGGGGAGTCCGTCCGGTGGAATAATTTCTTAGACGTATTGCCCTATCCCCAAGGGTTGGAGCCCCTTTTGGAGGGTCAGTGGAATCTTTATGCCCAAAACCCGGATTCGAGTAATCATTTATTTGGTACCGCTCAAGGAGCGGGAACTGCCATTCTAACCCTTCTTGGGGGATTCCATCCACAAACGCAAAGTTTATGGCTGACCGATATTGCTCATCATCATTTAGCTATTGCATTTATTTTTCTTATTGCTGGTCATATGTATAGAACTAACTTCGGAATTGGGCACAGTATCAAAGATCTTTTAGAAACACATACTCCTCCAGGGGGGCGATTAGGGCGCGGGCATAAGGGTCTTTATGACACAATCAATAATTCGATTCATTTTCAATTAGGTCTTGCTCTAGCCTCTTTAGGGGTGATTACTTCCTTAGTAGCTCAACATATGTATTCCTTACCCGCTTATGCATTCATAGCACAAGACTTTACTACTCAAGCTGCCTTATATACTCATCACCAATACATCGCTGGGTTCATCATGACAGGAGCCTTTGCGCATGGAGCTATCTTTTTCATTAGAGATTACAATCCGGAGCAGAATGAGGATAATGTATTGGCAAGAATGGTAGACCATAAAGAAGCTATCATATCTCATTTAAGTTGGGCCAGTCTGTTTCTGGGGTTCCATACCTTGGGTCTTTATGTTCATAACGACGTCATGCTTGCTTTTGGTACTCCGGAAAAACAAATCTTGATCGAACCCATATTTGCCCAATGGATACAGTCTGCTCATGGTAAGACTACATATGGCTTCGATGTCTTCTTATCTTCAACGACAAGCCCCGCCTTCAATGCAGGTCAAAGCATATGGTTGCCTGGATGGTTGAATGCGATTAATGAGAATAATAATTCACTCTTCTTAACAATAGGCCCTGGGGACTTCTTGGTTCATCATGCTATTGCTCTAGGCTTGCATACAACTACATTGATTTTAGTAAAGGGTGCTTTAGATGCACGTGGTTCCAAATTAATGCCGGATAAAAAGGATTTCGGTTATAGTTTTCCTTGTGACGGCCCAGGGCGCGGCGGTACTTGTGATATTTCCGCTTGGGACGCTTTTTATTTGGCAGTTTTCTGGATGTTAAATACCATTGGATGGGTTACTTTTTATTGGCATTGGAAACACATTACATTATGGCAGGGTAACGTTTCACAATTTAATGAATCCTCCACTTATTTGATGGGATGGTTAAGAGATTATCTATGGTTAAACTCTTCACAACTTATCAATGGATATAATCCTTTTGGTATGAATAGTTTATCGGTATGGGCGTGGATGTTCTTATTTGGACATCTTGTTTGGGCGACTGGATTTATGTTCTTAATTTCCTGGCGTGGATATTGGCAGGAATTAATTGAAACTTTAGCATGGGCTCATGAACGTACACCTTTGGCTAATTTGATTCGTTGGAAAGATAAGCCAGCGGCTCTTTCCATTGTGCAAGCAAGATTAGTTGGA
>Anigozanthos_flavidus_NC_040160
CGAGCCGACGAAATTAGTAATATTATCCGTGAACGTATTGAACAATACAATAGAGAAGTAAAAATTGTGAATACCGGTACCGTACTTCAAGTGGGCGACGGCATTGCTCGTATTCACGGGCTTGATGAAGTAATGGCAGGTGAATTAGTAGAGTTTGAAGAGGGTACAATAGGTATTGCTCTGAATTTGGAATCAAATAATGTTGGTGTTGTATTAATGGGTGATGGTTTGATGATACAAGAGGGAAGTTCTGTAAAAGCAACAGGAAGAATTGCTCAGATACCTGTGAGTGAGGGTTATTTGGGTCGTGTTATAAATGCTCTGGCTAAACCTATTGATGGTAGAGGCGAAATTTCAGCCTCTGAATCTCGGTTAATTGAATCCCCTGCCCCAGGTATCATTTCCAGACGTTCTGTATATGAGCCTCTTCAAACGGGGCTTATTGCTATTGATTCAATGATCCCTATAGGACGTGGCCAGCGAGAATTAATTATTGGGGATAGACAGACTGGCAAAACAGCAGTAGCCACGGATACCATTCTCAATCAAAAAGGGCAAAATGTAATATGTGTTTATGTAGCTATTGGTCAAAAAGCATCTTCTGTGGCTCAAGTAGTGACCACTTTCCAGGAACGCGGAGCAATGGAATACACTATTGTGGTAGCCGAAACGGCGGATTCACCTGCTACATTACAATACCTCGCTCCTTATACGGGAGCGGCTCTAGCTGAATATTTTATGTATCGTGGACGACATACTTTAATAATTTATGATGATCTCTCCAAGCAGGCACAAGCTTATCGCCAAATGTCTCTTTTATTAAGAAGACCTCCCGGTCGTGAAGCTTATCCAGGAGATGTTTTTTATTTGCATTCACGACTTTTGGAAAGAGCCGCTAAATCAAGTTCTAGTCTAGGTGAAGGAAGTATGACCGCTTTACCAATAGTTGAGACTCAATCTGGAGACGTTTCAGCCTATATTCCTACTAATGTAATTTCCATTACAGATGGACAAATATTCTTATCTGCCGATCTATTCAATGCTGGAATCCGACCTGCAATTAATGTGGGTATTTCTGTTTCTAGAGTGGGATCGGCAGCTCAAATTAAAGCCATGAAACAAGTAGCCGGCAAATCAAAATTGGAACTAGCACAATTCGCAGAATTAGAAGCCTTTGCACAATTCGCTTCTGATCTCGATAAAGCTACTCAGAATCAATTGGCAAGAGGTCAACGATTACGCGAGTTGCTTAAACAATCCCAATCAGACCCTCTCACAGTGGAAGAACAGATAGCTACTATTTATACCGGGGCGAATGGATATCTTGATCCACTAGAAACTGGACAAGTGAAAAAATTTCTCGTTCAGTTGCGTACTTACTTAAAAAAGAATAAACCTCAGTTCCAAGAAATTATATCTTCTACCAAGACATTCACCGAGGAAGCGGAAGTCCTTTTGAAGGAAGCTATTCAGGAACAGATTGAACTGTTTCTACTTGGGCGTATCGCTCAAATTATTGGCCCAGTACTGGATGTCGTTTTTCCTCCAGCTTTGGTAGTTAAGGGTCGAGATACTATCGGTCAGCAAATTAATGTGACTTGTGAGGTACAACAATTATTAGGAAATAATCGGGTTAGAGCTGTAGCTATGAGTGCTACAGATGGACTGATGAGAGGAATGGAAGTTATTGATACGGGAGCTCCTCTAAGTGTTCCCGTCGGAGGAGCCACTCTCGGACGAATTTTTAACGTTCTTGGAGAGCCCGTTGATGATTTAGGTCCTGTAGATACTCGCACAACATCTCCTATTCATAGATCTGCACCTGCCTTTATACAATTAGATACAAAATTATCAATCTTTGAAACAGGGATTAAAGTGGTGGATCTTTTAGCCCCTTATCGCCGTGGAGGAAAAATAGGACTATTCGGGGGAGCTGGAGTAGGTAAAAAAGAATCCGGAGTAATTAATGAAAAAAATATTGCAGAATCAAGAATGCCTTCCGCAGTGGCTCTTGAAATAGCTGAAGCTAACTTGAGTAGAGCTGAAGGTAAGAGACAAGCAATTGAAGCAAATCTAGCTCTTAGACGAGCTAGGACACGAGTAGAAGCTGTCAATGCTATTTCGATGAATGGATACTCTGAAATAGAACGAGAAAAAGTAAATTTGATTAATGCTACTAGTGATAGTTTGGAACGATTAGAAAATTACAAAAATGAAACCCTTCGTTTTGAACAACAAAGAGCGATTAATCAGGTCCGACAAAGAGTTTTTCAACAAGCCTTACAAGGAGCTCTAGGGACTCTGAATAGTTGCTTGAATAGTGAGTTACATTTCCGTACGATTCGTGCTAATATTGGCATTCTCGGGGCCATGATGAATGTTATACCATGTTCTATACTGAAGGGTTTATACGATATATCGGGTGTGGAAGTAGGTCAGCATCTCTATTGGCAAATAGGAGGTTTACAAATCCACGCACAAGTACTTATTACTTCTTGGGTCGTAATTGCTATCTTACTAGGTTCAGTAATCATATCTGTTCGAAATCCACAAACTGTTCCGACCGACGGTCAGAATTTCTTCGAATATGTCCTTGAATTTATTCGAGACTTGAGCAAAACTCAGATTGGAGAAGAATATGGTCCTTGGGTTCCCTTTATTGGAACTATGTTCCTATTTATTTTTGTTTCTAACTGGTCAGGCGCTCTTTTACCTTGGAAAATCATACAATTACCTCATGGGGAATTAGCTGCGCCCACGAACGATATCAATACTACTGTTGCTTTAGCTTTACTTACCTCAGTCGCATATTTTTATGCGGGTATTAGCAAAAAAGGATTGGGTTATTTCGGGAAATACATTCAACCAACTCCAATCCTTTTACCAATTAACATCCTAGAAGATTTTACAAAACCTTTATCTCTTAGTTTTCGACTTTTTGGGAATATATTGGCTGACGAATTAGTAGTTGTTGTTCTTGTTTCTTTAGTCCCTTTAGTAGTTCCTATACCTGTAATGTTTCTTGGATTATTTACAAGTGGTATTCAAGCTCTTATTTTTGCAACATTAGCCGCGGCTTATATAGGCGAATCCATGGAGGGTCATCATACATTTCGAAATTATTACAAATATCAATTGACCCAGCGTTTAGATTATTGGAGTTATCGTGTCATTAGTTTAGGGTTTACCTTTTTAACCATAGGCATTCTTTGTGGAGCAGTATGGGCTAATGAAGCGTGGGGATCTTATTGGAATTGGGATCCTAAAGAAACTTGGGCATTTATTACTTGGATCATATTCGCGATTTATTTACATATTACAAATCAAAATTTTCAAGGTACGAATTCGGCACTTGTAGCTTCTATAGGATTTCTTATAATTTGGGTATGCTATTTTGGAATCAATCTATTGGGAATAGGTTTACATAGTTATGGTTCATTCACACTATTGGACGAAATGATAAAGGAATACCCAGAGACGGATATGCAAAAACTTGGAATACACAAGGAAACCCTACAATTGGTTAAAACACAGAATGAATATGATCTTCATATCATTTTGCATTTCTCGACAAATATAATTTGTTTCGCTATTCTAAGTGGTTATTTTCTGAGTAATGAAGAACTTGTCATTCTTAATTCTTGCGTTCAAGAATTACTTTATAACTTAAGTGATACAATAAAAGCTTTTTTGATTCTTTTAGTTACTGATTTATGGATTGGATTTCACTCAACCCATGGTTGGGAACTAATGATTGGTTCGGTCTACAACGACCAGATTATATCTGGTCTTGTTTCCACTTTTCCGGTTATTCTAGATACAATTGTGAAGTATTGGATCTTTCATTATTTAAATCGTGTATCTCCTTCGCTTGTAGTGATTTATCATTCAATGAATGAAATGGTATATCTCTGGGTAATCCCAGGAATAGCCATTTATCCAGGGGATAGAGTCAAAATTGAAGTAAGTCGTTACGATTCATCCTACCTTGTCAATTTCTGGCAAGATTATTTTCACTTTTGGTCTCAACCGTGCAAGATTCATATAAATGAATTATCCAACTATTCTTTGTATTATTTGGGTTATCTTTCAGCTGTACTAATAAATCCTTTGATAGTAAGGAATCAAATGCTCGAGAATTCCTATCTAATGGATATTCTTACTAAGAAATTCGATACGATAGTCCCGGTTATTCCTCTTATTAGTTCGTTGTCTAAAGCTAAATTTTGTACCGTATCTGGTCATCCTATTAGTAAGCCGATTTGGACCGATTTATCAGATTGTGATATTATCAATCGATTTGGTCGGATATGTAGAAATGTTTCTCATTATTACAGCGGATCCAAAAAACAGAGTTTGTATCGAGCTCGTAAACATAAAAGTACGGTGCTCATGGGTGGGGCAAGCTCTTCTATTCTGGTTTATGGTTTCTCTTGGCTATATGGTTCATCTGGGGGGGAGATCGAGCTTCAAGAAATAGTGAATGGTCTTATCAATACACAAATGTATAACTCCCCAGGAATTTCGATTGCGCTTATATCCATCACTGTAGGAATTGGGTTCAAGCTTTCCCCAGCCCCTTTTCATCAATGGACTCCTGACGTATACGAAGGAATGTTTCTGCTTCACGAATATGATATCTTTTGGGCATTTCTGATAATCTCAAGCATTATTCCTATCTTGGCATTTGTAATTTCTGGACTTTTAGCTCCGGTTAGTGAAGGTCCAGAGAAGCTCTCTAGTTATGAATCGGGTATAGAACCCATGGGGGATGCTTGGTTACAATTCCGAATACGCTATTACATGTTTGCTCTAGTTTTTGTTGTTTTTGATGTTGAAACGGTCTTTCTTTATCCATGGGCAATGAGTTTCGATGTATTGGGTGTATCCGTATTTATTGAAGCTTTAATTTTCGTGCTTATTCCAATTGTTGGTTCAGTTTATGCATGGCGAAAAGGAGCATTGGAATGGTCTGAACTCCTTCTGACGACTTATTTATTCTGTTATCATTTCCAATTGGACGATTCATTAATCCAATTGGAAGAAGATTATAAATGGATAGATATTTTGGATTTTCACTGGAGATTAGGAATTGATGGACTTTCCATAGGACCCATTTTACTGACAGGATTTATCACTACTTTGGCTACTTTAGCCGCTTGGCCAGTTACTCAAAATTCACGATTATTTTATTTCCTGATGTTAGCAATGTACAGCGGCCAAATAGGATCATTTTCTTCTCGAGACCTTTTACTTTTTTTCATCATGTGGGAATTAGAATTAATTCCTGTTTATTTACTTTTATCCATGTGGGGAGGTAAGAAACGTCTCTACTCGGCTACAAAATTCATTTTGTATACAGCTGGGGGTTCCGTTTTTCTCTTAATGGGAGTTTTAGGTATGGGTTTATATGGCTTTAATGAACCGACATTAAATTTTGAAAAATTAGCTAATCAATCATATCCTGCGGCATTGGAAATAATATTTTATTTTGGCTTCCTTATAGCTTATGCTGTCAAATTGCCGATTATACCGCTACATACGTGGTTACCAGATACCCATGGAGAAGCGCATATGTTCGAGTATGTACTTTTTTTGAGTGTCTATTTATTTTCTATCGGTATATATGGATTAATTACAAGTCGAAACATGGTTAGAGCACTTATGTGTCTTGAGCTTATACTAAATTCGGTTAATATCAATCTCGTAACATTTTCTGATATATTTGATAATCGACAATTAAAAGGAGAAATTTTCTCAATAATTATTGCCGTTGCGGCTGCTGAAGCAGCTATTGGACTAGCTATTGTTTCATCGATCTATCGAAACAGAAAAATCAATCAATCGAATTTGTTGTTCTGTGCCTCTTTATTATTCGCCGGTGCAGTTGCTAAATCCGCGCAATTCCCCCTTCATGTATGGTTACCTGATGCTATGGAGGGACCCACTCCAATCTCGGCTCTTATACACGCTGCTACTATGGCAGCGGGAATTTTTCTTGTAGCCCGGCTTCTTCCTCTTTTTATAGGTATACCTTACATAATGAATTTCATTTCTTTAATAGGTATAATAACAGTACTATTAGGGGCTACTTTGGCTCTTGCTCAAAGAGATATAAAAAGAAGTTTAGCCTACTCTACAATGTCTCAATTGGGTTATATTATGTTAGCTCTAGGTATAGGTTCTTATAGAGCTGCTTTATTCCATTTGATTACTCATGCCTATTCTAAAGCTTTATTGTTTTTAGGGTCCGGATCCATTATTCATTCAATGGAACCCATTGTTGGATATTCACCAGATAAGAGTCAAAATATGGTTCTTATGGGCGGTTTAAAAAGATATGTTCCAATTACAAAAACAACTTTTTTAGTAGGTACACTTTCCATTTGTGGTATTCCGCCTCTTGCTTGTTTTTGGTCTAAAGATGAAATTCTTAATGATAGTTGGTTGTATTTTTCAATAATAGCTTGTTTCACAACAGGGTTAACCGCATTTTATATGTTTCGGGTATATTTACTTACTTTTGATGGGTATTTGCGCGTTCATTTTCAAAATTACAGTAGCAATAGCTCGTTCTATTCAATATCTCTATGGGGAAAAGAAGAAGTGGTCAATATAAGTAATAAGTCAAAAGATGGATATCCCGCAAATAAGTATACTTTAATATATCCTCACGAATCAGACAATACTATGCTATTTCCTCTGCTTGTATTGGTACTATTTACTTTGTTTGTTGGATCAATAGGAATTCGTTTTGATATATTATCAAAATGGTTAAATCCATCGGATTTGGATTCTTCTGTGAATTGGTATGAATTTTTTACAAATGCGATTTTATCAGTAAGTATAGCCCTTTTGGGGTTATTCATAGCATATATTTTATACGGATCTGTTTATTCATTTTTCAAAAATTTTGACTTAATCAATTCATTTTTAGACCAAATAAAAAATATGATATACAATTGGTCGTATAATCGCGGTTACATAGATATTTTTTATACTAGGTTTTTTACCATAGGTATAAGGAAATTAACTGAACTAACTCAGTTTCTTGATAGATATATAATTGATGGGATTACAAATGGAGTTGGTGTTACAAGTTTCTTTATAGGGGAAGGAATAAAATCGATGGGGGGTGGACGAATCTCTTCTTATTTATTTTTTTATCTATTTTTTGTATCAATATTTTTATTTATTATGGATTTACCTGGGCCAATGCATGATATTCTTGTAGTATTTCTTGGATCAATTCTTGTATTAGGAAGTTTGGGGGTAGTATTATTTACCAATCCCATTTTTTCTGCATTTTCTTTGGGATTGGTTCTTGTTTGTATATCCTTATTTTATATTCCATTGAATTCCTTTTTTGTAGCTGCCGCACAACTCCTTATTTATGTAGGAGCCGTAAATGTCTTAATCATATTTGCAGTAATGTTCATGAATGGTTTAGAATATTCCACTAATTCATATTTTTGGACCATTGGAGATGGAATAACTTCACTGGTTTGTACAAGTATTGTTTTTTCATTAATTACTACTATACCAGATATATCGTGGTACGGAATTATTTGGACTACAAAATCAAACCAAATTATAGAACATGATCTAATAAGTAACGTTCAACAAATCGGGATTCATTTGTCAACAGATTTTTATCTTCCTTTTGAACTCATTTCTATAATTCTTTTAGTTTCCTTGATAGGTGCAATTACTATGGCTCGTCAAATGGAAAAAATAGCGGAAATGTTTCCCATGATGACTGGATTCATGAATTATGGTCAACAAACAATACGAGCTGCAAGATATATTGGTCAAAGTTTCATAATTACTTTATCCCACACAAACCGTTTACCTGTAACTATTCAATATCCTTATGAAAAATCAATAACATCAGAACGTTTCCGTGGTCGAATTCACTTTGAATTTGATAAATGTATTGCTTGTGAAGTATGTATTCGTGTATGTCCAATAGATCTACCCGTTGTTGATTGGAGATTTGAAAAAGATAAAAAAAAACAATTGCTTAATTATAGTATTGATTTCGGGGTCTGTATATTTTGTGGTAATTGTGTTGAATATTGTCCAACAAACTGTTTATCAATGACGGAAGAATATGAACTTTCCACTTTTGATCGTCACGAACCAATGTCAGTAATTGGAGATTACACAATTCAAACAATTCAGGATCGTTTATCTGATTGGTTAGTCAAGCATGAGCTAGTTCATAGATCTTTGGGTTTCGATTGCCGAGGAATAGAAACTTTACAAATTAAAACCGAGGATTGGGATTCCATTGCTGTCATTTTATATGTATATGGTTACAATTATTTACGCTCCCAATGTGCCTATGATGTAGCACCTGGCGGATTTTTAGCCAGTGTGTATCATCTTACAAGAATACGGTATGGTATAGATAAACCAGAAGAGGTATGCATAAAAGTATTTGCCCAAAGGAATAATCCCAAAATTCCTTCCGTTTTCTGGATTTGGAGAAGTGCCGATTTTCAAGAACGCGAATCTTATGATATGTTAGGAATCTCTTATGATAATCATCCCCGCCTTAAACGCATCTTGATGCCTGAAAGTTGGATAGGATGGCCCCTGCGTAAAGATTATATTACCCCCAATTTTTATGAAATACAAGACGCTCATATCAATTTAACGGAACTTCCTTTACTTGACAAAACAACCACCAATTCAGTTATTTCAACTACATTGAATGATCTTTCGAATTGGTCAAGACTTTCCAGTTTATGGCCACTTCTATATGGTACTAGTTGTTGTTTTATTGAATTTGCTTCATTAATAGGTTCGCGATTCGACTTTGATCGGTATGGGTTGGTACCAAGGTCAAGTCCTAGACAAGCGGATCTAATTTTAACAGCCGGCACAGTAACAATGAAAATGGCTCCTTCTTTAGTGAGATTATATGAGCAAATGCCTGAACCAAAATATGTCATTGCTATGGGAGCCTGTACTATTACAGGAGGTATGTTCAGTACTGATTCGTATAGTACTGTTCGTGGAGTCGATAAACTAATTCCTGTCGATGTCTATTTGCCAGGCTGCCCACCTAAGCCAGAGGCAATTATAGATGCTATAACGAAACTTCGTAAGAAGATATCGCGAGAAATCTTTGAAGATAGAACTGTGTCTCAACAGGAAAATCGATGTTTTACTACCAATCACAAGTTTTATGTTCGACGCAGTGTTCATACTATGCAAAAAAAAAATACTTTTTCTTGGGTAAGGGAAAAGATGTCTCGACCCATTTCTATATATGTAATAACTTGGGCATCCATTTCAAATGCATATCCCATTTTTGCGCAGCAGGGTTATGAAAACCCACGAGAAGCAACTGGACGAATTGTATGTGCCAATTGCCATTTAGCTAATAAGCCCGTGGATATTGAAGTTCCGCAAGCGGTGCTTCCTGATACTGTATTTGAAGCAGTTGTTCGAATCCCTTATGATATGCAACTGAAACAAGTTCTTGCCAATGGTAAAAGGGGGGCTTTGAATGTGGGGGCTGTTCTTATTTTACCTGAAGGATTCGAATTAGCTCCCTCCGATCGTATTTCTCCTGAGGTGAAAGAAAAGATAGGAAATCTTTCTTTTCAGAGTTATCGTCCAAATAAAAATAATATTATTGTGATAGGTCCTGTTCCCGGTAAGAAATATAGTGAAATCGTCTTTCCCATTCTTTCCCCCGATCCTGCTACAAGGAAAGATGTTCACTTCTTAAAATATCCCATATATGTAGGTGGGAATAGAGGAAGGGGTCAAATTTATCCTGATGGGAGCAAGAGTAACAATACAGTCTATAATGCTACATCCGCGGGTATAGTAAGTAAAATAGTACGTAAAGAAAAAGGAGGATATGAAATAACCATAGTTGATGCATCGGGACATCAAGTGGTTGATATTATACCTCCAGGACCAGAACTTCTTGTTTCAGAAGGTGAATCCATCAAACTTGATCAACCATTAACAAGTAATCCCAATGTAGGAGGGTTTGGTCAGGGAGATGCAGAAATAGTGCTTCAAGACCCATTACGCGTTCAAGGCCTTTTGTTCTTTTTGGCATCCGTTATTTTGGCACAAGTTTTTTTGGTTCTTAAAAAGAAACAGTTTGAAAAGGTTCAATTGTACGAAATGAATTTCATGACTTTTTATTATCGTCCAACCGTTACAGAGGCTTTTTCTTCTGTTCAATACATAATGACTGAGGCTAACTTTGGTTGGTTAATTCGATCAGTGCATCGATGGTCAGCAAGTATGATGGTTTTAATGATGATCCTGCACGTATTTCGTGTGTACCTCACAGGTGGATTTAAAAAACCCCGCGAATTAACTTGGGTTACAGGTGTAGTTTTGGCTGTATTGACTGCATCTTTTGGTGTAACTGGTTATTCCTTACCTCGGGACCAAATTGGTTATTGGGCAGTTAAAATTGTAACAGGTGTACCTGAAGCTATTCCTGTAATAGGATCGCCTTTGGTGGAGTTATTACGTGGAAGTGCTAGTGTGGGTCAATCCACTTTGACCCGTTTTTATAGTTTACACACTTTTGTATTGCCCCTTCTTACTGCCGTATTTATGTTAATGCATTTTCCAATGATACGTAAACAAGGTATTTCAGGTCCTTTAGTATTAAGAGCTAAATTAGCTAAAGGAATGGGGCATAATTATTATGGGGAACCCGCATGGCCCAACGATCTTTTATATATTTTTCCAGTAGTTATTTTAGGTACTATTGCATGTAATGTAGGTTTAGCGGTTCTAGAACCGTCAATGATTGGTGAACCGGCAGACCCATTTGCAACTCCTTTGGAAATATTACCGGAATGGTACTTCTTTCCCGTATTTCAAATACTACGTACAGTACCTAATAAGTTATTGGGTGTTCTTTTAATGGTTTCAGTACCAACAGGATTATTGACAGTACCCTTCTTGGAAAATGTCAATAAATTCCAAAATCCATTTCGTCGTCCAGTAGCTACAACAGTCTTTTTGATCGGTACCGCAGTAGCTCTTTGGTTAGGTATTGGAGCAACATTACCTATTGATAAATCCCTAACTTTAGGTCTTTTTATGATTGAAGTTTTTCTATTTGGAATCGTTTTAGGCCTAATTCCTATTACCTTGGCAGGATTATTTGTAACGGCATATTTACAATACAGACGTGGTGATCAGTTGGACCTTATGTCCACTATAACTAGTTATTTCGGTTTTCTACTGGCTGCTTTAACTATAACCCCAGCTCTATTTATTGGTTTGAACAAGATACGACTTATTATGGATATAGTAAGTCTCGCTTGGGCTGCTTTAATGGTAGTCTTTACATTTTCCCTCTCGCTCGTAGTATGGGGAAGGCTGAGTGATATTGCACACCACCATTTAGCTATTGCTATTCTTTTCCTGATCGCCGGTCATATGTATAGGACTAATTGGGGTATTGGTCATGGTCTTAAAGACATTTTAGAGGCTCATAAAGGTCCATTTACAGGCCAGGGCCATAAAGGCCTTTATGAAATCTTAACAACGTCGTGGCATGCTCAATTATCTCTTAACCTGGCTATGTTAGGCTCTTTAACCATTGTTGTAGCTCACCATATGTATTCTATGCCTCCCTATCCATACCTAGCTACTGATTATGGTACACAACTTTCGTTGTTTACACATCACATGTGGATCGGTGGGTTTCTTATAGTTGGTGCTGCTGCACATGCAGCCATTTTTATGGTAAGAGACTACGATCCAACTACTCGATACAACGACCTATTAGATCGTGTTCTTAGGCACCGTGATGCAATCATATCACATCTTAACTGGGCATGTATATTTCTAGGTTTTCACAGTTTTGGCTTGTACATTCATAATGATACCATGAGTGCTTTAGGACGCCCACAAGATATGTTTTCAGATACTGCTATACAATTACAACCTATTTTTGCGCAATGGATACAAAACACTCATGCTTTAGCACCTGGCCTAACAGCTCCTGGTGCAACAACAAGTACCAGCTTAACTTGGGGGGGTGGTGAGTTAGTAGCAGTGGGCGGCAAAGTCGCTTTGTTACCTATTCCATTAGGAACCGCAGATTTTTTAGTCCATCACATTCATGCATTTACGATCCATGTGACTGTATTAATACTACTGAAAGGTGTTCTATTTGCTCGCAGTTCACGTTTGATACCTGATAAAGCAAATCTCGGTTTTCGTTTCCCTTGTGATGGGCCTGGAAGAGGAGGAACATGTCAAGTATCCGCCTGGGATCATGTCTTCTTAGGTTTATTTTGGATGTACAATGCAATTTCGGTAGTTATTTTCCATTTCAGTTGGAAAATGCAGTCGGATGTTTGGGGTACTATAAGTGATCAAGGTGTAGTAACTCATATCACAGGAGGAAACTTTGCACAGAGTTCCATTACTATTAATGGATGGCTTCGAGATTTCTTATGGGCACAAGCATCTCAGGTAATTCAGTCTTACGGTTCTTCATTATCTGCATATGGTCTTTTTTTCTTAGGTGCTCATTTTGTCTGGGCTTTCAGTTTAATGTTTCTATTCAGTGGCCGTGGTTATTGGCAAGAACTTATTGAATCTATCGTTTGGGCTCATAACAAATTAAAAGTTGCTCCTGCTACTCAGCCTAGAGCCTTGAGCATTGTACAAGGACGTGCTGTAGGAGTAACCCATTACCTTCTGGGTGGAATTGCCACAACATGGGCATTCTTCTTAGCAAGAATTATTGCAGTAGGAATGTCACATTCAGTAAAAATTTATGATACATGTATAGGTTGTACTCAATGTGTACGAGCCTGCCCAACAGATGTATTGGAAATGATACCTTGGGACGGATGTAAAGCTAAGCAAATAGCTTCCGCACCAAGAACCGAGGATTGCGTAGGTTGTAAGAGATGTGAATCCGCTTGTCCAACAGATTTTTTGAGTGTCCGCGTTTATTTAGGGCCTGAAACAACTCGCAGCATGGCTCTATCTTATATGACAGATCTCAACTTACCTTCTATTTTTGTACCTTTAGTAGGCTTAGTATTTCCGGCAATTGCAATGGCTTCTTTATTTCTTCATGTCCAAAAAAATAAGATTGTCATGCGAGATATAAAAACATATCTCTCCGTGGCACCTGTGCTAAGTACTCTATGGTTTGGGTCTTTAGCGGGTCTATTGATAGAAATTAATCGTTTATTCCCAGATGCCTTATCATTTCCCTTTTTTATGACTGCAATTTTAGAGAGACGCGAAAGTACAAGCCTATGGGGCCGCTTTTGCAACTGGATAACCAGCACTGAAAACCGTCTTTATATTGGATGGTTCGGTGTTTTGATGATCCCTACTTTATTGACCGCAACTTCCGTATTTATTATCGCCTTCATCGCTGCTCCTCCAGTAGATATTGATGGTATTCGTGAACCTGTTTCTGGTTCTCTACTATATGGAAATAATATCATTTCCGGTGCCATTGTTCCTACTTCTGCAGCTATTGGTTTGCATTTTTACCCAATTTGGGAAGCAGCATCCGTTGATGAGTGGTTATACAACGGCGGTCCTTATGAGCTAATTGTTCTACACTTCTTACTTGGTGTAGCTTGTTACATGGGTCGTGAGTGGGAACTTAGTTTCCGTCTGGGTATGCGTCCTTGGATTGCTGTTGCATATTCAGCTCCTGTTGCAGCTGCTACTGCCGTTTTCTTGATCTATCCTATCGGTCAAGGAAGTTTTTCTGATGGTATGCCTTTAGGAATTTCTGGTACTTTCAACTTTATGATTGTATTCCAGGCGGAACACAACATCCTTATGCATCCATTTCACATGTTAGGTGTAGCTGGTGTATTCGGCGGCTCCCTATTCAGTGCTATGCATGGTTCCTTGGTAACCTCTAGTTTGATCAGGGAAACTACTGAAAACGAGTCTGCTCTAGATCTAGCTATGGCTCTATACGAATTAGCGGTTTTTGATCCTTCTGACCCCGCTCTGGATCCAATGTGGAGACAAGGTATGTTCGTTATACCTTTCATGACTCGGTTAGGAATAACCAATTCATGGGGTGGTTGGAGTATTTCGGGGGGAACTATAACGAATCCGGGTATTTGGAGTTATGAAGGTGTGGCGGGTGCACATATTGTGTTTTCTGGTTTGTGCTTCTTGGCAGCTATCTGGCATTGGGTATATTGGGACCTAGAAATATTCTGTGATGAACGTACGGGCAAACCCTCTTTGGATTTGCCTAAAATCTTTGGCATTCATTTATTTCTCTCAGGGGTAGCTTGTTTTGGCTTTGGCGCATTTCATGTAACAGGTTTGTATGGTCCTGGAATATGGGTGTCCGATCCTTATGGACTAACAGGAAAAGTACAACCTGTAAATCCTGCATGGGGCGCAGAAGGTTTTGATCCTTTTGTTCCCGGAGGAATAGCTTCCCATCATATCGCAGCGGGTACATTGGGCATATTAGCAGGTTTATTCCATCTGAGTGTCCGCCCGCCCCAACGTCTATACAAAGGATTACGTATGGGGAATATTGAAACTGTTCTTTCTAGTAGTATCGCCGCTGTTTTTTTTGCAGCTTTCGTTGTTGCCGGAACTATGTGGTATGGTTCAGCAACTACCCCAATCGAATTATTTGGTCCTACTCGTTATCAGTGGGATCAAGGATACTTTCAGCAAGAAATATATCGAAGAGTTAACGCCGGACTAGCCGAAAATTTGAGTTTATCCGAAGCTTGGTCTAAAATTCCAGAAAAATTAGCTTTTTATGATTACATTGGTAATAATCCGGCAAAAGGGGGATTATTCAGAGCGGGCTCAATGGACAATGGGGATGGAATAGCTGTTGGGTGGTTAGGTCACCCCGTCTTTAGAGATAAAGAGGGGCGTGAACTTTTTGTACGTCGTATGCCCACTTTTTTTGAAACATTTCCGGTGGTTTTGGTAGATGGAGATGGGATTGTGAGAGCCGATGTTCCTTTTAGAAGGGCAGAATCAAAGTATAGTGTTGAACAAGTGGGTGTAACTGTCGAGTTCTATGGTGGCGAACTCAATGGAGTCAGTTATAGTGATCCTGCTACTGTGAAAAAATATGCTAGACGTGCTCAATTAGGTGAAATTTTTGAATTAGATCGGGCTACTTTAAAATCGGATGGTGTTTTTCGTAGCAGCCCAAGGGGTTGGTTCACTTTTGGACATGCCAACTTTGCCTTGCTCTTCTTGGATGTTCAAGTGGAATTTGGAGCATTCCAAAAAGTTGCATTTGTATGGTCTGGAGAAGCTTATTTGTCTTATAGTTTAGGTGCTTTATCTGTCTTTGGTTTCATCGCTTGTTGTTTCGTCTGGTTTAATAATACCGCTTATCCTAGTGAGTTTTACGGACCTACTGGGCCAGAAGCTTCTCAAGCTCAAGCATTTACCTTTCTAGTTAGAGACCAACGTCTTGGAGCTAATGTGGGATCCGCCCAAGGACCTACTGGTTTAGGTAAATATCTAATGCGTTCCCCGACCGGAGAGGTTATTTTTGGAGGAGAAACTATGCGCTTTTGGGACCTTCGTGCTCCTTGGTTAGAACCTTTAAGGGGTCCCAATGGTTTGGACTTGAGTAGGCTGAAAAAAGATATACAGCCTTGGCAAGAACGACGTTCGGCAGAATATATGACTCATGCTCCTTTAGGTTCTTTAAATTCCGTGGGTGGCGTAGCTACCGAGATCAATGCAGTCAATTATGTCTCTCCTAGAAGTTGGTTATCGACCTCCCATTTTGTTCTAGGATTCTTCTTCTTTGTAGGACATTTGTGGCATGCGGGAAGGGCCCGTGCAGCTGCTGCAGGCTTTGAAAAAGGGATCGATCGTGATTTGGAACCTGTTCTTTCCATGACCCCTCTTAACATGTTACGTCAATTTGAACTTGCTCGATCTGTTCAATTGCGACCTTATAATGCAATTGCATTCTCCGCTCCAATTGCAGTTTTTGTTTCCGTATTCTTGATTTATCCACTGGGTCAATCTGGTTGGTTCTTTGCGCCGAGTTTTGGCGTAGCAGCTATATTTCGATTCATCCTCTTTTTCCAAGGATTTCATAATTGGACGTTAAACCCATTTCATATGATGGGGGTTGCCGGAGTATTAGGCGCTGCTATGTCTGGAAGCACGGGAGAACGTTCTTTTGCCGATATTATTACCAGTATTCGATACTGGGTCATTCATAGCATTACTATACCTTCCCTATTCATTGCGGGTTGGTTATTCGTCAGTACAGGTTTAGCTTATGACGTGTTTGGAAGTCCTCGGCCAAACGAGTATTTCACAGAGAGCCGACAAGGGATTCCATTGATAACCGGCCGTTTTGATTCTTTGGAACAACTCGATGAATTTAATATGACCATAGATCGAACCTATCCAATTTTTACAGTGCGATGGTTGGCTGTTCACGGACTAGCTGTACCTACCGTTTCTTTTTTGGGGTCAATATCAGCAATGCAGTTCATCCAACGAATGGCTACACAAAGCGTTGAGGGTAGTTCTAGGTCTGGTCCAAGACGGACTACTGTAGGGGAATTATTGAAACCATTGAATTCGGAATATGGTAAAGTAGCTCCGGGCTGGGGAACTACACCACTAATGGGGGTCGCAATGGCTCTATTTGCAGTATTCTTATCTATAATTTTGGAAATTTATAATTCTTCTGTTTTACTGGATGGAATTTCAATGATGCTTACTCTCAAACTCTTTGTTTACACAGTAGTGATATTCTTTGTTTCTCTCTTCATCTTCGGATTCTTATCTAATGATCCAGGACGTAATCCTGGGCGTGAGGAAATGGCCGATACCACTGGAAGGATTCCTCTTTGGCTGATAGGTACTGTAACTGGTATTCTTGTGATCGGTTTAATAGGTATTTTCTTTTACGGCTCATATTCTGGGTTGGGTTCATCTCTCATGCTTAATATCTTTAGTTTAATCTGTATCTGTCTTAATTCTGTCCTTTATTCGAATAATTTTTTCTTTGCTAAATTGCCTGAAGCTTATGCAATTTTCAATCCAATCGTAGATTTTATGCCTGTCATACCTGTACTCTTTTTTCTCTTAGCCTTTGTTTGGCAAGCTGCTGTAAGTTTTCGAATGACACAATCAAACCCGAATGAACAAAATGTTGAATTGAATCGTACCAGTCTATACTGGGGTTTATTACTCATTTTTGTACTTGCTGTTTTATTTTCAAATTATTTCTTCAATATGGAAGTAAATATTCTTGCATTTATTGCTACTGCACTGTTCATTCTAGTTCCTACTGCCTTTTTACTTATTATCTACGTAAAAACAGTCAGTCAAAATGATATGGAAACAGCAACCCTAGTCGCCATCTCCATATCTGGTTTACTTGTAAGCTTTACTGGGTATGCCCTATATACTGCTTTTGGGCAACCCTCTCAACAACTAAGAGATCCATTCGAAGAACACGGGGACATGGAAGCATTGGTTTATACATTCCTTTTAGTTTCGACTTTAGGAATCATTTTTTTCGCTATCTTTTTTCGAGAACCACCAAAGGTTCCAACTAAAAAAATGACTATTGTTTTCCAATTAGCTGTTTTTGCATTAATTGCGACTTCATCAATCTTACTGATTAGTGTACCCGTTGTATTTGCTTCTTCTGATGGTTGGTCAAGTAACAAAAATGTTGTATTTTCCGGTACATCATTGTGGATTGGATTAGTTTTTATGCGCTGGAGACGTTTCTTATTTGAAGCGCTTTATAAAGCGCAAGCCGAAACGGGTGAAATCAAAGGACATTACTTGAATGCCACTGCGGGTACATGTGAAGAAATGATGAAAAGGGCTGTATTTGCCAGAGAATTAGGAGTCCCTATCGTAATGCATGACTACTTAACTGGGGGATTCACTGCAAATACTAGCTTGGCTCATTATTGCCGTGACAACGGCCTACTTCTTCATATCCATCGCGCAATGCATGCAGTTATTGATAGACAGAAAAATCATGGTATGCATTTTCGTGTACTAGCTAAAGCATTACGTATGTCTGGTGGAGATCATATTCACGCTGGTACAGTAGTAGGTAAACTGGAAGGGGAGCGCGAGATGACTTTAGGTTTTGTTGATTTATTACGTGATGATTATATTGAAAAAGATCGAAGTCGCGGTATTTTTTTCACCCAAGATTGGGTCTCTATGCCAGGTGTTCTGCCTGTGGCTTCGGGGGGTATTCATGTTTGGCATATGCCTGCTCTGACCGAAATCTTTGGAGATGATTCCGTATTACAGTTTGGCGGAGGAACTTTAGGACACCCTTGGGGAAATGCACCGGGTGCAGTAGCTAATCGAGTGGCTTTAGAAGCGTGTGTACAAGCTCGTAATGAGGGACGTGATCTTGCTCGTGAAGGTGTTGAAATTATCCGTGAAGCTGCCAAATGGAGTCCTGAACTAGCGGCTGCTTGTGAAGTATGGAAAGAGATCAAATTTTTCGACCCAGTGGATATGATTCAACCTCAGACTCTTTTGAATGTAGCGGATAACAGCGGAGCTCGAGAATTGATGTGTATTCGAATCATAGGAGCTGGCAATAAACGATATGCTCATATTGGTGACGTTATTGTTGCTGTAATCAAAGAAGCAGTGCCTAATATGCCGCTACAAAGATCAGAAGTTATTAGAGCTGTAATTGTACGTACTTGTAAAGAACTTAAACGCGACAACGGTATCATAATACGATATGATGACAATGCGGCGGTTGTCATTGATCAAGAAGGAAATCCAAAAGGAACTCGAGTTTTTGGTGCAATAACTCGGGAATTGAGACAGTTTAATTTTACTAAAATAGTTTCCTTGGCTCCCGAAGTATTAATGAAGGGAATATCTTGTCGAGGCAATCATATTTGTTTAGGCAAATATGCTCTTCAGGCACTTGAACCCGCTTGGATCACAGCTAGACAAATCGAAGCAGGGCGAAGAGCAATGACACGATATGTGAAAATATGGGTACGCATATTTCCCGACAAACCTGTTACAGTAAGGCCCGCGGAAACACGTATGGGTTCGGGGAAGGGATCCCCCGAATATTGGGTATCCGTTGTTAAACCAGGCCGAATACTTTATGAAATGGGCGGAGTATCAGAAACTGTAGCCAGAGCCGCTATTTCAATAGCTGCGTCCAAAATGCCTATACGAACTCAATTTGTTATGCCCTTAGGCACGGCCATACATAACATAGAAATCACACTTGGAAAGGGTGGACAATTAGCTAGAGCAGCGGGTGCTGTAGCGAAACTGATTGCAAAAGAGGGTAAATCGGCCACATTAAGATTACCATCTGGGGAGGTCCGTTTGATATCCAAAAACCGCTTAGCAACAGTCGGACAAGTGGGTAATGTTGGGGTGAACCAAAAAAGTTTGGGTAGAGCCGGATCTAAGTGTTGGCTAGGTAAGCGTCCTGTAGTAAGAGGAGTAGTTATGAACCCTGTGGACCATCCCCATGGGGGCGGTGAAGGGAGAGCCCCAATTGGTAGAAAAAAACCCACAACCCCTTGGGGTTATCCTGCACTTGGAAGAAGAACTAGGAAAAGGAAAAAATATAGTGATAGTTTGATTCTTCGTCGAGGATATACAGCTCGGAGACGTCGAACAAAAATTGCATCAACCTTTAGAGGGGCTCATTCAAGACTTACACGAACGATTGCTCAACAGAAAATAAGAGCTTTAGTTTCCTCTCATCGAGATAGAAACAGACAAAAAAGGGATTTTCGTCGTTTGTGGATCGCTCGGATAAATGCAGTAACTCGTGAAAATAGGGTATTGTATAGTTATAGTAGGTTAATACACAATCTGTACAAGAAACAATTGCTTCTTAATCGTAAAATACCTGCACAAATAGCTATATCAAATAAGAATTGTCTTTACATGATTTCCAATAAAATCTTCATTAGTGAAGGACGTAGCTATCTGATAAAAAATATTTGGAAGAAAAAAGGATATTTAGCTGCAGTAAAAGCTTTTTCTTTAGCAAAACACAATACCTCCAGTCGATTAGAATTGAGAAAGTTTTGTCGCTATTGTCACAAGCATACGATTCATGGGGAAATAAAGATGAAAATAAGGGCTTCTGTTCGTAAAATATGTGAAAAATGTCGACTGATCCGTAGGCGCGGACGAATTATAGTGATTTGTTCCAATCCAAGACATAAACAGAGACAAGGGACTCGAACACTGCAGTGGAAATGTGTTGAATCAAGAATAGACAGTAAACGTCTTTATTATGGTCGTTTCATTTTGTCCCCGCTTATGAAAGGTCAAGCCGATACCATAGGTATTGCCATGCGAAGGGCTTTATTTGGAGAAATAGAAGGAACATGTATTACACGTGCAAAATCTAAGAGAGTACCACATGAATATTCTACAATAATAGGTATTGAGGAATCCATACATGAAATTTTACTAAATTTGAAAGAAATTGTATTGAGAAGTAATATATATGGAGTTAGAGACGCATACATTTGCGTCCCTAGATACGTAACCGCTCAAGATATCATCTCACCACCCTCCGCGGAAATAGTTGACACGACACAACATATAGCTAACTTGACGGAACCGATAGATTTGTGTATTGAATTAGAAATCAAGAGAGATCGCGGATACCGTAGTTACCCTATAGATGCTGTATCCATGCCTGTTCGAAATGCGAATCATAGTATTCAAGAAATACTATTTCTAGAAATATGGACAAATGGAAGTTTAACTCCTAAGGAAGCACTTCATGAAGCTTCTCGTGATTCAAAGGTTTCTGCTATAGCAGAACACGAGGGAAAAATTATTTATACTGATACTCACAAGATCATTTTATCAAGTAATGCGATTCCATTAGTTATCTATCAACGTTCCAACAAGAATACTTGTATGCATCAAAAACCCCGGGTTTTGCGAGGTAAATGCATTAAAAAGGGACAAATTTTAGCAGACGGTGCGGCTACAATTGGTGGAGAACTTGCTTTAGGAAAAAACGTATTAGTAGCTTATATGCCATGGGAAGGTTACAATTTTGAAGACGCAGTACTAATTAGCGAGCGCCTGGTATATGAAGATATTTTTACTTCTTTTCACATCCGGAAATACGAAATTCAGACTCGCGTGACAAACCAACCTGAAAGAATCACTAAGGAAATACCCCATTTGGAAGCTCATTTACTCCGAAATTTAGACAGAAATGGGGTTGTAATGCTGGGATCTTGGGTGGAAGCAGGTGATATTTTACAGATTATTAGGATGATTGACCGGTATAAACATCAACAACTTCGAATTGGACTAGTTTCCCCTCAACAAATAAAGGATTGGGCCAACAAAATCGGAGAGGTGACAAAACCTTATACTTTTCATTATAAAACTAGTAAACCGGAAAAGGATGGATTGTTTTGTGAAAGAATCTCTGGACCCATAAAAAGTGGAATTTGTGCTTGTGGAGCTGAAAAAGAAGACCAAAAATTTTGTGAACAATGCGGGGTAGAATTTGTTGATTCTCGGATACGAAGATATCAAATGGGATACATCAAACTCGCATGTCCAGTCACTCATGTGTGGTATTTGAAACGTCTTCCTAGTTATATCGCGAATTTTTTAGATAAAGCCCTTAAGGAATTAGAAGGACTAGTATACTGCTTTTCTTTTGCTAGGCCCATATCTAAAAAACCGACTTTCTTACGATTACGAGGATCATTCGAATACGAAATTCAATCCCGGAAATACAGCATTCCACTTTTCTTTACATTTCGAAATCGAGAAATCTCTACAGGAGCAGGTGCTATCAGAGAACAATTAGCCGATTCAGATTTTATAATTACTATAGGGAATTCCATGTTAGAATGGAAGGAATTATGGGAAGATAGAAAAAGAAGAAGAAAGGATTTTTTGGTTAGACGCATGGAATTAGCTAAACATTTTATTCGAACAAATGTAGAACCAGAATGGATGGTTTTGTGCTTATTACCGGTTCTTCCTCCCGAATTGAGACCCATCATTCAGATAGATGGGGGTAAACTCATGAGTTCGGATATTAATGAACTCTATAGAAGAGTTATCTATCGGAACAATACTCTTACCTCCACGCCGGGGGAATTAGTAATGTGTCAGGAGAAATTGGTACAAGAAGCCGTGGATACACTTCTTAATGGGATCCGTCAGCCGATGAGAGATGGTCATAATAAAGTTTACAAGTCATTTTCGGATGTAATTGAAGGCAAAGAAGGAAGATTTCGCGAAACTCTGCTTGGTAAACGTGTTGATTATTCGGGACGTTCCGTCATTGTCGTGGGTCCTTCGCTTTCATTACATCAATGCGGATTACCTCGAGAAATAGCAATAGAGCTTTTTCAAACATTTGTAATTCGTGGTCTAATCAGACAACATGTTGCTTCTAACATAGGGATTGCGAAAAGTAAAATTCGGGAAAAAGAATCGGTTGTATGGGAAATACTTCGGGAAGTTATGCAAGGGCATCCTGTATTGTTGAATAGAGCACCCACCTTGCATAGATTAGGTATACAGGCATTCCAACCCATTTTAGTGGAGGGGCGCGCTATTTGTTTACATCCATTGGTTTGTAAGGGCTTCAATGCAGATTTTGATGGGGATCAAATGGCTGTTCATGTACCCTTATCTTTGGAAGCTCAAGCGGAGGCTCGTTTACTTATGTTTTCTCATATAAATCTCTTGTCTCCTGCTATTGGGGACCCAATTTCTGTACCAACTCAAGATATGCTTATCGGACTTTATGTATTAACGATCGGGAATCGTCGAGGTATTTGTACAAATAGGTATAGTTGTGGAAACTATCAAAATAAAGAACCCTATTTTTGTAATTCGTATGATGCACTTGGGGCTTATCGGCAGAAACGAATCAGTTTAGATAGCCCTTTGTGGCTTCGATGGCGTGTCATTGTCTCAAGAGAAGTTCCCATCGAAGTTCGATATGAATCTTTGGGTACTTATCATGAAATTTATGGGCACTATCTAATATTGGGAAGTGTAAAAAAAGAAATACGTTGTATATACATTCGAACCACTCTTGGTCATATTTCTTTTTATCGAGAAATAGAGGAAGCCATACAGGGGTTTTGTCGGGCCATAAATTTCGCAATACTTTTCCCTCAGGATCTCCTTCGGGAAAAGGATAATGTCCAACTTAGAGTTGTCAATTATATCCTTTATATTCGAGGAATTTCTCACACAAGTATTCAACTAGTTCGAGCTTGTTTAGTATTGAATAATCCAGAGAAAGAAGAGGTTCATTCCTTTGTTGGGGTAAGGGCAAATCTGATTCGCGACTTCATAAAAATGGAATTAGTCGGAAAAAGGTATAATAGGGCAAGTTCGGGATTAATTTTCCGTGGATTAAATCCTAAGGTGAAGATTGGTACATTGTTGATAATTTTGTCATCATCCGATTGTTTTAGAATTCCTCTAGGGGTTATTGTACCTAAAAATGTTTATTCATCTTACATAACTTATAATCAGATCTTGTTAAAGAAATATCTTAAATACTGTTTAATAAGTGAAAATAGGCGGATTTATAATCCCTTTAATCCACTCCATTTAAATTGGTTTTTACATCATGATTATTGGAAAGAAACATCGACAATAATTAGCCTTGGACAATTTTTTTGCGAAAATGTATGTTTATTCGTAAAAAATTCTGGTCAAATTCTAATTGTTCGTCTGGATTCCTTAGTTATAAGATCCGCTAAACCCTATTTGGCCACTCCAGGGGCAACTGTTCATGGCCATTATGGAAAAATCCTTTACGAAGGAGATACATTAGTCACATTTATATATGAAAAATCAAGATCGGGTGACATAACGCAAGGTCTCCCCAAAGTGGAACAAATCTTAGAAGTGTCAATATCAATGAACCTCGAAAGGAGAGTGGAAGGTTGGAATGAACGTATTCCAAGAATTCTTGGAATACCTTGGGGATTCTTGATTCGAGCTAAGCTAATCATCGCTCAAAGTCGTATTTCTCTGGTTAATAAAATCCAAAAGGTTTATCGATCCCAGGGAGTACATATACATAATAGACATATAGAAATTATTGTACGTCAAGTAACATCAAAAGTGTTGGTTTCGGAAGATGGAATGTCTAATGTTTTTTTACCTGGCGAATTAGTCGGATTGTTGCGAGCGGAACGAGCAGGACGCGCTTTGGACGCGATCTCTTATCGGGTAATCCTATTGGGAATAACGAGGGCATCTCTAAATACTCAAAGTTTTATATCTGAAGCAAGTTTTCAAGAAACTGCTAGAGTTTTAGCAAAAGCTGCTTTACGAGGTCGTATTGATTGGTTGAAAGGCCTGAAAGAGAACGTTGTTCTGGGGGGGATTATTCCGGTTGGTGGATTCCAAAAAGGACGTATTAGTTCACGTAAGAATGGGCGTAGAATACCAAAAGGTATTATTCATGTTCAAGCAAGTTTCAACAATACCATTGTAACTGTTACAGATGTACGAGGTCGGGTGGTTTCTTGGGCCTCCGCTGGTACTTCTGGATTCAAAGGCACAAGAAGAGGAACACCCTATGCCGCTCAAGCAGCGGCCTTAAATGCTATTCATACAGTAGGTATGCAACGAGCAGAAGTTATGATAAAGGGTCCTGGTCTCGGAAGAGATGCAGCATTACGAGCCATTCGTAGAAGTGGTATACTATTAAGTTTCGTACGTGATGTAACACCTATGCCGCATAATGGATGTCGACCCCCTAAAAAAAGACGTGTGATGGCAAGAAAAAGTTTGATTCAGAGGGAGAAAAGGCGACAGAAATTGGAACAGAAATATCATTTGATTCGCCGATCCTTAAAAGAAAGCAAAGTTCCGTCGTTGGAAAAATGGGAAATTCATGGAAAATTGCAATCCCCACCACGTAATAGTGCACCTATACGTCTTCATCGACGTTGTTTTTTGACTGGAAGACCTAGAGCTAACTATCGAGACTTTGGGTTATCCGGACACATACTTCGAGAAATGGTTCATGCATGTTTGTTACCGGGCGCAATAAGATCGAGTTGGGTAAAACTTCGTTTGAAACGATGTGGTAGAAAGTTTTATGATCCGATAAAGAATCAAACTTATTTAAATGTTCCTCTTATTCTCTATTTACTTGAAAAGGGCGCTCAGCCTACAGGAACTGTTTATGATATTTTAAGGAAGGCAGAAATTTTTATGATTGGCCATACAATCGCTATTCATAATGGAAAGGAACATTTACCTATTTTTATAACGGATCGTATGGTGGGTCACAAATTGGGAGAATTTGCACCTACTCTTGCAAGAAATGATAATAAATCCCGTCCTATGACAAGAAGATATTGGAACATAAATTTGGAAGAGATGATGGAGGCGGGAGTTCATTTTGGTCATGGTACTAAGAAATGGAATCCTAAAATGGCCCCTTACATCTCTGCAAAGCGTAAAGGTATTCATATTACGAATCTTACTAGAACTGCTCGTTTTTTATCAGAAGCCTGTGATTTGGTTTTTGATGCAGCAAGTAGAGGAAAAAACTTATTAATCGTTGGTACTAAAAATGCAGCGGGTTTAGTAGCATCAGCTGCAGAAGATGAAAAAATACGGAATTGTATCAAGAACTACGTACAATTCGAGGGAATCGCACGTATAGAAATTGAAAAAAGATTACAGACGAATGTACAAAAAGAAGTGAACCGGAGACTTAATATTGCTATTACAAGAATTGAAAAACCTTATGGACAACCTAATATTCTTGCAGAATATATAGCTTTACAATTGAAAAATAGAGTTTCATTTCGAAAGGCAATGAAAAAAGCTATTGAATTAACTGAAACAGATACAAAAGGAATTCAAGTGCAAATCGCGGGTCGTATCGACGGAAAAGAAATTGCACGTGTTGAATGGATCAGAGAGGGTAGAGTTCCCCTACAAACAATTCGCGCTCAAATTGATTATTGTTGCTATACAACTCAAACCATTTATGGAGTATTGGGAATAAAAATTTGGATTTTTGTAGACATGTCTCGTTACCGAGGACCTCGTTTCAAAAAGATACGCCGCTTAGGGACTTTACCAGGACTAACTAGTAAAAGACCTAACCAATTGCGAAAAAGATCGCAATATCGTATTCGTCTAGAAGAAAAACAGAAATTACGTTTTCATTATGGTCTGACAGAGCGACAATTACTTAAATATGTCCATATCGCTGGAAAAGCCAAAGGTTCAACGGGTCAAATTTTATTACAATTACTTGAGATGCGTTTAGATAACATCCTCTTCCGATTCGGTATGGCTTCGACCATTCCTGCAGCCAGACAATTAGTTAACCATAGACATATTTTAGTTAATGGTCGTATGGTGGATATACCAAGTTATCGTTGCAAACCCCGAATTACGACTAAGGATAAACAAGGATCAAAAGCTCTGATTCAATTCCAATACAAAGGATTAGTAAATCAAATAATAGATAGTAAATGGATCGGTTTGAAAATAAATGAGTTGTTAGTCGTAGAATATTATTCCCGTCAGACTATGTTGGTTAATCGTATTCTGAAACACGGAAAAAAATCTTTGGCTTATCAAATTATCTATCGAGCCATGAAAAAGATTCAACAAACGGAAACAAATCCACTATCTGTTGAGGCAAATAGAATGGGTAGGGACACCATTGCTGATATAATAACTTCTATAAGAAACGCTGACATGGATAAAAAAGGAACGGTTCGAATAAGATTTACTAATATTGCCGAAAACATTGTGAAAATACTTCTACGAGAAGGTTTTATTGAAAACGTTCGGAAACATCAGGAAAATAACAAATATTTCTTGGTTTCAACCCTACGAAGGAAAGGGATAATAAGCCGACCCGGTTTACGAATTTATTCCAACTATCAAGGAATTCCTAAGATTTTAGGTGGAATAGGAGTTGTAATTCTTTCTACTTCTAGAGGTATAATGACAGATCGAGAAGCTCGACAAGAAAAAATTGGAGGAGAAATCTTGTTATCTATATGG??????????????????????????????????????????????????????????????????????????????????????????????????????????????????????????????????????????????????????????????????????????????ATGAACTGGCGATCAGAACATATATGGATAGAATTTATAACAGGGTCTCGAAAAACAAGTAATTTTTGCTGGGCCTGTATCCTTTTTTTAGGTTCACTAGGATTCTTAATGGTTGGAACTTCTAGCTATCTTGGTAGGAATTTGATATCCGGATTTCCTTCTCCGGAAATCCTTTTTTTTCCACAAGGAATCGTGATGTCTTTCTATGGGATTGCAGGCTTTTTCATTAGCTCCTATTTGTGGTGCACAATTTTGTGGAATATAGGTAGTGGTTATGACCGATTTGATAGAAAAGAAGGAATAGTGTGTATTTTTCGTTGGGGATTTCCTGGAATAAATCGTCGCATCTTCCTTCGATTCCTTATAAAGGATATCCAATCAATCAGAATGGAGGTTAAAGAGGGTCTTTATTCTCGCCGTGTCCTTTATATGGAAATCAGAGGTCAAGGAGCCATTCCCTTGACTCGTACTGATGAGAATTTAACTCCACGAGAAATTGAACAAAAAGCCGCTGAATTAGCCTATTTCTTGCGCGTACCAATTGAAGTATTTACAGAAGTACAAACTATCAATTCTTTTTCTACATCGGAATCCTTAAAAGAGGTCTATGGACTCATATGGATTGTACCTATTTTAACCCTTATATTAGGAATTATAATAGGGGTACTAGTAATTGTGTGGTTAGAAAGAGAAATATCCGCCGCAATACAACAACGCATTGGACCTGAATATGCCGGTCCTTTGGGAATTCTTCAAGCTCTAGCAGATGGCACTAAACTACTTTTAAAAGAGGATCTTCTCCCGTCTAGAGGGGATATTCGTTTGTTTAGTATCGGACCATCTATAGCAGTCATATCGATTCTAATAAGTTTTTTAGTAATTCCTTTTGGGTATCGTCTCGTTTTAGCCGATCTCGGTCTAGGTGTTTTTTTATGGATCGCCACTTCCAGTATTGCTCCCATTGGTCTTCTTATGTCAGGATATGGATCAAATAATAAATATTCCTTTTTAGGTGGTCTACGAGCTGCTGCTCAATCTATTAGTTATGAAATACCATTAACTCTATGTGTGTTATCAATATCTCTACGTGCGATTCGTATTGATATAGTTGAAGCACAGTCAAAATATGGTTTTTGGGGGTGGAATCTGTGGCGCCAGCCTATAGGATTTATAGTTTTCCTAATTTCCTCTCTAGCTGAATGTGAGAGATTGCCCTTTGATTTACCAGAGGCGGAAGAGGAATTAGTAGCAGGTTATCAAACTGAATATTCAGGTATTAAGTATGCTTTATTTTATCTTGCTTCTTACTTAAATCTATTAGTTTCTTCATTATTTGTAACGGTTCTTTATTTTGGGGGATGGAATTACATATCCATTCCTTTTGGAATGACAATTGATATCTTTATTACATTAGCTAAAGCTTATTTGTTTTTGTTTATTTCTATCACAACAAGATGGACTTTACCTAGGATGAGAATGGACCAACTATTAAATCTTGGATGGAAATTTCTTTTACCTATATCTCTGGGTAATCTATTATTGACAACTTCTTTCCAACTTTTTTCACTAATGGCATTAAGATTTCCGGGGTTTAGCCAAGGCTTAGCTCAGGACCCCACTACTCGTCGTATTTGGTTTGGTATTGCTACCGCACATGACTTCGAGAGTCATGATGATATTACTGAGGAACGTCTCTATCAGAACATTTTTGCTTCTCACTTTGGTCAGTTAGCAATAATCTTTCTGTGGACGTCCGGAAATCTCTTTCATGTAGCTTGGCAAGGAAATTTTGAGTCATGGATACAAGACCCTTTACATGTAAGACCTATTGCTCATGCAATTTGGGATCCTCATTTTGGTCAACCAGCTGTAGAAGCCTTTACTCGAGGGGGCGCTACTGGCCCAGTGAATATCGCTTATTCCGGTGTTTATCAGTGGTGGTACACAATCGGATTACGCACTAATGAGGATCTTTATACTGGAGCTCTTTTTCTATTATTTCTTTCTGCTATATCCTTACTAGGTGGTTGGTTACACCTACAACCCAAATGGAAACCAAGTGTTTCGTGGTTCAAAAATGCCGAATCTCGCCTCAATCATCATTTGTCAGGACTTTTCGGAGTAAGTTCCTTGGCTTGGACAGGACATTTAGTTCATGTAGCTATTCCCGGATCCAGGGGAGAGTACGTTAGATGGAATAATTTTTTAGACGTATTACCCTATCCTCAAGGGTTGGGACCCCTTTTTACGGGCCAGTGGAATCTTTATGCTCAAAACCCTGATTCGAGTAGCCATTTATTTGGTACTTCCCAAGGAGCGGGAACTGCCATTCTAACTCTTCTCGGGGGATTCCATCCACAAACGCAAAGTTTATGGCTGACCGATATGGCTCATCATCATTTAGCTATTGCATTTATTTTTCTCATTGCTGGTCATATGTATAGAACGAATTTCGGGATTGGTCATAGTATCAAAGATCTTTTAGAAGCACATATTCCTCCAGGGGGTCGATTAGGACGTGGACATAAGGGTCTTTATGACACAATCAATAATTCGATTCATTTTCAATTAGGTCTTGCTCTAGCCTCTTTAGGCGTTATTACTTCCTTGGTAGCTCAACATATGTACTCTTTACCCGCTTACGCATTCATAGCACAAGACTTTACTACACAAGCTGCATTATATACTCATCACCAATACATCGCAGGGTTTATCATGACAGGAGCCTTTGCTCATGGAGCTATATTCTTCATTAGGGATTACAATCCGGAACAGAATGAAGATAATGTATTGGCAAGAATGCTAGACCATAAAGAAGCTATCATATCTCATTTAAGTTGGGCCAGCCTATTTTTGGGGTTCCATACCTTGGGACTTTATGTTCATAACGACGTCATGCTCGCTTTTGGTACTCCGGAAAAACAAATCTTGATCGAACCGATATTTGCCCAATGGATACAATCTGCTCATGGTAAGACTTCATATGGATTCGATGTACTCTTATCTTCAACGAATGGCCCAGCATTCAATGCTGGTCGAAGCATATGGTTACCGGGCTGGTTGAGTGCTATTAATGAGAATAGTAATTCACTCTTCTTGACAATAGGTCCTGGGGATTTCTTGGTTCATCATGCTATTGCTTTAGGTTTGCATACAACTACATTGATTTTAGTAAAAGGTGCTTTAGATGCGCGTGGTTCCAAGTTAATGCCAGATAAAAAGGATTTCGGTTATAGTTTTCCTTGCGACGGCCCAGGACGCGGGGGTACTTGTGATATTTCCGCTTGGGACGCATTTTATTTGGCAGTTTTCTGGATGTTAAATACCATTGGATGGGTTACTTTTTATTGGCATTGGAAACACATCACATTATGGCAGGGTAACGTTTCACAATTTAACGAATCCTCCACTTATTTGATGGGATGGTTAAGAGATTATCTATGGTTAAACTCTTCACAACTTATTAATGGATATAACCCTTTTGGTATGAATAGTTTATCCGTATGGGCATGGATGTTCTTATTTGGACATCTTGTTTGGGCTACTGGGTTTATGTTCTTAATTTCCTGGCGTGGATATTGGCAGGAATTGATTGAAACTTTAGCATGGGCTCATGAACGCACACCTTTAGCTAATTTGATTCGATGGAGAGATAAGCCAGTGGCTCTTTCCATTGTGCAAGCAAGATTGGTTGGA
>Anomochloa_marantoidea_NC_014062
CGAGTCGACGAAATTCATAAAATTCTCCGCGAACGTATTGAACAATATAATAGAAAAGTCGGGATTGAGAATATAGGTCGCGTAGTTCAAGTGGGTGACGGGATTGCTCGTATTATAGGTCTTGGTGAAATAATGTCAGGTGAATTAGTCGAATTTGCAGAAGGGACTAGAGGTATTGCTCTGAATTTGGAATCCAAAAATGTTGGGATTGTATTAATGGGCGATGGGTTGATGATACAAGAAGGAAGTTTTGTAAAAGCAACAGGAAGGATTGCTCAGATACCCGTGAGTGAGGCTTATTTGGGTCGTGTTATAAATGCTCTGGCTAAACCTATTGATGGGAAAGGCGAAATTGGAGCTTCGGAATCTCGCTTAATTGAAGCCCCTGCTCCGGGTATAATTTCCAGGCGTTCCGTATATGAACCCCTTCAAACAGGGCTTATTGCTATTGATTCGATGATCCCCATAGGGCGCGGTCAGCGAGAGTTAATTATTGGGGACAGACAGACTGGCAAAACAGCAGTAGCCACAGATACAATTCTCAATCAAAAAGGGCAAAATGTAATATGTGTTTATGTAGCTATCGGGCAAAGAGCATCTTCTGTGGCTCAGGTAGTAACTACTTTCCAGGAGGAGGGGGCCATGGAATACACTATTGTAGTAGCTGAAATGGCGGATTCACTTGCTACATTACAATACCTCGCTCCTTATACCGGAGCGGCCCTGGCTGAGTATTTTATGTACCGCGAACGACATACTTTAATAATTTATGATGATCTCTCCAAACAGGCACAAGCTTATCGCCAAATGTCCCTTCTATTAAGAAGACCCCCCGGCCGCGAAGCTTATCCAGGGGATGTTTTTTATTTGCATTCACGCCTTTTAGAAAGAGCCGCTAAATTAAATTCTCTTTTAGGCGAAGGGAGTATGACCGCTTTACCAATAGTTGAGACTCAATCTGGAGACGTTTCTGCCTATATTCCTACTAATGTAATTTCCATTACAGATGGACAAATATTCTTATCCGCAGATCTATTCAATGCCGGAATTCGACCTGCTATTAATGTGGGTATTTCTGTTTCCAGAGTAGGATCCGCAGCTCAAATTAAAGCCATGAAACAAGTAGCTGGCAAATTAAAATTGGAACTAGCTCAATTCGCAGAGTTACAAGCCTTTGCACAATTCGCCTCTGCTCTCGATAAAACGAGTCAGAATCAATTGGCAAGAGGTCGACGATTACGGGAATTGCTTAAACAATCCCAATCAAACCCTCTCCCAGTGGAAGAGCAGATAGCTACTATTTATACCGGAACGAGAGGATATCTTGATTCGTTAGAAATTGAACAGGTAAAGAAATTTCTGGATGAGTTACGTAAACACTTAAAAGATACTAAACCTCAGTTCCAAGAAATTATATCTTCTAGCAAGACATTCACCGAGCAAGCGGAAATCCTTTTGAAGGAAGCTATTCAGGAACAGCTCGAACAGTTTTCACTTGGGCGTATCGATCAAATTATTGGACCGGTGCTGGATGTCACTTTTCCCCCGGCTTTGGTAGTCAAGAGTCGAGACACTGCCAGTAAGCAAATTACTGTGACTTGTGAGGTACAACAATTATTAGGAAATAATCGAGTTAGAGCTGTAGCTATGAGTGCTACAGACGGGCTGATGAGAGGAATGGAAGTGATTGACACGGGAGCTCCTCTCAGTGTTCCCGTCGGCGGAGCTACTCTCGGACGAATTTTCAACGTTCTTGGAGAGCCTGTTGACAATTTGGGTCCTGTAGATACTAGCGCAACATTCCCTATTCATAGATCTGCACCTGCCTTTATCGAGTTAGATACGAAATTATCTATCTTTGAAACAGGGATTAAGGTGGTCGATCTTTTAGCTCCTTATCGGCGTGGAGGAAAAATCGGACTATTTGGGGGGGCTGGAGTAGGTAAAAAAGAATCCGGAGTAATTAATGAAAAAAATTTTGAAGAATCAAGAATGCCCTCCGCAGTAGCGCTTGAAATAGCCGAAGCTAACTTGAGTAGAGCTGAGGGTACGAAAGAATTGGTTGAAGCGAAGCTAGCTCTCAGACGAGCTAGGATACGAGTCGAGGCTGTCAATTGGATTCCTATGAATGGGTACTCTGAGATAGAACGAGAAAAAGCAAATTTGATTCATGCTACTTCTATTAGTTTGGAACAATTAGAAAAGTCTAAAAACGAAACCCTTTATTTTGAAAAACAAAGAGCGATGAATCAAGTCCGACAACGGGTTTTCCAACAAGCCGTACAAGGGGCTCTAGGAACTCTGAATAGTTGTTTGAATACCGAGTTACATTTCCGTACGATTCGTGCTAATATTGGCATTCTCGGGTCCATGATGAAAGTTATACCATGTTCCACACTCAAGGGGTTATACGACATATCGGGTGTAGAAGTAGGCCAACATTTCTATTGGCAAATAGGAGGTTTACAAATTCATGCCCAAGTACTCATCACTTCCTGGGTCGTAATTACTATTTTGCTAGGTTCAGTCATCATAGCTGTTCGGAATCCACAAACCATTCCGACCGATGGTCAAAATTTCTTCGAATATGTCCTTGAGTTTATTCGAGACTTGAGCAAAACTCAGATTGGAGAAGAATATGGTCCTTGGGTTCCCTTTATTGGAACTATGTTCCTTTTTATTTTTGTTTCGAATTGGTCGGGTGCTCTTTTCCCTTGGAAAATTATAAAGTTACCTCATGGGGAATTAGCTGCGCCTACGAATGATATAAATACTACTGTTGCTTTAGCTTTACTCACGTCAGCGGCATATTTTTATGCAGGTCTTAGCAAAAAAGGATTGAGTTATTTCGAGAAATATATTAAACCAACTCCAATCCTTTTACCAATTAACATTCTAGAAGATTTCACAAAACCATTATCTCTTAGCTTTCGACTTTTCGGGAATATATTGGCGGATGAATTAGTAGTTGTTGTTCTTGTTTCTTTAGTCCCCTTAGTAGTCCCTATACCGGTCATGTTTCTTGGATTATTTACTAGTGGTATTCAAGCTCTTATTTTTGCAACGTTAGCCGCAGCCTATATAGGCGAATCCATGGAGGGTCATCATTCATTTCCAAATTATTACAAATACCAATTAACTGAGCGTTTGGATTATTGGAGTTATCGTGCCATTAGTCTAGGGTTTACCCTTTTAACCATAGGTATTCTTTGTGGAGCAGTATGGGCTAATGAGGCATGGGGATCCTATTGGAACTGGGATCCCAAGGAAACTTGGGCATTTATTACTTGGACCATATTCGCGATTTATTTACATAGTACAAATCCAAATTGGAAGGGTACGAATTCGGCACTTGTAGCTTCTATAGGATTTCTTATAATTTGGATCTGCTATTTTGGTATCAATCTTTTAGGAATAGGTTTACATAGTTATGGTTCATTTACACTCTTGGACGAAATGATAAAGGAGTCCCCGAAGACACATATACAAAAACCTGGAATACACAGGGAAACAATACAATTGGCCAAAACAGATAATGAGGATTATCTCCATATCATTTTGCATTTCGCGACAAATATAATCTGTTTGGCTATTTTAAGTGGTTCTTTTCTGGGTAATGAGGAACTTGTCATTCTTAATTCTTGGGTTCAGGAATTCGTCTATAATTTAAGTGACACAATAAAAGCTTTTTTCATTATTTTAGTTACTGATTTTTGGGTTGGATTTCACTCGACCCGCGCTTGGGAACTAATAATTAGTTGGGTCTACAACGATCAAATTATCTCTGGTCTCATTTCTACTTTTCCAGTGATTCTAGATACAATTGTGAAATATGGGATCTTCTATTATTTAAACCGTCTATCTCCTTCGCTTGTAGTCATTTATCATTCAATGAATGAAATGGTATATCTCTGGCTAATCTCAGGAATGGCTATTTTTATGGGGGATAGGGTAAAAATTGAAGTAAGTCGTTATGATTCATGTTACCTTGCCAATTTTTGGCAATATTATTTCCATTTTTGGATTCAACCGCGAAGGATCCAGCAAAAACCATTAGCAAACTCTTGCTTCGACTTTCTGGGTTATCTTTCCAGTGTAACAAGAAATCCCTTGGTAGTAAGGAATCAAATGCTGGAAAATGCATTTCTAATAGATACTCGAATTAAGAAATTGGATACCATAGTCCCCGCGATTTCTCTCATTGGATCTTTATCAAAAGCCCAATTTTGTACCGGATCGGGGCACCCTATTAGTAAACCCATTTGGACAGATTTATCAGATTGGTATATTCTTGATCGATTTGGTCGGATATGTAGAAATATTTTTCATTATTATAGTGGATCCAAAAAACAGACTTTGTATCGAGCTCGTAAACATAAAAGCACGGTACTCATGGGTGGGGCAAGCTCTTCTATTCTGGTTCATGGTTTCTCTTGGCTATATGGTTCATCTGGGGGGGAGATCGAGCTTCAAGAAATTGTGAATGGTCTTATCAATACACAAATGTATAACTCCCCAGGAATTTCAATTGCGCTTATATCCATCACTGTAGGACTTGGGTTCAAGCTTTCCCCCGCCCCTTTTCATCAATGGACTCCTGACGTCTACGAAGGAATGTTTCTGCTTCACGAATATGATATTTTCTGGACATTTCTAATAATAGCAAGCCTTATTCCTATTTTGGCATTTTGGATTTCAGGACTTTTAGCCCCGGTTAGTGAAGGACCAGAGAAGCTTTCTAGTTATGAATCGGGTATAGAACCCATGGGAGAAGCTTGGTTACAATTCCGAATACGCTATTACATGTTTGCTCTAGTTTTTGTTGTTTTTGATGTTGAAACGGTCTTTCTTTACCCGTGGGCAATGAGTTTTGATGTATTGGGTGTATCCGTTTTTATCGAAGCTTTCATTTTCGTGCTTATCCTAATTGTTGGTTTAGTTTATGCATGGCGCAAAGGAGCATTGGAATGGTCTGAATTCCTTCTAATGACTTATGCATTCTGTTATCATTTCCAATGGGAGGATTCCTTAGTCCAATTAAAGGAGGATTTCAAATGGATAGATGTCTTTGATTTCCACTGGAGATTAGGAATCGATGGGCTTTCATTAGGATCCATTTTATTGACAGGATTTATCACTACTTTAGCTACTTTAGCGGCTTGGCCGGTTACCCGGAATTCGCGATTATTCTATTTCCTGATGCTAGCAATGTATAGTGGCCAAATAGGATTATTTTCCTCTCGAGACCTTTTACTTTTTTTTATCATGTGGGAATTTGAATTAATTCCTGTTTACTTACTTTTATCCATGTGGGGGGGGAAGAGGCGCCTGTATTCAGCTACAAAATTTATTTTGTACACTGCAGGTGGTTCCATTTTTTTCTTAATCGGAGTTCTAGGTATGGGCTTATATGGTTCTAACGAACCAAGATTAGATTTTGAAAAATTAATTAACCAATCATACCCGGATACATTGGAAATACTATTATATTTAGGCTTCCTAATTGCTTATGCTGTTAAATTGCCAATTATACCCCTACATACATGGTTACCAGATACCCATGGAGAAGCGCATATGTTTGAGCATGTACTTTTTTTGAGTGTCTATTTATTTTCGATTGGTATCTATGGATTGATTACAAGCCGAAACATGGTTAGAGCTCTGATATGTCTTGAACTTATACTGAATTCAATTAATCTAAATCTTGTAACATTTTCTGATCTATTTGATAGTCGCCAATTAAAAGGCGACATTTTTGCAATCTTGTATAGCCCTGCGGCTGCTGAAGCAGCTATTGAATTATCCATTCTTTCTTCAATCCATCGTAACAGAAAATATCAATCAATCGAATTTTTTTTGTATGCTTTTTTTTTATTCCTTGGTGCAGTTGCAAAATCTGCACAGTTCCCTCTTCACGTATGGTTACCCGATGCTATGGAGGGCCCCACTCCCATTTCAGCCCTTATACACGCAGCAACCATGGCTCATTGGATTTTTCTTATAGCTCGACTTCTTCCTCTTTTCATATCCCTACCTTTGCTAATGAATTTTATTTCTTTAGTAGGTACAATAACACTCTTTTTAGGGGCTACTTTAGCTCTTGCTCAGAGAGATATTAAAAGAAGCTTAGCCTATTCTACAATGTCTCAATTGGGTTATATGATGTTAGCTCTAGGTATAGGTTCTTATCAAGCTGCTTTATTCCATTTGATCACTCATGCTTATTCGAAAGCTTTATTATTCTTAGGATCCGGATCTATTATTCATTCAATGGAACCTCTTGTTGGATATTCACCAGATAAAAGTCAGAATATGGCTCTTATGGGTGGTTTGAGAAAATATGTTCCAATTACAAGAACTACTTTTTTATGCGGTACACTTTCTCTTTGTGGTATTCCACCTCTTGCTTGCTTTTGGTCCAAAGATGAAATTCTTAGTAATAGTTGGTTGTATTTTGGAATAATAGCCTCTTTCACTGCAGGATTAACTGCGTTTTATATGTTTCGGGTATATTTACTTACCTTTGACGGGTATTTGCGTGTTCATTGTCAAAATTACAGTAGCACTAGTTCGTTCTATTCAATATCTTTATGGGGAAAAAGAAAAGGAGTCCATACGAATAGTGAATCGAAAAATGGATCCTTTGGCGTTAAAAACAGTTCTGTCTATCCTCATGAAACGGGAAATACAATGCTATTCCCTCTTCTCATATTACTCTTTTTTACTTTATTCATTGGATTCATAGGAATCCATTTTACCCTATTATCAAAATGGTTAACTCCAGCAAGTTTGAATTCTTCCATAAATTCGTATGAATTTTTAACCAATGCGATTTATTCCATAAGTATAGCTATTTTGGGTCTATTCATAGCATATATTTTCTATGGATCTGCTTATTCATTTTGGCAGAATTTGGATTTACTAAATTCCCTTTCAGATCAAGTAAAAAAAAGGATATACAGTTGGTCATATAATCGTGGTTATCTGGATATTTTTTATACTAGGGTCTTTACTTTGGGTATAAGAGGATTAACCGAACTAGCGCAGTTTTTTGATAAGGGTGTCATTGATGGAATTATCAATGGAGTGGGTATTGCTGGGTTTTGTATAGGAGAAGAAATTAAATATGTAGGAGGAGGGCGAATATCGTCTTATCTATTCTTTTTTTTATGGTATGTATCCTTATTCTTATTTCTTATGGATTTACCTGGACCCATACATGAGATTCTTTTGCTATTTTTGGGATTTGTTCTTCTATTAGGGGGTTTAGGGGTAGTATTACTTACCAACCCCATTTATTCTGCTTTTTCGCTGGGATTGGTTCTTGTTTGTATATCCTTATTCTATCTTTTATGGAATTCCTATTTGGTAGCTGTCGCACAATTCCTAATTTATGTGGGAGCTATAAATGTCCTGATCCTATTGGCCGTAATGTTTGTGAACAGTTCAGAATGGTTTAAAGATCAGAATTATTGGACTATTGGAGATGGGTTCACTTCACTCGTTTGTACAACTATTCCTTTTTCACTAATGGCTACTATCCCGGATACGTCATGGTATGGAATTCTTTGGACTACAAGATCAAACCAAATTGTGGAACAGGGTCTCAACAATAATCTTCAACAAATTGGGATTCATTTAGCAACCGATTTTTATCTTCCGTTTGAACTCATTTCTCTAATTCTTTTAGTTTCTTTGATAGGTGCAATTACTATGGCTCGGCAAATGGAAAAAATCGCGGAAATGTTCCCCATGTTAACTGGATTCATCAGTTATGGTCAACAAACAATACGCGCTGCAAGATACATTGGTCAAAGTTTCATAATTACCCTATCCCACACAAATCGTTTACCTATAACTATTCACTATCCTTATGAAAAATCAATTGCATCAGAGCGTTTCCGAGGGCGAATCCACTTTGAATTTGATAAATGTATTGCTTGTGAAGTATGTGTTCGCGTATGCCCAATAGATTTACCCCTTGTAGATTGGAGATTTGAAAAAGATAAAAAGAAACAATTGCTAAATTATAGCATTGATTTCGGAGTTTGTATATTTTGCGGTAACTGTGTTGAGTACTGTCCAACAAACTGTTTATCGATGACTGAAGAATATGAGCTTTCTACTTATGATCGTCATGAACCAATCTCCATAATTGGAGATTCCACAATTCAAACAATTCAGGGTTGGTTATCTAATTGGCTAGTCAAACATGAGGTGGTTCATAGATCTTTGGGCTTCGATCACCGAGGAATAGAGACTTTACAAATAAAAGCGGGAGATTGGGATTCCATTGCTGTCATTTTATATGTATATGGTTACAATTATTTACGTTCTCAGTGTGCTTATGACGTAGTACCTGGTGGATCTTTAGCTAGCGTATATCATCTTACGAGAATACAGTATGGTATAGATAACCCAGAAGAAGTATGCATAAAAGTCTTTGCCCCAAAGGATAATCCTAGAATCCCGTCCGTTTTCTGGATTTGGAGAAGTGCCGATTTTCAAGAACGCGAATCTTATGATATGGTGGGAATCTCTTATGATAATCATCCACGCCTTAAACGCATCTTAATGCCTGAAAGTTGGATAGGCTGGCCCTTACGTAAGGACTATATAACCCCCAATTTCTATGAAATACAAGATGCTCATATGAGTTTGATTGAGTTTCCCCTACTTGACCAAACAACTTCCAATTCTGTTATTTCAACTACACCAAATGATCTTTCGAATTGGTCAAGACTCTCCAGTTTATGGCCCCTTCTATATGGTACCAGTTGTTGTTTTATTGAATTTGCTTCATTAATAGGCTCGCGATTCGACTTTGATCGTTATGGATTGGTACCAAGATCAAGTCCTAGGCAAGCGGACCTAATTTTAACAGCTGGTACGGTAACAATGAAAATGGCTCCTTCCTTAGTGAGATTATATGAGCAAATGCCTGAACCAAAATACGTCATTGCTATGGGAGCCTGTACTATTACCGGCGGGATGTTTAGTACGGATTCTTATAGTACGGTTCGAGGAGTCGATAAGTTAATTCCTGTGGATGTCTATTTGCCGGGCTGTCCACCTAAACCGGAGGCGGTTATAGATGCCTTAACAAAACTTCGTAAGAAGATATCGCGAGAAATAGTGGAAGATCGAACTCTATCTCAAAAGGAAAATCGGTGTTTTACTACCAATCACAAACTTTATGTTCGGCGCAGTACTCATACTATGGAAAATAGAAATACTTTTTCTTGGGTAAAGGAACAGATGACTCGATTGATTTCTATATACGTAATAACTCGGACATCTATTTCAAATGCATATCCCATTTTTGCCCAGCAGGGTTATGAAAACCCACGAGAAGCAACTGGACGAATTGTATGTGCCAATTGCCATTTAGCTAATAAGCCAGTGGATATTGAAGTTCCACAAGCTGTGCTTCCTGATACTGTATTTGAAGCAGTTCTTCGAATTCCTTATGATATGCAACTGAAACAAGTTCTTGCTAATGGAAAAAAGGGAGGGTTGAATGTGGGTGCTGTTCTTATTTTGCCCGAGGGATTCGAATTAGCGCCCCCTGACCGTATTTCTCCTGAGTTGAAAGAAAAGATAGGAAATCTCTCTTTTCAGAGTTATCGTCCCAATATAAAAAATATTCTTGTGATAGGCCCTGTTCCGGGTAAGAAATATAGTGAAATCGTCTTTCCCATTCTTTCCCCTGACCCTGCTACGAAGAAAGATGTTCATTTCTTAAAATATCCCATATATGTAGGGGGGAATCGAGGAAGGGGGCAGATCTATCCTGATGGTAGCAAGAGTAACAATACGGTCTATAATGCTACGTCAACAGGTATAGTAAGAAAAATACTACGTAAAGAAAAGGGGGGATATGAAATAACCATAGTCGATGCATCGGGACGCCAAGTGGTTGATATTATACCTCCTGGGCCAGAACTTCTTGTTTCAGAGGGGGAATCCATCAAGCTTGATCAACCATTAACAAGTAATCCTAATGTGGGAGGGTTTGGTCAGGGGGATGCAGAAATAGTGCTTCAAGATCCATTACGCGTCCCAGGCCTTTTGTTCTTCTTCCCCTCTGTTATTTTGGCACAAGTTTTTTTGGGTCTTAAAAAGAAACCATTTGAAAAGGTTCAATTGTACGAAATGAATTTCATGACTTTTTACTATCGTCCAACCGTTACAGAGGCTTTTTCTTCGGTACAATACATAATGACTGAAGCCAACTTTGGTTGGTTAATCCGATCAGTTCATCGATGGTCAGCAAGTATGATGGTTCTAATGATGATCCTGCACGTATTTCGTGTGTATCTCACAGGTGGATTTAAAAAACCCCGCGAATTAACTTGGGTCACAGGTGTCGTTTTGGCTGTATTGACTGCATCCTTTGGTGTAACTGGTTATTCTTTACCTTGGGACCAAATTGGTTATTGGGCAGTCAAAATTGTGACAGGTGTACCTGAAGCGATTCCTGTAATAGGATCACCTTTAGTGGAGTTATTACGTGGAAGTGCTAGTGTGGGCCAATCCACTTTGACTCGTTTTTATAGTTTACATACTTTTGTACTGCCTCTGCTTACTGCTGTATTTATGTTAATGCACTTTCCAATGATACGTAAGCAAGGTATTTCGGGTCCTTTAGTATTAAGAGCCAAATTGGCTAAAGGGATGGGACATAATTATTACGGGGAACCCGCTTGGCCTAATGATCTTTTATATATTTTTCCAGTAGTAATTCTAGGTACGATTGCATGTAATGTCGGTTTAGCGGTCCTAGAGCCGTCGATGATTGGTGAACCGGCGGATCCGTTTGCAACTCCTCTGGAAATATTACCCGAATGGTACTTCTTTCCCGTATTTCAAATACTCCGTACGGTACCCAATAAGTTATTGGGCGTTCTCTTAATGGTTTCTGTACCAACGGGGTTATTGACAGTACCCTTTTTAGAGAATGTCAATAAATTCCAAAACCCATTTCGACGCCCCGTAGCTACGACAGTTTTTTTAATCGGTACTGTAGTAGCTCTTTGGTTAGGTATTGGAGCAACATTACCCATTGCAAAATCCTTAACTTTAGGTCTTTTTATGATTGAAGTTTTTCTATTTGGAATCGTCTTATTCCTAATTCCTATTACTTTAGCTGGATTATTCGTGACTCCGTATTTGCAATACAGGCGGGGTGATCAGTTGGATCTTATGCTTACAATAACTAGTTATTTCGGTTTTCTACTAGCTGCTTTAACTATAACCCTAGCTCTATTTATTGGTTTGAGCAAGATACGTCTTATTATGGATATAGTAAGTCTCGCTTGGGCTGCTTTAATGGTAGTCTTTACATTTTCTCTTTCACTAGTAGTTTGGGGGAGGTTGAGCGATATCGCGCACCATCATTTAGCTATTGCTATTCTTTTCCTGATCGCGGGTCATATGTATAGGAACAACTGGGGTATTGGTCATGGCCTTAAAGATATTTTAGAGGCTCATAAAGGACCATTTACAGGACAAGGCCATAAGGGTCTCTATGAAATCCTAACAACGTCATGGCATGCTCAATTATCTCTTAACCTAGCTATGCTAGGCTCTCTAACCATTGTTGTAGCTCATCATATGTACTCTATGCCCCCCTATCCATACCTAGCTACTGACTATGGTACACAACTTTCCTTGTTCACACATCACATGTGGATTGGCGGATTTCTAATAGTCGGTGCTGCTGCACATGCAGCCATTTTTATGGTAAGAGACTATGATCCAACTACTCGATACAACGATCTATTAGATCGGGTCCTTAGGCACCGCGATGCAATCATATCCCACCTTAATTGGGTATGTATATTTCTAGGTTTTCACAGTTTTGGCTTGTACATTCATAATGATACCATGAGTGCTTTAGGCCGTCCCCAAGATATGTTTTCAGATACCGCCATACAATTACAACCCATCTTTGCTCAATGGGTACAAAATCTCCATGCTTTAGCACCTGGCGTAACAGCACCTGGTGCAACAACAAGTACCAGCTTAACGTGGGGAGGCGGTGAGTTAGTAGCAGTAGGCGGGAAAGTAGCTTTGTTACCTATTCCATTAGGTACCGCAGATTTTTTAGTCCATCACATTCACGCATTTACCATCCATGTGACTGTATTAATACTTTTGAAAGGTGTTTTATTTGCTCGCAGTTCCCGTTTGATACCCGATAAAGCAAATCTTGGGTTTCGTTTCCCTTGTGATGGGCCTGGACGAGGGGGGACATGTCAAGTATCTGCCTGGGATCATGTTTTCTTAGGTCTATTCTGGATGTACAATTCAATTTCGGTAGTCATTTTCCATTTCAGTTGGAAAATGCAGTCGGATGTGTGGGGTACTGTAAGTGATCAAGGGATGGTAAATCATATCACAGGGGGAAACTTTGCACAAAGTTCCATTACGATTAATGGATGGCTCCGGGATTTCTTGTGGGCACAGGCATCCCAAGTAATTCAGTCTTACGGTTCTTCATTATCTGCATATGGTCTTTTTTTCTTAGGTGCTCATTTTGTCTGGGCCTTCAGTTTAATGTTCTTATTCAGCGGGCGTGGTTATTGGCAAGAACTCATTGAATCTATCGTTTGGGCTCATAACAAATTAAAAGTTGCTCCTGCTACTCAGCCTAGAGCCTTGAGCATTATACAAGGACGTGCTGTAGGAGTAACCCATTACCTTCTGGGTGGAATTGCCACAACATGGGCATTCTTCTTAGCGAGAATTATTGCAGTAGGAATGTCACATTCAGTAAAAATTTATGATACATGTATAGGATGTACTCAATGTGTACGAGCTTGTCCAACAGATGTATTGGAAATGATACCCTGGGATGGATGTAAAGCCAAGCAAATTGCTTCCGCTCCGAGAACCGAAGATTGTGTGGGTTGTAAGAGATGTGAATCCGCCTGCCCAACAGATTTTTTAAGTGTCCGAGTCTATTTAGGGCCTGAAACAACCCGCAGTATGGCTCTATCTTATATGACAGATTTGAACTTACCCTCTATTTTCGTACCTTTAGTAGGCTTAGTATTTCCGGCAATTGCAATGGCTTCTTTATTTCTTTATGTCCAAAAAAATAAGATTATCATGCGGGATCTAAAAACATATCTCTCTGTAGCACCCGTGCTAAGTACTCTATGGTTTGGGGCTTTAGCAGGTTTATTGATAGAAATAAATCGTTTATTTCCAGATGCTTTGTCATTCCCTTTTTTTATGACTGCAATTTTAGAGAGACGCGAAAGTACAAGCCTATGGGGTCGCTTCTGCAACTGGATTACTAGCACAGAAAATCGTCTTTACATTGGATGGTTCGGTGTTTTGATGATCCCTACCTTATTGACCTCAACTTCTGTATTTATTATCGCCTTCATTGCTGCTCCTCCAGTAGATATTGATGGTATTCGTGAACCTGTTTCTGGTTCTTTACTTTACGGAAACAATATTATTTCTGGTGCCATTATTCCTACTTCTGCGGCAATCGGTTTGCACTTTTACCCAATCTGGGAAGCTGCATCTGTTGATGAGTGGTTATACAATGGCGGTCCTTATGAGCTAATTGTTCTACACTTCTTACTTGGTGTAGCTTGTTACATGGGTCGTGAATGGGAACTTAGTTTCCGTCTGGGTATGCGCCCTTGGATTGCTGTTGCATATTCAGCTCCTGTTGCAGCTGCTACTGCTGTTTTCTTGATTTACCCTATTGGTCAAGGAAGTTTTTCTGATGGTATGCCTTTAGGAATCTCTGGTACTTTCAACTTTATGATTGTATTCCAGGCAGAGCACAACATCCTTATGCACCCATTCCACATGTTAGGTGTAGCTGGTGTATTCGGCGGTTCCCTATTCAGTGCTATGCATGGTTCCTTGGTAACCTCTAGTTTGATCAGGGAAACCACTGAAAATGAATCTGCTCTAGACTTAGCTATGGCTTTATACGAATTAGCGGTTTTTGATCCCTCTGACCCTGTTCTGGATCCAATGTGGAGACAAGGTATGTTCGTCATTCCCTTCATGACTCGTTTAGGAATAACCAATTCGTGGGGGGGTTGGAGTATTTCAGGAGGAACTGTAACAAATCCGGGTATTTGGAGTTATGAAGGTGTGGCGGGTGCACATATTGTGTTTTCTGGCTGTGTTTTCTTGGCAGCTATTTGGCATTGGGTATATTGGGACCTAGAAATATTTTGCGATGAGCGGACGGGAAAACCCTCTTTGGATTTGCCTAAGATCTTTGGCATTCATTTATTTCTCGCAGGGGTGGCTTGCTTTGGCTTCGGCGCATTTCATGTAACGGGTTTGTATGGTCCTGGGATATGGGTGTCCGATCCTTATGGACTAACTGGAAAAGTACAAGCTGTAAATCCAGCGTGGGGTGCTGAAGGTTTTGACCCTTTTGTTCCGGGGGGAATAGCCTCTCATCATATTGCAGCGGGTACATTGGGTATATTAGCGGGCCTATTCCATCTTAGTGTCCGTCCGCCTCAACGTCTATACAAAGGATTACGTATGGGCAATATTGAAACTGTACTTTCCAGCAGTATCGCTGCTGTTTTTTTTGCAGCTTTCGTAGTTGCCGGAACTATGTGGTATGGGTCAGCAACTACCCCAATCGAATTATTCGGTCCTACTCGTTATCAATGGGATCAGGGATACTTTCAGCAAGAAATATATCGAAGAGTTAGCAATGGGCTAGCCGAAAATCTTAGTTTATCGGAAGCTTGGTCTAAAATTCCCGAAAAATTAGCCTTTTATGATTATATTGGTAACAATCCGGCAAAGGGGGGATTATTCAGAGCAGGCTCAATGGACAATGGAGATGGAATAGCTGTTGGATGGTTAGGACATCCCGTCTTTAGAGATAAAGAAGGACGCGAGCTTTTTGTACGTCGTATGCCTACTTTTTTTGAAACATTTCCGGTAGTTTTGGTAGATGAGGAGGGAATTGTGAGAGCTGATGTTCCTTTTAGAAGAGCGGAATCCAAATATAGTGTTGAACAAGTAGGCGTAACTGTGGAGTTCTATGGTGGCGAACTTAATGGAGTAAGTTATTCTGATCCTGCTACTGTAAAAAAATATGCGAGACGTGCCCAATTAGGTGAAATTTTTGAATTAGATCGGGCTACTTTGAAATCGGATGGTGTTTTTCGTAGCAGTCCAAGGGGTTGGTTCACTTTTGGGCATGCTACCTTTGCTTTGCTCTTCTTGGATGCTCAAGTGGAATTTGGAACATTCCAAAAAGTTGCATTTGTATGGTCGGGAGAAGCTTACTTGTCTTATAGTTTAGGCGCTTTATCTGTCTTTGGTTTTATCGCTTGTTGTTTTGTCTGGTTCAATAATACGGCTTATCCAAGTGAGTTTTACGGACCTACTGGGCCAGAAGCTTCTCAAGCTCAAGCATTTACTTTTCTAGTTAGAGACCAGCGTCTTGGAGCTAATGTAGGATCCGCCCAAGGACCCACTGGTTTAGGTAAATATCTAATGCGTTCCCCAACTGGGGAGGTTATTTTTGGAGGGGAAACTATGCGTTTTTGGGACCTTCGTGCTCCATGGTTAGAACCTCTAAGGGGCCCCAACGGTTTGGACTTGAGTAGGTTGAAAAAAGATATACAACCTTGGCAAGAACGACGTTCGGCAGAATATATGACCCATGCTCCTTTAGGCTCTTTAAATTCTGTGGGTGGCGTAGCTACCGAGATCAATGCAGTCAATTATGTCTCTCCTAGAAGTTGGTTAGCGACCTCTCATTTTGTTCTAGGATTCTTCTTTTTTGTGGGCCATTTGTGGCATGCAGGAAGAGCCCGGGCTGCTGCAGCAGGTTTTGAAAAGGGAATCGATCGTGATTTGGAACCTGTTCTTTACATGAATCCTCTTAACATGTTACGTCAATTTGAACTTGCTCGGTCTGTTCAATTGCGGCCTTATAATGCAATTTCATTCTCTGCTCCAATCGCTGTTTTTGTTTCCGTATTCCTTATTTATCCACTGGGGCAATCTGGTTGGTTCTTTGCGCCGAGTTTTGGCGTAGCAGCCATATTTAGATTCATCCTCTTCTTCCAAGGATTTCATAATTGGACGTTGAACCCATTTCATATGATGGGAGTTGCTGGAGTATTAGGCGCGGCTATGTCTGGAAGCACGGGAGAACGTTCTTTTGCTGATATTATTACCAGTATTCGATACTGGGTTATTCATAGCATTACTATACCTTCCCTATTCATTGCGGGTTGGTTATTTGTCAGTACAGGTTTAGCTTATGACGTGTTTGGAAGTCCTCGGCCAAACGAGTATTTCACAGAAAGCCGACAAGGAATTCCGTTAATAACCGGCCGTTTTGATTCTTTAGAACAACTCGATGAATTTAGTATGACCATAGATCGAACCTATCCTATTTTTACAGTGCGATGGCTAGCTGTTCACGGACTAGCTGTACCTACTGTTTTTTTCTTGGGATCAATATCAGCAATGCAGTTCATCCAACGAATGGCTACACAAACCATTGAGGATAGTTCTAGATCTGGGCCAAGACGAACTACTGTAGGTGATTTATTGAAACCCTTGAATTCGGAATATGGTAAAGTCGCTCCGGGTTGGGGGACTACTCCTTTTATGGGGGTCGCAATGGCTTTATTCGCGATATTCCTATCTATCATTTTAGAAATTTATAATTCTTCTGTTTTACTGGACGGAATTTTAATGATGCTTACTCTCAAACTTTTTGTTTACACAGTAGTGATATTCTTTGTTTCCCTTTTTATCTTTGGATTCTTATCTAATGACCCAGGACGTAATCCTGGGCGTGAGGAGATGGCCGATACTACTGGAAGGATTCCTCTTTGGCTGATAGGTACTGTAACTGGTATTCCTGTGATTGGTTTAATAGGTGTTTTCTTTTACGGTTCATATTCTGGATTAGGTTCATCTCTAATGCCTAATATACTTAGTTTAACCTGTATCTGTTTTAATTCTGTTCTTTATCCGACTATTTTTTTCTTTGCCAAATTGCCCGAAGCTTATGCCATTTTCAACCCAATCGTAGATGTTATGCCTGTCATACCTGTACTTTTTTTTCTATTAGCCTTTGTTTGGCAAGCTGCTGTAAGTTTTCGAATGACACAATCAAACCCGAATGAACAAAATGTTGAAATGAATCGTACCAGTCTATACTGGGGTTTATTACTCATTTTTGTACTTGCTGTTTTATTTTCTAATTATTTCTTCAATATGGAAGTCAATATTCTCGCATTTATTGCTACCGCACTGTTCATTCTAGTTCCTACTGCCTTTTTACTTATTATTTATGTAAAAACAGTCAGCCAAAATGATATGGAAACCGCAACTTTAGTCGCCATCTCCATATCCGGTTTACTTGTAAGCTTTACTGGGTATGCCTTATATACCGCGTTTGGGCAACCCTCTCAACAATTAAGAGATCCATTCGAAGAACACGGGGACATGGAAGCATTGGTTTATACATTCCTTTTAGTTTCGACTTTAGGGATAATTTTTTTCGCTATCTTTTTCCGAGAACCACCTAAGGTTCCGACTAAAAAAATGACTATTGCTTTCCAATTAGCTGTTTTTGCATTAATTGCGACTTCTTCAGTCTTAGTGATTAGTGTACCCCTTGTATTTGCTTCTCCTGATGGTTGGTCAAATAACAAAAACGTTGTATTTTCTGGTACATCATTATGGATTGGATTAGTCTTTATGCGCTGGAGGCGTTTCTGCTTTGAAGCCATTTATAAATCACAGGCCGAAACGGGTGAAATCAAAGGGCATTATTTGAATGCGACTGCAGGTACATGCGAAGAAATGATTAAGAGAGCTGTATTTGCGAGGGAATTAGGGGCTCCTATCGTAATGCATGACTACTTAACTGGAGGATTCACGGCAAATACTAGTTTGGCTCATTATTGCCGCGACAATGGCCTGCTTCTTCACATCCACCGGGCAATGCATGCAGTTATTGATAGACAGAAAAATCATGGTATGCACTTCCGTGTACTAGCTAAAGCATTGCGTATGTCTGGTGGAGATCATATCCACGCCGGTACAGTAGTAGGTAAGCTAGAAGGGGAACGCGAAATGACTTTAGGTTTTGTTGATTTATTGCGTGATGATTATATTGAAAAAGATCGTAGTCGCGGTGTCTTTTTCACTCAGGATTGGGTATCAATGCCGGGTGTTATACCGGTGGCTTCAGGGGGTATCCATGTTTGGCATATGCCTGCTCTGACCGAAATCTTTGGAGATGATTCCGTATTTACATTTGGTGGAGGAACTTTAGGACATCCTTGGGGTAATGCACCCGGTGCTGTAGCTAATCGTGTGGCTTTAGAAGCTTGTGTACAAGCTCGTAATGAAGGACGCGATCTTGCTCGTGAAGGTAATGAAATTATCCGGGCAGCTTCCAAATGGAGTCCTGAGCTAGCCGCAGCTTGTGAAATATGGAAGGCGATCAAATTCTTCGAGCCGGTAGATATGATTCAACCTCAGACCCTTTTAAATGTAGCAGACAATAGTGGAGCTCGAAAATTGATGTGTATTCGAGTCATAGGAGCTGGTAATCAGCGATATGCTCGTATTGGTGATGTTATTGTTGCTGTAATCAAAGACGCACTGCCCAAAATGCCTCTAGAAAAATCCGAAATAGTGCGAGCTGTAATTGTACGTACATGTAAAGAATTCAAATGCGAAGACGGTATAATAATACGCTATGATGACAATGCAGCGGTTATCATTGATCAAAAAGGAAATCCAAAAGGAACTCGAGTTTTTGGTGCGATCGCCGAGGAATTGAGAGAATTGCACTTTAATAAAATAGTTTCATTAGCTCCTGAAGTATTAATGAAGGGAAAATCCTGCCGGGGCAATCGTATTTGTTTTGGCAGATACGCTCTTCAAGCGCTTGAACCCACTTGGATCACAGCGAGACAGATAGAAGCAGGGCGAAGAGCAATGATACGATATGCAAAACTATGGGTACGTATATTTCCCGACAAACCTGTTACAATAAGACCTACGGAAACACGTATGGGCTCGGGAAAGGGGATCCCCGAATTTTGGGTAGCCGTTGTTAAACCGGGGCGAATACTTTATGAAATGGGCGGAGTATCTGAAACTGTAGCTAGAACAGCTATCTCTATAGCTGCCAGTAAAATGCCCATACGATGTAAGTTTCTTATGCCCTTAGGCACAGCCATACATAACATAGAAATCACACGTGGAAGGGGTGGGCAATTAGCTAGAGCAGCAGGTGCTGTAGCGAAACTGATTGCAAAAGAAGGTAAATCGGCCACATTAAGATTACCATCTGGGGAGGTCCGTTTGATATCCCAAAAATGCTTAGCAACAGTCGGACAAGTGGGTAATGTTGGGGTGAACCGTAAAAGTTTGGGTAGAGCCGGATCTAAGTGTTGGCTAGGTAAACGCCCCGTAGTAAGAGGGGTAGTTATGAACCCTGTGGACCACCCCCATGGGGGCGGTGAAGGGAAAGCCCCCATTGGTAGAAAAAAACCCACAACGCCTTGGGGTTATCCTGCGCTTGGAAGAAGAACTAGGAAAAGGAAAAAATATAGTGATAGTTTTATTCTTCGTCGAGGATATATAGCTCGGAGACGACGAACGAAAATGGCCTCAAACTTTAGAGGGGCTCATTTAAGACTTAATCGAATGATTACTCAACAGATAAGGAGAGCTTTCGTTTCCTCTCATCGAGATAGAGGCAGGCAAAAGAGGGATTTTCGTCGTTTGTGGATCACTCGGATAAATGCAGCAACGCGAATATATAAAGTATTCGATAGTTATAGTAAATTAATACACAATCTGTACAAAAACGAATTGATTCTTAATCGTAAAATGCTTGCACAAGTAGCTGTATCAAATCAAAATAATCTTTACACGATTTCCAATAAAATATTCATCACTAAAGGAGGTAGTTTTTCCATAAAAAATCTTTGGAAGAAAAAGACTTATTTTTCCATAGTGCAATCCTATTTTCTAGCAAAACACAATACACCGGGTCAATTAGAATTGAGAAAATTTTGTCGCTATTGTCGCAAGCATACGACTCATGAAGAAATAAAGATGAAAATAAGAGCTTCCGTTCGTAAAATTTGTACAAAATGTCGACTGATTCGTAGGCGCGGACGAATTAGAGTCATTTGTTCCAATCCGAAGCATAAACAAAGACAGGGGGTGCGAAGACTACAGTGGAAGTGTGTTGAATCAAGAGTAGACAGTAAGCGTCTTTATTATGGTCGTTTCATTCTGTCCCCGCTTATCAAGGGTCAAGCGGATACTGTCGGTATTGCCCTGCGAAGAGCTTTACTTGGAGAAATAGAAGGAACATGTATCACACGTGCAAAATCTGAGAACGTGCCACACGAATATTCTACAATAGTAGGTATTGAAGAATCCGTACAAGAAATCTTACTCAATTTGAAAGAAATTGTATTGAGAAGTAATCTATATGGAGTTAGAGACGCATCAATTTGCGTTCCTAGATACATAACTGCTCAAGATATCATCTCACCACCTTCCGTAGAAATCGTTGATACGGCACAACATATAGCTACCCTGACAGAGCCCATTGATTTCTGTATTGAATTACAGATCAAGAGAGATCGCGGATATTACAGTTATCCTATAGATGCTGTATCCATGCCGGTTCAAAATGTGAATTATAGTATTCAGGAGATACTTTTTCTAGAAATATGGACAAATGGAAGTTTAACTCCTAAGGAAGCACTTTATGAGGCTTCTCGGGATTCTAGGGTTTCCGTTATAGCTGAACGCGAGGGAAAGATTATTTCTGCTGATAGTCACAAGATCATTTTATCAAGTAATGGGATTCCTTTAGTTGTGCATTGGCGCTCTAACAAAAATACTTGTATGCATCAAAAACCTCGGGTTCGGCAGGGTAAATGCATTAAAAAAGGGCAAATTTTAGCAGAGGGGGCTGCTACAGTTGGTGGGGAACTCGCTTTAGGAAAAAACGTATTAGTAGCTTATATGCCGTGGGAAGGTTACAATTTTGAAGATGCAGTACTAATTAGCGAACGTTTGGTATATGAAGATATTTATACTTCTTTTCACATCCGAAAGTATGAAATTGAGACTGCTACGACAAGCGAAGCTGAAAAAATCACTAAAGAAATACCCCATCTAGGAGAACATTTACTTCGCAATTTGGGCATAAATGGAGTTGTGATGTTGGGATCCTGGGTAGAAACTGGCGATATTTTACAGGTTAATAAGATGATCGACCAGTATAAACATCAACAACTTCAAATTGGACTCGTTTCCCCTCAACAAATAAAGGCTTGGGCCAACAAAATCGGCGAAGTCAAAAGGCACTCTACTTTTCATTATAAAAGCGATAAACCAGAAAAAAATGGATTGTTTTGCGAAAGAATCTTTGGACCCATACAAAGCGGAATTTGTGCTTGTGGAGCAGAAAAAGAAGACGAAAGATTTTGCAAAAAATGCGGGGTAGAATTTGTGGATTTTCGGATACGAAGATATCAAATGGGATACATCAAACTCGTATGTCCAGTGACTCATGTGTGGTATTTGAAAGGTCTTCCTAGTTATATCGCGAATCTTTTAGATAAACCCCTTAAGAAATTAGAGGGCCTAGTATACGGCTTCTCTTTTGCTAGGCCCAGCGCTAAAAAACCTACTTTCTTACGGTTACGAGGTTTATTCGAAGATGAAATTGCATCCTGTAACCACAGCATTTCACCTTTTTTCACATTTCGAAATCGGGAAATTGCGACAGGAGCGGGTGCTATTAGAGAACAATTAGCGGATTTGGATTTGCGAATTATTATAGAGAATTCCTTGATAGAATGGAAGGAATTATGGGAAGATAGAAAACGAATAAGAAAAGTTTTTTTGATTAGACGCATGCAATTGGCGAAACATTTTATTCAAACAAATGTAGAACCAGAATGGATGGTTTTGTGCTTATTACCGGTTCTTCCTCCTGAATTGAGACCCCTTTATTATAAGTCTGGGGAGAACATGGTGACTTCGGATATTAATGAACTTTATAAGACAGTTATCCGTCGGAACAACAACCTTGCCTTAGCGCCAGCAGATTTAGTAATGTGTCAGGAAAAATTGGTACAAGAAGCTGTGGATACACTTCTTAACGGGTCCCGTCAACCAACGAGGGATCGTCATAATAAAGCTTACAAGTCACTTTCAGATGTTATTGAAGGTAAAGAGGGAAGGTTTCGTGAGACTCTGCTTGGGAAACGGGTCGATTACTCGGGGCGTTCTGTCATTGTTGTGGGTCCTTCGCTTTCATTACATCAATGTGGATTACCTCTAGAGATAGCTATAAAGCTTTTCCAACTATTTTTAATTCGCGATTTAATCAGGAAACGTGTTACTTCTAACGTCGGGATTGCTAAAAGGATAATTGGGGAAAAGAAACCCATTGTATGGGAAATACTTCAAGAAGTTATGCGGGGACATCCTGTATTGTTGAATAGAGCACCCACTCTGCATAGATTAGGCATACAGGCCTTCCAACCCACTTTAGTAGAGGGACGTACTATTTGTTTACACCCATTAGTGTGTAAGGGCTTCAATGCAGACTTTGATGGGGATCAAATGGCTGTTCATCTACCTTTATCCTTGGAAGCTCAGGCGGAAGCCCGTTTACTTCTGTTTTCTCATATGAATCTCCTGTCTCCCGCTATTGGAGATCCTATTTGCGTACCAACTCAAGACATGCTTATCGGACTTTATGTATTAACGATTGGAAATCGTCGAGGTATTTGTGCAAATAGATATAGTTGCGGAAACGATCCAAATAAAGAACCCCATTTTTTTAGTTCCTATGATGCACTGGGAGCTTATAGACAGAAACGAATCGGTTTAGACAGTCCTTTGTGGCTCCGATGGCGCGTCATTGGGTCAAGAGAAGTTCCAATCGAAGTTCAATATGAATCTTTGGGGACTTATCATGAGATTTATGCCCACTATCTAATAGTGGGAAATAGAAAAAAGGAAATCTGCTCTATATATATTCGAACCACTCTTGGTTATATTTCTTTTTATAGAGAAATAGAGGAAGCCGTACAAGGATTTAGCCAAGCCCCAAATTTAGCAACACTTTTCCCGCGGGATCTCTTGCAGGAAAGGGATAATCTCCAACTTCGAGTTGTCAATTTTATTTCTCATACTCAAAGAATTTCTCACACGAATAGTCAATTCGTTCGAACTTGCTTAGTAGTGAATAAACAAGAAGAGGAAGAGGTTCATTCCCTTGTTGAGATAAGAGCAGATCTGATTCGCGATTTCATAAGAATTGAGTTAGTCGCAAGAAGGTATGATAGGACAAGTTCACGACCGATTCCCAATAGGTTAGATTCCAAGGCGAAGATGGGCACCTTGTTGATGATTTTGCCGGCATCCAATTGTTCTCGAATTCCCTTGGGCTCTATTGTACCTAATAATTTTTCTTCATCTTACCTAACGCATAATAAGATCCTGTTAAAGAAATATCTTAAATACTCTTTAATAGATGAAAATGGAAGGATTTATAATTCCTTGAATCCATTCCATTTGAATTGGTTTCTCCATCAGGATTATTGTGAGGAGACATCGGCAATAATTCGTCTTGGACAATTTATTTGCGAAAATGTATGTCTATTGATAAAAAAATCTGGTCAAATTTGCATTATTAATATGGATTCCTTTGTTATAAGATCAGCTAAGCCTTATTTGGCCACTACAGGAGCAACTGTCCATGGTCATTATGGAGAAATTCTTTACAAAGGAGATAGGTTAGTTACGTTTATATATGAAAAATCGAGATCTAGTGACATAACGCAGGGTCTTCCAAAAGTGGAACAAATCTTCGAAGCGTCACTATCGCCGAATCTTGAAAGGAGAATTGAGGGATGGAACGAGCGTATACCAAGAATTCTTGGGATCCCCTGGGGATTCTTGATTGGAGCGGAGCTAACCATATCCCAAAGTCGCATCTCTTTGGTTAATAAGATCCAAAAGGTTTATCGATCCCAAGGGGTAGAGATCCATAATAGACATATAGAGATTATTATACGCCAAGTAACATCAAAAGTGCGGGTTTCCGAAGATGGAATGTCTAATGTTTTTTTACCTGGGGAATTAATCGGACTATTGCGAGCGGAACGAGCAGGGCGGGCTTTGGATTCTATCTATTATCGGGCAATCTTATTGGGAATAACAAGGGCTTCCCTGAATACCCAAAGTTTCATATTTGAAGCAAGTTTTCAAGAAACCACTCGAGTTTTAGCAAAAGCTGCCCTACGAGGTCGTATTGATTGGTTGAAAGGCCTGAAAGAAAACGTAGTTCTGGGAGGGATTATACCTGCTGGTGGATTCCAAAAAGCGCGTTTTAGTTTACGTAAGAGTGCACGTAGAATAATAAAAGGAGTTATTCATGTTCAAGCTAGTTTCAACAATACCATTATAACAGTTACAGATCTACAAGGTCGGGTGGTTTTCTGGTCCTCCGCGGGTACTTGTGGATTCAAAAGCTCAAGAAAAGCATCCCCCTATGCTGGTCAAAGAACAGCGGTAGATGCTATTCGTACAGTGGGTATGCAACGAGCAGAAGTTATGGTAAAGGGTGCTGGTAGCGGAAGAGATGCTGCATTAAGAGCCATTGGTAAAAGTGGTGTACGATTAAGTTGTATACGCGATGTAACACCTATGCCGCATAATGGATGTCGACCTCCTAAAAAAAGACGTCTAATGGCAAGAAAAAGTTGGATTCAGAGGGAGAAGAAGCGGCAGAAATTAGAACAGAAATATCATTTGATTCGTGGTTCCTCAAAAAAAAGCAAAGTTTCATTCTTGGAAGAAAAGAAAATCCAGCAAAAATTGCAATCCCTACCACGTAATAGTGCACCTACACGCCTTCATCGACGTTGTTTTTTGACCGGAAGGCCTAGAGCTAACTATCGAGACTTTGGGCTATCCGGACACATACTTCGAGAAATGGTTCAATCATGTTTGTTACCGGGTGCAACAAGATCCAGTTGGGTAAAACTTCGTTTAAAACGATGTGGTAGAAAGTTTTATGATCCGATAAAGAATCAAACTTGTTTAAATGTTCCAGCGATTCTCTATTTCCTTGAAAAAGGTGCTCAACCTACAAGAACAGTTTTTGATATTTTAAGGAAGGCAGATTTCTTTATGGTTGGCCAGACAATCGCCATTCATAATGGAAAGGAACATATACCTATTTATATAACAAATCCCATGGTAGGTCACAAATTGGGGGAATTCGTGCCGACTCGGGGAAGAAAGGATAATAAATCTCGTCGTATGACAAGAAGATATTGGAACATCAATTTGAAAGAGATGATAGAAACAGGAGTTCATTTTGGTCATGGCATTAAGAAATGGAATCCTAAAATGGCCCCCTACATCTTGGCAAAGCGTAAAGGTATTCATATTACAAATCTCGCTAGAACGGCTCGCTTTTTATCAGAAGCGTGTGATTTAGTTTTTGATGCAGCAAGTCAGGGAAAAAGTTTCTTAATTGTTGGTACCAAAAAAGTAGCGCATTCAGTAGCATCAGCTGCAGAAGATCAAAAAATACGGAATTGTATCGAGAACTATATACAATCCGAAGTAATTACACATATAGAAATTCAAAAAGAATTAGAGAAAAATCTACAAAAGGAAGTAAACCAGAGACTTCATATTGCTATCGAAAAAGTGAAAAACCCTTATAGACAACCTAATATTCTTGCAGAATATATAGCTTTCCAATTAAAAAATAGAGTTGCATTTCGAAAGGCAATGAAAAAAGCCGTTGAACTAACTAAAGCGGATACAAAGGGAGTCAAAGTAAAAATTGCAGGTCGTCTCGGAGGGCAAGAAATTGCACGTGCCGAATGCACCCAAAAGGGTCCACTTCCCCTACAAACAATTCGTGCTAAAATTGATTATTGCTGCTATCCAATTCGAACTATCTATGGAGTATTAGGTCTAAAAATTTGGCTATTCGTAGACATGTCCCGCTATCGAGGACCTCGTTTCAAAAAAATTCGCCGTCTGGGAGCTTTACCAGGACTCACTAGAAAAACACCTAATCAACTCCAGAAAAAAGAGCAATATCGTATTCGTCTTCAAGAAAAACAGAAATTGCGTTTTCATTATGGTCTGACAGAACGACAATTACTTAGATATGTCCATATCGCTGGAAAAGCAAAAAGGTCAACAGGTCAGGTTTTACTACAACTACTTGAAATGCGTTTGGATAATATACTTTTTCGATTGGGTATGGCTTCAACCATTCCTGGGGCCCGGCAATTAGTTAACCATAGACATATTTTAGTTAATGGTCGTATAGTCGATATACCAAGTTTTCGTTGCAAACCCCAAATTACTACGAAGGATAACCAAAGATCAAAACGTCTGATTCAATTGCAATATAAAGGACTAGTCAAAAAAATAATAGCTAGGAAATGGATCGGTCTGAAAATAAATGAGTTGTTAGTTGTGGAATATTACTCTCGTCAGACTATGGTGGTTAACCGTATTATGAAAGACGGAAAAAAATCATTGGCTCATCAAATTCTCTATCGAGCCGTGAAAAAGATTCAACAAACAGAAACAAATCCACTATTGGTTGAGGCAAATAGAATGGGCAAGGACACTATTGCTGATTTACTAACCTCTATAAGAAACGCGGACATGAATAAAAAAGGAACGGTTCGAGTCGCATCTACAAATATTACCGAAAACATTGTTAAAATACTTCTACGAGAGGGTTTTATTGAAAGTGTTCGGAAACATCAGGAAAGTAACAAATATTTCTTGGTTTTAACTCTGCGAAGAAAAGGAATCATCAGTCGACCCGGCTTACGAATTTATACCAACTATCAAAGAATTCCTAAGGTTTTGGGCGGAATGGGAATTGCTATTCTTTCTACTTCGCGGGGTATAATGACAGATCGAGAAGCTCGACTAAACAAAATTGGAGGAGAAATCTTATGTTATATATGGATGGACCGAACTGTCTCACGACGTTCTGAACCCAGCTCACGTACCGCATTAATGGGCGAACAGCCCAACCCTTGGAACCACCTACAGCTCCAGGTGGCGAAGAGCCGACATCGAGGTGCCAAACCTTCCCGTCGATGTGGACTCTTGGGGAAGATCAGCCTGTTATCCCTAGAGATGAATTGGCGATCAGAACATATATGGATAGAACTTCTAAAAGGTTCTCGAAAAAGAGGTAATTTTTTCTGGGCCTGTATTCTTTTTCTAGGTTCACTAGGATTCTTAGGGGTTGGAGCTTCCAGTTATCTTGGTAAGAATATGCTATTTTTATTTCCATCTCAACAAATTATTTTTTTTCCACAGGGGGTCGTGATGTCTTTCTACGGAATCGCGGGCCTATTCATTAGCGCTTACTTATGGTGCACTATTTTGTGGAATGTAGGCAGTGGTTATGACCTTTTCGATAAAAAAGAGGGAATAGTGTGCATTTTTCGTTGGGGATTCCCCGGAATAAAACGTCGCGTCTTCCTTCGATTCCTTATGCGGGATATCCAATCAATTAGAATTCAGGTTAAAGAGGGTCTTTATTCTCGTCGTATCCTTTATATGGAAATCCGGGGCCAGGGGGTCATTCCCTTGACTCGTACTGATGAGAAGTTGACTCCACGAGAAATTGAACAAAAAGCTGCCGAATTGGCCTATTTCTTGCGTGTACCCATTGAAGTATTTGTAGAGGTAGAAACTATCCATTCTTTTTCGAAATCGGAATTTTTAAAAGAAGTCTATGGACTGATATGGATTCTACCCATTTTGACCCTCTTAGTGGGAATCACAATAGAAGTACTCGTAATTGTGTGGTTAGAAAGAGAAATATCTGCATCGATACAACAACGTATTGGCCCTGAATATGCTGGGCCTTTGGGACTTCTTCAAGCTATAGCAGATGGGGCTAAGCTACTTTTTAAAGAAGATCTTCTACCATCCCGGGGAGATATTCCTTTATTTAGCATCGGACCCTCTATAGCAGTTATCTCCATTCTACTAAGTTTTTTAGTTATTCCGTGGGGATATCATCTTGTTTTAGCCGATCTTAGTATTGGTGTTTTTTTATGGATTGCTATTTCAAGTATTGCTCCTATAGGTCTTCTTATGGCAGGATATAGCTCAAATAATAAATATTCTTTTTCAGGTGGTCTACGAGCCGCGGCTCAATCTATTAGTTATGAAATACCATTAACTTTTTGTGTGCTAGCGATATCTCTAAGTTTAAGTACAGTTGATATAGTGGAAGCGCAGTCAAAATATGGTTTTTGGGGGTGGAATATTTGGCGTCAGCCTATAGGCTTTTTAGTTTTTCTAATTTCTTCTTTGGCCGAATGTGAAAGATTACCCTTTGATTTACCAGAAGCAGAGGAAGAATTGGTAGCAGGTTATCAAACCGAATATTCCGGTATCAAATATGGTTTATTTTTTCTTGTTTCTTACCTAAATTTATTAGTTTCCTCTTTATTTGTCACAGTTCTTTACTTAGGCGGGTGGAATTACATCCCCATTTTGTTTGAAATGACAATGGGTATCCTTATTACATTCACTAAAGCTTATTTATTTCTCTTCGTTTCTATCACAATAAGATGGACTTTACCCAGGATGAGAATGGATCAATTATTAAATCTTGGATGGAAATTTCTTTTACCTATTTCCCTGGGTAATCTCTTATTAACAACTTCTTCCCAACTTGTTTCACTCATGGAATTAAGATTTCCCAGGTTTAGCCAAGGCTTAGCTCAGGACCCCACTACTCGTCGTATTTGGTTTGGTATTGCTACCGCACATGATTTCGAAAGTCATGATGATATTACTGAGGAACGTCTTTATCAGAACATTTTTGCTTCTCACTTTGGGCAGTTAGCAATAATCTTTCTGTGGACGTCCGGAAATCTGTTTCACGTAGCTTGGCAAGGAAATTTTGAATCATGGATCCAGGATCCTTTACATGTAAGACCTATTGCTCATGCGATTTGGGATCCTCATTTTGGTCAACCCGCTGTGGAAGCCTTTACTCGAGGAGGTGCCACCGGTCCAGTAAATATCGCCTATTCTGGGGTTTATCAGTGGTGGTATACAATTGGATTACGCACCAACGAGGATCTTTATACTGGAGCTCTTTTTCTATTATTTCTTTCTACTCTATCCTTAATAGCGGGTTGGTTACACCTACAACCCAAATGGAAACCAAGTCTTTCGTGGTTTAAAAACGCGGAATCTCGTCTCAATCATCATTTGTCAGGACTTTTCGGGGTAAGTTCTTTGGCTTGGACAGGACATTTAGTCCATGTTGCTATTCCCGGATCCAGGGGGGAGTACGTTCGATGGAATAATTTCTTAGATGTATTACCCTATCCCCAAGGGTTAGAACCCCTTCTCACGGGTCAGTGGAATCTTTATGCCCAAAACCCTGATTCGAGTAATCATTTATTTGGTACCGCTCAAGGGGCAGGAACTGCCATTTTAACCCTTCTTGGGGGATTCCATCCACAAACGCAAAGTTTGTGGCTGACCGATATTGCTCATCATCATTTAGCTATTGCATTTATTTTTCTCATTGCCGGTCATATGTATCGAACTAACTTCGGAATTGGGCACAGTATCAAAGATCTTTTAGAAGCACATACTCCTCCGGGAGGTCGATTAGGGCGGGGGCATAAGGGCCTTTATGACACAATCAATAATTCGATTCATTTTCAATTAGGTCTTGCTCTAGCTTCTTTAGGGGTTATTACTTCCTTAGTAGCTCAACATATGTACTCTTTACCTGCTTATGCATTCATAGCACAAGACTTTACTACTCAAGCTGCTTTATATACTCATCACCAATACATCGCGGGTTTCATCATGACAGGGGCTTTTGCTCATGGAGCTATTTTTTTCATTAGGGATTACAATCCGGAACAGAATGAGGATAATGTATTGGCAAGAATGTTAGACCATAAAGAAGCTATCATATCTCATTTAAGTTGGGCCAGCCTGTTTCTGGGATTCCATACCTTGGGCCTTTACGTTCATAACGACGTCATGCTTGCTTTTGGTACTCCAGAAAAGCAAATCTTGATCGAACCTATATTTGCCCAATGGATACAATCCGCTCATGGTAAGACGACATATGGGTTCGATATACTCTTATCTTCAACGAGTGGCCCCGCCTTCAATGCAGGTCGAAGCATATGGTTGCCCGGATGGTTGAATGCTGTTAATGAGAATAGTAATTCACTTTTCTTAACAATAGGACCGGGGGATTTCTTGGTTCATCATGCTATTGCTCTAGGTTTGCATACAACTACATTGATTTTAGTAAAGGGTGCTTTAGATGCACGCGGTTCCAAATTAATGCCGGATAAAAAGGATTTCGGTTATAGTTTTCCTTGTGACGGCCCGGGGCGCGGCGGTACTTGTGACATTTCTGCTTGGGACGCATTTTATTTGGCAGTTTTCTGGATGTTAAATACCATTGGATGGGTTACTTTTTATTGGCATTGGAAACACATCACATTATGGCAGGGTAACGTTTCACAGTTTAATGAATCCTCCACTTATTTGATGGGATGGTTAAGAGATTATCTATGGTTAAACTCTTCACAACTTATCAATGGATACAATCCTTTTGGTATGAATAGTTTATCGGTATGGGCGTGGATGTTCTTATTTGGACATCTTGTTTGGGCTACTGGATTTATGTTCTTAATTTCCTGGCGTGGATATTGGCAGGAATTAATTGAGACTTTAGCATGGGCTCATGAACGCACACCTTTGGCTAATTTAATTCGCTGGAGAGATAAGCCAGTGGCTCTTTCCATTGTGCAAGCAAGATTGGTTGGA
>Bolbosc_culmis2_Bolbosc_culmis2
CGAGCTGACGAAATTAGTAATATTATCCGTGAACGTATTGAACAATATAATAGAGAAGTCAAAATTGTGAATACCGGTATTGTACTTCAAGTAGGTGATGGTATTGCTCGTATTTATGGTCTTAATGAAGTCATGGCAGGTGAATTAGTAGAATTTGAAGAGGGTACAAAAGGTATTGCTCTGAATTTGGAATCCAAAAATGTTGGCGTTGTATTAATGGGTGATGGTTTGATGATAAAAGAGAGAAGCTCTGTAAAAGCAACAGGAAGAATTGCTCAGATACCTGTTAGTGAAGCTTTTTTAGGTCGTGTTATAAATGCCTTGGCTCAACCTATTGATGGAAGAGGCCCAATTGCATCTTCTGAATTTCGATTAATTGAATCCCCTGCGCCTGGTATTATTTCGAGACGTTCTGTATATGAGCCCCTTCAAACAGGGCTTATTGCTATTGATGCAATGATCCCTATAGGACGGGGTCAGCGAGAATTAATTATTGGGGACAGACAGACTGGTAAAACAGCAGTAGCCACAGATACGATTCTCAATCAAAAAGGGCAAAATGTAATATGTATTTATGTAGCTATTGGTCAAAAAGCATCTTCTGTGGCTCAGGTAGTGACTACTTTCCAGGATAAAGAGGCCATGGAATACACTATTGTCGTAGCTGAAATGGCGGATTCAGCTGCTGCATTACAATACCTCGCACCTTATACAGGAGCAGCTCTGGCTGAATATTTTATGTATCGTGAACATCATACTTTAATAATTTATGATGATCTTTCTAAACAAGCACAAGCTTATCGCCAAATGTCTCTTCTATTAAGAAGGCCCCCTGGTCGTGAAGCGTATCCAGGAGATGTTTTTTACTTGCACTCACGCCTTTTGGAAAGAGCTGCTAAATTAAGTTCTCATTTAGGTGAAGGAAGTATGACTGCTTTACCAATAGTTGAGACTCAATCTGGAGATGTTTCAGCCTATATTCCTACTAATGTAATTTCTATTACAGATGGACAAATATTTTTATCTGCTGATTTATTCAATGCTGGAATTCGACCTGCTATTAATGTGGGTCTTTCTGTTTCTAGAGTAGGATCTGCAGCTCAAATTAAGGCTATGAAACAAGTAGCTGGAAAATTAAAATTGGAACTAGCCCAATTCTCAGAGTTAGAGGCCTTTTCACAATTCGCTTCTGCCCTTGAAAAAACTACTCAGAATCAATTGGCAAGAGGCCGACGATTACGCGAGTTGCTTAAACAATCCCAATCAGAGCCTTTAACAGTGGAAGATCAGGTAGCTACTATTTATACAGGAACGAATGGATATCTTGATGCCTTAGAGATTGGACAGGTAAGGTTTTTTCTTAACAAACTGCGTACCCACTTAAAAAATAAAAAACCTGGATTTCAAGAGATTATATCTTCTACGAAGACATTTACCGAGGAGGCAGAAGCTTTTTTGAAGGAAGCTATTCAAGAAGAAATGAAAGTCTTTGTGGTTGGGCATATTGCTCAAATTATTGGCCCAGTACTCGATATTGTCTTTCCTCCGGCTTTGGTAGTTAAGGGTCGAGATACGGTTGGTCAGCAGATTAATGTTACTTGTGAGGTGCAACAATTATTAGGAAATAATCGAGTTAGAGCTGTAGCTATGAGTGCTACAGAGGGTTTAACGAGAGGAATGGAAGTGATTGACACAGGGGCTGCTCTAAGTGTTCCAGTTGGTGGAGCGACTCTCGGACGAATTTTCAACGTTCTTGGAGAACCTATTGATAATTTAGGTCCTGTGGATATTAGTACAACATCTCCTATTCATAGATCTGCACCCGCTTTTATAGAATTAGATACAAGATTATCAATCTTTGAAACAGGTATTAAAGTAGTAGATCTTTTAGCTCCTTACCGCCGTGGAGGAAAAATCGGACTATTCGGAGGAGCTGGAGTAGGTAAAAAAGAATCCGGAGTTATTAATGAAAAAAATCTTTCGGAATCAAGAATGCCTTCCGCAGTAACTCTTGAAATAGCTGAAGCGAACTTGAGGAAAGCTAAGGGTAAAAGACAAGTGATTGAAGCGAATCTAGCTCTTAGACGAGCTAGGACACGAGTAGAGGCTGTCAAAGTTATTTCCATAAATGAATACTCTGATTTGGAACGAGAAAAACAAAATATCATTAAAATTGGTGATGAGAAGTTGAAACGATTCAAAAAAAATAAGAAAGAAAGCCTTTGTTTTGAACAAGAAAGAGCAATAAACCAAGTCCGACAACGAATTCTGCAACAAGTCTTACAAAGAGCACTGGGAACTATAAAAAGTTCTTTAAATAGTGAGTTACATTCTCGTACGATCCGTACTAATATTGCCATTCTCGGTGCCATAATGAATCTTATGTCATCTTCCGCATATAATGTGTTATCTGAGATATCTGCTGTAGAAGTAGGCCAACATCTCTATTGGCAAATAGGAGGTTTACAAATCCATGCCCAAGTACTTATCACTTCTTGGATCGTAATTGGAATCTTGTTAGTGTCAGTCATCATAGCTGTTCGGAATCCACAAACAATTCCGGCTGATGGTCAGAATTTCTTTGAATATATTCTTGAATTTATTCGAGACTTAAGCAAAACTCAGATTGGAGACGAATACGGTCCTTGGGTTCCCTTTATAGGAACAATGTTCCTATTTATTTTTGTTTCTAATTGGTCAGGTGCTCTTTTCCCTTGGAAAATTATAGAGTTACCTCATGGGGAGTTAGCCGCCCCCACGAATGATATAAATACTACGGTTGCTTTAGCTTTACTCACGTCAGTGGCATATTTTTATGCGGGTCTTAGCAAAAAAGGATTGAGTTATTTTGAGAAATATATTAAGCCAACTCCAATCCTTTTACCAATTAATATTCTAGAAGATTTCACAAAACCTTTATCTCTGAGTTTTCGACTTTTTGGAAATATATTAGCTGATGAATTGGTAGTTGTTGTTCTTGTCTCTTTAGTGCCTTTAATAATTCCTATACCTGTCATGTTGCTTGGATTATTTACAAGTGGTATTCAAGCTCTTATTTTTGCAACTTTAGCAGCAGCTTATATAGGAGAATCCATGGAGGGTCATCATTTATTTGCAAATTATTACAAATATGAATTATTTGAGCGTTTGGATTATTGGAGTTATCGTGTTATTACTTTCGGATTTATCATTTTAACCTTAGGTATTCTTTGTGGAGCAGTATGGGCTAATGAAGCTTGGGGATCCTATTGGAATTGGGATCCCAAAGAAACTTGGGCATTTATAACTTGGACAATATTTGCAATCTATTTGCATATTATGCACCAAAATTGGAAAGGTAAAAATTCTGCATTTATAGCTTCTATCGGATTTCTTATTATTTGGATATGTTACTTTGGTATCAATCTTTTAGGAATAGGATTACATAGCTACGGTTCATTCAGATTGTTAGAGGAAATTCTAAAAGAATACTCGAAAACATATATACAAAAACCCGGAATACACAAGGAAACGATAGAATTAGTTAATACATACAATGAATATAATTTTCATCTCCTTTTGGATTTGTCAACAAATCTAATATGTTTCAGTATTTTAAGTGGTTATTTTCTGGGTAATGAGGAACTTATCATTCTTAATTCATGGGGTCAGGAATTCTTATATAACTTAAGTGATACAATAAAAGCTTTCTCAATTATTTTAGTTACTGATTTGGGAATTGGATTTCATTCAACTCATGGTTGGGAACTCCTAATTGGTTCGGTCTACAAGGATCAGATTATATCTGGTCTTGTTTCTACTTTTCCAGTTATTCTAGATACAATTGTGAAATGTTGGATCTTCCATTATTTAAATCGTGTATCTCCTTCGCTTGTAGTAATTTATCATTCAATGAATGAAATACTATATATGGGGGCACTATCAGCAATGGCCCTTTATCTAGGGGATAGAGTCAAGATACAAATAAGTGAATTTGATTCAAATTATAATGTCTGTTTTTGGCAATATTATTTTCATTTTTGGTCTGAGTCTAATAGGTTTCATAGAAACCTATTCTCTTATTATTCATTCTACTTTATCGGTTATTTTTCAAGTGTAAAAATAAATCCTTTGGTGGTAAGGAGTCAATTATTAGAGGATTCTGTATTAATAGATACTCTTTTTAAGAGATTTGATACTCTAGTTCCAGTCGTTCCTCTCATTAGATCATTGTCTAAAGCTTCACTTTGTACTGTATTAGGACATCCTACTAGTAAGCCAATATGGACAGATTTATCAGATTGTGATATTATTAGTCGATTTGGTCAAATATATAAAAATATTTTTCATTTTTATAGTGGATCTAAAAAGAGAATTTTGTATCGAGCTCGTAAACATAAAAGTACAGTACTCATGGGTGGGGCAAGCTCTTCTATTCTGGTTCATGGTTTCTCTTGGCTATACGGTTCATCTGGAGGGGAGATCGAGCTTCAAGAGATAGTGAATGGTCTTATCAATACACAAATGTATAACTCCCCAGGAATCTCAATTGCGCTTATATTCATCACTGTAGGAATTGGCTTCAAGCTTTCCCCAGCCCCTTTTCATCAATGGACTCCTGACGTATATGAAGGAATGTTTCTGCTTCATGAATATGATATTTTATGGGCATTTCTGATAATATCAAGCCTTTTTCCTATCTTAGCATTTTTGATTTCAGGACTTTTAGTCCGGGTTCGCGAAGGACCAGAAAAGCTTTCTAGTTATGAATCAGGTATAGAACCTATGGGAGATGCTTGGTTACAATTTCGAATTCGCTATTATATGTTTGCTCTTGTTTTTGTTGTTTTTGATGTTGAAACAGTCTTTCTTTATCCATGGGCAATGAGCTTCGATATATTAGGTGTATCTTTATTTATTGAAGCTTTTATTTTCGTGCTTATCCTAATTGGTGGTTTAGTTTATGCATGGCGAAAAGGAGCATTAGAATGGTCTGAACTTATTCTAACAGCTTATGTACTTTGTTATTATTTCCAATTTGATGTTAAATTAATCCAACTTAAAGAAAATTTGAAATGGATAGATGTTTTTGATTTCCACTGGAGATTGGGAGTTGATGGGCTTTCCATAGAACCTATTTTATTGACAGGCTTTATTACTACTTTAGCCAGTTTAGCAGCTTGGCCAATTACTCGAAATTGTCAATTGTTTTATTTTCTTTTGTTAGCAATGTACAGCGGTCAAATGGGATTATTTTTTTCTCAAAACCTTTTACTTTTCTTTATCATGTGGGAACTTGAATTAATTCCCGTTTACTTACTTTTATCCTTGTGGGGGGGTAAGAAACGTCTTTATTCAGCTACTAAATTCATTTTATACACAGCAGGAGGATCTATCTTTTTATTAACTGGAGTTCTCGGTATGGGTCTGTATGCTTCTAATAAACCAGTACTAGATTTTGAAAGATTGATTAATCAATCATATCCTATTGTATTAGAAATAACATTTTATATTGGGTTTCTTATTGCATATGCTATAAAATTGCCAATTATACCCCTGCATACATGGTTACCAGATACCCACGGAGAAGCACATATGTTTGAACACACGCTTTTTTTTAGTGTTTATTTATTCTCTATTGGTCTCTACGGATTAATTACAAGTCGAAACATGGTTAGGGCACTTATGTGCATTGAACTTATACTTAATTCTGTTAATATAAATCTTGTAATTTTTTCTAACATGGTTGATAATCGACAATTAAAAGGGGACATTTTATCCATTGTTATAGCTATTGCAGCTGCCGAAGCGGCTATCGGATTAGCAATTGTTTCATCCATTCATCGTAACAGAAAAATCAATCAATCAAATTTCTTATTATGTACCTTTTTATTATTTGTTGGTGCGATTGCTAAATCCGCACAATTCCCTCTTCATATATGGTTACCTGATGCTATGGAAGGACCTACTCCTATTTCTGCTCTTATACACGCCGCTACCATGGCAGCGGGAGTTTTTCTTGTAGCTCGGCTGTTTCCTCTTTTCTTAATAACACCTTATATAATGCATATTATCTCTTCAATAGGTTTAATAACTTTATTTTTAGGAGCTACTTTGGCTCTTGCTCAAAAAGACATTAAAAGAAGCTTAGCTTATTCTACAATGTCTCAATTAGGTTATATTATACTAGCTTTAGGTATAGGTTCGTTTCGAGCTGCTTTATTTCATTTGATCACCCACGCTTACTCTAAGGCTTTATTGTTTTTAGGATCTGGATCTATTATTCATTCAATGGAACCTGTTGTTGGATATTCACCGGAGAAAAATCAAAATATGGTTCTTATGGGTGGTTTAACTAACTATATTCCAATTACGAGAACTGCCTTTTTATTAGGCACACTTTCTCTTTGTGGTATTCCACCCCTTGCCTGTTTCTGGTCTAAAGATGAGATTCTTAGTAATAGTTGGCTACATTTTGGAATAATAGCTTACTTCACTACAGGATTAACAGCATTTTATATGTTTCGAGTATATTTACTTACTTTTGATGGATATTTGCGTATTCATTTTCAAGCTTATAGTGGTACTAATTTGTTTTATTCAATATCTCTATGGGGTAAAAGCTCAAATACTAATATAAACAAAAAATCAAAAGAAAAATTTTTTGCAAATAAATATACTTCTCTATTTCCTCATGAATCAGACAATACTATGCTAATTCCTCTTCTCCTATTAATACTTTTTACTGTGTTCATTGGTTCAATAGGAATTCACTTTGATTTATTATCAAGATGGTTAACTTTATCAAGTTCAAATCAATGTGTAATTTTTTATGAATTTTTTCAAAATGTAATCTTTTCAGTAAGTATAGCAACTTTTGGATTATGCATAGCATTCATTTTTTATGGATCTATAAATTCCTTTTTTCCGAATTTATTTCTTATTAATTTATTTTTAGACCAAATACAAAATGCAATATACAATTGGTCATATAATCGCGGTTACATAGATATTCTTTATACTATTGTTTTTACATCGGGTATAAGAAGATTAAGTAAATTCACTGAATTTTTTGATAGACATATAATTGATGGGATTCCAAATGGAATAGGTGTCACAAGTTTTTTTATAGGAGAAGGAGTTAAATTTATAGGAAATGGCAGAGTCTCATTTTATTTATTCTTTTATTTATCTTCTGTATCATTGTTTTTATTAATCATGGGTTTACCTCGACCAATACATGATATTCTTGTGGTATTTCTGGGATCAGTTCTTGTATTAGGGAGTCTAGGGGTAGTATTACTTACCAATCCAATTTATTCTGCCTTTTCGTTGGGATTTGTTCTTATTTCTATATCTTTATTCTATATTTCATTGAACTCCTATTTTGTAGCTGCCGCACAGCTCCTTATTTATGTCGGAGCCATAAATGTATTGATCTTATTTGCTGTAATGTTCATGAATGCTTCAGAATATTCCAAAGATTCCTATCTTTGGACCATTGGAGATGGGGTTACTTCAATGGTTTGTACAACTATTCTTTTTTCACTAATGACTACTATCCCAGATACATCATGGTACGGGATTCTTTGGACTACAAGATCAAACCAAATTATAGAACAGGACCTCATAAATAACGTTCAACAAATTGGGATTCATTTAGCAACAGATTTTTTTCTTCCCTTTGAACTCATTTCTATAATTCTTTTAGTTTCCTTGATAGGAGCAATTACTATGGCTCGACAAATGGAAAAAATAGCGGAAATGTTCCCTATGGTAACTGGGTTCATGAATTATGGTCAACAAACAATACGAGCTGCAAGGTACATTGGTCAAAGTTTCATAATTACCTTATCCCACACAAATCGTTTACCTGTCACTATTCAATATCCTTATGAAAAATCGATCATGTCAGAGCGTTTCCGGGGTCGAATCCACTTTGAATTTGATAAATGTATTGCTTGTGAAGTATGTGTTCGTGTATGCCCGATAGATCTACCCCTTGTTGATTGGAGATTGGAAAGAGATAAAAAGAAACAATTGCTTAATTATAGTATTGATTTCGGGGTTTGTATATTTTGTGGTAATTGTGTCGAGTATTGTCCAACAAACTGTTTATCAATGACTGAAGAATATGAACTTTCTACTTATGATCGTCATGAACCAATCTCAATAATTGGAGATTACACAATTCAAACTCTTCAAAATTATTTATCTGATTGGCTAGTCAATCATGAACTGGTTCATAGATCTTTAGGCTTTGATTCTCGAGGAATAGAAACCTTACAAATAAAGGCCGAGGATTGGGACTCCATTGCTGTCATTTTATATGTATATGGTTACAATTATTTACGCTCTCAGTGTGTTTATGATGTAGCACCTGGGGGATTTTTAGGTAGCGTATATCATCTTACAAGAATACAATATGATATATATCACCCAGAAGAGATATGTATAAAAGTATTTGTGTCAAGAAATAATCCTAGAATTCCGTCTGTTTTATGGATTTGGAGAAGTGCTGATTTTCAAGAACGTGAATCTTATGATATGTTGGGAATCTCTTATGATAATCATCCACGTCTTAAACGTATTTTAATGCCTGAAAGTTGGATAGGCTGGCCCTTGCGTAAGGACTATATTACTCCAAATTTCTATGAAATGCAAGATGCCCTTATGAATTTGATTGAGTTGTCATTACTTGATCAAACAACCCCCAATTCAGTTATTTCAACTACATCAAATGATCTTTCAAATTGGTCAAGACTTTCCAGTTTATGGCCTCTTTTATATGGTACTAGTTGTTGTTTCATTGAATTTGCTTCATTAATAGGTTCGCGATTTGATTTTGATCGTTATGGATTGGTACCAAGATCAAGTCCTAGGCAAGCGGACCTAATTTTAACAGCTGGTACTGTAACAATGAAAATGGCTCCTTCTTTAGTGCGATTATATGAACAAATGCCTGAACCAAAATACGTCATTGCTATGGGAGCTTGTACTATTACAGGAGGAATGTTCAGTACTGATTCTTATAGTACTGTTCGGGGAGTTGATAAGCTAATTCCTGTGGATGTTTATTTACCGGGATGCCCGCCTAAACCAGAGGCAGTTATAGATGCTATAACAAAACTTCGTAAAAAGATATCTCGAGAAATAGTTAAAGATAGAACTAGATCTCAAGAAGAAAATCGATGTTTTACTACTAATCATCAATTTCATGTTCAAGACAGTACTCATACTATGAAAAATAGAAATCCTTTTTATTGGGTAAAAAAACAAATGACTCGATCCATTTATATACATGTACTAAGTCGAGTATCTATTTCAAATGCATATCCCATTTTTGCGCAACAGGCTTATGAAAATCCACGAGAAACAACTGGACGCATTGTATGTGCCAATTGTCATTTAGCTAATAAGCCCGTGGAAATTGAAGTTCCGCAAGCTGTGTTTCCTGATACTGTATTTGAAGCCATTGTTCGAATTCCTTATGATATGCAATTGAAACAAGTTCTTGCTAATGGTAAAAAAGGGGGTTTGAATGTGGGTGCTGTTCTTATTTTGCCCGAGGGATTTGAGCTAGCTCCAACCGATCGTATTTCTCCTAAGTTGAAAGAAAAGATAGGAAATTTGTCTTTTCAGAGTTATCGTCCCAATAAAAAAAATATTCTTGTTATAGGTCCTGTTCCTGGTCAGAAATATAGTGAAATTGTCTTTCCCATTCTTTCTCCTGACCCTTCGACGAAGAAAGACATTCACTTCTTAAAATATCCTATATATGTAGGTGGGAACAGAGGAAGGGGTCAGATTTATCCTGATGGTAACAAGAGTAACAATACAGTCTATAATGCTACATCAGCGGGTATAGTAAGCAAAATAGTACGTAAAGAGAAAGGTGGATATGAAATAACCATAGTTGATGCGTTAGGACATCAATTGGTTGATGTTATACCTCCGGGGCCAGAACTTCTTGTTTCAGAAGGTGAATCTATCAAGCTTGATCAACCATTAACAAGTAATCCAAATGTAGGAGGTTTTGGTCAGGGAGATGCGGAAATAGTTCTTCAAGATCCATTACGCGTTCAAGGCCTTTTGTTCTTCTTCACTTCTGTTATTTTGGCACAAGTGTTTTTAGTTCTGAAAAAGAAACAGTTTGAAAAAGTTCAATTGTATGAAATGAATTTCATGACTTTTTACTACCGTCCTACTGTTACAGAAGCTTTCTCTTCTGTTCAATATATAATGACTGAGGCCAACTTTGGTTGGTTAATCCGATCGGTTCATCGATGGTCAGCAAGTATGATGGTTCTAATGATGATTCTACACGTATTTCGTGTGTATCTCACTGGTGGGTTTAAAAAACCCCGCGAATTAACTTGGGTTACAGGTGTGGTTTTGGCTGTATTAACGGCATCTTTTGGTGTAACTGGTTATTCCTTACCTTGGGACCAAATTGGTTATTGGGCAGTCAAAATCGTTACTGGTGTACCTGAAGCCATTCCACTAATAGGATCGCCTTTAGTGGAGTTATTACGTGGAAGTGCTAGTGTGGGCCAATCCACTTTGACTCGCTTTTACAGTTTACATACTTTTGTATTGCCTCTTCTTACTGCTGTATTTATGTTGATGCACTTTCTAATGATACGTAAGCAAGGTATTTCGGGTCCTTTAGTGTTAAGAGCAAAATTAGCTAAAGGGATGGGACATAATTATTATGGGGAACCCGCGTGGCCCAACGATCTTTTATATATTTTTCCAGTAGTAATTCTAGGTACTATTGCATGTAATGTAGGTTTAGCGGTTTTAGAACCATCAATAATTGGTGAACCGGCGGACCCTTTTGCAACTCCTTTGGAAATATTACCTGAATGGTACTTTTTTCCCGTGTTTCAAATACTTCGTACAGTACCCAATAAGTTATTGGGCGTTCTTTTAATGGTTTCAGTACCATTGGGATTACTGATAGTACCTTTTTTGGAAAATGTCAATAAATTCCAAAATCCATTTCGTCGTCCAGTAGCTACAACGGTTTTTTTAATCGGTACCATAGTAGCTCTTTGGTTAGGTATTGGAGCTACACTGCCTATTGATAAGTCCTTAACTTTAGGTCTTTTTATGATTGAAGTTTTTCTATTTGGAATTGTCTTAGGCCTAATTCCTATCACTTTGGCAGGATTATTCGTGACTGCATATTTACAATACAGACGTGGTGATCAGTTGGACCTTATGCTTACTATAACTAGTTATTTCAGTTTTTTACTGGCTGCTTTAACTATAACCTTAGTTCTATTTATTGGTTTAAGAAAGATACAACTTATTATGGATTTAGTAAGTTTTGCTTGGGCTGCTTTAATGGTAGTCTTTACATTTTCACTTTCCCTTGTAGTATGGGGAAGGTTGAGCGATACTGCACACCATCATTTAGCTATTGCCATCCTTTTTCTGATTGCTGGTCATATGTACAAGACTAACTGGGGCATTGGTCATAGCCTTAAAGACATTCTAGAAGCTCATAAAGGTCCATTTACAGGACAAGGGCATAAGGGTCTTTATGAAATTTTAACAACTTCATGGCATGCTCAATTATCTCTTAACCTAGCTATGTTGGGTTCCTTAACCATTATTGTAGCTCATCATATGTATTCAATGCCTCCTTATCCATATCTAGCTACTGACTACGGTACACAACTTTCATTGTTCACACATCACATGTGGATTGGTGGATTTCTGATAGTTGGTGCTGCTGCACATGCAGCCATTTTTCTAATAAGAGACTATGATCCAACTACTCGATACAATGATCTATTAGATCGTATCCTTAGGCACCGCGATGCAATCATATCACATCTTAATTGGGTATGTATATTTTTAGGTTTTCACAGTTTTGGCTTGTATATCCATAATGATACTATGAGTGCTTTAGGACGTCCTCAAGACATGTTTTCAGATACCGCTATCCAATTACAACCTATTTTTGCTCAATGGATACAAAATACTCATGCTTTAGCACCTAGCCTAACAGCTCCTGGTACAACAACGACTACCAGCTTAACTTGGGGAGGTAGTGAGTTAGTAGCAGTAGGTAGCAAAATAGCTTTATTACCTATTCCATTAGGAACCGCGGATTTTCTAGTCCATCATATTCATGCATTTACGATTCATGTGACTGTATTGATACTACTGAAGGGTGTTTTATTTGCTCGCAGTTCCCGTTTGATACCTGATAAAGCAAATCTTGGTTTTCGTTTTCCTTGTGATGGACCTGGACGAGGGGGAACATGTCAAGTATCTGCTTGGGATCATGTTTTCTTAGGTCTATTTTGGATGTACAATGCAATTTCGGTAGTAATCTTCCATTTCAGTTGGAAAATGCAGTCGGATGTTTGGGGTACTATAAGTGACCAAGGGATAATTACTCATATCACAGGAGGGAATTTTGCACAAAGTTCCATTACGATTAATGGGTGGCTAAGAGATTTCCTATGGGCACAGGCTTCTCAAGTAATTCAATCTTATGGTTCTTCATTATCTGCATATGGTCTTTTTTTCTTAGGTGCTCATTTTGTCTGGGCTTTCAGTTTAATGTTTCTATTTAGTGGCCGTGGTTATTGGCAAGAACTTATTGAATCCATTGTTTGGGCTCATAACAAATTAAAAGTTGCTCCTGCTACTCAGCCTAGAGCTTTGAGTATTATACAAGGACGTGCTGTAGGAGTAACCCATTACCTTCTGGGTGGAATTGCCACAACATGGGCATTCTTCTTAGCAAGAATTATTGCAGTAGGAATGTCACATTCAGTAAAAATTTATGATACCTGTATAGGGTGTACTCAATGTGTGCGAGCTTGTCCTACAGATGTATTGGAAATGATATCTTGGAATGGATGTAAGGCCAAGCAAATTGCTTCCGCACCAAGAACCGAAGATTGTGTAGGTTGTAAAAGATGTGAATCTGCCTGTCCTACAGATTTTTTAAGTGTCCGTGTTTATCTAGGGCCTGAAACAACTCGTAGCATGGCTCTAGCTTATATGACAGATCTTAATTTACCTTCTATTTTTGTACCTTTAATAGGCCTCATATTTCCGGCATTTTCAATTATTTTTTTATTTTTTTATGTGCAAAAAAATAATATTTTGATGCAAAATATAAAAACATATCTCTCTGTGGCACCTGTGATAAGTACTCTATGGTTTGGTTCTTTAGCAGGTCTATTAATAGAAATAAATCGTTTATTCCCAGATGCTTTATTATTTCCTTTTTTTATGACTGCAATTTTAGAGAAACGCGAAAGCACTAGTTTATGGGGTCGCTTCTGTAACTGGATTACCAGCACTGAAAATCGTCTTTATATTGGATGGTTCGGTGTTTTAATGATTCCTACCTTATTGACCGCAACTTCTGTATTTATTATTGCCTTTATTGCTGCTCCTCCAGTAGATATTGATGGTATTCGTGAACCTGTTTCTGGTTCTTTACTTTATGGGAACAATATTATTTCTGGTGCTATTATTCCTACTTCTGCAGCTATTGGTTTGCATTTTTATCCGATATGGGAAGCAGCATCTGTTGATGAATGGTTATACAATGGCGGTCCTTATGAGCTAATTGTTCTACACTTCTTACTTGGAGTAGCTTGCTATATGGGTCGTGAGTGGGAACTTAGTTTCCGTCTAGGTATGCGTCCTTGGATTGCTGTTGCATATTCAGCTCCTGTTGCAGCTGCTACTGCTGTTTTCTTGATCTACCCTATTGGTCAAGGAAGTTTTTCTGATGGTATGCCTTTAGGAATTTCTGGTACTTTTAACTTTATGATTGTATTCCAGGCAGAGCACAACATCCTTATGCATCCATTTCATATGTTAGGTGTAGCTGGTGTATTTGGCGGTTCCCTATTTAGTGCTATGCATGGTTCTTTGGTAACCTCTAGTTTGATCAGGGAAACCACTGAAAATGAATCTGCTCTAGACCTAGCTATGGCTTTATACGAATTAGCGGTTTTTGATCCTTCTGATCCTGTTCTTGATCCAATGTGGAGACAGGGTATGTTCGTTATACCTTTCATGACTCGTTTAGGAATAACCAATTCGTGGGGCGGTTGGAATATTTCAGGAGGAACTGTAACGAATCCAGGTATTTGGAGTTATGAAGGTGTTGCAGCGGCACATATAGTGTTTTCTGGTTTGTGCTTCTTGGCAGCTATCTGGCATTGGGTATATTGGGACTTAGAAGTATTTTGTGATGAACGTACAGGAAAGCCTTCCTTGGATTTGCCCAAGATTTTTGGAATTCATTTATTTCTCTCAGGTATAGTTTGTTTTGGCTTTGGCGCATTCCATGTAACAGGTTTGTATGGTCCTGGAATATGGGTGTCCGATCCTTATGGACTAACTGGAAAAGTACAAGCTGTCAATCCAGCTTGGGGTGTGGATGGTTTTGATCCTTTTGTTCCAGGAGGAATAGCCTCTCATCATATTGCTGCGGGCACATTAGGTATATTAGCAGGCTTATTCCATCTGAGTGTTCGTCCGCCTCAACGTCTATACAAAGGATTACGTATGGGCAATATTGAAACTGTACTTTCCAGTAGTATTGCTGCTGTCTTTTTTGCAGCTTTTGTTGTTGCAGGAACCATGTGGTATGGTTCAGCAACTACCCCAATCGAATTATTTGGTCCTACTCGTTATCAATGGGATCAGGGATACTTTCAACAAGAAATATCTCGAAGAGTTAGCGCCGGGCTAACCGAAAATCTAAGTTTATCGGAAGCTTGGTCTAAAATTCCTGAGAAATTAGCTTTTTATGATTACATTGGTAATAATCCGGCAAAAGGGGGATTATTTAGAGCAGGTTCAATGGATAACGGAGATGGAATAGCGGTTGGATGGTTAGGACACCCCGTTTTTAGAGATAAAGAAGGTCGAGAACTTTTTGTACGTCGTATGCCTACCTTTTTTGAAACATTTCCGGTAGTTTTGGTAGATGAAGACGGGATTGTTAGAGCCGATGTTCCTTTTAGAAGGGCAGAATCTAAATATAGTGTTGAACAAGTAGGTGTAACTGTTGAGTTCTATGGTGGTGAACTTAATGGAGTAAGTTATTCAGATCCTGCTACTGTTAAAAAATATGCTAGACGTGCCCAATTAGGTGAGATTTTTGAATTAGATCGAGCTACTTTGAAATCTGACGGTGTTTTTCGTAGTAGTCCAAGGGGCTGGTTTACTTTTGGACATGCTACATTCGCCTTGCTCTTCTTGGATGCTCAAGTGGAATTTGGAACATTCCAAAAAGTTGCATTTGTATGGTCCGGAGAGGCTTATTTGTCCTATAGTTTAGGTGCTTTATCTGTCTTTGGTTTCATTGCTTGTTGTTTTGTCTGGTTCAATAATACCGCTTATCCTAGTGAGTTTTATGGACCCACTGGTCCAGAAGCTTCTCAAGCTCAAGCATTTACTTTTCTAGTTAGAGATCAACGTCTTGGAGCTAATGTGGGGTCTGCACAAGGACCCACTGGTTTAGGTAAATATCTAATGCGTTCCCCGACTGGAGAGGTTATTTTTGGAGGAGAAACCATGCGTTTTTGGGATCTTCGTGCTCCTTGGTTAGAACCTCTAAGGGGTCCAAATGGTTTGGACTTGAGCAGACTGAAAAAAGACATACAACCTTGGCAAGAACGACGTTCGGCGGAATATATGACTCATGCTCCTTTAGGTTCTTTAAATTCTGTGGGTGGTGTAGCTACGGAGATCAATGCAGTCAATTATGTCTCTCCTAGAAGTTGGTTAGCGACCTCTCATTTTGTTCTAGGATTCTTCTTTTTTGTAGGACATTTGTGGCATGCGGGAAGGGCCCGTGCAGCTGCAGCGGGGTTTGAAAAAGGAATCGATCGTGATTTGGAACCCGTTCTTTTCATGACTCCTCTTAACATGTTACGTCAATTCGAAATTGCTCGATCTGTTCAATTGCGACCTTATAATGCAATCGCATTCTCTGGTCCAATCGCTGTTTTTGTTTCCGTATTCCTAATTTATCCACTTGGTCAATCTGGTTGGTTTTTTGCACCGAGTTTTGGCGTAGCAGCTATATTTCGATTTATCCTCTTCTTCCAAGGATTTCATAATTGGACATTGAACCCATTTCATATGATGGGAGTTGCCGGAGTATTAGGTGCGGCTATGTCTGGAAGCACGGGAGAACGTTCTTTTGCTGATATTGTTACCAGTATTCGATACTGGGTTATTCATAGCATTACTATACCTTCCTTATTCATTGCGGGTTGGTTATTCGTCAGTACGGGTTTAGCTTACGACGTTTTTGGAAGTCCTCGGCCAAACGAATATTTCACGGAAAGTCGACAAGGAATTCCATTGATAACCGGACGTTTTGATTCTTTGGAACAACTTGATGAATTTAGTATGACCATAGATCGAACCTATCCAATTTTTACAGTACGATGGTTGGCTGTTCACGGATTAGCTGTACCTACCGTTTCTTTTTTAGGGTCAATATCAGCAATGCAGTTCATCCAACGAATGGCTACGCAAACTTTTGAAGATAGTTCTAGATCTGGACCAAAACGAACTCCTGTAGGGAATTTATTGAAACCTTTGAATTCAGAATATGGTAAAGTAGCTCCAGGCTGGGGTACTACACCACTTATGGGAGTTGCAATGGCTCTATTTGCTGTATTCTTATGTATTCTTTTGGAAATTTATAACTCTTCTGTTTTATTGGATGGGATTCTTAGGATGCTTACTCTCAAACTTTTTGTTTACACAGTAGTTATATTCTTTGTTTCCCTTTTTATCTTCGGATTTTTATCTAATGATCCAGGGCGTAATCCTGGGCGTGAGGAAATGGCCGATACTACTGGAAGGATTCCTCTTTGGCTAATAGGTACTTTAACTGGTATTCTTGTTATAGGTGTAATAGGTCTTTTCTTTTACGGTTCATATTCTGGATTAGGTTCATCTCTAATGCTTAATATCTTTAGTTTAATCTGTATCTGTCTTAATTCTGTCCTTTATCCGAGTAGTTCTTTCTTCGCCAAATTGCCTGAAGCTTATGCGATTTTCAATCCAATTGTAGATATTATGCCTGTTATACCTGTACTCTTTTTTCTCTTGGCTTTTGTTTGGCAAGCTGCTGTAAGTTTTCGAATGACACAATCAAACCCGAATGAACAAAATGTTGAATTGAATCGTACCAGTCTATACTGGGGTTTATTACTCATTTTTGTACTTGCTGTTTTATTTTCCAATTATTTCTTTAATATGGAAGTCAATATTCTCGCATTTATTGCTACTGCACTGTTCATTCTAGTTCCTACTGCTTTTTTACTTATTATCTACGTAAAAACAGTCAGTCAAAATGATATGGAAACAGGAACTCTAGTCGCGATCTTTATATCTGGTTTACTTGTAAGCTTTACTGGGTACGCCTTATATACCGCTTTTGGGCAACCCTCTCAACAACTAAGAGATCCATTCGAAGAACATGGGGATATGGAAGCATTGGTTTATACATTCCTTTTAGTCTCGACTTTAGGGATAATCTTTTTCGCTATCTTTTTTCGAGAACCACCTAAGGTTCCAACTAAAATAATGACTATTGCTTTCCAATTAGCTGTTTTTGCACTAATTGCGACTTCATCAGTCTTACTGATTAGTGTACCTCTTGTATTTGCTTCTTCTGATGGTTGGTCAAGTAACAAAAATGTTCTATTTTCCGGTACATCATTATGGATTGGATTAGTCTTCATGCGTTGGAGACGTTTCTTGTTCGAAGCAATTTATAAATCACAGGCCGAAACAGGTGAAATCAAAGGGCATTACTTGAATGCTACTGCAGCTACATCTGAAGAAATGCTCAAAAGAGCAACATTTGCTAGAGAATTGGGAGTTCCTATCATAATGCATGACTATTTAACTGGGGGATTCACTGCAAATACTAGTTTGGCTTTTTATTGCCGTGATAATGGTCTACTTCTGCACATCCACCGCGCAATGCATGCAGTTATTGATAGACAGAAAAACCATGGTATGCATTTCCGTGTACTAGCTAAAGCATTACGTATGTCTGGTGGAGATCATATTCACGCTGGTACAGTAGTAGGTAAACTGGAAGGGGAACGTGAGATGACTTTAGGTTTTGTTGATTTATTACGTGATGATTATATTGAAAAAGATCGTAGTCGTGGTATCTTTTTCACTCAAGATTGGGTCTCTATGCCTGGTGTTATACCTGTGGCTTCAGGGGGTATCCATGTTTGGCATATGCCTGCTTTGACCGAAATCTTTGGAGATGATTCTGTACTTCAATTTGGTGGAGGAACCTTAGGACACCCTTGGGGAAATGCACCTGGTGCAGTAGCTAACAGGGTGGCTTTAGAAGCGTGCGTACAAGCTCGTAATGAAGGACGTGATCTTGCTCGTGAAGGTAATGATATTATTCGAACAGCAGCTAAATGGAGTCCTGAACTAGCCGCTGCTTGTGAAGTATGGAAAGCAATCAAATTTTTCGATCCGGTAGATATGATTCAACCTCAAACTATGTTGAATGTAGCAGATAATAGCGGTGCTCGTAAATTGATGTGTATTCGAATCATAGGAGCTAGTAATCAACGATATGCTCAAATTGGTAATGTTATTGTTGCTGTAATCAAAGAAGCAGTTCCCAATATGTCTCTAGAAAAATCAGAAGTAATTCGAGCTGTAATTGTACGTACATGTAAGGAACTCAAACGTGAAGATGGTATGATAATAAAATACGATGACAATGCAGCAGTTATCATTGATCAAAAAGGAAATCCAAAAGGATCTAGAATTTTTGGTGCAATCACTGAAGAATTGAGAGGATTTCGTTTTACTAAGATCCTTTCATTAGCTCCTGATGTATTAATGAAGGGAGTATCTCGTCGAGGCAATTCAATTTCTTTTGGCAGATATGCTCTCCAAGCACTTGAACCTGCCTGGATTACAGCTAGACAAATAGAAGCAGGGCGAAGGGCAATAACAAGATATGTGAAAATATGGGTACGTATATTTCCTGATAAACCTGTTACAATGAGGACTACGGAAACACGTATGGGTTCAGGTAAAGGAGATCCAAAATATTGGGTATGCGTTATTAAACCAGGTCGAATACTTTATGAAATGAGTGGAGTATCAGAAACTATAGCTAGAAGAGCTATTTCAATAGCTGCTTACAAAATGCCTATACAAACTCAATTTATTATGCCTTTAGGCACGTCCATACATAACATAGAATTCACACATGGAAAAGGCGGACAATTAGCTAGAGCAGCAGGTGCTGTAGCGAAACTGATTGCAAAAGAGGGTAAATCGGCCACATTAAGATTACCATCTGGGGAGGTTCGTTTGATATCCCAAAACTGCTTAGCAACAGTCGGACAAGTGGGTAATCTTGGGGTGAACCGAAAAAGTTTGGGTAGAGCTGGATCGAAGTGTTGGCTAGGTAAGCGTCCTGTAGTAAGAGGAGTAGTTATGAACCCTGTGGACCATCCACACGGGGGCGGTGAAGGAAGAGCCCCAATTGGTAGAAAAAAACCCGCAACTCCTTGGGGTTATCCTGCGCTTGGAAGAAGAACTAGGAAAAGGAGAAAATATAGTGATAGTTTGATTCTTCGTCGAGGATATATAGCTCGAAGACGTCGAAAAAAAAATGTATCAGGTTTTAGAGGAGCTCATTCAAGACATACTCGAATGATTATTCAACAGAAAATGAGAGGTTTATATTACTCTCATCGAGACAGAGGCAGGAAAAAGAGGTATTTTCGTCGTTTATGGATCACTAGAATAAATGCAGTAACTCGTGAAAACCAAATATTTGATAGTTATTGTAAGTTTATCTACAATCTGTATAAGAAACAATCTTTTATAAATCGTAAGATACTTTCACAAATAGCTATATCAAATAAGATTGGTCTTTATAAGATCTCTGATAGAATCTTCATTAGTAAAGGACATAGTTATCCAATAAAAAATATCTGGAGAAAAAAAGGATATTTAACTGCAGTAAAAGCCTCTTCTTTAACAAAATCCAATACACCCAATTTATTAGAATTGAGAAAATTTTGTCGCTATTGTAACAAACATACGACTCATAGAGAAAAAAAGATGAAAATTGGAGCATCAGTTCGTAAAATTTGTCAAAGATGTCGATTAGTTCGTAGGCGTAGACAACTTACAGTGATTTGTCCTAATCTGAAACATAAAAAAAGGCAAGGTGCTTTCAAAATGAAGTGGAAATGTATTGAGTCGAGAATCGAAAATCCATGTTTACATTATGGTCGTTTCATTCTATCCCCCTTTCAAAAAGGTCAGGCTGATACTTTAGGTACTGCCTTGCGAAGAACGTTGCTTAGTGAAATCCAAGGAACTGCTATTACATATATTAGATATGAGAAAGTATCTCATGAGTATAGTCATATAGAAGATGTCGAAGAATCAATACATGAAATAATCTTAAATTTAAAACAAATTGTATTAAAGAGTTGTATCAATGAATCTATTTTTGCATCTATTTGTGTCCCTATGCGTGTAACTGCAGGACATATTAAGCTACCGTCCTCTGTGCAAATAATTAATAAAACCCAATATATTGCAACTATAACAAAACCAATAGATTTCTCAATTGATTTAGTAATCGAGAGAGATCGAGGTTTTCGTAGTTATAGTATAGATGCTTTATTTATGCCTGTTAAAAATGTCAATTATAACATTAAAGAGATACTTTTTTTAGAAATATGGACGAATGGGAGTTTGACTCCTAGAGAAGCACTTCGTCAAGCTTCTCTAGATTCGGGGTTTTCAGTTATAGCTGAGCATCAGGGAAAGGTCCTTTATACTGATAGTCAAAAGATCCTTTTTTCAAGGAATGGGATTCCTTTAGTTAAGTATCAAGGTTCCAACAAAAAAACTTTGATCCATCAAAAACCCCGGGTTCAGGGAGGTAAATGCGTTAAAAAAGGTCAAATTTTAGCGGACGGTGCTGCTACCATTGGTGGGGAACTCGCCTTAGGAAAAAACATATTAGTAGCTTATATGCCATGGGAGGGTTATAATTCTGAAGATGCAGTACTAATTAGCGAACGTCTGATATATGAAGATATTTTTACTTCTTTTTCTATTCGGAGATATGAAATTAAGACTTATATGACAAATCAACCTGAAAGAATCACTAAGGGGATACCCCATCTCGAGACTCATTTTCTCCGCAATTTGGATAGAAATGGGATTGTGATGCTGGGATCTTGGGTAGAAACAGGTGATATTCTTCAGATTCATAGGATGATTGACCAGTATAAACATCAAAAACTTCAAATTGGACCAGTTTCTCCTCAACAAATAAAGGCTTGGGCGACCAAAATCGGAGAGGTAACAAAAAATGAGACTTTTCATTATAAAAGCAATAAACCAGAAAGAAATGGATTGTTCTGCGAAAGAATCTTTGGACCCATAAAAAGTGGATTTTGTGCCTGTGGAGCTGAAAAAGAAAACCCAAAATTTTGTCAACAATGCGGAGTAGAATTTGGTAATTCTCGGATACGAAGATATCAAATGGGGTACATCAAACTCGCATGTGCAGTGACTCATGTGTGGTATTTAAAAGGTCGTCCTAGTTATATCGCAAATCTTTTAGATAAATCCCTTAAGGAATTAAAAAGTCTAGTATATTGCTGTTCTTTTGCTAGGCCCACAGCTAAAAAACCAACTTTCTTACGATTACGAGGTTCATTCGAAGATGAAATCCAATCCCGGAAATACAGCATTCCGCTTTTTTTTAAATTTCGAAATCGAGAAATTGTGACAGGAGCTGATGCTATTAGAGAGCAATTAGCTGATTTAGATTTGCGAATTCTTATCGAGAATTCATTAGTAGAATGGAAAGGATTATGGGAAGATAGAAAACAAATAAGAAAGAATTTTTTGGTTAGACGTATGGAATTAGCTAAACGTTTTCTTCAAACAAATATAGAACCTGAATGGATGGTTTTGTACTTATTACCAGTTCTTCCTCCCGAATTGAGACCCATTATTCAAATAGAAGGGGGTAAGCTAATAAGTTCGGATATTAATGAGCTCTATAAAAGAGTTATTGAGAAGAATATTGTTCTTAGCTCTTCGGACAGAGATGTTGTCAATTCTCAGGCAAAATTATTACAAGAAGCTGTGGATATACTTCTTATTGGGGTCCGCCAACTGAGGTCAGATGGTAAAGATAAAGATTACAAATCTTTTTCAGATATACTTGGAGGGAAAGAAGGAAGATTTCGTGAGACTTTGCTTGGTAGACGGGTTGATTATTCAGGACGTTCTGTCATTGTTGTGGGTCCTTCTCTTTCATTATATCAATGTGGATTACCTCGAGAAATGGCAATAGAGCTTTTCCAAGCATTTCTAATCCGTCATCTAATTAGGAAACATTTCGCTTCTAACATAGCGACTGCTAAAAGGCTGATTCGGGAAAAAGAACCTATTGTATGGGAAACACTTAAAGAAGTTATGGAGGGGCATCCTATATTATTGAATAGAGCACCCACTCTGCATAGATTAGGTATATTGGCTTTCCAACCCATTTTAGTAGAGGAGCGTGCTATTTATTTACACCCATTAGTTTGTAAGGGTTTTAATGCAGACTTTGATGGAGATCAAATGGCTGTTCATTTACCTTTATCTTTGGAGGCTCAAGCGGAAGCTCGTTTACTTATGTTTTCTCATATAAATCTGTTATCTCCAGCTATTGGAGATCCTATTTGTGTACCAACTCAAGATATGCTTATCGGACTCTATGTATTAACCATGGGGAATCGTGGAGGGATTTGTGCAAATAGGTATAATTGCAGAAACTATCAAAATAAAGAACCTTATTTTTCTAGCTCATATGAAGCACTTGGAGCTTATCGGCAAAAAAGAATCAGTTTAAATAGTCCTTTGTGGCTCCGATGGGGTGTTGTTGGGTCAAGCGAAATCCCCATTGAAGTTCAATATGAATCTTTGGGTACTTCTCATGAGATTTATGGGCATTATCTAATAATAAGAAGTACAAAAGATGAAATCCGTTGTATATACATTCGAACCACTCTTGGTCATATTTCTTTTTATCGAGAAATAGAAGAAGCCATACAAGGGTTTAGTGAAATCATTGATTTAGCAACACTTTTTACTCAGAATCTCTTGCAAGAAAAAGACAATCTCCAACTTAGAGTTGTGAATTATTTCCTTTATATTCGAATAATTTGTCTAAAAAGTATTCAATTAGTTCGAACTTGTTTAGTATTGAATGACCAAGAACAAGAAGAGGTTCATTCATTTGTTGAGATAAAGACATATTTAATTCGTAATTTCATCAAAATTGAGTTAATTGGAAAAAGATATGAAAGAGCAAGTTCAGGATTCATTCCTAATAGATTAAATTCCAAGATGAAGATGGGTACTTTGTTTATAATTTTGTCATCGTCCAATTGTTCTCAAATGCCGCTAGGTGCTATTGTATCTAAAAATTTTTATATATTTTGTATAACTTATAATGAGATCTTATTAAATAAATATGCTGAATATTGTTTAATAGATGAGAATAGGAGAATTTACAATCCGTTGAACCCATTCAATTGGAATTGGTTCTTTCACGATGATAGTTGGGAAGAGACATCGGCGAAAATAAGTCTTGGACAATTTATTTGCGAAAATTTGTGTCTATTTGTTGAAAAATCTGGTCAAATTGTAATTATTAATCTTGATTCCTTAGTTATAAGATCAGCTAAGCCCTATTTGCTCACTTCAGGTGCAACCATTCATGGTCATTATGGGGAAATATTTTATAAAGGAGATGTATTGGTTACATTTCTATATGAAAAATCGAGATCTAGCGATATAACGCAAGGTCTTCCAAAAGTAGAAAAATTTTTCGAAGTGTTAATATTGATAAACCTAAAAAGGAGGGTTGAAGGTTGGAACCAACGTATACCAAGAATTCTTGGAGTACCTTGGGTTTTCTTCATTGGAGCTGAGCTAACCATAGCCCAAAGTCGTATTTCTTTGGTTAATGAGATCCAAAAGGTTTATCGATCTCAGGGGGTACATATCCATAATAGACATATCGAAATGATTGTACGTCAAGTAACATCAAAAGTGTTGGTTTCAGAAAATGGAATGTCTAATGTCTTTTTACCTAGAGAGTTAATTGGATTATTACAAGCAGAACGAGCAGGACGTGCTTTGGATGCAATCTTTTATCGGGCAATCTTATTGGGAATAACAAGAGCCTCTCTAAATACTCAAAGTTTCATATCTGAAGCAAGTTTTCAAGAAACCGCTCGAGTTTTAGCAAAAGCTGCTCTGCGAGGTCGTATTGATTGGTTGAAAGGTCTGAAAGAAAACGTTGTTCTGGCAAGAATTCTACCTATTGGTGGATTGAAAAAAAAACGTTTTCGTTTAAGACCTATACGACGTAAAATACAAAAAGGACTTATTCATATTCAAGCAAGTTCTAACAATACCATGATAACTGTTACAGATTTGGGGGGTCAAGTAGTTTCTTGGGATTCCGCTGGTACTTCTCGATTCAAAGGTCCAAAAAAAGGAACACCCTATGCTGCCCAAACCGCAACAAGAAATGCTATTTATATGTTAGGTATGGAACGAGCAGCAATTATGATAAACGGTGCTGGTCCCGGAAGAGCTGCAGCATTAAGAACCGTTCTTCAGAGTGGTATAAAATTAAAATTCATACGTGATGTAACACCTATGCCACATAATGGATGCCGACCCCCTAAAAGAAGACGTGTTATGGCAAAAAAAAGTTTAATTCAGAGGGAACACAAGCGAAAGAAATTGGAAGAAAAATATCGTTTGATTCGTCAATCCCTAAAAAAGAGCAAAGCCTCCTCCCTTCAAAAAATAGAAATTCAGAGAAAATTACAATCTCTACCACGTAACAGTGCACCTATACGTCTTCATAGACGTTGTCTTTTTACTGGAAGACCTAGAGCTCACTATCGAGATTTTGGACTATCCGGGCACATACTTCGAGAAATGGTTCATGCATGTTTGTTACCGGGTGCAACAAAATCAAGTTGGATAAAACTTCGTTTGAGACGATGTGGGAAAAAGTTTTATGATCCAATAAATAAAAAAACTTATTTAAATTTTTCTGCTATTCTTTTTTTTCTTGAAAAAGGTGCTCAACCTACAAAGACTGTTTATGATATATTAAGAAGGACAGAATTCTTTATGGTTGGCTGTACAATCGCTATTCATAATGGAAAGGAACATATACCTGTTTATATAAAAGAACCTATGATAGGTTGCAAATTGGGAGAATTCGCGCCTACCCGTAATGATAACGATAATAAATCTGTAATGATGACAAGAAGATATTGGAATATCAATTTGGAAGAGATGATTGAAGCAAGAGTTCATTTAGGTAATAATAAAAAGAGATGGAATCCTAGAATAACTCCTTATATCCTTGCAAAGCGTAAAGCTATACATATTACAAATCTCGCTAAAACTGCTCGTTTTTTATCAGAAGCTTGTGATTTACTTTTTGATGCAGCAAGTAAAAAAAAAAACATTTTAATCGTTGGTACTAAACAAGTCGCGGATTCAGTAGCGTTGGCTGCAGAAGATCAAAAAATACGAGATTTTTTCAAGAATTATGTACAATTTGAAGGAATTATACGTATAGAAATTGAAAAACAATTCAAGAAAAATGTAAAAAAACAATACCCCAGATTAATTCGTATTCAACTCAAAAGAGCTGAACAATTATATAGCCAACCTAATCTTCTTGCAGAATTTATAACCTTACAATTAAAAAATAGAGTCCCCTTTAGAAAGACAATGAAACAAGCTATTGATTTAGCTAAAACAGATACAAAAGGAATAAAACTAAAACTCGCAGGCCGTATCGACGGAAAAGATATCGCACGTAAAGAAGGTAAAAGAAAGGGTAAACTTCCCCTACAAATAATTTGTGCCAAAATAGATTATTGTTCTCATACAATTCAAACTATCAATGGAGTTTTAGGCTTAAAAATTTGGATATTTAGAAAGATGTCTCGTTATCGAGGACCTCGTTTCAAAAAAATACGCCGTCTACGAGCTTTACCAGGACTAATTCAAAGAAAGAAAGCTAAAATTCCTAAAAAGAAGCCATATCGTATTCGTTTAGAAGAAAAACAGAAAATACGTTTTCATTATGGTTTGACAGAACGACAATTAGTTAGATATATACATATCGCTGGAAAAAGCAAAGGATCCACAGGTCAAGTTTTGTTACAACTACTTGAAATGCGTTTGGATAACATCGTTTTTCGTTTGGGTATGGCTTCGACCATTCCTGGAGCCAGACAATTGGTGAATCATAGACATATTTTAGTTAATGGTCATATAGTTGATATACCAAGTTATCGTTGTAAACCCAGAATTACTATAAAAGATAACCAAAGATCTTTTGATCTGATTCAAAAAAACTATAAAGGACGAGTAAAAAAAATAATAGATAGACCAGAAGTCGGTTTGCAAATAGATGAGTTCTTAGTTGTAGAATATTATTCTCGTCAGATTATGTTGGTTAACCGTATGATGAAAGACGGAAAAAAATCATTGGCTTATAAAATTTTCTATCGAGCCGGGATAGGTATTAGAAAAACAAAAAAAAATCCAGTATATGTTGAGGCAAGTAGAATGAGTAAGGACACTATTTCCGATCTTATAACTTTGATAAGAAATGCTGACATGGCTAAAAAAGAAACTGTTCAAATACCATCTACAAACATTACTGAAAGCATTGTTAAAATACTTTTAAGAGAAGGTTTTATTGAAAATGTTCGGAAACATAAAAAAAATAACAAAAATTTCTTGATTTTAACTCTGCGACGAAAAGCAATAATAAGCCGACCCAGTTTACGAATTTATTCGAAATATCAACGAATTCCTAAGATTCTAGGTGGAATAGGAATTGTAATTTTGTCTACTTCTCAGGGTATAATGACAGATCGAGAAGCTCGACTTCAAAGAATTGGAGGAGAGATTTTGTGTTATATATGG??????????????????????????????????????????????????????????????????????????????????????????????????????????????????????????????????????????????????????????????????????????????ATGAATTGGCGATCAAAAGATATGTGGATAGAATTTCTAAGGGGGTCTCGAAAAACAAGTAATTTTTTCTGGTCTTTTATCCTTTTTCTAGGTTCACTAGGATTCTTAGTGGTTGGAACTTCCAGTTATCTTAGTAGAAATATCATATCCATATTTCCATCTCAAAAAATACTTTTTTTTCCACAAGGAATCATAATGTCCTTCTACGGGATTGCAGGTCTATTCATGAGTTCCTATTTGTGGTGCACAATTTTTTGGAACGTAGGGAGTGGTTATGACCAATTTGATAGAAAAAAAGGAATTGTATGTATTTTTCGTTGGGGATTTCCTGGACTAAATCGTCGCATCTTTCTTCGCTTCCTTATGAAAGATATCCAATCAATCCGAATTGAGGATAAAGAGGGCTTTTATTCTCGTCGTGTACTTTATATGGAAATAAGGGGTCAAGGGTCCATTCCCTTGACTCGTACGGATGATCTTTTGACGCCACGTGAGATTGAACAAAAAGCTGTCGAATTGGCCTATTTCTTGTGTGTACCAATTGAAGTATTTACAGAAGTACAAACTATCAATTCTTTCTCTACATCGGGATTTTTCAAAGAAGTCTATGGACTGATATGGATTGTACCTATTTTGACCCTGATATTGGGAATCACAATAGGGGTACTAGTAATTGTTTGGTTAGAAAGAGAAATATCTGCAGCGATCCAACAGCGTATTGGGCCTGAATATGCTGGTCCGTTGGGAATTCTTCAAGCTATAGCAGATGGGACTAAATTACTTTTGAAAGAGGACCTCCTCCCATCTCGAGGAGATATTCGTCTGTTTAGTGTCGGACCGTCTATAGCAGTCATATCAGTTCTACTAAGCTATTTAGTAATTCCTTTTGAGTATCGTCTTGTTTTAGCTGATCTCGGTATAGGTGTTTTTTTATGGATCGCCATTTCAAGTATTGCTCCTATTGGTCTTCTTATGTCAGGATATGGATCGAATAATAAATATTCCTTTTCAGGTGGTCTACGAGCTGCTGCTCAATCTATTAGTTATGAAATACCATTAACTCTATGTGTATTATCAATATCTCTAAGTTCAAGTACAGTTGATATAGTTGAAGCACAGTCCAAATATGGTTTTTGGGGGTGGAATCTGTGGCGTCAGCCTATAGGCTTTCTAGTTTTTCTAATTTCTTCTCTAGCCGAATGTGAGAGATTGCCCTTTGATTTACCAGAAGCAGAGGAGGAATTAGTAGCAGGTTATCAAACCGAATATTCGGGTATCAAATATGCTCTCTTTTATCTTGCTTCTTACCTAAATCTATTAGTTTCTTCATTATTTGTCACAATTCTTTACTTAGGTGGGTGGAATTACATATCCATTCCTTTTGGAATGACAATTGGTATCTTTATTACATTAGCTAAGGCTTATTTGTTTCTCTTCATTTCTATCACAACAAGATGGACTTTACCTAGGATGAGAATAGACCAGTTATTAAATCTTGGATGGAAATTTCTTTTACCTATTTCTCTAGGTAATCTGTTATTAACAACTTCTTCTCAACTTGTCTCACTAATGGCATTAAGATTTCCGAGGTTTAGCCAAGGTTTAGCTCAGGACCCCACTACTCGTCGTATTTGGTTTGGTATTGCTACCGCACATGACTTCGAGATTCATGATGATATTACTGAAGAACGTCTTTATCAGAACATTTTTGCTTCTCACTTTGGTCAGTTAGCAATAATATTTCTGTGGACGTCTGGAAATCTGTTTCATGTAGCTTGGCAAGGAAATTTTGAGTTATGGATACAGGATCCTTTGCATATAAGACCTATTGCTCATGCAATTTGGGATCCGCATTTTGGCCAACCAGCTGTAGAAGCCTTTACTCGAGGAGGTGCTACTGGTCCAGTCAATATTGCTTATTCTGGTCTTTATCAGTGGTGGTATACAATCGGATTACGTAGCAATGAAGATCTTTATACTGGAGCTCTTTTCCTATTACTTCTTTCTACAATATCCTTAGTTGCAGCTTGGTTACATCTACAACCCAAATGGAAACCAAGCCTTTCGTGGTTCAAGAATGCCGAATCTCGTCTCAATCATCATTTGTCAGGACTTTTCGGAGTAAGTTCTTTGGCTTGGACAGGGCATTTAGTCCATGTCGCTATTCCTGGATCTAGAGGAGAATACGTCAGATGGAATAATTTCTTAGATGTATCACCGCACCCCCAAGGGTTGGGACCCCTTCTTACGGGTCAATGGAATCTTTATGCCCAAAACCCTGATTCGAATAATCATTTATTTAGTACTTCCCAAGGAGCGGGAACTGCCATTCTAACCCTTCTTGGGGGATTCCATCCACAAACACAAAGTTTATGGTTGACCGATATCGCTCATCATCATTTAGCTATTGCCTTTATTTTTCTAATTGCTGGTCATATGTATAGAACTAACTTCGGAATTGGGCACAGTATCAAAGATCTTTTAGAAGCACATATTCCTCCAGGGGGTCGATTAGGACGTGGACATAAAGGTCTTTATGACACAATCAATAACTCGATTCATTTTCAATTAGGTCTTGCTCTAGCTTCTTTAGGGGTTATTACTTCCTTAGTAGCTCAACATATGTACTCTTTACCTGCTTATGCATTCATCGCACAAGACTTTACCACTCAAGCTGCTTTATATACTCATCACCAATATATTGCAGGGTTCATCATGACAGGAGCCTTTGCTCATGGAGCTATATTTTTTATTAGAGATTACAATCCAGCCCAGAATGAGAATAATGTATTGGCAAGAATGTTGGACCATAAAGAAGCGATCATATCACATTTAAGCTGGGCAAGCCTTTTTCTGGGGTTCCATACCTTAGGTCTTTATGTTCATAATGATGTCATGCTTGCTTTTGGTACTCCGGAAAAACAAATCTTAATCGAACCGATATTTGCTCAATGGATACAATCTGCTCATGGTAAGACTTCTTACGGATTTGATGTACTCTTATCTTCAACGAGCGGCCCAGCCTTTAATGCAGGCCGAAACATATGGTTACCCGGATGGTTGAATGCTGTTAATGAAAATAGAAATTCTCTTTTCTTAATAATAGGCCCTGGAGATTTCTTGGTTCATCATGCTATTGCTCTAGGTTTGCATACAACTACATTGATTTTAGTAAAGGGTGCTTTAGATGCACGTGGTTCTAAATTAATGCCGGATAAAAAGGATTTTGGTTATAGTTTTCCTTGCGACGGACCAGGACGTGGCGGTACTTGTGATATTTCTGCTTGGGACGCTTTTTATTTGGCAATTTTTTGGATGTTAAATACCATTGGATGGGTTACTTTTTATTGGCATTGGAAACATATCACTTTATGGCAGGGTAATGTTTCACAATTTAATGAGTCCTCCACTTATTTGATGGGATGGTTAAGAGATTATCTATGGTTAAACTCTTCACAACTTATCAATGGATATAATCCTTTTGGTATGAATAGTTTATCGGTATGGGCATGGATGTTCTTATTTGGACATCTTGTTTGGGCTACAGGGTTTATGTTCTTAATTTCTTGGCGTGGATATTGGCAGGAATTGATTGAAACTTTAGCATGGGCTCATGAACGGACACCTTTGGCTAATTTGATTCGCTGGAGAGATAAACCGGTTGCTCTTTCCATCGTGCAAGCAAGATTGGTCGGA
>Carex_gibba_Carex_gibba_
CGAGCCGACGAAATTAGTAGTATTATCCGCGAACGTATTGAACAATATAATAGAGAAGTCAAGATTATAAATACCGGTAATGTGCTTCAAGTAGGTGATGGTATTGCTCGTATTTATGGTCTTAATGAAGTCATGGCAGGTGAATTAGTAGAATTTGAAGAGGGTACAATAGGTATTGCTCTGAATTTGGAATCAAAAAATGTTGGCGTTGTATTAATGGGTGATGGTTTGATGATAAAAGAGAAAAGTTCTGTAAAAGCAACAGGAAGAATTGCTCAGATACCTGTTAGTGAAGCTTATTTAGGTCGTGTTATAAATGCTTTGGCTCAACCTATTGATGGAAGAGGCCCAATTGCATCTTCTGAATCCCGATTAATTGAATCCCCTGCGCCTGGTATTATTTCAAGGCGTTCTGTATATGAACCCCTTCAAACAGGGCTTATTGCTATTGATGCAATGATCCCTATAGGACGGGGTCAGCGAGAATTAATTATTGGAGACAGACAGACTGGTAAAACAGCAGTAGCCACAGATACGATTCTCAATCAAAAAGGGCAAAATGTAATATGTATTTATGTAGCTATCGGTCAAAAAGCATCTTCTGTGGCTCAGGTAGTGACTACTTTCCAAGATACAGAGGCCATGGAATACACTATTGTCGTAGCTGAAATGGCGGATTCACCTGCTACATTACAATACCTCGCTCCTTATACAGGAGCGGCTCTGGCTGAATATTTTATGTATCGTGAACGTCATACTTTAATAATTTATGATGATCTATCTAAACAAGCACAAGCTTATCGCCAAATGTCTCTTCTATTAAGAAGGCCCCCTGGTCGTGAAGCTTATCCAGGAGATGTTTTTTACTTGCACTCACGTCTCTTGGAAAGAGCTGCTAAATTAAGTTCTCATTTAGGTGAAGGAAGTATGACTGCTTTACCAATAGTTGAGACTCAATCTGGAGATGTTTCAGCCTATATTCCTACTAATGTAATTTCTATTACAGATGGACAAATATTTTTATCTGCTGATTTATTCAATGCTGGAATCCGACCTGCTATTAATGTGGGTATTTCTGTTTCTAGAGTGGGATCTGCAGCTCAAATTAAAGCTATGAAACAAGTAGCTGGAAAATTAAAATTGGAACTAGCTCAATTCACAGAGTTAGAGGCCTTTTCACAATTCGCTTCTGCCCTTGATAAAAATACTCAGAATCAATTGGCAAGAGGTCGACGATTACGAGAGCTGCTTAAACAATCCCAATCAGAACCTTTAACAGTGGAAGATCAGATAGCTACTATTTATACAGGAACGAATGGATATCTTGATGCCTTAGAGATTGGACAGGTAAGGCCTTTTCTTGAAAAACTGCGTAGCTGCTTAAAAAATAAAAAACCTGGATTTCAAGAGATTTTATCTTCTACAAAGACATTTACCGAGGAGGCAGAAGCCCTTTTGAAGGAAGCTATTCAGGAAGAAATGAGAATCTTTGTGGTTGGGCATATTGTTCAAATTATTGGCCCAGTACTCGATATTGTCTTTCCTCCGGCTTTGGTAGTTAAAGGTCCACATACGGTTGGTCAGCAGATTAATGTTACTTGTGAGGTGCAACAATTATTAGGAAATAATCGAGTTAGAGCTGTAGCTATGAGTGCTACAGATGGTTTAACGAGGGGAATGGAAGTGATTGATACAGGGGCTGCTCTAAGTGTTCCAGTTGGTGAAGCAACCCTCGGACGAATTTTCAACGTTCTTGGAGAGCCTGTTGATAATTTAGGCCCTTTAGACATTAGTAAAACATCTCCTATTCATAGATCTGCACCCGCCTTTGTAGAATTAGATACAAGATTATCAATCTTTGAAACAGGTATTAAAGTAGTAGATCTTTTAGCTCCTTACCGCCGTGGAGGAAAAATAGGATTATTCGGGGGAGCTGGAGTAGGTAAAAAAGAATCCGGAGTGATTAATGAAAAAAATCTTTCCGAATCAAGAATGCCTTCCGCAGTTGCTCTTGAAATAGCTGAAGCTAACTTGACGAAAGCTAAGGGTAAGAGACAACTGATTGAAGCGAATCTAGCTCTTAGACGAGCTAGGACACGAGTAGAGGCTGTTAATGTTATTTCTATGAATGAATACTCTGATCTAGAACGACAAAAACAAAATATCGTTAAAAAAGGTTATAATGATTTGGAACGATTCGAAAATAATAAGAAAGAAACCCTTTGTTTTGAACAAGAAAGAGCAATAAATCAAGTCCGACAACGAATTCTGCAACAAGCCTTCCAAAGAGCTCTGGGAACTCTAAAAAGTTCTTTAAATAGTGAATTACATTCTCGTGCCATCCGTGCTAATATTGCCATTCTCGGTACTATAATGAGTGTTATATCATGTTCCACATATAATGTATTATTTGAGATATCTGCTGTAGAAGTAGGTCAACATCTCTATTGGCAAATAGGAGGTTTACAAATCCATGGCCAAGTACTTATCACTTCTTGGATTGTAATTGCAATCTTGTTAGTGTCAGTCATCATAGCTGTTCGGAATCCACAAACCATTCCGACTGATGGTCAGAATTTCTTTGAATATATTCTTGAATTTATTCGGGACTTAAGCAAAACTCAGATTGGAGATGAATACGGTCCTTGGGTTCCCTTTATAGGAACTATGTTCTTATTTATTTTCGTTTCTAATTGGTCAGGTGCTCTTTTCCCTTGGAAAATCATAGAGTTACCTCATGGGGAGTTAGCCGCCCCCACGAATGATATAAATACAACGGTTGCTTTAGCTTTACTCACGTCAGTGGCATATTTTTATGCGGGTCTTAGCAAAAAAGGATTGAGTTATTTTGAGAAATATATTAAGCCAACTCCAATCCTTTTACCAATTAATATTCTAGAAGATTTCACAAAACCTTTATCTCTGAGTTTTCGACTTTTTGGAAATATATTAGCTGATGAATTGGTAGTTGTTGTTCTTGTTTCTTTAGTCCCTTTAGTAATTCCTATACCTGTCATGTTGCTTGGATTATTTACAAGCGGTATTCAAGCTCTTATTTTTGCAACCTTAGCAGCAGCTTATATAGGAGAATCCATGGAGGATCATCATTTATCTCCAAACTATTATAAATATGAATTAATTGAGCGTTTGGATTATTGGAGTTATCGTGTTATTAGTTTCGGATTTATCCTTTTAACCTTAGGTATTCTTTGTGGAGCAGTATGGGCTAATGAAGCTTGGGGATCCTATTGGAATTGGGATCCAAAAGAAACTTGGGCATTTATAACTTGGATTATATTTGCAATTTATTTGCATATTATGAATCAAAATTGGAAAGGTAAAAATTCTGCGTTTATAGCTTCTATTGGATTTCTTATTATTTGGATATCTTACTTTGGTATCAATCTTTTAGGAATAGGTTTACATAGCTACGGTTCATTCAGATTTTTAGAGGAAATGAAAAAAGAGTACTTGGAAACATATATAAAAAAACCCGAAATACACAAGGAAACGATAAAATTAGTTAGTACATACAATGAATATAATCTTTATATCCTTTTGCATTTCTCAACAAATTTAATCTGTTTCAGTATTTTAAGTGGTTATTTTCTGAGTAATGAGGAACTTATGATTCTTAATTCATGGGCTCAGGAATTGCTATATAACTTAAGTGACACAACAAAAGCTTTCTCAATTATTTTAGTTACTGATTTAGGAATTGGATTTCATTCAACTCATAATTGGGAACTCCTAATTGGTTCGGTCTACAAGGATCAGATTATATCTGGTCTTGTTTCTATTTTTCCAGTTATTTTAGATGCAATTGTGAAATATTGGATCTTCAATTATTTAAATCGTGTATCTCCTTCGCTTGTAGTAATTTATCATTCAATGAATGAATTGTTACTGCTGGGGGTACACGAATCACTAACCATTTATCTGGGAGATAGAGTCAAGATCCTGATAAATGAATTTGACCCATCTTACCTTGTCTATTTATGGCAATATTATTTTCATTTTTGGTCTGAGCCTAATAGGTTTCATAGAAACCAATTCTCTTATTATTCGTTCTATTTTATCGGTTATTTTATAAGTGTAAAAATAAATTACTTGGAGGTAAGGAGTCAAATACTAGAGGATTCTATATTAATAGATACTCTTATTAAGAGATTTGATACTTTAGTTCCAGTCCTTCCTCTCATTAGATCATTGTCTAAAGCTTCACTTTGTACTGTAGTAGGACATCCTACTAGTAAGCCAATCTGGACAGATTTATCAGATTATGATATTATTAGTCGATTTGGTCGAATATATAAAAATTTTTTTCATTTTTATAGTGGATCTAAAAAGAGAATTTTGTATCGAGCTCGTAAACATAAAAGTACAGTACTCATGGGTGGGGCAAGCTCTTCTATTCTGGTTCATGGTTTCTCTTGGCTATACGGTTCATCTGGAGGGGAGATCGAGCTTCAAGAGATAGTGAATGGTCTTATCAATACACAAATGTATAACTCCCCAGGAATCTCAATTGCGCTTATATTCATCACTGTAGGAATTGGCTTCAAGCTTTCCCCAGCCCCTTTTCATCAATGGACTCCTGACGTATACGAAGGAATGTTTCTGCTTCATGAATACGATATTTTCTGGGCATTTCTCATAATATCAAGCCTTTTTCCTATCTTAGCATTTTTGATTTCAGGAGTTTTAGCCCCGATTCGTGAAGGACCTGAAAAGTTTTCTAGTTATGAATCAGGTATAGAACCTATGGGAGATGCTTGGTTACAATTCCGAATTCGTTATTATATGTTTGCTCTTGTTTTTGTTGTTTTTGATGTTGAAACAGTCTTTCTTTATCCGTGGGCAATGAGCTTCGATATATTAGGTTTATCTTTATTTATCGAAGCTTTTATTTTCGTTCTTATCCTAATTGGTGGTTCAGTTTACGCATGGCGAAAAGGAGCATTAGAATGGTCTGAACTTATTCTAACAGCTTATGTATTTCTTTTTTATTTCCAATTTGATGATAAATTAATCCAACTTAAAGAAAATCTTAAATGGATAGATGTTTTTGATTTCCAGTGGAGATTGGGAGTCGATGGGCTTTCCATAGAACTTATTTTATTCACAGGCTTTATTACTACTTTAGCCAGTTTAGCAGCTTGGCCAATTACCCGAAATTGCCAATTGTTTTATTTTTTAATGTTAGCAATGTATAGTGGTCAAATGGGATTATTTTTTTCTCAAGACCTTTTACTTTTCTTTATCATGTGGGAACTAGAATTAATTCCCATTTACTTACTTTTATCCATGTGGGGGGGTAAGAAACGTCTTTACTCGGCTACTAAATTCATTTTATACACAGCAGGAGGATCTATCTTTTTATTAACTGGAGTTCTAGGTATGGGTTTGTATGCTTCCAATAAGCCAGTACTAGATTTTGAAAGATTAATTAATCAATCATATCCTATCGTATTAGAAATCACATTTTATATCGGCTTTCTTATTGCATATGCTATCAAATTGCCAATTATACCCTTGCATACATGGTTACCAGATACCCATGGAGAAGCACATATGTTTGAACACATGCTTTTTTTGAGTGTTTACTTATTCTCTATTGGTCTCTATGGATTAATTACAAGTCGAAACATGGTTAGGGCACTTATGTGCCTTGAACTTGTACTTAATTCTGTTAATATAAATCTTTTAATTTTTTCTGACATGTTTGATAATCGACAATTAAAAGGAGACATTTTCTCCATCGTTATAGCTATTGCGGCTGCTGAAGCTGCTATTGGATTAGCAATTGTTTCATCTATTTATCATAACAGAAAAATTAATCAATCAAATTTTTTATTATGTACCTTTTTATTATTTGTTGGTGCAATTGCTAAATCCGCACAATTCCCACTTCATATATGGTTACCTGATGCCATGGAAGGACCCACCCCTATTTCTGCTCTTATACACGCTGCTACCATGGCAGCAGGGGTTTTTCTTGTAGCTCGACTCTTTCCTCTTCTCTCAATAACACCTAATATAATGCATATGATTTCTTCAATAGGTTTAATAACATTATTCTTAGGAGCTACTTTGGCCCTTGCTCAAATAGACATTAAGAGAAGTTTAGCCTATTCTACAATGTCTCAATTGGGTTACATTATACTAGCTTTAGGTATAGGTTCGTCTCGAACTGCTTTATTTCATTTGATTACCCATGCTTACTCTAAGGCTTTATTGTTTTTAGGATCTGGATCTATTATTCATTCAATGGAACCTGTTGTTGGATATTCACCGTATAAGAATCAAAATATGGTTCTTATGGGTGGTTTAACTAAATATATTCCAATTACAAGAACTGCCTTTTTATTGGGTACACTGTCTCTTTGTGGTATTCCACCTCTTGCCTGTTTCTGGTCTAAAGATGAGATTCTTAGTAATAGTTGGTTGTATTTCGGGATAATAACTTACTTCACAGCAGGATTAACAGCATTTTATATGTTTCGAGTATATTTACTTACTTTTGATGGATATTTGCGTATTCATTTTCAAGGTTACAGTAGTACTAATTTGTTTTATTCAATATCTCTATGGGGTAAAAGTTCAAACAGCGATATACATAAAAAATTTAAAGAAAAATTATTTACAAATAAATATACTTCTATATATCCTCATGAATTAGATAATACTATGCTCTTTCCTCTTCTCCTATTAGTACTTTTTACTATATTCATTGGTTCAATAGGAATTTGCTTTGATTTATTATCGAAATGGTTAACTTCATCAAGTTCAAATCAATGCGTAAATTTCTTTGAATTCTTTCAAAATGTGATCATTTCAGTAAGTATAGCAACTTTTGGATTATGCATAGCATTCACTTTCTATGGATCTATAAATTCCTTTTTCCCGAATTTATATCTTTTTAATTTTTTTTTAGACCAAATACAAAATGCAATATATAATTGGTCATATAATCGTGGTTACATAGATATTATTTATACTAGTGTTTTTACATTGGGTATAAGAAGATTAAGCGAGTTCACTGAATTTTTTGATAGACATATAGTTGATGGGATTCCGAATGGAATTGGTATTACAAGTTTTTTTATAGGAGAAGGAATTAGGTATATAGGAAATGGGAGAGTCTCATCTTATTTATTCTTTTTTTTATCCTTTGTATCTTTGTTTTTTTTAATCATGGATTTACCTGGACCAATACATGATATTCTTGTGGTATTTCTGGGATCAGTTCTTGTATTAGGGGGTCTAGGGGTAGTATTACTTACCAATCCAATTTATTCTGCCTTTTCGTTGGGATTGGTTCTTATTTCTATATCTTTATTCTATATTTCATTGAACTCCTATTTTGTAGCTGCCGCACAGCTCCTTATTTATGTCGGAGCCATAAATGTATTGATCTTATTTGCTGTAATGTTCATGAATGGTTCAGAATATTCCAAAGATTCCTATCTTTGGACCATTGGAGATGCGGTTACTTCACTGGTTTGTACAAGTATTCTTTTTTCACTAATGACTACTATCCCAGATACATCATGGTACGGGATTCTTTGGACTACAAGATCAAACCAAATTATAGAACAGGACCTCATAAATAACGTTCAACAAATTGGGATTCATTTAGCAACAGATTTTTTTCTTCCCTTTGAACTCATTTCTATAATTCTTTTAGTTTCCTTGATAGGTGCAATTACTATGGCTCGACAAATGGAAAAAATAGCGGAAATGTTCCCTATGGTAACTGGGTTCACGAATTATGGTCAACAAACAATACGAGCTGCAAGGTACATTGGTCAAAGTTTCATAATTACCTTATCCCACACAAATCGTTTACCTGTCACTATTCAATATCCTTATGAAAAATCGATCATGTCAGAGCGTTTCCGGGGTCGAATCCACTTTGAATTTGATAAATGTATTGCTTGTGAAGTATGTGTTCGTGTATGCCCGATAGATCTACCCGTTGTTGATTGGAGATTGGAAAGAGATAAAAAGAAACAATTGCTTAATTATAGTATTGATTTCGGGGTTTGTATATTTTGCGGTAATTGTGTCGAGTATTGTCCAACAAACTGTTTATCAATGACTGAAGAATATGAACTTTCTACTTATGATCGTCATGAACCAATCTCCATAATTGGAGATTACACAATTCAAACTGTTCAAAATGATTTATCTGATTGGCTAGTCAATAAAGAATTGGTTCATAGATCTTTAGGCTTTGATTCTCGAGGAATACAAACCTTACAAATAAAGGTCGAGGATTGGGACTCCATTGCTGTTATTTTATATGTATATGGTTACAATTATTTACGCTCTCAGTGTGTTTATGATGTAGCACCAGGGGGGTTTTTAGGTAGCGTATATCACCTTACAAGAATACAATATGATATATATAATCCAGAAGAAGTATGTATAAAAGTATTTGTGTCAAGGAATAATCCTAAAATTCCGTCTGTTTTCTGGATTTGGAGAAGTGCTGATTTTCAAGAACGCGAATCTTATGATATATTGGGAATCTCTTATGATAATCATCCACGCCTTAAACGTATTTTAATGCCTGAAAGTTGGATAGGCTGGCCCTTGCGTAAGGACTATATTACTCCAGATTTCTATGAAATACAAGATGCCCTTATGAATTTGATTGACTTTTCGTTACTTGATCAAACAACCTCCAATTCAGTTATTTCAACTACATCAAATGATCTTTCAAATTGGTCAAGACTTTCCAGTTTATGGCCTCTTTTATATGGTACTAGTTGTTGTTTCATTGAATTTGCTTCATTAATAGGTTCGCGATTTGATTTTGATCGTTATGGATTGGTACCAAGATCAAGTCCTAGGCAAGCGGACCTAATTTTAACAGCTGGCACTGTAACAATGAAAATGGCTCCTTCTTTAGTGCGATTATATGAACAAATGCCTGAACCAAAATACGTCATTGCTATGGGAGCTTGTACTATTACAGGGGGAATGTTCAGTACTGATTCTTATACTACTGTTCGGGGAGTTGATAAGCTAATTCCTGTGGATGTTTATTTACCGGGATGCCCGCCTAAACCAGAGGCAGTTATAGATGCTATAACAAAACTTCGCAAAAAGATATCTCGAGAAATAGTTGAAGATAGAACTAGATCTCAAAAAGAAAATCGATGTTTTACTACTAATCATAAATTTCATGTTCAATGTAGTAATCATACTATGCAAAATAGAAATCCTTTTTATTGGATAAAAAAACAAATGACTCGATCCATGTATATATATGTACTAAGTCGAGTATCTATTTCAAATGCATATCCCATTTTTGCGCAACAGGGTTATGAGAATCCACGAGAAACAACTGGACGCATTGTATGTGCCAATTGTCATTTAGCTAATAAGCCTGTGGAGATTGAAGTTCCGCAAGCTGTATTTCCTGATACTGTATTTGAAGCCATTGTTCGAATTCCTTATGATATGCAATTGAAACAAGTTCTTGCTAATGGTAAAAAAGGGGGTTTGAATGTGGGTGCTGTTCTTATTTTACCCGAGGGCTTTGAGCTAGCTCCAACCGATCGTATTTCTCCTGAGTTGAAAGAAAAGATAGGAAATTTGTCTTTTCAGAGTTATCGTCCAAATAAAAAAAATATTCTTGTTATAGGTCCTGTTCCTGGTCAGAAATATAGTGAAATTGTCTTTCCCATTCTTTCTCCTGACCCTTCGACGAAGAAAGACATTCACTTCTTAAAATATCCCATATATGTAGGTGGGAACAGAGGAAGGGGTCAGATTTATCCTGATGGTGGAAAGAGTAACAATACAGTTTATAATGCTACATCAGCGGGTATAATAAGCAAAATAGTACGTAAAGAGAAAGGTGGATATGAAATAACCGTAGTTGATGCGTTAGGACATCAATCGGTTGATGTTATACCTCCAGGGCCAGAGCTTCTTGTTTCAGAAGGTGAATCCATCAAGCTTGATCAACCATTAACAAGTAATCCTAATGTAGGAGGTTTTGGTCAGGGAGATGCGGAAATAGTTCTTCAAGATCCATTACGCATCCAAGGCCTTTTGTTCTTCTTCACATTCGTTATTTTGGCACAAGTGTTTTTAGTTCTGAAAAAGAAACAGTTTGAAAAAGTTCAATTATATGAAATGAATTTCATGACTTTTTACTATCGTCCTACTGTTACAGAAGCTTTCTCTTCTGTTCAATATATAATGACTGAGGCCAACTTTGGCTGGTTAATCCGATCCGTTCATCGATGGTCAGCAAGTATGATGGTTCTAATGATGATTCTACACGTATTTCGTGTGTATCTCACTGGTGGGTTTAAAAAACCCCGCGAATTAACTTGGGTTACAGGTGTGGTTTTGGCTGTATTAACGGCATCTTTTGGTGTAACTGGCTATTCCTTACCTTGGGATCAAATTGGTTATTGGGCAGTCAAAATCGTTACTGGTGTACCTGAGGCTATTCCACTAATAGGATCCCCTTTAGTGGAGTTATTACGTGGAAGTGCTAGTGTCGGCCAATCCACTTTAACTCGTTTTTACAGTTTACATACTTTTGTATTGCCTCTTCTTACTGCTGTATTTATGTTGATGCACTTTCTAATGATACGTAAACAAGGTATTTCGGGCCCTTTAGTGTTAAGAGCAAAATTAGCTAAAGGGATGGGGCATAATTATTATGGGGAACCCGCGTGGCCCAACGATCTTTTATATATTTTTCCAGTAGTAATTCTAGGTACTATTGCATGTAACGTAGGTTTAGCGGTTTTAGAACCATCAATAATTGGTGAACCGGCGGACCCTTTTGCAACTCCTTTGGAAATATTACCTGAATGGTATTTCTTTCCCGTGTTTCAAATACTTCGTACAGTGCCCAATAAGTTATTGGGTGTTCTTTTAATGGTTTCAGTACCATTGGGATTACTGACAGTACCTTTTTTGGAAAATGTCAATAAATTCCAAAATCCATTTCGCCGTCCAGTAGCTACAACGGTTTTTTTAATCGGTACAATAGTAGCTCTTTGGTTAGGTATTGGAGCTACACTGCCTATTGATAAGTCCTTAACTTTAGGTCTTTTTATGATTGAAGTTTCTCTATTTGGAATTGTCTTAGGCCTAATTCCTATCACTTTAGCAGGATTATTTGTAACTGCATATTTACAATACAGACGTGGTGATCAGTTGGACCTTATGCTTACTATAACTAGTTATTTCAGTTTTTTACTGGCTGCTTTAACTATAACCTTAGTTCTATTTATTGGTTTAAGAAAGATACGACTTATTATGGATTTAGTAAATTTTGCTTGGGCTGCTTTAATGGTAGTCTTTACATTTTCACTTTCTCTTGTAGTATGGGGAAGGTTAAGTGATACTGCACACCATCATTTAGCTATTGCCATCCTTTTCCTGATTGCTGGCCATATGTACAAGACTAACTGGGGCATTGGTCATAGCCTTAAAGACATTCTAGAAGCTCATAAAGGTCCATTTACAGGACAAGGGCATAAGAATCTTTATGAGATTTTAACAACTTCATGGCATGCTCAATTATCTCTTAACCTAGCCATGTTGGGTTCCTTAACCATTATTGTAGCTCATCATATGTATTCCATGCCTCCTTATCCATATCTAGCTACTGACTACGGTACACAACTTTCATTGTTCACACATCACATGTGGATTGGTGGATTTCTGATAGTTGGTGCTGCTGCACATGCAGCCATTTTTCTAGTAAGAGACTATGATCCAACTACTCGATACAATGATCTTTTAGATCGTATTCTTAGGCACCGCGATGCAATCATATCACATCTTAACTGGGTATGTATATTTTTAGGTTTTCACAGTTTTGGCTTGTACATCCATAATGATACCATGAGTGCTTTAGGACGTCCTCAAGACATGTTTTCAGATACTGCTATCCAATTACAACCCATCTTTGCTCAATGGGTACAAAATACTCATGCTTTAGCACCTAGTCTAACAGCTCCTGGTGCAACAACGAGTACCAGCTTAACTTGGGGAGGTAGCGATTTAGTAGCAGTAGGTGGCAAAGTAGCTTTGTTACCTATTCCATTAGGAACCGCGGATTTTCTAGTCCATCATATTCATGCATTTACGATTCATGTAACTGTATTGATATTACTGAAGGGTGTTCTATTTGCTCGCAGTTCCCGTTTGATACCTGATAAAGCAAATCTTGGTTTTCGTTTTCCTTGTGATGGACCTGGGCGAGGAGGAACATGTCAAGTATCCGCCTGGGATCATGTTTTCTTAGGTCTATTTTGGATGTACAATTCAATTTCGGTAGTAATTTTTCATTTCAGTTGGAAAATGCAGTCGGATGTTTGGGGTACCATAAGCGATCAAGGGATAATTACTCATATCACAGGAGGGAATTTTGCACAAAGTTCCATTACCATTAATGGGTGGCTTAGAGATTTCCTATGGGCACAGGCTTCTCAAGTAATTCAATCTTATGGTTCTTCATTATCTGCATATGGTCTTTTTTTCTTAGGTGCTCATTTTGTCTGGGCTTTCAGTTTAATGTTTCTATTTAGTGGCCGTGGTTATTGGCAAGAACTTATTGAATCCATTGTTTGGGCTCATAACAAATTAAAAGTTGCTCCTGCTACTCAGCCTAGAGCTTTGAGCATTATACAAGGACGTGCTGTAGGAGTAACCCATTACCTTCTGGGTGGAATTGCCACAACATGGGCATTCTTCTTAGCAAGAATTATTGCAGTAGGAATGTCACATTCAGTAAAAATTTATGATACCTGTATAGGATGTACTCAATGTGTGCGAGCTTGTCCTACGGATGTATTGGAAATGATACCTTGGGATGGATGTAAAGCCAAACAAATTGCCTCCGCACCAAGAACGGAAGATTGTGTAGGTTGTAAAAGATGTGAATCTGCCTGTCCAACAGATTTTTTAAGTATCCGTGTTTATCTAGGGCCTGAAACAACTCGTAGCATGGCTCTAGCTTATATGACAGATCTTAATTTACCTTCTATTTTTGTACCTTTAATAGGCCTCGTATTTCCGGCATTTTCAATTATTTTTTTATTTTTTTATGTGCAAAAAAATAATATTTTGATGCAAGATATAAAGACATATCTCTCTGTGGCACCTGTGATAAGTACTCTATGGTTTGTTTCTTTAGCAGGTCTATTAATAGAAATAAATCGTTTATTCCCAGATGCTTTATCATTTCCTTTTTTTATGACTGCAATTTTAGAGAAACGTGAAAGCACAAGTTTATGGGGTCGCTTTTGTAACTGGATTACCAGCACTGAAAATCGCCTTTATATTGGATGGTTCGGTGTTTTAATGATTCCTACCTTATTGACCGCAACTTCTGTATTTATTATTGCCTTTATTGCTGCTCCTCCAGTGGATATTGATGGTATTCGTGAGCCTGTTTCTGGTTCTTTACTTTATGGAAACAATATTATTTCTGGTGCTATTATTCCTACTTCCGCAGCTATCGGTTTACATTTTTATCCGATATGGGAAGCAGCATCTGTTGATGAATGGTTATACAATGGTGGTCCTTATGAGCTAATTGTTCTACACTTCTTACTTGGAGTAGCTTGCTATATGGGTCGTGAGTGGGAACTTAGTTTCCGTCTAGGTATGCGTCCTTGGATTGCTGTTGCGTATTCAGCTCCTGTTGCAGCTGCTACTGCTGTTTTCTTGATCTATCCTATTGGTCAAGGGAGTTTTTCTGATGGTATGCCTTTAGGAATTTCTGGTACTTTCAACTTTATGATTGTATTCCAGGCAGAACATAACATCCTTATGCATCCATTTCACATGTTAGGTGTAGCTGGTGTATTTGGCGGTTCCCTATTTAGTGCTATGCATGGTTCTTTGGTAACCTCTAGTTTGATTAGGGAAACTACTGAGAACGAATCTGCTCTAGACCTAGCTATGGCTTTATACGAATTAGCAGTTTTTGATCCCTCTGATCCTGTTCTTGATCCAATGTGGAGACAGGGTATGTTCGTTATACCTTTCATGACTCGTTTAGGAATAACCAATTCATGGGGCGGTTGGAATATTTCAGGAGGAACTGTAACCAATCCAGGTATTTGGAGTTATGAAGGTGTTGCAGCGGCACATATAGTGTTTTCCGGTTTGTGCTTCTTGGCAGCTATCTGGCATTGGGTATATTGGGACTTAGAAGTATTCTGTGATGAACGTACAGGAAAACCTTCGTTGGATTTGCCCAAGATTTTTGGAATTCATTTATTTCTCTCAGGTGTAGCTTGCTTTGGTTTTGGCGCATTCCATGTAACAGGTTTGTACGGTCCTGGAATATGGGTGTCCGATCCTTATGGACTAACTGGAAAAGTACAAGCTGTCAATCCAGCTTGGGGTGTGGATGGTTTTGATCCTTTTATTCCAGGGGGAATAGCCTCTCATCATATTGCTGCAGGCACATTAGGTATATTAGCAGGTTTATTCCATCTGAGTGTCCGTCCGCCTCAACGTCTATACAAAGGATTACGCATGGGCAATATTGAAACTGTACTTTCCAGTAGTATTGCTGCTGTCTTTTTTGCAGCTTTTGTTGTTGCAGGAACTATGTGGTATGGTTCAGCAACTACCCCAATCGAATTATTTGGTCCTACTCGTTATCAATGGGACCAGGGATACTTTCAACAAGAAATATATCGAAGAGTTAGCGCTGGGCTAGCCGAAAATCTAAGTTTATCGGAAGCTTGGTCTAAAATTCCTGATAAATTAGCTTTTTATGATTACATTGGTAATAATCCGGCAAAAGGGGGATTATTTAGAGCAGGTTCAATGGATAACGGAGATGGAATAGCGGTTGGATGGTTAGGACACCCCCTTTTTAGAGATAAAGAAGGTCGGGAGCTTTTTGTACGTCGTATGCCTACCTTTTTTGAAACATTTCCGGTAGTTTTGGTAGATGAAGACGGGATTGTTAGAGCCGATGTTCCTTTTAGAAGGGCAGAATCTAAATATAGTGTTGAACAAGTAGGTGTAACTGTTGAGTTCTATGGTGGTGAACTTAATGGAGTAACTTATTCAGATCCTGCTACTGTTAAAAAATATGCTAGACGTGCCCAATTAGGTGAGATTTTTGAATTAGATCGAGCTACTTTGAAATCTGACGGTGTTTTTCGTAGTAGTCCAAGGGGTTGGTTTACTTTTGGACATGCTACATTCGCTTTGCTTTTCTTGGATGCTCAAGTGGAATTTGGAACATTCCAAAAAGTTGCATTTGTATGGTCTGGAGAGGCTTATTTGTCTTATAGTTTAGGTGCTTTATCTGTCTTTGGTTTCATTGCTTGTTGTTTTGTCTGGTTCAATAATACTGCTTATCCTAGTGAGTTTTATGGACCCACTGGGCCAGAAGCTTCTCAAGCTCAAGCATTTACTTTTCTAGTTAGAGACCAACGTCTTGGAGCTAATGTGGGGTCCGCACAAGGACCTACTGGTTTAGGTAAATATCTAATGCGTTCCCCGACTGGAGAGGTTATTTTTGGAGGAGAAACGATGCGTTTTTGGGATCTTCGTGCTCCTTGGTTAGAACCTCTAAGGGGTCCAAATGGTTTGGACTTGAGCAGGCTAAAAAAAGACATACAACCTTGGCAAGAACGACGTTCGGCAGAATATATGACTCATGCTCCTTTAGGTTCTTTAAATTCTGTGGGTGGTGTAGCTACGGAGATCAATGCAGTCAATTATGTCTCTCCTAGAAGTTGGTTAGCGACCTCTCATTTTGTTCTAGGGTTCTTCTTTTTTGTAGGACATTTGTGGCATGCGGGAAGGGCCCGTGCAGCTGCAGCAGGGTTTGAAAAAGGAATCGATCGTGATTTGGAACCCGTTCTTTTCATGACTCCTCTTAACATGTTACGTCAATTCGAAATTGCTCGATCTGTTCAATTGCGACCTTATAATGCAATTGCATTCTCTGGTCCAATCGCTGTTTTTGTTTCCGTATTCCTAATTTATCCACTGGGTCAATCTGGTTGGTTCTTTGCACCGAGTTTTGGCGTAGCAGCTATATTTCGATTCATCCTCTTCTTCCAAGGATTTCATAATTGGACATTGAACCCTTTTCATATGATGGGAGTTGCCGGAGTATTAGGTGCGGCTATGTCTGGAAGCACGGGAGAACGTTCTTTTGCTGATATTATCACCAGTATTCGATACTGGGTTATTCATAGCATTACTATACCTTCCTTATTCATTGCGGGTTGGTTATTCGTCAGTACGGGTTTAGCTTACGACGTATTTGGAAGTCCTCGGCCAAACGAATATTTCACGGAAACTCGACAAGGGATTCCATTGATAACCGAACGTTTTGATTCTTTGGAACAACTTGATGAATTTAGTATGACCATAGATCGAACCTATCCAATTTTTACAGTACGATGGTTGGCTGTTCACGGATTAGCTGTACCTACCGTTTTTTTTTTAGGGTCAATATCAGCAATGCAGTTCATCCAACGAATGGCTACACAAACCGTTGAAGATAGTTCTAGATCTGGATCAAGACGAACTCCTGTCGGGGATTTATTGAAACCCTTAAATTCAGAATATGGTAAAGTAGCTCCGGGCTGGGGTACTACACCACTTATGGGAGTTGCAATGGCTTTATTTGCTGTATTCCTATGTATTCTTTTGGAAATTTATAACTCTTCTGTTTTATTGGATGGGATTACTAGGATGCTTACTCTCAAACTTTTTGTTTATACAGTAGTTATATTTTTTGTTTCCCTTTTTATTTTCGGATTTTTATCTAATGATCCAGGGCGTAATCCAGGGCGTGAGGAAATGGCCGATACTACTGGAAGGATTCCTCTTTGGCTAATAGGTACTTTAACAGGTATTCTTGTTATAGGTTTAATAGGTGTTTTCTTTTACGGTTCATATTCTGGATTGGGTTCATCTTTAATGCTAAATATCTTTAGTTTAATCTGTATCTGTCTTAATTCTGTCCTTTATCCGAGTAATTCTTTCTTTGCCAAATTGCCCGAAGCTTATGCGATTTTCAATCCAATTGTAGATTTTATGCCTGTTGTACCTATACTCTTTTTTCTCCTAGCTTTTGTTTGGCAAGCTGCTGTAAGCTTTCGAATGACACAATCAAACCCGAATGAACAAAATGTTGAATTGAATCGTACCAGTCTATACTGGGGTTTATTACTAATTTTTGTACTTGCTGTTTTATTTTCCAATTATTTCTTTAATATGGAAGTCAATATTCTCGCATTTATTGCTACTGCACTGTTCATTCTAGTTCCTACTGCTTTTTTACTTATTATCTACGTAAAAACAGTCAGTCAAAATGATATGGAAACAGCAACCTTAGTAGCGATCTTTATATCTGGTTTACTTGTAAGCTTTACTGGGTACGCCTTATATACCGCTTTTGGGCAACCCTCTCAACAACTAAGAGATCCATTCGAAGAACATGGGGATATGGAAGCTTTGGTTTATACATTCCTTTTAGTCTCGATTTTAGGGATAATCTTTTTCGCTATCTTTTTTCGAGAACCACCTAAGGTTCCAACTAAAATAATGACTATTGCTTTCCAATTAGCTGTTTTTGCACTGATTGCGACTTCATCAGTCTTACTTATTGGTGTACCTCTTGTATTTGCTTCTTCTGATGGTTGGTCAAGTAACAAAAATGTTCTATTTTCCGGTACATCATTATGGATTGGATTAGTCTTCATGCGTTGGAGACGTTTCTTGTTCGAAGCACTTTATAAAGCACAGGCCGAAACAGGTGAAATCAAAGGGCACTACTTGAATGCTACTGCAGGTACATCTGAAGAAATGCTTAAAAGAGCAGTATTTGCTAGAGAATTGGGAGTTCCTATCATAATGCATGACTACTTAACTGGGGGATTCACTGCAAATACTAGTTTGGCTTTTTATTGTCGTGATAATGGTCTACTTCTTCACATCCACCGCGCAATGCATGCAGTTATTGATAGACAGAAAAACCATGGTATGCATTTCCGTGTACTAGCTAAAGCATTACGTATGTCTGGTGGAGATCATATTCACTCTGGTACAGTAGTAGGTAAACTGGAAGGGGAGCGTGAGATGACTTTAGGTTTTGTTGATTTATTACGTGATGATTATATTGAAAAAGATCGTAGTCGTGGTATCTTTTTCACTCAAGATTGGGTCTCTATGCCTGGTGTTATACCTGTGGCTTCAGGGGGTATCCATGTTTGGCATATGCCTGCTTTGACCGAAATCTTTGGAGATGATTCCGTACTTCAATTTGGTGGAGGAACCTTAGGACACCCTTGGGGAAATGCACCTGGTGCAGTAGCTAACAGGGTGGCTTTAGAAGCGTGTGTACAAGCTCGTAATGAAGGACGTGATCTTGCTCGTGAAGGTAATGAGATTATTCGAGCAGCAGCTAAATGGAGTCCTGAACTAGCCGCTGCTTGTGAAGTATGGAAAGCAATCAAATTTTTCGATCCGGTAGATATGATTCAACCTCAAACTATCTTGAATGTAGCAGATAACAGCGGTGCTCGAAAATTGATGTGTATTCGAATCATAGGAGCTAGTAATCAACGATATGCTCAAATTGGTAATGTTATTGTTGCTGTAATCAAAGAAGCAGTTCCCAATATGTCTCTAGAAAAATCTGAAGTAATTCGAGCTGTAATTGTACGTACATGTAAGGAATTCAAATGTGAAGATGGTATGATAATAAAATACGATGACAATGCAGCAGTTGTCATTGATCAAAAAGGAAATCCAAAAGGATCTAGGATTTTTGGTGCAATCACCGAAGAATTGAGAAAATTTCGTTTTACTAAAATTCTCTCATTAGCTCCTGATGTATTAATGAAGGGAATATCTCGTCGAGGCAATTCGATTTCTTTTGGCAGATATGCTCTTCAAGCACTTGAACCTGCCTGGATTACAGCTAGACAAATAGAAGCAGGACGAAGGGCAATAACACGATATGTGAAAATATGGGTACGTATGTTTCCCGACAAACCTGTTACAATAAGGACTACGGAAACACGCATGGGTTCAGGTAAAGGAGATCCAAAATATTGGGTATGCGTTATTAAACCTGGTCGAATACTTTATGAAATGAGTGGAGTATCAGAAACTATTGCTAGAAGAGCTATCTCAATAGCTGCTCACAAAATGCCTATACAAACTCAATTTCTTATGCCTTTAGGCACGGCCATACATAACATAGAATTCACACATGGAAAAGGCGGACAATTAGCTAGAGCAGCAGGTGCTGTAGCGAGACTGATTGCAAAAGAGGGTAAATCAGCCACATTAAGATTACCATCTGGGGAGGTTCGTTTGATATCCCAAAACTGCTTAGCAACAATCGGACAAGTGGGTAATGTTGGGGTGAAGCTCAAGAGTTTGGGTAGAGCTGGATCGAAGTGTTGGCTAGGTAAGCGTCCTGTGGTAAGAGGAGTAGTTATGAACCCTGTGGACCATCCACACGGAGGCGGTGAAGGAAAAGCCCCAATTGGTAGAAAAAAACCCGCAACTCCTTGGGGTTATCCTGCGCTTGGAAGAAGAAGTAGGAAAAGGAGAAAATATAGTGATAGCTTGATTCTTCGTCGAGGATATATAGCTCGAAGACGTCGAAAAAAAAATGTATCAGGTTTTAGAGGAGCTCATTCAAGACATACTCGAATGATTATTCAACAGAAAATGAGAGGTTTGTTTTACTCTCATCGAGATAGAGGCAGTAAAAAGAGGTATTTTCGCCGTTTGTGGATCACTAGAATAAATGCAGTAATTCGTGAAAACCAAACATTTGATAGTTATTGTAAGTTTATCCACAATCTGTATAAGAAGCAATCTTTTCTTAATCGTAAAATACTTTCACAAATATCTATATCAAATAAGATTGGTTTTTGTAAGATTTCTAATAAAATATTCATTAGTAAAGGACACAGTTATCCAATAAAAAATATCTGGAGAAAAAAAGCATATTTAACTGTAGTAAAAACCTGTTCTTTAATAAAATCTAATACACTCAATTTATTAGAATTGAGAAAATTTTGTCGCTATTGTAACAAACATACGACTCATAGGGAAATAAAAATGAAAATTGGAGCATCAGTTCGTAAAATTTGTAAAAGATGTCGATTAGTTCGTAGACGTAAACAACTTACTGTGATTTGTCCCAATCTGAAACATAAAAAAAGGCAAGGTACCAATAAACATGAATGGAAATCTGTTTCCTTTATCCGCCAAAGTCGTAGTTTACATTATGGTCGTTTCATGCTGTCGTCGCTTAAGGAAGGTCAGGCTAATATATTAGGTACTACCATACGAAGAGTTCTACTTGCAGAAATAAAAGGAACACGTATAACACATGCTACATTTGAAAAATCTTTTCATCAATATAGTACTATACCTGGTATAAGAGAATCTGTACATGAAATATTACAAAATCTCAAAACAATTGTCTTGAAAAGCCCCACCAATCAAGTTATCAAAGCATCGATATCGATTCCAATGCTTTTTACTGCCAAAAATATAAACCTACCGGATTTTGTTCACATAGTCAACGAAGACCAACCTATTGCGTATATAACAGGACCAATAGATTTATCAATTGAATTGATATTAGAACGAGATAGAGGGTATCACACTTTTCCCATAGATAGCACATTTACTCCTGTGCTACAGGTCAATTATACGTATGAGGAAATACTATTTCTCGAGATATGCACGAATGGAAGTTTGACTCCTGCAGAAGCACTTCGTGAAGCTTGTCTTGATTCGGGGTTTTCAGTTATAGCTGAGTATCAGGGAAAGGTCTTTTATACTGATAGTCACAAGATCTCCTTTTCAAGGAATGGGATTTCATTAGTTAAGTATCAAGGTTCCAACAAAAAAACTTTTCTACATCAAAAATCCCGAGTTCAGGGGGGTCAATGGGTCAAAAAAGGTCAAATTTTAGCGGATGGTGCCGCTACAGTTGGTGGGGAACTCGCTTTAGGAAAAAATCTATTAGTAGCTTATATGCCGTGGGAGGGTTATAATTCTGAAGATGCGGTACTAATTAACGAACGCTTGATATATGAAGATATTTTGACTTCTTTTTATATTCGGAAATATGAGATTAAAACTTATATGACAAATCAAGCTGAAAGAATCACTAAGGGAATACCCCATCTCGAGACTTATTTTCTCCGTAATTTGGATAGGAATGGGATTGTGATGCTGGGATCTTGGGTAGAAACAGGTGATATTTTACAGATTCATAGGATGATTGACCAGTATAAACATCAAAAACTTCAAATTGGACCAGTTTCTCCTCAACAAATAAAGGCTTGGGCGACCAAAATCGGAGAGGTAACCAAAATTCAGACTTTTCATTATAAAAGCAATAAACCAGAGAAAAATGGGTTGTTTTGCGAAAGAATCTTTGGACCCATAAAAAGTGGATTTTGTGCGTGTGGAGCTGAAAAAGAAAACCCAAGATTTTGTGAAGAATGTGGAGTAGAATTTGGTAACTCTCGAATACGAAGATATCAAATGGGGTATATCAAACTCGCATGTCCAGTCACTCATGTGTGGTATTTAAAACGTCTTCCTAGTTATATCGCAAATCTTTTAGATAAATCCCTTAAGCAATTAAAAAGCCTAGTATATTGCTCTTCTTTTGCTAGGCCCATAGCTAAAAAACCGACTTTCTTACGATTAAGAGGTTTATTCGAATATGAAATCCAATCCCGGAAATACAGCATTCCACTTTTTTTTACATTTCAAAATCGAGAAATTCTTATAGGAGCTGATGCTATTAGGGAGCAATTAGCTGATTTAGATTTGCGAATTATTATCGAGAATTCATTAGTAGAATGGAAAAAATTATGGGAAAATAGAAAACAAATAAGAAAGAATTTTTTGGTTAGACGTATGGGATTAGCTAAACATTTTCTTCAAACAAATATAGAACCTGAATGGATGATTTTGTACTTATTACCAGTTCTTCCTCCCGAATTGAGACCCATTATTCAAATAGATGGGGGTAAGCTAATAAGTTCGGATATTAATGAGCTCTATAGAAGAGTTATTCGTCGGAATGATCTTCTTAGCTGTTCGGACAGAGAGGTTGTAAATTCTCAGGTAAAATTATTACAAGAAGCTGTAGATATACTTCTTATTGGAGTCCACGAACCAAGTAAGGATGGTAAAGATAAAGTTTACAAATCTTTTTCAGATATCATTGGAGGGAAAGAAGGAAGATTCCGGGAGACTTTGCTTGGTAAACGGGTTGATTATTCAGGGCGTTCTGTCATTGTTGTGGGTCCTTCTCTTTCATTACATCAATGCGGATTACCTCGAGAAATCGCAATAGAGCTTTTCCAAGCATTTCTAATCCGTGATCTAATTAGGAAACATTTCGCTTCTAATACAGCGACTGCTAAAAGGCAGATTCGGGAAAAAGAACTTATAGTATGGGAAATACTTCAAGAAGTTGTGCAGGGGCATCCTGTATTACTGAATAGAGCACCAACTCTGCATAGATTAGGCATATTGGCCTTCCAACCCATTTTAGTGGAGGGGCGTGCTATTTATTTACACCCATTAGTTTGTAAGGGTTTTAATGCAGACTTTGATGGAGATCAAATGGCTGTTCATTTACCTTTATCTTTAGAAGCTCAAGCGGAAGCTCGTTTACTTATGTTTTCTCATACAAATCTGTTATCTCCAGCTATTGGAGATCCTATTTGTGTACCAACGCAAGATATGCTTATTGGACTTTATATATTAACCATGGGAAATCGTCGAGGGATTTGTGCAAATAGGTATAATTGCAGAAACTATCAAAATAAAGAACCTTATTTTTCTAGCTCATATGATGCACTTGGAGCTTATCGGCAAAAAAGAATCAGTTTAAATAATCCTTTGTGGCTCCAATGGCCTTTTATTGGGTCAAATGAACTTCCCATTGAAGTTCAATATGAATCTTTGGGTACTTCTCATGAGATTTATGGGCATTATCTTATAATAAGAAGTGCAAAAGAAGAAATCCGTTGTATATACATTCGAACCACTCTTGGTCATATTTCTTTTTATCGAGAAATAGAAGAAGCGATACAAGGGTTTAGTCGAATTATTGATTTAGCAACACTTTTCCCTCAGGATCTCGTGCAAGAAAAAGACAATCTCCAATTTAGAATTGTCAATTATTTCCTTTATATTCGAATAATTTGTCTTAAGACTATTCAACTAGTTCGGACTTGTTTAGTATTGAATGACCAAAAACAAGAAGAGGTTCATTCATTTGTTGAGATAAAAACATATTTAATTCGCAATTTCATCAAAATTGAGTTAATTGGAAAAAGATATGAAAGAGCAAGTTCAGGATTCATTCCTAATGTATTAGATTCCAAGACGAAAATGGGTACTTTGTTGATAATTTTGGCATCGTCCAATTGTTCTCAAATGCCGCTAGGTGCTATTGTATCTAAAAATTTTTATTCATTTTTTGTAACTCATAATGAGATCTTATTAAATAAATATGCTGAATACTGTTTAATAGATGAGAATAGCAGAATTTACAGTCCATTGAACCCATTCAATTGGAATTGGTTCTTTCACGACAATAGTTGGGAAGAGACATCGACAAAAATAAGTCTTGGACAATTTATTTGCGAAAATTTGTGTCTTTTTGTCAAAAAATCTGGTCAAATTGTAATTATCAATCTTGATTCCTTAGTTATAAGATCAGCTAAGCCCTATTTGCTCACTTCAGGCACAACCATTCATGGTCATTATGGGGAAATCTGTTATAAAGGAGATGTATTAGTTACATTTCTATATGAAAAATCGAGATCTAGTGATATAACGCAAGGTCTTCCAAAAGTAGAGAAATTTTTCGAAGCGTTACTATTGATAAACCTAAAAAGGAGGGTTGAAGGTTGGAACGAATGTATACCAAGAATTCTTGGAGTACCTTGGGTTTTCTTGATTGGAACTGAGTTAACCATAGCCCAAAGTCGTATTTCTTTGGTTAATGAGATCCAAAAGGTTTATCGATCTCAGGGGGTACATATCCATAATAGACATATCGAGATTATTGTACATCAAGTAACATCAAAAGTGTTGGTTTCAGAAGACGGAATGTCTAATGTCTTTTTACCTAGAGAGTTAATTGGGTTATTACGAGCGGAACGAGCAGGACGCGCTTTGGATTCAATCTTTTATCGGGCAATCTTGTTGGGAGTAACAAGAGCCTCTCTAAATACTCAAAGTTTCATATCTGAAGCAAGTTTTCAAGAAACCGCTCGAGTTTTAGCAAAAGCTGCTCTGCGAGGTCGTATTGATTGGTTGAAAGGTCTGAAAGAAAACGTTGTTCTGGGAAGAATTTTACCTATTGGTGGATTGAAAAAAAAACGTTTTCGTTTAAGAACTATACGACGTAAAATACAAAAAGGACTTATTCATATTCAAGCAAGTTCTAACAATACCATTATAACTGTTTCAGATTTTGAGGGTCAGGTAGTTTCATGGGATTCCGCTGGTACTTCTCGATTCAAGGGTCCAAAAAAACCAACACCCTATGCTGCCCAAACCGCAACAAGAAATGCTATTTATATGTTAGGTATGAAAAAAGCAGCAATTAAGATAAACGGTGCTGGTCCTGGAAGAGCTGCAGCATTAAAAAGCGTTGTTCATAGTGGTGTAAAATTAAGTTTCATACGTGATGTAACACCTCTGCCACATAATGGATGCCGGCCCCCTAAAAGAAGACGTGTTATGGCAAAAAAAAGTTTAATTCAGAGAGAACACAAGCGAAAGAAATTGGAAGAAAAATATCGTTTGATTCGTCAGTCTTTAAAAAAGAGCAAAGACTCATCCTTGGAAATAAGAGAAATTCAGAGAAAATTGCAATCTCTACCACGTAATAGTGCACCTACACGTCTTCATAGACGTTGTCTTGTTACTGGGAGACCTAGAGCTAACTATCGAGATTTTGGACTATCCGGGCACATACTTCGACAAATGGTTCATGCATGTTTATTACCGGGTGCAACAAAATCAAGTTGGATAAAACTTCGTTTGAGACGATGTGGGAAAAAGTTTTATGATCCAATAAATAAAAAAACTTATTTAAATTTTTCTGCTATTCTTTTTTTCCTTAAAAAAGGTGCTCAACCTACAGAGACTGTTCATGATATATTAACAAGGGCAGAATTTTTTATGGTTGGCCATACAATCGGTATTCATAATGGAAAGGAACATATACCTATTTATATAACAGATTCTATGAAAGGTCACAAATTGGGAGAATTCGCGCCTACCCGGAACGATAACGATAATAAATCTGTAATGATGACAAGAAGATATTGGAACATCAATTTTGAAGAGATGATTGAAGCAAGAGTTCATTTAGGTAATTATAAAAGGAGATGGAATCCTAAAATTACTCCTTATATCCTTCTAAAGCGTTTAGGTATACATATTACAAATCCCGCTAAAACTGCTCGTTTTTTATCAGAAGCTTGTGATTTACTTTTTGATGCAGCAAGTAAGAAAAAAAACATTTTAATTGTTGGTACTCAAAAAGTTGCGGATTCAGTAGCGTTGGCTGGAGAAGATCGAAAAATACGAAATTTTTTCAAGAATTATATACAATTTGAAGGAATTATACGTATACAAATTGAAAAACAATTCAAGGAAAATATAGAGAAACAATATCCCAGAAGACTTCGTATTCAACTCGAATACGCTGAAGAACCATATAGCCACCCTAATCTTATTGCAGAATTTATAGCCTTACAATTAAAACAGAGAGTTCCGTTTAGAAAGACAATGAAAAAAGCTATTGATATAACTAAAACAGGTATAAAAGGAATCAAAATACAACTCGCAGGCCGTATCGACGGAAAAGATATCGCGCGTAAAGAAAGTAAAAGAAAGGGTAAACTACCCTTACAAATAATTTGTACCAAAATGGATTATTATTCTCATACAATTCAAGCTGTCTATGGAGTTTTAGGCTTAAAAATTTGGATATTTAGAAAGATGTCTCGTTATCGAGGACCTCGTTTAAAAAAAATACGTCGTCTGCGAGCTTTACCAGGACTAGTTACCCAAAGGAAAAAACACATTCCTAGAAATAAGGAATATCGCGTTCGTTTAGAAGAAAAACAGAAATTACGTTTTAATTATGGTTTGACAGAACGACAATTAGTTAGATATATGCATATCGCTGGAAAAAGCAAAGGATCAACAGGTCAGGTTTTGTTACAACTACTTGAAATGCGTTTGGATAACATCGTTTTTCGTTTGAATATGGCTTCGACCATTCCTGGAGCCAGACAATTGGTGAACCATAGACATATTTTAGTTAATGGTCGTATAGTTGATATACCGAGTTATCGTTGCAAACCCAGAATTACTACAAAGAATAACGAAAGATTTTTTGATAAGATTAAAAGAAGCTTTCAAGGACAAGTAAATAAAATAATAGATAGGTCAGGGGTCTTATTGTCAATAAAGGAATTCTTAGTCGTAGAATATTATTCTCGTCAGATTATGTTGGTTAACCGTATGATGAAACACGGAAAAAAATCATTGGCTTATCAAATTTTCTATCGAGCCGGGATAGATATTAGACAAACAAAACAAAATCCAGTATATGTTGAGTCAAGTAGAATGAGTAAGGACACTATTTCCAATCTTATTACTTTGATAAGAAATGCTGACATGGCTAAAAAAGAAACTGTTCCAATACCATCTACAAACATTACTGAAAGCATTGTTAAGATACTTTTAAGAGAGGGTTTTATTGAAAATGTTCGGAAACACAAAAAAAATAACAAAAATTTCTTGATTTTAAGTTTACCTAAAAAAGGAATAATAAGCCGACCCAGTTTTCGAATTTACTCGAAGTATCAACGAATTCCTAAGATTCTAGGTGGAATAGGAATCGTAATTCTGTCTACTTCTCGAGGTATAATAACAGATCGAGAAGCTCGACTTCAAAGAATTGGAGGAGAAATTTTATGTTATATATGG??????????????????????????????????????????????????????????????????????????????????????????????????????????????????????????????????????????????????????????????????????????????ATGAATTGGCGATCAAAAGATATATGGATAGAATTTCTAAAGGGGTCTCGAAAAACAAGTAATTTTTTATGGTCTTTTATCCTTTTTTTAGGTTCACTCGGATTCTTAGTGGTTGGAACTTCCAGTTATCTTGGTAGAAATATTATATATGTATTTCCGTCTCAGAAAATCCTTTTTTTTCAACAAGGAATCATAATGTCTTTCTACGGGATGGCAGGTCTATTCATGAGTTCGTATTTGTGGTGTACAATTTTTTGGAATGTAGGGAGTGGTTATGACCAATTTGATAGAAAAAAAGGAATTGTGTGTATTTTTCGTTGGGGATTTCCTGGATTAAATCGTCGCATCTTTCTTCGCTTCCTTATGAAAGATATCCAATCAATTAGAATTGAGGATAAAGAGGGTTTTTATTCTCGTCGTGTACTTTATATGGAAATAAAGGGTCAAGGATCCATCCCCTTGACTCATACGTATGATAATTTGACGCCGCGTGAAATTGAACAAAAAGCTGTCGAATTGGCCTATTTCTTGTGTGTACCAATTGAAGTATTTACAGAAGTACAAACTATCAATTCTTTCTCTACATTGGGATTTTTCAAAGAAGTCTATGGACTGATATGGATTGTACCTATTTTGACCCTGATATTGGGAATCACAATAGGGGTACTAGTAATTGTTTGGTTAGAAAGAGAAATATCTGCAGCGATCCAACAGCGTATTGGGCCTGAATATGCTGGTCCGATGGGAATTCTTCAAGCTATAGCAGATGGGACTAAATTACTTTTGAAAGAGGATCTCCTCCCATCTCGAGGAGATATTCGTCTGTTTAGTGTTGGACCGTCTATAGCAGTCATATCAGTTCTACTAAGCTATTTAGTAATTCCTTTTGAGTATCGTCTTGTTTTAGCTGATCTCGATATAGGTGTTTTTTTATGGATCGCCATTTCAAGTATTGCTCCTATTGGTCTTCTTATGTCAGGATATGGATCGAATAATAAATATTCCTTTTCAGGTGGTCTACGAGCTGCTGCTCAATCTATTAGTTATGAAATACCATTAACTCTATGTGTATTATCAATATCTCTAAGTTCAAGTACAGTTGATATAGTTGAAGCACAGTCCAAATATGGTTTTTGGGGGTGGAATCTGTGGCGTCAGCCTATAGGCTTTCTAGTTTTTCTAATTTCTTCTCTAGCCGAATGTGAGAGATTGCCCTTTGATTTACCAGAAGCAGAGGAGGAATTAGTAGCAGGTTATCAAACCGAATATTCGGGTATCAAATATGCTCTCTTTTATCTTGCTTCTTACCTAAATCTATTAGTTTCTTCATTATTTGTCACAATTCTTTACTTAGGTGGGTGGAATTACATATCTATTCCTTTTGGAATGACAATTGGTATCTTTATTACATTAGCTAAGGCTTATTTTTTTCTCTTAATTTCTATCACAACAAGATGGACTTTACCTAGGATGAGAATAGACCAGTTATTAAATCTTGGATGGAAATTTCTTTTACCTATTTCTCTAGGTAATCTGTTATTAACAACTTCTTCTCAACTTGTCTCACTAATGGCATTAAGATTTCCGAGGTTTAGCCAAGGTTTAGCTCAGGACCCCACTACTCGTCGTATTTGGTTTGGTATTGCTATTGCACATGACTTCGAGATTCATGATGATATTACTGAAGAACGTCTTTATCAGAATATTTTTGCTTCTCACTTTGGTCAGTTAGCTATAATATTTCTGTGGACATCTGGAAATCTGTTTCATGTAGCTTGGCAAGGAAATTTTGAGTTATGGATAACGGATCCTTTGCATATAAGACCTATTGCTCATGCAATTTGGGATCCGCATTTTGGCCAACCAGCTGTAGAAGCCTTTACTCGGGGAGGTGCTACTGGCCCAGTCAATATTGCTTATTCTGGTCTTTATCAGTGGTGGTATACAATCGGATTACGAAGCAATGAAGATCTTTATACTGGAGCTCTTTTTCTATTACTTCTTTCTGCAATATCCTTAGTTGCAGGTTGGTTACATCTACAACCCAAATGGAAACCAAGCCTTTCGTGGTTCAAGAATGCCGAATCTCGTCTCAATCATCATTTGTCAGGACTTTTCGGAGTAAGTTCTTTGGCTTGGACAGGGCATTTAGTCCATGTCGCTATTCCTGGATCTAGAGGAGAATACGTCAGGTGGAGTAATTTCTTAGATGTATCACCGCACCCCCAAGGGTTGGGACCCCTTCTTACGGGTCAATGGAATCTTTATGCTCAAGATCCTGATTCGAGTAATCATTTATTTAGCACTTCCCAAGGAGCGGGAACTGCCATTCTAACCCTTCTTGGGGGATTCCATCCACAAACACAAAGTTTATGGTTGACTGATATCGCTCATCATCATTTAGCTATTGCCTTTATTTTTCTAATTGCTGGTCATATGTATAGAACTAATTTCGGAATTGGACATAGTATCAAAGATCTTTTAGAAGCACATATTCCTCCAGGGGGTCGATTAGGACGTGGGCATAAAGGTCTTTATGACACAATCAATAACTCCATTCATTTTCAATTAGGTCTTGCTCTAGCTTCTTTAGGGGTTATTACTTCATTAGTAGCTCAACATATGTACTCTTTACCTGCTTATGCATTCATCGCACAAGACTTTACTACTCAAGCTGCCTTATATACTCATCACCAATATATTGCAGGGTTCATCATGACAGGAGCCTTTGCTCATGGAGCTATATTTTTCATTAGAGATTACAATCCAGCCCAGAATGAAAATAATGTATTGGCAAGAATGTTAGACCATAAAGAAGCGATCATATCGCATTTAAGCTGGGCAAGCCTTTTTCTGGGGTTCCATACCTTGGGCCTTTATGTTCATAACGATGTCATGCTTGCTTTTGGTACTCCGGAAAAACAAATCTTAATCGAACCCATATTTGCTCAATGGATACAATCTGCTCATGGTAAGACTTCATACGGATTTGATGTACTCTTATCTTCAACGAGCGGTCCAGCCTTCAATTCAGGTCGAAACATATGGTTACCCGGATGGTTGAATGCTGTTAATGAGAATAGGAATTCTCTTTTCTTAACAATAGGCCCTGGAGATTTCTTGGTTCATCATGCTATTGCTCTAGGTTTACATACAACTACATTGATTTTAGTAAAGGGTGCTTTAGATGCACGTGGTTCTAAATTAATGCCGGATAAAAAGGATTTTGGTTATAGTTTTCCTTGTGACGGACCAGGGCGTGGCGGTACTTGTGATATTTCCGCTTGGGACGCATTTTATTTGGCAATTTTCTGGATGTTAAATACTATTGGATGGGTTACTTTTTATTGGCATTGGAAACATATTACTTTATGGCAAGGTAACGTTTCACAATTTAATGAGTCCTCCACTTATTTGATGGGATGGTTAAGAGATTATCTATGGTTAAATTCTTCACAACTTATCAATGGATATAATCCTTTTGGTATGAATAGTTTATCGGTATGGGCATGGATGTTCTTATTTGGACATCTTGTTTGGGCTACAGGGTTTATGTTCTTAATTTCTTGGCGTGGATATTGGCAGGAATTGATTGAGACTTTAGCGTGGGCTCATGAACGCACACCTTTGGCTAATTTGATTCGCTGGAGAGATAAACCAGTTGCTCTTTCCATTGTCCAAGCAAGATTGGTTGGA
>Carex_neurocarpa_KU238086
CGAGCCGACGAAATTAGTAGTATTATCCGCGAACGTATTGAACAATATAATAGAGAAGTCAAGATTATAAATACCGGTAATGTGCTTCAAGTAGGTGATGGTATTGCTCGTATTTATGGTCTTAATGAAGTCATGGCAGGTGAATTAGTAGAATTTGAAGAGGGTACAATAGGTATTGCTCTGAATTTGGAATCAAAAAATGTTGGCGTTGTATTAATGGGTGATGGTTTGATGATAAAAGAGAAAAGTTCTGTAAAAGCAACAGGAAGAATTGCTCAGATACCTGTTAGTGAAGCTTATTTAGGTCGTGTTATAAATGCTTTGGCTCAACCTATTGATGGAAGAGGCCCAATTGCATCTTCTGAATCTCGATTAATTGAATCCCCTGCGCCTGGTATTATTTCAAGGCGTTCTGTATATGAACCCCTTCAAACAGGGCTTATTGCTATTGATGCAATGATCCCTATAGGACGGGGTCAGCGAGAATTAATTATTGGAGACAGACAGACTGGTAAAACAGCAGTAGCCACAGATACGATTCTCAATCAAAAAGGGCAAAATGTAATATGTATTTATGTAGCTATCGGTCAAAAAGCATCTTCTGTGGCTCAGGTAGTGACTACTTTCCAAGATACAGAGGCCATGGAATACACTATTGTCGTAGCTGAAATGGCGGATTCACCTGCTACATTACAATACCTCGCTCCTTATACAGGAGCGGCTCTGGCTGAATATTTTATGTATCGTGAACGTCATACTTTAATAATTTATGATGATCTATCTAAACAAGCACAAGCTTATCGCCAAATGTCTCTTCTATTAAGAAGGCCTCCTGGTCGTGAAGCTTATCCAGGAGATGTTTTTTACTTGCACTCACGTCTCTTGGAAAGAGCTGCTAAATTAAGTTCTCATTTAGGTGAAGGAAGTATGACTGCTTTACCAATAGTTGAGACTCAATCTGGAGATGTTTCAGCCTATATTCCTACTAATGTAATTTCTATTACAGATGGACAAATATTTTTATCTGCTGATTTATTCAATGCTGGAATCCGACCTGCTATTAATGTGGGTATTTCTGTTTCCAGAGTAGGATCTGCAGCTCAAATTAAAGCTATGAAACAAGTAGCTGGAAAATTAAAATTGGAACTAGCTCAATTCACAGAGTTAGAGGCCTTTTCACAATTCGCTTCTGCCCTTGATAAAAATACTCAGAATCAATTGGCAAGAGGTCGACGATTACGAGAGCTGCTTAAACAATCCCAATCAGAACCTTTAACAGTGGAAGATCAGATAGCTACTATTTATACAGGAACGAATGGATATCTTGATGCCTTAGAGATTGGACAGGTAAGGCCTTTTCTTGAAAAACTGCGTAGCTGCTTAAAAAATAAAAAACCTGGATTTCAAGAGATTTTATCTTCTACAAAGACATTTACCGAGGAGGCAGAAGCCCTTTTGAAGGAAGCTATTCAGGAAGAAATGAGAATCTTTGTGGTTGGGCATATTGTTCAAATTATTGGCCCAGTACTCGATATTGTCTTTCCTCCGGCTTTGGTAGTTAAAGGTCCACATACGGTTGGTCAGCAGATTAATGTTACTTGTGAGGTGCAACAATTATTAGGAAATAATCGAGTTAGAGCTGTAGCTATGAGTGCTACAGATGGTTTAACGAGGGGAATGGAAGTGATTGATACAGGGGCTGCTCTAAGTGTTCCAGTTGGTGAAGTAACCCTCGGACGAATTTTCAACGTTCTTGGAGAGCCTGTTGATAATTTAGGCCCTTTAGACATTAGTAAAACATCTCCTATTCATAGATCTGCACCCGCCTTTGTAGAATTAGATACAAGATTATCAATCTTTGAAACAGGTATTAAAGTAGTAGATCTTTTAGCTCCTTACCGCCGTGGAGGAAAAATAGGATTATTCGGGGGAGCTGGAGTAGGTAAAAAAGAATCCGGAGTGATTAATGAAAAAAATCTTTCCGAATCAAGAATGCCTTCCGCAGTTGCTCTTGAAATAGCTGAAGCTAACTTGACGAAAGCTAAGGGTAAGAGACAACTGATTGAAGCGAATCTAGCTCTTAGACGAGCTAGGACACGAGTAGAGGCTGTTAATGTTATTTCTATGAATGAATACTCTGATCTAGAACGACAAAAACAAAATATCGTTAAAAAAGGTTATAATGATTTGGAACGATTCGAAAATAATAAGAAAGAAACCCTTTGTTTTGAACAAGAAAGAGCAATAAATCAAGTCCGACAACGAATTCTGCAACAAGCCTTCCAAAGAGCTCTGGGAACTCTAAAAAGTTCTTTAAATAGTGAGTTACATTCTCGTACCATCCGTGCTAATATTGCCATTCTCGGTACTATAATGAGTGTTATATCATGTTCCACATATAATGTATTATTTGAGATATCTGCTGTAGAAGTAGGTCAACATCTCTATTGGCAAATAGGAGGTTTACAAATCCATGGCCAAGTACTTATCACTTCTTGGATTGTAATTGCAATCTTGTTAGTGTCAGTCATCATAGCTGTTCGGAATCCACAAACCATTCCGACTGATGGTCAGAATTTCTTTGAATATATTCTTGAATTTATTCGGGACTTAAGCAAAACTCAGATTGGAGATGAATACGGTCCTTGGGTTCCCTTTATAGGAACTATGTTCTTATTTATTTTCGTTTCTAATTGGTCAGGTGCTCTTTTCCCTTGGAAAATCATAGAGTTACCTCATGGGGAGTTAGCCGCCCCCACGAATGATATAAATACAACGGTTGCTTTAGCTTTACTCACGTCAATGGCATATTTTTATGCGGGTCTTAGCAAAAAAGGATTGAGTTATTTTGAGAAATATATTAAGCCAACTCCAATCCTTTTACCAATTAATATTCTAGAAGATTTCACAAAACCTTTATCTCTTAGTTTTCGACTTTTTGGAAATATATTAGCTGATGAATTGGTAGTTGTTGTTCTTGTTTCTTTAGTCCCTTTAGTAATTCCTATACCTGTCATGTTGCTTGGATTATTTACAAGCGGTATTCAAGCTCTTATTTTTGCAACCTTAGCAGCAGCTTATATAGGAGAATCCATGGAGGATCATCATTTATCTTCAAACTATTATAAATATGAATTAATTGAGCGTTTGGATTATTGGAGTTATCGTGTTATTAGTTTCGGATTTATCTTTTTAACCTTAGGTATTCTTTGTGGAGCAGTATGGGCTAATGAAGCTTGGGGATCCTATTGGAATTGGGATCCAAAAGAAACTTGGGCATTTATAACTTGGATTATATTTGCAATTTATTTGCATATTATGAATCAAAATTGGAAAGGTAAAAATTCTGCGTTTATAGCTTCTATTGGATTTCTTATTATTTGGATATCTTACTTTGGTATCAATCTTTTAGGAATAGGTTTACATAGCTACGGTTCATTCAGATTTTTAGAGGAAATGAAAAAAGAGTACTTGGAAACATATATAAAAAAACCCGAAATACACAAGGAAACGATAAAATTAGTTAGTACATACAATGAATATAATCTTTATATCCTTTTGCATTTCTCAACAAATTTAATCTGTTTCAGTATTTTAAGTGGTTATTTTCTGAGTAATGAGGAACTTATGATTCTTAATTCATGGGCTCAGGAATTGCTATATAACTTAAGTGACACAACAAAAGCTTTCTCAATTATTTTAGTTACTGATTTAGGAATTGGATTTCATTCAACTCATAATTGGGAACTCCTAATTGGTTCGGTCTACAAGGATCAGATTATATCTGGTCTTGTTTCTATTTTTCCAGTTATTTTAGATGCAATTGTGAAATATTGGATCTTCAATTATTTAAATCGTGTATCTCCTTCGCTTGTAGTAATTTATCATTCAATGAATGAA?????????????????????????????????????????????????????????????????????????????????TCTTATCTTGTCTATTTATGGCAATATTATTTTCATTTTTGGTCTGAGCCTAATAGGTTTCATAGAAACCAATTCTCTTATTATTCGTTCTACTTGATCGGTTATTTCATAAGTGTAAAAATAAATTACTTGGAGGTAAGGAGTCAAATACTAGAGGATTCTATATTAATAGATACTCTTATTAAGAGATTTGATACTTTAGTTCCAGTCCTTCCTCTCATTAGATCATTGTCTAAAGCTTCACTTTGTACTGTAGTAGGACATCCTACTAGTAAGCCAATCTGGACAGATTTATCAGATTATGATATTATTAGTCGATTTGGTCGAATATATAAAATTTTTTTTCATTTTTATAGTGGATCTAAAAAGAGAATTTTGTATCGAGCTCGTAAACATAAAAGTACAGTACTCATGGGTGGGGCAAGCTCTTCTATTCTGGTTCATGGTTTCTCTTGGCTATACGGTTCATCTGGAGGGGAGATCGAGCTTCAAGAGATAGTGAATGGTCTTATCAATACACAAATGTATAACTCCCCAGGAATCTCAATTGCGCTTATATTCATCACTGTAGGAATTGGCTTCAAGCTTTCCTCAGCCCCTTTTCATCAATGGACTCCTGACGTATACGAAGGAATGTTTCTGCTTCATGAATACGATATTTTCTGGGCATTTCTCATAATATCAAGCCTTTTTCCTATCTTAGCATTTTTGATTTCAGGAGTTTTAGCCCCGATTCGTGAAGGACCTGAAAAGTTTTCTAGTTATGAATCAGGTATAGAACCTATGGGAGATGCTTGGTTACAATTCCGAATTCGTTATTATATGTTTGCTCTTGTTTTTGTTGTTTTTGATGTTGAAACAGTCTTTCTTTATCCGTGGGCAATGAGTTTCGATGTATTAGGTTTATCTTTATTTATCGAAGCTTTTATTTTCGTTCTTATCCTAATTGGCGGTTCAGTTTACGCATGGCGAAAAGGAGCATTAGAATGGTCTGAACTTATTCTAACAGCTTATGTATTTCTTTTTTATTTCCAATTTGATGATAAATTAATCCAACTTAAAGAAAATCTTAAATGGATAGATGTTTTTGATTTCCAGTGGAGATTGGGAGTCGATGGGCTTTCCATAGAACTTATTTTATTCACAGGCTTTATTACTACTTTAGCCAGTTTAGCAGCTTGGCCAATTACCCGAAATTGCCAATTGTTTTATTTTTTAATGTTAGCAATGTATAGTGGTCAAATGGGATTATTTTTTTCTCAAGACCTTTTACTTTTCTTTATCATGTGGGAACTAGAATTAATTCCCATTTACTTACTTTTATCCATGTGGGGGGGTAAGAAACGTCTTTACTCGGCTACTAAATTCATTTTATACACAGCAGGAGGATCTATCTTTTTATTAACTGGAGTTCTAGGTATGGGTTTGTATGCTTCCAATAAGCCAGTACTAGATTTTGAAAGATTAATTAATCAATCATATCCTATCGTATTAGAAATCACATTTTATATCGGCTTTCTTATTGCATATGCTATCAAATTGCCAATTATACCCTTGCATACATGGTTACCAGATACCCATGGAGAAGCACATATGTTTGAACACATGCTTTTTTTGAGTGTTTACTTATTCTCTATTGGTCTCTATGGATTAATTACAAGTCGAAACATGGTTAGGGCACTTATGTGCCTTGAACTTGTACTTAATTCTGTTAATATAAATCTTTTAATTTTTTCTGACATGTTTGATAATCGACAATTAAAAGGAGACATTTTATCCATTGTTATAGCTATTGCGGCTGCTGAAGCTGCTATTGGATTAGCAATTGTTTCATCTATTTATCATAACAGAAAAATTAATCAATCAAATTTTTTATTATGTACCTTTTTATTATTTGTTGGTGCAATTGCTAAATCCGCACAATTCCCACTTCATATATGGTTACCTGATGCCATGGAAGGACCCACCCCTATTTCTGCTCTTATACACGCTGCTACCATGGCAGCAGGGGTTTTTCTTGTAGCTCGACTCTTTCCTCTTCTCTCAATAACATCTAATATAATGCATATTATTTCTTCAATAGGTTTAATAACATTATTCTTAGGAGCTACTTTGGCTCTTGCTCAAATAGACATTAAGAGAAGTTTAGCTTATTCTACAATGTCTCAATTGGGTTACATTATACTAGCTTTAGGTATAGGTTCGTCTCGAACTGCTTTATTTCATTTGATTACCCATGCTTACTCTAAGGCTTTATTGTTTTTGGGATCTGGATCTATTATTCATTCAATGGAACCTGTTGTTGGATATTCACCGTATAAGAATCAAAATATGGTTCTTATGGGTGGTTTAACTAAATATATTCCAATTACAAGAACTGCCTTTTTATTGGGTACACTGTCTCTTTGTGGTATTCCACCCCTTGCCTGTTTTTGGTCTAAAGATGAGATTCTTAGTAATAGTTGGTTGTATTTTGGGATAATAACTTACTTCACAACAGGATTAACAGCATTTTATATGTTTCGAGTATATTTACTTACTTTTGATGGATATTTGCGTATTCATTTTCAAGGTTACAGTAGTACTAATTTGTTTTATTCAATATCTCTATGGGGTAAAAGTTCAAACAGCGATATACATAAAAAATTTAAAGAAAAATTATTTACAAATAAATATACTTCTATATATCCTCATGAATTAGATAATACTATGCTCTTTCCTCTTCTCCTATTAGTACTTTTTACTATCTTCATTGGTTCAATAGGAATTTGCTTTGATTTATTATCGAAATGGTTAACTTTATCAAGTTCAAATCAATGCGTAATTTTCTTTGAATTCTTTCAAAATGTGATCATTTCAGTAAGTATAGCAACTTTTGGATTATGCATAGCATTCACTTTCTATGGATCTATAAATTCCTTTTTCCCAAATTTATATCTTTTTAATTTTTTTTTAGACCAAATACAAAATGCAATATATAATTGGTCATATAATCGTGGTTACATAGATATTGTTTATACTAGTGTTTTTACATTGGGTATAAGAAGATTAAGCAAGTTCACTGAATTTTTTGATAGACATATAGTTGATGGGATTCCGAATGGAATTGGTATTACAAGTTTTTTTATAGGAGAAGGAATTAGGTATATAGGAAATGGGAGAGTCTCATCTTATTTATTCTTTTTTTTATCCTTTGTATCTTTGTTTTTTTTAATCATGGATTTACCTGGACCAATACATGATATTCTTGTGGTATTTCTGGGATCAGTTCTTGTATTAGGGGGTCTAGGGGTAGTATTACTTACCAATCCAATTTATTCTGCCTTTTCGTTGGGATTGGTTCTTATTTCTATATCTTTATTCTATATTTCATTGAACTCCTATTTTGTAGCTGCCGCACAGCTCCTTATTTATGTCGGAGCCATAAATGTATTGATCTTATTTGCTGTAATGTTCATGAATGGTTCAGAATATTCCAAAGATTCCTATCTTTGGACCATTGGAGATGCGGTTACTTCACTGGTTTGTACAACTATTCTTTTTTCACTAATGACTACTATCCCAGATACATCATGGTACGGGATTCTTTGGACTACAAGATCAAACCAAATTATAGAACAGGACCTCATAAATAACGTTCAACAAATTGGCATTCATTTAGCAACAGATTTTTTTCTTCCCTTTGAACTCATTTCTATAATTCTTTTAGTTTCCTTGATAGGTGCAATTACTATGGCTCGACAAATGGAAAAAATAGCGGAAATGTTCCCTATGGTAACTGGGTTCACGAATTATGGTCAACAAACAATACGAGCTGCAAGGTACATTGGTCAAAGTTTCATAATTACCTTATCCCACACAAATCGTTTACCTGTCACTATTCAATATCCTTATGAAAAATCGATCATGTCAGAGCGTTTCCGGGGTCGAATCCACTTTGAATTTGATAAATGTATTGCTTGTGAAGTATGTGTTCGTGTATGCCCGATAGATCTACCCGTTGTTGATTGGAGATTGGAAAGAGATAAAAAGAAACAATTGCTTAATTATAGTATTGATTTCGGGGTTTGTATATTTTGCGGTAATTGTGTCGAGTATTGTCCAACAAACTGTTTATCAATGACTGAAGAATATGAACTTTCTACTTATGATCGTCATGAACCAATCTCCATAATTGGAGATTACACAATTCAAACTGTTCAAAATGATTTATCTGATTGGCTAGTCAATAAAGAATTGGTTCATAGATCTTTAGGCTTTGATTCTCGAGGAATACAAACCTTACAAATAAAGGTCGAGGATTGGGACTCTATTGCTGTTATTTTATATGTATATGGTTACAATTATTTACGCTCTCAGTGTGTTTATGATGTAGCACCAGGGGGGTTTTTAGGTAGCGTATATCACCTTACAAGAATACAATATAATATATATAATCCAGAAGAAATATGTATAAAAGTATTTGTGTCAAGGAATAATCCTAAAATTCCGTCTGTTTTCTGGATTTGGAGAAGTGCTGATTTTCAAGAACGCGAATCTTATGATATATTGGGAATCTCTTATGATAATCATCCACGCCTTAAACGTATTTTAATGCCTGAAAGTTGGATAGGCTGGCCCTTGCGTAAGGACTATATTACTCCAGATTTCTATGAAATACAAGATGCCCTTATGAATTTGATTGACTTTTCGTTACTTGATCAAACAACCTCAAATTCAGTTATTTCAACTACATCAAATGATCTTTCAAATTGGTCAAGACTTTCCAGTTTATGGCCTCTTTTATATGGTACTAGTTGTTGTTTCATTGAATTTGCTTCATTAATAGGTTCGCGATTTGATTTTGATCGTTATGGATTGGTACCAAGATCAAGTCCTAGGCAAGCGGACCTAATTTTAACAGCTGGCACTGTAACAATGAAAATGGCTCCTTCTTTAGTGCGATTATATGAACAAATGCCTGAACCAAAATACGTCATTGCTATGGGAGCTTGTACTATTACAGGGGGAATGTTCAGTACTGATTCTTATACTACTGTTCGGGGAGTTGATAAGCTAATTCCTGTGGATGTTTATTTACCGGGATGCCCGCCTAAACCAGAGGCGGTTATAGATGCTATAACAAAACTTCGCAAAAAGATATCTCGAGAAATAGTTGAAGATAGAACTAGATCTAAAAAAGAAAATCGATGTTTTACTACTAATCATAAATTTCATGTTCAATGTAGTAATCATACTATGCAAAATAGAAATCATTTTTATTGGATAAAAAAACAAATGACTCGATCCATGTATATATATGTACTAAGTCGAGTATCTATTTCAAATGCATATCCCATTTTTGCGCAACAGGGTTATGAGAATCCGCGAGAAACAACTGGACGCATTGTATGTGCCAATTGTCATTTAGCTAATAAGCCTGTGGAGATTGAAGTTCCGCAAGCTGTATTTCCTGATACTGTATTTGAAGCCATTGTTCGAATTCCTTATGATATGCAGTTGAAACAAGTTCTTGCTAATGGTAAAAAAGGGGGTTTGAATGTGGGTGCTGTTCTTATTTTACCCGAGGGATTTGAGCTAGCTCCAACCGATCGTATTTCTCCTGAGTTGAAAGAAAAGATAGGAAATTTGTCTTTTCAGAGTTATCGTCCAAATAAAAAAAATATTCTTGTTATAGGTCCTGTTCCTGGTCAGAAATATAGTGAAATTGTTTTTCCCATTCTTTCTCCTGACCCTTCGACGAAGAAAGACATTCACTTCTTAAAATATCCCATATATGTAGGTGGGAACAGAGGAAGGGGTCAGATCTATCCTGATGGTGGAAAGAGTAACAATACAGTTTATAATGCTACATCAGCAGGTATAATAAGCAAAATAGTACGTAAAGAGAAAGGTGGATATGAAATAACCGTAGTTGATGCGTTAGGACATCAATCGGTTGATGTTATACCTCCAGGGCCAGAGCTTCTTGTTTCAGAAGGTGAATCCATCAAGCTTGATCAACCATTAACAAGTAATCCTAATGTAGGAGGTTTTGGTCAGGGAGATGCGGAAATAGTTCTTCAAGATCCATTACGCATCCAAGGCCTTTTGTTCTTCTTCACATTCGTTATTTTGGCACAAGTGTTTTTAGTTCTGAAAAAGAAACAGTTTGAAAAAGTTCAATTATATGAAATGAATTTCATGACTTTTTACTATCGTCCTACTGTTACAGAAGCTTTCTCTTCTGTTCAATATATAATGACTGAGGCCAACTTTGGCTGGTTAATCCGATCCGTTCATCGATGGTCAGCAAGTATGATGGTTCTAATGATGATTCTACACGTATTTCGTGTGTATCTCACTGGTGGGTTTAAAAAACCCCGCGAATTAACTTGGGTTACAGGTGTGGTTTTGGCTGTATTAACGGCATCTTTTGGTGTAACTGGCTATTCCTTACCTTGGGATCAAATTGGTTATTGGGCAGTAAAAATCGTTACTGGTGTACCTGAGGCTATTCCACTAATAGGATCCCCTTTAGTGGAGTTATTACGTGGAAGTGCTAGTGTCGGCCAATCCACTTTAACTCGTTTTTACAGTTTACATACTTTTGTATTGCCTCTTCTTACTGCTGTATTTATGTTGATGCACTTTCTAATGATACGTAAACAAGGTATTTCGGGCCCTTTAGTGTTAAGAGCAAAATTAGCTAAAGGGATGGGGCATAATTATTATGGGGAACCCGCGTGGCCCAACGATCTTTTATATATTTTTCCAGTAGTAATTCTAGGTACTATTGCATGTAACGTAGGTTTAGCGGTTTTAGAACCATCAATAATTGGTGAACCGGCGGACCCTTTTGCAACTCCTTTGGAAATATTACCTGAATGGTATTTCTTTCCCGTGTTTCAAATACTTCGTACAGTGCCCAATAAGTTATTGGGTGTTCTTTTAATGGTTTCAGTACCATTGGGATTACTGACAGTACCTTTTTTGGAAAATGTCAATAAATTCCAAAATCCATTTCGCCGTCCAGTAGCTACAACGGTTTTTTTAATCGGTACAATAGTAGCTCTTTGGTTAGGTATTGGAGCCACACTGCCTATTGATAAGTCCTTAACTTTAGGTCTTTTTATGATTGAAGTTTTTCTATTTGGAATTGTCTTAGGCCTAATTCCTATCACTTTAGCAGGATTATTTGTAACTGCATATTTACAATACAGACGTGGTGATCAGTTGGACCTTATGCTTACTATAACTAGTTATTTCAGTTTTTTACTGGCTGCTTTAACTATAACCTTAGTTCTATTTATTGGTTTAAGAAAGATACGACTTATTATGGATTTAGTAAATTTTGCTTGGGCTGCTTTAATGGTAGTCTTTACATTTTCACTTTCTCTTGTAGTATGGGGAAGGTTAAGTGATACTGCACACCATCATTTAGCTATTGCCATCATTTTCCTGATTGCTGGTCATATGTACAAGACTAACTGGGGCATTGGTCATAGCCTTAAAGACATTCTAGAAGCTCATAAAGGTCCATTTACAGGACAAGGGCATAAGGATCTTTATGAGATTTTAACAACTTCATGGCATGCTCAATTATCTCTTAACCTAGCCATGTTGGGTTCCTTAACCATTATTGTAGCTCATCATATGTATTCCATGCCTCCTTATCCATATCTAGCTACTGACTACGGTACACAACTTTCATTGTTCACACATCACATGTGGATTGGTGGATTTCTGATAGTTGGTGCTGCTGCACATGCAGCCATTTTTCTAGTAAGAGACTATGATCCAACTACTCGATACAATGATCTTTTAGATCGTATTCTTAGGCACCGCGATGCAATCATATCACATCTTAACTGGGTATGTATATTTTTAGGTTTTCACAGTTTTGGCTTGTACATCCATAATGATACCATGAGTGCTTTAGGACGTCCTCAAGACATGTTTTCAGATACTGCTATCCAATTACAACCCATCTTTGCTCAATGGGTACAAAATACTCATGCTTTAGCACCTAGTCTAACAGCTCCTGGTGCAACAACGAGTACCAGCTTAACTTGGGGAGGTAGCGATTTAGTAGCAGTAGGTGGCAAAGTAGCTTTGTTACCTATTCCATTAGGAACCGCGGATTTTCTAGTCCATCATATTCATGCATTTACAATTCATGTAACTGTATTGATATTACTGAAGGGTGTTCTATTTGCTCGCAGTTCCCGTTTGATACCTGATAAAGCAAATCTTGGTTTTCGTTTTCCTTGTGATGGACCTGGACGAGGAGGAACATGTCAAGTATCCGCCTGGGATCATGTTTTCTTAGGTCTATTTTGGATGTACAATTCAATTTCGGTAGTAATTTTTCATTTCAGTTGGAAAATGCAGTCGGATGTTTGGGGTACCATAAGCGATCAAGGGATAATTACTCATATCACAGGAGGGAATTTTGCACAAAGTTCCATTACGATTAATGGGTGGCTTAGAGATTTCCTATGGGCACAGGCTTCTCAAGTAATTCAATCTTATGGTTCTTCATTATCTGCATATGGTCTTTTTTTCTTAGGTGCTCATTTTGTCTGGGCTTTCAGTTTAATGTTTCTATTTAGTGGCCGTGGTTATTGGCAAGAACTTATTGAATCCATTGTTTGGGCTCATAACAAATTAAAAGTTGCTCCTGCTACTCAGCCTAGAGCTTTGAGCATTATACAAGGACGTGCTGTAGGAGTAACCCATTACCTTCTGGGTGGAATTGCCACAACATGGGCATTCTTCTTAGCAAGAATTATTGCAGTAGGAATGTCACATTCAGTAAAAATTTATGATACCTGTATAGGATGTACTCAATGTGTGCGAGCTTGTCCTACGGATGTATTGGAAATGATACCTTGGGATGGATGTAAAGCCAAACAAATTGCCTCCGCACCAAGAACGGAAGATTGTGTGGGTTGTAAAAGATGTGAATCTGCCTGTCCAACAGATTTTTTAAGTATCCGTGTTTATCTAGGGCCTGAAACAACTCGTAGCATGGCTCTAGCTTATATGACAGATCTTAATTTACCTTCTATTTTTGTACCTTTAATAGGCCTCGTATTTCCGGCATTTTCAATTATTTTTTTATTTTTTTATGTGCAAAAAAATAATATTTTGATGCAAGATATAAAGACATATCTCTCTGTGGCACCTGTGATAAGTACTCTATGGTTTGGTTCTTTAGCAGGTCTATTAATAGAAATAAATCGTTTATTCCCAGATGCTTTATCATTTCCTTTTTTTATGACTGCAATTTTAGAGAAACGTGAAAGCACAAGTTTATGGGGTCGCTTTTGTAACTGGATTACCAGCACTGAAAATCGCCTTTATATTGGATGGTTCGGTGTTTTAATGATTCCTACCTTATTGACCGCAACTTCCGTATTTATTATTGCCTTTATTGCTGCTCCTCCAGTGGATATTGATGGTATTCGTGAACCTGTTTCTGGTTCTTTACTTTATGGAAACAATATTATTTCTGGTGCTATTATTCCTACTTCCGCAGCTATCGGTTTACATTTTTATCCGATATGGGAAGCAGCATCTGTTGATGAATGGTTATACAATGGTGGTCCTTATGAGCTAATTGTTCTACACTTCTTACTTGGAGTAGCTTGCTATATGGGTCGTGAGTGGGAACTTAGTTTCCGTCTAGGTATGCGTCCTTGGATTGCTGTTGCGTATTCAGCTCCTGTTGCAGCTGCTACTGCTGTTTTCTTGATCTATCCTATTGGTCAAGGGAGTTTTTCTGATGGTATGCCTTTAGGAATTTCTGGTACTTTCAACTTTATGATTGTATTCCAGGCAGAGCATAACATCCTTATGCATCCATTTCACATGTTAGGTGTAGCTGGTGTATTTGGCGGTTCCCTATTTAGTGCTATGCATGGTTCTTTGGTAACCTCTAGTTTGATTAGGGAAACTACTGAGAACGAATCTGCTCTAGACCTAGCTATGGCTTTATACGAATTAGCGGTTTTTGATCCCTCTGATCCTGTTCTTGATCCAATGTGGAGACAGGGTATGTTCGTTATACCTTTCATGACTCGTTTAGGAATAACCAATTCATGGGGCGGTTGGAATATTTCAGGAGGAACTGTAACCAATCCAGGTATTTGGAGTTATGAAGGTGTTGCAGCGGCACATATAGTGTTTTCCGGTTTGTGCTTCTTGGCAGCTATCTGGCATTGGGTATATTGGGATTTAGAAGTATTCTGTGATGAACGTACAGGAAAACCTTCGTTGGATTTGCCCAAGATTTTTGGAATTCATTTATTTCTCTCAGGTGTAGCTTGCTTTGGCTTTGGCGCATTCCATGTAACAGGTTTGTACGGTCCTGGAATATGGGTGTCCGATCCTTATGGACTAACTGGAAAAGTACAAGCTGTCAATCCAGCTTGGGGTGTGGATGGTTTTGATCCTTTTATTCCAGGAGGAATAGCCTCTCATCATATTGCTGCAGGCACATTAGGTATATTAGCAGGTTTATTCCATCTGAGTGTCCGTCCGCCTCAACGTCTATACAAAGGATTACGCATGGGCAATATTGAAACTGTACTTTCCAGTAGTATTGCTGCTGTCTTTTTTGCAGCTTTTGTTGTTGCAGGAACTATGTGGTATGGTTCAGCAACTACCCCAATCGAATTATTTGGTCCTACTCGTTATCAATGGGACCAGGGATACTTTCAACAAGAAATATATCGAAGAGTTAGCGCTGGGCTAGCCGAAAATCTAAGTTTATCGGAAGCTTGGTCTAAAATTCCTGATAAATTAGCTTTTTATGATTACATTGGTAATAATCCGGCAAAAGGGGGATTATTTAGAGCAGGTTCAATGGATAACGGAGATGGAATAGCGGTTGGATGGTTAGGACACCCCCTTTTTAGAGATAAAGAAGGTCGGGAGCTTTTTGTACGTCGTATGCCTACCTTTTTTGAAACATTTCCGGTAGTTTTGGTAGATGAAGACGGGATTGTTAGAGCCGATGTTCCTTTTAGAAGGGCAGAATCTAAATATAGTGTTGAACAAGTAGGTGTAACTGTTGAGTTCTATGGTGGTGAACTTAATGGAGTAACTTATTCAGATCCTGCTACTGTTAAAAAATATGCTAGACGTGCCCAATTAGGTGAGATTTTTGAATTAGATCGAGCTACTTTGAAATCTGACGGTGTTTTTCGTAGTAGTCCAAGGGGTTGGTTTACTTTTGGACATGCTACATTCGCTTTGCTTTTCTTGGATGCTCAAGTGGAATTTGGAACATTCCAAAAAGTTGCATTTGTATGGTCTGGAGAGGCTTATTTGTCTTATAGTTTAGGTGCTTTATCTGTCTTTGGTTTCATTGCTTGTTGTTTTGTCTGGTTCAATAATACTGCTTATCCTAGTGAGTTTTATGGACCCACTGGGCCAGAAGCTTCTCAAGCTCAAGCATTTACTTTTCTAGTTAGAGACCAACGTCTTGGAGCTAATGTGGGGTCCGCACAAGGACCTACTGGTTTAGGTAAATATCTAATGCGTTCCCCGACTGGAGAGGTTATTTTTGGAGGAGAAACGATGCGTTTTTGGGATCTTCGTGCTCCTTGGTTAGAACCTCTAAGGGGTCCAAATGGTTTGGACTTGAGCAGGCTAAAAAAAGACATACAACCTTGGCAAGAACGACGTTCGGCAGAATATATGACTCATGCTCCTTTAGGTTCTTTAAATTCTGTGGGTGGTGTAGCTACGGAGATCAATGCAGTCAATTATGTCTCTCCTAGAAGTTGGTTAGCGACCTCTCATTTTGTTCTAGGGTTCTTCTTTTTTGTAGGACATTTGTGGCATGCGGGAAGAGCCCGTGCAGCTGCAGCAGGGTTTGAAAAAGGAATCGATCGTGATTTGGAACCCGTTCTTTTCATGACTCCTCTTAACATGTTACGTCAATTCGAAATTGCTCGATCTGTTCAATTGCGACCTTATAATGCAATTGCATTCTCTGGTCCAATCGCTGTTTTTGTTTCCGTATTCCTAATTTATCCACTGGGTCAATCTGGTTGGTTCTTTGCACCGAGTTTTGGCGTAGCAGCTATATTTCGATTCATCCTCTTCTTCCAAGGATTTCATAATTGGACATTGAACCCTTTTCATATGATGGGAGTTGCCGGAGTATTAGGTGCGGCTATGTCTGGAAGCACGGGAGAACGTTCTTTTGCTGATATTATCACCAGTATTCGATACTGGGTTATTCATAGCATTACTATACCTTCCTTATTCATTGCGGGTTGGTTATTCGTCAGTACGGGTTTAGCTTACGACGTATTTGGAAGTCCTCGGCCAAACGAATATTTCACGGAAACTCGACAAGGGATTCCATTGATAACCGAACGTTTTGATTCTTTGGAACAACTTGATGAATTTAGTATGACCATAGATCGAACCTATCCAATTTTTACAGTACGATGGTTGGCTGTTCACGGATTAGCTGTACCTACCGTTTCTTTTTTAGGGTCAATATCAGCAATGCAGTTCATCCAACGAATGGCTACACAAACCGTTGAAGATAGTTCTAGATCTGGATCAAGACGAACTCCTGTCGGGGATTTATTGAAACCCTTAAATTCAGAATATGGTAAAGTAGCTCCGGGCTGGGGTACTACACCACTTATGGGAGTTGCAATGGCTTTATTTGCTGTATTCCTATGTATTCTTTTGGAAATTTATAACTCTTCTGTTTTATTGGATGGGATTACTAGGATGCTTACTCTCAAACTTTTTGTTTATACAGTAGTTATATTTTTTGTTTCCCTTTTTATTTTCGGATTTTTATCTAATGATCCAGGGCGTAATCCAGGGCGTGAGGAAATGGCCGATACTACTGGAAGGATTCCTCTTTGGCTAATAGGTACTTTAACAGGTATTCTTGTTATAGGTTTAATAGGTGTTTTCTTTTACGGTTCATATTCTGGATTGGGTTCATCTTTAATGCTAAATATCTTTAGTTTAATCTGTATCTGTCTTAATTCTGTCCTTTATCCGAGTAATTCTTTCTTTGCCAAATTGCCCGAAGCTTATGCGATTTTCAATCCAATTGTAGATTTTATGCCTGTTGTACCTATACTCTTTTTTCTCCTAGCTTTTGTTTGGCAAGCTGCTGTAAGCTTTCGAATGACACAATCAAACCCGAATGAACAAAATGTTGAATTGAATCGTACCAGTCTATACTGGGGTTTATTACTAATTTTTGTACTTGCTGTTTTATTTTCCAATTATTTCTTTAATATGGAAGTCAATATTCTCGCATTTATTGCTACTGCACTGTTCATTCTAGTTCCTACTGCTTTTTTACTTATTATCTACGTAAAAACAGTCAGTCAAAATGATATGGAAACAGCAACCTTAGTAGCGATCTTTATATCTGGTTTACTTGTAAGCTTTACTGGGTACGCCTTATATACCGCTTTTGGGCAACCCTCTCAACAACTAAGAGATCCATTCGAAGAACATGGGGATATGGAAGCTTTGGTTTATACATTCCTTTTAGTCTCGATTTTAGGGATAATCTTTTTCGCTATCTTTTTTCGAGAACCACCTAAGGTTCCAACTAAAATAATGACTATTGCTTTCCAATTAGCTGTTTTTGCACTGATTGCGACTTCATCAGTCTTACTTATTAGTGTACCTCTTGTATTTGCTTCTTCTGATGGTTGGTCAAGTAACAAAAATGTTCTATTTTCCGGTACATCATTATGGATTGGATTAGTCTTCATGCGTTGGAGACGTTTCTTATTCGAAGCAATTTATAAAGCACAGGCCGAAACAGGTGAAATCAAAGGGCACTACTTGAATGCTACTGCAGCTACATCTGAAGAAATGCTTAAAAGAGCAGTATTTGCTAGAGAATTGGGAGTTCCTATCATAATGCATGACTACTTAACTGGGGGATTCACTGCAAATACTAGTTTGGCTTTTTATTGTCGTGATAATGGTCTACTTCTTCACATCCACCGCGCAATGCATGCAGTTATTGATAGACAGAAAAACCATGGTATGCATTTCCGTGTACTAGCTAAAGCATTACGTATGTCTGGTGGAGATCATATTCACGCTGGTACAGTAGTAGGTAAACTGGAAGGGGAGCGTGAGATGACTTTAGGTTTTGTTGATTTATTACGTGATGATTATATTGAAAAAGATCGTAGTCGTGGTATCTTTTTCACTCAAGATTGGGTCTCTATGCCTGGTGTTATACCTGTGGCTTCAGGGGGTATCCATGTTTGGCATATGCCTGCTTTGACCGAAATCTTTGGAGATGATTCCGTACTTCAATTTGGTGGAGGAACCTTAGGACACCCTTGGGGAAATGCACCTGGTGCAGTAGCTAACAGGGTGGCTTTAGAAGCGTGTGTACAAGCTCGTAATGAAGGACGTGATCTTGCTCGTGAAGGTAATGAGATTATTCGAGCAGCAGCTAAATGGAGTCCTGAACTAGCCGCTGCTTGTGAAATATGGAAAGCAATCAAATTTTTCGATCCGGTAGATATGATTCAACCTCAAACTATCTTGAATGTAGCAGATAACAGCGGTGCTCGAAAATTGATGTGTATTCGAATCATAGGAGCTAGTAATCAACGATATGCTAAAATTGGTAATGTTATTGTTGCTGTAATCAAAGAAGCAGTTCCCAATATGTCTCTAGAAAAATCTGAAGTAATTCGAGCTGTAATTGTACGTACATGTAAGGAATTCAAATGTGAAGATGGTATGATAATAAAATACGATGACAATGCAGCAGTTGTCATTGATCAAAAAGGAAATCCAAAAGGATCTAGGATTTTTGGTGCAATCACCGAAGAATTGAGAAAATTTCGTTTTACTAAAATTCTCTCATTAGCTCCTGATGTATTAATGAAGGGAATATCTCGTCGAGGCAATTCGATTTCTTTTGGCAGATATGCTCTTCAAGCACTTGAACCTGCCTGGATTACAGCTAGACAAATAGAAGCAGGACGAAGGGCAATAACACGATATGTGAAAATATGGGTACGTATGTTTCCCGACAAACCTGTTACAATAAGGACTACGGAAACACGCATGGGTTCAGGTAAAGGAGATCCAAAATATTGGGTATGCGTTATTAAACCTGGTCGAATACTTTATGAAATGAGTGGAGTATCAGAAACTATTGCTAGAAGAGCTATCTCAATAGCTGCTCACAAAATGCCTATACAAACTCAATTTCTTATGCCTTTAGGCACGGCCATACATAACATAGAATTCACACATGGAAAAGGCGGACAATTAGCTAGAGCAGCAGGTGCTGTAGCGAGACTGATTGCAAAAGAGGGTAAATCAGCCACATTAAGATTACCATCTGGGGAGGTTCGTTTGATATCCCAAAACTGCTTAGCAACAATCGGACAAGTGGGTAATGTTGGGGTGAAGCTCAAGAATTTGGGTAGAGCTGGATCGAAGTGTTGGCTAGGTAAGCGTCCTGTGGTAAGAGGAGTAGTTATGAACCCTGTGGACCATCCACACGGGGGCGGTGAAGGAAAAGCCCCAATTGGTAGAAAAAAACCCGCAACTCCTTGGGGTTATCCTGCGCTTGGAAGAAGAAGTAGGAAAAGGAGAAAATATAGTGATAGCTTGATTCTTCGTCGAGGATATATAGCTCGAAGACGTCGAAAAAAAAATGTATCAGGTTTTAGAGGAGCTCATTCAAGACATACTCGAATGATTATTCAACAGAAAATGAGAGGTTTGTTTTACTCTCATCGAGATAGAGGCAGTAAAAAGAGGTATTTTCGTCGTTTGTGGATCACTAGAATAAATGCAGTAATTCGTGAAAACCAAACATTTGATAGTTATTGTAAGTTTATCCACAATCTGTATAAGAAGCAATCTTTTCTTAATCGTAAAATACTTTCACAAATATCTATATCAAATAAGATTGGTTTTTGTAAGATTTCTAATAAAATATTCATTAGTAAAGGACACAGTTATCCAATAAAAAATATCTGGAGAAAAAAAGCATATTTAACTGTAGTAAAAACCTGTTCTTTAGTAAAATCTAATACACTCAATTTATTAGAATTGAGAAAATTTTGTCGCTATTGTAACAAACATACGACTCATAGGGAAATAAAAATGAAAATTGGAGCATCAGTTCGTAAAATTTGTAAAAGATGTCGATTAGTTCGTAGACGTAAACAACTTACTGTGATTTGTCCCAATCTGAAACATAAAAAAAGGCAAGGT??????????????????????????????????????????????????????????????????????????????????????????????????????????????????????????????????????????????????????????????????????????????????????????????????????????????????????????????????????????????????????????????????????????????????????????????????????????????????????????????????????????????????????????????????????????????????????????????????????????????????????????????????????????????????????????????????????????????????????????????????????????????????????????????????????????????????????????????????????????????????????????GATTCGGGGTTTTCAGTTATAGCTGAATATCAGGGAAAGGTCTTTTATACTGATAGTCACAAGATCTCCTTTTCAAGGAATGGGATTTCATTAGTTAAGTATCAAGGTTCCAACAAAAAAACTTTTATACATCAAAAATCCCGAGTTCAGGGAGGTCAATGCGTCAAAAAAGGTCAAATTTTAGCGGATGGTGCCGCTACAGTTGGTGGAGAACTCGCTTTAGGAAAAAATATATTAGTAGCTTATATGCCGTGGGAGGGTTATAATTCTGAAGATGCGGTACTAATTAGCGAACGCTTGATATATGAAGATATTTTGACTTCTTTTTATATTCGTAAATATGAGATTAAAACTTATATGACAAATCAAGCTGAAAGAATCACTAAGGGAATACCCCATCTCGAGACTTATTTTCTCCGTAATTTGGATAGGAATGGGATTGTGATGCTGGGATCTTGGGTGGAAACAGGTGATATTTTACAGATTCATAGGATGATTGACCAGTATAAACATCAAAAACTTCAAATTGGACCAGTTTCTCCTCAACAAATAAAGGCTTGGGCGACCAAAATCGGAGAGGTAACCAAAATTCAGACTTTTCATTATAAAAGCAATAAACCAGAGAAAAATGGGTTGTTTTGCGAAAGAATCTTTGGACCCATAAAAAGTGGATTTTGTGCGTGTGGAGCTGAAAAAGAAAACCCAAGATTTTGTGAAGAATGTGGAGTAGAATTTGGTAACTCTCGAATACGAAGATATCAAATGGGGTATATCAAACTCGCATGTCCAGTGACTCATGTGTGGTATTTAAAACGTCTTCCTAGTTATATCGCAAATCTTTTAGATAAATCCCTTAAGGAATTAAAAAGCCTAGTATATTGCTCTTCTTTTGCTAGGGCCATAGCTAAAAAACCGACTTTCTTACGATTAAGAGGTTTATTCGAATATGAAATCCAATCCCGGAAATACAGCATTCCACTTTTTTTTACATTTCAAAATCGAGAAATTCTTATAGGAGCTGATGCTATTAGAGAGCAATTAGCTGATTTAGATTTGCGAATTATTATCGAGAATTCATTAGTAGAATGGAAAAAATTATGGGAAAATAGAAAACAAATAAGAAAGAATTTTTTGGTTAGACGTATGGGATTAGCTAAACATTTTCTTCAAACAAATATAGAACCTGAATGGATGATTTTGTACTTATTACCAGTTCTTCCTCCCGAATTGAGACCCATTATTCAAATAGATGGGGGTAAGCTAATAAGTTCGGATATTAATGAGCTCTATAGAAGAGTTATTCGTCGGAATGATCTTCTTAGCTGTTCGGACAGAGAGGTTGTAAATTCTCAGGTAAAATTATTACAAGAAGCTGTAGATATACTTCTTATTGGAGTCCACGAACCAAGTAAGGATGGTAAAGATAAAGTTTACAAATCTTTTTCAGATATCATAGGAGGGAAAGAAGGAAGATTCCGGGAGACTTTGCTTGGTAAACGGGTTGATTATTCAGGGCGTTCTGTCATTGTTGTGGGTCCTTCTCTTTCATTACATCAATGCGGATTACCTCGAGAAATCGCAATAGAGCTTTTCCAAGCATTTCTAATCCGTGATCTAATTAGGAAACATTTCGCTTCTAATACAGCGACTGCTAAAAGGCAGATTCGGGAAAAAGAACTTATTGTATGGGAAATACTTCAAGAAGTTGTGCAGGGGCATCCTGTATTACTGAATAGAGCACCAACTCTGCATAGATTAGGCATATTGGCCTTCCAACCCATTTTAGTGGAGGGGCGTGCTATTTATTTACACCCATTAGTTTGTAAGGGTTTTAATGCAGACTTTGATGGAGATCAAATGGCTGTTCATTTACCTTTATCTTTAGAAGCTCAAGCGGAAGCTCGTTTACTTATGTTTTCTCATACAAATCTGTTATCTCCAGCTATTGGAGATCCTATTTGTGTACCAACACAAGATATGCTTATTGGACTTTATATATTAACCATGGGAAATCGTCGAGGGATTTGTGCAAATAGGTATAATTGCAGAAACTATCAAAATAAAGAACCTTATTTTTCTAGCTCATATGATGCACTTGGAGCTTATCGGCAAAAAAGAATCAGTTTAAATAATCCTTTGTGGCTCCAATGGCCTTTTATTGGGTCAAATGAACTTCCCATTGAAGTTCAATATGAATCTTTGGGTACTTCTCATGAGATTTATGGGCATTATCTTATAATAAGAAGTGCAAAAGAAGAAATTCGTTGTATATACATTCGAACCACTCTTGGTCATATTTCTTTTTATCGAGAAATAGAAGAAGCCATACAAGGGTTTAGTCGAATTATTGATTTAGCAACACTTTTCCCTCAGGATCTCGTGCAAGAAAAAGACAATCTACAATTTAGAATTGTCAATTATTTCCTTTATATTCGAATAATTTGTCTTAAGACTATTCAACTAGTTCGGACTTGTTTAGTATTGAATGACCAAAAACAAGAAGAGGTTCATTCATTTGTTGAGATAAAAACATATTTAATTCGCAATTTCATCAAAATTGAGTTAATTGGAAAAAGATATGAAAGAGCAAGTTCAGGATTAATTCCTAATGTATTAGATTCCAAGACGAAAATGGGTACTTTGTTGATAATTTTGCCATCGTCCAATTGTTCTCAAATGCCGCTAGGTGCTATTGTATCTAAAAATTTTTATTCATTTTTTGTAACTCATAATGAGATCTTATTAAATAAATATGCTGAATACTGTTTAATAGATGAGAATAGCAGAATTTACAGTCCATTGAACCCGTTCAATTGGAATTGGTTCTTTCACGACAATAGTTGGGAAGAAACATCGACAAAAATAAGTCTTGGACAATTTATTTGCGAAAATTTGTGTCTTTTTGTCAAAAAATCTGGTCAAATTGTAATTATCAATCTTGATTCCTTAGTTATAAGATCAGCTAAGCCCTATTTGCTCACTTCAGGCACAACCATTCATGGTCATTATGGGGAAATCTTTTATAAAGGAGATGTATTAGTTACATTTCTATATGAAAAATCGAGATCTAGTGATATAACGCAAGGTCTTCCAAAAGTAGAGAAATTTTTCGAAGCGTTACTATTGATAAACCTAAAAAGGAGGGTTGAAGGTTGGAACGAATGTATACCAAGAATTCTTGGAGTACCTTGGGTTTTCTTGATTGGAGCTGAGCTAACCATAGCCCAAAGTCGTATTTCTTTGGTTAATGAGATCCAAAAGGTTTATCGATCTCAGGGGGTACATATCCATAATAGACATATCGAGATTATTGTACATCAAGTAACATCAAAAGTGTTGGTTTCAGAAGACGGAATGTCTAATGTCTTTTTACCTAGAGAGTTAATTGGGTTATTACGAGCGGAACGAGCAGGACGCGCTTTGGATTCAATCTTTTATCGGGCAATCTTGTTGGGAGTAACAAGAGCCTCTCTAAATACTCAAAGTTTCATATCTGAAGCAAGTTTTCAAGAAACCGCTCGAGTTTTAGCAAAAGCTGCTCTGCGAGGTCGTATTGATTGGTTGAAAGGTCTGAAAGAAAACGTTGTTCTGGGAAGAATTTTACCTATTGGTGGATTGAAAAAAAAACGTTTTCGTTTAAGAACTATACGACGTAAAATACAAAAAGGACTTATTCATATTCAAGCAAGTTCTAACAATACCATTATAACTGTTTCAGATTTTGAGGGTCAGGTAGTTTCATGGGATTCCGCTGGTACTTCTCGATTCAAGGGTCCAAAAAAACCAACACCCTATGCTGCCCAAACTGCAACAAGAAATGCTATTTATATGTTAGGTATGAAAAAGGCAGCAATTAAGATAAACGGTGCTGGTCCTGGAAGAGCTGCAGCATTAAAAAGCGTTGTTCATAGTGGTGTAAAATTAAGTTTCATACGTGATGTAACACCTCTGCCACATAATGGATGCCGGCCCCCTAAAAGAAGACGTGTTATGGCAAAAAAAAGTTTAATTCAGAGAGAACACAAGCGAAAGAAATTGGAAGAAAAATATCGTTTGATTCGTCAGTCTTTAAAAAAGAGCAAAGACTCATCCTTGGAAATAAGAGAAATTCAAAGAAAATTGCAATCTCTACCACGTAATAGTGCACCTACACGTCTTCATAGACGTTGTCTTGTTACTGGGAGACCTAGAGCTAACTATCGAGATTTTGGACTATCCGGGCACATACTTCGACAAATGGTTCATGCATGTTTATTACCGGGTGCAACAAAATCAAGTTGGATAAAACTTCGTTTGAGACGATGTGGGAAAAAGTTTTATGATCCAATAAATAAAAAAACTTATTTAAATTTTTCTGCTATTCTTTTTTTTCTTAAAAAAGGTGCTCAACCTACAGAGACTGTTCATGATATATTAACAAGGGCAGAATTTTTTATGGTTGGCCATACAATCGGTATTCATAATGGAAAGGAACATATACCTATTTATATAACAGATTCTATGAAAGGTCACAAATTGGGAGAATTCGCGCCTACCCGGAACGATAACGATAATAAATCTGTAATGATGACAAGAAGATATTGGAACATCAATTTTGAAGAGATGATTGAAGCAAGAGTTCATTTAGGTAATTATAAAAGGAGATGGAATCCTAAAATTACTCCTTATATCCTTCTAAAGCGTTTAGGTATACATATTACAAATCCCGCTAAAACTGCTCGTTTTTTATCAGAAGCTTGTGATTTACTTTTTGATGCAGCAAGTAAAAAAAAAAACATTTTAATTGTTGGTACTCAAAAAGTCGCGGATTCAGTAGCGTTGGCTGGAGAAGATCGAAAAATACGAAATTTTTTCAAGAATTATATACAATTTGAAGGAATTATACGTATACAAATTGAAAAACAATTCAAGGAAAATATAGAAAAACAATATCCCAGAAGACTTCGTATTCAACTCGAATACGCTGAAGAACCATATAGCCACCCTAATCTTATTGCAGAATTTATAGCCTTACAATTAAAACAAAGAGTTCCGTTTAGAAAGACAATGAAAAAAGCTATTGATATAACTAAAACAGGTATAAAAGGAATCAAAATACAACTCGCAGGCCGTATCGACGGAAAAGATATCGCGCGTAAAGAAAGTAAAAAAAAGGGTAAACTACCCTTACAAATAATTTGTACCAAAATGGATTATTATTCTCATACAATTCAAGCTGTCTATGGAGTTTTAGGCTTAAAAATTTGGATATTTAGAAAGATGTCTCGTTATCGAGGACCTCGTTTAAAAAAAATACGTCGTCTGCGAGCTTTACCAGGACTAGTTACCCAAAGGAAAAAACACATTCCTAGAAATAAGGAATATCGCGTTCGTTTAGAAGAAAAACAGAAATTACGTTTTAATTATGGTTTGACAGAACGACAATTAGTTAGATATATGCATATCGCTGGAAAAAGCAAAGGATCAACAGGTCAGGTTTTGTTACAACTACTTGAAATGCGTTTGGATAACATCGTTTTTCGTTTGAATATGGCTTCGACCATTCCTGGAGCCAGACAATTGGTGAACCATAGACATATTTTAGTTAATGGTCATATAGTTGATATACCGAGTTATCGTTGCAAACCCAGAATTACTACAAAGAATAACGAAAGATTTTTTGATAAGATTAAAAGAAGCTTTCAAGGACAAGTAAATAAAATAATAGATAGGTCAGGGGTCTTGTTGTCAATAAAGGAATTCTTAGTCGTAGAATATTATTCTCGTCAAATTATGTTGGTTAACCGTATGATGAAACACGGAAAAAAATCATTGGCTTATCAAATTTTCTATCGAGCCGGGATAGATATTAGACAAACAAAACAAAATCCAGTATATGTTGAGTCAAGTAGAATGAGTAAGGACACTATTTCCAATCTTATTACTTTGATAAGAAATGCTGACATGGCTAAAAAAGAAACTGTTCCAATACCATCTACAAACATTACTGAAAGCATTGTTAAGATACTTTTAAGAGAGGGTTTTATTGAAAATGTTCGGAAACACAAAAAAAATAACAAAAATTTCTTGATTTTAAGTTTACCTAAAAAAGGAATAATAAGCCGACCCAGTTTTCGAATTTACTCAAAGTATCAACGAATTCCTAAGATTCTAGGTGGAATAGGAATCGTAATTCTGTCTACTTCTCGAGGTATAATAACAGATCGAGAAGCTCGACTTCAAAGAATTGGAGGAGAAATTTTATGTTATATATGG??????????????????????????????????????????????????????????????????????????????????????????????????????????????????????????????????????????????????????????????????????????????ATGAATTGGCGATCAAAAGATATATGGATAGAATTTCTAAAGGGGTCTCGAAAAACAAGTAATTTTTTATGGTCTTTTATCCTTTTTTTAGGTTCACTAGGATTCTTAGTGGTTGGAACTTCCAGTTATCTTGGTAGAGATATTATATATCTATTTCCGTCTCAGAAAATCCTTTTTTTTCAACAAGGAATCATAATGTCTTTCTACGGGATGGCAGGTCTATTCATGAGTTCGTATTTGTGGTGTACAATTTTTTGGAATGTAGGGAGTGGTTATGACCAATTTGATAGAAAAAAAGGAATTGTGTGTATTTTTCGTTGGGGATTTCCTGGATTAAATCGTCGCATCTTTCTTCGCTTCCTTATGAAAGATATCCAATCAATTAGAATTGAGGATAAAGAGGGCTTTTATTCTCGTCGTGTACTTTATATGGAAATAAAGGGTCAAGGATCCATTCCCTTGACTCATACGTATGATAATTTGACGCCGCGTGAAATTGAACAAAAAGCTGTCGAATTGGCCTATTTCTTGTGTGTACCAATTGAAGTATTTACAGAAGTACAAACTATCAATTCTTTCTCTACATTGGGATTTTTCAAAGAAGTCTATGGACTGATATGGATTGTACCTATTTTGACCCTGATATTGGGAATCACAATAGGGGTACTAGTAATTGTTTGGTTAGAAAGAGAAATATCTGCAGCGATCCAACAGCGTATTGGGCCTGAATATGCTGGTCCGATGGGAATTCTTCAAGCTATAGCAGATGGGACTAAATTACTTTTGAAAGAGGATCTCCTCCCATCTCGAGGAGATATTCGTTTGTTTAGTGTTGGACCGTCTATAGCAGTCATATCAGTTCTACTAAGCTATTTAGTAATTCCTTTTGAGTATCGTCTTGTTTTAGCTGATCTCGATATAGGTGTTTTTTTATGGATCGCCATTTCAAGTATTGCTCCTATTGGTCTTCTTATGTCAGGATATGGATCGAATAATAAATATTCCTTTTCAGGTGGTCTACGAGCTGCTGCTCAATCTATTAGTTATGAAATACCATTAACTCTATGTGTATTATCAATATCTCTAAGTTCAAGTACAGTTGATATAGTTGAAGCACAGTCCAAATATGGTTTTTGGGGGTGGAATCTGTGGCGTCAGCCTATAGGCTTTCTAGTTTTTCTAATTTCTTCTCTAGCCGAATGTGAGAGATTGCCCTTTGATTTACCAGAAGCAGAGGAGGAATTAGTAGCAGGTTATCAAACCGAATATTCGGGTATCAAATATGCTCTCTTTTATCTTGCTTCTTACCTAAATCTATTAGTTTCTTCATTATTTGTCACAATTCTTTACTTAGGTGGGTGGAATTACATATCTATTCCTTTTGGAATGACAATTGGTATCTTTATTACATTAGCTAAGGCTTATTTTTTTCTCTTAATTTCTATCACAACAAGATGGACTTTACCTAGGATGAGAATAGACCAGTTATTAAATCTTGGATGGAAATTTCTTTTACCTATTTCTCTAGGTAATCTGTTATTAACAACTTCTTCTCAACTTGTCTCACTAATGGCATTAAGATTTCCGAGGTTTAGCCAAGGTTTAGCTCAGGACCCCACTACTCGTCGTATTTGGTTTGGTATTGCTATTGCACATGACTTCGAGATTCATGATGATATTACTGAAGAACGTCTTTATCAGAATATTTTTGCTTCTCACTTTGGTCAGTTAGCTATAATATTTCTGTGGACATCTGGAAATCTGTTTCATGTAGCTTGGCAAGGAAATTTTGAGTTATGGATAACGGATCCTTTGCATATAAGACCTATTGCTCATGCAATTTGGGATCCGCATTTTGGCCAACCAGCTGTAGAAGCCTTTACTCGGGGAGGTGCTACTGGCCCAGTCAATATTGCTTATTCTGGTCTTTATCAGTGGTGGTATACAATCGGATTACGAAGCAATGAAGATCTTTATACTGGAGCTCTTTTTCTATTACTTCTTTCTGCAATATCCTTAGTTGCAGGTTGGTTACATCTACAACCCAAATGGAAACCAAGCCTTTCGTGGTTCAAGAATGCCGAATCTCGTCTCAATCATCATTTGTCAGGACTTTTCGGAGTAAGTTCTTTGGCTTGGACAGGGCATTTAGTCCATGTCGCTATTCCTGGATCTAGAGGAGAATACGTCAGGTGGAGTAATTTCTTAGATGTATCACCGCACCCCCAAGGGTTGGGACCCCTTCTTACGGGTCAATGGAATCTTTATGCTCAAGATCCTGATTCGAGTAATCATTTATTTAGCACTTCCCAAGGAGCGGGAACTGCCATTCTAACCCTTCTTGGGGGATTCCATCCACAAACACAAAGTTTATGGTTGACTGATATCGCTCATCATCATTTAGCTATTGCCTTTATTTTTCTAATTGCTGGTCATATGTATAGAACTAATTTCGGAATTGGACATAGTATCAAAGATCTTTTAGAAGCACATATTCCTCCAGGGGGTCGATTAGGACGTGGCCATAAAGGTCTTTATGACACAATCAATAACTCCATTCATTTTCAATTAGGTCTTGCTCTAGCTTCTTTAGGGGTTATTACTTCATTGGTAGCTCAACATATGTACTCTTTACCTGCTTATGCATTCATCGCACAAGACTTTACTACTCAAGCTGCCTTATATACTCATCACCAATATATTGCAGGGTTCATCATGACAGGAGCCTTTGCTCATGGAGCTATATTTTTCATTAGAGATTACAATCCAGCCCAGAATGAAAATAATGTATTGGCAAGAATGTTAGACCATAAAGAAGCGATCATATCGCATTTAAGCTGGGCAAGCCTTTTTCTGGGGTTCCATACCTTGGGCCTTTATGTTCATAACGATGTCATGCTTGCTTTTGGTACTCCGGAAAAACAAATCTTAATCGAACCCATATTTGCTCAATGGATACAATCTGCTCATGGTAAGACTTCATACGGATTTGATGTACTATTATCTTCAACGAGCGGCCCAGCCTTCAATTCAGGTCGAAACATATGGTTACCCGGATGGTTGAATGCTGTTAATGAGAATAGGAATTCTCTTTTCTTAACAATAGGCCCTGGAGATTTCTTGGTTCATCATGCTATTGCTCTAGGTTTACATACAACTACATTAATTTTAGTAAAGGGTGCTTTAGATGCACGTGGTTCTAAATTAATGCCGGATAAAAAGGATTTTGGTTATAGTTTTCCTTGTGACGGACCAGGGCGTGGCGGTACTTGTGATATTTCTGCTTGGGACGCATTTTATTTGGCAATTTTCTGGATGTTAAATACTATTGGATGGGTTACTTTTTATTGGCATTGGAAACATATTACTTTATGGCAAGGTAACGTTTCACAATTTAATGAGTCCTCCACTTATTTGATGGGATGGTTAAGAGATTATCTATGGTTAAACTCTTCACAACTTATCAATGGATATAATCCTTTTGGTATGAATAGTTTATCGGTATGGGCATGGATGTTCTTATTTGGACATCTTGTTTGGGCTACAGGGTTTATGTTCTTAATTTCTTGGCGTGGATATTGGCAGGAATTGATTGAGACTTTAGCGTGGGCTCATGAACGCACACCTTTGGCTAATTTGATTCGCTGGAGAGATAAACCGGTTGCTCTTTCCATTGTCCAAGCAAGATTGGTTGGA
>Carex_siderosticta_NC_027250
CGAGCCGACGAAATTAGTAGTATTATCCGTGAACGTATTGAACAATATAATAGAGAAGTCAAGATTATAAATACCGGTAATGTACTTCAAGTAGGTGATGGTATTGCTCGTATTTATGGTCTTAATGAAGTCATGGCAGGTGAATTAGTAGAGTTTGAAGAGGGTACAATAGGTATTGCTCTGAATTTGGAATCCAAAAATGTTGGCGTTGTATTAATGGGTGATGGTTTGATGATAAAAGAGAAAAGTTCTGTAAAAGCAACAGGAAGAATTGCTCAGATACCTGTTAGTGAAGCTTATTTAGGTCGTGTTATAAATGCTTTGGCTCAACCTATTGATGGAAGAGGCCCAATTGCATCTTCTGAATCCCGATTAATTGAATCCCCTGCGCCTGGTATTATTTCGAGGCGTTCTGTATATGAGCCCCTTCAAACAGGGCTTATTGCTATTGATGCAATGATCCCTATAGGACGGGGTCAGCGAGAATTAATTATTGGAGACAGACAGACTGGTAAAACAGCAGTAGCCACAGATACGATTCTCAATCAAAAAGGGCAAAATGTAATATGTATTTATGTAGCTATCGGTCAAAAAGCATCTTCTGTGGCTCAGGTAGTGACTACTTTCCAAGATACAGGGGCCATGGAATACACTATTGTCGTAGCTGAAATGGCGGATTCACCTGCTACATTACAATACCTCGCTCCTTATACAGGAGCAGCTCTGGCTGAATATTTTATGTATCGTGAACGTCATACTTTAATAATTTATGATGATCTCTCTAAACAAGCACAAGCTTATCGCCAAATGTCTCTTCTATTAAGAAGGCCCCCTGGTCGTGAAGCTTATCCAGGAGATGTTTTTTACTTGCACTCACGTCTCTTGGAAAGAGCTGCTAAATTAAGTTCTCATTTAGGTGAAGGAAGTATGACTGCTTTACCAATAGTTGAGACTCAATCTGGAGATGTTTCAGCCTATATTCCTACTAATGTAATTTCTATTACAGATGGACAAATATTTTTATCTGCTGATTTATTCAATGCTGGAATCCGACCTGCTATTAATGTGGGTATTTCTGTTTCCAGAGTAGGATCTGCAGCTCAAATTAAAGCTATGAAACAAGTAGCTGGAAAATTAAAATTGGACCTAGCTCAATTCACAGAGTTAGAGGCCTTTTCACAATTTGCTTCTGCCCTTGATAAAAATACTCAGAATCAATTGGCAAGAGGTCGACGATTACGAGAGCTGCTTAAACAATCCCAAGCAGAACCTTTAACAGTGGAAGATCAGATAGCTACTATTTATACAGGAACGAATGGATATCTTGATGCCTTAGAGATTGGACAGGTAAGGCCTTTTCTTGAAAAACTGCGTAGCTGCTTAAAAAATAAAAAACCTGGATTTCAAGAGATTATATCTTCTACAAAGACATTTACCGAGGAGGCAGAAGCCCTTTTGAAAGAAGCTATTCAGGAAGAAATGAAAATCTTTGTGGTTGGGCATATTGTTCAAATTATTGGCCCAGTACTCGATATTGTCTTTCCTCCGGCTTTGGTAGTTAAAGGTCCATATACGGTTGGTCAGCAGATTAATGTTACTTGTGAGGTGCAACAATTATTAGGAAATAATCGAGTTAGAGCTGTAGCTATGAGTGCTACAGATGGTTTAACGAGAGGAATGGAAGTGATTGATACAGGGGCTGCTATAAGTGTTCCAGTTGGTGAAGCAACCCTCGGACGAATTTTCAACGTTCTTGGAGAGCCTGTTGATAATTTAGGCCCTTTAGATATTAGTAAAACATCTCCTATTCATAGATCTGCACCCGCCTTTGTAGAATTAGATACAAGATTATCAATCTTTGAAACAGGTATTAAAGTAGTAGATCTTTTAGCTCCTTACCGCCGTGGAGGAAAAATAGGACTATTCGGGGGAGCTGGAGTAGGTAAAAAAGAATCCGGAGTGATTAATGAAAAAAATCTTTCGGAATCAAGAATGCCTTCCGCAGTTGCTCTTGAAATAGCTGAAGCTAACTTGAGGAAAGCTAAGGGTAAGAGACAACTGATTGAAGCGAATCTAGCTCTTAGACGAGCTAGGACACGAGTAGAGGCTGTTAATGTTATTTCTATGAATGAATACTCTGATCTGGAACGACAAAAACAAAATATCATTAAAAAAGGTTATAATAAATTGGAACGATTCGAAAATAATAAGAAAGAAACCCTTTGTTTTGAACAAGAAAGAGCAATTAATCAAGTCCGACAACGAATTCTGCAACAAGCCTTCCAAAGAGCTCTGGGAACTCTAAAAAGTTCTTTAAATAGTGAATTACATTCTCGTACGATCCGTGCTAATATTGCCATTCTCGGTACCATAATGAATGTTATATCATGTTCTACATATAATGTGCTATTTGAGATATCTGCTGTAGAAGTAGGCCAACATCTCTATTGGCAAATAGGAGGTTTACAAATCCATGGCCAAGTACTTATCACTTCTTGGATTGTAATTGCAATCTTGTTAGTGTCAGTCATCATAGCTGTTCGGAATCCACAAACCATTCCGACTGATGGTCAGAATTTCTTTGAATATATTCTTGAATTTATTCGGGACTTAAGCAAAACTCAGATTGGAGATGAATATGGTCCTTGGGTTCCCTTTATAGGAACTATGTTCTTATTTATTTTCGTTTCTAATTGGTCAGGTGCTCTTTTCCCTTGGAAAATCATAGAATTACCTCATGGGGAGTTAGCCGCCCCCACGAATGATATAAATACAACGGTTGCTTTAGCTTTACTCACGTCAGTGGCATATTTTTATGCGGGTCTTAGCAAAAAAGGATTGAGTTATTTTGAGAAATATATTAAGCCAACTCCAATCCTTTTACCAATTAATATTCTAGAAGATTTCACAAAACCCTTATCTCTGAGTTTTCGACTTTTTGGAAATATATTAGCTGATGAATTGGTAGTTGTTGTTCTTGTTTCTTTAGTCCCTTTAGTAATTCCTATACCTGTCATGTTGCTTGGATTATTTACAAGCGGTATTCAAGCTCTTATTTTTGCAACCTTAGCAGCAGCTTATATAGGAGAATCCATGGAGGGTCATCATTTATCTCCAAACTATTACAAATATGAATTAATTGAGCGTTTGGATTATTGGAGTTATCGTGTTATTAGTTTCGGATTTATCATTTTAACCTTAGGTATTCTTTGTGGAGCAGTATGGGCTAATGAAGCTTGGGGATCCTATTGGAATTGGGATCCAAAAGAAACTTGGGCATTTATAACTTGGATTATATTTGCAATTTATTTGCATATTATGAATCAAAATTGGAAAGGTAAAAATTCTGCGTTCATAGCTTCTATTGGATTTCTTATTATTTGGATATCTTACTTTGGTATCAATCTTTTAGGAATAGGTTTACATAGCTACGGTTCATTCAGATTTTTAGAGGAAATGAAAAAAGAGTACTCGGAAACATATATAAAAAAACCCGAAATACACAAGGAAACGATACAATTAGTTAGTACATACAATGAATATAATCTTTATATCCTTTTGCATTTCTCAACAAATCTAATCTGTTTCAGTATTTTAAGTGGTTATTTTCTGGGTAATGAGGAACTTATGATTCTTAATTCATGGGCTCAGGAATTCCTATATAACTTAAGTGACACAACAAAAGCTTTCTCAATTATTTTAGTTACTGATTTAGGAATTGGATTTCATTCAACTCATAATTGGGAACTCCTAATTGGTTCGGTCTATAAGGATCAGATTATATCTGGTCTTGTTTCTATTTTTCCAGTTATTTTAGATGCAATTGTGAAATATTGGATCTTCGATTATTTAAATCGTGTATCTCCTTCGCTTGTAGTAATTTATCATTCAATGAATGAA?????????????????????????????????????????????????????????????????????????????????TCTTACCTTGTCTGTTTTTGGCAATATTATTTTCATTTTTGGTCTGAGCCTAATAGGTTTCATAGAAACCAATTCTCTTATTATTTGTTCTACTTTATCGGTTATTATATAAGTGTAAAAATAAATTACTTGGTGGTAAGGAGTCAAATACTAGAGGATTCTATATTAATAGATACTCTTATTAAGAGATTTGATACTTTAGTTCCAGTCCTTCCTCTCATTAGATCATTGTCTAAAACTTCACTTTGTACTGTAGTAGGACATCCTACTAGTAAGCCAATCTGGACAGATTTATCAGATTGTGATATTATTAGTCGATTTGGTCGAATATATAAAAATCTTTTTCATTTTTATAGTGGATCTAAAAAGAGAATTTTGTATCGAGCTCGTAAACATAAAAGTACAGTACTCATGGGTGGGGCAAGCTCTTCTATTCTGGTTCATGGTTTCTCTTGGCTATACGGTTCATCTGGAGGGGAGATCGAGCTTCAAGAGATAGTGAATGGTCTTATCAATACACAAATGTATAACTCCCCAGGAATCTCAATTGCGCTTATATTCATCACTGTAGGAATTGGCTTCAAGCTTTCCCCAGCGCCTTTTCATCAATGGACTCCTGACGTATACGAAGGAATGTTTCTGCTTCATGAATATGATATTTTCTGGGCATTTCTAATAATATCAAGCCTTTTTCCTATCTTAGCATTTTTGATTTCAGGAGTTTTAGCCCCGATTCGTGAAGGACCTGAAAAGTTTTCTAGTTATGAATCAGGTATAGAACCTATGGGAGATGCTTGGTTACAATTCCGAATTCGCTATTATATGTTTGCTCTTGTTTTTGTTGTTTTTGATGTTGAAACAGTCTTTCTTTATCCGTGGGCAATGAGCTTCGATGTATTAGGTGTATCTTTATTTATCGAAGCTTTTATTTTCGTTCTTATCCTAATTGGTGGTTCAGTTTACGCATGGCGAAAAGGAGCATTAGAATGGTCTGAACTTATTCTAACAGCTTACGTATTTTTTTTTTATTTCCAATTTGATGATAAATTAATCCAACTTAAAGAAAATCTTAAATGGATAGATGTTTTTGATTTCCAGTGGAGATTGGGAGTCGATGGGCTTTCCATAGAACTTATTTTATTCACAGGCTTTATTACTACTTTAGCCAGTTTAGCAGCTTGGCCAATTACTCGAAATTGCCAATTTTTTTATTTTCTAATGTTAGCAATGTATAGTGGTCAAATGGGATTATTTTTTTCTCAAGACCTTTTACTTTTCTTTATCATGTGGGAACTAGAATTAATTCCCATTTACTTACTTTTATCTATGTGGGGGGGTAAGAAACGTCTTTACTCGGCTACTAAATTCATTTTATACACAGCAGGAGGATCTATCTTTTTATTAACTGGAGTTCTAGGTATGGGTTTGTATGCTTCCAATAAACCAGTACTAGATTTTGAAAGATTAATTAATCAATCATATCCTCTCGTATTAGAAATAACATTTTATATCGGCTTTCTTATTGCATATGCTATCAAATTGCCAATTATACCCTTGCATACATGGTTACCAGATACCCACGGAGAAGCACATATATTTGAACACATGCTTTTTTTGAGTGTTTACTTATTCTCTATTGGTCTCTATGGATTAATTACAAGTCGAAACATGGTTAGGGCACTTATGTGCCTTGAACTTGTACTTAATTCCGTTAATATAAATCTTTTAATTTTTTCTGACATGTTTGATAATCGACAATTAAAAGGAGACATTTTATCCATCGTTATAGCTATTGCAGCTGCTGAAGCTGCTATTGGATTAGCAATTGTTTCATCCATTTATCATAACAGAAAAATTAATCAATCAAATTTATTATTATGTACCTTTTTATTATTTGTTGGTGCAATTGCTAAATCCGCGCAATTCCCACTTCACATATGGTTACCTGATGCCATGGAAGGACCCACCCCTATTTCTGCTCTTATACACGCTGCTACCATGGCAGCGGGGGTTTTTCTTGTAGCTCGACTCTTTCCTCTTCTCTTAATAACACCTAATATAATGCATATTATTTCTTCAATAGGTTTAATAACATTATTCTTAGGAGCTACTTTGGCTCTTGCTCAAATAGACATTAAAAGAAGTTTAGCCTATTCTACAATGTCTCAATTGGGTTACATTATACTAGCTTTAGGTATAGGTTCGTCTCGAACTGCTTTATTTCATTTGATTACCCATGCTTACTCTAAGGCTTTATTGTTTTTAGGATCTGGATCTATTATTCATTCAATGGAACCTGTTGTTGGATATTCACCGTATAAGAATCAAAATATGGTTCTTATGGGTGGTTTAACTAAATATATTCCAATTACAAGAACTGCCTTTTTATTGGGTACACTGTCTCTTTGTGGTATTCCACCCCTTGCCTGTTTCTGGTCTAAAGATGAGATTCTTAGTAATAGTTGGTTGCATTTCGGGATAATAGCTTACTTCACAACAGGATTAACAGCATTTTATATGTTTCGAGTATATTTACTTACTTTTGATGGATATTTGCGTATTCATTTTCAAGGTTACAGTAGTACTAATTTGTTTTATTCAATATCTCTATGGGGTAAAAGTTCAAACACCAATATACATAAAAAATCAAAAGAAAAATTTTTTACAAATAAATATACTTCTATATATCCTCATGAATTAGACAATACTATGCTCTTTCCTCTTCTCCTATTAGTACTTTTTACTATGTTCATTGGTTCAATAGGAATTTGCTTTGATTTATTATCGAAATGGTTAACTTTATCAAATTCAAATCAATGCGTAATTTTCTATGAATTCTTTCAAAATTTAATCATTTCAGTAAGTATAGCAACTTTTGGATTATGCATAGCATTCACTTTCTACGGATCTATAAATTCCTTTTTTCCGAATTTATATCTTTTTAATTTTTTTTTAGACCAAATACAAAATGCAATATATAATTGGTCATATAATCGTGGTTACATAGATATTGTTTATACTAGTGTTTTTACATTGGGTATAAGAAGATTAAGCAAGTTCACTGAATTTTTTGATAGACATATAGTTGACCGGATTCCAAATGGAATTGGTGTTACAAGTTTTTTTATAGGAGAAGGAATTAGGTATATAGGAAATGGGAGAGTCTCATCTTATTTATTCTTTTATTTATCTTTTGTATCTTTGTTTTTTTTAATCATGGATTTACCTGGACTAATACATGATATTCTTGTGGTATTTCTGGGATCAGTTCTTGTATTAGGGGGTCTAGGGGTAGTATTACTTACCAATCCAATTTATTCTGCCTTTTCGTTGGGATTGGTTCTTATTTCTATATCTTTATTTTATATTTCATTGAACTCCTATTTTGTAGCTGCCGCACAGCTCCTTATTTATGTCGGAGCCATAAATGTATTGATCTTATTTGCTGTAATGTTCATGAATGGTTCAGAATATTCCAAGGATTCCTATCTTTGGACCATTGGAGATGCGGTTACTTCACTGCTTTGTACAACTATTCTTTTTTCACTAATGACTACTATCCCAGATACATCATGGTACGGGATTCTTTGGACTACAAGATCAAACCAAATTATAGAACAGGACCTCATAAATAACGTTCAACAAATTGGGATTCATTTAGCAACAGATTTTTTTCTTCCCTTTGAACTCATTTCTATAATTCTTTTAGTTTCCTTGATAGGTGCAATTACTATGGCTCGACAAATGGAAAAAATAGCGGAAATGTTCCCTATGGTAACTGGGTTCACGAATTATGGTCAACAAACAATACGAGCTGCAAGGTACATTGGTCAAAGTTTCATAATTACCTTATCCCACACAAATCGTTTACCTGTCACTATTCAATATCCTTATGAGAAATCGATCATGTCAGAGCGTTTCCGGGGTCGAATCCACTTTGAATTTGATAAATGTATTGCTTGTGAAGTATGTGTTCGTGTATGCCCGATAGATCTACCCGTTGTTGATTGGAGATTGGAAAGAGATAAAAAGAAACAATTGCTTAATTATAGTATTGATTTCGGGGTTTGTATATTTTGCGGTAATTGTGTCGAGTATTGTCCAACAAACTGTTTATCAATGACTGAAGAATATGAACTTTCTACTTATGATCGTCATGAACCAATCTCCATAATTGGAGATTACACAATTCAAACTGTTCAAAATGATTTATCTGATTGGCTAGTCAATAATGAACTGGTTCATAGATCTTTAGGCTTTGATTCTCGAGGAATACAAACCTTACAAATAAAGGTCGAGGATTGGGACTCCATTGCTGTTATTTTATATGTATATGGTTACAATTATTTACGCTCTCAGTGTGTTTATGATGTAGCACCAGGGGGATTTTTAGGTAGCGTATATCATCTTACAAGAATACAATATGATATATATAATCCAGAAGAAGTATGTATAAAAGTATTTGTGTCTAGGAATAATCCTAGAATTCCGTCTGTTTTCTGGATTTGGAGAAGTGCTGATTTTCAAGAACGCGAATCTTATGATATATTGGGAATCTCTTATGATAATCATCCACGCCTTAAACGTATTTTAATGCCTGAAAGTTGGATAGGCTGGCCCTTGCGTAAGGACTATATTACTCCAAATTTCTATGAAATACAAGATGCCCTTATGAATTTGATTGACTTTTCGTTACTTGATCAAACAACCTCCAATTCAGTTATTTCAACTACATCAAATGATCTTTCAAATTGGTCAAGACTTTCCAGTTTATGGCCTCTTTTATATGGTACTAGTTGTTGTTTCATTGAATTTGCTTCATTAATAGGTTCACGATTTGATTTTGATCGTTATGGATTGGTACCAAGATCAAGTCCTAGGCAAGCGGACCTAATTTTAACAGCTGGCACTGTAACAATGAAAATGGCTCCTTCTTTAGTGCGATTATATGAACAAATGCCTGAACCAAAATATGTCATTGCTATGGGAGCTTGTACTATTACAGGGGGAATGTTCAGTACTGATTCTTATACTACTGTTCGGGGAGTTGATAAGCTAATTCCTGTGGATGTTTATTTACCGGGATGCCCGCCTAAACCAGAGGCAGTTATAGATGCTATAACAAAACTTCGTAAAAAAATATCTCGAGAAATAATTGAAGATAGAACTAGATCTCAAGAAGAAAATCGATGTTTTACTACTAATCATAAATTTCATGTTCAACGTAGTAATCATACTATGCAAAATAGAAATCCTTTTTATTGGATAAAAAAACAAATGACTCGATCCATGTATATATATGTACTAAGTCGAGTATCTATTTCAAATGCATATCCCATTTTTGCGCAACAGGGTTATGAGAATCCGCGAGAAACAACTGGACGCATTGTATGTGCCAATTGTCATTTAGCTAATAAGCCTGTGGAGATTGAAGTTCCGCAAGCTGTGTTTCCTGATACTGTATTTGAAGCCATTGTTCGAATTCCTTATGATATGCAATTGAAACAAGTTCTTGCTAATGGTAAAAAAGGGGGTTTGAATGTGGGTGCTGTTCTTATTTTACCCGAGGGATTTGAGCTAGCTCCAACCGATCGTATTTCTCCTGAGTTGAAAGAAAAGATAGGAAATTTGTCTTTTCAGAGTTATCGTCCGAATAAGAAAAATATTCTTGTTATAGGTCCTATTCCTGGTCAGAAATATAGTGAAATTGTCTTTCCCATTCTTTCTCCTGACCCTTCGACCAAGAAAGACATTCACTTCTTAAAATATCCCATATATGTAGGTGGGAACAGAGGAAGGGGTCAGATTTATCCCGATGGTGGAAAGAGTAACAATACAGTCTATAATGCTACATCAGCGGGTATAGTAAGCAAAATAGTACGTAAAGAGAAAGGTGGATATGAAATAACCGTAGGTGATGCGTTAGGACATCAATCAGTTGATGTTATACCTCCAGGGCCAGAGCTTCTTGTTTCAGAAGGTGAATCCATCAAGCTTGATCAACCATTAACAAGTAATCCTAATGTAGGAGGTTTTGGTCAGGGAGATGCGGAAATAGTTCTTCAAGATCCATTACGCATCCAAGGCCTTTTATTCTTCTTCACATTCGTTATTTTGGCACAAGTGTTTTTAGTTCTGAAAAAGAAACAGTTTGAAAAAGTTCAATTATATGAAATGAATTTCATGACTTTTTACTATCGTCCTACTGTTACAGAAGCTTTCTCTTCTGTTCAATATATAATGACTGAGGCCAACTTTGGCTGGTTAATCCGATCCGTTCATCGATGGTCAGCAAGTATGATGGTTCTAATGATGATTCTACACGTATTTCGTGTGTATCTCACTGGTGGGTTTAAAAAACCCCGCGAATTAACTTGGGTTACAGGTGTGGTTTTGGCTGTATTAACGGCATCTTTTGGTGTAACTGGCTATTCCTTACCTTGGGACCAAATTGGTTATTGGGCAGTCAAAATCGTTACTGGTGTACCTGAAGCTATTCCACTAATAGGATCCCCTTTAGTGGAGTTATTACGTGGAAGTGCTAGTGTCGGCCAATCCACTTTAACTCGTTTTTACAGTTTACATACTTTTGTATTGCCTCTTCTTACTGCTGTATTTATGTTGATGCACTTTCTAATGATACGTAAACAAGGTATTTCGGGTCCTTTAGTGTTAAGAGCAAAATTAGCTAAAGGGATGGGGCATAATTATTATGGGGAACCCGCGTGGCCCAACGATCTTTTATATATTTTTCCAGTAGTAATTCTAGGTACTATTGCATGTAACGTAGGTTTAGCGGTTTTAGAACCATCAATAATTGGTGAACCGGCGGACCCTTTTGCAACTCCTTTGGAAATATTACCTGAATGGTACTTCTTTCCCGTGTTTCAAATACTTCGTACAGTACCCAATAAGTTATTGGGCGTTCTTTTAATGGTTTCAGTACCATTGGGATTACTGACAGTACCTTTTTTGGAAAATGTCAATAAATTCCAAAATCCATTTCGCCGTCCAGTAGCTACAACGGTTTTTTTAATCGGTACCATAGTAGCTCTTTGGTTAGGTATTGGAGCCACACTGCCTATTGATAAGTCCTTAACTTTAGGTCTTTTTATGATTGAAGTTTTTCTATTTGGAATTGTCTTAGGCCTAATTCCTATCACTTTAGCAGGATTATTCGTGACTGCATATTTACAATACAGACGTGGTGATCAGTTGGACCTTATGCTTACTATAACTAGTTATTTCAGTTTTTTACTGGCTGCTTTAACTATAACCTTAGTTCTATTTATTGGTTTAAGAAAGATACGACTTATTATGGATTTAGTAAGTTTTGCTTGGGCTGCTTTAATGGTAGTCTTTACATTTTCACTTTCCCTTGTAGTATGGGGAAGGTTGAGCGATACTGCACACCATCATTTAGCTATTGCCATCCTTTTCCTGATTGCTGGCCATATGTACAAGACTAACTGGGGCATTGGTCATAGCCTTAAAGACATTCTAGAAGCTCATAAAGGTCCATTTACAGGACAAGGGCATAAGGATCTTTATGAGATTTTAACAACTTCATGGCATGCTCAATTATCTCTTAACCTAGCTATGTTAGGTTCCTTAACCATTATTGTAGCTCATCATATGTATTCCATGCCTCCTTATCCATATCTAGCTACTGACTATGGTACACAACTCTCATTGTTCACACATCACATGTGGATTGGTGGATTTCTGATAGTTGGTGCTGCTGCACATGCAGCCATTTTTCTAGTAAGAGACTATGATCCAACTACTCGATACAATGATCTTTTAGATCGTATCCTTAGGCACCGCGATGCAATCATATCACATCTTAACTGGGTATGTATATTTTTAGGTTTTCACAGTTTTGGCTTGTACATCCATAATGATACCATGAGTGCTTTAGGACGTCCTCAAGACATGTTTTCAGATACTGCTATCCAATTACAACCCATCTTTGCTCAATGGGTACAAAATACTCATGCTTTAGCACCTAGTCTAACAGCTCCTGGTGCAACAACGAGTACCAGCTTAACTTGGGGAGGTAGTGATTTAGTAGCAGTAGGTGGCAAAGTAGCTTTGTTACCTATTCCATTAGGAACCGCGGATTTTCTAGTCCATCATATTCATGCATTTACGATTCATGTAACTGTATTGATATTACTGAAGGGTGTTCTATTTGCTCGCAGTTCCCGTTTGATACCTGATAAAGCAAATCTTGGTTTTCGTTTTCCTTGTGATGGACCTGGACGAGGAGGAACATGTCAAGTATCCGCCTGGGATCATGTTTTCTTAGGTCTATTTTGGATGTACAATGCAATTTCGGTAGTAATTTTTCATTTCAGTTGGAAAATGCAGTCGGATGTTTGGGGTACCATAAGCGACCAAGGGATAATTACTCATATCACAGGAGGGAATTTTGCACAAAGTTCCATTACGATTAATGGGTGGCTTAGAGATTTCCTATGGGCACAGGCTTCTCAAGTAATTCAATCTTATGGTTCTTCATTATCTGCATATGGTCTTTTTTTCTTAGGTGCTCATTTTGTCTGGGCTTTCAGTTTAATGTTTCTATTTAGTGGCCGTGGTTATTGGCAAGAACTTATTGAATCCATTGTTTGGGCTCATAACAAATTAAAAGTTGCTCCTGCTACTCAGCCTAGAGCTTTGAGCATTATACAAGGACGTGCTGTAGGAGTAACTCATTACCTTCTGGGTGGAATTGCCACAACATGGGCATTCTTCTTAGCAAGAATTATTGCAGTAGGAATGTCACATTCAGTAAAAATTTATGATACCTGTATAGGATGTACTCAATGTGTGCGAGCTTGTCCTACGGATGTATTGGAAATGATACCTTGGGATGGATGTAAAGCCAAGCAAATTGCCTCCGCACCAAGAACGGAAGATTGTGTAGGTTGTAAAAGATGTGAATCTGCCTGTCCAACAGATTTTTTAAGTATCCGTGTTTATCTAGGGCCTGAAACAACTCGTAGCATGGCTCTAGCTTATATGACAGATCTTAATTTACCTTCTATTTTTGTACCTTTAATAGGCCTCGTATTTCCGGCATTTTCAATTATTTTTTTATTTTTTTATGTGCAAAAAAATAATATTTTAATGCAAGATATAAAGACATATCTCTCTGTGGCACCTGTGATAAGTGCTCTATGGTTTGGTTCTTTAGCAGGTCTATTAATAGAAATAAATCGTTTATTCCCAGATGCTTTATCATTTCCTTTTTTTATGACTGCAATTTTAGAGAAACGTGAAAGCACAAGTTTATGGGGTCGCTTTTGTAACTGGATTACCAGCACTGAAAATCGCCTTTATATTGGATGGTTCGGTGTTTTAATGATTCCTACCTTATTGACCGCAACTTCCGTATTTATTATTGCCTTTATTGCTGCTCCTCCAGTGGATATTGATGGTATTCGTGAGCCTGTTTCTGGTTCTTTACTTTATGGAAACAATATTATTTCTGGTGCTATTATTCCTACTTCCGCAGCTATCGGTTTACATTTTTATCCGATATGGGAAGCAGCATCTGTTGATGAATGGTTATACAATGGTGGTCCTTATGAGCTAATTGTTCTACACTTCTTACTTGGAGTAGCTTGCTATATGGGTCGTGAGTGGGAACTTAGTTTCCGTCTAGGTATGCGTCCTTGGATTGCTGTTGCGTATTCAGCTCCTGTTGCAGCTGCTACTGCTGTTTTCTTGATCTATCCTATTGGTCAAGGGAGTTTTTCTGATGGTATGCCTTTAGGAATTTCTGGTACTTTCAACTTTATGATTGTATTCCAGGCAGAGCATAACATCCTTATGCATCCATTTCACATGTTAGGTGTAGCTGGTGTATTTGGCGGTTCCCTATTCAGTGCTATGCATGGTTCTTTGGTAACCTCTAGTTTGATCAGGGAAACTACTGAGAACGAATCTGCTCTAGACCTAGCTATGGCTTTATACGAATTAGCGGTTTTTGATCCCTCTGATCCTGTTCTTGATCCAATGTGGAGACAGGGCATGTTCGTTATACCTTTCATGACTCGTTTAGGAATAACCAATTCATGGGGCGGTTGGAATATTTCAGGAGGAACTGTAACCAATCCAGGTATTTGGAGTTATGAAGGTGTTGCAGCGGCACATATAGTGTTTTCTGGTTTGTGCTTCTTGGCAGCTATCTGGCATTGGGTATATTGGGACTTAGAAGTATTCTGTGATGAACGTACAGGAAAACCTTCGTTGGATTTGCCCAAGATTTTTGGAATTCATTTATTTCTCTCAGGTGTAGCTTGCTTTGGCTTTGGCGCATTCCATGTAACAGGTTTGTACGGTCCTGGAATATGGGTGTCCGATCCTTATGGACTAACTGGAAAAGTACAAGCTGTCAATCCAGCTTGGGGTGTGGATGGTTTTGATCCTTTTGTTCCAGGAGGAATAGCCTCTCATCATATTGCTGCAGGCACATTAGGTATATTAGCAGGCTTATTCCATCTGAGTGTCCGTCCGCCTCAACGTCTATACAAAGGATTACGCATGGGCAATATTGAAACTGTACTTTCCAGTAGTATTGCTGCTGTCTTTTTTGCAGCTTTTGTTGTTGCAGGAACTATGTGGTATGGTTCAGCAACTACCCCAATCGAATTATTTGGTCCTACTCGTTATCAATGGGACCAGGGATACTTTCAACAAGAAATATATCGAAGAGTTAGCGCCGGGCTAGCCGAAAATCTAAGTTTATCGGAAGCTTGGTCTAAAATTCCTGATAAATTAGCTTTTTATGATTACATTGGTAATAATCCGGCAAAAGGGGGATTATTTAGAGCAGGTTCAATGGATAACGGAGATGGAATAGCGGTTGGATGGTTAGGACACCCCCTTTTTAGAGATAAAGAAGGTCGGGAGCTTTTTGTACGTCGTATGCCTACCTTTTTTGAAACATTTCCGGTAGTTTTGGTAGATGAAGACGGGATTGTTAGAGCCGATGTTCCTTTTAGAAGGGCAGAATCTAAATATAGTGTTGAACAAGTAGGTGTAACTGTTGAGTTCTATGGTGGTGAACTTAATGGAGTAACTTATTCAGATCCTGCTACTGTTAAAAAATATGCTAGACGTGCCCAATTAGGTGAGATTTTTGAATTAGATCGAGCTACTTTGAAATCTGACGGTGTTTTTCGTAGTAGTCCAAGGGGTTGGTTTACTTTTGGACATGCTACATTCGCCTTGCTCTTCTTGGATGCTCAAGTGGAATTTGGAACATTCCAAAAAGTTGCATTTGTATGGTCTGGAGAGGCTTATTTGTCTTATAGTTTAGGTGCTTTATCTGTCTTTGGTTTTATTGCTTGTTGTTTTGTCTGGTTCAATAATACCGCTTATCCTAGTGAGTTTTATGGACCCACTGGGCCAGAAGCTTCTCAAGCTCAAGCATTTACTTTTTTAGTTAGAGACCAACGTCTTGGAGCTAATGTGGGGTCCGCACAAGGACCCACTGGTTTAGGTAAATATCTAATGCGTTCCCCGACTGGAGAGGTTATTTTTGGAGGAGAAACGATGCGTTTTTGGGATCTTCGTGCTCCTTGGTTAGAACCTCTAAGGGGTCCAAATGGTTTGGACTTGAGCAGGCTAAAAAAAGACATACAACCTTGGCAAGAACGACGTTCGGCAGAATATATGACTCATGCTCCTTTAGGTTCTTTAAATTCTGTGGGTGGTGTAGCTACGGAGATCAATGCAGTCAATTATGTCTCTCCTAGAAGTTGGTTAGCGACCTCTCATTTTGTTCTAGGGTTCTTCTTTTTTGTAGGACATTTGTGGCATGCAGGAAGGGCCCGTGCAGCTGCAGCAGGGTTTGAAAAAGGAATCGATCGTGATTTGGAACCCGTTCTTTTCATGACTCCTCTTAACATGTTACGTCAATTTGAAATTGCTCGATCTGTTCAATTGCGACCTTATAATGCAATTGCATTCTCTGGTCCAATCGCTGTTTTTGTTTCCGTATTCCTAATTTATCCACTGGGTCAATCTGGTTGGTTCTTTGCACCGAGTTTTGGCGTAGCAGCTATATTTCGATTCATCCTCTTCTTCCAAGGATTTCATAATTGGACATTGAACCCATTTCATATGATGGGAGTTGCTGGAGTATTAGGTGCGGCTATGTCTGGAAGCACGGGAGAACGTTCTTTTGCTGATATTATCACCAGTATTCGATACTGGGTTATTCATAGCATTACTATACCTTCCTTATTCATTGCGGGTTGGTTATTCGTCAGTACGGGTTTAGCTTACGACGTATTTGGAAGTCCTCGGCCAAACGAATATTTCACGGAAACTCGACAAGGGATTCCATTGATAACCGAACGTTTTGATTCTTTGGAACAACTTGATGAATTTAGTATGACCATAGATCGAACCTATCCAATTTTTACAGTACGATGGTTGGCTGTTCACGGATTAGCTGTACCTACCGTTTCTTTTTTAGGGTCAATATCAGCAATGCAGTTCATCCAACGAATGGCTACACAAACCGTTGAAGATAGTTCTAGATCTGGATCAAGACGAACTCCTGTCGGGGATTTATTGAAACCCTTAAATTCAGAATATGGTAAAGTAGCTCCGGGCTGGGGTACTACACCACTTATGGGAGTTGCAATGGCTCTATTTGCTGTATTCCTATGTATTCTTTTGGAAATTTATAACTCTTCTGTTTTATTGGATGGGATTACTAGGATGCTTACTCTCAAACTTTTTGTTTACACAGTAGTTATATTCTTTGTTTCCCTTTTTATTTTCGGATTTTTATCTAATGATCCAGGGCGTAATCCTGGGCGTGAGGAGATGGCCGATACTACTGGAAGGATTCCTCTTTGGCTAATAGGTACTTTAACAGGTATTCTTGTTATAGGTTTAATAGGTGTTTTCTTTTACGGTTCATATTCTGGATTGGGTTCATCTCTAATGCTTAATATCTTTAGTTTAATCTGTATCTGTCTTAATTCTGTCCTTTATCCGAGTAATTCTTTCTTCGCCAAATTGCCCGAAGCTTATGCGATTTTCAATCCAATTGTAGATTTTATGCCTGTTGTACCTGTACTCTTTTTTCTCCTAGCTTTTGTTTGGCAAGCTGCTGTAAGCTTTCGAATGACACAATCAAACCCGAATGAACAAAATGTTGAATTGAATCGTACCAGTCTATACTGGGGTTTATTACTAATTTTTGTACTTGCTGTTTTATTTTCCAATTATTTCTTTAATATGGAAGTCAATATTCTCGCATTTATTGCTACTGCACTGTTCATTCTAGTTCCTACTGCTTTTTTACTTATTATCTACGTAAAAACAGTTAGTCAAAATGATATGGAAACAGCAACCTTAGTCACGATCTTTATATCTGGTTTACTTGTAAGCTTTACTGGGTACGCCTTATATACCGCTTTTGGGCAACCCTCTCAACAACTAAGAGATCCATTCGAAGAACATGGGGATATGGAAGCATTGGTTTATACATTCCTTTTAGTCTCGATTTTAGGGATAATCTTTTTCGCTATCTTTTTTCGAGAACCACCTAAGGTTCCAACTAAAATAATGACTATTGCTTTCCAATTAGCTGTTTTTGCACTGATTGCGACTTCATCAGTCTTACTTATTAGTGTACCTCTTGTATTTGCTTCTTCTGATGGTTGGTCAAGTAACAAAAATGTTCTATTTTCCGGTACATCATTATGGATTGGATTAGTCTTCATGCGTTGGAGACGTTTCTTGTTCGAAGCACTTTATAAAGCACAGGCCGAAACAGGTGAAATCAAAGGGCACTACTTGAATGCTACTGCAGGTACATCTGAAGAAATGCTCAAAAGAGCAATATTTGCTAGAGAATTGGGAGTTCCTATCGTAATGCATGACTACTTAACCGGGGGATTCACTGCAAATACTAGTTTGGCTTTTTATTGTCGTGATAATGGTCTACTTCTTCACATCCACCGCGCAATGCATGCAGTTATTGATAGACAGAAAAACCATGGTATGCATTTCCGTGTACTAGCTAAAGCATTACGTATGTCTGGTGGAGATCATATTCACTCTGGTACAGTAGTAGGTAAACTGGAAGGGGAGCGTGAGATGACTTTAGGTTTTGTTGATTTATTACGTGATGATTATATTGAAAAAGATCGTAGTCGTGGTATCTTTTTCACTCAAGATTGGGTCTCTATGCCTGGTGTTATACCTGTGGCTTCAGGGGGTATCCATGTTTGGCATATGCCTGCTTTGACCGAAATCTTTGGAGATGATTCCGTACTTCAATTTGGTGGAGGAACCTTAGGACACCCTTGGGGAAATGCACCTGGTGCAGTAGCTAACAGGGTGGCTTTAGAAGCGTGTGTACAAGCTCGTAATGAAGGACGTGATCTTGCTCGTGAAGGTAATGAGATTATTCGAGCAGCAGCTAAATGGAGTCCTGAACTAGCCGCTGCTTGTGAAGTATGGAAAGCAATCAAATTTTTCGATCCGGTAGATATGATTCAACCTCAAACTATGTTGAATGTAGCAGATAACAGCGGTGCTCGAAAATTGATGTGTATTCGAATCATAGGAGCTAGTAATCAACGATATGCTCAAATTGGTAATGTTATTGTTGCTGTAATCAAAGAAGCAGTTCCCAATATGTCTCTAGAAAAATCTGAAGTAATTCGAGCTGTAATTGTACGTACACGTAAGGAATTCAAATGTGAAGATGGTATGATAATAAAATACGATGACAATGCAGCAGTTGTCATTGATCAAAAAGGAAATCCAAAAGGATCTAGGATTTTTGGTGCAATCACTGAAGAATTGAGAAAATTTCGTTTTACTAAAATTCTCTCATTAGCTCCTGATGTATTAATGAAGGGAATATCTCGTCGAGGTAATTCGATTTCTTTTGGCAGATATGCTCTTCAAGCACTTGAACCTGCCTGGATTACAGCTAGACAAATAGAAGCAGGACGAAGGGCAATAACACGATATGTGAAAATATGGGTACGTATGTTTCCCGACAAACCTGTTACAATAAGGACTACGGAAACACGCATGGGTTCAGGTAAAGGAGATCCAAAATATTGGGTATGCGTTATTAAACCAGGTCGAATACTTTATGAAATGAGTGGAGTATCAGAAACTATCGCTAGAAGAGCTATCTCAATAGCTGCTCACAAAATGCCTATACAAACTCAATTTCTTATGCCTTTAGGCACGGCCATACATAACATAGAATTCACACATGGAAAAGGCGGACAATTAGCTAGAGCAGCAGGTGCTGTAGCGAGACTGATTGCAAAAGAGGGTAAATCGGCCACATTAAGATTACCATCTGGGGAGGTTCGTTTGATATCCCAAAACTGCTTAGCAACAATCGGACAAGTGGGTAATGTTGGGGTGAAGCTCAAGAGTTTGGGTAGAGCTGGATCGAAGTGTTGGCTAGGTAAGCGTCCTGTGGTAAGAGGAGTAGTTATGAACCCTGTGGACCATCCACACGGGGGCGGTGAAGGAAAAGCCCCAATTGGTAGAAAAAAACCCGCAACTCCTTGGGGTTATCCTGCGCTTGGAAGAAGAAGTAGGAAAAGGAGAAAATATAGTGATAGCTTGATTCTTCGTCGAGGATATATAGCTCGAAGACGTCGAAAAAAAAATGTATCAGGTTTTAGAGGAGCTCATTCAAGACATACTCGAATGATTATTCAACAGAAAATGAGAGGTTTGTTTTACTCTCATCGAGATAGAGGCAGGAAAAAGAGGTATTTTCGTCGTTTGTGGATCACTAGAATAAATGCAGTAACTCGTGAAAACCAAACATTTGATAGTTATTGTAAGTTTATCCACAATCTATATAAGAAGCAATCTTTTCTTAATCGTAAAATACTTTCACAAATATCTATATCAAATAAGATTGGTTTTTGTAAGATTTCTGATAAAATATTCATTAGTAAAGGACACAGTTATCCAATAAAAAATATCTGGAGAAAAAAAGCATATTTAACTGCAGTGAAAACCTGTTCTTTAATAAAATCTAATACACTCAATTTATTAGAATTGAGAAAATTTTGTCGCTATTGTAACAAACATACGATTCATAGGGAAATAAAAATGAAAATTGGAGCATCAGTTCGTAAAATTTGTAAAAGATGTCGATTAGTTCGTAGACGTAAACAACTTACGGTGATTTGTCCCAATCTGAAACATAAAAAAAGGCAAGGT??????????????????????????????????????????????????????????????????????????????????????????????????????????????????????????????????????????????????????????????????????????????????????????????????????????????????????????????????????????????????????????????????????????????????????????????????????????????????????????????????????????????????????????????????????????????????????????????????????????????????????????????????????????????????????????????????????????????????????????????????????????????????????????????????????????????????????????????????????????????????????????GATTCGGGGTTTTCAGTTATAGCTGAGCATCAGGGAAAGGTCTTTTATACTGATAGTCACAAGATCTCTTTTTCAAGGAATGGGATTCCGTTAGTTAAGTATCAAGGTTCCAACAAAAAAACTTTTCTCCATCAAAAATCCCGGGTTCAGGGAGGTCAATGCGTCAAAAAAGGTCAAATTTTAGCGGATGGTGCCGCTACAGTTGGTGGGGAACTCGCTTTAGGAAAAAATATATTAGTAGCTTATATGCCGTGGGAGGGTTATAATTCTGAAGATGCGGTACTAATTAGCGAACGCTTGATATATGAAGATATTCTGACTTCTTTTTATATTCGGAAGTATGAGATTAAAACTTATATGACAAATCAAGCTGAAAGAATCACTAAGGGAATACCCCATCTCGAGACTTATTTTCTCCGTAATTTGGATAGGAGTGGGATTGTGATGCTGGGATCTTGGGTAGAAACAGGTGATATTTTACAGATTCATAGGATGATTGACCAGTATAAACATCAAAAACTTCAAATTGGACCAGTTTCTCCTCAACAAATAAAGGCTTGGGCGACCAAAATCGGAGAGGTAACCAAAATTCAGACTTTTCATTATAAAAGCAATAAACCAGAAAAAAATGGATTGTTTTGCGAAAGAATCTTTGGACCCATAAAAAGTGGATTTTGTGCGTGTGGAGCTGAAAAAGAAAACCCAAGATTTTGTGAAGAATGTGGAGTAGAATTTGGTAACTCTCGAATACGAAGATATCAAATGGGGTACATCAAACTCGCATGTCCAGTGACTCATGTGTGGTATTTAAAACGTCTTCCTAGTTATATCGCAAATCTTTTAGATAAATCCCTTAAGGAATTAAAAAGCCTAGTATATTGCTCTTCTTTTGCTAGGCCCATAGCTAAAAAACCGACTTTCTTACGATTAAGAGGTTTATTCGAATATGAAATCCAATCCCGGAAATACAGCATTCCACTTTTTTTTACATTTCAAAATCGAGAAATTCTTATAGGAGCTGATGCTATTAGAGAGCAATTAGCTGATTTAGATTTGCGAATTATTATCGAGAATTCATTAGTAGAATGGAAAAAATTATGGGAAAATAGAAAACAAATAAGAAAGAATTTTTTGGTTAGACGTATGGGATTAGCTAAACATTTTCTTCAAACAAATATAGAACCTGAATGGATGATTTTGTACTTATTACCAGTTCTTCCTCCCGAATTGAGACCCATTATTCAGATAGATGGGGGTAAGCTAATAAGTTCGGATATTAATGAGCTCTATAGAAGAGTTATTCGTCGGAATGATCTTCTTAGCTGTTCGGACAGAGAGGTTGTAAATTCTCAGGTAAAATTATTACAAGAAGCTGTAGATATACTTCTTATTGGGGTCCACGAACCAAGTAAGGATGGTAAAGATAAAGTTTACAAATCTTTTTCAGATATAATTGGAGGGAAAGAAGGAAGATTCCGCGAGACTTTGCTTGGTAAACGGGTTGATTATTCAGGGCGTTCTGTCATTGTTGTGGGTCCTTCTCTTTCATTACATCAATGCGGATTACCTCGAGAAATCGCAATAGAGCTTTTCCAAGCATTTCTAATCCGTGATCTAATTAGGAAACATTTCGCTTCTAACACAGCGACTGCTAAAAGGCAGATTCGGGAAAAAGAACTTATTGTATGGGAAATACTTCAAGAAGTTGTGCAGGGGCATCCTGTATTACTGAATAGAGCACCAACTCTGCATAGATTAGGCATATTGGCCTTCCAACCCATTTTAGTGGAGGGGCGTGCTATTTATTTACACCCATTAGTTTGTAAGGGTTTTAATGCAGACTTTGATGGAGATCAAATGGCTGTTCATTTACCTTTATCTTTAGAAGCTCAAGCGGAAGCTCGTTTACTTATGTTTTCTCATACAAATCTGTTATCTCCAGCTATTGGAGATCCTATTTGTGTACCAACTCAAGATATGCTTATTGGACTCTATATATTAACTATGGGAAATCGTCGAGGGATTTGTGCAAATAGGTATAATTGCAGAAACTATCAAAATAAAGAACCTTATTTTTCTAGCTCATATGATGCACTTGGAGCTTATCGGCAAAAAAGAATCAGTTTAGATAATCCTTTGTGGCTCCAATGGCCTTTTTTTGGGTCAAATGAACTTCCCATTGAAGTTCAATATGAATCTTTGGGTACTTCTCATGAGATTTATGGGCATTATCTTCTAATAAGAAGTGCAAAAGAAGAAATCCGTTGTATATACATTCGAACCACTCTTGGTCATATTTCTTTTTATCGAGAAATAGAAGAAGCCATACAAGGGTTTAGTCGAATTATTGATTTAGCAACACTTTTCGCTCAGGATCTCGTGCAAGAAAAAGACAATCTCCAATTTAGAATTGTCAATTATTTCCTTTATATTCGAATAATCTGTCTTAAGAATATTCAATTAGTTCGGACTTGTTTAGTATTGAATGACCAAAAACAAGAAGAGGTTCATTCATTTGTTGAGATAAAGACATATTTAATTCGCAATTTCATCAAAATTGAGTTAATTGGAAAAAGATATGAAAGAGCAAGTTCAGGATTCATTCCTAATGTATTAGATTCCAAGACGAAAATGGGTACTTTGTTGATAATTTTGCCATCGTCCAATTGTTCTCAAATGCCGCTAGGTGCTATTGTATCTAAAAATTTTTATTCATTTTTTCTAACTCATAATGAGATCTTATTAAATAAATATGCTGAATACTGTTTAATAGATGAGAATAGCAGAATTTACAGTCCGTTGAACCCATTCAATTGGAATTGGTTCTTTCACGACAATAGTTGGGAAGAGACATCGACAAAAATAAGTCTTGGACAATTTATTTGCGAAAATTTGTGTCTTTTTGTCAAAAAATCTGGTCAAATTGTAATTATCAATCTTGATTCCTTAGTTATAAGATCAGCTAAGCCCTATTTACTCACTTCAGGCACAACCATTCATGGTCATTATGGGGAAATCTTTTATAAAGGAGATGTATTAGTTACATTTCTATATGAAAAATCGAGATCTAGTGATATAACGCAAGGTCTTCCAAAAGTAGAGAAATTTTTCGAAGCGTTACTATTGATGAACCTAAAAAGGAGGATTGAAGGTTGGAACGAACGTATACCAAGAATTCTTGGAGTACCTTGGGTTTTCTTCATTGGAGCTGAGCTAACCATAGCCCAAAGTCGTATTTCTTTGGTTAATGAGATCCAAAAGGTTTATCGATCTCAGGGGGTACATATCCATAATAGACATATCGAGATTATTGTACATCAAGTAACATCAAGAGTGTTGGTTTCAGAAGATGGAATGTCTAATGTCTTTTTACCTAGAGAGTTAATTGGGTTATTACGAGCGGAACGAGCAGGACGCGCTTTGGATTCAATCTTTTATCGGGCAATCTTGTTGGGAGTAACAAGAGCCTCTCTAAATACTCAAAGTTTCATATCTGAAGCAAGTTTTCAAGAAACCGCTCGAGTTTTAGCAAAAGCTGCTCTGCGAGGTCGTATTGATTGGTTGAAAGGTCTGAAAGAAAACGTTGTTCTGGGAAGAATTCTACCTATTGGTGGATTGAAAAAAAAACGTTTTCGTTTAAGAACTATACGACGTAAAATACAAAAAGGACTTATTCATATTCAAGCAAGTTCTAACAATACCATTATAACTGTTTCAGATTTTGAAGGTCAGGTAGTTTCTTGGGATTCCGCTGGTACTTCTCGATTCAAAGGTCCAAAAAAACCAACACCCTATGCTGCCCAAACCGCAACAAGAAATGCTATTTATATGTTAGGTATGAAAGGAGCAGCAATTAAGATAAACGGTGCCGGTCCTGGAAGAGCTGCAGCATTAAAAAGCGTTGTTCATAGTGGTGTAAAATTAAGTTTCATACGTGATGTAACACCTCTGCCACATAATGGATGCCGGCCCCCTAAAAGAAGACGTGTTATGGCAAAAAAAAGTTTAATTCAGAGAGAACACAAGCGAAAGAAATTGGAAGAAAAATATCGTTTGATTCGTCAGTCCTTAAAAAAGAGCAAAGACTTATCCCTGGAAATAAGAAAAATTCAGAGAAAATTGCAATCTCTACCACGTAATAGTGCACCTACACGTCTTCATAGACGTTGTCTTGTTACTGGAAGACCTAGAGCTAACTATCGAGATTTTGGACTATCCGGGCACATACTTCGAAAAATGGTTCATGCATGTTTATTACCGGGTGCAACAAAATCAAGTTGGATAAAACTTCGTTTGAGACGATGTGGGAAAAAGTTTTATGATCCAATAAATAAAAAAACTTATTTAAATTTTTCTGCTATTCTTTTTTTTCTTAAAAAAGGTGCTCAACCTACAGAGACTGTTCATGATATATTAACAAGGGCAGAATTTTTTATGGTTGGCCATACAATCGGTATTCATAATGGAAAGGAACATATACCTATTTATATAACAGATTCTATGAAAGGTCACAAATTGGGAGAATTCGCGCCTACCCGGAACGATAACGATAATAAATCTGTAATGATGACAAGAAGATATTGGAACATCAATTTTGAAGAGATGATTGAAGCAAGAGTTCATTTAGGTGATTATAAAAAGAGATGGAATCCTAAAATCACTCCTTATATCCTTCTAAAGCGCTTAGGTATACATATTACAAATCCCGCTAAAACTGCTCGTTTTTTATCAGAAGCTTGTGATTTACTTTTTGATGCAGCACGTATAAAAAAAAACATTTTAATTGTTGGTACTCAAAAAGTCGCGGATTCAGTAGCGTTGGCTGGA????????????????????????????????????????????????????????????????????????????????????????????????????????????????????????????????????????????????????????????????????????????????????????????????????????????????????????????????????????????????????????????????????????????????????????????????????????????????????????????????????????????????????????????????????????????????????????????????????????????????????????????????????????????????ATGTCTCGTTATCGAGGACCTCGTTTCAAAAAAATACGCCGTCTTCGAGCTTTACCAGGAATAGTTACCCTATCGAAAAAACACATTCCTAGAAATAAGGAATATCGTGTTCGTTTAGAAGAAAAACAGAGATTACGTTTTAATTATGGTTTGACAGAACGACAATTAGTTAGATATATGCATATCGCTGGAAAAAGCAAAGGATCAACAGGTCAGGTTTTGTTACAACTACTTGAAATGCGTTTGGATAACATCGTTTTTCGTTTGAATATGGCTTCGACCATTCCTGGAGCCAGACAATTGGTGAACCATAGACATATTTTAGTTAATGGTCATATAGTTGATATACCGAGTTATCGTTGCAAACCCAGAATTACTACAAAGAATAACGAAAGATTTTTTAGTCTGATTAAAAGAAGCTTTCAAGGACAAGTAAAGAAAATAATAGATAGGTCAGGGGTCTTTTTGACAATAAAGGAATCCTTAGTCGTAGAATATTATTCTCGTCAGATTATGTTGGTTAACCGTATGATGAAACACGGAAAAAAATCATCGGCTTATCAAATTTTCTATCGAGCCGGGATAGATATTAGACAAACAAAACAAAATCCAGTATATGTTGAGTCAAGTAGAATGAGTAAGGACACTATTTCCGATCTTATTACTTTGATAAGAAATGCTGACATGGCTAAAAAAGAAACTGTTCCAATACCATCTACAAACATTACTGAAAGCATTGTTAAGATACTTTTAAGAGAAGGTTTTATTGAAAATGTTCGGAAACATAAAAAAAATAACAAGAATTTCTTGATTTTAAGTCTACATAAAAAAGGAATAATAAGCCGACCCAGTTTTCGAATTTACTCGAAATATCAACGAATTCCTAAGATTCTAGGTGGAATAGGAATTGTAATTCTGTCTACTTCTCGAGGTATAATAACAGATCGAGAAGCTCGACTTCAAAGAATTGGAGGAGAAATTTTATGTTATATATGG??????????????????????????????????????????????????????????????????????????????????????????????????????????????????????????????????????????????????????????????????????????????ATGAATTGGCGATCAAAAGATATATGGATAGAATTTCTAAGGGGGTCTCGAAAAACAAGTAATTTTTTCTGGTCTTTTATCCTTTTTTTCGGTTCACTAGGATTTTTAGTGGTTGGAACTTCCAGTTATCTTGGTAGAAATATTATATACGTATTTCCGTCTCAGAAAATCCTTTTTTTTCAACAAGGAATCATAATGTCTTTCTACGGGATGGCAGGTCTATTCATGAGTTCCTATTTGTGGTGCACAATTTTTTGGAATGTAGGGAGTGGTTATGACCAATTTGATAGAAAAAAAGGAATTGTGTGTATTTTTCGTTGGGGATTTCCTGGACTAAATCGTCGCATCTTTCTTCGCTTCCTTATGAAAGATATCCAATCAATTAGAATTGAGGATAAAGAGGGCATTTATTCTCGTCGTGTACTTTATATGGAAATAAAGGGTCAAGGGTCCATTCCCTTGACTCATACGTATGATAATTTGACGCCGCGTGAAATTGAACAAAAAGCTGTCGAATTGGCTTATTTCTTGTGTGTACCAATTGAAGTATTTACAGAAGTACAAACTATCAATTCTTTCTCTACATTGGGATTTTTCAAAGAAGTCTATGGACTGATATGGATTGTACCTATTTTGACCCTGATATTGGGAATCACAATAGGGGTACTAGTAATTGTTTGGTTAGAAAGAGAAATATCTGCAGCGATCCAACAGCGTATTGGGCCTGAATATGCTGGTCCGTTGGGAATTCTTCAAGCTATAGCAGATGGGACTAAATTACTTTTGAAAGAGGATCTCCTCCCATCTCGAGGAGATATTCGTCTGTTTAGTGTTGGACCGTCTATAGCAGTCATATCAGTTCTACTAAGCTATTTAGTAATTCCTTTTGAGTATCGTCTTGTTTTAGCTGATCTCGATATAGGTGTTTTTTTATGGATCGCCATTTCAAGTATTGCTCCTATTGGTCTTCTTATGTCAGGATATGGATCGAATAATAAATATTCCTTTTTAGGTGGTCTACGAGCTGCTGCTCAATCTATTAGTTATGAAATACCATTAACTCTATGTGTATTATCAATATCTCTAAGTTCAAGTACAGTTGATATAGTTGAAGCACAGTCCAAATATGGTTTTTGGGGGTGGAATCTGTGGCGTCAGCCTATAGGCTTTCTAGTTTTTCTAATTTCTTCTCTAGCCGAATGTGAGAGATTGCCCTTTGATTTACCAGAAGCAGAGGAGGAATTAGTAGCAGGTTATCAAACCGAATATTCGGGTATCAAATATGCTCTCTTTTATCTTGCTTCTTACCTAAATCTATTAGTTTCTTCATTATTTGTCACAATTCTTTACTTAGGTGGGTGGAATTACATATCTATTCCTTTTGGAATGACAATTGGTATCTTTATTACATTAGCTAAGGCTTATTTTTTTCTCTTAATTTCTATCACAACAAGATGGACTTTACCTAGGATGAGAATAGACCAGTTATTAAATCTTGGATGGAAATTTCTTTTACCTATTTCTCTAGGTAATCTGTTATTAACAACTTCTTCTCAACTTGTCTCACTAATGGCATTAAGATTTCCGAGGTTTAGCCAAGGTTTAGCTCAGGACCCCACTACTCGTCGTATTTGGTTTGGTATTGCTATTGCACATGACTTCGAGATTCATGATGATATTACTGAAGAACGTCTTTATCAGAATATTTTTGCTTCTCACTTTGGTCAGTTAGCTATAATATTTCTGTGGACATCTGGAAATCTGTTTCACGTAGCTTGGCAAGGAAATTTTGAGTTATGGATAAAGGATCCTTTGCATATAAGACCTGTTGCTCATGCAATTTGGGATCCTCATTTTGGCCAACCAGCTGTAGAAGCCTTTACTCGAGGAGGTGCTACTGGCCCAGTCAATATTGCTTATTCTGGTCTTTATCAGTGGTGGTATACAATCGGATTACGTAGCAATGAAGATCTTTATACTGGAGCTCTTTTTCTATTACTTCTTTCTGCAATATCCTTAGTTGCAGGTTGGTTACATCTACAACCCAAATGGAAACCAAGCCTTTCGTGGTTCAAGAATGCCGAATCTCGTCTTAATCATCATTTATCAGGACTTTTCGGAGTAAGTTCTTTGGCTTGGACAGGGCATTTAGTCCATGTCGCTATTCCTGGATCTAGAGGGGAATACGTCAGGTGGAGTAATTTCTTAGATGTATCACCGCACCCCCAAGGGTTGGGACCCCTTCTTACGGGTCAATGGAATCTTTATGCTCAAGATCCTGATTCGAGTAATCATTTATTTAGCACTTCCCAAGGAGCGGGAACTGCCATTCTAACCCTTCTTGGGGGATTCCATCCACAAACACAAAGTTTATGGTTGACCGATATCGCTCATCATCATTTAGCTATTGCCTTTATTTTTCTAATTGCTGGTCATATGTATAGAACTAATTTCGGAATTGGGCATAGTATCAAAGATCTTTTAGAAGCACATATTCCTCCAGGGGGTCGATTAGGACGTGGGCATAAAGGTCTTTATGACACAATCAATAACTCCATTCATTTTCAATTAGGTCTTGCTCTAGCTTCTTTAGGGGTTATTACTTCATTAGTAGCTCAACATATGTACTCTTTACCTGCTTATGCATTCATCGCACAAGACTTTACTACTCAAGCTGCCTTATATACTCATCACCAATATATTGCAGGGTTCATCATGACAGGAGCCTTTGCTCATGGAGCTATATTTTTCATTAGAGATTACAATCCAGCCCAGAATGAAAATAATGTATTGGCAAGAATGTTAGACCATAAAGAAGCGATCATATCGCATTTAAGCTGGGCAAGCCTTTTTCTGGGGTTCCATACCTTGGGCCTTTATGTTCATAACGATGTCATGCTTGCTTTTGGTACTCCGGAAAAACAAATCTTAATCGAACCCATATTTGCTCAATGGATACAATCTGCTCATGGTAAGACTTCATACGGATTTGATGTACTCTTATCTTCAACGAGCGGCCCAGCCTTCAATTCAGGTCGAAACATATGGTTACCCGGATGGTTGAATGCTGTTAATGAGAATAGGAATTCTCTTTTCTTAACAATAGGCCCTGGAGATTTCTTGGTTCATCATGCTATTGCTCTAGGTTTGCATACAACTACATTGATTTTAGTAAAGGGTGCTTTAGATGCACGTGGTTCTAAATTAATGCCGGATAAGAAGGATTTTGGTTATAGTTTTCCTTGCGACGGACCAGGGCGCGGCGGTACTTGTGATATTTCCGCTTGGGACGCATTTTATTTGGCAATTTTCTGGATGTTAAATACTATTGGATGGGTTACTTTTTATTGGCATTGGAAACATATTACTTTATGGCAAGGTAACGTTTCACAATTTAATGAGTCCTCCACTTATTTGATGGGATGGTTAAGAGATTATCTATGGTTAAACTCTTCACAACTTATCAATGGATATAATCCTTTTGGTATGAATAGTTTATCGGTATGGGCATGGATGTTCTTATTTGGACATCTTGTTTGGGCTACAGGGTTTATGTTCTTAATTTCTTGGCGTGGATATTGGCAGGAATTGATTGAAACTTTAGCGTGGGCTCATGAACGCACACCTTTGGCTAATTTGATTCGCTGGAGAGATAAACCGGTTGCTCTTTCCATTGTGCAAGCAAGATTGGTTGGA
>Centrol_bodiana_Centrol_bodiana
CGAGCCGATGAAATTAGTAGCATTATCCGTGAACGTATTGAGCAGTATAATAGAAAAGTAAAAATTGTGAATATCGGTACCGTACTTCAAGTGGGTGATGGTATTGCCCGTGTTTATGGTCTTAATGAAGTAATGGCAGGGGAATTAGTTGAATTTGAAGAAGGTACTACAGGTATTGCTCTTAATTTGGAATCAAAAAATGTTGGCATTGTATTAATGGGCGATGGTTTGATGATACAAGAAAGAAGTTCTGTAAAAGCAACAGGAAGAATTGCTCAGATACCCGTGAGTGAAGCTTATTTGGGTCGTGTTATAAATGCTCTAGCTAAACCTATTGATGGGAGAGGCGCAATTGCAGCTTCTGAATCTCGCTTAATTGAATCTCCTGCCCCAGGTATTATTTCCAGGCGTTCCGTATATGAACCACTTCAAACGGGACTTATTGCTATCGATTCGATGATCCCTATAGGACGCGGTCAACGAGAATTAATTATTGGGGATAGACAGACTGGTAAAACAGCAGTAGCTACAGATACAATTCTTAATCAAAAAGGCCAAAATGTAATATGTGTTTATGTTGCTATCGGTCAAAAAGCGTCTTCTGTGGCTCAAGTAGTAACCACTTTTCAAGAACGAGGAGCCATGGAATACACTATAGTTGTTGCTGAAATGGCGGATTCACCAGCCACATTACAATATCTTGCCCCTTATACGGGAGCAGCTTTGGCCGAATATTTTATGTACCGTGAACGCCACACTTTAATAATTTATGATGATCTCTCCAAACAGGCACAAGCTTATCGACAAATGTCTCTACTATTAAGAAGACCTCCAGGTCGTGAAGCTTATCCTGGAGATGTTTTTTATTTGCATTCACGCCTTTTGGAAAGAGCCGCTAAATCAAATTCTCTTTTAGGTGAAGGAAGTATGACCGCTTTACCTATAGTGGAGACTCAATCTGGAGACGTTTCGGCTTATATTCCTACAAATGTTATTTCCATTACAGATGGACAAATATTTTTATCCGCCGATCTATTCAACGCGGGAATCCGACCCGCTATTAATGTGGGTATTTCTGTTTCTAGAGTGGGATCCGCCGCTCAAATTAAAGCGATGAAACAAGTAGCTGGCAAATTAAAATTGGAACTAGCCCAATTCTCGGAGTTAGAAGCTTTTGCACAATTTGCTTCTGATCTCGATAAAACTAGCCAGAATCAATTGGCAAGAGGTCAACGATTACGTGAGTTGCTTAAACAATCCCAATCAGATCCTCTCGCGGTGGAAGAGCAAATAGCTATTATTTATACAGGAACTAGGGGATACCTTGATTCGTTAAAGATAGGGCAGGTAAAGAAATTTCTTCAAGATTTTCGGGGATACTTAAAAAAAGAAAAACCTGAATTCAAAGAAATTCTATCTTCGAGCAAAGTATTCACCGAGGAAGTAGAAGTTATTTTGAAAGAATCTATTCAGGAACGAATTGAAGTATTTCTACTTGGGCGTATCGCTCAAATTATAGGGCCTGTGTTGGATGTTGTTTTTCCTCCGGCCTTAGTAATTAAGGGTCGAGACATTGTCGGTCAGCAAATTAATGTGACTTGTGAGGTACAACAATTATTGGGAAATAATAGAGTTAGAGCTGTAGCTATGAGTGCTACAGAGGGGCTGATGAGAGGAATGGAAGTGGTTGATACGGGAGCTCCTCTAAGTGTTCCCGTCGGCAAGGCAACTCTCGGACGAATTTTCAACGTTCTTGGAGAGCCCGTTGATAATTTGGGTCCTGTAGATACTAGTGCAACGTCCCCTATTCATAGACCTGCGCCGGCTTTTATAGATCTAGATACAAAATTATCCATTTTTGAAACAGGTATTAAAGTGGTGGATCTTTTAGCCCCTTACCGTCGTGGTGGAAAAATAGGACTATTTGGGGGGGCTGGAGTAGGGAAAAAAGAATCCGGAGTGATTAATGAAAAGGATCTCGCGGAATCAAGAATGCCTTCCGCAGTAGCTCTTAAAATAGCGGAAGAGAATTTGAGTAGAGCTGAAGGTAAGAGACAAATAATTGAAGCAAATCTAGCTCTCAGACGAGCTAGGACACGAGTAGAGGCTGTCAATGTTATTTCCATGAATGGATACTCTGAAATAGAACAAGAAAAACAAAAATTGATTAATGCCGCTTGTGCTAATTTAGAACGATTAGCTAATTTTAATAAAGAAACCCTTCATCTTGAACAAGAAAGAGCTATGAATCAAATCCGACAACGAGTTTTCCAACAAGCGTTACAGGGAGCTTTAGGAACTCTGAATGATTGTTTAAATAGCGAATTACATTTATGTATGATCCGTAATAATATAGGCATTCTCGAATCCTTGATGAATGGTATACCATGCTGCACACTTAAAGGTTTATATGATATATCGGGTGTAGAAGTAGGTCAGCATTTCTATTGGCAAATAGGGGGTTTACAAATACATGCCCAAGTACTTATTACTTCTTGGGTCGTAATTGCTATCTTATTAGGTTCAGTTATCATAGCTGTTCGGAATCCACAAACCATTCCTACTGACGGTCAGAATTTCTTCGAATATGTTCTTGAATTTATTCGAGACTTGACCAAAACTCAGATTGGAGAAGAATATGGTCCTTGGGTTCCTTTTATTGGGACTATGTTCCTCTTTATTTTTGTTTCAAATTGGTCGGGTGCTCTTTTACCTTGGAAAATCATACACTTACCTCATGGTGAATTAGCCGCCCCTACGAATGATATAAATACTACTGTTGCTTTAGCTTTACTCACATCGGCAGCCTATTTTTATGCCGGTCTTAACAAAAGAGGATTAGTCTATTTTGAGAAATACATTAAACCAACCCCAATCCTTTTACCAATTAACATTTTAGAGGATTTCACAAAACCCTTATCTCTTAGTTTTCGACTTTTCGGAAATATATTGGCCGATGAATTAGTAGTAGTTGTTCTTGTTTCTTTAGTTCCCTTGGTAGTTCCTATACCTGTCATGTTTCTTGGATTATTTACAAGTGGTATTCAAGCGCTTATTTTTGCAACGTTAGCTGCGGCTTATATAGGGGAATCCATGGAAGGTCATCACTCATTTACAAATTACTATACATATCACTTAAGTACACGTTTGGATTATTGGAGTTATCGTATAATTAGTCTAGGGTTTACTTTTTTAACGATAGGTATTCTTTGTGGAGCAGTATGGGCTAATGAGGCTTGGGGATCCTATTGGAGTTGGGATCCCAAGGAAACTTGGGCATTTATAACTTGGTCCATATTTGCGATTTATTTACATATTACAAATTTCAATTGGAAGACCACTAATTCTGCACTTGTAGCTTCTATAGGATTTTTTTTAATTTGGATATGCTATTTTGGTATAAATTTATTAGGAATAGGTTTGCATAGTTATGGTTTATTCACACTATTAGAGGAAATGATAACGAAGTTTTCAGAGACACATATACAAAAACTTGGAATACACAAGGAAACAATACAATTGATCAAAACACAGAATGAATACCATCTTCATATCATTTTGCATTTCTCGACAAATTTCATCTATTTCACTATTATCAGTAGTTATTCTTTGGCTAATAAGCAACTTGCCTTTTTTAATTCTTGGATTCAGGAATTCTTCTATAACTTAAGTGATACAATAAAAGCTTTTTTAATTCTTTTAGTTGCTGATTTTTGTATAGGATTTCATTCAACCCGTGGTTGGGAACTAATAATCTCTTTGGTTTATAACGATCAAATTCTATCTGTTCTTGTTTCTACTCTTCCAGTTATTCTAGATACAGTTCTAAAATATGGAATTTTTTTTTATTTAAATCGTCTATCTCCCTCACTAGTAGTGATTTATGATTCAATGAATGAAATGCTATATTTCTGGGCATTGCCAGGAATGTCCATTTATCCTGGAGATAAAGTAAAGGTGGAATTAAGTTTTTATGATACTTCCTATCTTGTCCTTTTTTGGCAAAATTATTTAAATTTTTGGTCTCAACCTCAGAGAATCCATATAAAACAATTAGCGAGCAATTCCTTTTATTTTCTAGGTTATTTTTCCAATGTATTAATAAATCCTTTGTTGGTAAGGAATCTAATGCTGGAGAATTCATATCTAATAAGTTTTCCTATTAAGAATTTCGAAAACAAAGTCCCCTTTATTCCTCTCATTGGATCGTTGTTTAAAGCTCGATTTTGTACTATATCGGGGCATCCTATTAGTAAACCAAGTTGGACCGATTTATCAGATTATGATATTCTTGATCAATTTGGTCGGATATATAGAAACGTTTTTCATTATCATAGTGGATCTAAAAAACAAAATTTGTATCGAGCTCGTAAACATAAAAGTACGGTACTCATGGGCGGGGCAAGTTCTTCTATTCTGGTTCATGGTTTCTCTTGGCTATATGGTTCATCTGGGGGGGAGATCGAGCTTCAAGAAATTGTGAATGGTCTTATCAATACACAAATGTATAACTCCCCAGGAATTGCAATTGCGCTTATATCCATTACTGTAGGAATTGGGTTCAAGCTTTCCCTAGCCCCTTTTCATCAATGGACTCCTGACGTATACGAAGGAATGTTTTTGCTTTACAAATACAATATTTTCTGGTTGTTTCTAATAATATCAAGCCTGATTCCTATCTTAGCATTTTTGGTTTCTGGAGTTTTAGCCCCAGTTAGTAAAGGACCTGAAAAGTTTTCTAGTTATGAATCGGGGATAGAACCCATAGGAGATGCTTGGTTACAATTCCGAATACGCTATTATATGTTTGCTCTAGTTTTTGTTGTTTTTGATGTGGAAACTGTCTTTCTTTATCCATGGGCAATGAGTTTTGATGTATTGGGTGTTTCTGTTTTCATCGAAGCTTTTGTTTTCGTGCTTATTCCAATTGTCGGTCCAATTTATGCATGGCGAAAGGGGGCTTTAGAATGGTCTGAACTCCTTCTAATGACTTATGCATTCTGCTATCATTTCCAATTGGATGATCCCCTAATCCAATTAAGGGAAGACTCTAAATGGATAGATGTTTTTGATTTTCACTGGAGACTGGGAATCGACGGACTTTCCATAGGACCCATATTACTGACAGGATTTATCACTACTTTAGCTACTTTAGCGGCTTGGCCAGTCACTCGAAATTCACGGTTATTCTATTTCCTGATGCTAGCAATGTACAGCGGTCAAATAGGTTTATTTTCTTCTCGAGACCTTTTACTTTTTTTCATCATGTGGGAGTTAGAATTAATTCCTGTTTACTTACTTTTATCCATGTGGGGAGGAAAGAAACGTCTCTATTCAGCTACAAAGTTTATTTTGTACACTGCGGGGGGTTCCCTTTTTTTCCTAATCGGAATTCTAGGTATGGGCTTATATGGTTCCAATGAACCCACATTAGATTTCGAAAGATTAATTAATCAATCATATCCTGTGGCATTGGAAAGAATATTCTATTTTGGCTTCCTTATTGCTTATGCTGTCAAATTGCCCATTATACCCCTACATACATGGTTACCGGATACCCATGGGGAAGCCCATATGTTCGAACATGTACTTCTTTTGAGTGTTTATTTGTTTTCTATTGGTATTTATGGATTAATTACAAGCCGAAACATGGTTAGAGCACTTATGTGTCTTGAGCTTATACTAAACTCGGTTAATCTAAATCTCGTAACATTTTCCGATATATTGGATAGCCGCCAATTAAAAGGGGATATCTTATCGATCGCTATGGCCATTGCAGCTGCTGAAGCAGCTGTTGGCCTAGCTATTCTTTCTGCTATCCAGTGTAACAGAAGGATTAATCAATCTAATTTATTGTTATGTGCCTTTCTATTATTCATGGGTGCTTTTGCTAAATCTGCACAATTTCCACTTCATATATGGTTACCTGATGCTATGGAAGGACCAACTCCTATTTCGGCTCTTATACATGCAGCCACTATGGCCGCGGGAATTTTTCTTGTAGCTAGACTTTTTCCTATTTTAATAACTATACCTCATATAAGTAATTTTATTTCTTTAATTGGTGTAATAACACTACTATTAGGAGGTACTTTGGCCCTTGCCCAAAGAGATATAAAAAAAAGTTTAGCTTATTCTACAATGTCTCAATTAGGTTATATGATGTTAGCTCTAGGTATAGGCTCTTACCGAGCAGCTTTATTCCATTTAATAACCCATGCTTATTCGAAAGCTTTATTATTCTTAGGATCTGGATCAATTATTCATTCAATGGAACCGATTGTTGGATATTCAACAAAAAAAAATCAGAATATGATTCTTATGGGCGGTTTAAAAAAATATATCCCAATTACCAAAATATCCTTTTTATTAGGTACACTTTCCCTTTGCGGTATTCCACCTCTTGCTTGTTTTTGGTCGAAAGATGAAATCCTTAGTGATAGTTGGTTACATTTAGCAATAATAGCTTTTTCTACTGCGGGATTAACTGCATTTTACATGTTTCGGATATATTTATTGACCTTTGACGGATATTTGCATATTCATTTTCAAGATTATAGTAGTACAAATTTGCTCTATTCAATATCTCTATGGGGGAAAAAAAAAAGAGTTAATGTAAAAAAAGAGACAAAAAAATCAGCAAATGCAAATCAATACACTTCTGTGTATCCCCAAGAATCGGATAATACTATGCTATTCCCTCTTATTCTATTAATACTATTTACTTTTTTTGTTGGATTTATCGGAATTGATTTTAATATATTACAAAAATGGTTAACTTCATCAAGTATGAATTATTCTATCAATTTTCTTGATTTTTTTACAAATGCAATTTTCTCAATAAGTATAGCAATCTTTGGATTATTCATAGCCCAAATTTTATATGGATCTGCTTATTTTTTTTTTAAAAATTTAGATTTAATGAATTCATTGTTGGAAAAAATAAGAAAAATAATATACAATTGGTCCTATAATCATGGTTATATAAATATTGTTTATAGCGGTAGTTTTACTCTCGGTATAAGAAGATTAACTACACTAACGATCTTTTTTGATAAATATATTATTGATGGAATTACAAATGGAGTTGGTATTACAAGTTTTTTTTTAGGGGAAGGAATTAAATATATTGGAGGTGGACGAATATCATCTTATCTATTCTTTTTCCTATCTTATCTATCAATCTTTTTATTATTCATGGATTTACCGGGACCTATATATGATATTCTTGTAATATTTTTTGAATCTCTTCTTGTATTAAGCAGTTTGGGAGTTTTATTACTCATCAATCCAATTTTATCTGCCTTTTCACTCGGATTGGTTCTTGTTTGTATATCCTTATTATACATTTTGTTGAATTCCTACTTTGTCGCTGCAGCACAACTCCTTATTTATGTAGGAGCTATAAATGTTCTAATAATATTTGCTTTGATGTTTATGAATAGTGTAGAATGGTTCAAAGAAAAGAATTTTTGGACCGTTGGAGATAGTTTTAGTACAATAATTTGTACAAGTATTCTTTTTTTACTAATAACTACTATCCCCGATACGTCATGGTATGGAATTCTTTGGACTACAAAATCAAATCAAATTCTTGAACAAGATCTTATAAATAATGTTCAACAAATTGGAATTCATTTAGTAAGAGATTTTTCTCTTCCTTTTGAACTCATTTCTATAATTCTTTTATTTTCTTTGATAGGTGCAATTAATATGGCTCGTCAAATGGAGAAAATAGCGGAAATGTTTTCTATGATAATTAAATTCATGAATTATGGTCAACAAACAATACGAGCTGCAAGGTATATTGGTCAAAGTTTTATAATTACTTTATTACACACCAATCGTTTACCTGTAACGATTCAATATCCTTATGAAAAATCGATTACATCAGAACGGTTTCGAGGTCGAATTCATTTTGAATTCGATAAATGTATTGCTTGTGAAGTATGTGTTCGTGTATGCCCCATAGATCTACCTGTTGTTGATTGGAAATTTGACAAAAATAAAAAAAAACAATTGCTTAATTATAGTATTGATTTTGCAATTTGTATATTTTGTGGTAATTGTGTTGAATACTGTCCAACAAATTGTTTGGCTATGACTGAAGAATATGAACTTTCTACTTATAATCGTCATGAACCCATCGATTCAATTGAAGATTATACAATACATACAATTCAAGGTCTTTTATCTGATTGGTTAGTTAGGCACGAGCTAGTTCATAGATCCTTGGGATTTGATTACCGAGGAATAGAAACTTTACAAATTAAATTCGAGGATTGGAATTCCATTGCTGTCATTTCATATGTATGTGGTTATAATTATTTACGTTCTCAGTGTGCTTATGATGTAGCACCTGGCGGGTTTTTATCTAGTGTGTATCACCTTACCAGAATACACTATGGTATGGATAATCCAGAAGAAATATGTATAAAAGTATTTGTCCCAAGGGATAATCCTGGAATTCCATCCATTTTCTGGATTTGGAAAAGTGCGGATTTTCAAGAACGTGAATCTTATGATATGTTGGGAATCTCTTATGATAATCATCCACGCCTTAAACGTATCTTAATGCCTGAAAGTTGGATAGGCTGGCCCTTACGTAAGGACTATATTACTCCCAATTTCTATGAAATACAAGATCCTTATAATAATTTGATTGGGGATCCTTTACTTAACCAAACAACTTCCAATTATGTTATTTCAACTACACTAAATGATCTTTCGAATTGGTCACGACTCTCCAGTTTATGGCCCCTTCTATATGGTACCAGTTGTTGTTTTATCGAATTTGCTTCATTAATAGGATCGCGATTCGACTTTGATCGTTATGGGTTAGTACCAAGATCAAGTCCTAGACAAGCAGACCTTATTTTAACAGCCGGTACAGTAACAATGAAAATGGCCCCTTCTTTAGTACGATTATTTGAGCAAATGCCTGAACCAAAATACGTCATTGCAATGGGAGCCTGTACTATTACAGGGGGAATGTTCAGTACGGATTCTTATAGTACTGTTCGAGGAGTCGATAAGTTAATTCCAGTGGATGTTTATTTACCAGGCTGTCCGCCTAAACCAGAGGCAATTATAGATGCTATAACCAAACTTCGTAAAAAGATATCTCGAGAAATAGTTGAAGACAGAATTTTTTCTCAACAAGAAAATAGATGTTTTACTACCAATCACAAGTTGAGCATTCGGCACAAGACTTCTACTATGCAAAATAGAAATACTTTTTCTTGGGTAAAAGAATATATAACTCGATCTCTTTCTTTATATGTAATAGCTCGAGCACCCATTTCGAACGCATATCCCATTTTTGCACAGCAGGGTTATGAAAATCCACGAGAAGCGACTGGGCGAATTGTCTGCGCTAATTGCCATTTAGCTAATAAACCCGTGGATATTGAAGTTCCACAAGCGGTGCTCCCCGATACTGTATTTGAAGCAGTTGTTCGAATTCCTTATGATCTGCAACTAAAACAAGTTCTTGCTAATGGTAAAAAAGGGGGGTTGAATGTGGGTGCTGTTCTTATTTTGCCTGAGGGGTTCGAATTAGCTCCCCCCGATCGTATTTCGCCTGAATTGAAAGAAAAGATAGGAAATCTTTCTTTTCAGAGTTATCGCCCCAATAAAAAGAATATTCTTGTAATAGGGCCGGTTCCTGGTCAAAAATATAGTGAAATTGTTTTTCCTATTCTTTCTCCTGATCCCGCTACCAAAAGAGACGTTCATTTTTTGAAATATCCCATATATGTAGGCGGCAATCGAGGAAGAGGTCAAATTTATCCTAATGGTAACAAGAGTAACAATACGGTCTATAATGCTACATCCGCAGGTATAGTAAGCAAAATAGTACGTAAAGAAAAGGGAGGATATGAAATAAGCATAGTTGATGTACCCGGCCGCCAAGTAGTTAATATTATACCTCCAGGGCCGGAACTTCTTGTTTCAGAGGGGGAATCTATCAAGCTTGATCAATCATTAACGAGCAATCCCAACGTAGGAGGATTTGGGCAAGGAGATGCGGAAATAGTACTTCAAGATCCATTACGCGTCCAAGGCCTTTTGTTTTTCTTTGCATCTGTTATTTTTGCACAAATCTTTTTGGTTCTTAAAAAGAAACAATTTGAAAAGGTTCAATTGTATGAAATGAATTTCATGACTTTTTACTATCGTCCGACTGTTACAGAGGCCTTTTCCTCTGTTGAATATATAATGACTGATGTAAACTTTGGTTGGTTAATCCGATCGGTTCATCGATGGTCGGCAAGTATGATGGTTCTAATGATGATCCTGCACGTATTTCGTGTGTATCTCACCGGCGGATTTAAAAAACCTCGCGAATTGACTTGGGTCACGGGTGTCGTTTTGGGGGTATTAACTGCGTCCTTTGGTGTAACTGGCTACTCTTTACCTTGGGATCAAATTGGTTATTGGGCAGTTAAAATTGTGACGGGTGTACCTGAAGCTATTCCTATAATAGGGTCGCCTTTAGTAGAGTTATTACGCGGAAGCACTAGTGTGGGTCAATCCACTTTGACTCGTTTTTATAGTTTACATACTTTTGTATTGCCTCTTCTTACTGCTGTGTTTATGTTAATGCATTTTCTAATGATACGTAAGCAAGGGATTTCGGGTCCTTTAGTATTAAGAGCAAAATTGGCTAAAGGAATGGGACATAATTATTATGGCGAACCCGCCTGGCCTAATGATCTTTTATATATTTTTCCAGTAGTTATTTTGGGAACTATTGCATGTAACGTAGGTTTAGCGGTTCTAGAACCTTCAATGATTGGTGAACCCGCGGATCCGTTTGCAACTCCTTTAGAAATATTACCCGAATGGTATTTTTTTCCTGTATTTCAAATCCTTCGTACAATACCTAATAAATTATTAGGTGTTCTTTTAATGGTTTCAGTACCCGCGGGACTATTGACAGTCCCTTTTTTGGAAAATGTCAATAAATTTCAAAATCCATATCGTCGACCGGTAGCTACAACAGTTTTTTTTATTGGTACTGTAGTAGCTCTTTGGTTAGGAATTGGAGCAACATTACCCATTGAAAAATCTCTAACTTTAGGCCTTTTTATGATTGAAGCTTTTCTATTTGGAATCGTCTTAGGACTAATTTCTATTACTTTAGCAGGATTATTCGTGACCGCATATTTGCAATACAGACGTGGTGATCAGTTAGATCTTATGCTTACTTTAATTAGCTATTTCGGTTTTCTATTGGCTGCTTTAACTATCACCTTAGCTCTATTCATTGGTTTGAACAAGATAGGACTTATTATGCATATAGTAAGTCTCGCTTGGGCTGCCTTAATGGTAATGTTTACATTTTCCCTTTCACTAGTAGTATGGGGAAGATTGAGTGATATTGCACACCATCACTTAGCAATTGCTATTCTTTTTCTGATTGCCGGTCATATGTATAGGACCAATTGGAGCATTGGTCATGGCCTTAAAGAAATTTTAGAGGCTCATAAAGGTCCATTTACAGGACAGGGCCATAAGGGTCTTTATGAAATCCTAACAACCTCATGGCATGCCCAATTATCTCTTAATCTGGCTATGTTAGGCTCTTTAACCATTGTTGTAGCTCATCATATGTATTCAATGCCTCCCTACCCATATTTAGCCACTGACTATGGTACACAACTTTCGTTGTTCACACATCATATGTGGATTGGTGGATTTCTCATAGTCGGCGCTGCTGCGCATGCAGCCATCTTTATGGTAAGAGACTATGATCCAACTACTCGATACAATGATCTATTAGACCGTGTCCTTAGGCATCGCGATGCAATTATATCACATCTTAATTGGGTATGTATATTTCTAGGTTTTCACAGTTTTGGCTTGTATATTCATAATGATACTATGAGCGCTTTAGGGCGTCCCCAAGATATGTTTTCGGATACTGCTATACAATTACAGCCCATCTTTGCTCAATGGGTACAAAATACCCATGCTTTAGCACCCGGTGTAACGGCCCCTGGCGCAACTACAAGTACTAGCTTAACTTGGGGAAGTGGTGAGTTAGTTGCTGTAGGTGGCAAAGTAGCTTTGTTACCTATTCCCTTAGGAACCGCGGATTTTTTAGTCCATCACATTCATGCATTTACAATCCATGTGACTGTATTGATACTACTGAAAGGTGTTTTATTTGCTCGCAGTTCGCGTTTAATACCTGATAAAGTAAATCTCGGGTTTCGTTTCCCTTGTGATGGACCCGGACGCGGGGGGACATGTCAAGTATCCGCCTGGGATCATGTCTTCTTAGGTCTATTCTGGATGTACAATGCAATCTCAGTAGTCATTTTCCATTTCAGTTGGAAAATGCAGTCGGATGTTTGGGGTACTTTAAACGATCAAGGGACACTAACCCATATAACAGGAGGAAATTTTGCACAAAGTTCTATTACTATTAACGGGTGGCTCCGAGATTTCTTATGGGCGCAGGCATCTCAAGTAATTCAGTCTTATGGTTCTTCGTTATCCGCATATGGTCTTCTTTTCTTAGGTGCTCATTTTGTCTGGGCTTTCAGTTTAATGTTTCTATTCAGTGGCCGTGGTTATTGGCAGGAACTTATTGAATCCATCGTTTGGGCTCATAACAAATTAAAGGTTGCTCCTGCTACCCAGCCTAGAGCCTTAAGTATTGTACAAGGGCGTGCTGTAGGAGTGGCTCATTACCTTCTGGGTGGAATTGCCACAACATGGGCATTCTTCTTAGCAAGAATTATTGCAGTAGGAATGTCACATTCAGTAAAAATTTATGATACATGTATTGGGTGTACTCAATGTGTACGAGCTTGTCCAACAGATGTATTGGAAATGATACCTTGGGATGGATGTAAAGCCAAGCAAATCGCTTCCGCACCAAGAACCGAGGACTGTGTGGGTTGTAAGAGATGTGAATCTGCTTGCCCAACAGATTTTTTAAGTGTCCGTGTTTATTTAGGACCTGAAACAACTCGCAGTATGGCTCTGTCTTATATGACAGATCTTCACTTACCCTCGATTTTCGTGCCTTTAGTAGGCTTAGTATTTCCAGCAATTGCAATGACTTCTCTATTTCTTTATATGCAACAAAATAAGATTGTCATGCGCGATATAAAAACATATCTTTCTGTGGCACCCGTATTAAGTATTCTATGGTTTGGAGCTTTAGCAAGTCTATTGATAGAAATTAATCGTTTATTTCCAGACGCATTGTTATTTCCCTTTTTTATGACCGCTATTTTAGAGAGACGTGAAAGTACAAGCCTGTGGGGTCGCTTCTGTAATTGGATAACTAGCACTGAAAATCGTCTTTACATTGGATGGTTCGGTGTTTTGATGATTCCTACCTTATTGACCGCAACTTCTGTATTTATTATTGCTTTTATTGCAGCTCCTCCAGTAGATATTGATGGTATTCGTGAACCTGTTTCTGGTTCTTTACTTTATGGAAACAATATTATCTCTGGTGCTATTATTCCTACTTCTGCTGCGATCGGTTTGCATTTTTATCCAATATGGGAAGCGGCATCTGTTGATGAGTGGTTATACAATGGTGGTCCTTATGAGCTAATTGTTCTACACTTCTTACTTGGTGTAGCTTGTTACATGGGCCGTGAGTGGGAACTTAGTTTCCGTTTGGGTATGCGTCCTTGGATTGCTGTTGCATATTCAGCTCCTGTTGCAGCTGCTACGGCTGTTTTCTTGATTTATCCGATTGGTCAAGGAAGTTTCTCTGATGGTATGCCTTTAGGGATCTCCGGAACTTTCAACTTTATGATTGTATTCCAAGCGGAACACAACATCCTTATGCACCCATTTCATATGTTAGGTGTAGCTGGTGTATTTGGCGGTTCCCTATTTAGTGCTATGCATGGTTCCTTGGTAACCTCTAGTTTGATTAGGGAAACTACTGAAAATGAATCTGCTCTAGACTTAGCTATGGCTTTATATGAGCTAGCAGTTTTTGATCCCTCTGACCCTGTTCTTGATCCAATGTGGAGACAAGGTATGTTCGTCATACCCTTCATGACCCGTTTAGGAATAACCAATTCGTGGGGTGGTTGGAGTATTTCAGGAGGAACTACAACAAATCCGGGTATTTGGAGTTATGAAGGTGTGGCAGGGGCACATATTGTGTTTTCTGGCTTGTGCTTCTTGGCGGCTATTTGGCATTGGGTATATTGGGACCTAGAAATATTCTGCGATGAACGTACGGGAAAACCCTCTTTAGATTTACCCAAGATTTTTGGAATTCATCTTTTTCTCGCGGGGGTGGCTTGCTTTGGTTTTGGGGCATTTCATGTAACAGGTTTGTATGGTCCTGGAATATGGGTATCCGATCCCTATGGATTAAGTGGAAAAGTACAAGCCGTAAATCCTGCGTGGGGTGCAGAAGGTTTTGATCCTTTTATTCCGGGGGGAATAGCCTCTCATCATATTGCTGCGGGTACGTTGGGTATATTAGCAGGCCTATTCCATCTTAGTGTTCGACCGCCTCAACGTCTATATAAAGGATTACGCATGGGCAATATTGAAACTGTACTGTCCAGTAGTATTGCAGCTGTGTTTTTTGCGGCTTTCGTAGTTGCTGGAACTATGTGGTATGGTTCTGCAACCACTCCAATTGAATTATTTGGTCCTACCCGTTATCAATGGGATCAGGGATACTTTCAACAAGAAATATATCGACGGGTTAGCGCTGGGTTAGCTGAAAATCTTAGTTTAACGGAAGCTTGGTCTAAAATTCCCGAAAAATTAGCTTTTTATGATTATATTGGTAATAATCCTGCAAAAGGCGGGTTATTCAGAGCGGGCTCAATGGATAATGGAGATGGAATAGCTGTTGGATGGTTGGGGCATCCCATCTTTAGAGATAAAGAAGGACGGGAACTTTTTGTACGCCGTATGCCGACCTTTTTTGAAACATTTCCGGTAGTTTTGGTAGATAAAGATGGAATTGTTAGAGCCGATGTTCCTTTTAGACGAGCGGAATCCAAATATAGTGTTGAACAAGTGGGTGTAACGGTGGAGTTTTATGGTGGTGAACTTAATGGAGTAAGTTATTCCGATCCCGCTACTATCAAAAAATATGCTAGACGTGCCCAATTAGGTGAAATTTTTGAGTTAGATCGGGCTACCCTGAAATCAGATGGCGTTTTTCGTAGTAGTCCAAGAGGTTGGTTTACTTTTGGGCATGCCACGTTTGCTTTGCTCTTCTTGGATACTCAAGTGGAATTTGGAACATTCCAAAAAGTGGCATTTGTATGGTCTGGCGAAGCTTATTTATCTTATAGTTTAGGCGCTTTATCCGTTTTTGGTTTCATCGCTTGTTGTTTTGCCTGGTTCAATAATACTGCTTATCCTAGCGAATTTTATGGGCCTACCGGACCAGAAGCTTCTCAAGCTCAAGCATTTACTTTTCTAGTTAGAGACCAGCGTCTTGGAGCTAATGTAGGATCGGCCCAAGGACCTACTGGTTTAGGTAAATATCTAATGCGTTCCCCTACAGGAGAGGTTATTTTTGGGGGGGAAACTATGCGTTTTTGGGATCTTCGCGCGCCTTGGTTAGAGCCTCTAAGGGGTCCCAATGGTTTGGACCTAAGTAGGCTGAAGAAAGACATTCAACCTTGGCAAGAACGACGTTCGGCAGAATATATGACTCATGCTCCTTTGGGTTCTTTAAATTCCGTCGGTGGTGTAGCTACCGAAATCAATGCAGTGAATTATGTCTCCCCGAGAAGTTGGTTAGCTACCTCTCATTTTGTTCTAGGATTCTTCTTTTTTGTGGGTCATTTGTGGCATGCAGGAAGGGCTCGTGCAGCTGCAGCAGGATTTGAAAAAGGAATCGATCGGGAGTTAGAACCTGTTCTTTACATGACTCCTCTTAACATGTTACGCCAATTTGAACTTGCCCGATCCGTTCAATTGCGTCCTTATAATGCGATTGCATTCTCTGGCCCAATCGCTGTTTTTGTTTCCGTATTCCTCATTTATCCACTGGGTCAATCTGGTTGGTTCTTTGCGCCTAGTTTTGGCGTAGCTGCTATATTTCGATTCATCCTCTTCTTCCAAGGATTTCATAATTGGACGTTAAATCCATTTCATATGATGGGAGTTGCCGGAGTATTAGGTGCGGCTATGTCTGGAAGCACGGGAGAACGCTCTTTTGCTGATATTATTACCAGTATTCGATACTGGGTTATTCATAGCATTACTATACCCTCGCTATTCATTGCAGGTTGGTTATTCGTCAGTACGGGTTTAGCTTACGACATATTTGGAAGTCCTCGTCCAAACGAGTATTTCACAGAAAGCCGACAAGGAATTCCATTAATAACGGACCGTTTTTATTCTTTAGAACAACTCAATGAATTTAGTATGACTATAGATCGAATTTATCCCATTTTTACAGTACGATGGTTGGCTGTTCACGGATTAGCTGTACCTACCGTTTTTTTTTTAGGTTCAATATCAGCAATGCAATTTGTCCAACGAATGGCTACACAAACTGTTGAGGATAGTTCTAGATCCGAATCAAGACGAACTAATGCGGGAAGTTTATTGAAACCTTTGAATTCGGAATATGGTAAAGTAGCTCCGGGTTGGGGAACTACACCCCTTATGGGGATAGCAATGGCCCTATTCGCGATATTCCTTTCTATTATTTTAGAAATTTATAATTCTTCTGTTTTACTGGATGGAATTTCTATGATGCTTACTCTCAAACTTTTTGTTTACACAACAGTAATATTCTTTGTTTCCCTCTTTATCTTTGGATTCTTATCTAATGATCCGGGGCGTAATCCTGGGCGTGAGGAAATGGCCGATACTACTGGAAGGATTCCTCTTTGGCTAATAGGTACTGTAACTGGTATTCCCGTGATCGGTTTAATAGGTGTTTTCTTTTATGGTTCATATTCTGGGCTAGGCTCATCCCTAATGCTTAATATCTTTAGTTTAATCTGTATCTGTCTTAATTCTATCCTTTATCTGAGTAGTATTTTCGTAATCAAATTACCTGAAGCTTATGCTATTTTCAACCCAATCGTGGATGTTATGCCTGTCATACCCGTATTCTTTTTTCTATTGGCCTTTGTTTGGCAAGCTGCTGTAAGTTTTCGAATGACACAATCAAACCCAAATGAACAAAATGTTGAATTAAATCGTACGAGTTTATACTGGGGTTTATTACTCATTTTTGTACTTGCTGTTTTATTTTCGAATTATTTCTTCAATATGGAAGTTAATATTCTCGCATTTATTGCTACTGCCTTGTTTATTCTAGTTCCTACTGCTTTTTTACTTATTATTTATGTGAAAACAGTTAGTCAAAATGATATGGAAACAGCAACCCTAGTCGCCATCTTCATATCTGGTTTACTTGTAAGTTTTACTGGTTATGCTTTATATACTGCTTTTGGAAAGCCCTCTCGCCAATTAAGAGATCCATTCGAAGAACACGGAGACATGGAAGCATTGGTTTATACATTCCTTTTAGTTTCAACTTTAGGAATAATCTTTTTTGCTATTTTTTTTCGAGAACCACCTAAGGTTCCGACTAAAAAAATGACTATTGCTTTCCAATTAGCTGTTTTTGCATTAATTGCGACATCTTCGGTCTTACTCATTAGTGTACCCCTTGTATTTGCTTCTTCTGATGGTTGGTCAAATAACAAAAATGTGGTATTTTCTGGTACATCGTTATGGGTTGGATTAGTCTTTATGCGTTGGAGACGTTTCGTTTTTGAAGCTCTTTATAAAGCACAGGCGGAAACGGGTGAAATCAAGGGGCATTACTTGAACGCTACGGCGGGTACATGTGAAGAAATGATAAAAAGAGCCGTGTTTGCCAGAGAATTGGGAGTTCCTATTGTAATGCACGATTATTTAACTGGCGGATTTACTGCAAATACGAGTTTGGCTTTTTATTGTCGCGACAATGGCCTACTTCTTCACATCCACCGAGCAATGCACGCAGTTATTGATAGACAAAAAAATCATGGTATGCATTTTCGTGTATTAGCTAAAGCATTGCGTATGTCTGGCGGTGATCATATTCATGCTGGTACAGTAGTAGGTAAGCTTGAAGGAGAACGTGAGATGACTCTGGGCTTTGTTGATTTATTACGTGATGATTATATTGAAAAAGACCGGAGTCGCGGTATCTTTTTCACTCAAGACTGGGTCTCTATGCCAGGCGTTATACCGGTAGCTTCGGGGGGTATTCATGTTTGGCATATGCCTGCTCTGACCGAAATTTTTGGGGATGATTCTGTACTGCAGTTTGGTGGAGGAACTTTAGGGCATCCTTGGGGAAATGCTCCTGGGGCAGTAGCTAATCGCGCAGCTTTAGAAGCATGTGTACAAGCACGTAATGAGGGGCGCGATCTTGCTCGTGAAGGTAATGAAATTATCCGCGAAGCTTGCAAATGGAGTCCGGAATTAGCCGCTGCTTGCGAAATATGGAAGGCAATCAAATTTTTTGAACCGGTAGATATGATTCAACCTCAAACCCTTTTGAATGTGGCAGATAATAGCGGAGCTCGAAGATTGATGTGTATTCGAATTCTAGGAGCAGGTAAACAACGATATGCTCATATTGGCGATGTTATTGTTGCTGTAATCAAAGAAGCAATTCCTAAAATGTCCCTAGAAAAATCAGAAATAATTAGAGCTGTAATTGTACGTACACGTAAAGAATTTAAACGAGAAGATGGTATGATAATACAATATGATGACAATGCTGCGGTTATCATCGATCAAAAAGGAAATCCAAGAGGAAGTCGCATTTTTGGCACAATCCTTGAGGAATTGAGAGAATTAAAATTTCCTAAAATAGTCTCATTAGCTTCCGAAGTATTAATGAAAGGGATATCTTTTCGAGGAAACAACATTTGTTTTGGCAGATATGCTCTTCAGGCACTTGAACCTGCTTGGATCACAGCTAAACAAATAGAAGCTGGGCGAAGAGCAATGACACGATATGCAAAAATCTGGATACGTATATTTCCCGACAAACCTGTTACAGCAAGATCCGCAGAAACACGTATGGGTTCGGGAAAAGGGGACCCTAAATATTGGGTATCTGTTATTAAACCAGGCCGAATACTTTATGAAATGAGTGGAGTATCCGAAACTGTAGCTAGAGCAGCTTTTTCAATAGCTGCGCGAAAAATGCCTATCCGGACGCAATTTATTATGCCCTTAGGTACTGCCATACATAACATAGAAATAACACATGGAAGGGGTGGACAATTAGCTAGGGCAGCGGGTGCTGTAGCGAAACTTATTGCAAAAGAGGGTAAATCGGCCACATTAAGATTACCATCTGGGGAGGTTCGTTTGATATCCCAAAACTGTTTAGCTACAGTCGGACAAGTGGGTAATGTTGGGGTGCACCTAAACAGTTTGGGTAGAGCCGGGTCTAAGTCTTGGTTAGGTAAGCGCCCTGTAGTCAGAGGAGTAGTTATGAACCCTGTGGACCATCCCCATGGGGGCGGTGAAGGAAGAGCCCCGATTGGTAGAAAAAAACCCACAACCCCCTGGGGTTATCCCGCGCTTGGAAGACGAAGTAGGAAAAGGAAAAAATATAGTGATAGTTTGATTCTTCGTCGAGGATGTATAGCTAGAAGACGTCGAAAAGAATTGGCATCAACCTATAAAGGAGCTCGCTCAAGAAGCATTCGAATGATGACTCAACAGAAAATGAGAGCTTTAGCTTCCGCTTTTCGAGATAGAGCTCGGAAAAAGAGAGATTTTCGTCGATTGTGGATCACTCGGATAAATGCATTAACCCGCGAGAAGGCGACATTGTTTTGTTATAATAAATTAATCCACAACCTGTATCAGAAACAATCGCTTCTTAACCGTAAAATGCTTGGGCAAATAGCTATAGAAAATAAGAAAAGTTTTTATACGATTGCGGATAAAATGTTCATTAGTAAAGGACGTAGTTCTGTGATAAGAAATCTTTGGAAAAAAAAAGGTTATTTAGCTGCAATACGGGCTTTTTCTTTAGCAAAACACAATACACCCGGTCGATTAGAATTGAGAAAATTTTGCCGCTATTGTCACAAGCATATAATTCACGGAGAAATAAAGATGAAAATAGGAACTTCCATTCGTAAAATTTGTCAAAAATGTCGACTGGTTCGTAGGCGAAAACGAATTACAGTCATTTGTTCCAAATCGAAGCATAAACAGAGACAAGGGACTCGCACAATACAATGGAAGTGTGTTGAATCAAGAGTGGACAGTAAACGTCTTTATTATGGTCGTTTTATTCTATCTCCACTTAGTAAAGGTCAAGCGGATACCATCGGTATTGCCATACGAAGGATTTTACTAGGAGAAATGGAAGGAACATGTATCACGCGCGCAAAATCTGAGAAAGTGCTACATGAATATTCTACGATAATAGGTATTGAAGAATCGGTTCATGAGATCTTACTCAATTTAAAAGCAATTGTATTAAAAAGTAATCTTTATGGAATTAGAGACGCTTCCATTTGTGTCCCTAAATACGTAACTGCTCAAGATATCATTTCACCTCCCTCTGTAGAAATCGTTGACACAACACAGCATATAGCGAATTTAATAGAACCAATTAATTTGTGTATTGAATTAAAAATTACGAGAGATCGTGGGTATCATAGTTATCCTATAGATGCGGTATTCATGCCTATTCGAAATGCAAATTATAACATTGAAGAGATACTTTTTCTCGAAATATGGACAAATGGAAGTTTAACTCCTAAAGAAGCACTTTATCAGGCTTCTCGTGATTCATGGGCATCTGTTATATCGGGACATGAAGCAAAGGTTATTTATGCTGATCTTCACAAGATCCTTTTAGAAACTTATGGGATTCCTTTAGTTATGTATCAACGCTCTAATAAAAATACTTGTATGCATCAAAAGTCCCGGGCTCATCGGAATAAATGCATTAAAAAAGGACAACTTCTAGCAGACGGAGCAGCTACAGTTGGTGGCGAACTTGCTTTAGGAAAAAACGTACTAGTTGCTTATATGCCATGGGAAGGTTACAATTTTGAAGATGCAGTCCTTATTAGCGAACGTCTGATATATGAAGATATTTATACTTCTTTTCACATACGTAAATATGAGATTAAAACTCATGTGACAAGCCAACCTGAAAAAATAACTAGAAAAATACCACACCTACAGACTCATTTACTTCGTAATTTGGACAAAAATGGAATTGTGATGCTGGGATCTTGGGTGGAAACAGGTGATATTTTACAGATTAATAGGATGATCGACCAGTATAAGCATCAACAACTTGAAATTGGACTAGTTTCTCCTCAACAAATCAAATCTTGGGCCAACAAAATAGGAGAAGTCACAAAGCCGGAGACTTTTCATTACAAAACCAATAAACCAAAAAAAGATGGATTATTTTGTGAAAGAATCTTTGGACCACTAAAAAGTGGAATTTGTGCTTGCGGAACTAAAAAAAAAGATCAACAATTTTGCGAACAATGTGGGGTAGATTTTGTAGATTCTAGGATACGAAGATATCAAATGGGATACATCAAACTTGCATGTCCAATGACTCATGTATGGTATTTGAAACGTCTTCCTAGTTATATTGCGAATCTTTTAGATAAATCTCTTAAAGAATTAGAGGGCTTAGTATACCGTTTTTCTTTTGGTAGGCCCGTAGCTAAAAAACCAACTTTCTTACGATTACGAGGTTTATTCGAATATGAAATTCCATCTTGGAAATATAGTATTCCACTTTTTTTTACATTTCGAAATCGGGAAATCGCGGCAGGGGCAGGAGCTATCCGAGAACAATTAGCGGATTTGGATTTACCGATTCTTTTAGATAATTCACTGGAAGAATGGAAGGAATTATGGGAAGATAGAAGACGAAGAAGAAAAGCTTTTTTAGTTAGACGTATGGAATTAGTTAAACATTTTATTCGAACAAATGTAGAACCAGAACGGATGGTTTTGTGCTTATTACCAGTTCTTCCTCCCGAATTGAGACCTATCATTCAGATAGATGGGGGAAAACTTATGAGCTCCGATATTAACGAACTTTATAGAAGAATTATCGTCCGTAACAATACTCTTACCTTTTCTCCAGGAGATTTAGTAATGTCTCAGGAAAAATTGGTACAAGAAGCTGTGGATACACTTCTTAATGGGCTTCACCAACCAATGAGAGATAATCATAATAACGTTTATAAGTCATTTTCCGATATAATTGAAGGTAAAGAAGGAAGATTTCGAGAGACTCTGCTTGGTAAACGAGTGGATTATTCGGGGCGTTCTGTCATTGTTGTGGGCCCTTGGCTTTCATTACATCAATGTGGATTACCTCGAGAAATAGCAATAGAACTTTTCCAAACATTTGTAATTCGGGGTTTAATCAGAAAACAAGATGCTTCTAACATAGGAATTGCTAAAAGAAAAATTAGAGATAAAGAACCCATTATCTGGGAAATACTTCAAGACATTATGCAGGGGTATCCCATATTGTTGAATAGAGCACCTACCCTACATAGATTAGGCATACAAGCCTTTCAGCCCATTTTAGTCGAAGGACGTGCTATTTGTTTACACCCATTAGTTTGTAAGGGCTTTAATGCAGACTTTGATGGGGATCAAATGGCGGTTCATCTACCCTTATCCTTGGAAGCTCAGGCGGAAGCTCGTTTACTTATGTTTTCTGATCTGAATCTCTTATCTCCCGCTATTGGAGATCCCATTTGTGTACCAACTCAAGATATGCTTATAGGGCTTTATATATTAACGATTGGAAATCGTCGAGGTATTTCGGCAAATAGGTATAATTGTCAAAACGATCATAAAAAAGAATTCTATTTTTGTAGTTCTTATGATGCCCTCAGAGCTTATCGATGGAAAGGAGTTGGTTTAGACAATTCCTTGTGGTTACGATGGCGTATCATTGGGTCAAGAGAAGTCCCGATCGAAATTCAATATGAATCTTTGGGTACTTATCACGAAATTTATGAGCATTATCTAATAATAGGAAATAGAAATCAAGAAATTTGCTGTATATACATTCGAACCACTTTTGGTCATATTTCTTTTTATAAAGAAATAGAACAAGCCATACAAGGATTTAGTCAGGCGAACCTTTTAGCAAGGCTCCTTTTTCAAGATCTCTTGCAGGAAAAGGATAATCTTCAACTTCGAATTGTCAATTATATTTGTTATATTCAAGGAATTTCTCAAACAAGTATTCAATTAATTAGAACTTGTTTAGTATTGAATGACCAAAAACAAAAAGCCGTTCATACCCTTCTTGAGGTAAGGGTAAATCTGGTTCGCGATTTCATAAGAATCGAGTTATTTGAAAAAAGATATGATAGGACAAGTTCAAAATTTATTTCCAATCGATTAGATTCCAAGGCGAGCATTGGCACGTTGTTGATGATTTTGTCATCATCTAATTGTTCTCAAATTCCCTTAGGCCTTATTGTACCTAAGCATTTTTCTTTATTTTCCATAACGCAAAATAGCATCCTGTTAAAGAAATATTTAAAATATTCTTTACTAGATGAAAATTTTAGAACCTATAATCCTTTAAATCCATTTCATTTGAATTGGTTTTTTCATTACAACAATTATGAAGGGACGTCGACAATAATTAATCTTGGCCAATTTTTATCCGGAAATATATCTCTATTTGTAATTAAATCGGGTCAAATTAGCATTTTGAATCTTGATTCCTTAGTTATAAGATCCGCTAAACCTTATTTAGTCACTCCAGGAGCAAGTATTCATGGCCATTATGGGGAAATCCTTTACGAAAGAGAAACCTTAGCTACGTTTCTATATGAAAAATCCAGATCCAGTGATATAACACAAGGCCTTCCAAAAGTGGAACAAATCTTTGAAGCGTCAATATCAAGGAACCTCGAAAAAAAAAAGGAAGGTTGGAACAAACGTATACCAAGAATTCTTGGTATTCCCTGGGGATTCTTGATCGGGGCTGAGCTAACTATGGCCCAAAGCCGTATCTCTTTGGTTAATAAGATCCAAAAAGTTTATCGAGCCCAAGGGGTACAGATCCATAATAGACATATAGAGATTATTATACGTCAAGTAACATCGAAAGTATTAGTTTCCGAAGAGGGAATGTCTAATGTTTTTTTACCTGGGGAATTTATAGGATTGTTGCGGGCAGAGCGAGCAGGGCGCGCTTTGGACTCCATTTGTTATCGGTTAATCTTATTGGGAATAACAAGAGCGTCCTTGAATACTCAAAGCTTCATATCCGAAGCAAGCTTTCAAGAAACTGCTCGAGTTTTAGCAAAAGCAGCTTTACGAGGTCGTATTGATTGGTTGAAAGGCCTGAAAGAGAACGTTGTTTTGGGAGGGATTTTGCCTGTTGGTGGATTCCAAGGAACTAGGTTTCGTTTCCGTAATAAAGGACGTAGATTAGAAAAGGGAGTTATTCATATTCTAGCGAGTTTAAACAATACCATTATAACTATTACAGATGTAGAAGGTCGGACGATTTTTTGGGCTTGCGCTGGTACTTCTGGATTCAAAGGCCCAAAAAAAGCGACACCCTACGCTGCAGAAGCAGCAACAGTAGAAGCTATTGATGCCGTAGGTATGAGACGAGCAGAAGTTATAATAAAAGGCTGTGGTCCCGGGCGGGATGCCGCATTACGAGCTATTCGTAAAAGTCGTATACGATTAAATTTCCTACGGGATGTAACACCTATGCCACATAATGGATGTAGACCTCCTAAAAGAAGACGTTTAATGGCAAGAAAGAGTTGGATTCAGAGGGAGAATAAACGACAGAAATTGGAACAGAAATATCATTCGAGTCGTCAATTCTTAAAAAAAAGCAAAGCTGTGCCCTTGAAACTAAAAGAAATTTACCGAAGATTGCAATCCTTACCACGCAATAGTTCGCCTATACGTCTTCATCGACGTTGTTTTTTGACTGGAAGACCTAGAGCTAACTATCGAGATTTTGGATTATCCGGGCACATCCTTCGAGAAATGGTTTTTGAATGCTTGTTACCCGGTGCAACAAGATCCAGTTGG?????????????????????????????????????????????????????????????????????????????????????????????????????????????????????????????????????????????????????????ATGATTGGCCATACAATCGCTATTCATAATGGAAAAGAGCATTTACCTATTTATATAACCGATTATATGGTAGGTCACAAATTGGGGGAATTCATGCCTACTCTAGAAAAAGACGATAATCAATCTCGTCGTATGAAAAGAGGATATTGGAACATTAATTTGAAAAACATGATAAAAACAAGAACTCATTTGGGCCATGATACTAAGAAATGGAATCCTAGAATGGCCCCTTACATTTCTAAAAAGCATAAAGGTATTCATATTCTAAATCTCGTTAAAACTGCCCGTTTTTTATCAGAAGCTTGTCATTTAGTTTTTGATGCAGCAAGTCGAGGAAAAAATATTTTAATTGTTGGTACGAATCCAGTCGCGGATTCAGTAGCCTCGGCTGCAGAAGATGAAAAAATACGAAATTGTATCAAGAACTATATAGAGTTCAAAGGGATTATACGTATAGAAATAAAAAAAGAATTAGAGATTAACCTAAAAAAACAAAGAAACCAAAGACTCAAAATGACTATCAAAAAGGTTAAAGAACCTTATAAACAGCCTAGTATTCTTGCGGAATATATAGCTCTTCAAATAAGAAACAGAGTTCCCTTTCGAAAGGCAATGAAGGAAGCTGCGGAATTCACAAAAATAGGTATAAAAGGGTTTCACGTGCAAATTGCGGGCCGTATTGGTGGAAGTGAAATTGCACGTACTCGATCAGTTAAATGGGGGAGACTTCCTTTACAAACAATTCGTGCTAAAATTCATCATTGCACCTACCCAATTCGAACTATCCATGGAGTATTAGGTATAAAGATTTGGATATTTATCGATATGTCTCGTTACCGAGGACCCCGTTTGAAAAAAGTACGCCGTCTGGGTGCTTTACCAGGACTTACTAGTAAAAGTCCTAAACAATCTCGTAGAAGATCGCGATATCGTATTCGTCTAGAAGAGAAACAGAAATTGTGTTTTCATTATGGTCTGACAGAACGACAATTACTTAAATATGTACATATCGCGGGGAAAGCAAAAGGTGCAACGGGCCTGGTCTTACTACAATTACTAGAAATGCGTTTGGATAACATCCTTTTTCGCCTGGGTCTAGCTTTGACTATTCCTGGGGCCAGACAGTTAGTTAATCATAGGCATATTTTAGTTAATGACCGTATAGTCGATATACCAAGTTATCGTTGCAAACCACAAATTACTACGAAGGATAATGAAAGATCAAAACGTTTGATTGAATGGCATTATAAAGGATTAGTAAATCGAATAATAGATAGGAAATGGGTCGGTTTGAGAATCAAAGAGTTGTTAGTCGTAGAATATTATTCTCGTCAAACTATGGTGGTTAACCGTATTATGAAACACGGAAAAAAAGCATTGGCTTATCAAATCTTCTATCGAGCTGCGCAAAAGATTCAACAGACAGAAACAAATCCACTATTTGTTCAAGCAAATAGGATGGGTAGGGACTCCGTTGCTAATCTACTAACTTCTATAAGAAACACAGATATGAATAAAAAAGGAACGGTTCGAATAGTATCCACAAGGATCTCGGAAAGTATAGTTAAAATACTTTTACGAGAAGGTTTTGTTGAAAATGTTCGAAAGCATCAGGAAAATAACAAATCTTTCTTGATTTTAACTCTACGGAGAAAAGGTATAATTAGCCGTCCCGGTTTACGAATTTATTCCAAAAATGAACGAATTCCTAAGATTTTAGATGGAATGGGAATCGTAATTCTTTCTACTTCAAAAGGTATAATGACAAATGGAGAAGCTCGCCTAAAAGGAATTGGAGGGGAAATCCTATGTTATATATGGATGGACCGAACTGTCTCACGACGTTCTGAACCCAGCTCACGTACCGCTTTAATGGGCGAACAGCCCAACCCTTGGAACCACCTACAGCCCCAGGTGGCGAAGAGCCGACATCGAGGTGCCAAACCTTCCCGTCGATGTGGACTCTTGGGGAAGATCAGCCTGTTATCCCTAGAGATGAATTGGCGATCAGAACATTTATGGATAGAACTTTTAAAAGGTTCCCGAAAAAGAAGCAATTTTTACTGGGCCTTTATTCTTTTTCTAGGTTCATTAGGATTTTTAATGGTTGGAACTTCCGGGTATCTTAATAAAAATCTTATATTCTTATTTCCTTCTCAACAAATTACTTTTTTTCCGCAAGGGATCATAATGTCTTTCTATGGAATTGCGGGCCTATTTATGAGCTCCTATTTGTGGTGCACAATTGTATGGAATGTAGGTAGTGGTTATGATCGATTTGATAGAAAAGAAGGAATAGTGTGCATTTTTCGGTGGGGATTCCCGGGAAAGAATCGTCGTATTTTTCTTCAATTCTTCATGAAGGATATCCAATCAATCCGAATTAAGGTTAACGAGGGCCTTTATCCTTACCCTGTTCTTTATATGGAAATCAAAGGACAAGGGTCTATTCCCCTGACTCGTACTGATGAGATTTTGACTCCGGAGAAAATAGAAGAAAAAGCTGCCGAATTGGCCTATTTCTTGCGTGTACCTATTGCCGTTTTTGTAGAATTACAAGTTATTAATTCTTTTTTTACATTGGAATTTTTTAAAAACAGTTATGGGTTGATACAAATTGTAACTATTTTAATTCTCATATTGGGAATTACAATAGGAGTACTAGCAATTGTATGGTTAGAAAGACAAATAGCTGCAGCGATACAACAACGTATCGGTCCTGAATATGCCGGTTCATTGGGAATTCTTCAAGCTATAGCAGATGGGACAAAACTCTTTTTTAAAGAGGACCTTTTTCCATCTAGGGGAAATATTCCTTTATTTAGTCTTGGACCTTCTATAGCAATTGTATCAATTGTATTAGGATATTTAGTGATTCCCTTTGGCTATCATCTTGTTTTGGACGATCTTCGCATAGGTGTTTTTTTATGGATTGCCCTTTCCAGTATTGTTCCTATTGGCCTTCTTATGTCAGGATATGGATCAAATAATAAATATTCTTTTTTAGGTGGTTTACGAGCAGCTGCTCAATCTATTAGTTATGAAATACCATTAACTTTGTGTGTCTTATCAATATCTCTAAGCTTAAGTACAGTTGATATAGTTGAAGCACAATCAAAATATGGTTTTTGGGGATGGAATCTTTGGCGTCAACCTATAGGGTTTATCGTTTTTTTTATTTCTTCTTTAGCCGAATGTGAAAGATTACCCTTTGATTTACCAGAAGCAGAAGAAGAATTAGTTGCGGGTTATCAAACCGAGTATTCAGGTATTAAATATGCTTTATTTTATCTCGTTTCTTACTTAAATTTATTAATTTCTTCATTATTTGTAACAGTTCTTTACCTAGGCGGGGGAGCGTACATTTTTATTATGTTTGAAATTACTATTAGTATATTTATTACATTAAGTAAAGCTTTTTTCTTTCTCTTCATTTCTATTACAACGAGATGGACTTTGCCTAGGATGAGAATTGACCAGCTATTAAATCTGGGATGGAAATTTCTTTTACCCATCTCCTTGGGAAACTTGTTATTAACAACCTCGTTCCAACTTATTGGACTAATGGAATCAAGATTTCCGAGATTTAGCCAAGGATTAGCTCAGGACCCCACTACTCGCCGTATTTGGTTTGGTATTGCTACCGCACATGATTTTGAAAGTCATGATGATATTACTGAGGAGCGTCTTTATCAGAACATTTTTGCCTCTCACTTTGGGCAGTTAGCAATAATCTTTCTGTGGACGTCCGGAAATCTCTTTCATGTAGCTTGGCAAGGCAATTTTGAGTCATGGATACAAGACCCTTTACATGTAAGGCCTATTGCTCATGCAATTTGGGATCCTCATTTTGGTCAACCCGCTGTGGAAGCCTTTACCCGGGGGGGTGCTGCGGGACCTGTGAATATTGCCTATTCCGGTGTTTATCAGTGGTGGTATACAATCGGATTACGCACTAACGAAGATCTTTATACAGGAGCTCTTTTTCTATTATTTCTTTCCGCTCTATCTTTAATCGCGGGTTGGTTACACCTACAACCCAAATGGAAACCAAGTGTTTCGTGGTTCAAAAATGCGGAATCTCGTCTCAATCATCATTTGTCGGGTCTTTTCGGGGTAAGTTCGTTAGCGTGGGCAGGACATTTAGTTCATGTCGCTATTCCCGGATCTAGGGGAGAGTACGTTAGATGGAATAATTTCTTAGACATATTACCTTATCCTCAGGGGTTGGGGCCCCTTTTGGCGGGCCAGTGGAATCTTTATGCCCAAAACCCGGATTCGAGTAATCATTTATTTGGTACCTCTCAAGGGGCAGGAACTGCTATTTTAACTCTTCTTGGGGGATTCCATCCACAAACGCAAAGTTTATGGCTTACCGATATTGCTCATCATCATTTAGCTATTGCATTTATTTTTATTATTGCTGGTCATATGTATAGAACTAACTTCGGAATTGGGCACAGTATCAAAGATCTCTTAGAAACACATACCCCTCCGGGGGGTCGATTAGGGCGCGGGCATAAAGGCCTTTATGACACAATTAATAATTCTATTCATTTTCAATTAGGTCTTGCTCTAGCCTCTTTAGGCGTTATTACTTCCTTAGTGGCTCAACATATGTATTCTTTACCTGCTTATGCCTTTATAGCACAAGATTTTACTACTCAAGCTGCCTTATATACTCATCATCAATACATTGCAGGATTCATCATGACAGGAGCTTTTGCTCACGGGGCTATATTTTTCATTAGAGATTACAATCCGGAACAGAATGAGGATAATGTTTTAGCAAGAATGTTAGACCATAAAGAAGCTATTATATCCCATTTAAGTTGGGCCAGCCTATTTCTAGGATTCCATACCCTGGGTCTTTATGTTCATAACGACGTCATGCTTGCTTTTGGTACTCCAGAAAAACAAATCTTGATTGAACCCATATTTGCCCAATGGATACAATCCGCTCATGGTAAGACCACATATGGCTTCGATGTACTCTTGTCCGCAACGAGTGGCCCCGCGTTGAATGCAGGCCAAAGTATATGGTTGCCCGGATGGTTAAATGCGATTAATGAGAATAGTAATTCACTCTTCTTAACAATAGGCCCCGGAGATTTTTTAGTTCATCATGCTATTGCTCTAGGCTTGCATACAACTACATTGATTTTAGTAAAAGGTGCTTTAGATGCACGTGGTTCGAAATTAATGCCAGATAAAAAGGATTTTGGTTATAGTTTTCCTTGTGACGGTCCGGGGCGCGGCGGGACTTGTGATATTTCGGCTTGGGACGCTTTTTATTTAGCTGTTTTCTGGATGTTAAATACTATCGGATGGGTTACTTTTTATTGGCATTGGAAACACATTACATTATGGCAGGGTAACGCTTCCCAATTTAATGAATCCTCCACTTATTTGATGGGATGGTTAAGAGATTATCTCTGGCTAAATTCTTCCCAACTTATCAATGGATATAATCCATTTGGTATGAATAGTTTATCGGTATGGGCGTGGATGTTCTTATTCGGGCATCTTGTTTGGGCAACAGGATTTATGTTTTTAATTTCTTGGCGAGGATATTGGCAGGAATTAATTGAGACTTTAGCATGGGCTCATGAGCGCACACCTTTGGCCAATTTGATTCGTTGGAGAGATAAGCCAGTGGCTCTTTCCATTGTACAAGCAAGGTTGGTTGGA
>Centrol_is_aristata_Centrol_is_aris
CGAGCCGATGAAATTAGTAGCATTATCCGTGAACGTATTGAGCAGTATAATAGAAAAGTAAAAATTGTGAATATCGGTACCGTACTTCAAGTGGGTGATGGTATTGCCCGTGTTTATGGTCTTAATGAAGTAATGGCAGGGGAATTAGTTGAATTTGAAGAAGGTACTACAGGTATTGCTCTTAATTTGGAATCAAAAAATGTTGGCATTGTATTAATGGGCGACGGTTTAATGATACAAGAAAGAAGTTCTGTAAAAGCAACAGGAAGAATTGCTCAGATACCCGTGAGTGAAGCTTATTTGGGTCGTGTTATAAATGCTCTAGCTAAACCTATTGATGGGAGAGGCGCAATTGCAGCTTCTGAATCTCGCTTAATTGAATCTCCTGCTCCAGGTATTATTTCCAGGCGTTCCGTATATGAACCACTTCAAACAGGACTTATTGCTATCGATTCGATGATCCCTATAGGACGCGGTCAACGAGAATTAATTATTGGGGATAGACAGACTGGTAAAACAGCAGTAGCTACAGATACAATTCTTAATCAAAAAGGCCAAAATGTAATATGTGTTTATGTTGCTATCGGTCAAAAAGCGTCTTCTGTGGCTCAAGTAGTAACCACTTTTCAAGAACAAGGGGCCATGGAATACACTATAGTTGTTGCTGAAATGGCGGATTCACCAGCCACATTACAATACCTTGCCCCTTATACGGGAGCTGCTTTGGCCGAATATTTTATGTACCGTGAACGCCACACTTTAATAATTTATGATGATCTCTCCAAACAGGCACAAGCTTATCGACAAATGTCTCTACTATTAAGAAGACCTCCAGGTCGTGAAGCTTATCCTGGAGATGTTTTTTATTTGCATTCACGCCTTTTGGAAAGAGCCGCTAAATCAAATTCTCTTTTAGGTGAAGGAAGTATGACCGCTTTACCTATAGTGGAGACTCAATCTGGAGACGTTTCGGCTTATATTCCTACAAATGTTATTTCCATTACAGATGGACAAATATTTTTATCTGCCGATCTATTCAACGCGGGAATCCGACCCGCTATTAATGTGGGTATTTCTGTTTCTAGAGTGGGATCCGCCGCTCAAATTAAAGCGATGAAACAAGTAGCTGGTAAATTAAAATTGGAACTAGCCCAATTCTCGGAGTTAGAAGCTTTTGCACAATTTGCTTCTGATCTTGATAAAACTAGTCAGAATCAATTGGCAAGAGGTCAACGATTACGTGAGTTGCTTAAACAATCCCAAGCGGATCCTCTCTCGGTGGAAGAGCAAATAGCGATTATTTATACAGGAACTAGGGGATACCTTGATTCATTAAAGATAGGGCAGGTAAAGAAATTTCTTCAAGATTTTCGGGGATACTTAAAAAAAGAAAAACCTGAATTCAAAGAAATTCTATCTTCGAGCAAAGTATTCACCGAGGAAGTAGAAGTTATTTTGAAAGAATCTCTTCAGGAACGAATTGAACTATTTCTACTTGGGCGTATCGCTCAAATTATAGGGCCCGTGTTGGATGTTGTTTTTCCCCCGGCCTTAGTAATTAAGGGTCGAGACATTGTCGGTCAGCAAATTAATGTGACTTGTGAGGTACAACAATTATTGGGAAATAATAGAGTTCGAGCTGTAGCTATGAGTGCTACAGAGGGTTTGATGAGAGGAATGGAAGTGGTTGACACGGGAGCTCCTCTAAGTGTTCCCGTCGGCAAGGCTACTCTCGGACGAATTTTCAACGTTCTTGGAGAGCCCGTTGATAATTTGGGTCCTGTAGATACTAGTGCAACGTCCCCTATTCATAGATCTGCGCCGGCCTTTATAGATCTAGATACAAAATTATCCATTTTTGAAACAGGTATTAAAGTCGTAGATCTTTTAGCCCCTTACCGTCGTGGTGGAAAAATAGGACTATTTGGGGGGGCTGGAGTAGGGAAAAAAGAATCCGGAGTGATTAATGAAAAGGATCTTGCGGAATCAAGAATGCCTTCCGCAGTAGCTCTTAAAATAGCAGAAGATAATTTGAGTCGAGCTGAAGGTAAGAGACAAATAATTGAAGCAAATTTAGCTCTCAGACGAGCTAGGACACGAGTAGAGGCTGCCAATGCTATTTCCATGAATGGATACTCTGAAATAGAACAAGAAAAAGAAAAATTGATTAATGCCGCTTGTGTTAATTTAGAACGATTAGCTAATTTTAATAAAGAAACCCTTCATCTTGAACAAGAAAGAGCTATGAATCAAATCCGACAACGAGTTTTCCAACAAGCGTTACAGGGAGCTTTAGGAACTCTGAATGATTGTTTAAATAGTGAATTACATTTACGTATGATCCGTAATAATATAGGCATTCTCGAATCCTTGATGAATGGTATACCATGCTGCACAGTTAAAGGTTTATATGATATATCGGGTGTAGAAGTAGGTCAGCATTTCTATTGGCAAATAGGGGGTTTACAAATACATGCCCAAGTACTTATTACTTCTTGGGTCGTAATTGCTATCTTATTAGGTTCAGTTATCATAGCTGTTCGGAATCCACAAACCATTCCTACTAACGGTCAAAATTTCTTCGAATATGTTCTTGAATTTATTCGAGACTTGAGCAAAACTCAGATTGGAGAAGAATATGGTCCTTGGGTTCCTTTTATTGGGACTATGTTCCTCTTTATTTTTGTTTCAAATTGGTCGGGTGCTCTTTTACCTTGGAAAATCATACACTTACCTCATGGTGAATTAGCTGCCCCTACGAATGATATAAATACTACTGTTGCTTTAGCTTTACTTACGTCGGCAGCCTATTTTTATGCTGGTCTTAACAAAAGGGGATTGGTCTATTTTGAGAAATACATTAAACCAACTCCAATCCTTTTACCAATTAACATTTTAGAGGATTTCACAAAACCCTTATCTCTTAGTTTTCGGCTTTTCGGAAATATATTGGCGGATGAATTAGTAGTAGTTGTTCTTGTTTCTTTAGTTCCTTTGGTGGTTCCTATACCTGTCATGTTTCTTGGATTATTTACAAGTGGTATTCAAGCGCTTATTTTTGCAACGTTAGCCGCGGCTTATATAGGGGAATCCATGGAAGGTCATCATTCATTTACAAATTACTATACATATCACTTAAGTACACGTTTGGATTATTGGAGTTATCGTATCATTAGTCTAGGGTTTACTTTTTTAACGATAGGTATTCTTTGTGGAGCAGTATGGGCTAATGAGGCTTGGGGATCCTATTGGAGTTGGGATCCTAAGGAGACTTGGGCATTTATAACTTGGTCTATATTTGCGATTTATTTACATATTACAAATTCCAATTGGAAGACGACAAATTCAGCATTTGTAGCTTCTATAGGATTTTTTTTAATTTGGATATGCTATTTTGGTATAAATTTATTAGGAATAGGTTTGCATAGTTATGGTTTATTCACACTATTAGGAGAAATAATAACGGAGTTTTCAGAGACACATATACAAAAACTTGGAATACACAAGGAAACAATACAATTGATCAAAACACAGAATGAATACCATCTCCATATCATTTTGCATTTCTCGACTAATTTAATCTATTTCACTATTCTCAGTGGTTATTCTTTTGCTAATAAGCAACTTGCCTTTTTTAATTCTTGGATTCAGGAATTCTTCTATAACTTAAGTGATACAATAAAAGCTTTTTTAATTATTTTAGTTGCCGATTTTTGTATAGGATTTCATTCAACCCGTGGTTGGGAACTCATAATCTCTTTGGTTTATAACGATCAAATTCTATCTGTTCTTGTTTCTACTCTTCCAGTTATTCTAGATACAGTTATAAAATATGGAATTTTTTTTTATTTAAATAATCTATCTCCGTCACTAGTAGTGATTTATGATTCAATGAATGAAATGCTATATTTCTGGGCATTGCCAGGACTGTCCATTTATCCTGGAGATAAAGTAAAGGTGGAATTAAGTTTTTATGATACTTCCTATCTTGTCCTTTTTTGGCAAAATTCTTTACATTTTTGGTCTCAACCTCGGAGAATTCATATAAAACAATTAGGGAGCTATTTCTTTAATTTTCTAGGTTATTTTTCCAATATATTAATAAATCCTTTGTTGGTAAGGAATCTAATGCTAGAGAATTCATATCTAATAAGCTTTCCTATTAAGAATTTGGAAAACAAAGTACCCTTTATTCCTCTCATTGGATCGTTGTTTAAAGCTAGATTTTGTACTATATCGGGGCATCCTATTAGTAAACCAAGCTGGACCGAGTTATCAGATTATGATATTATTGATCAATTTGGTCGAATATATAGAAACGTTTTTCATTATCATAGTGGATCTAAAAAACAAAATTTGTATCGAGCTCGTAAACATAAAAGTACGGTACTCATGGGCGGGGCAAGTTCTTCTATTCTGGTTCATGGTTTCTCTTGGCTATATGGTTCATCTGGGGGAGAGATCGAGCTTCAAGAAATTGTGAATGGTCTTATCAATACACAAATGTATAACTCCCCAGGAATTGCAATTGCGCTTATATCCATTACTGTAGGAATTGGGTTCAAGCTTTCCCTAGCCCCTTTTCATCAATGGACTCCTGACGTATACGAAGGAATGTTTTTGCTTTACAAATACAATATTTTCTGGTCGTTTCTAATAATATCAAGCCTTATTCCTATCTTAGCATTTTTGATTTCTGGAGTTTTAGCCCCAGTTAGTAAAGGACCTGAAAAGTTTTCTAGTTATGAATCGGGGATAGAACCCATAGGAGACGCCTGGTTACAATTCCGAATACGCTATTATATGTTTGCTCTAGTTTTTGTTGTTTTTGATGTGGAAACTGTCTTTCTTTATCCATGGGCAATGAGTTTCGATATATTGGGTGTTTATGTTTTCATCGAAGCTTTAGTTTTCGTGCTTATTCTAATTGTCGGTCTAATTTATGCATGGCGAAAGGGGGCTTTAGAATGGTCTGAACTCCTTCTAATGACTTATGCATTCTGCTATCATTTCCAATTGGATGATCCCTTAATCCAATTAAAGGAAGACTCTAAATGGATAGATGTTTTTGATTTTCACTGGAGACTGGGAATCGACGGACTTTCCATAGGACCCATATTACTGACAGGATTTATCACTACTTTAGCTACTTTAGCGGCTTGGCCAGTCACTCGAAATTCACGGTTATTCTATTTCCTGATGCTAGCAATGTACAGCGGTCAAATAGGTTTATTTTCTTCTCGAGACCTTTTACTTTTTTTCATCATGTGGGAGTTAGAATTAATTCCTGTTTACTTACTTTTATCCATGTGGGGAGGAAAGAAACGTCTCTATTCAGCTACAAAGTTTATTTTGTACACTGCGGGGGGTTCCCTTTTTTTCCTAATCGGAATTCTAGGTATGGGCTTATATGGTTCCAATGAACCCACATTAGATTTCGAAAGATTAATTAATCAATCATATCCTGTGGCATTGGAAAGAATATTCTATTTTGGCTTCCTTATTGCTTATGCTGTCAAATTGCCCATTATACCCCTACATACATGGTTACCGGATACCCATGGGGAAGCCCATATGTTCGAACATGTACTTCTTTTGAGTGTTTATTTGTTTTCTATTGGTATTTATGGATTAATTACAAGCCGAAACATGGTTAGAGCACTTATGTGTCTTGAGCTTATACTAAACTCGGTTAATCTAAATCTCGTAACATTTTCCAATATATTGGATAGCCGCCAATTAAAAGGGGATATCTTCTCGATCGCTATGGCCATTGCAGCTGCTGAAGCAGCTGTTGGCCTAGCTATTCTTTCTGCTATTCAGTGTAACAGAAGGATTAATCAATCTAATTTATTGTTATGTGCCTTTCTATTATTCATGGGCGCTTTTGCTAAATCTGCACAATTTCCACTTCATATATGGTTACCTGATGCTATGGAAGGACCAACTCCTATTTCGGCTCTTATACATGCAGCCACTATGGCCGCGGGAATTTTTCTTGTAGCTAGACTTTTTCCTATTTTAATAACTATACCTCATATAAGTACTCTTATTTCTTTAATCGGTGTAATAACATTACTTTTAGGAGGTACTTTGGCCCTTGCCCAAAGAGATATAAAAAAAAGTTTAGCTTATTCTACAATGTCTCAATTAGGTTATATGATGTTAGCTCTAGGTATAGGCTCTTACCGAGCAGCTTTATTCCATTTAATAACCCATGCTTATTCGAAAGCTCTATTATTTTTAGGATCTGGATCAATTATTCATTCAATGGAACCGATTGTTGGATATTCAACAAAGAAAAATCAGAATATGATTCTTATGGGCGGTTTAAAAAAATATATCCCAATTACCAAAATATCTTTTTTATTAGGTACACTTTCCCTTTGTGGTATTCCACCTCTTGCTTGTTTTTGGTCGAAAGATGAAATTCTTAGCGATAGTTGGTTACATTTAGCAATAATTGCTTTTTTTACTGCGGGATTAACTGCATTTTACATGTTTCGGATATATTTATTGACTTTTGATGGATATTTACATGTTCATTTTCAAGATTACAGTAGTACAAATTTGCTCTATTCAATATCTCTATGGGGAAAAAAAAAAAGAGTTAAGGTAAACAAAGAGACAAAAAAATCAGCAAATACAAATCAATACACTTCTGTGTATCCCCAAGAATCAGATAATACTATGCTATTCCCTCTTATTCTATTAATACTATTTACTTTTTTTGTTGGATTTATCGGAATTGATTTTAATATATTACAAAAATGGTTAACTTCATCAAATACGAATTATTCTATCAATTTTCTTGATTTTTTTACAAATGCAATTTTCTCAATAAGTATAGCAATCTTTGGATTATTCCTAGCCCAAATTTTATATGGATCTACTTATTCTTTTTTAAAAAATTTAGATTTAATGAATTCGTTGTTGGAAAAAATAAAAAAAATAATATACAATTGGTCCTATAATCATGGTTATATAAATATTGTTTATAGTGGTAGTTTTACTCTAGGTATAAGAAAATTAACTACACTAACGATCTTTTTTGATAAATATATTATTGATGGAATTACAAATGGAGTTGGTATTACAAGTTTTTTTTTAGGGGAAGGAATTAAGTATATTGGAGGCGGGCGAATATCATCTTATCTATTCTTTTTCTTATCTTATTTATCAATCTTTTTATTATTCATGGATTTACCGGGACCTATATATGATATTCTTTTAATATTTTTTGAATCTCTTCTTGTATTAAGCAGTTTGGGAGTTTTATTACTCATCAATCCCATTTTATCTGCCTTTTCCCTTGGATTGGTTCTTGTTTGTATATCCTTATTATACATTTTGTTGAATTCCTACTTTGTCGCTGCAGCACAACTCCTTATTTATGTAGGAGCTATAAATGTTCTAATAATATTTGCTTTGATGTTTATGAATAGTGTAGAATGGTTCAAAGAAAAAAATTTTTGGACCATTGGAGATGGTTTTAGTACAATAATTTGTACCAGTATTCTTTTTTTACTAATAACTACTATACTCGATACGTCATGGTATGGAATTCTTTGGACTACAAGATCAAATCAAGTTCTTGAACAAGATCTTATAAATAATGTTCAACAAATTGGAATTCATTTAGTAAGAGATTTTTCTCTTCCTTTTGAACTTATTTCTATAATTCTTTTATTTTCTTTGATAGGTGCAATTAATATGGCTCGTCAAATGGAGAAAATCGCAGAAATGTTTTCTATGATAATTAAATTCATGAATTATGGTCAACAAACAATACGAGCTGCAAGGTATATTGGTCAAAGTTTTTTAATTACTTTATTACACACCAATCGCTTACCTGTAACGATTCAATATCCTTATGAAAAATCGATTACATCAGAACGGTTTCGAGGTCGAATTCATTTCGAATTCGATAAATGTATTGCCTGTGAAGTATGTGTTCGTGTATGCCCCATAGATCTACCTGTTGTTGATTGGAAATTTAACAAAAAAAAAAAAAAACAATTACTTAATTATAGTATTGATTTTGCAATTTGTATATTTTGTGGTAATTGTGTTGAATACTGTCCAACAAATTGTTTAGCTATGACTGAAGAATATGAACTTTCTACTTACAATCGTCATGAACCCATCGATTCAATTGAAGATTATACAATACATACAATTCAAGGTCTTTTATCTGATTGGTTAGTTAGGCACGAGCTAGTTCATAGATCCTTGGGATTTGATTACCGAGGAATAGAAACTTTACAAATTAAATTCGAGGATTGGAATTCCATTGCTGTCATTTCATATGTATGTGGTTATAATTATTTACGTTCTCAGTGTGCTTATGATGTAGCACCTGGCGGGTTTTTATCTAGTGTGTATCACCTTACCAGAATACACTATGGTATGGATAATCCAGAAGAAATATGTATAAAAGTATTTGTCCCAAGGGATAATCCTAGAATTCCATCCATTTTCTGGATTTGGAAAAGTGCGGATTTTCAAGAACGTGAATCTTATGATATGTTGGGAATCTCTTATGATAATCATCCTCGCCTTAAACGTATCTTAATGCCTGAAAGTTGGATAGGCTGGCCCTTACGTAAAGACTATATTACTCCCAATTTCTATGAAATACAAGATCCTTATAATAATTTGATTGGGAATCCTTTACTTAACCAAACAACTTCCAATTATATTATTTCAACTACACTAAATGATCTTTCGAATTGGTCACGACTCTCCAGTTTATGGCCCCTTCTATACGGCACCAGTTGTTGTTTTATCGAATTTGCTTCATTAATAGGATCGCGATTCGACTTTGATCGTTATGGGTTAGTACCAAGATCAAGTCCTAGACAAGCAGATCTTATTTTAACAGCCGGTACAGTAACAATGAAAATGGCCCCTTCTTTAGTACGATTATTTGAGCAAATGCCTGAACCAAAATATGTCATTGCAATGGGAGCCTGTACTATTACAGGGGGAATGTTCAGTACGGATTCTTATAGTACTGTTCGAGGAGTCGATAAGTTAATTCCAGTAGATGTTTATTTACCAGGCTGTCCGCCTAAACCAGAGGCAATTATAGATGCTATAACCAAACTTCGTAAAAAGATATCTCGAGAAATAGTTGAAGATAGAATTTTTTCTCAACAGGAAAATAGATGTTTTACTACCAATCACAAGTTGAGCATTCGGCACAAGACTTCTACTATGCAAAATAGAAATATTTTTTCTTGGGTAAAAGAATATATAACTCGATCTCTTTCTTTATATGTAATAGCTCGAGCATCCAGTTCGAACGCATATCCTATTTTTGCACAGCAGGGTTATGAAAATCCACGAGAAGCGACTGGGCGAATTGTCTGCGCAAATTGCCATTTAGCTAATAAACCCGTGGATATTGAAGTTCCACAAGCGGTGCTCCCCGATACTGTATTTGAAGCAGTTGTTCGAATTCCTTATGATCTGCAAATAAAACAAGTTCTTGCTAATGGTAAAAAAGGGGGGTTGAATGTGGGTGCTGTTCTTATTTTGCCTGAGGGGTTCGAATTAGCTCCCACCGATCGTATTTCACCTGAATTGAAAGAAAAAATAGGAAATCTTTCTTTTCAGAGTTATCGCCCCAATAAAAAGAATATTCTTGTAATAGGGCCGGTTCCTGGTCAAAAATATAGTGAAATTGTTTTTCCTATTCTTTCCCCTGATCCCGCTACCAAAAGAGACGTTCATTTTTTGAAATATCCCATATATGTAGGCGGCAATCGAGGAAGAGGTCAAATTTATCCTAATGGTAACAAGAGTAACAATACGGTCTATAATGCTACATCTGCAGGTATAGTAAGCAAAATAGTACGTAAAGAAAAGGGAGGATATGAAATAAGCATAGTTGATGTACCCGGCCGCCAAGTAGTTAATATTATACCTCCAGGGCCGGAACTTCTTGTTTCAGAGGGTGAATCTATCAAACTTGATCAATCATTAACGAGCAATCCCAACGTAGGAGGGTTTGGGCAAGGAGATGCAGAAATAGTACTTCAAGATCCATTACGCGTCCAAGGCCTTTTGTTTTTCTTTGCATCTGTTATTTTTGCACAAATCTTTTTGGTTCTTAAAAAGAAACAATTTGAAAAGGTTCAATTGTATGAAATGAATTTCATGACTTTTTATTATCGTCCGACTGTTACAGAAGCTTTTTCCTCTGTTGAATATATAATGAATGATGTAAACTTTGGTTGGTTAATCCGATCGGTTCATCGATGGTCGGCAAGTATGATGGTTCTAATGATGATCCTGCACGTATTTCGTGTGTATCTTACCGGTGGGTTTAAAAAACCTCGCGAATTGACTTGGGTGACGGGTGTCGTTTTGGGGGTATTAACCGCGTCCTTTGGTGTAACCGGCTACTCTTTACCTTGGGATCAAATTGGTTATTGGGCAGTTAAAATTGTGACGGGTGTACCTGAAGCTATTCCTATAATAGGGTCGCCTTTAGTAGAGTTATTACGCGGAAGCGCTAGTGTGGGTCAATCCACTTTGACTCGTTTTTATAGTTTACATACTTTTGTATTGCCTCTTCTTACTGCTGTATTTATGTTAATGCATTTTCTAATGATACGTAAGCAAGGTATTTCGGGTCCTTTAGTATTAAGAGCAAAATTGGCTAAAGGAATGGGACATAATTATTATGGCGAACCTGCCTGGCCTAATGATCTTTTATATATTTTTCCAGTAGTTATTTTGGGAACTATTGCATGTAACGTAGGTTTAGCGGTTCTAGAGCCTTCAATGATTGGTGAACCCGCGGATCCGTTTGCAACTCCTTTAGAAATATTACCCGAATGGTATTTTTTTCCTGTATTTCAAATCCTTCGTACAATACCTAATAAGTTATTAGGTGTTCTTTTAATGGTTTCAGTACCCGCGGGACTATTGACAGTCCCCTTTTTGGAGAATGTCAATAAATTTCAAAATCCATATCGTCGACCGGTAGCTACAACAGTTTTTTTTATTGGTACTGTAGTAGCTCTTTGGTTAGGAATTGGAGCAACATTACCAATTGATAAATCTCTAACTTTAGGCCTTTTTATGATTGAAGCTTTTCTATTTGGAATCGTCTTAGGACTAATTTCTATTACTTTAGCAGGATTATTCGTGACCGCGTATTTGCAATACAGACGTGGTGATCAGTTAGATCTTATGCTTACTTTAATTAGCTATTTCGGTTTTCTATTGGCTGCTTTAACTATCACCTTAGCTCTATTTATTGGTTTGAACAAGATAGGACTTATTATGCATATAGTAAATCTCGCTTGGGCTGCTTTAATGGTAGTCTTTACATTCTCCCTTTCACTAGTAGTATGGGGAAGATTGAGTGATATTGCACACCATCATTTAGCAATTGCTATTCTTTTTCTGATTGCCGGTCATATGTATAGGACCAATTGGAGCATTGGTCATGGCCTTAAAGAAATTTTAGAGGCTCATAAAGGTCCATTTACAGGACAGGGCCATAAGGGTCTTTATGAAATCCTAACAACCTCATGGCATGCCCAATTATCTCTTAACCTGGCTATGTTAGGTTCTTTAACCATTGTTGTAGCTCATCATATGTATTCCATGCCTCCCTACCCATATTTAGCTACAGACTATGGTACACAACTTTCGTTGTTCACACATCATATGTGGATTGGTGGATTTCTCATAGTTGGTGCTGCTGCGCATGCAGCCATCTTTATGGTAAGAGACTATGATCCAACTACTCGATACAATGATCTATTAGACCGTGTCCTTAGGCATCGCGATGCAATTATATCGCATCTTAATTGGGTATGTATATTTCTAGGTTTTCACAGTTTTGGCTTGTATATTCATAATGATACTATGAGCGCTTTAGGGCGTCCCCAAGATATGTTTTCGGATACTGCTATACAATTACAGCCCATCTTTGCTCAATGGGTACAAAATACCCATGCTTTAGCACCCGGTGTAACGGCTCCTGGTGCAACTACAAGTACTAGCTTAACTTGGGGAAGTGGTGAGTTAGTTGCTGTAGGTGGCAAAGTAGCTTTGTTACCTATTCCCTTAGGAACCGCGGATTTTTTAGTTCATCACATTCATGCATTTACGATCCATGTGACTGTATTGATATTACTGAAAGGTGTTTTATTTGCTCGCAGTTCGCGTTTAATACCTGATAAAGTAAATCTCGGGTTTCGTTTCCCTTGTGATGGACCCGGGCGCGGGGGGACATGTCAAGTATCCGCCTGGGATCATGTCTTCTTAGGTCTATTCTGGATGTACAATGCAATCTCAGTAGTTATTTTCCATTTCAGTTGGAAAATGCAGTCGGATGTTTGGGGTACTTTAAACGATCAAGGGGCGCTAACCCATATAACAGGAGGCAATTTTGCACAAAGTTCTATTACTATTAACGGGTGGCTCCGAGATTTCTTATGGGCGCAGGCATCTCAAGTAATTCAGTCTTATGGTTCTTCGTTATCCGCATATGGTCTTCTTTTCTTAGGTGCTCATTTTGTCTGGGCTTTCAGTTTAATGTTTCTATTCAGCGGTCGTGGTTATTGGCAGGAACTTATTGAATCCATTGTTTGGGCTCATAACAAATTAAAGGTTGCTCCTGCTACCCAGCCTAGAGCCTTAAGTATTGTACAAGGACGTGCTGTAGGAGTGGCTCATTACCTTCTGGGTGGAATTGCCACAACATGGGCATTCTTCTTAGCAAGAATTATTGCAGTAGGAATGTCACATTCAGTAAAAATTTATGATACATGTATTGGGTGTACTCAATGTGTACGAGCTTGTCCAACAGATGTATTGGAAATGATACCTTGGGATGGATGTAAAGCCAAGCAAATCGCTTCCGCACCAAGAACCGAGGACTGTGTGGGTTGTAAGAGATGTGAATCTGCTTGCCCAACAGATTTTTTAAGTGTCCGTGTTTATTTAGGACCTGAAACAACTCGCAGCATGGCTCTGGCTTATATGACAGATCTTCACTTACCCTCGATTTTTGTGCCTTTAGTCGGTTTAGTATTTCCAGCAATTGCAATGACTTCTCTATTTCTTTATATGCAACAAAATAAGATTGTCATGCGCGATATAAAAACATATCTTTCTGTAGCACCCGTATTAAGTATTCTATGGTTTGGAGCTTTAGCAAGTCTATTGATAGAAATTAATCGTTTATTTCCAGACGCATTGTTATTTCCTTTTTTTATGACCGCTATTTTAGAGAGACGTGAAAGTACAAGCCTGTGGGGTCGCTTTTGTAATTGGATAACTAGCACTGAAAATCGTCTTTACATTGGATGGTTCGGTGTTTTGATGATTCCTACTTTATTGACCGCAACTTCTGTATTTATTATTGCTTTTATTGCAGCCCCTCCAGTAGATATTGATGGTATTCGTGAACCTGTTTCTGGTTCTTTACTTTATGGAAACAATATTATCTCTGGTGCTATTATTCCTACTTCTGCTGCGATCGGTTTGCATTTTTATCCAATATGGGAAGCGGCATCTGTTGATGAGTGGTTATACAATGGTGGTCCTTATGAGCTAATTGTTCTACACTTCTTACTTGGTGTAGCTTGTTACATGGGCCGTGAGTGGGAACTTAGTTTCCGTTTGGGTATGCGTCCTTGGATTGCTGTTGCATATTCCGCTCCTGTTGCAGCTGCTACGGCTGTTTTCTTGATTTATCCGATTGGTCAAGGAAGTTTCTCTGATGGTATGCCTTTAGGGATCTCCGGAACTTTCAACTTTATGATTGTATTCCAAGCAGAACACAACATCCTTATGCACCCATTTCATATGTTAGGTGTAGCTGGTGTATTTGGCGGTTCCCTATTTAGTGCTATGCATGGTTCCTTGGTAACCTCTAGTTTGATTAGGGAAACTACTGAAAACGAATCTGCTCTAGACTTAGCTATGGCTTTATATGAGCTAGCAGTTTTTGATCCCTCTGACCCTGTTCTTGATCCAATGTGGAGACAAGGTATGTTCGTCATACCCTTCATGACCCGTTTAGGAATAACCAATTCGTGGGGGGGTTGGAGTATTTCAGGAGGAACTACAACAAATCCGGGTATTTGGAGTTATGAAGGTGTGGCAGGGGCACATATTGTGTTTTCTGGCTTGTGCTTCTTGGCGGCTATTTGGCATTGGGTATATTGGGACCTAGAAATATTCTCCGATGAACGTACGGGAAAACCCTCTTTAGATTTACCCAAGATTTTTGGAATTCATCTTTTTCTCGCGGGGTTGGCTTGCTTTGGTTTTGGGGCATTTCATGTAACAGGTTTGTATGGTCCTGGAATATGGGTATCCGATCCCTATGGATTAAGTGGAAAAGTACAAGCCGTAAATCCTGCGTGGGGTGCAGAAGGGTTTGATCCTTTTATTCCGGGGGGAATAGCCTCTCATCATATTGCTGCGGGTACGTTGGGTATATTAGCAGGCCTATTCCATCTTAGTGTTCGACCGCCTCAACGTCTATATAAAGGATTACGCATGGGCAATATTGAAACTGTATTGTCCAGTAGTATTGCAGCTGTCTTTTTTGCGGCTTTCGTAGTTGCTGGAACTATGTGGTATGGTTCTGCAACCACTCCAATTGAATTATTTGGTCCTACCCGTTATCAGTGGGATCAGGGATACTTTCAACAAGAAATATATCGACGGGTTAGCGCTGGGTTAGTTGAAAATCTTAGTTTAGCGGAAGCTTGGTCTAAAATTCCCGAAAAATTAGCTTTTTATGATTATATTGGTAATAATCCTGCAAAAGGCGGGTTATTTAGAGCGGGCTCAATGGATAATGGGGATGGAATAGCTGTTGGATGGTTGGGGCATCCTATCTTTAAAGATAAAGAGGGACGGGAACTTTTTGTACGCCGTATGCCTACTTTTTTTGAAACATTTCCGGTAGTTTTGGTAGATAAAGATGGAATTGTTAGAGCCGATGTTCCTTTTAGACGAGCAGAATCCAAATATAGTGTTGAACAAGTGGGTGTAACGGTAGAGTTTTATGGTGGTGAACTTAATGGAGTAAGTTATTCCGATCCCGCTACTATCAAAAAATATGCTAGACGCGCCCAATTAGGTGAAATTTTTGAGTTAGATCGGGCTACCCTGAAATCAGATGGCGTTTTTCGTAGTAGTCCAAGGGGTTGGTTTACTTTTGGGCATGCCACGTTTGCTTTGCTTTTCTTGGATACTCAAGTGGAATTTGGAACATTCCAAAAAGTGGCACTTGTATGGTCTGGCGAAGCTTATTTATCTTATAGTTTAGCCGCTTTATCCGTTTTTGGTTTCATCGCTTGTTGTTTTGCCTGGTTCAATAATACTGCTTATCCTAGCGAATTTTATGGGCCCACCGGACCGGAAGCTTCTCAAGCTCAAGCATTTACTTTTCTCGTTAGAGACCAGCGTCTTGGAGCTAATGTAGGATCGGCCCAAGGACCTACTGGTTTAGGTAAATATCTAATGCGTTCCCCTACAGGAGAAGTTATTTTTGGGGGGGAAACTATGCGTTTTTGGGACCTTCGCGCTCCTTGGTTAGAGCCTCTAAGAGGGCCCAACGGTTTGGACCTAAGTAGGCTAAAGAAAGACATTCAACCTTGGCAAGAACGACGTTCGGCCGAATATATGACTCATGCTCCTTTGGGTTCCTTAAATTCTGTCGGTGGTGTAGCTACCGAAATCAATGCAGTGAATTATGTCTCCCCGAGAAGTTGGCTAGCTACCTCTCATTTTGTTCTAGGATTCTTCTTGTTTGTGGGTCATTTGTGGCATGCAGGAAGGGCTCGTGCAGCTGCAGCAGGATTTGAAAAAGGAATCGATCGGGAGTTAGAACCTGTTCTTTACATGACTCCTCTTAACATGTTACGCCAATTTGAACTTGCCCGATCTGTTCAATTGCGTCCTTATAATGCGATTGCATTCTCTGGCCCAATCGCTGTTTTTGTTTCCGTATTCCTCATTTATCCACTGGGTCAATCTGGTTGGTTCTTTGCGCCTAGTTTTGGCGTAGCTGCTATATTTCGATTCATCCTTTTCTTCCAAGGATTTCATAATTGGACGTTAAATCCATTTCATATGATGGGAGTTGCCGGAGTATTAGGTGCGGCTATGTCTGGAAGCACGGGAGAACGCTCTTTTGCTGATATTATTACCAGTATTCGATACTGGGTTATTCATAGCATTACTATACCCTCGCTATTCATTGCAGGTTGGTTATTCGTCAGTACGGGTTTAGCTTACGATATATTTGGAAGTCCTCGTCCAAACGAGTATTTCACAGAAAACCGACAAGGAATTCCATTAATAACAGACCGTTTTGATTCTTTGGAACAACTCAATGAATTTAGTATGACTATAGATCGAATTTATCCCATTTTTACAGTACGATGGTTGGCTATTCACGGATTAGCTGTACCTACCGTTTTTTTTTTAGGTTCAATATCAGCAATGCAATTTGTCCAACGAATGGCTACACAAACCGTTGAGGATAGTTCTAGATCCGAATCAAGACGAACTAATGCGGGAAGTTTATTGAAACCTTTGAATTCGGAATATGGTAAAGTAGCTCCGGGTTGGGGAACTACACCCCTTATGGGGATAGCAATGGCCCTATTCGCGATATTCCTTTCTATTATTTTAGAAATTTATAATTCTTCTGTTTTACTGGATGGAATTTCTATGATGCTTACTCTCAAACTTTTTGTTTACACAACAGTAATATTCTTTGTTTCCCTCTTTATCTTTGGATTTTTATCTAATGATCCGGGGCGTAATCCTGGGCGTGAGGAAATGGCCGATACTACTGGGAGGATTCCGCTTTGGCTAATAGGTACTGTAACTGGTATTCCTGTGATCGGTTTAATAGGTGTTTTCTTTTATGGTTCATATTCGGGGTTAGGCTCATCCCTAATGCTTAATATCTTTAGTTTAATCTGTATCTGTCTTAATTCTATCCTTTATCTGAGTAGTATTTACCTAATCAAATTACCTGAAGCTTATGCTATTTTCAACCCAATCGTGGATGTTATGCCTGTCATACCCCTATTCTTTTTTCTATTGGCCTTTGTTTGGCAAGCTGCTGTAAGTTTTCGAATGACACAATCAAACCCAAATGAACAAAATGTTGAATTGAATCGTACGAGTTTATACTGGGGTTTATTACTCATTTTTGTACTTGCTGTTTTATTTTCGAATTATTTCTTCAATATGGAAGTTAATATTCTCGCATTTATTGCTACTGCGTTGTTTATTCTAATTCCTACTGCTTTTTTACTTATTATTTATGTGAAAACAGTTAGTCAAAATGATATGGAAACAGCAACCTTAGTCGCCATCTTCATATCTGGTTTACTTGTAAGTTTTACTGGTTATGCTTTATATACCGCTTTTGGAAAGCCCTCTCGCCAATTAAGAGATCCATTCGAAGAACACGGAGACATGGAAGCATTGGTTTATACATTCCTTTTAGTTTCAACTTTAGGAATAATCTTTTTTGCTATTTTTTTTCGAGAACCGCCTAAGGTTCCGACTAAAAAAATGACTATTGCTTTCCAATTAGCAGTTTTTGCATTAATTGCGACATCTTCGGTTTTACTCATTAGTGTACCCCTTGTATTTGCTTCTTCTGATGGTTGGTCAAATAACAAAAATGTGGTATTTTCTGGTACATCGTTATGGGTTGGATTAGTCTTTATGCGTTGGAGACGTTTCGTTTTTGAAGCTCTTTATAAAGCACAGGCGGAAACGGGTGAAATCAAGGGGCATTACTTGAACGCTACGGCGGGTACATGTGAAGAAATGATAAAAAGAGCCGTGTTTGCTAGAGAATTGGGAGTTCCTATTGTAATGCACGACTATTTAACTGGAGGATTTACTGCAAATACGAGTTTATCTATTTATTGTCGCGACAATGGCCTACTTCTTCACATCCACCGGGCAATGCACGCAGTTATTGATAGACAAAAAAATCATGGTATGCATTTTCGTGTATTAGCTAAAGCATTGCGTATGTCTGGCGGTGATCATATTCATTCTGGTACAGTAGTAGGTAAGCTTGAAGGAGAACGTGAGATGACTTTGGGCTTTGTTGATTTATTACGTGATGATTATATTGAAAAAGACCGGAGTCGTGGTATCTTTTTTACTCAAGACTGGGTCTCTATGCCAGGCGTTTTACCGGTAGCTTCGGGTGGTATTCATGTTTGGCATATGCCTGCTCTAACCGAAATTTTTGGGGATGATTCTGTACTGCAGTTTGGTGGCGGAACTTTAGGGCATCCTTGGGGAAATGCTCCTGGGGCAGTAGCTAATCGCGCAGCTTTAGAAGCATGTGTACAAGCACGTAATGAGGGACGTGATCTTGCTCGTGAAGGTAATGAAATTATTCGCGAAGCTTGCAAATGGAGTCCGGAATTAGCCGCTGCTTGCGAAGTATGGAAGGCAATCAAATTTTTTGAGCCGGTAGATATGATTCAACCTCAAACCCTTTTGAATGTGGCAGATAATAGCGGAGCTCGAAGATTGATGTGTATTCGAATCCTAGGAGCAGGTAAACAACGATATGCTCATATTGGCGATGTTATTGTTGCTGTAATCAAAGAAGCAATTCCTAAAATGTCCCTAGAAAAATCAGAAATAATTAGAGCTGTAATTGTACGTACACGTAAAGAATTTAAACGAGAAGATGGTATGATAATACAATATGATGATAATGCTGCGGTTATCATTGATCAAAAAGGAAATCCAAGAGGAAGCCGTATTTTTGGCACAATCCTTGAGGAATTGAGAGAATTAAAATTTCCTAAAATAGTATCATTAGCCTCCGAAGTATTAATGAAAGGGATATCTTTTCGAGGAAACAATATTTGTTTTGGCAGATATGCTCTTCAGGCACTTGAACCCGCCTGGATCACAGCTAAACAAATAGAAGCTGGGCGAAGGGCAATGACACGATATGCAAAAATCTGGATACGTATATTTCCCGACAAACCTGTTACAGCAAGATCTGCAGAAACACGTATGGGTTCGGGAAAAGGGGACCCTAAATATTGGGTATCTGTTGTTAAACCAGGTCGAATACTTTATGAAATGAGTGGAGTATCCGAAACTATAGCTAGAGCAGCTTTTTCAATAGCTGCGCGAAAAATGCCTATCCGGACACAATTTCTTATGCCCTTAGGTACTGCCATACATAACATAGAAATAACACATGGAAGGGGTGGACAATTAGCTAGGGCAGCGGGTGCTGTAGCGAAACTTATTGCAAAAGAGGGTAAATCGGCCACATTAAGATTACCATCTGGGGAGGTTCGTTTGATATCCCAAAACTGTTTAGCTACAGTCGGACAAGTGGGTAATGTTGGGGTGCACCTAAACAGTTTGGGTAGAGCCGGGTCTAAGTCTTGGTTAGGTAAGCGCCCTGTAGTCAGAGGAGTAGTTATGAACCCTGTGGACCATCCCCATGGGGGCGGTGAAGGAAGAGCCCCGATTGGTAGAAAAAAACCCACAACCCCCTGGGGTTATCCCGCGCTTGGAAGACGAAGTAGGAAAAGGAAAAAATATAGTGATAGTTTGATTCTTCGTCGAGGATGTATAGCTAGAAGACGTCGAAAAGCATTGGCATCAACTTATAAAGGGGCTCGTTCAAGAAGCATTCGAATGATGACTCAACAGAAAATGAGAGCTTTAGCTTCTGCTTTTCGAGATAGAGCTAGGAAAAAAAGAGATTTTCGTCGATTGTGGATCACTCGGATAAATGCATTAACCCGCGAGAAGGCTACATTGTTTTCTTATAATAAATTAATCCACAACCTGTATCAGAAACAATCGCTTCTTAACCGTAAAATGCTTGGGCAAATAGCTATAGAAAATAAGAAAAGTTTTTATACGATTTCAGATAAAATGTTCATTAGTAAAGGGCGTAGTTCTGCGATAAGAAATCTTTGGAAAAAAAAAGGTTATTTAGCTGCAATACAGGCTTTTTCTTTAGCAAAACACAATACACCCAGTCGATTAGAATTGCGAAAATTTTGCCGCTATTGTCACAAGCATATAATTCACGGAGAAATAAAGATGAAAATAGGAACTTCCATTCGTAAAATTTGTCAAAAATGTCGACTGGTTCGTAGGCGAAAACGAATTACAGTCATTTGTTCCAAATCGAAGCATAAACAGAGACAAGGGACTCGAACAATACAATGGAAGTGTGTTGAATCAAGAGTGGAGAGTAAACGTCTTTATTATGGTCGTTTTATTCTATCTCCACTTAGTAAAGGTCAAGCGGATACCATCGGTATTGCCATACGAAGGGTTTTACTAGGGGAAATGGAAGGAACATGTATCACGCGCGCAAAATCTGAGAAAGTGCTACATGAATATTCTACGATAATAGGTATTGAAGAATCGGTTCATGAGATCTTACTCAATTTAAAGGCAATTGTATTAAAAAGTAATCTCTATGGAATTAGAGACGCTTCTATTTGTGTCCCTAAATACGTAACTGCTCAAGATATCATTTCACCTCCTTCTGTAGAAATCATTGACACAACACAGCATATAGCAAATTTAATAGAACCAATTAATTTGTGTATTGAATTACAAATTACGAGAGATCGTGGGTATCATAGTTATTCTATAGATGCTGTATTCATGCCTATTCGAAATGCAAATTATAACATTGAAGAGATCCTTTTTCTCGAAATATGGACAAATGGAAGTTTAACTCCTAAAGAAGCACTTTATCAGGCTTCTCGTGATTCATGGGCGTCTGTTATATCCGGACATGAAGCAAAGGTTATTTATGCTGATCTTCACAAGATCCTTTTAGAAACTCATGAGATTCCTTTAGTTATGTATCAACGCTCTAATAAAAATACTTGTATGCATCAAAAGTCCCGGGCTCATCGGAATAAATACATTAAAAAAGGACAACTTCTAGCAAACGGAGCAGCTACAGTTGGGGGCGAACTTGCTTTAGGAAAAAACGTACTAGTTGCTTATATGCCATGGGAAGGTTACAATTTTGAAGATGCAGTGCTTATTAGCGAACGTCTGATATATGAAGATATTTATACTTCTTTTCACATACGTAAATATGAGATTAAAACTCATGTGACAAGCCAACCTGAAAAAATAACTAGAAAAATACCACATCTACAGACCTATTTACTTCGTAATTTGGACAAAAATGGAATTGTGATGCTGGGATCTTGGGTGGAAACAGGTGATATTTTACAGATTAATAGGATGATCGACCAGTATAAGCATCAACAACTTGAAATTGGACTCGTTTCTCCTCAACAAATAAAATCTTGGGCTAACAAAATAGGAGAAGTCACAAAACCGGAGACTTTTCATTACAAAACCAATAAACCAAAAAAAGATGGATTGTTTTGTGAAAGAATCTTTGGACCACTAAAAAGTGGAATTTGTGCTTGCGGAACTAAAAAAAAAGATCAACAATTTTGCGAACAATGTGGGGTAGATTTTGTGGATTCTAGGATACGAAGATATCAAATGGGATACATCAAACTTGCATGTCCAATGACTCATGTATGGTATTTGAAACGTCTTCCTAGTTATATTGCGAATCTTTTAGATAAATCTCTTAAAGAATTAGAGGGCTTAGTATACCGTTTTTCTTTTGGTAGGCCTGTAGCTAAAAAACCTACTTTCTTACGATTACGAGGTTTATTCGAATATGAAATTCCATCTTGGAAATATAGTATTCCACTCTTTTTTACATTTCGAAATCGGGAAATCGCGACAGGGGCAGGAGCTATCCGAGAACAATTAGTGGATTTGGATTTACCGATTCTTTTAGATAATTCACAAGAAGAATGGAAGGAATTATGGGAAGATAGAAGACGAAGAAGAAAAGCTTTTTTAGTTAGACGTATGGAATTAGTTAAACATTTTATTCGAACAAATGTAGAACCAGAATGGATGGTTTTGTGCTTATTACCAGTTCTTCCTCCCGAATTAAGACCTATCATTCAGATAGATGGGGGAAAACTTATGAGCTCCGATATTAACGAACTTTATAGAAGAATTATTGTCCGTAACAATACTCTTACCTTTTCTCCAGGAGATTTAGTAATGTCTCAGGAAAAATTGGTACAAGAAGCTGTGGATACACTTCTTAATGGACTTCACCAACCAATGAGAGATAATCATAATAACATTTATAAGTCATTTTCCGATATAATTGAAGGTAAAGAGGGAAGATTTCGAGAGACTCTGCTTGGTAAACGAGTGGATTATTCGGGGCGTTCTGTCATTGTTGTGGGCCCTTGGCTTTCATTACATCAATGTGGATTACCTCGAGAAATAGCAATAGAACTTTTCCAAACATTTGTAATTCGGGGTTTAATCAGAAAACAAGATGCTTCTAACATAGGAATTGCTAAAAGAAAAATTCGAGAAAAAGAACCCATTATCTGGGAAATACTTCAAGACATTATGCAGGGGTATCCCATATTGTTGAATAGAGCACCTACCCTACATAGATTAGGCATACAAGCCTTTCAGCCCATTTTAGTCGAAGGGCGTGCTATTTGTTTACACCCATTAGTTTGTAAGGGCTTTAATGCAGACTTTGATGGGGATCAAATGGCGGTTCATCTACCCTTATCCTTGGAAGCTCAGGCGGAAGCTCGTTTACTTATGTTTTCTGATCTGAATCTCTTATCTCCCGCTATTGGAGATCCCATTTGTGTACCAACTCAAGATATGCTTATAGGGCTTTATATATTAACGATTGGAAATCGTCGAGGTATTTCTGCAAATAGATATAATTGTAAAAACGATCATAAAAAAGAATCCTATTTTTGTAGTTCTTATGATGCGCTCAGAGCTTATCGATGGAAAGGAGTTGGTTTAGACAATTCTTTATGGTTACGATGGCGTATCATTGGGTCAAGAGAAGTCCCGATCGAAATTCAATATGAATCTTTGGGTACTTATCACGAAATTTATGAGCATTATCTAATAATAGCAAATAGAAATAAAGAGATTTGCTGTATATATATTCGAACCACTTTTGGTCATATTTCTTTTTATAAAGAAATAGAACAAGCCATACAAGGGTTTAGTCAGGCAAACCTTTTAGCAAGGCTCCTTTTTCAAGACCTCTTGCAGGAAAAGGATAATTTTCAACTTCGAATTGTCAATTATATTTGTTATATTCAAGGAATTTCTCAAACAAGTATTCAATTAATTCGAACTTGTTTAGTATTGAATGACCAAGAACAAAAAGCCGTTCATACCCTTCTTGAGGTAAGGGTAAATCTGGTTCGCGATTTCATAAGAATCGAGTTATTTGAAAAAAGATATGATAGGACAAGTTCAAAATTTATTTCCAATCAATTAAACTCCAAGGCGGGTAGTGGCACGTTGTTGATGATTTTGTCATCATCTAATTGTTTTCAAATTCCCTTAGGCCTTATTGTACCTAAGCATTTTTCTTTCTTTTCCATAACGCAAAATAGAATCTTGTTAAAGAAATATTTAAAATATTCTTTACTAGATGAAAATTTTAGAACCTATAATTCTTTAAATCCATTTCATTTGAATTGGTTTTTTCATTACAATAATTATGAAGAGACGTCGACAATAATTAATCTTGGCCAATTTTTATCCGGAAATATATCTCTATTTGTAATTAAATCGGGTCAAATTAGCATTTTGAATCTTGATTCCTTAGTTATAAGATCTGCTAAACCTTATTTAGTCACTCCAGGAGCAAGTATTCATGGCCATTATGGGGAAATCCTTTACGAAAGAGAAACCTTAGCTACGTTTCTATATGAAAAATCCAGATCCAGTGATATAACACAAGGCCTTCCAAAAGTGGAACAAATCTTTGAAGCATCAATATCAAGGAACCTCGAAAAAAAAAAGGAAGGTTGGAACAAACGTATACCAAAAATTCTTGGCATTCCCTGGGGATTCTTGATCGGGGCTGAGCTAACCATGGCCCAAAGCCGTATCTCTTTGGTTAATAAGATCCAAAAAGTTTATCGAGCCCAAGGGGTACAGATCCATAATAGACATATAGAGATTATTATACGTCAAGTAACATCGAAAGTATTAGTTTCTGAAGAGGGAATGTCTAATGTTTTTTTACCTGGTGAATTAATAAGATTGTTGCGGGCGGAGCGAGCAGGGCGTGCTTTGGACTCCATTTGTTATCGATTAATCTTATTGGGAATAACAAGAGCGTCCTTGAATACTCAAAGCTTTATATCCGAAGCAAGTTTTCAAGAAACTGCTCGAGTTTTAGCAAAAGCAGCTTTACGAGGTCGTATTGATTGGTTGAAAGGCCTGAAAGAGAACGTTGTTTTGGGAGGGATTCTGCCTGTTGGTGGATTCCAAGGAACTAGGTTTCGTTTCCGTAATAAAGGGCGTAGATTAGAAAAGGGAGTTATTCATATTCTAGCGAGTTTAAACAATACCATTATAACTATTACAGATGTAGAAGGTCGGACAATTTTTTGGGCTTGCGCTGGTACTTCTGGATTCAAAGGCCCAAAAAAAGCGACACCCTATGCTGCAGAAGCAGCAACAGTAGAAGCTATTGATACCGTAGGTATGAGACGAGCAGAAGTTATAATAAAAGGCTGTGGTCCCGGGCGGGATGCCGCATTACGAGCTATTCGTAAAAGTCGTATACGATTAAATTTCTTACGAGATGTAACACCTATGCCACATAATGGATGTAGACCTCCTAAAAAAAGACGTTTAATGGCAAGAAAGAGTTGGATTCAGAGGGAGAATAAACGACAGAAATTGGAACAGAAATATCATTCGAGTCGTCAATTCTCAAAAAAAAGCAAAGCTGTGCCCTTGAAACTAAAAGAAATTTACCGAAGATTGCAATCCTTACCACGCAATAGTTCCCCTATACGTCTTCATCGACGTTGTTTTTTGACTGGAAGACCTAGAGCTAACTATCGAGATTTTGGATTATCCGGGCACATCCTTCGAGAAATGGTTTTTGAATGCTTGTTACCCGGTGCAACAAGATCTAGTTGG?????????????????????????????????????????????????????????????????????????????????????????????????????????????????????????????????????????????????????????ATGATTGGCCATACAATCGCTATTCATAATGGAAAAGAGCATTTACCTATTTATATAACCGATTATATGGTAGGTCACAAATTGGGGGAATTCATGCCTACTCTAGAAAAAGACGATAATCAATCTCGTCGTATGAAAAGAGGATATTGGAACATTAATTTGAAAAACATGATAAAAACAAGAACTCATTTGGGCCATGATACTAAGAAATGGAATCCTAGAATGGCCCCTTACATTTCTAAAAAGCATAAAGGTATTCATATTCTAAATCTTGTTAAAACTGCCCGTTTTTTATCAGAAGCTTGTCATTTAGTTTTTGATGCAGCAAGTCGAGGAAAAAATATTCTAATCGTTGGTACGAATCCAGTCGCAGATTCAGTAGCTTCGGCTGCAGAAGATGAAAAAATACGAAATTGTATCAAGAACTATATAGAGTTCAAAGGGATTATACGTATAGAAATTAAAAAAGAATTAGAGATTAACCTAAAAAAACAAAGAAACCAAAGACTCAAAATGACTATCAAAAAGGTTAAAGAACCTTATAAACAGCCTAGTATTCTTGCGGAATATATAGCTCTTCAAATAAGAAACAGAGTTCCCTTTCGAAAGGCAATGAAGGAAGCTGCAGAATTCACTAAAATAGGTATAAAGGGGTTTCACGTGCAAATTGCGGGTCGTATTGGTGGAAGTGAAATTGCACGTACTCGATCAGTTAAATGGGGGAGACTTCCTTTACAAACAATTCGTGCTAAAATTCATTATTGCACCTACCCAATTCGAACTATCCATGGGGTATTAGGTATAAAGATTTGGATATTTATCGATATGTCTCGTTACCGAGGACCCCGTTTGAAAAAAGTACGCCGTCTGGGTGCTTTACCAGGACTTACTAGTAAAAGTCCTAAACAATCTCGTAGAAGATCGCGATATCGTATTCGTCTAGAAGAGAAACAGAAATTGTGTTTTCATTATGGTCTGACAGAACGACAATTACTTAAATATGTACATATCGCGGGGAAAGCAAAAGGCGCAACGGGCCTGGTCTTACTACAATTACTAGAAATGCGTTTGGATAACATCCTTTTTCGCCTGGGTCTAGCTTTGACTATTCCTGGGGCTAGACAGTTAGTTAATCATAGGCATATTTTAGTTAATGACCGTATAGTCGATATACCAAGTTATCGTTGTAAACCACGAATTACTACGAAGGATAATGAAAGATCAAAACGTTTGATTGAATGGCATTATAAAGGATTAGTAAATCGAATAATAGATAGGAAGTGGGTCGGTTTGAGAATCAAAGAGTTGTTAGTCGTAGAATATTATTCTCGCCAAACTATGGTGGTTAACCGTATTATGAAACACGGAAAAAAAACATTGGCTTATCAAATCTTCTATCGAGCTGCGCAAAAGATTCAACAGACAGAAACAAATCCACTATTTGTTCAAGCAAATAGGATGGGTAAGGACTCCGTTGCTGATCTACTAACTTCTATAAGAAACACAGATATGAATAAAAAAGGAACGGTTCGAATAGTATCCACAAGGATCTCGGAAAGTATAGTTAAAATACTTTTACGAGAAGGTTTTGTTGAAAATGTTCGAAAGCATCAGGAAAATAACAAATCTTTCTTGATTTTAACTCTACGAAGAAAAGGTATAATTAGCCGTCCCGGTTTACGAATTTATTCCAAAAATGAACGAATTCCTAAGATTTTAGATGGAATGGGAATCGTAATTCTTTCTACTTCAAAAGGGATAATGACAAATCGAGAAGCTCGCCTAAAAGGAATTGGAGGGGAAATCCTATGTTATATATGGATGGACCGAACTGTCTCACGACGTTCTGAACCCAGCTCACGTACCGCTTTAATGGGCGAACAGCCCAACCCTTGGAACCACCTACAGCCCCAGGTGGCGAAGAGCCGACATCGAGGTGCCAAACCTTCCCGTCGATGTGGACTCTTGGGGAAGATCAGCCTGTTATCCCTAGAGATGAATTGGCGATCAGAACATATATGGATAGAACTTCTAAAAGGTTCCCGAAAAAGAAGCAATTTTTACTGGGCCTTTATTCTTTTTCTAGGTTCATTAGGATTTTTAATGGTTGGAACTTCCGGTTATCTTAATAAAAATCTTATATTCTCATTTCCTTCTCAACAAATTCCTTTTTTTCCGCAAGGGATCATAATGTCTTTCTATGGAATTGCAGGTTTATTTATGAGCTCCTATTTGTGGTGTACAATTGTATGGAATGTAGGTAGTGGTTATGATCGATTTGATAGAAAAGAAGGAATAGTGTGCATTTTTCGGTGGGGATTCCCGGGAAAGAATCGTCGTATTTTTCTTCAATTCTTCATGAAGGATATCCAATCAATCCGAATTAAGGTTAACGAGGGCCTTTATCCTTACCCTGTTCTTTATATGGAAATCAAAGGACAAGGGTCTATTCCCCTGACTCGTACTGATGAGATTTTGACTCCGGAGAAAATAGAAGAAAGAGCTGCCGAATTGGCCTATTTCTTGCGTGTACCTATTGCCGTTTTTGTAGGATTACAAGCTATTAATTCTTTTTTTACATTGGAATTTTTTAAAAACAGTTATGGGTTGATACAAATTGGAACCATTTTAATTCTGATATTGGGAATTACAATAGGAGTACTAGCAATTGTATGGTTAGAAAGACAAATAGCAGCAGCGATACAACAACGTATCGGTCCTGAATATGCCGGTTCATTGGGAATTCTTCAAGCTATAGCAGATGGGACAAAACTCTTTTTTAAAGAAGACCTTTTTCCATCTAGGGGAAATATTCCTTTATTTAGTCTTGGACCTTCTATAGCAATTGTATCAATTTTATTAGGTTATTTAGTGATTCCCTTTGGCTATCATCTTGTTTTGGACGATCTTCGCATAGGTGTTTTTTTATGGATTGCCCTTTCCAGTATTGTTCCTATTGGCCTTCTTATGTCAGGATATGGATCAAATAATAAATATTCTTTTTTAGGTGGTTTACGAGCAGCTGCTCAATCTATTAGTTATGAAATACCATTAACCTTATGTGTCTTATCAATATCTCTAAGCTTAAGTACAGTTGATATAGTTGAAGCACAATCAAAATATGGTTTTTGGGGATGGAATCTTTGGCGGCAACCTATAGGCTTTATCGTTTTTTTTATTTCGTCTTTAGCCGAATGTGAAAGATTACCCTTTGATTTACCAGAAGCAGAAGAAGAATTAGTTGCAGGTTATCAAACCGAGTATTCAGGTATAAAATATGCTTTATTTTATCTCGTTTCTTACTTAAATTTATTAATTTCTTCATTATTTGTAACAGTTCTTTACCTCGGCGGGGGGGCTTACAGTCCTATTCTTTTTGAAATTACTATTAGTATATTTATTACATTAAGTAAAGCTTTTTTCTTTCTCTTCATTTCTATTACAACGAGATGGACTTTGCCTAGGATGAGAATTGATCAGTTATTAAATCTGGGATGGAAATTTCTTTTACCCATCTCCTTGGGAAACTTGTTATTAACAACTTCATTCCAACTTATTGGACTAATGGAATCAAGATTTCCGAGATTTAGCCAAGGATTAGCTCAGGACCCCACTACTCGCCGTATTTGGTTTGGTATTGCTACTGCACACGATTTTGAAAGTCATGATGATATTACTGAAGAGCGTCTTTATCAGAACATTTTTGCCTCTCACTTTGGGCAGTTAGCAATAATCTTTCTGTGGACGTCCGGAAATCTCTTTCATGTAGCTTGGCAAGGCAATTTTGAGTCATGGATACAAGACCCTTTACATGTAAGGCCTATTGCTCATGCAATTTGGGATCCTCATTTTGGTCAACCCGCTGTGGAAGCCTTTACTCGGGGAGGTGCTGCGGGACCTGTGAATATTGCCTATTCTGGTGTTTATCAGTGGTGGTATACAATTGGATTACGCACCAACGAAGATCTTTATACAGGGGCTCTTTTTCTATTATTTCTTTCCGCTCTATCTTTAATCGCGGGTTGGTTACACCTACAACCCAAATGGAAACCAAGTGTTTCGTGGTTCAAAAATGCGGAATCTCGTCTCAATCATCATTTGTCGGGTCTTTTCGGGGTAAGTTCGTTAGCGTGGGCAGGACATTTAGTTCATGTCGCTATTCCCGGATCTAGGGGAGAGTACGTGAGATGGAATAATTTCTTAGACATATTACCTTATCCTCAGGGGTTGGGGCCCCTTTTGACGGGCCAGTGGAATCTTTATGCCCAAAACCCGGATTCGAGTAATCATTTATTTGGTACCTCTCAAGGGGCGGGAACTGCTATTTTAACTCTTCTTGGGGGATTCCATCCACAAACGCAAAGTTTATGGCTTACCGATATGGCTCATCATCATTTAGCTATTGCATTTATTTTTATTATTGCTGGTCATATGTATAGAACTAACTTCGGAATTGGGCACAGTATCAAAGATCTCTTAGAAACGCATACTCCTCCGGGCGGTCGATTAGGGCGTGGGCATAAGGGTCTTTATGACACAATTAATAATTCTATTCATTTTCAATTAGGTCTTGCTCTAGCCTCTTTAGGTGTTATTACTTCCTTAGTGGCGCAACATATGTACTCTTTACCTGCTTATGCATTTATAGCACAAGACTTTACTACTCAAGCTGCCTTATATACTCATCATCAATACATTGCAGGGTTCATCATGACAGGAGCCTTTGCTCACGGGGCTATATTTTTCATTAGAGATTACAATCCGGAACAGAATGAAGATAATGTTTTAGCAAGAATGTTAGACCATAAAGAAGCTATTATATCCCATTTAAGTTGGGCCAGCCTGTTTCTAGGATTCCATACCCTTGGTCTTTATGTTCATAACGATGTCATGCTTGCTTTTGGTACTCCAGAAAAACAAATCTTGATTGAACCCATATTTGCACAATGGATACAATCCGCTCATGGTAAGACCACGTATGGCTTCGATGTACTCTTGTCCGCAACGAATGGCCCCGCGTTCAATGCAGGCCAAAATATATGGTTGCCCGGATGGTTAAACGCGATTAATGAGAATAGTAATTCACTCTTCTTAACAATAGGCCCCGGGGATTTTTTAGTTCATCATGCTATTGCTCTAGGCTTGCATACAACTACATTGATTCTAGTAAAAGGTGCTTTAGATGCACGTGGTTCGAAATTAATGCCAGATAAAAAGGATTTTGGTTATAGTTTTCCTTGTGACGGTCCGGGACGCGGCGGGACTTGTGATATTTCGGCTTGGGACGCTTTTTATTTAGCTGTTTTCTGGATGTTAAATACTATTGGATGGGTTACTTTTTATTGGCATTGGAAACACATTACATTATGGCAGGGTAACGCTTCCCAATTTAATGAATCCTCCACTTATTTGATGGGATGGTTAAGAGATTATCTATGGTTAAATTCTTCCCAACTTATCAATGGATATAATCCATTTGGTATGAATAGTTTATCGGTATGGGCGTGGATGTTCTTATTCGGTCATCTTGTTTGGGCAACAGGATTTATGTTTTTAATTTCTTGGCGAGGATATTGGCAGGAATTAATTGAGACTTTAGCATGGGCTCATGAGCGCACGCCTTTAGCCAATTTGATTCGTTGGAGAGATAAGCCAGTAGCTCTTTCCATTGTACAAGCAAGGTTGGTTGGA
>Cryptan_acaulis_Cryptan_acaulis
CGAGCCGACGAAATTAGTAATATTATCCGTGAACGTATTGAACAATATAATAGAGAAGTAAAGATTGTGAATACCGGTACCGTACTTCAAGTAGGCGACGGCATTGCTCGTATTCATGGTCTTGATGAAGTAATGGCAGGTGAATTAGTAGAATTTGAAGAGGGTACAATAGGCATTGCTCTGAACTTGGAATCCAATAATGTTGGCGTTGTATTAATGGGTGATGGTTTGATGATACAAGAGGGAAGTTCTGTAAAAGCAACAGGAAGAATTGCTCAGATACCTGTGAGTGAGGCTTATTTGGGTCGTGTTATAAATGCTTTGGCTACACCTATTGATGGGAGAGGGGAAATTTCAGCTTCTGAATCTCGGTTAATTGAATCCCCTGCCCCCGGTATTATTTCGAGACGTTCTGTATATGAGCCCCTTCAAACAGGGCTTATTGCTATTGATTCGATGATCCCTATAGGACGCGGTCAGCGAGAATTAATTATTGGGGACAGACAGACCGGCAAAACAGCAGTAGCCACAGATACGATTCTCAATCAAAAAGGGCAAAATGTAATATGTGTTTATGTAGCTATCGGTCAAAAAGCATCTTCTGTGGCTCAGGTAGTGACTGCTTTCCAGGAGCGAGGGGCCATGGAATACACTATTGTCGTAGCTGAAACGGCGGATTCACCTGCTACATTACAATACCTCGCCCCTTATACGGGAGCAGCTTTGGCTGAATATTTTATGTACCGTGAACGACATACTTTAATAATTTATGATGATCTCTCCAAACAGGCACAAGCTTATCGCCAAATGTCTCTTCTATTAAGAAGACCTCCCGGTCGTGAAGCTTATCCAGGAGATGTTTTTTATTTGCATTCACGCCTTTTGGAAAGAGCCGCTAAATCAAGTTCTAGTTTAGGTGAAGGAAGTATGACTGCTTTACCAATAGTTGAGACTCAATCTGGAGACGTTTCAGCTTATATTCCTACTAATGTAATTTCCATTACAGATGGACAAATATTCTTATCCGCCGATCTATTCAATGCTGGAATCCGACCTGCTATTAATGTGGGTATTTCTGTTTCCAGAGTAGGATCCGCAGCTCAAATTAAAGCCATGAAACAGGTAGCTGGCAAATCAAAATTGGAACTAGCGCAATTTGCAGAGTTAGAAGCCTTTGCACAATTTGCTTCTGATCTCGATAAAGCTACTCAGAATCAATTGGCAAGAGGTCAACGATTACGTGAGTTGCTTAAACAATCCCAATCAGACCCTCTCACGGTGGAAGAGCAGATAGCTACTATTTATACCGGAGCGAATGGATATCTTGATCCGTTAGAAATTGGACAGGTAAAGAAATTTCTTGTTCAGTTACGTACTTACTTAAAAAAGAATAAACCTCAATTCCAAGAAATTCTATCTTCTACCAAGACATTCACCGAGCAAGCAGAAGCCGTTTTGAAGGAAGCTATTCAGGAACAGATCGAACTATTTCTACTTGGGTGTATCGCTCAAATTATTGGCCCAGTACTGGATGTCGTTTTTCCCCCGGCTTTGGTAGTTAAGGGTCGAAATACTGTCGGTCGGCAAATTAATGTGACTTGCGAGGTACAACAATTATTAGGAAATAATCGAGTTAGAGCTGTAGCTATGAGTGCTACAGATGGGCTGATGAGAGGAATGGAAGTGATTGACACGGGAGCTCCTCTAAGTGTTCCAGTCGGCGGAGCTACTCTCGGGCGAATCTTCAACGTTCTTGGAGAGCCTGTTGATAATTTAGGTCCTGTAGATACTCGCACAACATCTCCTATTCATAGATCTGCGCCTGCCTTTATACAGTTAGATACGAAATTATCAATCTTTGAAACAGGTATTAAAGTGGTAGATCTTTTAGCTCCTTATCGCCGTGGAGGAAAAATCGGACTATTTGGGGGAGCTGGAGTAGGTAAAAAAGAATCCGGAGTAATTAATGAAAAAAATCTTGCAGAATCAAGAATGCCTTCTGCAGTGGCTCTTGAAATAGCTGAAGCTAACTTGAGTAGAGCTGAGGGTAAGAGACAAGTGATTGAAGCGAATCTAGCTCTCAGACGAGCTAGGACACGAGTAGAGGCTGCCAATGCTATTTCCATGAATGGATACTCTGAGATAGAACGAGAAAAAGAAAATTTGATTAAAGCTACTTGTGATAGTTTGGAACGATTAGAAAATTACAAAAACGAAACCCTTCATTTTGAACAACAAAGAGCGATAAATCAAGTCCGACAACGAGTTTTCCAACAAGCCTTACAAGGAGCTCTAGGAACTCTGAATAGTTGTTTGAATACCGAGTTACATTTCCGTGCGATCCGTACTAATATTGGTATTCTTGGGGCCATGATGAATGTTATACCATGTTACACACTCAAGGGGTTATATGATATATCGGGTGTAGAGGTAGGCCAACATTTCTATTGGCAAATAGGAGGTTTACAAATCCATGCCCAAGTACTTATCACTTCTTGGGTCGTAATTGCTATCTTGTTAGGTTCGGTCATCATAGCTGTTCGGAATCCACAAACCATTCCGACCGACGGTCAGAATTTCTTTGAATATGTCCTTGAATTTATTCGAGACTTGAGCAAAACCCAGATTGGAGAAGAATATGGACCTTGGGTTCCCTTTATTGGAACTATGTTCCTATTTATTTTTGTTTCTAATTGGTCAGGTGCTCTTTTACCTTGGAAAATCATACAGTTACCTCATGGGGAGTTAGCTGCGCCCACGAATGATATAAATACTACCGTTGCTTTAGCTTTACCCACGTCAGTGGCATATTTTTATGCGGGTCTTACCAAAAAAGGATTGGGTTATTTCGAGAAATACATCAAACCAACTCCAATACTTTTACCAATTAACATCCTAGAAGATTTCACAAAACCTTTATCTCTTAGTTTTCGACTATTCGGGAATATATTGGCTGATGAATTAGTAGTTGTTGTTCTTGTTTCTTTAGTCCCTTCAGTAGTTCCTATACCTGTCATGTTTCTTGGATTATTTACAAGTGGTATTCAAGCTCTTATTTTTGCAACGTTAGCCGCGGCTTATATAGGCGAATCCATGGAGGGTCATCATTCATTTCAAAATTATTACAAATATCAATTAACCGAGCGTTTGGATTATTGGAGTTATCGTGTCATTAGTCTAGGGTTTACCTTTTTAACCATAGGTATTCTTTGTGGAGCAGTATGGGCTAATGAGGCATGGGGATCCTATTGGAATTGGGACCCCAAGGAAACTTGGGCATTTATTACTTGGACCATATTCGCGATTTATTTACATACTACAAATATAAATTGGAAAGGTACGAATTCTGCACTTGTAGCTTCTACAGGATTTCTTATAATTTGGATATGCTATTTTGGGATCAATCTATTAGGAATAGGTCTACATAGTTATGGTTCATTCACACTGTTGGACGAAATAATAAAGGAGTACCCGGAGACACATATACAAAAACTTGGAATACACAAGGAAACGATACAATTGGTCAAAACACACAATGAATATCATCTCCATATCATTTTGCATTTCTCGACAAATATAATCTCTTTCGCTATTCTAAGTGGTTATTTTTTGGGTAATGAGGAACTTGTCATTCTTAATTCTTGGGTTCAGGAATTCCTCTATAACTTAAGTGACACAATAAAAGCTTTTTCGATTCTTTTAGTTACTGATTTATGGATTGGATTTCACTCGACTCATGGTTGGGAACTAATAATTGGTTCGTTCTACAACGATCAAATTATATCCGGTCTTGTTTCCACCTTTCCAGTTATTCTAGATACAATTGTGAAATATTGGATTTTCCATTATTTAAATCGTGTATCTCCTTCGCTTGTAGTCATTTATCATTCAATGAATGAAATGGTATATCTCTGGGTAATACCAGGAATAGCCATTTATCCGGGAGATAGAGTAAAAATTGAAGTAAGTCGTTATGATTCATGTTACCTTGTCAATCTCTGGCAATATTATTTTCATTTTTGGTCTCAACCACACAGGATTCATATAAACCAATTATTAAACTATTCCTTCTATTTTCTGGGTTATCTTTCAAGTGTACTAAGAAATCCCTTGGTGGTAAGGAATCAAATGTTGGAGAATTCATTTCTAATAGAAACTGGTATTAAGAAATTCGATACCATAGTCCCAGTTATTCCTCTCATTGGATCATTGTCTAAAGCTAAATTTTGTACCGTATCGGGACATCCTATTAGTAAGCCGATCTGGACCGATTTATCAGATTGTGATATTATTGATCGATTTGGTCGGATATGTAGAAATCTTTCTCATTATCATAGTGGATCCGAAAAACGGAGTTTGTATCGAGCTCGTAAACATAAGAGTACGGTACTCATGGGTGGGGCAAGCTCTTCTATTCTGGTTCATGGTTTCTCTTGGCTATATGGTTCATCTGGGGGGGAGATCGAGCTTCAAGAAATAGTGAATGGTCTTATCAATACACAAATGTATAACTCCCCAGGAATTTCAATTGCGCTTATATTCATCACTGTAGGAATTGGGTTCAAGCTTTCCCCAGCCCCTTTTCATCAATGGACTCCTGACGTATACGAAGGAATGTTTCTGCTTCACGAATATGATATTTTATGGGCATTTCTAATAATATCAAGCGTTATTCCTATCTTGGCATTTGTAATTTCAGGAGTTTTAGCCCCGGTTAGTGAAGGACCAGAGAAGCTCTCTAGTTATGAATCGGGCATAGAACCTATGGGGGACGCTTGGTTACAATTCCGAATCCGCTATTACATGTTTGCTCTAGTTTTTGTTGTTTTTGATGTTGAAACGGTCTTTCTTTATCCATGGGCAATGAGTTTCGATGTATTGGGTGTATCTGTATTTATCGAAGCTTTAATTTTCGTGCTTATCCCAATTGTGGGTTCAGTTTATGCATGGCGAAAAGGAGCGTTGGAATGGTCTGAACTCCTTCTTACGACTTATGCATTCTGTTATCATTTCCAATTGGATGATCCATTAATGCAATTGAAGGAAGATTCTAAATGGATAGATGTTTTTGATTTCCACTGGAGACTAGGAATCGATGGACTTTCCATAGGACCCATTTTACTGACAGGATTTATCACTACTTTAGCAACTTTAGCAGCTTGGCCAGTTACTCGAAATTCGCGGTTGTTCTATTTCCTGATGCTAGCAATGTACAGCGGTCAAATAGGATTATTTTCTTCTCGAGACCTTTTACTTTTTTTCATCATGTGGGAGTTAGAATTAATTCCTGTTTACTTACTTTTATCCATGTGGGGGGGAAAGAAACGTCTCTACTCGGCTACAAAGTTTATTTTGTACACTGCAGGGGGTTCCATTTTTTTCTTAATAGGAGTTCTAGGTATGGGTTTATATGGTTCCAATGAACCAACATTAGATTTTGAAAGATTAATTAATCAATCATATCCTGTGTCGTTGGAAATAATATTCTATTTTGGCTTCCTTATTGCTTATGCTGTAAAATTGCCGATTATACCCCTACATACATGGTTACCTGATACCCACGGAGAAGCACATATGTTTGAGCATGTCCTTTTTTTGAGTGTTTATTTATTTTCTATCGGTATCTATGGATTGATCACAAGTCGAAACATGGTTAGAGCGGTTATGTGTCTTGAGCTTATACTAAATTCGGTTAATATCAATCTTGTAACATTTTCTGATATATTTGATAGTCGCCAATTAAAAGGAGACATTTTCTCAATCGTTATAGCCATTGCAGCTGCTGAAGCAGCTATTGGACTTGCTATTGTTTCGTCGATCCATCGTAACAGAAAAATTAATCAATCGAATTTGTTATTGTGTGCTTCTTTATTATTCGTCGGTGCAGTTGCTAAATCCGCACAATTCCCCCTTCACGTATGGTTACCTGATGCTATGGAAGGACCCACTCCTATTTCGGCTCTTATACACGCTGCTACTATGGCAGCAGGAATTTTTCTTGTAGCTCGGCTTCTTCCTCTTTTCATAGTCATACCTTATATAATGAATTTTATTTCTTTAATAGGTGTAATAACACTATTATTAGGGGCTACTTTGGCCCTTGCTCAAAGAGACATTAAAAAAAGCTTAGCCTATTCTACAATGTCTCAATTGGGTTATATTATGTTAGCTCTAGGTATAGGTTCTTATCGAGCTGCGTTATTCCATTTGATCACTCATGCCTATTCAAAAGCTTTATTGTTTTTGGGATCCGGATCCATTATTCATTCAATGGAACCTATTGTTGGATATTCACCAGATAAAAGTCAGAATATGGTTCTTATGGGTGGTTTAACAAGATATGTTCCAATTACAAGAACCACTTTTTTATTGGGTACACTTTCTCTTTGTGGTATTCCACCTCTTGCTTGTTTTTGGTCCAAAGATGAAATTCTTAATGATAGTTGGTTGTATTTCGCAGTAATAGCTTCTTTCACAGCAGGATTTACCGCATTTTATATGTTTCGTGTATATTTACTTACCTTTGATGGGTATTTACGTGTTCATTTTCAAAATTACAGTAGCACTGGTTCGTTCTATTCCATATCTCTATGGGGAAAAGGAAGAGGAGTCAATATGAATAAAAAGTCAAAAGATAGATACTTTGGAAATAAATACACTTCCATGTATCCTCACGAATCGGACAATACTATGCTATTTCCTCTTCTTGTATTAGTACTATTTACTTTGTTGGTTGGATCCATAGGAATTTCTTTTGATATATTATCGAAATGGTTAACCCCATCAAGTTCTAATTATTCTGTAAATTCGGATGAATTTTTTACAAATGCAATTTTTTCAGTAAGTATAGCAATTTTCGGACTATTCATAGCATATATTTTATATGGATCCGCTTATTCATTTTTCCAGAATTTTGATTTAATCAATTCATTTGTGGACCGAATAAAAAATGTGATATACAATTGGTCATATAATCGTGGTTACATAGATATTTTTTATACTAGAGTTTTTACCGTGGGGATAAGAGGATTAACCGAACTAACTCAGTTTTTTGATAGACGTATAATTGATGGAATTACAAATGGTGTTGGTGTTGCAAGTTTTTTTATAGGGGAAGGGATTAAATATATGGGAGGTGGACGAATCTCATCTTATCTATTCTTCTATTTATCTTATGTATCAATATTTTTATTAATTATGGATTTACCTGGACCAATACATGATATTCTTGTTGTATTTCTGGGGTCAATTCTTGTATTAGGGGGTCTGGGGGTAGTATTATTTACCAATCCAATTTATTCTGCCTTTTCGTTGGGATTTGTTCTTGTTTGTATATCCTTATTCTATATTTCGTCGAACTCCTATTTTGTAGCTGCCGCACAGCTCCTTATTTATGTGGGAGCCATAAATGTCTTGATCATATTTGCTGTAATGTTCATGAATGGTTCAGAATATTCCAATAATTCCTATTTTTGGACCATTGGAGATGGGGTCACTTCGATGGTTTGTACAACTATTCTTTTTTCACTAATTACTACTATCCCAGATACGTCATGGTACGGAATTATTTGGACTGCAAGATCAAACCAGATTATGGAACAGGACCTAATAAATAACGTTCAACAAATTGGGATTCATTTATCAACAGATTTTTATCTTCCGTTTGAACTCATTTCTATAATTCTTTTAGTTTCCTTGATAGGTGCAATTAGTATGGCTCGACAAATGGAAAAAATAGCGGAAATGTTCCCTATGGTAATTGGGTTCATGAATTATGGTCAACAAGCAATACGAGCTGCAAGGTACATTGGTCAAGGTTTCATAATTACCTTATCCCACACAAATCGTTTACCTGTAACTATTCAATATCCTTATGAAAAATCGATCACACCAGAGCGTTTCCGGGGTCGAATCCACTTTGAATTTGATAAATGTATTGCTTGTGAAGTATGTGTTCGTGTATGCCCGATAGATCTACCCGTTGTTGATTGGAGATTTGAAAGAGATAAAAAGAAACAATTACTTAATTATAGTATAGATTTTGGGGTTTGTATATTTTGTGGTAACTGTGTCGAGTATTGTCCAACAAATTGTTTATCAATGACTGAAGAATATGAACTTTCTACTTATGATCGTCACGAACCAATCTCAATAATTGGAGATTACACAATTCAAACAGTTCAGAATCGCTTATCTGATTGGCTAGTCAAGCATGAGCTAGTTCATAGATCTTTGGGCTTCGATTACCGAGGAATAGAGACTTTACAAATACAAACCGAGGATTGGGACTCCATTGCTGTCATTTCATATGTATATGGTTACAATTATTTACGCTCTCAATGTGCCTATGATGTAGCACCGGGCGGATTTTTAGCTAGTGTGTATCATCTTACAAGAATACAGTATGGTATAGATAAACCAGAAGAGGTATGTATAAAAGTATTTGCTCCAAGGAATAATCCTAGAATCCCGTCTGTTTTCTGGATTTGGAGAAGTGCTGATTTTCAAGAACGCGAATCTTATGATATGTTGGGAATCTCTTATGATAATCATCCGCGTCTTAAACGTATCTTAATGCCTGAAAGTTGGATAGGCTGGCCCTTACGTAAGGATTATATTACCCCAAATTTCTATGAAATACAAGATGCTCATATGAATTTGATTGAGTTTCCGTTACTTGACCAAACAACCCCCAATTCTGTTATTTCAACTACATCGAATGATCTTTCGAATTGGTCAAGACTCTCCAGTTTATGGCCGCTTCTATATGGTACCAGTTGTTGTTTCATTGAATTTGCTTCATTAATAGGCTCGCGATTCGACTTTGATCGTTATGGGTTGGTGCCAAGATCAAGTCCTAGGCAAGCAGACCTAATTTTAACAGCCGGCACGGTCACAATGAAAATGGCTCCTTCCTTAGTGAGATTATATGAGCAAATGCCTGAACCAAAATACGTCATTGCTATGGGGGCCTGTACTATTACAGGAGGGATGTTCAGTACTGATTCTTATAGTACTGTTCGGGGAGTCGATAAGCTAATTCCTGTGGATGTCTATTTGCCGGGTTGCCCACCTAAACCAGAGGCAGTTATAGATGCTATAACAAAACTTCGTAAGAAGATATCTCGAGAAATATTTGAAGATAGAACTGTATCTCAACAGGAAAATCGATGTTTTACTACCAATCACAAATTTTCTGTTCGACGCAGTACTCATACTATGCAAAATAGAAATACTTTTTCTTGGGTAAAGGAACAGATGACTCGATCCATTTCTATATATGTAATAACTCGAGCATCCATTTCAAATGCATATCCCATTTTTGCGCAGCAGGGTTATGAAAACCCACGAGAAGCAACTGGACGAATTGTATGTGCTAATTGCCATTTAGCTGATAAGCCCGTGGATATTGAAGTTCCGCAAGCTGTGCTTCCTGATACTGTATTTGAAGCAGTTGTTCGAATTCCTTATGATATGCAACTGAAACAAGTTCTTGCTAATGGTAAAAGGGGGGGTTTGAATGTGGGTGCTGTTCTTATTTTACCCGAGGGATTCGAATTAGCCCCCCCCGATCGTATTTCTCCTGAGTTGAAAGAAAAGATAGGAAATCTGTCTTTTCAGAGTTATCGTCCCAATAAAAAAAATATTCTTGTGATAGGTCCTGTTCCGGGTCAGAAATATAGTGAAATCGTCTTTCCCATTCTTTCCCCCGACCCTGCTACGAAGAAAGACGTTCACTTCTTAAAATATCCCATATATGTGGGTGGGAACAGAGGAAGGGGTCAGATTTATCCTGATGGTAGCAAGAGTAACAATACAGTCTATAATGCTACATCAGCAGGTATAGTAAGCAAAATAGTACGAAAAGAAAAGGGAGGATATGAAATAACCATAGTTGATGCATCGGGACGTCAAGTGGTTGATATTATACCTCCAGGGCCAGAACTTCTTGTTTCAGAGGGTGAATCCATCAAGCTTGATCAACCATTAACAAGCAATCCCAATGTAGGAGGGTTTGGTCAGGGAGATGCAGAAATAGTGCTTCAAGATCCATTACGCGTCCAAGGCCTTTTGTTCTTCTTCGCATCTGTTATTTTGGCACAAGTTTTTTTGGTTCTTAAAAAGAAACAGTTTGAAAAAGTTCAATTGTACGAAATCAATTTTATGACTTTTTACTATCGTCCAACCGTTACAGAGGCTTTTTACTCTGTTCAATACATAATGACTGAGGCCAACTTTGGTTGGTTAATCCGATCAGTTCATCGATGGTCAGCAAGTATGATGGTTCTCATGATGATCCTGCACGTATTTCGTGTGTATCTCACAGGTGGATTTAAAAAACCTCGCGAATTAACTTGGGTTACAGGTGTGGTTTTGGCTGTATTGACTGCATCTTTTGGTGTAACTGGTTATTCCTTACCTCGGGACCAAATTGGTTATTGGGCAGTAAAAATCGTAACAGGCGTACCCGAAGCTATTCCTGTAATAGGATCGCCTTTAGTAGAGTTATTACGTGGAAGTGCTAGTGTGGGCCAATCCACTTTGACTCGTTTTTATAGTTTACACACTTTTGTATTGCCTCTCCTTACTGCCGTATTTATGTTAATGCACTTTCCAATGATACGTAAGCAAGGTATTTCCGGTCCTTTAGTATTAAGAGCAAAATTGGCTAAAGGGATGGGACATAATTATTATGGAGAACCCGCGTGGCCCAATGATCTTTTATATATTTTTCCAGTAGTAATTCTAGGTACTATTGCATGTAATGTAGGTTTAGCGGTTCTAGAACCGTCAATGATTGGCGAACCGGCGGATCCATTTGCAACTCCTTTGGAAATATTACCCGAATGGTACTTCTTTCCCGTATTTCAAATACTCCGCACAGTACCCAATAAGTTATTGGGCGTTCTTTTAATGGTTTCAGTACCGATGGGATTATTCACAGTACCTTTTTTGGAGAATGTCAATAAATTCCAAAATCCATTTCGTCGACCAGTAGCTACAACAGTTTTTTTGATCGGTACCGCAGTAGCTCTTTGGTTAGGTATTGGAGCAACATTACCTATTGATAAATCCCTAACTTTAGGTCTTTTTATGATTGAAGTTTTTCTATTTGGAATCGTCTTAGGTCTAATTCCTATTACTTTGGCAGGATTATTTGTGACTGCATATTTACAATACAGACGTGGTGATCAGTTGGACCTTATGCTTACTATAACTAGTTATTTCGGTTTTATACTGGCTGCTTTAACTATAACCCCAGCTCTATTTATTGGTTTGAACAAGATACGACTTATTATGGATATAGTAAATCTCGCTTGGGCTGCTTTAATGGTAGTCTTTACATTTTCCCTTTCACTCGTAGTATGGGGAAGGTTGAGCGATATTGCACACCATCATTTAGCTATTGCTATTCTTTTCCTGATCGCTGGTCATATGTATAGGACCAACTGGGGCATTGGTCATGGCCTTAAGGACATTTTAGAGGCTCATAAAGGTCCATTTACGGGCCAGGGCCATAAGGGCCTATATGAAATCCTAACAACGTCATGGCATGCTCAATTATCTCTTAACCTGGCTATGTTAGGCTCTTTAACCATTGTTGTAGCTCATCATATGTATTCCATGCCCCCCTATCCATACCTAGCTACTGACTATGGTACACAACTTTCGTTGTTCACACATCACATGTGGATTGGTGGATTTCTCATAGTTGGTGCTGCTGCACATGCAGCCATTTTTATGGTAAGAGACTACGATCCAACTACTCGATACAACGATCTATTAGATCGCGTCCTTAGGCACCGCGATGCAATCATATCACATCTTAACTGGGTATGTATATTTCTAGGTTTTCACAGTTTTGGCTTGTATATTCATAATGATACCATGAGTGCTTTAGGACGTCCCCAAGATATGTTTTCAGATACCGCTATACAATTACAACCCATCTTTGCTCAATGGATACAAAATACCCATGCTTTAGCACCTGGCGTAACAGCTCCTGGTGCAACAACGAGTACCAGCTTAACCTGGGGAGGTGGTGAGTTAGTAGCAGTAGGCGGCAAAGTAGCTTTGTTACCTATTCCATTAGGAACCGCAGATTTTTTAGTCCATCACATTCATGCATTTACGATCCATGTGACTGTATTGATACTACTGAAAGGTGTTCTATTTGCTCGCAGTTCCCGTTTGATTCCTGATAAAGCAAATCTTGGTTTTCGTTTCCCTTGTGATGGACCAGGGCGAGGGGGGACATGTCAAGTATCCGCCTGGGATCATGTCTTCTTAGGTCTATTCTGGATGTACAATGCAATTTCGGTAGTAATTTTCCATTTCAGTTGGAAAATGCAGTCGGATGTTTGGGGTACTATAAGTGATCAAGGGGTGGTAACTCATATCACAGGAGGAAACTTTGCACAAAGTTCCATTACTATTAATGGGTGGCTCCGAGATTTCTTATGGGCACAGGCATCTCAGGTTATTCAGTCTTATGGTTCTTCATTATCTGCATATGGTCTTTTTTTCTTAGGTGCTCATTTTGTCTGGGCTTTCAGTTTAATGTTTCTATTCAGTGGCCGTGGTTATTGGCAAGAACTCATTGAATCCATCGTTTGGGCTCATAACAAATTAAAAGTTGCTCCTGCTACTCAGCCTAGAGCCTTGAGCATTGTACAAGGACGTGCTGTAGGAGTAACCCATTACCTTCTGGGCGGAATTGCCACTACATGGGCGTTCTTCTTAGCAAGAATTATTGCAGTAGGAATGTCACATTCAGTAAAAATTTATGATACATGTATAGGGTGTACTCAATGTGTACGAGCTTGCCCCACAGATGTATTGGAAATGATACCTTGGGACGGATGTAAAGCCAAGCAAATAGCTTCCGCGCCAAGAACCGAGGACTGTGTAGGTTGTAAGAGATGTGAATCCGCCTGCCCAACAGATTTTTTGAGTGTCCGTGTTTATTTAGGGCCTGAAACAACTCGCAGCATGGCTCTATCTTATATGACAGATCTCAACTTACCCTCTATTTTTGTGCCTTTAGTGGGCCTAGTATTTCCGGCAATTGCAATGGCTTCTTTATCTCTTCATGTCCAAAAAAATAAGATTGTCATGCGAGATCTAAAAACATATCTCTCCGTGGCACCTGTGTTAACTACTCTATGGTTTGGGTCTTTAGCAGGTCTATTGATAGAAATCAATCGTTTATTCCCAGATGCCCTGTCATTCCCCTTTTTTATGACTGCAATTTTAGAGAGACGCGAAAGTACAAGCCTATGGGGTCGCTTCTGCAACTGGATAACCAGCACTGAAAATCGTCTTTACATTGGATGGTTCGGTGTTTTGATGATCCCTACCTTATTGACCGCAACTTCTGTATTTATTATCGCCTTCATTGCTGCTCCTCCAGTAGATATTGATGGTATTCGCGAACCTGTTTCTGGTTCTTTACTTTATGGAAACAATATTATCTCTGGTGCCATTATTCCGACTTCTGCAGCTATAGGTTTGCATTTTTACCCAATCTGGGAAGCAGCATCTGTTGATGAGTGGTTATACAATGGCGGTCCTTATGAGCTAATTGTTCTACACTTCTTACTTGGTGTAGCTTGTTACATGGGTCGTGAGTGGGAACTTAGTTTCCGTCTGGGTATGCGTCCTTGGATTGCTGTTGCATATTCAGCTCCTGTTGCAGCTGCTACTGCTGTTTTCTTGATCTACCCTATTGGTCAAGGAAGTTTCTCTGATGGTATGCCTTTAGGAATCTCTGGTACTTTCAACTTTATGATTGTATTCCAGGCAGAGCACAACATCCTTATGCATCCATTTCACATGTTAGGTGTAGCTGGTGTATTCGGCGGCTCCCTATTCAGTGCTATGCATGGTTCCTTGGTAACCTCTAGTTTGATCAGGGAAACCACTGAAAACGAGTCTGCTCTAGACCTAGCTATGGCTTTATACGAATTAGCGGTTTTTGATCCCTCTGATCCCGTTCTTGATCCAATGTGGAGACAAGGTATGTTCGTTATACCCTTCATGACTCGTTTAGGAATAACCAATTCGTGGGGTGGTTGGAGTATTTCAGGAGGAACTATAACAAATCCGGGTATTTGGAGTTATGAAGGTGTGGCAGGGGCACATATAGTGTTTTCCGGCTTGTGCTTCTTGGCAGCTATCTGGCATTGGGTATATTGGGACCTAGAAATATTCTGTGATGAACGTACAGGAAAACCTTCTTTGGATTTGCCCAAGATCTTTGGAATTCATTTATTTCTCTCAGGGGTAGCTTGCTTTGGCTTTGGCGCATTTCATGTAACAGGTTTGTATGGTCCTGGAATATGGGTGTCCGACCCTTATGGACTAACTGGAAAAGTACAATCTGTAAATCCAGCGTGGGGCGCGGAAGGTTTTGATCCTTTTGTTCCGGGAGGAATAGCCTCTCATCATATTGCAGCGGGTACATTGGGCATATTAGCAGGCCTATTCCATCTTAGTGTCCGTCCGCCTCAACGTCTATACAAAGGATTACGTATGGGCAATATTGAAACTGTACTTTCCAGTAGTATCGCTGCTGTTTTTTTTGCAGCTTTTGTTGTTGCTGGAACTATGTGGTATGGTTCAGCAACTACCCCAATCGAATTATTTGGTCCTACTCGTTATCAGTGGGATCAGGGATACTTTCAGCAAGAAATATATCGAAGAGTTAGTGCCGGGCTAGCCGAAAATCTTAGTTTATCGGAAGCTTGGTCTAAAATTCCCGAAAAATTAGCTTTTTATGATTATATTGGTAATAATCCGGCAAAAGGGGGATTATTCAGAGCAGGCTCAATGGACAATGGGGATGGAATTGCTGTTGGATGGTTAGGACACCCCGTCTTTAGAGATAAAGAAGGGCGCGAGCTTTTTGTACGTCGTATGCCTACTTTTTTTGAAACATTTCCGGTAGTTTTGGTAGATGAAGACGGAATTGTGAGAGCTGATGTTCCTTTTAGAAGGGCAGAATCAAAGTATAGTGTTGACCAAGTAGGTGTTACTGTTGAGTTCTATGGTGGCGAACTTAATGGAGTAAGTTATTCTGATCCTGCTACTGTGAAAAAATATGCTAGACGTGCCCAATTAGGTGAAATTTTTGAATTAGATCGGGCTACTTTGAAATCTGATGGTGTTTTTCGTAGCAGTCCAAGGGGTTGGTTCACTTTTGGGCATGCTACGTTTGCTTTGCTCTTCTTGGATGCTCAAGTGGAATTTGGAGCATTCCAAAAAATTGCATTTGTATGGTCTGGGGAGGCTTACTTGTCTTATAGTTTAGGTGCTTTATCTGTCTTTGGTTTCATCGCTTGCTGTTTCGTCTGGTTCAATAATACCGCCTATCCTAGTGAGTTTTACGGACCCACCGGGCCAGAAGCTTCTCAAGCTCAAGCATTTACTTTTCTAGTTAGAGACCAACGTCTTGGAGCTAATGTGGGATCCGCCCAAGGACCTACTGGTTTAGGTAAATATCTAATGCGTTCCCCGACTGGAGAGGTTATTTTTGGAGGAGAAACTATGCGTTTTTGGGATCTTCGTGCTCCCTGGTTAGAACCTCTAAGGGGTCCCAATGGTTTGGACCTGAGTAGGCTGAAAAAAGACATACAACCTTGGCAAGAACGACGTTCAGCAGAATATATGACTCATGCTCCTTTAGGTTCTTTAAATTCCGTGGGTGGCGTAGCTACCGAGATCAATGCAGTCAATTATGTCTCTCCTAGAAGTTGGTTAGCGACCTCTCATTTTGTTCTAGGATTCTTCTTTTTTGTGGGGCATTTGTGGCATGCGGGAAGGGCCCGCGCAGCTGCTGCAGGGTTTGAAAAAGGAATCGATCGTGATTTGGAACCTGTTCTTTCCATGACCCCTCTTAACATGTTACGTCAATTCGAACTTGCTCGATCTGTTCAATTGCGACCTTATAATGCAATCGCATTCTCTGCTCCAATCGCTGTTTTTGTTTCCGTATTCCTGATTTATCCACTGGGTCAATCTGGTTGGTTCTTTGCGCCCAGTTTTGGCGTAGCAGCTATATTTCGATTCATCCTCTTCTTCCAAGGATTTCATAATTGGACGTTGAACCCATTTCATATGATGGGAGTTGCCGGAGTATTAGGTGCAGCTATGTCTGGAAGCACGGGAGAACGTTCTTTTGCTGATATTATTACCAGTATTCGATACTGGGTTATTCATAGCATTACTATACCTTCCCTATTCATTGCGGGTTGGTTATTCGTCAGTACGGGTTTAGCTTACGACGTGTTTGGAAGTCCTCGGCCAAATGAGTATTTCACGGAAAGCCGACAGGGGATTCCATTGATAACCGGCCGTTTTGATTCTTTGGAACAACTCGATGAATTTAGTATGACCATAGATCGAACCTATCCAATTTTTACAGTGCGCTGGTTGGCTGTTCACGGACTAGCTGTACCTACCGTTTCTTTTTTGGGGTCAATATCAGCAATGCAGTTCATCCAACGAATGGCTACACAAACCGTTGAGGATAGTTCTAGATCTGGGCCAAGACGAACTACTGTAGGGGATTTATTGAAACCATTGAATTCGGAATATGGTAAAGTAGCTCCGGGATGGGGGACTACACCACTTATGGGGGTCGCAATGGCTCTATTTGCGATATTCCTATCTATTATTTTGGAAATTTATAATTCTTCCGTTTTACTGGATGGAATTTCAATGATGCTTACTCTCAAACTCTTTGTTTACACAGTAGTGATATTCTTTGTTTCCCTTTTTATCTTTGGATTCTTATCTAATGATCCAGGACGCAATCCTGGACGTGAGGAAATGGCCGATACTACTGGAAGGATTCCTCTTTGGCTGATAGGTACTGTAACTGGTATTCTTGTGATCGGTTTAATAGGTGTTTTCTTTTACGGTTCATATTCTGGGTTGGGTTCATCTCTCATGCTTAATATCTTTAGTTTAATCGGTATCTGTCTTAATTCTGTCCTTTATTCGAGTAGTTTTTTCTTCGCCAAATTGCCCGAAGCTTATGCCATTTTCAATCCAATCGTAGATGTTATGCCTGTCATACCTGTACTCTTTTTTCTCTTAGCCTTTGTTTGGCAAGCCGCTGTAAGTTTTCGAATGACACAATCAAACCCGAATGAACAAAATGTTGAATTGAATCGTACCAGTCTATACTGGGGTTTATTACTCATTTTTGTACTCGCTGTTTTATTTTCCAATTATTTCTTCAATATGGAAGTCAATATTCTCGCATTTATTGCTACTGCACTGTTCATTCTAGTTCCTACTGCCTTTTTACTTATTATCTACGTAAAAACAGTCAGTCAAAATGATATGGAAACAGCAACCCTAGTCGCCATCTCCATATCTGGTTTACTTGTAAGCTTTACTGGGTACGCCTTATATACCGCTTTTGGGCAACCCTCTCAACAACTAAGAGATCCATTCGAAGAACACGGGGACATGGAAGCATTGGTTTATACATTCCTTTTAGTCTCGACTTTAGGGATAATTTTTTTCGCTATCTTTTTTCGAGAACCGCCTAAGGTTCCGACTAAAAAAATGACTATTGCTTTCCAATTAGCTGTTTTTGCATTAATTGCGACTTCATCAGTCTTACTGATTAGTGTACCTGTTGTATTTGCTTCTTCTGATGGTTGGTCAAGTAACAAGAATGTTGTATTTTCCGGTACATCATTATGGATTGGATTAGTCTTTATGCGTTGGAGACGTTTCGTATTTGAAGCAATTTATAAAGCGCAGGCCGAAACGGGTGAAATCAAAGGACATTACTTAAATGCTACTGCGGGTACATGTGAAGAAATGATCAAAAGGGCCGTATTTGCCAGAGAATTGGGAGTTCCTATCGTAATGCATGATTACTTAACTGGGGGATTCACTGCAAATACTAGTTTGGCTCATTATTGCCGCGACAATGGCCTACTTCTTCACATCCACCGCGCAATGCATGCAGTTATTGATAGACAGAAAAATCATGGTATGCATTTTCGTGTACTAGCTAAAGCATTACGTATGTCTGGTGGAGATCATATTCACGCTGGTACAGTAGTAGGTAAACTGGAAGGGGAACGCGAGATGACTTTGGGTTTTGTTGATTTATTACGTGATGATTTTATTGAAAAAGACCGTAGTCGTGGTATCTTTTTCACTCAAGATTGGGTCTCTATGCCGGGTGTTATACCTGTGGCTTCAGGGGGTATTCATGTTTGGCATATGCCTGCTCTTACCGAAATCTTTGGAGATGATTCCGTACTACAGTTTGGTGGAGGAACTTTAGGGCACCCTTGGGGAAATGCACCTGGTGCAGTAGCTAATCGGGTGGCTTTAGAAGCGTGTGTACAAGCTCGTAATGAAGGACGTGATCTTGCTCGTGAAGGTGCTGAAATTATCCGTGAAGCTAGCAAATGGAGCCCTGAGCTAGCCGCTGCTTGTGAAGTATGGAAACAGATTAAATTCTTCGAACCGGTAGATATGATTCAACCTCAAACCCTTTTGAATGTAGCGGATAACAGCGGAGCTCGAAAATTGATGTGTATTCGAATCATAGGAGCTGGTAATCACCGATATGCTCATATTGGTGATGTTATTGTTGCTGTAATCAAAGAAGCAGTTCCCAATATGCCTCTAGAAAGATCAGAAGTAATTAGAGCTGTAATTGTACGTACATGTAAAGAACTCAAACGTGAAAACGGTATGATAATACGATATGACGACAATGCTGCAGTTGTCATTGATCAAGAAGGAAACCCAAAAGGAACTCGAGTTTTTGGTGCGATCGCTCGAGAATTGAGACAGTTGAATTTTACTAAAATAGTTTCATTAGCTCCCGAAGTATTAATGAAAGGAATATCTTGTCGAGGCAATCATATTTGTTTCGGCAGATACGCTCTTCAGGCACTTGAACCTGCTTGGATTACAGCTAGACAAATAGAAGCAGGGCGAAGAGCAATGACACGATATGCGAAAATATGGGTACGTATATTTCCCGACAAACCTGTTACAGTAAGACCCGCGGAAACGCGTATGGGTTCGGGGAAGGGATCCCCCGAATATTGGGTATCCGTTGTTAAACGGGGTCGAATACTTTATGAAATGGGTGGAGTATCAGAAACTGTAGCTAGAGCAGCTATCTCAATAGCTGCGCGCAAAATGCCTATACAAACTCAATTTCTTATGCCCTTAGGCACGGCCATACATAACATAGAAATCACACGTGGAAAGGGTGGACAATTAGCTAGAGCAGCAGGTGCTGTAGCGAAACTGATTGCAAAAGAGGGTAAATCGGCCACATTAAGATTACCATCTGGGGAGGTCCGTTTGATATCCAAAAACTGCTTAGCAACAGTCGGACAAGTGGGTAATGTTGGGGTGAACCAAAAAAGTTTGGGTAGAGCCGGATCTAAGTGTTGGCTAGGTAAGCGTCCTGTAGTAAGAGGGGTAGTTATGAACCCTGTAGACCATCCCCATGGGGGCGGTGAAGGGAGAGCCCCAATTGGGAGAAAAAAACCCACAACCCCTTGGGGTTATCCTGCGCTTGGAAGAAGAAGTAGGAAAAGGAAAAAATATAGTGATAGTTTTATTCTTCGTCGAGGATATACAGCTCGGAGACGTCGAACAAAAATTGCATCAACCTTTAGAGGGGCTCATTCAAGACTTACTCGAACGATTACTCAACAGAAAATGAGAGCTTTGGTTTCCTCTCATCGAGATAGAGGCAGACAAAAGAGGGATTTTCGTCGTTTGTGGATCACTCGGATAAATGCAGTAACTCGTGAGAATAAGGTATTCCATAGTTATAGTATATTAATACACAATCTGTACAAGAAGCAATTGCTTCTTAATCGTAAAATACTTGCGCAAATAGCTATATCAAATAAGAGTTGTCTTTACATGATTTCCAATAAGATTTTCATTAGTAAAGGACGTAGTTATCTGATAAAAAATATTTGGAAGAAAAAAGGATATTTAGCTGCAGTAAAAGCTTTTTCTTTAGCGAAACACAATACACCCAGTCGATTAGAATTGAGAAAACTTTGTCGCTATTGTCATAAGCATACAATTCATGGGGAAATCAAGATGAAAATAAGGGCTTCCGTTCGTAAAATTTGTGAAAAATGTCGCCTGATTCGCAGGCGTGGGCGAATTATAGTGATTTGTTCCAATCCGAAACATAAACAGAGACAAGGGACTCGAACACTACAGTGGAAGTGTGTTGAATCAAGAGTAGACAGTAAGCGTCTTTATTATGGTCGTTTCATTCTGTCACCACTTATGAAAGGTCAAGCTGATACCATCGGTATTGCCATGCGAAGGGCTTTACTTGGAGAAATAGAAGGAACATGTATCACACGTGCAAAATCTGAGAAGGTGCCACATGAATATTCTACGATAGTAGGTATTGAGGAATCAGTACATGAAATCTTACTAAATTTGAAAGAAATTGTATTGAGAGGTAATCTCTATGGAGTTAGAGACGCGTTGATTTGCGTACCTAGATACGTAACCGCTCAAGATATCATCTCACCACCTTCCGTAGAAATAGTTGACACGACACAACATATAGCTAACCTGACGGAACCAATTGATTTGTGTATTGGATTACAAATCAAGAGAGATCGCGGATATCGTAGTTATCCTATAGATGCTGTATCCATGCCTGTTCGAAATGCGAATCATAGTATTCAAGAGATACTTTTTCTAGAAATATGGACAAATGGAAGTTTAACTCCTAAGGAAGCACTTTATGAGGCTTCTCGTGATTCGGGGGTTTTAGTTATAGCCGAACACGAAGGAAAGATCATTTATACTGATACTCACAAGATCGTGTTATCAAGTAATGGGATTCCATTAGTTATGTATCAACGTTCCAACAAAAATACTTGTATGCATCAAAAACCTCGGGTTCGGCGGGGTAAATGCATTAAAAAAGGACAAATTTTAGCGGACGGTGCAGCTACAGTTAGTGGGGAACTCGCTTTAGGAAAAAACGTATTAGTAGCTTATATGCCATGGGAGGGTTACAATTCTGAAGATGCAGTACTAATTAGCGAACGTCTGGTATATGAAGATATTTATACTTCTTTTCACATCCGAAAATATGAAATTCAGACTCATGTGACAAGCCAACCTGAAAGAATTACTAAGGAAATACCGCATCTGGAGGCTCATTTACTCCGCAATTTGGACAGAAATGGAATTGTGATGCTGGGATCTTGGGTAGAAACAGGTGATATTTTACAGATTAATAGGATGATCGACCAGTATAAACATCAACAACTTCGAATTGGACCAGTTTCTCCTCAACAAATAAAGGCTTGGGCCAACAAAATCGGAGAGGTGACAAAACCCTATACTTTTCATTATAAAACCAATAAACCAGAAAAAGATGGATTGTTTTGCGAAAGAATCTCTGGACCCATAAAAAGTGGAATTTGTGCTTGTGGAGCTGAAAAAGAAGACCCGAAATTTTGCGAACAATGCGGGGTAGAATTTGTTGACTCTCGGATACGAAGATATCAAATGGGATACATCAAACTCGCATGTCCAGTGACTCATGTGTGGTATTTGAAACGTCTTCCTAGTTATATCGCGAATCTTTTAGATAAACCCCTTAAGCAATTAGAAGGCCTAGTATACTGCTTCTCTTTTGCTAGGCCCATAGCTAAAAAACCTACTTTTTTACGATTACGAGGTTCATTCGAATATGAAATCCAATCCCGGAACTACAGTATCCCACTTTTTTTTACATTTCGAAATCGAGAAATCTCTACAGGAGCAGGTGCTATCAGAGAACAATTAGCTGATTCGGATTTGCGAATTATTATAGATAATTCATTGGCAGAATGGAAAGAATTATGGGAAGATAGAAAAAGAAGAAGAAAGGATTTTTTGGTTAGACGTATGGAATTAGCTAAACATCTTATTCGAACAAATGTAGAACCAGAATGGATGGTTTTGTGCTTATTACCAGTTCTTCCTCCCGAATTGAGACCAATCATTCAGATAGATGGAGGTAAACTAATGAGTTCGGATATTAATGAACTCTATAGAAGAGTTATCTATCGGAACAATACTCTTACTTCTACGCCAGGGGAATTAGTAATGTGTCAGGAGAAATTAGTACAAGAAGCCGTGGATACACTTCTTAATGGGATCCGCCAACCAATGAGGGATGGTCATAATAAAGTTTACAAGTCATTTTCGGATGTAATTGAAGGTAAAGAGGGAAGATTTCGTGAGACTCTGCTTGGTAAACGGGTCGATTATTCGGGGCGTTCCGTCATTGTTGTGGGTCCTTCGCTTTCATTACATCAATGCGGATTACCTGGAGAAATAGCAATAGAGCTTTTCCAAACATTTGTAATTCGTGGTCTAATCAGGCAACATGGTGTTTCTAACATAGGGATTGCTAAAAGTAAAATTCGGGAAAAAGAACCGATTGTATGGGAAATACTGCAAGAAGTTATGCAGGGGCATCCTGTATTGTTGAATAGAGCACCCACCCTGCATAGATTAGGCATACAGGCGTTCCAACCCATTTTAGTGGAGGGACGTGCTATTTGTTTACACCCATTAGTTTGTAAGGGCTTCAATGCAGACTTTGATGGGGATCAAATGGCTGTTCATGTACCTTTATCTTTGGAAGCTCAAGCGGAGGCCCGTTTACTTATGTTTTCTCATATGAATCTCTTGTCTCCAGCTATTGGAGATCCCATTTCCGTACCAACCCAAGATATACTTATCGGACTCTATGTATTAACGATCGGGAATCGTCGAGGTATTTGTGCAAATATGTATAATTGCAGAAACTATCAAAATAAAGAACCGTATTTTTGTAGTTCCTATGATGCACTTGGAGCTTATCGGCAGAAACGAATCAGTTTAGATAGTCCTTTGTGGCTCCGATGGCGTGTCATTGGGTCAAGAGAAGTTCCCATCGAAGTTCAATACGAATCTTTGGGTACTTATCATGAGATTTATGGGCACTATCTAATAGTAGGAAGTGTAAAAAAAGAAATCCGTTGTATATACATTCGAACCACTCTCGGTCATATTTCCTTTTATCGAGAAATAGAAGAAGCCATACAAGGGTTTTGTCGGGCCATAAATTTAGCAACACTTTTCCCTCGGGATATCTTGCAGGAAAAGGATAATGTCCAACTTAGAGTTGTCAATTATATCCTTTATATTCGAGGAATTTATCACACAAGTATTCAATTAGTTCGGACTTGCTTAGTATTGAATGACCAAGAACAAGAAGAGGTTCATTCCTTTGTTGAGGTAAGGGCATATCTAATTCGCGATTTCATAAGAATTGAGTTAGCCGGAAAAAGGTATGATAGGGCAAGTTCCGGATTGATTCCCAATGGATTAGATTCCAAGGCGAAGATTGGTACGTTGTTGATAATTTTGTCATCATCCAATTGTTCTCGAATTCTCTTAGGCGCTATTGTACCTAAAAATTTTTATTCATCTTACATAACTCATAATCAGATCGTGTTAAAGAAATATCTTAAATACTGTTTAATAGATGAAAATAGGAGGATTTATAATCCCTTGAACCCATTCCATTTGAATTGGTTTCTCCATCATGATTGTTGTGAAGAGACATCGACCAAAATTAGCCTTGGACAATTTATTTGTGAAAATGTATGTCTATTTGTAAAAAAATCTGGTCAAATTTTAATTGTTAATGTCGACTCTTTAGTTATAAGATCCGCTAAGCCTTATTTGGCTACTCCTGGAGCAACTGTTCATGGTCATTATGGGAAAATCCTTTACGAAGGAGATACATTAGTTACATTTATATATGAAAAATCGAGATCTGGTGACATAACGCAAGGTCTTCCAAAAGTAGAACAAATCTTAGAAGTGTCACTATCGATGAACCTCGAAAGGAGAGTTGAAGGCTGGAACGAACGTATACCAAGAATTCTTGGGACCCCCTGGGGGTTTTTGATTGGAGCTGAGCTAACCATAGCCCAAAGTTGTATCTCTTTGGTTAATAAGATCCAAAAGGTTTATCGATCCCAGGGGGTACAGATCCATAATAGACATATAGAGATTATTGTACGTCAAGTAACATCAAAAGTGTTGGTTTCAGAAGATGGAATGTCTAATGTTTTTTCGCCTGGAGAATTAATCGGATTGTTGCGAGCGGAACGAGCAGGGCGTGCTTTGGACTCGATCTGTTATCGGGCAATCTTATTGGGAATAACAAGAGCGTCTCTGAATACTCAAAGTTTCATATCCGAAGCAAGTTTTCAAGAAACCGCTCGAGTTTTAGCAAAAGCTGCTCTACGAGGTCGTATTGATTGGTTGAAAGGCCTGAAAGAGAACGTTGTTCTGGGGGGGATTATACCTGTTGGTGGATTCAAAAAAGGGCGTATTGGTTCACGTAAGAATGGGCGTAGAATACCAAAAGGCGTTATTCATGTTCAAGCGAGTTTCAACAATACCATTATAACTGTTACAGATGTACGGGGTCGGGTAGTTTCTTGGGCCTCCGCTGGTACTTCTGGATTCAAAGGCACAAGAAGAGGAACACCTTATGCTGCTCAAGCCGCAGCGGTAAATGCTATTCATACAGCGGGTATGCAACGAGCAGAAGTTATGATAAAGGGTCCTGGTCTCGGAAGAGATGCAGCATTACGAGCCATTCGTAGAAGTGGTATATTATTAAGTTTCGTACGTGATATAACACCTATGCCGCATAATGGATGTCGACCTCCTAAAAAAAGACGTGTGATGGCAAGAAAAAGTTTGATTCAGAGGGAGAACAAGCGGAAAAATTTGGAACAGAAATATCATTTGATTCGCCGATCCTCAAAAGAAAGCAAAGTTTCATCGTTGGAAAAATGGGAAATTCATGGAAAATTGCAATCCCCACCACGTAATAGTGCACCTATACGTCTTCATCGACGTTGTTTTTTGACTGGAAGACCTAGAGCTAACTATCGAGACTTTGGCCTATCCGGACACATACTTCGGGAAATGGTTTATGCATGTTTGTTACCGGGCGCAACAAGATCAAGTTGGGTAAAACTTCGTTTAAAACGATGTGGTAGAAAGTTTTACGATCCGATAAAGAATCAAACTTATTTAAACGTTCCTGCTATTCTATATTTCTTTGAAAAAGGTGCTCAACCTACAGGAACTGTTTATGATATTTTAAGGAAGGCAGAATTCTTT????????????????????????????????????????????????????????????????????????????????????????????????????????????????????????????????????ATGACAAGAAGATATTGGAACATCAATTTGGAAGAGATGATGGAAGCAGGAGTTCATTTTGGTCATGGTACTAAGAAATGGAATCCTAGAATGGCCCCTTACATCTCTGCAAAGCGTAAAGGTATTCATATTACAAATCTCGCAAGAACTGCTCGTTTTTTATCAGAAGCCTGTGATTTAGTTTTTGATGCATCAAGTAGGGGAAAAAGCTTCTTAATCGTCGGTACCAAAAATGCATCGGATTCAGTAGCATCAGCTGCAGAAGATGAAAAAATACGGAATTGTATCAAGAACTATGTACAATTCGAAGGAATTGCACGTATAACAATTCAAAAAAAATTACAGATGAATGTACAAAAGGAGGTAAACCGGAGACTCAACATTGCTATCACAAGAGTTGAAAAACCTTATGGACAACCTAATATTCTTGCAGAATATATAGCTTTACAATTAAAAAATAGAGTTTCGTTTCGAAAAGCAATGAAAAAAGCTATTGAATTAACTGAAACGGATACAAAGGGAATTCAAGTGCAAATAGCAGGCCGTATCGACGGAAAAGAAATTGCACGTGTCGAATGGATCAGAGAGGGTAGAGTTCCCCTACAAACAATTCGCGCTAAAATTGATCATTCTTCCTATACAATTCGAACTATTTATGGAGTATTAGGTATAAAAATTTGGATATTTGTAGACATGTCTCGTTACCGGGGACCTCGTTTTAAAAAAATACGCCGTCTGGGAGCTTTACCAGGACTAACTAGTAAAAGACCTAACCAATTGCGTAAAAAATCGCAATATCGTATTCGTCTAGAAGAAAAACAGAAATTGCGTTTTCATTATGGTCTGACAGAGCGACAATTACTTAGATATGTACATATCGCTGGAAAAGCCAAAGGGTCGACGGGTCAGGTTTTACTACAACTACTTGAAATGCGTTTGGATAACATCCTTTTTCGATTGGGTATGGCTTCGACCATCCCCGGAGCCAGGCAATTAGTTAACCATAGACATATTTTAGTTAATGGTCGTATAGTGGATATACCAAGTTATCGTTGCAAACCCCGAATTACTGCGAAGGATAACCAAGGATCAAAAGGTCTGATTCAATTCCAATATAAAGGATTAGTAAATCAAATAATAGATAGTAAATGGATCGGTTTGAAAATAAATGAGTTGTTAGTCGTAGAATATTATTCTCGTCAGACTATGTTGGTTAACCGTATTATGAAACACGGAAAAAAATCATTGGCTTATCAAATTATCTATCGAGCCGTGAAAAAGATTCAACAAACAGAAACAAATCCACTATCTGTTGAGGCAAATAGAATGGGCAGGGACACTATTGCCGATCTAATAACTTCTATAAGAAATGCTGACATGGATAAAAAGGGAAGGGTTCGAATAGCATCTACAAATATCACCGAAAACGTTGTTAAAATACTTCTACGAGAAGGTTTTATTGAAAACGTTCGGAAACATCAGGAAAGTAACAAATATTTCTTGGTTTCAACTCTGCGAAGAAAAGGAATAATCAGCCGACCCGGCTTACGAATTTATTCCAACTATCAACGAATTCCTAAGATTTTAGGTGGAATGGGAATTGTAATTCTTTCTACTTCTCGAGGTATAATAACAGATCGAGAAGCTCGACTAGAAAGAATTGGAGGAGAAATTTTGTGTTATATATGG??????????????????????????????????????????????????????????????????????????????????????????????????????????????????????????????????????????????????????????????????????????????ATGAATTGGCGATCAGAACATATATGGATAGAACTTATAAGGGGGTCTCGAAAAACAAGTAATTTTTGCTGGGCCTGTATCCTTTTTTTAGGTTCACTAGGATTCTTAGCGGTTGGAACTTCCAGTTATCTTGGTAGGAATCTGATATCCGTATTTCCATCTCAGCAAATTCTTTTTTTTCCACAAGGAATCGTGATGTCTTTTTACGGGATCGCAGGTCTATTCGTTAGCTCCTATTTGTGGTGCACAATTTTGTGGAATGTAGGTAGTGGTTATGACCGATTCGATAGAAAAGAAGGAATTGTGTGCATTTTTCGTTGGGGATTTCCTGGAATAAATCGTCGCATCTTCCTTCGCTTCCTTATGAGAGATATCCAATCAATCAGAATTGAGGTTAAAGAGGGTCTTTATCCTCGTCGTGTCCTTTATATGGAAATCAGAGGTCAAGGGGCCATTCCCTTGACTCGTACTGATGAGAATTTTACTCCACGAGAAATTGAACAAAAAGCTGCCGAATTGGCCTATTTCTTGCGCGTACCAATTGAAGTATTTACAGAAGTACAAACTATCAATTCTTTTTCTACATCGGAATTTTTCAAAGAAGTGTATGGACTAATATGGATTGTACCCATTTTGACCCTTATATTGGGAATCACAATAGGGGTACTAGTAATTGTGTGGTTAGAAAGAGAAATATCTGCAGCGATACAACAACGTATTGGGCCTGAATATGCAGGCCCGTTGGGAATTCTTCAAGCTATAGCGGATGGGACTAAACTACTTTTTAAAGAGGACCTCCTCCCATCTCGAGGAGATATTCGTTTGTTTAGTGTGGGACCGTCTATAGCGGTTATATCAATTCTACTAAGTTATTTAGTAATTCCTTTTGGGTATCGTCTTGTTTTAGCCGATCTCAGTATAGGTGTTTTTTTATGGATCGCCATTTCCAGTATTGCTCCTATTGGGCTTCTTATGTCAGGATATGGATCGAATAATAAATATTCCTTTTTAGGTGGTCTACGAGCTGCTGCTCAATCTATTAGTTATGAAATACCATTAACTCTATGTGTGTTATCAATATCTCTAAGTTCAAGTACAGTTGATATAGTTGAAGCACAGTCAAAATATGGTTTTTGGGGGTGGAATCTGTGGCGTCAGCCTATAGGATTTGTTGTTTTTCTAATTTCTTCTCTAGCCGAATGTGAGAGATTGCCCTTTGATTTACCAGAAGCGGAGGAGGAATTAGTAGCAGGTTATCAAACCGAGTATTCGGGTATCAAATACGGTTTATTTTATCTTGCTTCTTACTTAAATTTATTAGTTTCTTCATTATTTGTAACAGTTCTTTACTTAGGTGGGTGGAATTATATATCCATTCCTTTTGGAATGACAATGGGTATCCTAATTACATTAATTAAAGCTTATTTGTTTCTCTTCATTTCTATCACAACAAGATGGACTTTACCTAGGATGAGAATGGACCAGTTATTAAATCTTGGATGGAAATTTCTTTTACCTATTTCTCTAGGTAATCTGTTATTAACAACTTCTTCCCAACTTGTTTCATTAATGGAATTAAGATTTCCGAGGTTTAGCCAAGGCTTAGCTCAGGACCCCACTACTCGTCGTATTTGGTTTGGTATTGCTACCGCACATGACTTCGAGAGTCATGATGATATTACTGAGGAACGTCTTTATCAGAACATTTTTGCTTCTCACTTTGGACAGTTAGCAATAATCTTTCTGTGGACGTCAGGAAATCTGTTTCATGTGGCTTGGCAAGGAAATTTTGAGTCATGGATACAGGACCCTTTACATGTAAGACCAATTGCTCATGCAATTTGGGATCCTCATTTTGGTCAACCAGCTGTAGAAGCCTTTACTCGAGGAGGTGCTACCGGCCCAGTGAATATCGCTTATTCCGGTGTTTATCAGTGGTGGTATACAATCGGATTACGCACCAATGAAGATCTTTATACAGGAGCTCTTTTTCTATTATTTATTTCTGCTATATCTTTAATAGCGGGTTGGTTACACCTACAACCCAAATGGAAACCAAGCGTTTCGTGGTTCAAAAATGCTGAATCTCGTCTCAATCATCATTTGTCAGGACTTTTCGGAGTAAGTTCCTTGGCTTGGACAGGACATTTAGTTCATGTCGCTATTCCCGGATCCAGGGGAGAGTACGTCAGATGGAATAATTTCTTAGACGTATTACCCTATCCCCAAGGGTTGGGACCCCTTCTTACGGGTCAGTGGAATCTTTATGCCCAAAACCCTGATTCGAGTAGTCATTTATTTGGGACCTCCCAAGGGGCGGGAACTGCCATTCTAACCCTTCTTGGGGGATTCCATCCACAAACGCAAAGTTTATGGCTGACCGATATTGCTCATCATCATTTAGCTATTGCATTTATTTTTCTCATTGCTGGTCATATGTATAGAACTAACTTCGGGATTGGGCACAGTATCAAAGATCTTTTAGAAACACATATTCCTCCGGGGGGTCGATTAGGACGTGGGCATAAGGGTCTTTATGACACAATCAATAATTCGATTCATTTTCAATTAGGTCTTGCTCTAGCCTCTTTGGGGGTTATTACTTCCTTAGTAGCTCAACATATGTACTCCTTACCTGCTTATGCATTCATAGCACAAGACTTTACTACTCAAGCTGCCTTATATACTCATCACCAATACATTGCAGGGTTCATCATGACAGGAGCCTTTGCTCATGGAGCTATATTTTTCATTAGAGATTACAATCCGGAGCAGAATGAGGATAACGTATTGGCAAGAATGTTAGATCATAAAGAAGCTATCATATCTCATTTAAGTTGGGCCAGCCTGTTTCTGGGGTTCCATACCTTGGGCCTTTATGTTCATAACGACGTCATGCTCGCTTTTGGTACTCCGGAAAAACAAATCTTGATCGAACCTATATTTGCCCAATGGATACAATCTGCTCATGGTAAGACTTCATATGGGTTCGATGTACTCTTATCTTCAACGAATGGCCCAGCCTTCAATGCAGGTCGAAGCATATGGTTACCGGGATGGTTGAATGCTGTTAATGAGAATAGTAATTCACTTTTCTTAACAATAGGCCCTGGCGATTTCTTGGTTCATCATGCTATTGCTCTAGGTTTGCATACAACTACATTGATTTTAGTAAAAGGTGCTTTAGATGCACGTGGTTCCAAATTAATGCCGGATAAAAAGGATTTCGGTTATAGTTTTCCTTGTGACGGCCCAGGACGCGGCGGTACTTGTGATATTTCTGCTTGGGACGCATTTTATTTGGCAGTTTTCTGGATGTTAAATACCATTGGATGGGTTACTTTTTATTGGCATTGGAAACACATCACATTATGGCAGGGTAATGTTTCACAATTTAATGAATCCTCCACTTATTTGATGGGATGGTTAAGAGATTATCTATGGTTAAACTCTTCACAACTTATCAATGGATATAATCCTTTTGGTATGAATAGTTTATCGGTATGGGCGTGGATGTTCTTATTTGGACATCTTGTTTGGGCTATTGGATTTATGTTCTTAATTTCATGGCGTGGATATTGGCAAGAATTGATTGAAACTTTAGCATGGGCTCATGAACGCACACCTTTGGCTAATTTGATTCGATGGAGAGATAAGCCGGTGGCTCTTTCCATTGTACAAGCAAGATTGGTTGGA
>Cyperus_aoensis_Cyperus_aoensis
[truncated: 2,909,742 more chars]
