# Supplementary material for: Organelle Phylogenomics and Extensive Conflicting Phylogenetic Signals in the Monocot Order Poales
Source: Front Plant Sci. 2022 Jan 31;12:824672. doi: 10.3389/fpls.2021.824672 (PMC8841755; doi:10.3389/fpls.2021.824672)
Supplement: Supplementary file 7 [file Data_Sheet_2.ZIP › 18-80PG-half_outlier_removed_EJ12.fas]

>Aeluropus_lagopoides_MK622397
???????????????????????????????????????????????????????????????????????????????????????????????????????????????????????????????????????????????????????????????????????????????????????????????????????????????????????????????????????????????????????????????????????????????????????????????????????????????????????????????????????????????????????????????????????????????????????????????????????????????????????????????????????????????????????????????????????????????????????????????????????????????????????????????????????????????????????????????????????????????????????????????????????????????????????????????????????????????????????????????????????????????????????????????????????????????????????????????????????????????????????????????????????????????????????CGAGTCGACGAAATTCATAAAATTCTCCGCGAACGTATTGAACAATATAATAGGAAAGTAGGAATTGAGAATATCGGTCGCGTAGTTCAAGTGGGGGATGGGATTGCTCGTATTATAGGTCTTGGTGAAATAATGTCAGGTGAATTAGTCGAATTTGCAGAAGGGACTAGAGGTATTGCTCTGAATTTGGAATCCAAAAATGTTGGGATTGTATTAATGGGCGATGGGTTGATGATACAAGAGGGAAGTTTTGTAAAAGCAACAGGGAGAATTGCTCAGATACCCGTGAGCGAGGCTTACTTGGGTCGTGTTATAAATGCTCTCGCTAAACCTATTGATGGGAGAGGCGAAATTGTCGCTTCGGAATCTCGCTTAATTGAATCTCCTGCTCCGGGTATAATTTCCAGGCGTTCCGTGTATGAACCCCTTCAAACAGGGCTTATTGCTATCGATTCGATGATCCCCATAGGGCGCGGTCAGCGAGAGTTAATTATTGGGGACAGACAGACTGGCAAAACAGCAGTAGCCACAGATACAATTCTTAACCAAAAAGGGCAAGATGTAATATGTGTTTATGTAGCTATCGGTCAAAGAGCATCCTCCGTGGCTCAAGTAGTAACTACTTTCCAAGAAGAGGGGGCCATGGAATACACTATTGTAGTAGCTGAAATGGCGGATTCACCCGCTACATTACAATATCTCGCTCCTTATACGGGAGCAGCCCTGGCTGAGTATTTTATGTACCGCGAACGGCATACTTTAATAATTTATGATGATCTCTCCAAACAGGCACAAGCTTATCGCCAAATGTCCCTTCTATTAAGAAGACCCCCCGGCCGCGAAGCTTATCCAGGGGATGTTTTTTATTTGCATTCACGCCTTTTAGAAAGAGCCGCTAAATTAAATTCTCTTTTAGGCGAAGGGAGTATGACCGCTTTACCAATAGTGGAGACTCAATCTGGAGACGTTTCTGCCTATATTCCTACTAATGTAATCTCCATTACAGATGGACAAATATTCTTATCCGCGGATCTATTCAATGCCGGAATTCGACCTGCTATTAATGTGGGTATTTCTGTTTCCAGAGTAGGATCCGCAGCTCAAATTAAAGCCATGAAACAAGTAGCTGGCAAATCAAAATTGGAACTAGCTCAATTCGCAGAGTTACAAGCCTTTGCACAATTCGCCTCTGCTCTCGATAAAACAAGTCAGAATCAATTGGCAAGGGGTCGACGATTACGGGAATTGCTTAAACAATCCCAATCAAACCCTCTACCAGTGGAAGAGCAGGTAGCTACTATTTATACCGGAACGAGAGGATATCTTGATTCGTTAGAAATTGAACAGGTAAAGAATTTTCTGGATGAGTTACGTAAACACCTAAAAGATACTAAACCTCAATTCCAAGAAATTATATCTTCTAGCAAAACATTCACCGAGCAAGCGGAAATCCTTTTGAAGGAAGCTATTCAGGAACAGCTTGAACGTTTTTCCCTTGGGCGTATTGATCAAATTATTGGACCCGTGCTGGATATTACTTTTCCCCCGGGCAAGTTGCCTTATATTTATAACGCTTTGATAGTCAAGAGTCGGGACACTGCCGATAAGCAAATTAATGTGACTTGTGAGGTACAACAATTATTAGGAAATAATCGAGTTAGAGCTGTAGCTATGAGTGCTACAGACGGATTGATGAGAGGAATGGAAGTGATTGACACAGGAGCTCCTCTTAGTGTTCCGGTCGGTGGAGCTACTCTCGGAAGAATTTTTAACGTTCTTGGGGAGCCTATTGACAATTTGGGTCCTGTAGAGACTAGTGCAACATTCCCTATTCATAGATCCGCGCCTGCCTTTATTGAGTTAGATACGAAATTATCTATCTTTGAAACAGGTATTAAGGTGGTCGATCTTTTAGCTCCTTATCGGCGTGGAGGAAAAATCGGACTATTTGGAGGGGCAGGAGTAGGTAAAACAGTACTCATCATGGAATTAATCAATAACATTGCTAAAGCTCATGGAGGCGTATCCGTATTTGGCGGAGTAGGGGAACGGACTCGTGAAGGAAATGATCTTTATATGGAAATGAAGGAATCCGGAGTAATTAATGAAAAAAATATTGAGGAATCAAAGGTAGCTCTAGTCTATGGACAAATGAATGAACCGCCGGGAGCTCGTATGAGAGTTGGTTTAACTGCCCTAACTATGGCAGAATATTTCCGAGATGTTAATAAGCAAGACGTGCTTTTATTCATCGATAATATCTTTCGTTTTGTTCAAGCAGGATCGGAGGTATCCGCCTTATTAGGGAGAATGCCCTCTGCAGTGGGTTATCAACCTACCCTTAGTACAGAAATGGGTTCTTTACAAGAAAGAATTGCTTCTACCAACAAGGGATCGATAACTTCGATCCAAGCTGTTTATGTACCTGCGGACGATTTGACCGACCCTGCTCCTGCCACAACATTTGCACATTTGGACGCTACTACCGTACTTTCCAGAGGATTAGCTTCCAAGGGTATTTATCCCGCAGTAGATCCTTTAGATTCAACCTCAACTATGTTACAGCCTCGGATCGTTGGCAAGGACCATTATGAAACTGCGCAAAGAGTTAAAGAAACTTTACAGCGTTATAAGGAACTTCAGGACATTATTGCAATTCTTGGGTTGGATGAATTATCGGAGGAGGATCGTTTAACTGTAGCAAGAGCACGAAAAATTGAGCGGTTCTTATCACAACCGTTCTTTGTGGCAGAAGTTTTTACCGGTTCTCCAGGAAAGTATGTTAGTCTTGCAGAAACAATTAGGGGGTTTCAACTAATCCTTTCCGGAGAATTAGATGGCCTACCCGAACAGGCTTTTTATTTGGTGGGGAACATCGATGAAGCTAGCACGAAAGCTATAAACTTATTAAATCTTTATGTACTGACTCCTAAACGAATTATTTGGGATTGTGAAGTGAAAGAAATCATTTTATCTACTAATAGCGGCCAAATTGGTGTATTACCAAACCACGCCCCCATTAACACAGCTGTAGATATGGGTCCTTTGAGAATAAACGATCAATGGTTAACGGCGGTTCTGTGGAGTGGTTTTGCGAGAATAGTTAATAATGAGATCATCATTTTAGGAAATGATGCAGAACTGGGTAGTGACATTGATCCAGAAGAAGCTCAACAGGCACTTGAAATAGCCGAAGCTAACTTGAGTAGAGCTGAGGGTACGAAAGAATTGGTTGAAGCAAAACTAGCTCTCAAACGGGCTAGGATACGAGTCGAGGCTATCAATTGGATTCCCATGAAAAATGTAACCCATTCTTTTGTTTTTTTAGCTCACTGGCCATTCGCTGGGAGTTTCGGGCTTAATACCGATATTTTAGCAACAAATCTAATAAATCTAACTGTAGTGGTTGGCGTATTGATTTTTTTTGGAAAGGGAGTGTTAAAAGATTTATTAGATAATCGAAAACAGAGGATCTTAAGTACTATTCGCAATTCGGAAGAATTGCGTAGAGGGACCCTTGAACAACTCGAAAAAGCTCGGCTTCGATTACAGAAAGTCGAACTAGAAGCAGATGAGTATCGGATGAATGGATACTCTGAGATAGAACGAGAAAAAGCAAATTTGATTAATGCTACTTCTATGAGTTTGGAACAATTAGAAAAGTCTAAAAATGAAACCCTTTATTTTGAAAAACAAAGAGCGATGAATCAGGTCCGACAACGGGTTTTCCGACAAGCCGTACAAGGAGCTCTAGGAACTCTGAATAGTTGTTTGAATACCGAGTTACATTTCCGTACGATTCGTGCTAATATTGGCATTCTAGGGGCCATAATGAATCCACTAATTGCTGCTGCTTCCGTTATTGCTGCTGGATTGGCTGTAGGGCTTGCTTCTATTGGGCCTGGAGTTGGTCAAGGTACTGCTGCAGGACAAGCTGTAGAGGGTATTGCGAGACAGCCAGAAGCAGAAGGGAAAATACGAGGTACTTTATTGCTTAGTCTAGCTTTTATGGAAGCTTTAACAATTTATGGACTGGTTGTGGCACTAGCGCTTTTATTTGCGAACCCTTTTGTTATGAATATTACACCATGTTCC------ACACTCAAGGGGTTGTATGATATATCAGGCGTAGAAGTAGGCCAACACTTCTATTGGCAAATAGGAGGTTTCCAAATTCATGCCCAAGTACTCATCACTTCTTGGGTCGTAATTACTATCTTGCTGGGTTCAGTTATCATAGCTGTTCGGAATCCACAAACCATCCCAACCGACGGTCAGAATTTCTTCGAATATGTCCTTGAGTTTATTCGAGATTTGAGCAAAACTCAGATTGGAGAAGAATATGGTCCCTGGGTTCCCTTTATTGGAACTATGTTCCTTTTTATTTTTGTTTCGAATTGGTCGGGTGCTCTTTTACCTTGGAAAATTATAGAGTTACCCCATGGGGAATTAGCTGCGCCCACGAATGATATAAATACTACTGTTGCTTTAGCTTTACTCACATCAGCGGCATATTTTTATGCGGGTCTTAGCAAAAAAGGATTGAGTTATTTCGAGAAATATATTAAACCAACCCCAATCCTTTTACCAATTAACATCCTAGAAGATTTCACAAAACCATTATCGCTTAGTTTTCGACTTTTTGGAAATATATTGGCGGATGAATTAGTCGTTGTTGTTCTTGTTTCTTTAGTCCCCTTAGTAGTCCCTATACCGGTCATGTTTCTTGGATTATTTACAAGCGGTATTCAAGCTCTTATTTTTGCAACGTTAGCCGCAGCCTATATAGGTGAATCCATGGAAGGTCATCATATGCTATTTGCAACTTTAGAACATATACTAACTCATATCTCTTTCTCGACTATTTCAATTGTGATTACGATTCATTTGATAACCTTATTAGTTCGTGAACTTAGGGGATTACGTGATTCGTCAGAAAAAGGAATGATAGCTACTTTTTTCTCTATAACAGGATTCTTAGTTTCTCGTTGGGTTTCTTCGGGACATTTTCCATTAAGTAATTTATATGAGTCATTGATCTTCCTTTCATGGGCTCTGTATATTCTTCATACTATTCCTAAGATAAAAAATGATTTAAGCGCAATAACTACGCCAAGTACTATTTTAACGCAAGGATTTGCCACATCAGGTCTTTTAACTGAAATGCATCAATCTACAATACTAGTACCTGCTCTCCAATCTCAGTGGTTAATGATGCATGTCAGTATGATGTTACTAAGCTATGCAACTCTTTTGTGCGGATCCTTATTATCCGCTGCTCTTCTAATCATTCGAAAGAATTTTGATTTCTTTTCTAAGAAAAAAAAAAAAACATTTTTTARTAAA---TTCTATGCAAAAAGAAGTGCCTTAAAAAACACCTCTTTT---TCATTTCCAAATTATTACAAATATCAATTAACTGAGCGTTTGGATTCTTGGAGTTATCGTGTTATTAGTCTAGGGTTTACCCTTTTAACCATAGGTATTCTTTGTGGAGCAGTATGGGCTAATGAGGCGTGGGGATCCTATTGGAATTGGGATCCTAAGGAAACTTGGGCATTTATTACCTGGACCATATTTGCAATTTATTTACATAGTACAAATCCAAATTGGAAGGGTACGAATTCTGCATTTGTAGCTTCGATAGGATTTCTTATAATTTGGATCTGCTATTTTGGTATCAATCTTTTAGGAATAGGTTTACATAGTTATGGTTCATTTACAATGAAAAAAAAGAAAGCATTGCCTTCTTTCCTATATCTTGTATTTATCGTACTTTTGCCCTGGGGAGTCTCTTTCTCTTTTAACAAATGTCTGGAACTTTGGATTAAGAATTGGTGGAATACCAGGCAACCTGAAACTCTCTTAACGGATATTCAAGAGAAAAGGATTCTAGAAGGATTCATAGAATTAGAAGAGCTTTCTCTCTTGGACGAAATGATAAAAGAGAAACCGAAGACACATGTACAAAAACCTCCTATAGGAATACACAAGGAAATAATACAATTAGCCAAAATAGATAATGAGGACCATCTCCATATCATTTTGAATTTATCAACAAATATAATCTGTTTGGCTATTCTAAGTGGTTCTTTTTTTCTAGGTAAAGAGGAACTTGTCATTTTGAATTCTTGGATTCAGGAATTCTTTTATAACTTAAATGACTCAATAAAAGCTTTTTTTATTCTTTTAGTTACGGATTTTTTTGTTGGATTTCACTCCACCCGCGGTTGGGAACTACTAATTCGTTGGGTCTACAACGATCTTGGATGGGCTCCTAACGAGCTAATTTTCACTATTTTTGTTTGCAGTTTTCCTGTGATTCTAGACACGTGTTTGAAATTTTGGGTCTTTTTTTGTTTAAACCGTCTATCTCCTTCGCTTGTAGTCATTTATCATTCAATTAGTGAAATGCCCATTGGTGTTCCAAAAGTACCTTACCGGATTCCCGGAGATGAAGAAGCGACTTGGGTTGACTACAATGTTATGTATCGAGAAAGGACACTTTTTTTAGGTCAAGAGATTCGTTGCGAGATCACGAATCATATTACAGGTCTCATGGTATATCTCATTAGCGATATTTTTTTGTTTATAAACTCTCCCGGCGGGTGGTTAATCTCAGGAATGGCGATTTTTGATACGATGCAAACGGTGACACCAGATATATATACAATATGCCTCGGAATAGCCGCGTCCATGGCCTCCTTCATTCTGCTTGGAGGAGAACCCACTAAACGTATAGCATTCCCTCACGCTAGAATTATGCTTCACCAACCGGCTAGTGCTTATTATCGGGCAAGGACAGAATTTTTACTAGAAGTGGAAGAGTTACACAAAGTTCGCGAAATGATCACAAGGGTTTATGCACTAAGAACAGGCAAGCCTTTTTGGGTTGTATCCGAAGACATGGAAAGAGATGTTTTTATGTCAGCAGATGAAGCCAAAGCTTATGGACTTGTCGATCCGAGAGAAGCAAAAGTTACTTTCGAAGGTTTAGTTACGGAAGCCCTACCCAACGGAATGTTCCGAGTTCGCTTAGAGAATACCATCATCCTGGGCTATATTTCAGGAAAAATCCGGTCCAGTTCTATACGAATACTGATGGGGGATAGGGTAAAAATTGAAGTAAGTCGTTATGATTCAAGCAAGGGGCGTATAATTTATAGACTTCCCCATAAGGATAAATCTCGTTTTGTTTACCCACTTCTCTTTCAGGAATATATTTATGCATTTGCCCATGATTATGTATTAAATGGTTCC---------GAACCTGTGAATAACAAGAAATTTAGTTCACTACTTGTGAAACGTTTAATTATTCGAATGTATCAGCAGAATTTTTGGATTAATTCGGTTAACCAAGATCGATTGTTGGATCACAGCAATCATTTTTTTTCGGAATTTTATTCTCAGATTCTATCTGAGGGGTTTGCAATCGTTGTAGAAATCCCATTTTCGCTAGGACAACTATCTTATCCGGAAGAAAAAGAAATACCAAAGTTTCAAAATTTACGATCTATTCATTCCATATTTCCCTTTTTAGAAGACAAATTTTTGCATTTACATTATCTATCACATATAGAAATACCCTATCCTATCCATTTTGAAATCTTAGTTCAACTCCTTGAATACCGGATCCAAGATGTTCCATCTTTGCATTTATTGCGATTCTTTCTCAACTATTATTCGAATTGGAATAGTCTTATTACTTCAATGAAAGAAAATAAAAGACTATCTCGATTCCTATATAATTCTTATGTATCAGAATATGAATTTTTCTTGTTGTTTCTTCGTAAACAATCTTCTTGCTTACGATTAACATCTTCTGGAACCTTTCTGGAACGAATCCACTTTTCTAGTAAGATGCAACATTTTGGGGTAATGTACCCAGGTTTTTTTCGGTGGTTTTTTATGGATCCTCTTATGCATTATGTTCGATATCAAGGAAAGGTAATTCTTGCATCAAAAGGAACTCTTCTTTTGAAAAAGAAATGGAAATCTTATCTTGTGAATTTCTCGCAATATTTTTTCTCTTTTTGGACTCAACCCCAAAGGATTCGTTTAAACCAATTAACAAACTCTTGCTTCGATTTTCTGGGGTACCGTTCAAGTGTACCAATAAATACTTTCTTAGTAAGAAATCAAATGCTGGAGAATTTTTTTCTAATAGATATTCGAATGAAAAAATTCGATACCACAGCCCCTGCTACTCCCCTCATTGGATCCTTATCAAAAGCTCAATTCTGTACTGGATCGGGGCATCCTATTAGTAAACCCATTTGGACTGATTTATCAGATTGGGATATTCTTGATCGCTTTGGTCGGATATGTAGAAATCTTTTTCATTATCATAGTGGATCTAAAAAACGGACTTTGTATCGACTAAAATATATACTTCGACTTTCATGTGCTAGAACTTTAGCTCGTAAACATAAAAGTACGGTACGAACTTTTATGCAACGATTAGGTTCGGTATTTTTAGAAGAATTTTTTACGGAAGAAGAGCAAGCTTTTTCTTTGATGATAATAGATAGGGTAGAGGTAGAAACTATCAATTCTTTTTCGAAATCGGAATTATTAAAAGAAGTCTATGGACTGATATGGATTCTACCTATTTTGACTCTCCTACTGGGAATCACAATAGAAGTACTTGTAATTGTGTGGTTAGAAAGAGAAATATCCGCATCGATACAACAACGTATTGGTCCTGAATATGCCGGCCCCCTAGGACTGCTTCAAGCTATAGCAGATGGAACTAAGCTGATTTTTAAAGAGGATATCCTCCCATCCCGAGGAGAAATTCCTTTATTTAGCATTGGACCCTCTATAGCAGTCATATCCGTTTTATTAAGTTTTTTAGTTATCCCTTTTGGATATCATTTTGTTTTAGCTGATCTTAGTATTGGTGTTTTTTTATGGATTGCCATTTCAAGTGTTGCTCCTATTGGTCTTCTTATGGCAGGATATAGCTCAAATAATAAATATTCTTTTTCAGGTGGTCTACGAGCAGCTGCTCAATCTATTAGTTATGAAATACCATTAACTTTTTGTGTGCTAGCAATATCTCTATTATCTAACAGTTCAAGTACRGTTGATATAGTTGAAGCACAGTCAAAATATGGTTTTTTTGGATGGAATCTTTGGCGTCAGCCTATAGGTTTTCTAGTTTTTCTAATTTCTTCTTTGGCAGAATGTGAAAGATTACCCTTTGATTTACCAGAAGCAGAGGAAGAATTAGTAGCGGGTTATCAAACCGAATATTCCGGTATTAAATATGGTTTATTTTATCTTGCTTCTTAYCTAAATTTATTAGTTTCCTCTTTATTTGTAACTGTTCTCTACTTAGGCGGGTGGAATTTTTCTATTCCCTATATATCCTTTTTTGGATTTTTCCAAATGAATAAAATTGTGGGAATTTTTGAAATGATAATGGGTATCCTTATTACATTAACTAAAGCTTTTTTATTTCTCTTCATTTCTATCACAATAAGATGGACTTTACCCCGGATGAGAATGGATCARTTATTAAATCTTGGATGGAAATTTCTTTTACCTATTTCTCTGGGCAATCTCTTATTAACAACTTCTTCCCAACTAGTTTCACTAATGAAAGCGTTTCATTTGCTTCTCTTCAATGGAAGTTTCATTTTCCCAGAATGTATCCTAATTTTTGGCCTAATTCTTCTTCTGATGATCGATTTAACCTCTGATCAAAAAGATAGACCTTGGTTCTATTTCATCTCTTCAACAAGTTTAGTAATAAGCATAACGGCCCTATTGTTCCGATGGAGAGAAGAACCTATAATTAGCTTTTCGGGAAATTTCCAAACGAACAATTTCAACGAAATCTTTCAATTTCTTATTTTATTATGTTCAACTTTATGTATTCCTCTATCCGTAGAGTACATTGAATGTACAGAAATGGCTATAACAGAGTTTCTGTTATTCGTATTAACAGCTACTCTAGGGGGAATGTTTTTATGTGGTGCTAACGATTTAATAACTATCTTTGTAGCTCCAGAATGTTTCAGTTTATGTTCCTACCTATTGTCTGGATATACCAAGAGAGATCTACGGTCTAATGAGGCTACTATGAAATATTTACTCATGGGTGGGGCAAGCTCTTCTATTCTGGTTCATGGTTTCTCTTGGCTATATGGTTCATCTGGGGGGGAGATCGAGCTTCAAGAAATTGTGAATGGTCTTATCAATACACAAATGTATAACTCCCCAGGAATTTCAATTGCGCTTATATTCATCACTGTAGGACTTGGGTTCAAGCTTTCCCCAGCCCCTTTTCATCAATGGACTCCTGACGTCTACGAAGGCTCCCCCACTCCAGTCGTTGCTTTTCTTTCTGTTACTTCGAAAGTAGCTGCTTCAGCTTCAGCCACGCGAATTCTCGATATTCCTTTTTATTTCTCATCAAACGAATGGCATCTTCTTCTGGAAATCCTAGCTATTCTTAGCATGATATTGGGGAATCTCCTTGCTATTACTCAAACAAGCATGAAACGTATGCTTGCATATTCGTCCATAGGGCAAATCGGATATGTAATTATTGGAATAATTGTTGGAGACTCAAATGATGGATATGCAAGCATGATAACTTATATGCTGTTCTATATCTCCATGAATCTAGGAACTTTTGCTTGCATTGTATTATTTGGTCTACGTACCGGAACTGATAACATTCGAGATTATGCAGGATTATACACGAAAGATCCTTTTTTGGCTCTCTCTTTAGCCCTATGTCTCTTATCCCTAGGAGGCCTTCCTCCACTAGCAGGTTTCTTCGGAAAACTCTATCTATTCTGGTGTGGATGGCAAGCAGGCCTATATTTCTTGGTTTCAATAGGACTCCTTACGAGCGTTCTTTCTATCTACTATTATCTAAAAATAATCAAGTTATTAATGACTGGACGAAACCAAGAAATAACCCCTTATGTGCGAAATTATAGAAGATCCCCTTTAAGATCAAACAATTCCATCGAATTGAGTATGACTGTATGTGTGATAGCATCTACTATACCAGGAATATCAATGAACCCCATTCTTGCAATTGCTCAGGATACCCTTTTTATGTTCCTGCTTCACGAATATGATATTTTTTGGACATTTCTAATAATAGCAAGCCTTATTCCTATTTTGGTATTTTGGATTTCAGGGCTTTTAGCCCCGATTAATGAAGGACCAGAGAAGCTTTCTAGTTATGAATCGGGTATAGAACCCATGGGGGGTGCTTGGTTACAATTCCGAATACGCTATTACATGTTTGCGCTAGTTTTTGTTGTTTTTGATGTGGAAACGGTCTTTCTCTACCCTTGGGCAATGAGTTTTGACGTATTGGGTGTATCCGTTTTTATCGAAGCTTTCATTTTCGTGCTTATCCTAGTTGTTGGTTTAGTTTATGCATGGCGAAAAGGAGCCTTGGAATGGTCTATGAGTTATTTTCCTTGGTTAACAATACTTGTTGTTTTACCGATATTTGCAGGTTCATTCGTTTTCTTTTTACCTCATAAAGGAAACAAAATCGTTAGGTGGTATACTATATCTATTTGTTTATTAGAATTCCTTCTAATGACTTATGCATTCTGTTATCATTTCCAATTAGAGGACCCCTTAATCCAATTAGGGGAGGATTCTAAATGGATAGATGTTTTTGATTTCCACTGGAGATTGGGAATCGATGGACTTTCATTAGGATCTATTTTATTGACAGGATTTATCACTACTTTAGCTACTTTAGCGGCTTGGCCAATTACCCGGAATTCGCGATTATTCTATTTTCTAATGCTAGCAATGTATAGCGGTCAAATAGGATTATTTTCTTCACGAGACCTTTTACTTTTTTTTATCATGTGGGAGTTAGAATTAATTCCTGTTTACTTACTTTTATCCATGTGGGGGGGGAAAAGGCGTCTATATTCAGCTACCAAGTTTATTTTGTATACTGCAGGCGGTTCCATTTTTTTCTTAATCGGAGTTCTGGGTATGGGCTTATATGGTTCCAACGAACCAACATTAGACTTGGAACGATTGATTAATCAATCATACCCTGCAACATTGGAAATACTACTTTATTTTGGCTTCCTTATTGCTTATGCTGTAAAATTGCCGATTATACCTCTACATACGTGGTTACCAGATACCCACGGGGAAGCACATTACAGTACATGTATGCTTTTAGCAGGAATCTTATTAAAGATGGGAGCATACGGATTGATTCGGATCAATATGGAATTGTTACCTCATGCTCATTATCTATTTTCCCCCTGGTTGGTAATAATAGGAGCGGTGCAAATAATCTATGCAGCTTCAACTTCTCTTGGTCAACGAAATTTCAAAAAAAGAATAGCCTACTCCTCCGTATCTCACATGGGTTTCATAATTATAGGAATTGGTTCCATAACCAACATTGGACTAAATGGAGCTATTTTACAAATATTATCCCATGGATTTATCGGTGCTACACTATTTTTCTTAGCAGGAACGGCTTGTGATAGAATGCGTCTTGTTTATCTCGAAGAACTAGGAGGGATATCTATACCAATGCCAAAAATGTTTACTATGTTTAGTAGCTTTTCAATGGCTTCTCTTGCCTTACCAGGAATGAGCGGTTTTGTTGCAGAATTAGTAGTATTTTTTGGACTAATTACTAGTCCAAAATTTATGTTAATGCCCAAAATGCTAATTACTTTTGTAATGGCAATTGGAATGATATTAACTCCTATTTATTTATTATCTATGTTACGCCAGATGTTCTATGGATACAAGTTATTTCATGTTCCAAACGCAAATGATTCTGGACCACGAGAACTCTTTCTTTTAATCTGTATCTTTTTACCAGTAATAGGAATTGGTATTTATCCAGATTTTGTTCTCTCGCTATCCGTTGACAGGGTAGAGGCTCTCTTATCCAATTATTATATGTTTGAGCATGTACTTTTTTTGAGTGTCTATTTATTTTCGATTGGTATCTATGGATTGATTACAAGCCGAAACATGGTTAGAGCTCTAATATGTCTTGAACTTATACTGAATTCAATTAATCTAAATCTCGTAACATTTTCTGCTCTATTTGATAGTCGCCAATTAAAAGGAGACATTTTCGCAATTTTTGTTATAGCCCTTGCGGCGGCTGAAGCAGCTATTGGATTATCCATTCTTTCTTCCATCCATCGTAACAGGAAATCAACTCGTATTAATCAATCGAATTTTTTGATGGAACATACATATCAATATGCCTGGGTAATCCCTCTTCTCCCACTTCCAGTTATTATGTCAATGGGGTTTGGGCTTTTTCTTATTCCGACAGCAACAAAAAATCTTCGTCGCATATGGGCTTTTCCTAGTGTTTTACTCTTAAGTATAGCTCTGGTATTCTCAGTTCACCTGTCTATTCAACAAATAAAAGGAAGTTCTATCTATCAATATCTATGGTCTTGGACCATCAATAATGATTTTTCCTTAGAATTTGGATACTTGATCGACCCTCTTACTTCTATTATGTTAATACTAATTACTACTGTAGGAATCTTGGTTCTTATTTATAGTGACGATTATATGTCTCACGATGAGGGATATTTGAGATTTTTCGTTTATATAAGTTTTTTTAATACTTCCATGTTGGGATTGGTTACTAGTTCCAATTTGATACAAATTTATTTTTTTTGGGAACTTGTGGGAATGTGTTCCTATTTATTGATAGGCTTTTGGTTTACACGACCAATTGCAGCGAGTGCTTGTCAAAAAGCTTTTGTAACTAATCGTGTAGGGGATTTTGGTTTGTTATTAGGAATTTTAGGTTTYTTTTGGATAACAGGTAGTTTAGAGTTTCGGGATTTGTTCAAAATAGCTAATAACTGGATTCCTAATAATGGAATTAATTCATTACTTACTATTTTGTGTGCTTTTTTATTATTTCTTGGTGCAATTGCAAAATCTGCACAATTCCCTCTTCACGTATGGTTACCCGATGCTATGGAAGGACCCACTCCCATTTCGGCTCTTATACACGCAGCAACTATGGTTGCTGCAGGGATTTTTCTTCTAGCTCGACTTCTTCCTCTTTTCATATCCATACCTTGGATAATGAGTTTCATTTCCTTAGTAGGTACAATAACACTTTTCTTAGGAGCGACTTTAGCTCTTGCTCAGAGAGATATTAAAAGAAGCTTAGCCTATTCTACAATGTCTCAATTGGGCTATATGATGTTAGCTCTAGGTATAGGTTCTTATCAAGCAGCTTTATTCCATTTGATCACTCATGCTTATTCGAAAGCTTTATTGTTCTTGGGATCCGGATCCGTTATTCATTCAATGGAACCTCTTGTTGGCTATTCACCAGATAAAAGTCAGAATATGGTTCTTATGGGTGGTTTAAAAAAATATGTTCCTATTACAAGAACGACTTTTTTATTGGGTACACTTTCTCTTTGTGGTATTCCACCTCTTGCTTGCTTCTGGTCCAAAGATGAAATCCTTAGTAATAGTTGGTTGTATTTTGGAATAATAGCTTCTTTTACTGCAGGATTAACTGCATTTTATATGTTTCGAATATATTTGCTTACTTTTGATGGGTATTTGCGTGTTCATTTTCAAAATTATAGTAGTACTGGTTCGTTGTATTCAATATCCTTATGGGGAAAAAGCAAAGGAGTCAATAGAGATATGAAGAGTGGATCACAAAATATACCCCAAATTCCTAGAAATAGGATAGGATCCTTTGGAGCTAAAAATACTCTTGTCTATCCTCGCGAAACTGGAAATACTATGCTATTTCCTCTTCTTATATTACTGCTTTTTACTTTGTTCATTGGATCCATAGGAATCCATTTTGGAACATCGGAATTAACCATATTATCAAAGTGGCTAACCCCTTCAAGCTTTTTCCAGGAAAGTTCTAATTCTTCCATAAATTCATATGAATTTCTCACTAATGCAATTTCTTCTGTAAGTTTAGCTATTTTTGGTTTATTCATCGCATATATATGCTATGGATCCGCTTATTCTTTTTTTCAGAATTTGAATTTTAAAAATTCCCTTGTAAAAGGGAATCCCAAAAAGAACTTTTTGGATCAAGTAAAAAAAAAGGTATACAGCTGGTCATATAATCGCGGTTATATAGATGTTTTCTATACTAGGTTCTTTATCCTGGGTATAAGAAGATTTTCCGAACTAACCCATTTTTTTGATAAAGGTGTTATTGATGGAATTATCAATGGAGTAGGTCTTGCTGGTTTTTGTATAGGAGAAGAAATTAAATATGTGGGGGGAGGGCGAATATCGTCTTATCTATTCTTTTTTTTATGTTATGTATCCTTGTTCTTATTCTTTATGGATTTACCTGGACCAATACATGAGATTCTTGTGCTATTTGGGGGATTTGTTCTTCTACTAGGGGGTCTAGGAGTAGTATTACTTACCAACCCAATTTATTCTGCCTTTTCGCTGGGATTAGTTCTTGTTTGTATATCCTTATTCTATTTTTTATTGAATTCCTACTTTGTAGCTGTCGCACAACTTCTTATTTATGTGGGAGCCATAAATGTCTTGATCATATTTGCTGTAATGTTTGTAAATGGCTCAGAGTGGTCTAAAGATAAGAATTATTGGACTATTGGAGATGGGTTTACTTCACTCGTTTCTATAACAATTCCTTTTTCACTAATGACTACTATCCCAGATACGTCATGGTATGGAATTCTTTGGACTACAAGATCAAACCAAATAGTAGAACAGGGTCTCATAAATAACGTTCAACAAATTGGGATTCATTTAGCAACCGATTTTTATCTTCCGTTTGAACTCATTTCCCTAATTCTTCTAGTTTCTTTAATAGGTGCAATTACTATGGCTCGACAAATGAGTCTACCGTCTACAAGAAAAGATCTAATGATAGTCAATATGGGCCCTCACCACCCATCAATGCATGGTGTTCTTCGACTGATCGTTACTCTCGATGGTGAAGATGTTGTTGATTGTGAACCCATATTAGGTTATTTACACAGAGGAATGGAAAAAATCGCAGAAAACAGAACTATTATACAATACTTGCCTTATGTAACACGGTGGGATTATTTAGCTACTATGTTTACAGAAGCAATAACGGTAAATGCACCAGAATTCTTAGAGAATATTCAAATACCCCAAAGAGCCAGCTATATTCGGGTAATTATGTTAGAATTGAGCCGTATAGCTTCTCACTTGTTATGGCTTGGGCCTTTTATGGCGGATCTCGGCGCACAGACTCCTTTTTTCTACATTTTTAGAGAGAGAGAATTGATATATGATCTATTTGAAGCTGCTACAGGTATGCGAATGATGCATAATTACTTTCGCATCGGAGGAGTAGCTGCCGATCTACCTTATGGATGGATGGATAAATGTTTAGATTTCTGTGATTATTTTTTACGAGGAGTTGTTGAATATCAACAACTTATTACACAGAATCCTATTTTTTTAGAACGAGTTGAAGGAGTAGGTTTTATTAGCGGAGAAGAAGCTGTAAATTGGGGCTTATCCGGACCAATGTTACGAGCTTCTGGAATACAATGGGATCTTCGTAAAATTGATCCTTATGAGTCTTACAATCAATTCGATTGGAAAGTCCAATGGCAAAAAGAAGGAGATTCATTAGCTCGGTATTTAGTACGAATTGGTGAAATGAAGGAATCCATCAAAATTATTCAACAGGCTGTAGAGAAAATTCCCGGAGGCCCTTATGAGAATTTAGAAGCTCGACGCTTTAAGAATGCAAAGAATTCGGAATGGAATGATTTTGAATATAGATTTCTTGGTAAAAAACCTTCCCCAAATTTTGAATTATCAAAGCAAGAGCTTTATGTAAGAGTAGAAGCCCCAAAAGGTGAATTAGGAATTTATCTGGTAGGAGATGACAGTCTTTTCCCCTGGAGATGGAAAATTCGTCCACCCGGTTTTATTAATTTACAAATTCTTCCTCAGCTAGTTAAAAAAATGAAATTGGCTGATATCATGACGATATTAGGTAGTATAGATATCATTATGGGGGAAGTTGATCGTATGTTCCCTATGATAACTGGGTTCATTAGTTATGGTCAACAAACAATACGTGCCGCAAGATACATTGGTCAAGGTTTCATAATTACCTTATCCCACACAAATCGTTTACCTATAACGATTCACTACCCTTATGAAAAATCAATTACATCAGAGCGTTTCCGCGGGCGAATACACTTTGAATTTGATAAATGTATTGCTTGTGAAGTATGTGTTCGTGTATGCCCAATAGATCTACCCCTTGTGGATTGGAGATTTGAAAAGGATATTAAAAAGAAACAATTGCTTAATTATAGTATTGATTTCGGAGTTTGTATATTTTGTGGTAACTGTGTTGAATATTGTCCGACAAACTGTTTATCAATGACTGAAGAATATGAACTTTCTACTTATGATCGTCATGAATTGAATTACAATCAAATTGCTTTGAGTCGGTTACCAGTCTCCATAATGGGAGATTACACAATTCAAACAATTAGGAATTCGCCTCAGGGGTGGTTATCTAATTGGCTAGTCAAACATGAGGTGGTTCATAGATCTTTGGGCTTCGATCACCGAGGAATAGAGACTTTACAAATAAAAGCAGGGGATTGGGATTCCATTGCTGTCATTTTATATGTATATGGTTACAATTATTTACGTTCCCAATGTGCTTATGACGTAGCACCCGGTGGATCTTTAGCTAGTGTGTATCATCTTACGAGAATACAGTATGGTATAGATAACCCAGAAGAAGTATGCATAAAAGTCTTTACCCAAAAGGATAATCCTAGAATCCCGTCTGTCTTCTGGGTTTGGAGAAGTGCTGATTTTCAAGAACGCGAATCTTATGATATGGTGGGAATTTCTTATGATAATCATCCGCGCCTTAAACGTATCTTAATGCCTGAAAGTTGGATAGGCTGGCCCTTACGTAAGGACTATATAACCCCTAATTTCTATGAAATACAAGATGCTCAT---------------------ATGGTCTTAACTGAATATTCAGAC---AAAAAAAAAAAAGAAGGAAAAGAGACAGTCATGAGTTTGATTGAGTTTCCGTTACTTGACCAAACAAGTTCCAATTCCGTTATTTCAACTACACCAAATGATCTTTCGAATTGGTCAAGACTCTCCAGTTTATGGCCCCTTCTATATGGTACCAGTTGTTGTTTCATTGAATTTGCTTCATTAATAGGCTCACGATTCGACTTTGATCGTTATGGATTGGTACCAAGATCAAGTCCTAGGCAAGCGGACCTAATTTTAACAGCCGGTACGGTAACAATGAAAATGGCTCCCTCTTTAGTGCGATTATATGAGCAAATGCCTGAACCAAAATACGTCATTGCTATGGGAGCCTGTACTATTACAGGGGGAATGTTCAGTACGGATTCCTATAGTACTGTTCGAGGAGTTGATAAGTTAATTCCTGTGGATGTCTACTTGCCGGGTTGCCCACCTAAACCAGAGGCTGTTATAGATGCCCTAACAAAACTTCGTAAGAAGATATCGCGAGAAATTGTTGAGGATCGAACTCTAAGTCAAAAGAAAAATCGATGTTTTACTACCAGTCACAAACTTTATGTTCGGCGCAGTACTCATACCATGGAAAATAGAAATACTTTTTCTTGGTTAAAGGAACAGATGATTCGATCGATTTCTATATACGTAATAACTCGGACATCTATTTCAAATGCATATCCCATTTTTGCGCAGCAGGGTTATGAAAACCCCCGGGAAGCAACTGGACGAATTGTATGTGCCAACTGCCATTTAGCTAATAAGCCCGTGGATATTGAAGTTCCCCAAGCTGTGCTTCCCGATACTGTATTTGAAGCAGTTCTTCGAATCCCTTATGATATGCAGCTGAAACAAGTTCTTGCTAATGGGAAAAAGGGAGGGTTGAATGTGGGTGCTGTTCTTATTTTGCCTGAGGGATTCGAATTAGCACCGCCCGACCGTATTTCTCCTGAGTTGAAAGAAAAGATAGGAAATCTCTCTTTTCAGAGTTATCGTCCCAATAAAAAAAATATTCTTGTTATAGGCCCTGTTCCCGGTAAGAAATATAGTGAAATTGTCTTTCCCATTCTTTCCCCCGATCCCGCTACAAAAAAAGATGTTCATTTCTTAAAATATCCCATATATGTAGGGGGAAACCGAGGAAGGGGACAAATCTATCCCGATGGTAGTAAGAGTAACAATACAGTTTATAATGCTACGTCAACAGGTATAGTAAAAAAAATACTACGTAAAGAAAAAGGGGGATATGAAATATCCATAGTTGATGCGTCGGGGCGCCAAGTGATTGATATTATACCTCCCGGGCCAGAACTTCTTGTTTCAGAGGGGGAATCAATCAAGCTTGATCAACCATTAACAAGCAATCCTAATGTGGGAGGGTTTGGTCAGGGGGATGCAGAAATAGTGCTTCAGGATCCATTACGCGTCCAAGGCCTTTTGTTCTTTTTCGCATCTGTTATTTTAGCACAAGTCTTTTTGGTTCTCAAAAAGAAACAGTTTGAAAAGGTTCAATTGTACGAAATGAATTTCCTCAATAAAGTATATGATTGGTTTGAGGAACGTCTTGAGATTCAGGCAATTGCGGATGATATAACGAGTAAATATGTTCCTCCTCATGTAAACATATTTTATTGTTTAGGGGGAATTACACTTACTTGTTTTTTAGTACAAGTTGCTACCGGTTTTGCTATGACTTTTTACTACCGACCAACCGTTACAGAGGCTTTTTCCTCCGTTCAATATATAATGACGGAGGCCAACTTTGGTTGGTTAATCCGATCAGTTCATCGATGGTCAGCAAGTATGATGGTTCTAATGATGATCCTGCACGTATTTCGTGTGTATCTCACAGGTGGATTTAAAAAACCCCGTGAATTAACTTGGGTTACAGGTGTGGTTTTGGCTGTATTAACTGCATCATTTGGTGTAACTGGTTATTCTTTACCTTGGGATCAAATCGGTTATTGGGCAGTCAAAATTGTGACAGGTGTACCTGAAGCAATTCCTGTAATAGGATCCCCTTTAGTGGAGTTATTACGTGGAAGTGCTAGTGTGGGGCAATCCACTTTGACTCGTTTTTATAGTTTACATACCTTTGTACTGCCTCTGCTTACTGCTGTATTTATGTTAATGCACTTTCCAATGATACGTAAGCAAGGTATTTCTGGTCCTTTAATGGGAGTAACAAAGAAACCTGACTTAAATGATCCTGTATTAAGAGCAAAATTAGCTAAAGGGATGGGACATAATTATTATGGGGAACCTGCATGGCCCAACGATCTTTTATATATTTTTCCAGTAGTAATTCTAGGTACTATTGCATGTAATGTAGGTTTAGCGGTTCTCGAGCCGTCAATGATTGGTGAACCGGCGGATCCGTTTGCAACTCCTCTGGAAATATTACCCGAGTGGTACTTCTTTCCCGTATTTCAAATACTTCGTACAGTACCCAATAAGTTATTGGGCGTTCTCTTAATGGTTTCTGTGCCAACAGGCTTATTAACAGTACCCTTTCTCGAGAATGTCAATAAATTCCAAAATCCATTTCGCCGCCCAGTAGCTACGACCGTTTTTTTAATCGGTACTGTAGTAGCTCTTTGGTTAGGTATTGGAGCAACATTACCCATTGATAAATCCTTAACTTTAGGTCTTTTTATGATTGAAGTTTTTCTATTTGGAATCGTCTTAGGCCTAATTCCTATTACTTTAGCGGGATTATTCGTGACTGCGTATTTGCAATACAGGCGTGGGGATCAGTTGGATCTTATGCTTACTATAACCAGTTATTTCGGTTTTCTACTGGCTGCTTTAACTATAACCCCAGCTCTATTTATTGGTTTGAACAAGATACGTCTTATTATGGATATAGTAAGTCTCGCTTGGGCTGCTTTAATGGTAGTCTTTACATTTTCTCTTTCGCTAGTAGTATGGGGGAGAAGTGGACTCATGATTATTCGTTCGCCGGAACCAGAAGTTAAAATTGTTGTGGATAGGGATCCTGTAAAAACATCTTTTGAGGAATGGGCCAGACCCGGGCATTTCTCAAGAACAATAGCTAAGGGCCCCGATACTACCACTTGGATCTGGAACCTACATGCTGATGCTCACGATTTCGATAGTCATACCGGTGATTTGGAGGAGATCTCTCGAAAAATCTTTAGTGCTCATTTCGGTCAACTCTCCATTATCTTTCTTTGGTTGAGTGGCATGTACTTCCACGGTGCCCGTTTTTCCAATTATGAAGCATGGCTAAGCGATCCTACTCACATTGGACCCAGTGCTCAGGTAGTTTGGCCAATAGTAGGGCAAGAAATTTTGAATGGTGATGTAGGTGGGGGTTTCCGGGGAATCCAAATAACCTCCGGTTTTTTTCAGATTTGGCGAGCATCTGGAATAACTAGTGAGTTACAACTCTATTGTACTGCAATCGGTGCATTGATTTTTGCATCGTTAATGCTTTTTGCTGGTTGGTTCCATTATCACAAAGCCGCCCCCAAATTGGCCTGGTTCCAAGATGTAGAATCCATGTTGAATCACCACTTAGCGGGGTTATTAGGACTTGGGTCTCTTTCTTGGGCAGGACACCAAATCCATGTATCTTTACCGATTAACCAATTTCTTGACGCTGGGGTTGATCCTAAAGAGATACCACTTCCTCATGAATTTATCTTGAATCGTGACCTTTTGGCTCAACTTTATCCTAGTTTTGCCGAAGGAGCAACCCCCTTTTTCACCTTGAATTGGTCCAAATACGCAGAATTTCTTACTTTTCGCGGAGGACTAGATCCAATAACCGGTGGCCTATGGTTAAGCGATATTGCGCACCATCATTTAGCTATTGCTATTCTTTTCCTGATCGCTGGTCATATGTATAGGACCAACTGGGGTATTGGTCATGGACTTAAAGATATTTTAGAGGCTCATAAAGGCCCATTTACAGGACAAGGCCATAAAGGTCTCTATGAAATCCTAACAACGTCATGGCATGCTCAATTATCTCTTAACCTAGCTATGCTAGGCTCTACAACTATTGTTGTAGCTCATCATATGTACTCTATGCCCCCCTATCCATACCTAGCTACTGACTATGGTACACAACTTTCCTTGTTCACACACCACATGTGGATTGGCGGATTTCTAATAGTTGGTGCTGCTGCACATGCAGCCATTTTTATGGTAAGAGACTATGATCCAACTACTCGATATAACGATCTATTAGATCGCGTCCTTAGACACCGCGATGCAATCATATCCCACCTTAACTGGGTATGTATATTTCTAGGTTTTCACAGTTTTGGCTTGTACATTCATAATGATACCATGAGTGCTTTAGGCCGTCCCCAAGATATGTTTTCGGATACCGCCATACAATTACAACCCATCTTTGCTCAATGGGTACAAAATATCCATGCTGACGCGCCTGGCGTAACAGCTCCTGGTGCAACAACAAGTACCAGCTTAACGTGGGGAGGTGGCGAGTTAGTAGCTGTAGGCGGCAAAGTAGCTTTGTTACCTATTCCATTAGGAACCGCAGATTTTTTAGTCCATCACATTCACGCATTTACCATCCATGTGACTGTATTAATACTTTTGAAAGGTGTTTTATTTGCTCGTAGTTCCCGTTTGATACCTGATAAAGCAAATCTTGGTTTTCGATTCCCTTGCGACGGGCCTGGACGAGGGGGAACATGTCAAGTCTCCGCCTGGGATCATGTTTTCTTAGGTCTATTCTGGATGTACAATGCAATTTCGGTAGTCATTTTCCATTTCAGTTGGAAAATGCAGTCGGATGTTTGGGGTACTGTAAGTGATCAAGGGATAGTAACTCATATCACAGGGGGAAACTTTGCACAGAGTTCCATTACGATTAATGGTTGGCTCCGAGATTTCTTGTGGGCACAGGCATCCCAAGTAATTCAGTCTTATGGTTCTTCATTATCTGCATATGGTCTTTTTTTCCTAGGCGCTCATTTTGTCTGGGCTTTCAGTTTAATGTTTTTATTTAGTGGCCGTGGTTATTGGCAAGAACTCATTGAATCTATCGTTTGGGCTCATAACAAATTAAAAGTTGCTCCTGCTACTCAGCCTAGAGCCTTGAGCATTATACAAGGACGTGCTGTAGGAGTAACCCATTACCTTCTGGGTGGAATTGCCACAACATGGGCATTCTTCTTAGCGAGAATTATTGCAGTAGGAATGGAATTAAGATTTCCCAGGTTTAGCCAAGGCTTAGCTCAGGACCCCACTACTCGTCGTATTTGGTTTGGTATTGCTACCGCACATGATTTTGAAAGTCATGATGATATTACTGAGGAACGTCTTTATCAGAACATTTTTGCTTCTCACTTTGGGCAGTTAGCAATAATCTTTCTATGGACGTCCGGAAATCTGTTTCATGTAGCTTGGCAAGGAAATTTTGAATCATGGATACAGGATCCTTTACACGTAAGACCTATTGCTCATGCGATTTGGGATCCTCATTTTGGTCAACCCGCCGTGGAAGCCTTTACTCGAGGAGGTGCTACCGGTCCAGTGAATATCGCCTATTCTGGGGTTTATCAGTGGTGGTATACAATTGGATTGCGCACTAATGAAGATCTTTATACTGGAGCTCTTTTTCTATTATTTCTTTCTACGCTATCCTTAATAGGGGGTTGGTTACATCTACAACCCAAATGGAAGCCAAGCCTTTCGTGGTTCAAAAACGCGGAATCTCGTCTCAATCATCATCTGTCAGGACTTTTCGGGGTAAGTTCTTTGGCCTGGACAGGACATTTAGTTCATGTTGCTATTCCCGGATCCAGGGGGGAGTACGTTCGATGGAATAATTTCTTAGATGTATTACCCTATCCTCAGGGGTTGGGTCCCCTTCTGACGGGTCAGTGGAATCTTTATGCCCAAAACCCTGATTCGAATAATCATTTATTTGGTACCACTCAAGGAGCAGGAACTGCCATTCTAACCCTTCTTGGGGGATTCCATCCACAAACACAAAGTTTATGGCTGACCGATATTGCTCATCATCATTTAGCTATTGCATTTATTTTTCTCATTGCTGGTCATATGTATCGAACTAACTTCGGAATTGGGCACAGTATCAAAGATCTTTTAGAAGCACATACTCCTCCGGGAGGTCGATTAGGACGTGGGCATAAAGGCCTTTATGATACAATCAATAATTCGATTCATTTTCAATTAGGTCTTGCTCTAGCTTCCTTAGGGGTTATTACTTCCTTAGTAGCTCAACATATGTACTCTTTACCTGCTTATGCATTCATAGCACAAGACTTTACTACTCAAGCTGCTTTATATACTCATCACCAATACATTGCAGGGTTCATCATGACAGGGGCTTTTGCTCATGGAGCTATTTTTTTCATTAGGGATTACAATCCGGAACAGAATGAAGATAATGTATTGGCAAGAATGTTAGACCATAAAGAAGCTATCATATCTCATTTAAGTTGGGCTAGCCTCTTCCTAGGATTCCATACCTTGGGCCTTTATGTTCATAACGACGTCATGCTTGCTTTTGGTACTCCAGAAAAGCAAATCTTGATCGAACCTATATTTGCCCAATGGATACAATCTGCTCATGGTAAGACGACATATGGGTTCGATATACTCTTATCTTCAACGAATGGCCCCGCTTTCAATGCAGGTCGAAGCATATGGTTGCCCGGATGGTTGAATGCTGTTAATGAGAATAGTAATTCGCTTTTCCTAACAATAGGACCCGGAGATTTCTTGGTTCATCATGCTATTGCTCTAGGTTTGCATACAACTACATTGATTTTAGTAAAGGGTGCTTTAGATGCACGCGGTTCCAAATTAATGCCGGATAAAAAGGATTTCGGGTATAGTTTTCCTTGTGACGGCCCAGGGCGCGGCGGTACTTGTGATATTTCTGCTTGGGACGCGTTTTATTTGGCAGTTTTCTGGATGTTAAATACCATTGGATGGGTTACTTTTTATTGGCATTGGAAACACATCACATTATGGCAGGGCAACGTTTCACAATTTAATGAATCTTCCACTTATTTGATGGGATGGTTAAGAGATTACCTATGGTTAAACTCTTCACAACTTATCAATGGATATAATCCTTTTGGGATGAATAGTTTATCGGTATGGGCCTGGATGTTCTTATTTGGACATCTTGTTTGGGCTACTGGATTTATGTTCTTAATTTCTTGGCGTGGATATTGGCAGGAATTAATTGAGACTTTAGCATGGGCTCATGAACGCACACCTTTGGCTAATTTAATTCGCTGGAGAGATAAGCCCGTGGCTCTTTCCATTGTGCAAGCAAGATTAGTTGGATTAGCCCACTTTTCCGTGGGTTATATATTCACTTATGCAGCTTTCTTGATTGCCTCAACATCAGGCAAGTTTGGTATGTCACATTCTGTAAAAATTTATGATACATGTATAGGATGCACTCAATGTGTACGAGCTTGTCCAACAGATGTATTAGAAATGATACCTTGGGATGGATGTAAAGCCAAGCAAATTGCTTCTGCGCCGAGAACCGAAGATTGTGTGGGTTGTAAGAGATGCGAATCGGCTTGCCCAACAGATTTTTTAAGTGTCCGCGTTTATTTAGGGCCTGAAACAACCCGCAGCATGGCTCTATCTTATATGACAGATTTAAACTTACCCTCTATTTTCGTGCCTTTAGTAGGCTTAGTATTTCCGGCAATTGCAATGGCTTCTTTATTTCTTTATGTGCAGAAAAATAAGATTGTCATGCGGGATATAAAAACATATCTCTCTGTAGCACCCGTGCTAAGTACTCTATGGTTTGGGGCTTTAGCAGGTTTATTGATAGAAATTAATCGTTTATTCCCAGATGCTTTGTCATTCCCTTTTTTTATGACTGCAATTTTAGAGAGACGCGAAAGTACAAGCCTGTGGGGTCGCTTCTGCAACTGGATAACTAGCACCGAAAATCGTCTTTACATCGGATGGTTTGGTGTTTTGATGATCCCTACCTTATTGACCGCAACTTCCGTATTTATTATCGCCTTCATCGCTGCTCCTCCAGTAGATATTGATGGTATTCGTGAGCCTGTTTCTGGTTCTTTACTTTATGGAAACAATATTATCTCTGGTGCCATTATTCCTACTTCTGCGGCGATCGGATTGCATTTTTACCCAATTTGGGAAGCTGCATCTGTTGATGAATGGTTATACAATGGTGGTCCTTATGAGCTAATCGTTCTACACTTCTTACTTGGTGTAGCTTGTTATATGGGTCGTGAGTGGGAACTTAGTTTCCGTCTGGGTATGCGTCCTTGGATTGCTGTTGCATATTCAGCTCCTGTTGCAGCTGCTACTGCTGTTTTCTTGATTTACCCTATTGGTCAAGGAAGTTTCTCTGATGGTATGCCTTTAGGAATATCTGGTACTTTCAACTTTATGATTGTATTCCAGGCGGAGCACAACATCCTTATGCATCCATTTCACATGTTAGGTGTAGCTGGTGTATTCGGCGGTTCCCTATTCAGTGCTATGCATGGTTCCTTGGTAACCTCTAGTTTGATCAGGGAAACCACTGAAAATGAATCTGCTAATGAGGGTTACAAATTTGGTCAAGAGGAAGAGACTTATAACATTGTGGCTGCTCACGGTTATTTTGGTCGATTAATCTTCCAATATGCTAGTTTCAACAACTCTCGTTCTTTACACTTCTTCTTGGCTGCTTGGCCTGTAGTAGGGATCTGGTTCACTGCTTTAGGTATTAGTACTATGGCATTCAACCTAAATGGTTTCAATTTTAACCAATCTGTAGTTGATAGCCAAGGTCGCGTTATTAATACTTGGGCTGATATCATCAACCGTGCTAATCTTGGTATGGAAGTAATGCACGAACGTAATGCTCACAACTTCCCTCTAGACCTAGCTGCTCTTGAAGTTCCATCTCTTAATGGAATGGGTTTGCCTTGGTATCGTGTTCATACTGTCGTATTGAATGATCCGGGTCGATTGCTTTCGGTGCATATAATGCATACAGCTCTAGTTTCTGGTTGGGCTGGCTCGATGGCTTTATATGAATTAGCGGTTTTTGATCCCTCTGATCCTGTTCTGGATCCAATGTGGAGACAAGGTATGTTCGTCATCCCCTTCATGACTCGTTTAGGAATAACCAATTCGTGGGGTGGTTGGAGTATTTCAGGAGGAACTATAACGAATCCGGGTATTTGGAGTTATGAAGGTGTGGCAGGTGCGCATATTGTGTTTTCTGGCTTGTGCTTCTTGGCAGCTATCTGGCATTGGGTATATTGGGACCTAGAAATATTCTGTGATGAGCGGACGGGAAAACCTTCTTTGGATTTGCCCAAGATCTTTGGAATTCATTTATTTCTTGCAGGGGTGGCTTGTTTTGGCTTTGGTGCATTTCATGTAACCGGTTTGTATGGTCCTGGGATATGGGTGTCTGATCCTTATGGACTAACAGGAAAAGTACAAGCTGTAAATCCTGCGTGGGGTGCAGAAGGTTTTGATCCTTTCGTTCCGGGAGGAATAGCTTCCCATCATATTGCTGCGGGTACACTGGGCATATTAGCGGGCCTATTCCATCTTAGTGTCCGTCCGCCTCAACGTCTATACAAAGGATTACGTATGGGCAATATTGAAACTGTACTTTCCAGTAGTATCGCTGCTGTTTTTTTTGCAGCTTTCGTAGTTGCCGGAACTATGTGGTATGGATCGGCAACTACCCCAATCGAATTATTTGGACCTACTCGTTATCAGTGGGATCAGGGATACTTTCAGCAAGAAATATATCGAAGAGTTAGCGATGGGTTAGCCGAAAATCTTAGTTTATCAGAAGCTTGGTCTAAAATTCCCGAAAAATTAGCTTTTTATGATTATATTGGTAATAATCCAGCAAAGGGGGGATTATTCAGAGCAGGCTCAATGGACAATGGGGATGGAATAGCTGTTGGATGGTTAGGACATCCYGTCTTTAGAGATAAAGAAGGGCGCGAGCTTTTTGTACGTCGTATGCCTACTTTTTTTGAAACATTTCCGGTAGTTTTGGTAGATGAAGAGGGAATTGTGAGAGCAGACGTTCCTTTTAGAAGAGCAGAATCCAAATATAGCGTTGAACAAGTAGGCGTAACGGTGGAGTTCTATGGTGGCGAACTTAATGGAGTAAGTTATTCTGATCCTGCTACTGTAAAAAAATATGCGAGGCGTGCCCAATTAGGAGAAATTTTTGAATTAGATCGAGCTACTTTGAAATCAGATGGTGTTTTTCGCAGCAGTCCAAGGGGTTGGTTCACTTTTGGTCATGCTACCTTTGCTTTGCTCTTCTTTTTCGGACACATTTGGCATGGCGCTCGAACCTTGTTCCGGGATGTTTTTGCTGGTATTGATCCAGACTTGGATGCTCAAGTGGAATTTGGAACATTCCAAAAAGTTGGGGATCCAACTACAAGGAGACAGACAATCATGAAAATCTTATATTCCCTGAGGAGGTTCTACCACGTGGAAACGCTCTTTAATGGAACTTTCGTTTTAGCTGGTCGTGACCAAGAAACCACCGGCTTTGCTTGGTGGGCTGGGAATGCCAGACTTATCAATTTGTCCGGTAAACTACTTGGAGCTCACGTAGCCCATGCCGGATTAATCGTATTCTGGGCCGGAGCAATGAACCTATTTGAAGTGGCTCATTTCGTACCAGAAAAGCCCATGTATGAACAAGGATTGATTTTACTTCCGCACTTAGCTACTCTAGGTTGGGGAGTAGGACCGGGGGGAGAAGTTCTAGATACTTTTCCATACTTTGTATCTGGAGTACTTCACCTAATTTCCTCCGCAGTCTTAGGCTTCGGTGGTATTTATCACGCGCTGCTGGGACCCGAGACTCTTGAAGAATCTTTTCCATTCTTTGGTTATGTATGGAAAGATAGAAATAAAATGACTACAATTTTGGGTATTCACTTAATTTTGTTAGGTATAGGTGCTTTTCTTTTAGTACTCAAGGCTCTTTATTTTGGCGGTGTATATGATACCTGGGCCCCTGGAGGAGGGGATGTAAGAAAAATTACCAATTTGACCCTTAGCCCCGGTGTTATATTTGGTTATTTACTAAAATCTCCTTTTGGGGGAGAAGGATGGATTGTTAGTGTGGATGATTTAGAAGATATAATTGGGGGACACGTATGGTTGGGTTCCATTTGTGTACTTGGTGGAATTTGGCATATCTTAACCAAACCCTTCGCATGGGCTCGCCGTGCGTTTGTATGGTCTGGAGAAGCTTACTTGTCTTATAGTTTGGCTGCTTTATCTGTCTTTGGTTTTATCGCTTGTTGTTTTGTCTGGTTCAATAATACGGCTTATCCAAGTGAGTTTTACGGACCCACAGGTCCAGAAGCTTCTCAAGCTCAAGCATTTACTTTTCTAGTTAGAGACCAGCGTCTTGGAGCTAATGTAGGATCTGCCCAAGGACCGACAGGTTTAGGTAAATATTTAATGCGTTCCCCAACGGGGGAGGTTATTTTTGGAGGGGAAACTATGCGTTTTTGGGACCTTCGTGCTCCATGGTTAGAACCGCTAAGGGGCCCCAACGGTTTGGATTTGAGTAGGTTGAAAAAAGACATCCAACCTTGGCAAGAACGACGTTCGGCAGAATATATGACCCATGCTCCTTTAGGCTCTTTAAATTCTGTCGGTGGCGTAGCTACCGAGATCAATGCAGTTAACTATGTCTCTCCTAGAAGTTGGTTAGCGACTTCCCATTTTGTTCTAGGATTCTTCTTTTTTGTGGGCCATTTGTGGCATGCAGGAAGAGCCCGAGCTGCTGCAGCAGGCTTTGAAAAGGGAATTGATCGTGATTTGGAACCTGTTCTTTACATGACCCCTCTTAACATGACTATAGCCCTTGGTAGAGTTACTAAAGAAGAAAATGATCTATTTGATATTATGGACGACTGGTTACGAAGGGACCGTTTCGTTTTTGTAGGATGGTCCGGCCTATTGCTCTTTCCTTGTGCTTATTTTGCTTTAGGGGGTTGGTTTACAGGGACTACTTTTGTAACTTCTTGGTATACCCATGGATTGGCTAGTTCCTATTTGGAAGGTTGCAATTTCTTAACGGCAGCGGTTTCCACCCCTGCCAACAGTTTAGCACACTCATTGTTGCTACTATGGGGACCGGAAGCACAAGGAGATTTTACTCGTTGGTGTCAATTAGGCGGTCTGTGGACTTTTGTCGCTCTCCATGGGGCTTTTGCACTAATAGGTTTCATGTTACGTCAATTTGAACTTGCTCGGTCTGTTCAATTGCGGCCTTATAATGCAATTTCATTCTCTGGTCCAATCGCTGTTTTTGTTTCCGTATTCCTTATTTATCCACTGGGACAATCTGGTTGGTTCTTTGCACCGAGTTTTGGCGTAGCAGCTATATTTCGATTCATCCTTTTCTTCCAAGGATTTCATAATTGGACGTTGAACCCCTTTCATATGATGGGAGTTGCCGGAGTATTAGGAGCGGCTCTGCTATGCGCTATTCATGGGGCTACTGTAGAAAACACTCTATTCGAAGATGGTGATGGTGCAAATACCTTCCGAGCTTTTAACCCAACTCAAGCGGAAGAAACTTATTCAATGGTCACTGCTAACCGCTTTTGGTCCCAAATCTTTGGTGTTGCTTTTTCCAATAAACGTTGGTTACATTTCTTTATGCTATTTGTACCCGTCACTGGTTTATGGATGAGTGCTATTGGCGTAGTTGGCCTGGCTCTGAACCTACGTGCCTATGACTTTGTTTCCCAGGAAATCCGTGCAGCGGAAGATCCTGAATTTGAGACTTTCTACACCAAAAATATCCTTTTAAACGAGGGTATTCGTGCGTGGATGGCAGCTCAGGATCAGCCTCATGAAAATCTTATATTCCCTGAGGAGGTTCTACCACGTGGAAACGCTCTTATGTCTGGAAGCACGGGAGAACGTTCTTTTGCTGATATTATTACCAGTATTCGATACTGGGTTATTCATAGCATTACTATACCTTCCCTATTCATTGCGGGTTGGTTATTTGTCAGTACGGGTTTAGCTTATGACGTGTTTGGAAGTCCTCGGCCAAACGAATATTTCACGGAAAGTCGACAAGGAATTCCATTAATAACCGACCGTTTTGATTCTTTAGAACAACTAGATGAACTTAGTAGATCCTTTATGACCATAGATCGAACCTATCCTATTTTTACAGTGCGATGGCTGGCTGTTCACGGATTAGCTGTACCCACAGTTTTTTTCTTGGGATCAATATCAGCAATGCAGTTCATCCAACGAATGGCTACACAAACCGTTGAAGATAGTTCTAGACCTAGGCCAAAACGAACTGGCGCAGGTAGTTTATTGAAACCCTTGAATTCGGAATATGGGAAAGTCGCTCCGGGTTGGGGGACTACTCCTTTTATGGGGGTTGCAATGGCTTTATTCGCGATATTCCTATCTATCATTTTAGAAATTTATAATTCTTCTGTTTTACTGGACGGAATTTTAATGAATATGCTTACTCTCAAACTCTTTGTTTATACAGTAGTGATATTCTTTGTTTCCCTCTTTATCTTTGGATTCTTATCTAATGACCCAGGACGTAATCCTGGACGTGAGGAGATGGCCGATACTACAGGAAGAATTCCTCTTTGGCTGATAGGTACTGTAACCGGTATTCTTGTGATTGGTTTAATAGGTGTTTTCTTTTACGGTTCGTATTCTGGATTGGGTTCATCTCTAATGCCTAATATACTTAGTTTAACCTCTATCTGTTTTAATTCTGGTCTTTATCCGACTAGTTTTTTCTTAGCCAAATTACCCGAAGCTTATGCCATTTTCAACCCAATCGTGGATGTTATGCCTGTCATACCTGTATTCTTTTTTCTATTAGCGTTTGTTTGGCAAGCTGCTGTAAGTTTTCGAATGACACAATCAAACCCGAATGAACAAAATGTTGAATTGAATCGTACCAGTCTATACTGGGGTTTATTACTCATTTTTGTACTTGCTGTTTTATTTTCCAATTACTTCTTCAATATGGAAGTAAATATTCTCGCATTTATTGCTACTGCATTGTTCATTCTAGTTCCTACTGCCTTTTTACTTATTATTTATGTAAAAACAGCCAGCCAAAATGATATGGAAACAGCAACTTTAGTCGCCATCTCCATATCTGGTTTACTTGTAAGCTTTACTGGGTATGCCTTATATACCGCGTTTGGGCAACCCTCTCAACAATTAAGAGATCCATTCGAAGAACATGGGGACATGGAAGCATTGGTTTATACGTTCCTTTTAGTTTCGACTTTAGGGATAATTTTTTTCGCTATCTTCTTCCGAGAACCACCTAAGGTTCCGACTAAAAAAATGACTATTGCTTTCCAGTTAGCTGTTTTTGCATTAATTGCGACTTCCTCAGTCTTAGTAATTAGTGTACCCCTTGTATTTGCTTCTCCTGATGGTTGGTCAAATAATAAAAACGTTGTATTTTCCGGTACATCATTATGGATTGGATTAGTCTTTCTGGTAGCTATTCTGAATTCTCTCATTTCTATGTCACCACAAACAGAAACTAAAGCAGGTGTTGGATTTCAAGCTGGTGTTAAAGATTATAAATTGACTTACTACACCCCGGAATACGAAACCAAAGATACTGATATCTTGGCAGCATTCCGAGTAACTCCTCAGCCCGGGGTTCCGCCTGAAGAAGCAGGGGCTGCAGTAGCTGCGGAATCTTCTACTGGTACATGGACAACTGTTTGGACTGATGGACTTACCAGTCTTGATCGTTACAAAGGACGATGCTATCACATCGAACCCGTTCCTGGGGAAGACAGTCAATATATCTGTTATGTAGCTTATCCATTAGATCTATTTGAAGAGGGTTCTGTTACTAACATGTTTACTTCCATTGTTGGTAACGTATTTGGTTTCAAAGCCCTACGTGCTCTACGTTTGGAGGATCTACGAATTCCTCCTGCTTATTCAAAAACTTTCCAAGGTCCGCCTCATGGTATCCAAGTTGAAAGGGATAAGTTGAACAAGTATGGTCGTCCTTTATTGGGATGTACTATTAAACCAAAATTGGGATTATCCGCAAAAAATTACGGTAGAGCATGTTATGAGTGTCTACGCGGTGGACTTGATTTTACCAAAGATGATGAAAACGTAAACTCACAACCATTTATGCGCTGGAGAGACCGTTTTGTCTTTTGTGCCGAAGCTATTTATAAAGCACAAGCCGAAACTGGCGAAATCAAGGGGCATTACTTGAATGCGACTGCAGGTACATGCGAAGAAATGATTAAGAGAGCTGTATTTGCGAGGGAATTAGGGGTTCCTATTATAATGCATGACTACATAACTGGAGGATTCACCGCAAATACTACTTTGGCTCATTATTGCCGCGACAATGGCCTACTTCTTCACATTCACCGAGCAATGCATGCAGTTATTGATAGACAGAAAAATCATGGTATGCATTTCCGTGTATTAGCTAAAGCATTGCGTATGTCTGGGGGAGATCATATCCACGCTGGTACAGTAGTAGGTAAGTTAGAAGGGGAACGCGAAATGACTTTAGGTTTTGTTGATTTATTGCGCGATGATTATATTGAAAAAGATCGTTCTCGCGGTATCTTTTTCACGCAGGACTGGGTATCCATGCCAGGTGTTATACCGGTGGCTTCAGGGGGTATTCATGTTTGGCATATGCCAGCTCTGACCGAAATCTTTGGAGACGATTCCGTATTACAATTTGGTGGAGGAACTTTAGGACATCCTTGGGGGAATGCACCAGGTGCAGCAGCTAATCGGGTGGCTTTAGAAGCCTGTGTACAAGCTCGTAACGAAGGGCGCGATCTTGCTCGTGAAGGTAATGAAATTATCCGAGCAGCTTGCAAATGGAGTCCTGAACTAGCCGCAGCTTGTGAAGTATGGAAAGCGATCACATTCTTCAAGCCGGTAGATACCATCGAT---ATGATTCAACCTCAGACCCTTTTAAATGTAGCGGACAACAGTGGAGCTCGAAAATTGATGTGTATTCGAGTCATAGGAGCTGGTAATCAGCGATATGCTCGTATTGGTGATGTTATTGTTGCTGTAATCAAAGACGCAGTGCCCCAAATGCCTCTAGAAAGATCCGAAGTAATTCGAGCTGTAATTGTACGTACATGTAAAGAATTCAAATGTGAAGACGGTATAATAATACGCTATGATGACAATGCAGCAGTTATCATTGATCAAAAAGGAAATCCAAAAGGAACTCGAGTTTTTGGCGCGATTGCCGAGGAATTGAGAGAATTGAATTTTACTAAAATAGTTTCATTAGCTCCTGAAGTATTAATGAAGGGAAAATCCTGCCGAGGCAATCGTATTTGTTTTGGTAGATATGCTCTTCAAGTACTTGAACCCGCTTGGATTACAGCGAGACAGATAGAAGCAGGACGAAGAGCAATGACACGATATGCACGTCGTGGTGGAAAACTATGGGTACGTATATTTCCTGACAAACCGGTTACACTAAGACCCACAGAAACACGTATGGGCTCAGGAAAGGGATCCCCTGAATATTGGGTAGCCGTTGTTAAACCAGGTCGAATACTTTATGAAATGAGCGGAGTATCTGAAACTATAGCTAGAGCAGCTATCTCCATAGCTGCCAGTAAAATGCCCATACGAAGCCAATTTCTTACGGCGAAACATTTATACAAAACACCTATCCCGAGCACACGCAAGGGAACCGTAGACAGGCAAGTGAAATCCAATCCACGAAATAAATTGATCCATGGACGGCATCGTTGTGGTAAAGGTCGTAATGCCAGAGGAATCATTACCGCAAGGCATAGAGGGGGAGGTCATAAGCGCCTATACCGTAAAATCGATTTTCGACGGAATCAAAAAGACATATCTGGTAGAATCGTAACCATAGAATACGACCCTAATCGAAATGCATACATTTGTCTCATACACTATGGGGATGGTGAGAAGAGATATATTTTACATCCCAGAGGGGCTATAATTGGAGATACTATTGTTTCTGGTACAAAAGTTCCTATATCAATGGGAAATGCCCTACCTTTGACCGATATGCCCTTAGGCACGGCCATACATAACATAGAAATCACACGTGGAAGGGGTGGGCAATTAGCTAGAGCAGCAGGTGCTGTAGCGAAACTGATTGCAAAAGAGGGTAAATTGGCCACTTTAAGATTACCATCTGGGGAGGTCCGTTTGGTATCCCAAAACTGCTTAGCAACAGTCGGACAAGTGGGTAATGTTGGGGTGAACCAAAAAAGTTTGGGTAGAGCCGGATCTAAGTGTTGGCTAGGTAAACGCCCCGTAGTAAGAGGGGTAGTTATGAACCCTGTGGACCACCCCCATGGGGGCGGTGAAGGGAAAGCCCCCATTGGTAGAAAAAAACCCACAACCCCTTGGGGTTATCCTGCGCTTGGAAGAAGAACTAGGAAAAGGAAAAAATATAGTGATAGTTTTATTCTTCGTCGCCGTAAGATGACCAGAGTTCCGCGAGGATATATAGCTCGGAGACGACGAACAAAAATGCGTTCATTTGCCTCAAACTTTAGGGGGGCTCATTTAAGACTTAATCGAATGATTACTCAACAAGTAAGAAGAGCTTTTGTTTCTTCTCATCGAGATAGAGGCAGGCAAAAGAGGGATTTTCGTCGTTTGTGGATCACTCGGATAAACGCAGCAACACGGATATATAAAGTATTCGATAGTTATAGTAAATTAATACACAATCTGTACAAAAAGGAATTGATTCTTAATCGTAAAATGCTTGCACAAGTAGCTGTATTAAATGCAAATAACCTTTACACGATTTCCAATAAAATAATGTCTGTTTTTAAAGCACAAAGAGTTCTTGATGAAATTCGCTGGCGTTACTACGAGGAAACCGTTATGATACTGAATCTCATGCCTTATCGAGCATCTTATCCCATCTTAAAGTTGGTTTATTCGGCAGCAGCAAATGCTACTCATTATAGGGATGACAAAGCTAATTTATTCATAACAAAAGCCGAAGTGAGTAGGAGTACTATTATGAAAAAATTCAGACCTCGGGCTCGAGGACGTGGTTATCCTATAAAAAAAACCATGTGTCATATAACAATTGTACTAAATATAGCAGTATTTACAGAAAAAAGTCTTCGTTTATTGGGAAAGAATCAATATACTTTTAATGTCGAATCGGGATTCACTAAGACAGAAATAAAGCATTGGGTCGAGCTCTTCTTTGGTGTTAAGGTAGTAGCTGTGAATAGCCATCGACTACCCGGAAAGGGTAGAAGAATGGGACCTATTCTGGGACATACAATGCATTACAGACGTATGATCATTACCCTTCAACCGGGTTATTCTATTCCACTTCTAATGGCAGTTCCAAAAAAACGTACTTCGATGTCAAAAAAGCGTATTCGTAAAAATATTTGGAAGAAAAAAACTTATTTTTCCATAGTACAATCTTATTCCTTAGCAAAAATGGCCAAGGGCAAAGATGTTAGAATCAGAGTGATTTTGGAATGTATCAGTTGTGTTCGAAAGGGTACCAATAAGGAATCGACGGGGATTTCTAGATATAGTACTCAAAAGAATCGCCACAATACACCCGGACAATTAGAATTAAGAAAATTTTGTCGTTATTGCCGCAAGCATACGACTCATAATGAAATAAAGATGAAAATAAGAGCTTCTGTTCGTAAAATTTGTACAAAATGCCGACTGATTCGTAGGCGTGGGCGAATTAGAGTCATTTGTTCCAATCCGAAGCATAAACAAAGACAGGGGGTAACAGGATCCACCCAAACACTACAGTGGAAGTGTGTTGAATCAAGAGTAGATAGTAAGCGTCTTTATTATGGTCGTTTCATTCTGTCCCCACTTAGAAAAGGTCAAGCAGATACTGTCGGTATTGCCTTGCGAAGAGCTTTACTTGGAGAAATAGAAGGAACATGTATCACGCGCGCAAAATTTGGGAACGTGCCACACGAATATTCTACAATAGTAGGTATTGAAGAATCCATACAAGAAATTTTACTAAATTTGAAAGAAATTGTATTAAGAAGTAATCTCTATGGAGTTAGAGACGCATCAATTTGCGTCCCTAGATACATAACTGCTCAAGATATAATCTTACCACCTTCCGTAGAAATCGTTGATACGACACAACCTATAGCTAACTTGAGAGACCCCATTGATTTCTATATTGAGTTAGAGATCAAGAGAGATCGCGGATATCATAGTTATCCTATAGATGCTGTATTCATGCCTGTTCGGAATGTGAATTATAGTATTTGCGGGAATGGAAATCACGAGATACTTTTTCTCGAAATATGGACGAATGGAAGTTTAACCCCTAAAGAAGCGCTTTATGAAGCTTCTCGTAATTTGATTGATTTATTTCTTCCTTTTCTACACGCAGAGGGCGCTAGTTTCGAACAAAATAAAACCAGGTTTACTCCACCTCTTTTAACCTTTCAAAAAARATTCACTATGCTCCGGAATGGAAATGAGGGAATGTCCACAATACCCGGATTTAGTCAGATCCAATTTGAGGGATTTTGTAGGTTCATTAATCAAGGCTTGGCAGAAGAACTTGAGAAATTTCCAGATCCAGATCACGAAATTGCATTTCAATTATTTGCGAAAGGATATCAATTGCTAGAACCCTCGATAAAAGAAAGGGATGCTGTGTATGAATCACTTACTTATTCTTCTGAATTATATGTATCTGCGAGATTCATTTTT------GGTTTCGATGTGCAAAAGCAAACCATTTCTATTGGAAACATTCCTATAATGAATTCCTTAGGAACCTTTATAATAAATGGAATATACCGAATTGTGATCAATCAAATATTGCTAAGTCCTGGTATTTACTACCGCTCCGAATTAGACCATAAGGGAATTTCTATATACACCGGGACTATAATATCAGATTGGGGAGGAAGATCGGAATTAGCAATTGATAAAAAAGAAAGGATATGGGCTCGCGTGAGTAGAAAACAAAAGATATCTATTTTAGTTCTATCATCAGCTATGGGTTCGAATCTAAGAGAAATTTTAGATAATGTTTCCTACCCCGAAATTTTCTTGTCTTTCAATGCTAAGGAGAAAAAAAGGATTGAGTCAAAAGAAAAAGCTATTTTGGAGTTTTATCAACAATTTGCTTGTGACCTGGTATTTTCGGAGTCCTTATGTGAGGAAAAGAAATTTTTTCAACAAAAATGTGAATTAGGAAGAGTTGGTCGACGAAATATAAATCGGAGACTGAATCTTAATATACCTCAGAACAATACATTCTTGTTACCACGAGATGTATTGGCCGCTACGGATCATTTGATTGGAATGAAATTTGGAACGGGTATACTTGACGATATGAATCACTTGAAAAATAAACGTATTCGTTCGGTTGCGGATCTGTTACAAGATCAATTCGGATTGGCTCTTGGCCGTTTACAACATGCGGTTCAAAAAACTATCCGTAGAGTATTCTCGAAACCGACTCCACAAACTTTGGTAACTCCAACTTTACTAACTACTTATGAGACCTTTTTTGGCACATATCCCTTATCTCAAGTTTTTGACCAAACCAATCCATTGACACAAACGGTTCATGGGCGAAAAGTGAGTTGTTTGGGTCCTGGAGGATTGACGGGGAGAACTGCAAGTTTTCGGAGCCGAGATATTCATCCGAGTCACTATGGGCGTATTTGTCCAATTGACACGTCCGAAGGCATCAATGTTGGACTTACTGGATCCTTAGCTATTCATGCGAGAATTGATCACTGGGGATCTATAGAGAGTCCGTTTTATGAAATATCTAAAGAGAGACAGGTGGTTTATTTATCACCAAATAGAGATGAATATTATATGATAGCGGCAGGAAATTCTTTGTCCTTGAATCAGGGTATTCAGGAAGAACAAATTGTTCCAGCTAGATACCGTCAAGAATTCCTGACTATTGCATGGGAACAGATTCATGTTAGAAGTATTTTTCCTTTCCAATATTTTTCTATTGGAGGTTCTCTCATTCCTTTTATTGAGCATAATGATGCGAATCGGGCTTTAATGAGTTCTAATATGCAACGCCAAGCAGTTCCACTTTCTCGGTCCGAGAAGTGCATTGTTGGAACTGGATTGGAACGCCAAACAGCTCTAGATTCGAGGGTTTCCATTATAGCCGAACGCGAGGGAAAGATTATTTCTAGTGATAGTCACAAGATCCTTTTATCAAGTAGTGGGATTCCTCTAGTTGCCCATCGACGCTCTAACAAAAATACTTGTATGCACCAAAAACCTCGGGTTCCGCGGGGTAAATCCATTAAAAAAGGGCAGATTTTAGCGGAGGGAGCAGCTACAGTTGGTGGGGAACTTGCTTTAGGAAAAAACGTTTTAGTAGCTTATATGCCGTGGGAGGGTTACAATTTTGAAGACGCAGTACTAATTAGCGAACGTTTGGTATATGAGGATATTTATACTTCTTTTCACATCCGAAAATATGAAATTCAGACGGATACGACAAGCCAAGCTGAAAAAATCACTAAAGAAATACCACATCTAGAAGAACATTTACTCCGAAATTTGGATAGAAATGGAGTTGTGAGGTTGGGATCCTGGGTAGAAACCGGCGATATTTTAGTAGGTAAATTAACGCCTCAGATAGCGAGCGAATCCTCGTATATCGCGGAAGCTGGATTATTACGGGCCATTTTTGGTCTTGTATCCACTTCAAAAGAAACTTCTCTCAAACTACCTATAGGTGGAAGAGGGCGCGTTATTGATGTGAAATGGATCCAGAGAGACCCCCTCGACATAATGGTTCGTGTATATATTTTACAAAAACGTGAAATCAAAGTTGGGGATAAAGTAGCAGGAAGACACGGGAATAAGGGGATCATTTCCAAAATTTTGCCTAGGCAAGATATGCCCTATTTGCAAGATGGAACACCTGTTGATATGGTCTTCAATCCCCTAGGAGTACCCTCACGAATGAATGTGGGACAAATATTTGAAAGCTCGCTCGGATTAGCAGGGGATCTGCTAAAGAAACATTATAGAATAGCACCCTTTGATGAGAGATATGAGCAAGAGGCTTCAAGAAAACTTGTGTTTTCGGAATTATATGAAGCCAGTAAACAAACAAAAAATCCATGGGTATTTGAACCCGAGTACCCGGGAAAAAGCAGAATATTTGATGGAAGAACAGGAGATCCCTTCGAACAACCTGTTCTAATAGGGAAGTCCTATATTTTAAAATTAATTCATCAAGTTGATGAGAAAATTCATGGACGTTCTACTGGGCCCTACTCACTTGTTACCCAACAACCCGTTAGAGGAAGAGCCAAACAAGGGGGACAACGAGTAGGAGAAATGGAAGTTTGGGCTTTAGAAGGATTTGGTGTTGCTCATATTTTACAAGAGATACTTACTTATAAATCTGATCATCTTATAGCTCGCCAAGAAATACTTAATGCTACGATCTGGGGAAAAAGAGTGCCTAATCACGAGGATCCTCCAGAATCTTTTCGAGTGCTCGTTCGAGAACTACGATCTTTGGCTCTAGAACTGAACCATTTCCTTGTATCTGAGAAGAACTTTCAGGTTAATAGGGAGGATGTTATGATTGACCAATATAAACATAAACAACTTCAAATTGGACTCGTTTCCCCTCAACAAATAAAGGCTTGGGCTAACAAAATCCTACCTAATGGGGAAGGCGAAGTCACAAGGCCCTCCACTTTTCATTATAAAACCGATAAACCAGAAAAAGATGGATTGTTTTGCGAAAGAATCTTTGGCCCCATAAAAAGCGGAATTTGTGCTTGTGGACGAGCGAGCGTAGCTGAAAATGAAGACGAAAGATTTTGTCAAAAATGCGGAGTAGAATTTGTTGATTCTCGGATACGAAGATATCAAATGGGATACATCAAACTGGCATGTCCAGTGACTCATGTGTGGTATTTGAAAGGTCTTCCTAGTTATATCGCAAATCTTTTAGATAAACCCCTTAAGAAATTGGAAGGCCTAGTATACGGCTTCTCTTTTGCTAGGCCCAGCCCTAAAAAACCTACTTTCTTACGATTACGAGGTTTATTCGAAGATGAAATTTCATCCTGTAACCACAGCATTTCTCCCTTTTTTTCTACCCCGGGCTTTGCAACATTTCGAAATCGGGAAATTGCGACAGGAGCAGGTGCTATTAGAGAACAATTAGCGGATTTGGATTTGCGAATTATTATAGAGAATTCTTTGGTTGAATGGAAGGAATTAGAAGACGAGGGGTATAGTGGAGATGAATGGGAAGATAGAAAAAGACGAATAAGAAAAGTTTTTTTAATTAGACGAATGCAATTGGCGAAACATTTTATTCAAACAAATGTAGAACCAGAATGGATGGTTTTGTGCTTATTACCGGTTCTTCCTCCCGAATTGAGACCCATTGTTTATAGGTCTGGGGATAAAGTAGTCACTTCGGATATTAATGAACTTTATAAGAGAGTTATCCGTCGGAACAACAACCTTGCCTATCTATTAAAAAGAAGTGAATTAGCGCCAGCCGATTTAGTAATGTGCCAGGAAAAATTGGTACAAGAAGCCGTGGATACACTTCTTGATAGTGGGTCTCGCGGGCAACCGACGAGGGACGGTCACAATAAAGTATACAAATCACTTTCAGATGTAATTGAAGGTAAAGAGGGGAGGTTTCGCGAGACTCTGCTTGGGAAACGGGTCGATTACTCGGGGCGTTCTGTCATTGTTGTGGGTCCTTCGCTTTCATTACATCAATGTGGATTACCTCTAGAAATAGCAATAAAGCTTTTTCAGCTATTTGTAATTCGCGATTTAATCACGAAACGTGCTACTTCTAATGTCAGGATTGCTAAAAGGAAAATTTGGGAAAAGGAACCCATTGTATGGGAAATACTTCAAGAAGTTATGCGGGGGCATCCTGTACTGTTGAACAGAGCACCTACCCTGCATAGATTAGGCATACAGGCCTTCCAACCCACTTTAGTAGAGGGGCGTACTATTTGTTTACATCCATTAGTGTGTAAGGGTTTCAATGCAGACTTTGATGGGGATCAAATGGCTGTTCATCTACCTTTATCCTTGGAAGCTCAAGCAGAAGCCCGTTTACTTATGTTTTCTCATATGAATCTCCTGTCTCCCGCTATTGGAGATCCTATTTGCGTGCCAACCCAAGACATGCTTATCGGACTTTATGTATTAACGATTGGAAATCGTCGAGGTATTTGTGCAAATAGATAT---AGTTGCGGAAACTATCCAAATAATAATTATACGAAAGATAAAGAACCCTATTTTTCTAGTTCCTATGATGCACTGGGAGCTTATAGACAGAAACAAATTGGTTTAAACAGTCCCTTGTGGCTCCGATGGCGCGTCATTGGATCAAAAGAAGTTCCGATTGAAGTTCAATATGAATCTTTTGGGACTTATCATGAGATTTATGCTCACTATCTAATAGTGGGAAATAGAAAAAAGGAAACCCGTTCTATATACATTCGAACCACTCTTGGTCATATTTCTTTTTATAGAGAAATAGAGGAAGCCATACAAGGATTTAGTCGGGCCTATTCATACACTGCGGAACGGGCCAACCTGGTCTTTCATAATAAAGAGATAGACGGAACTGCTATGAAACGACTTATTAGCAGATTAATAGATCATTTCGGAATGGGATATACATCCCATATACTGGATCAAATAAAGGCTCTGGGCTTCCATCAAGCCACTACTACATCGATTTCTTTAGGAATCGAGGATCTTTTAACAATACCCTCTAAAGGATGGTTAGTCCAAGATGCGGAACAACAGAGTTTTCTTTTGGAGAAACACTATTATTATGGGGCTGTACACGCAGTAGAAAAATTACGCCAATCCGTTGAAATATGGTATGCTACAAGTGAATATTTGAAACAAGAAATGAATTCGAATTTTCGGATAACGGATCCTTCTAATCCAGTCTATCTAATGTCTTTTTCAGGAGCCAGAGGAAATGCATCTCAGGTACACCAATTAGTAGGGATGAGAGGCTTAATGGCGGATCCTCAAGGACAAATGATTGATTTACCTATTCAAAGCAATTTACGCGAGGGACTTTCTTTGACAGAATATATAATTTCTTGCTACGGAGCCCGCAAAGGGGTTGTAGATACTGCTGTACGAACAGCGGACGCTGGATATCTTACACGCAGACTTGTTGAAGTAGTTCAACATATTATTGTGCGTAGAAGAGATTGTGGYACTATCCGAGGTATTTCTGTGAGTCCTCAAAATGGGATGACAGAAAAACTTTTTGTCCAAACACTAATTGGTCGTGTATTAGCAGACGATATATATATCGGTTCACGATGCATTGCTGCTCGAAATCAAGATATTGGAATTGGATTAGTCAATCGATTCATAACTTTTCGGGCACAACCAATATATATTAGAACCCCTTTTACTTGCCGGAGCACATCTTGGATCTGTCAATTATGTTATGGGCGGAGTCCCACTCATGGCGATCTGGTCGAATTGGGAGAAGCTGTAGGTATTATTGCGGGTCAATCAATTGGGGAGCCAGGGACTCAACTAACATTAAGAACTTTTCATACTGGTGGAGTATTCACAGGGGGTACTGCCGACCTTGTACGATCCCCCTCGAATGGAAAAATCCAATTCAATGAGGATTTGGTTCACCCCACACGTACCCGTCATGGGCAGCCTGCTTTTCTATGCTATATAGACTTGCATGTAACTATTCAGAGTCAGGATATTCTACATAGTGTGAATATTCCGTTAAAAAGCCTAATTCTAGTGCAAAATGATCAATATGTAGAATCCGAACAAGTAATTGCAGAGATTCGTGCCGGAACATCCACTTTGCATTTTAAAGAAAAGGTACAAAAGCATATTTATTCCGAATCAGACGGGGAAATGCACTGGAGTACTGATGTTTACCATGCGCCCGAATATCAATATGGTAATCTTCGCCGATTACCAAAAACAAGCCATTTATGGATATTGTCAGTAAGTATGTGCAGATCCAGTATAGCATCCTTTTCGCTGCACAAGGATCAAGATCAAATGAATACTTATTCTTTTTCTCTTCTCTCAATGGCTAATGATCAAGTAAGCCATAGACTGTTGAAAGATAAGGAAATTMTTGATTAT---ACGCCAGATCGAATCGTGTCCAACAAT---TGGAATTTTGTCTATCCTTCTATTCTTCAAGATAATTCGGATTTGTTGGCGAAAAAGCGAAGAAATAGGTTCGTCATTCCATTACAATATCATCAAGAACAAGAAAAAGAACTAATATCCTGTTTTGGGATTTCGATTGAAATA---TTTATGGGTGTT---CGTAGAAATACTATTTTTGCTTATTTTGACGATCCAGGATACAGAAAAGATGGTTCAGGAATTGTGTTTAATACAAGAAGTCGACTAGGTGGATTGGTCCGAGTTAAG---CATACGGAACTAAAAATCTTTTCCGGAGATATTCATTTTCCTGAAGAGGCGGAT---ATA------TTAGGCGCCAGTTTGATACCACCAGAAAGAGAAAAAAAAGATTCTAAGGAC---AAAAAAAGAAAAAATTGGGTTTATGTTCAA---CTCAAAAGCAAGGAAAAGTATTTTGTTTCAGTTCGACCTGCAGTCGCATATGAA---GGGAGAAATCTAGCCAAACTTTTCCCGCAAGATCTCCTGCAAGAAGAGGATAATCTCCAACTTCGACTTGTCAATTTTATTTCTCAT---AATAGCAAG---ACTCAAAGAATTTATCACACGAATAGTCAATTCGTTCGAACTTGCTTGGTAGTGAAT---GAACAAGAAGAAGAGGGGGCTCGT---TCCCTTGTTGAGTTAAGAACA---GATCTGATTCGCGATTTCCTAAGAATTGAGTTAGTC---TCCACTATTTCATATAGAAGAAGGTATGATAGGATAAGTGCAGGACCTATTCCC---AATGGGTTAGAT---TATTCCAAGGCGAAG---CTTAGCCAACAT---ATTGGCACCTTG---AATCGAAAT---GAATACCCA---TTGATGATTTTGTCGGCATCCAACTGTTCTCGAATT---AAGAATTCG---TATCCCAATGCGGTAAAAGAA---AATCCTAGAATT---CTCTTAGGCACTATTGTACCTAGT---AATTTTTCTTCATCTTAC---TTAACACATAATCAGATCTTGTTAAAAAAATAC---AATTTGAAACAAACT---CAAGGGCTTAAATACTCTTTAATAGATGAAAATAAAAGGATGTCGAATTTC------GACAGT---TTGGATCCATTTCATTTGAATTGG---TTTCTCCATCATGACTCATGGGAGGAGACATTGGCAATAATTCACCTTGGACAATTTATTTGCGAAAATGTATGTCTATTT------AAATCG---ATAAAAAAATCTGGTCAAATTTTCATTGTTAATATGGACTCCTTTGTTATAAGAGCAGCTAAGCCTTATTTGACTACTATAGGAGCAACTGTTCATGGTCATTATGGAAAAATCCTTTACAAAGGAGATAGGTTAGTTACCTTTATATATGAAAAATCGAGATCTAGTGATATAACGCAAGGTCTTCCAAAAGTAGAACAAATATTCGAAGCG---TCAATTGATTCACTATCGCCAAATCTCGAAAGGAGAATTGAGGATTGGAATGAGCGTATACCAAGAATTCTTGGGGTTCCCTGGGGATTCTTGATTGGAGCTGAGCTAACCATCGCTCAAAGTCGTATCTCTTTGGTTAATAAGATCCAAAAGGTTTATCGATCCCAAGGGGTACAGATCCATAATAGACATATAGAGATTATTATACGCCAAGTAACATCAAAAGTACGGGTTTCCGAAGATGGAATGTCTAATGTTTTTTTACCTGGAGAATTAATAGGACTATTGCGAGCGGAACGAGCAGCGCGAGCTTTGGAT---TCGATCTATTATCGGGCAATCTTATTGGGAATAACAAGGGCTTCCCTGAATACCCAAAGTTTCATATCTGAAGCAAGTTTTCAAGAAACTGCTCGAGTTTTAGCAAAAGCTGCCCTACGAGGTCGTATTGATTGGTTGAAAGGCCTGAAAGAAAACGTAGTTCTGGGGGGAATTATACCTGTTGGT---GGATTCCATAAATTTGTGCATCGTTTC---CAAGACAAGAGCCTTTATTTCGAAAATGCCCGTTTTAGTTTACGGAAGAGTGCACGTAGAATAACAAAAGGGGTTATTCATGTTCAAGCCAGTTTCAACAATACCATTATAACTGTTACAGACCCACAAGGTCGGGTGGTTTTCTGGTCCTCCGCAGGTACTTGTGGATTCAAAAGCTCAAGAAAAGCATCACCCTATGCCGGTCAAAGAACAGCAGTAGATGCTATTCGTACAGTA---------GGTTTGCAACGAGCAGAAGTTATGGTAAAAGGGGCTGGTAGCGGAAGAGATGCCGCATTACGGGCCATTGCTAAAAGTGGTGTACGGTTAAGTTGTATACGCGATGTAACACCTATGCCGCATAATGGATGTCGACCTCCTAAAAAAAGACGTCTGATGCCAACGGTTAAACAACTTATTAGAAATGCAAGACAGCCAATACGAAATGCTAGAAAAACGCCCGCGCTTAAGGGATGTCCTCAGCGTCGAGGAACATGTGCTAGGGTGTATACTATCAACCCCAAAAAACCCAACTCTGCCTTACGTAAAGTTGCCAGAGTACGATTAACCTCTGGATTTGAAATCACTGCTTATATACCTGGTATTGGCCATAATTTACAAGAACATTCTGTAGTATTAGTAAGAGGAGGAAGGGTTAAGGATTTACCCGGTGTGAGATATCGCATTATTCGAGGAACCCTAGATGCTGTCGCAGTAAAGAATCGTCAACAAGGGCGTTCTAAATATGGGGTCAAAAAGCCCAAAATGGCAAAAAAAAGTTTGATTCAGAGGGAGAAAAAGCGGAAGAAATTAGAACAAAAATATCATTTGATTCGTCGATCCTCAAAAAATAGCAAAGTTTCCCCTTTGGAAAAAACGAAAATGCAAGAAAAATTGCAATCCCTACCACGTAATAGTGCACCTACACGCCTTCATCGACGTTGTTTTTTAACCGGAAGACCTAGAGCTAACTATCGAGACTTTGGGCTATCCGGACACATACTTCGAGAAATGGTTTATGCATGTTTGTTACCAGGTGCAACAAGATCTAGTTGG---------------ATGGTTAAAGAAGAAAAACAAGAAAACAGGGGTTCTGTTGAATTTCAAGTATTCAGTTTCACCAATAAGATACGGAGACTTGCTTCACATTTGGAATTACACAAAAAAGATTTTTCATCGGAAAGAGGTCTACGAAGACTTTTGGGAAAACGTCAACGTTTGCTGGCTTATTTGGCAAAGAAAAATAGAGTACGTTATAAGAAATTAATAAGTCAGTTGGATATTCGGGAGGTAAAACTTCGTTTAAAACGATGTGGTAGAAAGCAACAAGCTGTCTATCGAATCGTTGCAATTGATGTTCGATCTCGAAGAGAAGGAAGAGATCTTCAAAAAGTTGGTTTTTATGATCCGATAAAGAATCAAACTTGTTTAAATGTTCCAGCTATTCTCTATTTCCTTCAAAAAGGTGCTCAACCTACAAGAACTGTTTATGATATTTTAAGGAAAGCAGAATTCTTTAAACGTAAATCCAAACAACCTTTTCGTAGGCGT---TCCCGAATTGGTCCGGGGGATCGAATTGATTATAGAAACATGAGCTTAATTAATCGATTTATTAGTGAACAAGGAAAAATATTATCCAGACGAATAAATAGATTAACCTTGAAACAACAACGATTAATTACTCTTGCTATAAAACAGGCTCGTATTTTATCTTTCTTACCATTTCGTAACAATGAGAAGCAATTTCAA---GCCCAGTCAATTTCAATAATTACTGGTCCTAGACACAGAAAAAATATGAAGGAGGAGAAAGAAACAATAGTAACGTGGTCCCGGGCATCTAGCATTCTACCCGCAATGGTTGGCCATACAATCGCGATTCATAATGGAAAGGAACATATACCTATTTACATAACAAATCCTATGGTAGGTCGCAAATTGGGGGAATTCGTGCCTACTCGGCATTTCACGAGTTATGAAGCAAGAAAGGATACTAAATCTCGTCGTATGACAAGAAGATATTGGAACATCAATTTGAAAGAGATGATAGAAGCGGGAGTTCATTTTGGTCATGGTATTAAGAAATGGAATCCTAAAATGGCCCCTTACATCTCGGCAAAGCGTAAAGGTACTCATATTACAAATCTCGCTAGAACGGCTCGTTTTTTATCAGAAGCTTGTGATTTAGTTTTTGATGCAGCAAGTCAGGGAAAAAGCTTCTTAATTGTTGGTACCAAGAAAAGAGCAGCCGATTTAGTAGCATCAGCTGCAATAAGGTCTCGGTGTCATTATGTTAATAAAAAGTGGTTCAGTGGTATGTTAACGAATTGGTCGATTACCAAAACTAGACTTTCTCAATTTAGAGACTTAAGAGCGGAAGAAAAGATGGGAAAATTCCACCATCTCCCAAAAAGAGATGTGGCAATCTTAAAGAGAAAATTATCTACCTTGCAAAGATATCTCGGCGGGATTAAATATATGACGAGGTTGCCTGACATTGTGATCGTCCTTGATCAGCAAAAAGAGTATATAGCTCTTCGGGAATGCGCCATTTTGGGGATTCCTACTATTTCTTTAGTCGATACAAATTGTGACCCAGATCTCGCGAATATATCGATTCCTGCCAACGATGACACTATGACTTCAATTCGATTGATTCTTAACAAATTAGTATTTGCAATTTGTGAGGGCCGTATGGGACAAAAAATAAATCCACTCGGTTTCAGACTTGGTACAACCCAAAATCACCATTCCTTTTGGTTCGCACAACCAAAAAATTATTCTGAAGGTCTACAAGAAGATAAAAAAATACGGAATTGTATCAAGAACTATATACAATCCGAAGTAATTACACATATAGAAATTCAAAAAGAAGGAGCGATCGAAGAATTAGAGAAAGATATCCAAAAGGAAGTAAACCAAAGACTTAATATTGCTATCGAAAAAGTTAAAGAACCTTATAGACAACCTACCATTCTTGCAGAATATATAGCTTTCCAATTAAAAAATAGAGTTTCATTCCGAAAGGCAATGAAAAAAGCCATTGAATTAACTAAAGCCGATATAAAGGGAGTAAAAATCAAAATTGCAGGCCGTCTAGGAGGGAAAGAAATTGCACGTGCCGAATGCATCAAAAAGGGTAGACTTCCCCTCCAAACAATTCGCGCTAAAATTGATTATTGCTGCTATCCAATTCGAACTATCTATGGAGTATTAGGTGTAAAAATTTGGATATTCGTAGAAATGTCCCGTTATCGAGGACCTCGTTTAAAAAAAATACGCCGTCTGGGAGCTTTACCAGGACTCACTAGAAAAACGCCTAAATCCGGAAGTAATCTGAAAAAGAAATTCCATTCTGGGAAAAAAGAGCAATATCGTATTCGTCTTCAAGAAAAACAGAAATTGCGTTTCCATTATGGTCTGACAGAACGACAATTACTTAGATATGTACATATCGCTGGAAAAGCCAAAAAGTCAACAGGTCAAGTTTTACTACAATTACTTGAAATGCGTTTGGATAATATTGTTTTTCGATTGGGTATGGCTTCAACCATTCCTGGGGCCCGGCAATTAGTTAATCATAGACATATTTTAGTTAATGGTCGTATAGTTGATATACCAAGTTTTCGTTGCAAACCCCGAGATATTATTACTACGAAGGAGAACCAAAGATCAAAACGTCTGGTTCAAAATTCTATTGCTTCATCCGATACGGTTGATACATTGCAATATAAAGGACTAGTAGAAAAAATCCTAGATAGAAAGTGGGTCGGTCTGAAAATAAATGAGTTGTTAGTTGTAGAATATTACTCTCGTCAGACTATGTCACGTCGAGGTACTGCAGAAAAAAGAACTGCAAAATCCGATCCAATTTTTCGTAATCGATTAGTTAACATGGTGGTTAACCGTATTATGAAAGACGGAAAAAAATCATTGGCTTATCAAATTCTCTATCGAGCCGTGAAAAAGATTCAACAAAAGACAGAAACAAATCCACTATTGGTTTTACGTCAAGCAATACGTAGAGTAACTCCCAATATAGGAGTAAAAACAAGACGTCGGAAAGTTCCGATTGAAATAGGATCTAAACAAGGAAGAGCACTTGCCATTCGTTGGTTATTAGAAGCATCCCAAAAGCGTCCGGGTCGAAATATGGCTTTCAAATTAAGTTCCGAATTAGTAGATGCTGCCAAAGGGAGTGGGGGTGCCATACGCAAAAAGGAAGCGACTCATAGAATGGCAGAGGCAAATAGAGCTCTTGCACATTTTCGTATGGGCAAGGACACTATTGCTGATTTACTAACCTCTATAAGAAACGCAGACATGAGTAAAAAAGGAACTGTTCGAGTAGTATCTACAAATATTACCGAAAACATTGTTAAAATACTTCTACGAGAGGGTTTTATTGAAAGTGTTCGGAAACATCAAGAAAGTAACAGATATTTCTTGGTTTCAACTTTGCGAAGGACTAGAAAGGGAATATATAGAACTAGAATCAGCCGACCTGGCTTACGAATTTATGCTAACTATCAAGGAATTCCTAAGGTTTTGGGCGGAATGGGAATTGCTATTCTTTCTACTTCTCAAGGTATAATGACAGATCGAGAAGCTCGACTAAACAGAATTGGGGGAGAAGTCTTATGTTATATATGG????????????????????????????????????????????????????????????????????????????????????????????????????????????????????????????????????????????????????????????????????????????????????????????????????????????????????????????????????????????????????????????????????????????????????????????????????????????????????????????????????????????????????????????????????????????????????????????????????????????????????????????????????????????????????????????????????????????????????????????????????????????????????????????????????????????????????????????????????????????????????????????????????????????????????????????????????????????????????????????????????????????????????????????????????????????????????????????????????????????????????????????????????????????????????????????????????????????????????????????????????????????????????????????????????????????????????????????????????????????????????????????????????????????????????????????????????????????????????????????????????????????????????????????????????????????????????????????????????????????????????????????????????????????????????????????????????????????????????????????????????????????????????????????????????????????????????????????????????????????????????????????????????????????????????????????????????????????????????????????????????????????????????????????????????????????????????????????????????????????????????????????????????????????????????????????????????????????????????????????????????????????????????????????????????????????????????????????????????????????????????????????????????????????????????????????????????????????????????????????????????????????????????????????????????????????????????????????????????????????????????????????????????????????????????????????????????????????????????????????????????????????????????????????????????????????????????????????????????????????????????????????????????????????????????????????????????????????????????????????????????????????????????????????????????????????????????????????????????????????????????????????????????????????????????????????????????????????????????????????????????????????????????????????????????????????????????????????????????????????????????????????????????????????????????????????????????????????????????????????????????????????????????????????????????????????????????????????????????????????????????????????????????????????????????????????????????????????????????????????????????????????????????????????????????????????????????????????????????????????????????????????????????????????????????????????????????????????????????????????????????????????????????????????????????????????????????????????????????????????????????????????????????????????????????????????????????????????????????????????????????????????????????????????????????????????????????????????????????????????????????????????????????????????????????????????????????????????????????????????????????????????????????????????????????????????????????????????????????????????????????????????????????????????????????????????????????????????????????????????????????????????????????????????????????????????????????????????????????????????????????????????????????????????????????????????????????????????????????????????????????????????????????????????????????????????????????????????????????????????????????????????????????????????????????????????????????????????????????????????????????????????????????????????????????????????????????????????????????????????????????????????????????????????????????????????????????????????????????????????????????????????????????????????????????????????????????????????????????????????????????????????????????????????????????????????????????????????????????????????????????????????????????????????????????????????????????????????????????????????????????????????????????????????????????????????????????????????????????????????????????????????????????????????????????????????????????????????????????????????????????????????????????????????????????????????????????????????????????????????????????????????????????????????????????????????????????????????????????????????????????????????????????????????????????????????????????????????????????????????????????????????????????????????????????????????????????????????????????????????????????????????????????????????????????????????????????????????????????????????????????????????????????????????????????????????????????????????????????????????????????????????????????????????????????????????????????????????????????????????????????????????????????????????????????????????????????????????????????????????????????????????????????????????????????????????????????????????????????????????????????????????????????????????????????????????????????????????????????????????????????????????????????????????????????????????????????????????????????????????????????????????????????????????????????????????????????????????????????????????????????????????????????????????????????????????????????????????????????????????????????????????????????????????????????????????????????????????????????????????????????????????????????????????????????????????????????????????????????????????????????????????????????????????????????????????????????????????????????????????????????????????????????????????????????????????????????????????????????????????????????????????????????????????????????????????????????????????????????????????????????????????????????????????????????????????????????????????????????????????????????????????????????????????????????????????????????????????????????????????????????????????????????????????????????????????????????????????????????????????????????????????????????????????????????????????????????????????????????????????????????????????????????????????????????????????????????????????????????????????????????????????????????????????????????????????????????????????????????????????????????????????????????????????????????????????????????????????????????????????????????????????????????????????????????????????????????????????????????????????????????????????????????????????????????????????????????????????????????????????????????????????????????????????????????????????????????????????????????????????????????????????????????????????????????????????????????????????????????????????????????????????????????????????????????????????????????????????????????????????????????????????????????????????????????????????????????????????????????????????????????????????????????????????????????????????????????????????????????????????????????????????????????????????????????????????????????????????????????????????????????????????????????????????????????????????????????????????????????????????????????????????????????????????????????????????????????????????????????????????????????????????????????????????????????????????????????????????????????????????????????????????????????????????????????????????????????????????????????????????????????????????????????????????????????????????????????????????????????????????????????????????????????????????????????????????????????????????????????????????????????????????????????????????????????????????????????????????????????????????????????????????????????????????????????????????????????????????????????????????????????????????????????????????????????????????????????????????????????????????????????????????????????????????????????????????????????????????????????????????????????????????????????????????????????????????????????????????????????????????????????????????????????????????????????????????????????????????????????????????????????????????????????????????????????????????????????????????????????????????????????????????????????????????????????????????????????????????????????????????????????????????????????????????????????????????????????????????????????????????????????????????????????????????????????????????????????????????????????????????????????????????????????????????????????????????????????????????????????????????????????????????????????????????????????????????????????????????????????????????????????????????????????????????????????????????????????????????????????????????????????????????????????????????????????????????????????????????????????????????????????????????????????????????????????????????????????????????????????????????????????????????????????????????????????????????????????????????????????????????????????????????????????????????????????????????????????????????????????????????????????????????????????????????????????????????????????????????????????????????????????????????????????????????????????????????????????????????????????????????????????????????????????????????????????????????????????????????????????????????????????????????????????????????????????????????????????????????????????????????????????????????????????????????????????????????????????????????????????????????????????????????????????????????????????????????????????????????????????????????????????????????????????????????????????????????????????????????????????????????????????????????????????????????????????????????????????????????????????????????????????????????????????????????????????????????????????????????????????????????????????????????????????????????????????????????????????????????????????????????????????????????????????????????????????????????????????????????????????????????????????????????????????????????????????????????????????????????????????????????????????????????????????????????????????????????????????????????????????????????????????????????????????????????????????????????????????????????????????????????????????????????????????????????????????????????????????????????????????????????????????????????????????????????????????????????????????????????????????????????????????????????????????????????????????????????????????????????????????????????????????????????????????????????????????????????????????????????????????????????????????????????????????????????????????????????????????????????????????????????????????????????????????????????????????????????????????????????????????????????????????????????????????????????????????????????????????????????????????????????????????????????????????????????????????????????????????????????????????????????????????????????????????????????????????????????????????????????????????????????????????????????????????????????????????????????????????????????????????????????????????????????????????????????????????????????????????????????????????????????????????????????????????????????????????????????????????????????????????????????????????????????????????????????????????????????????????????????????????????????????????????????????????????????????????????????????????????????????????????????????????????????????????????????????????????????????????????????????????????????????????????????????????????????????????????????????????????????????????????????????????????????????????????????????????????????????????????????????????????????????????????????????????????????????????????????????????????????????????????????????????????????????????????????????????????????????????????????????????????????????????????????????????????????????????????????????????????????????????????????????????????????????????????????????????????????????????????????????????????????????????????????????????????????????????????????????????????????????????????????????????????????????????????????????????????????????????????????????????????????????????????????????????????????????????????????????????????????????????????????????????????????????????????????????????????????????????????????????????????????????????????????????????????????????????????????????????????????????????????????????????????????????????????????????????????????????????????????????????????????????????????????????????????????????????????????????????????????????????????????????????????????????????????????????????????????????????????????????????????????????????????????????????????????????????????????????????????????????????????????????????????????????????????????????????????????ATGCCTAGATCCCGTATAAATGGAAATTTCATTGATAAGACCTCCTCGATTGTAGCCAATATTTTATTGCAAATAATTCCGACAACCTCAGGGGAAAAAAAGGCATTTACTTATTATAGAGATGGTATGTTGGCTCAATCCGAAGGAAATTATGCGGAAGCTTTGCAGAATTATTATGAAGCTACGCGACTAGAAATTGATCCCTATGATCGAAGTTATATACTATATAACATCGGACTTATACACACAAGCAATGGGGAGCATACAAAGGCTTTGGAATATTATTTCCGGGCGCTAGAACGAAACCCCTTCTTACCGCAAGCTTTTAATAATATGGCCGTGATCTGTCATTACCGAGGAGAACAGGCCATTCTACAGGGCGATTCGGAAATTGCGGAAGCTTGGTTTGATCAAGCTGCTGAGTATTGGAAACAAGCTATAGCGCTTACTCCGGGAAATTATATTGAAGCACAGAACTGGTTGAAGATTACAAAGCGCTTTGAAATGAATTGGCGATCAGAACACATATGGATAGAACTTCTAAAAGGTTCTCGAAAAAGAGGTAATTTTTTCTGGGCCTGTATTCTTTTTCTAGGTTCATTAGGATTCTTAGCGGTTGGGGCTTCTAGTTATCTTGGTAAGAATATGATATCCGTACTTCCATCTCAACAAATTCTTTTTTTTCCACAGGGGGTCGTGATGTCTTTCTACGGAATCGCGGGCCTATTCATTAGCTCCTATTTGTGGTGCACTATTTTGTGGAATGTAGGCAGTGGTTATGACCGATTTGATAGAAAAGAGGGAATAGTGTGCATTTTTCGTTGGGGATTCCCTGGAATAAAACGTCGCATCTTCCTTCGATTCCTTGTGCGGGATATCCAATCAATTAGAATTCAGGTTAAAGAAGGTCTTTATCCTCGTCGTATCCTTTATATGGAAATACGTGGCCAGGGGGTCATTCCCTTGACTCGTACTGATGAGAAGTTTTTTACTCCACGAGAAATTGAACAAAAAGCTGCCGAATTAGCCTATTTCTTGCGCGTACCAATTGAAGTATTT
>Ananas_comosus_Ananas_comosus
TTCGATATAAATAAAAAATACAGACATTTATGGGTTCAATGCGAAAATTGTTATGGATTAAATTATAAAAAACTTCTTAGGTCAAAAATGAATATTTGTGAACAGTGTGGATATCATTTGAAAATGAGTAGTTCAGATAGAATCGAACTTTCGATTGATTCGGGCACTTGGGATCCTATGGATGAAGATATGGTTTATAAAGATCGTATCGATTCTTATCAAAGAAAGACAGGTTTAACTGAAGCTGTTCAAACAGGCATAGGTCAACTAAACGGTATTACCGTAGCAATTGGGGTTATGGATTTTCAGTTCATGGGAGGTAGTATGGGATCTGTAGTAGGTGAGAAAATCACTCGTTTGATTGAGTATGCTACTAATCGATCTCTACCTGTCATTATTGTGTGTGCTTCTGGAGGAGCACGCATGCACGAAGGAAGTTTGAGCTTGATGCAAATGGCTAAAATATCTTCTGCTTCATATGATACTAAAAAGTTATTCTATGTATCAGTCCTTACATCTCCTACAACCGGTGGAGTAACAGCCAGTTTTGGTATGTTGGGAGATATCATTATTGCTGAACCTAATGCGTACATTGCATTTGCGGGTAAAAGAGTAATTGAACAAACATTGAATAAGACAGTACCCGATGGTTCACAAGCGGCTGAGTATTTATTCCATAAAGGCTTATTCGACCCAATCGTACCACGTAATCCTTTAAAAGGTGTTCTAAGTGAGTTATTTCAGCTCCATGGTTTCTTTCGAGCCGACGAAATTAGTAATATTATCCGTGAACGTATTGAACAATATAATAGAGAAGTAAAGATTGTGAATACCGGTACCGTACTTCAAGTAGGCGACGGCATTGCTCGTATTCATGGTCTTGATGAAGTAATGGCAGGTGAATTAGTAGAATTTGAAGAGGGTACAATAGGCATTGCTCTGAACTTGGAATCCAATAATGTTGGCGTTGTATTAATGGGTGATGGTTTGATGATACAAGAGGGAAGTTCTGTAAAAGCAACAGGAAGAATTGCTCAGATACCTGTGAGTGAGGCTTATTTGGGTCGTGTTATAAATGCTTTGGCTACACCTATTGATGGGAGAGGGGAAATTTCAGCTTCTGAATCTCGGTTAATTGAATCCCCTGCCCCCGGTATTATTTCGAGACGTTCTGTATATGAGCCCCTTCAAACAGGGCTTATTGCTATTGATTCGATGATCCCTATAGGACGCGGTCAGCGAGAATTAATTATTGGGGACAGACAGACCGGCAAAACAGCAGTAGCCACAGATACGATTCTCAATCAAAAAGGGCAAAATGTAATATGTGTTTATGTAGCTATCGGTCAAAAAGCATCTTCTGTGGCTCAGGTAGTGACTACTTTCCAGGAGCGAGGGGCCATGGAATACACTATTGTCGTAGCTGAAACGGCGGATTCACCTGCTACATTACAATACCTCGCCCCTTATACGGGAGCAGCTTTGGCTGAATATTTTATGTACCGTGAACGACATACTTTAATAATTTATGATGATCTCTCCAAACAGGCACAAGCTTATCGCCAAATGTCTCTTCTATTAAGAAGACCTCCCGGTCGTGAAGCTTATCCAGGAGATGTTTTTTATTTGCATTCACGCCTTTTGGAAAGAGCCGCTAAATCAAGTTCTAGTTTAGGTGAAGGAAGTATGACTGCTTTACCAATAGTTGAGACTCAATCTGGAGACGTTTCAGCTTATATTCCTACTAATGTAATTTCCATTACAGATGGACAAATATTCTTATCCGCCGATCTATTCAATGCTGGAATCCGACCTGCTATTAATGTGGGTATTTCTGTTTCCAGAGTAGGATCCGCAGCTCAAATTAAAGCCATGAAACAGGTAGCTGGCAAATCAAAATTGGAACTAGCGCAATTCGCAGAGTTAGAAGCCTTTGCACAATTTGCTTCTGATCTCGATAAAGCTACTCAGAATCAATTGGCAAGAGGTCAACGATTACGTGAGTTGCTTAAACAATCCCAATCAGACCCTCTCACGGTGGAAGAGCAGATAGCTACTATTTATACCGGAGCGAATGGATATCTTGATCCGTTAGAAATTGGACAGGTAAAGAAATTTCTTGTTCAGTTACGTACTTACTTAAAAAAGAATAAACCTCAATTCCAAGAAATTCTATCTTCTACCAAGACATTCACCGAGCAAGCAGAAGCCGTTTTGAAGGAAGCTATTCAGGAACAGATCGAACTATTTCTACTTGGGTGTATCGCTCAAATTATTGGCCCAGTACTGGATGTCGTTTTTCCCCCGGGCAAAATGCCTAATATTTATAACGCTTTGGTAGTTAAGGGTCGAAATACTGTCGGTCAGCAAATTAATGTGACTTGCGAGGTACAACAATTATTAGGAAATAATCGAGTTAGAGCTGTAGCTATGAGTGCTACAGATGGGCTGATGAGAGGAATGGAAGTGATTGACACGGGAGCTCCTCTAAGTGTTCCAGTCGGCGGAGCTACTCTCGGGCGAATCTTCAACGTTCTTGGAGAGCCTGTTGATAATTTAGGTCCTGTAGATACTCGCACAACATCTCCTATTCATAGATCTGCGCCTGCCTTTATACAGTTAGATACGAAATTATCAATCTTTGAAACAGGTATTAAAGTGGTAGATCTTTTAGCTCCTTATCGCCGTGGAGGAAAAATCGGACTATTTGGGGGAGCTGGAGTAGGTAAAACAGTACTCATCATGGAATTGATCAACAACATTGCCAAAGCTCATGGAGGCGTATCTGTATTTGGCGGAGTAGGAGAACGTACTCGTGAAGGAAATGATCTTTACATGGAAATGAAAGAATCCGGAGTAATTAATGAAAAAAATCTTGCAGAATCAAAAGTAGCTTTAGTCTATGGTCAAATGAATGAACCGCCGGGAGCTCGTATGAGAGTTGGTTTGACTGCCCTAACTATGGCAGAATATTTCCGGGATGTTAATGAACAAGATGTGCTTCTATTCATCGACAATATCTTTCGTTTTGTCCAAGCAGGATCAGAAGTATCCGCATTATTAGGGAGAATGCCTTCTGCAGTGGGTTATCAACCTACCCTTAGTACAGAAATGGGTTCTTTGCAAGAAAGAATTACTTCTACCAAAGAGGGATCTATAACTTCGATCCAAGCAGTTTATGTACCTGCGGACGATTTGACCGACCCTGCTCCTGCCACTACATTTGCACATTTAGATGCTACTACCGTACTATCAAGAGGATTAGCTGCCAAAGGTATTTATCCAGCAGTAGATCCTTTAGATTCAACGTCAACTATGTTACAACCTCGGATCGTTGGCGAGGAACATTATGAAACTGCGCAAAGAGTTAAGCAAACTTCACAACGTTACAAAGAACTTCAGGACATTATAGCAATTCTTGGGTTGGATGAATTATCCGAGGAGGATCGTTTAACTGTAGCAAGAGCACGAAAAATTGAGCGTTTCTTATCACAACCCTTCTTCGTGGCAGAAGTATTTACTGGTTCCCCAGGAAAATATGTTGGTCTTGCAGAAACAATTAGGGGGTTTCAACTGATCCTTTCCGGAGAATTAGATGGTCTGCCCGAGCAGGCCTTTTATTTGGTGGGTAACATCGATGAAGCTACCGCGAAAGCTATGAACTTATTAAATCTTTGTGTACTGACTCCTAATCGAATTATTTGGGATTCAGAAGTGAAAGAAATCATTTTATCTACAAATAGTGGCCAAATTGGTGTATTACCAAACCACGCCCCTATTGCCACGGCTGTAGATATAGGTCTTTTGAGAATAAACGACCAATGGTTAACGGTGGCTCTGATGGGTGGTTTTGCTAGAATAGGGAATAATGAGATCACCATTTTAGGAAATGATGCGGAGATGAGTACTGATATTGATCCACAAGAAGCTCAACAAGCTCTTGAAATAGCTGAAGCTAACTTGAGTAGAGCTGAGGGTAAGAGACAAGTGATTGAAGCGAATCTAGCTCTCAGACGAGCTAGGACACGAGTAGAGGCTGCCAATGCTATTTCCATGAAAAATGTAACCGATTCTTTCGTTTTCTCACGCCACTGGCCATCCGCCGGGAGTTTCGGGTTTAATACCGATATTTTAGCAACAAATCCAATAAATCTAAGTGTAGTGATTGGTGTATTGATTTTTTTTGGAAAGGGAGTGTTAAATGATTTATTAGATAATCGAAAACAGAGGATCTTGAGTACTATTCGAAATTCAGAAGAATTACGTAGAGGGGCCATTGAGCAGCTCGAAAAAGCCCGGGTTCGCTTACAGAAAGTGGAACTGGAAGCAGATGAGTATCGAATGAATGGATACTCTGAGATAGAACGAGAAAAAGAAAATTTGATTAAAGCTACTTGTGATAGTTTGGAACGATTAGAAAATTACAAAAATGAAACCCTTCATTTTGAACAACAAAGAGCGATAAATCAAGTCCGACAACGAGTTTTCCAACAAGCCTTACAAGGAGCTCTAGGAACTCTGAATAGTTGTTTGAATACCGAGTTACATTTCCGTGCGATCCGTACTAATATTGGCATTCTTGGGGCCATGATGAATCCACTGATTTCTGCCGCTTCCGTTATTGCTGCTGGATTGGCTGTAGGACTTGCTTCTATTGGACCTGGAGTTGGTCAAGGTACTGCTGCAGGCCAAGCTGTAGAGGGTATTGCGAGACAACCAGAAGCAGAGGGTAAAATACGAGGTACTTTATTGCTTAGTCTAGCTTTTATGGAAGCTTTAACAATTTACGGACTGGTTGTGGCATTAGCGCTTTTATTTGCGAATCCTTTTGTTATGAATGTTATACCATGTTACATTAAAACACTCAAGGGGTTATATGATATATCGGGTGTAGAAGTAGGCCAACATTTCTATTGGCAAATAGGAGGTTTACAAATCCATGCCCAAGTACTTATCACTTCTTGGGTCGTAATTGCTATCTTGTTAGGTTCAGTCATCATAGCTGTTCGGAATCCACAAACCATTCCGACCGACGGTCAGAATTTCTTTGAATATGTCCTTGAATTTATTCGAGACTTGAGCAAAACCCAGATTGGAGAAGAATATGGACCTTGGGTTCCCTTTATTGGAACTATGTTCCTATTTATTTTTGTTTCTAATTGGTCAGGTGCTCTTTTACCTTGGAAAATCATACAGTTACCTCATGGGGAGTTAGCTGCGCCCACGAATGATATAAATACTACTGTTGCTTTAGCTTTACCCACGTCAGTGGCATATTTTTATGCGGGTCTTACCAAAAAAGGATTGGGTTATTTCGAGAAATACATCAAACCAACTCCAATACTTTTACCAATTAACATCCTAGAAGATTTCACAAAACCTTTATCTCTTAGCTTTCGACTATTCGGGAATATATTGGCTGATGAATTAGTAGTTGTTGTTCTTGTTTCTTTAGTCCCTTCAGTAGTTCCTATACCTGTCATGTTTCTTGGATTATTTACAAGTGGTATTCAAGCTCTTATTTTTGCAACGTTGGCCGCGGCTTATATAGGCGAATCCATGGAGGGTCATCATATGATATTTGCGACTTTAGAACATATATTAACTCATATCTCTTTTTCGATCATTTCAATTGTGATTACGATTCATTTGATGACCTTATTAGTCCACAAAATTGTAGGATTACGTAATTGGTCAGAAAAAGGGATGATAGCCACTTTTTTCTCTATAACAGGATTATTAGTTTCTCGTTGGATTTCTTCGGGACATTTTCCATTAAGTAATTTATACGAGTCATTAATCTTCCTTTCATGCAGTTTCTTCATTATTCATATAATTCCCAAGCTAAAAAATGATTTAAGCACAATAATTGCACCAAGTACCATTTTTACTCAAGGCTTTGCCATGTCGGGTCTTTCAACTGAAATGCATCAATCTGCAATATTAGTACCTGCTCTACAATCTCAGTGGTTAATGATGCACGTAAGTATGATGTTATTGAGCTATGCAGCTCTTTTATGCGGATCATTATTATCAGTCGCTCTTCTAGTCATTCGAAAAAACATCGATATTTTTTGTAAAAGCAATAATAAATCATTTTTTGGTGAGATTTTGAATGAAAAAAGAAGTGTTTTAAAAAACACTTCTTTTCCTTCATTTCGAAATTATTACAAATATCAATTAACTGAGCGTTTGGATTATTGGAGTTATCGTGTCATTAGTCTAGGGTTTACCTTTTTAACCATAGGTATTCTTTGTGGAGCAGTATGGGCTAATGAGGCATGGGGATCCTATTGGAATTGGGACCCCAAGGAAACTTGGGCATTTATTACTTGGACCATATTCGCGATTTATTTACATACTACAAATATAAATTGGAAAGGTACGAATTCTGCACTTGTAGCTTCTACAGGATTTCTTATAATTTGGATATGCTATTTTGGGATCAATCTATTAGGAATAGGTCTACATAGTTATGGTTCATTCACAATGAAAAAAAAGAAAGCATTGCCTTCTTTCCCATATCTTGTATCTATAGTATTTTTGCCCTGGTGGGTCTCTCTCTCATTTAATAAATGTCTGGAGCTTTGGGTTACTAATTGGTGGAATACCGGGCAATCCGAAACTCTCTTGAATATCATTCAAGAGAAAAACGTTCTAGAAAGATTCATAGAATTAGAAGAACTCTTTCTGTTGGACGAAATGATAAAGGAGTACCCGGAGACACATATACAAAAACTTCGTATAGGAATACACAAGGAAACGATACAATTGGTCAAAACACACAATGAATATCATCTCCATATCATTTTGCATTTCTCGACAAATATAATCTCTTTCGCTATTCTAAGTGGTTATTTTATTTTGGGTAATGAGGAACTTGTCATTCTTAATTCTTGGGTTCAGGAATTCCTCTATAACTTAAGTGACACAATAAAAGCTTTTTCGATTCTTTTAGTTACTGATTTATGGATTGGATTTCACTCAACTCATGGTTGGGAACTAATAATTGGTTCGTTCTACAACGATTTTGGATTGGCTCATAACGATCAAATTATATCTGGTCTTGTTTCCACCTTTCCAGTTATTCTAGATACAATTGTGAAATATTGGATTTTCCGTTATTTAAATCGTGTATCTCCTTCGCTTGTAGTCATTTATCATTCAATGAATGAAATGCCCATTGGTGTTCCAAAAGTACCTTTTCGGAGTCCTGGAGAGGAAGATGCGGTTTGGGTTGACTACAACCGACTTTATCGAGAAAGATTACTTTTTTTAGGCCAAGAGGTTGATAGCGAGATCTCGAATCAACTTGTTGGTCTCATGGTATATCTCACTAAGGATCTTTATTTGTTTATAAACTCTCCCGGCGGATGGGTAATACCAGGAATAGCCATTTATGATACTATGCAATTTGTGCCACCTGATGTGCATACAATATGCATGGGGTTAGCCGCGTCAATGGGATCTTTTATTCTGGTCGGAGGAGAAATTACCAAACGTATAGCATTCCCTCACGCTAGGGTTATGATTCACCAACCTGCTAGTTCTTTTTATGAGGCGCAAGCAGAATTTATCCTGGAAGCGGAAGAACTACTGAAACTTCGCGAAACCCTAACAAAGGTTTATGTACAAAGAACGGGCAACCCTTTATGGGTTGTATCCGAGGATATGGAAAGGGATGTTTTTATGTCAGCAACAGAAGCCCAAGCTCATGGCATTGTTGATATGAAAGAACAAAAATTGATTCATGAGGGTTTAATTACTGAATCACTTCCCAACGGTATGTTCCGGGTCCGTTTAGATAATGATCTAATTCTAGGATATGTTTCAGGGAGGATCCGGCGCAGTTTTATACGGATACTACCGGGAGATAGAGTAAAAATTGAAGTAAGTCGTTATGATTCAACCAGGGGACGTATAATTTATCGACTTCGCAACAAAGATAGATCTCGGTTCCTATATCCGCTTCTTTTTCAGGAGTATATTTACGCGTTTGCTCATGATCATGGTTTAAATGATTCGATTTTTTACGAACCCGTGTATGACAAAAAATCTAGTTCAGTACTTGTGAAACGTTTAATTATTCGAATGTATCAACAGAATTATTTGATTAATTCGGTTAACCAAAATCGATTCGTTGGGCACAACACTTATTTTTATTCTCATTTTTTTTCTCAGATGATATCAGAAGGTTTTGCGATCATTGTGGAAATTCCATTCTCGCTGCGATTAGTATCTTTTCCCGAAGAAAAAGAAATACCAAAATGTCAGAATTTACGATCTATTCATTCAATATTTCCCTTTTTAGAGGACAAATTATCACATTTAAATTATGTGTCAGATATACTAATACCCTATCCTATCCATTTGGAAATCTTGGTTCAAATCCTTCAATGCCGGATCCAAGATGTTCCATCTTTGCATTTATTGCGATTCTTTCTCCACGAATATCATAATTGGAATAGTCTCATTACTCCGAAGAAAGAAAATAAAAGACTATTTTGGTTCCTATATAATTCTTATGTATCTGAATGCGAATTTGTATTCGTTTTTCTTCGTAAACAATCTTCTTATTTACGATTAACATCTTCTGGAACCTTTCTTGAGCGAATACAGTTCTATGGAAAAATAGAACATCTTATAGTAGTGTACCGTAATTATTTTCAGTGGTTCTTCACGGATCCTTTCATGCATTATGTTCGATATCAAGGAAAAGCAATTCTGGCTTCAAAAGGGACTCATCTTTTGATGAAGAAGTGGAAATGTTACCTTGTCAATCTCTGGCAATATTATTTTCATTTTTGGTCTCAACCACACAGGATTCATATAAACCAATTATCAAACTATTCCTTCTATTTTCTGGGTTATCTTTCAAGTGTACTAAGAAATCCTTTGGTGGTAAGGAATCAAATGTTGGAGAATTCATTTCTAATAGAAACTGGTATTAAGAAATTCGATACCATAGTCCCAGTTATTCCTCTCATTGGATCATTGTCTAAAGCTAAATTTTGTACCGTATCGGGACATCCTATTAGTAAGCCGATCTGGACCGATTTATCAGATTGTGATATTATTGATCGATTTGGTCGGATATGTAGAAATCTTTCTCATTATCATAGTGGATCCGAAAAACGGAGTTTGTATCGAATAAAGTATATACTTAGACTTTCGTGTGCTAGAACTTTAGCTCGTAAACATAAGAGTACGGTACGCTCTTTTTTGCGGAGATTAGGTTCGGCATTATTAGAAGAATTTTTTACGGAAGAAGAACAAGTTCTTTCTTTGATGATAATTGATACGACAGAAGTACAAACTATCAATTCTTTTTCTACATCGGAATTTTTAAAAGAAGTGTATGGACTAATATGGATTGTACCCATTTTGACCCTTATATTGGGAATCACAATAGGGGTACTAGTAATTGTGTGGTTAGAAAGAGAAATATCTGCAGCGATACAACAACGTATTGGGCCTGAATATGCTGGCCCGTTGGGAATTCTTCAAGCTATAGCGGATGGGACTAAACTACTTTTTAAAGAGGACCTCCTCCCATCTCGAGGAGATATTCGTTTGTTTAGTGTGGGACCGTCTATAGCGGTTATATCAATTCTACTAAGTTATTTAGTAATTCCTTTTGGGTATCGTCTTGTTTTAGCCGATCTCAGTATAGGTGTTTTTTTATGGATCGCCATTTCCAGTATTGCTCCTATTGGGCTTCTTATGTCAGGATATGGATCGAATAATAAATATTCCTTTTTAGGTGGTCTACGAGCTGCTGCTCAATCTATTAGTTATGAAATACCATTAACTCTATGTGTGTTATCAATATCTCTATTATCTAACAGTTCAAGTACAGTTGATATAGTTGAAGCACAGTCAAAATATGGTTTTTGGGGGTGGAATCTGTGGCGTCAGCCTATAGGATTTATTGTTTTTCTAATTTCTTCTCTAGCCGAATGTGAGAGATTGCCCTTTGATTTACCAGAAGCGGAGGAGGAATTAGTAGCAGGTTATCAAACCGAGTATTCGGGTATCAAATACGGTTTATTTTATCTTGCTTCTTACCTAAATTTATTAGTTTCTTCATTATTTGTAACAGTTCTTTACTTAGGTGGGTGGAATTTATCTATTCCGTATATATCCATTCCTGAGCTTTTCGGAATAAATAAAATCGCTGGCATTTTTGGAATGACAATGGGTATCCTTATTACATTAATTAAAGCTTATTTGTTTCTCTTCATTTCTATCACAACAAGATGGACTTTACCTAGGATGAGAATGGACCAGTTATTAAATCTTGGATGGAAATTTCTTTTACCTATTTCTCTAGGTAATCTGTTATTAACAACTTCTTCCCAACTTGTTTCATTAATGAAAGCGTTTCATTTGCTTCTCTTCCATGGAAGTTTCATTTTCCCAGAATGTATCCTAATTTTTGGTCTAATTCTTCTTCTGATGATCGATTCAACCTCTGATCAAAAAGATAGACCTTGGTTCTATTTCATCTCTTCAACTAGTTTAGTAATAAGCATAACGGCCCTATTGTTCCGATGGAGAGAAGAACCTATAATTAGCTTTTCGGGAAATTTCCAAACGAACAATTTCAACGAAATCTTTCAATTTCTTATTTTACTATGTTCAACTCTATGTATTCCTCTATCCGTAGAGTACATTGAATGTACAGAAATGGCTATAACAGAGTTTCTGTTATTCGTATTAACAGCTACTCTAGGAGGAATGTTTTTATGTGGTGCTAACGATTTAATAACTATCTTTGTAGCTCCAGAATGTTTCAGTTTATGTTCCTACCTATTATCCGGATATACCAAGAGAGATGTACGGTCTAATGAGGCTACTATGAAATATTTACTCATGGGTGGGGCAAGCTCTTCTATTCTGGTTCATGGTTTCTCTTGGCTATATGGTTCATCTGGGGGGGAGATCGAGCTTCAAGAAATAGTGAATGGTCTTATCAATACACAAATGTATAACTCCCCAGGAATTTCAATTGCGCTTATATTCATCACTGTAGGAATTGGGTTCAAGCTTTCCCCAGCCCCTTTTCATCAATGGACTCCTGACGTATACGAAGGATCTCCCACTCCAGTCGTTGCTTTTCTTTCTGTTACTTCGAAAGTAGCTGCTTCAGCTTCAGCCACGCGAATTTTCGATATTCCTTTTTATTTCTCATCAAACGAATGGCATCTTCTTCTGGAAATCCTAGCTATTCTTAGCATGATATTGGGGAATCTCATTGCTATTACTCAAACAAGCATGAAACGTATGCTTGCATATTCGTCCATCGGTCAAATCGGATATGTAATTATTGGAATAATTGTTGGAGACTCAAATGATGGATATGCAAGCATGATAACTTATATGCTGTTCTATATCTCCATGAATCTAGGAACTTTTGCTTGCATTGTATTATTTGGTCTACGTACCGGAACTGATAACATTCGAGATTATGCAGGATTATACACGAAAGATCCTTTTTTGGCTCTCTCTTCAGCCCTATGTCTCTTATCCCTAGGAGGTCTTCCTCCACTAGCAGGTTTTTTCGGAAAACTCTATCTATTCTGGTGTGGATGGCAGGCAGGCCTATATTTCTTGGTTTCAATAGGACTCCTTACGAGCGTTGTTTCTATCTACTATTATCTAAAAATAATCAAGTTATTAATGACTGGACGAAACCAAGAAATAACCCCTTACGTGCGAAATTATAGAAGATCCCCTTTAAGATCAAACAATTCCATCGAATTGAGTATGACTGTATGTGTGATAGCATCTACTATACCAGGAATATCAATGAACCCAATTCTTGCAATTGCTCAGGATACCCTCTTTATGTTTCTGCTTCACGAATATGATATTTTATGGGCATTTCTAATAATATCAAGCGTTATTCCTATCTTGGCATTTGTAATTTCAGGAGTTTTAGCCCCGGTTAGTGAAGGACCAGAGAAGCTCTCTAGTTATGAATCGGGCATAGAACCTATGGGGGACGCTTGGTTACAATTCCGAATCCGCTATTACATGTTTGCTCTAGTTTTTGTTGTTTTTGATGTTGAAACGGTCTTTCTTTATCCATGGGCAATGAGTTTCGATGTATTGGGTGTATCTGTATTTATCGAAGCTTTAATTTTCGTGCTTATCCCAATTGTGGGTTCAGTTTATGCATGGCGAAAAGGAGCGTTGGAATGGTCTACGAGTTATTTTCCTTGGTTAACAATACTTGTTGTTTTACCGATATTCGCGGGTTCTTCAATTTTCTTATTCCCTCATAGAGGGAATAAGATGTTTAGGTGGTATACTTTATGTATATGCTTGTTAGAACTCCTTCTTACGACTTATGCATTCTGTTATCATTTCCAATTGGATGATCCATTAATGCAATTGAAGGAAGATTCTAAATGGATAGATGTTTTTGATTTCCACTGGAGACTAGGAATCGATGGACTTTCCATAGGACCCATTTTACTGACAGGATTTATCACTACTTTAGCAACTTTAGCAGCTTGGCCAGTTACTCGAAATTCGCGGTTGTTCTATTTCCTGATGCTAGCAATGTACAGCGGTCAAATAGGATTATTTTCTTCTCGAGACCTTTTACTTTTTTTCATCATGTGGGAGTTAGAATTAATTCCTGTTTACTTACTTTTATCCATGTGGGGGGGAAAGAAACGTCTCTACTCGGCTACAAAGTTTATTTTGTACACTGCAGGGGGTTCCATTTTTTTCTTAATAGGAGTTCTAGGTATGGGTTTATATGGTTCCAATGAACCAACATTAGATTTTGAAAGATTAATTAATCAATCATATCCTGTGTCGTTGGAAATAATATTCTATTTTGGCTTCCTTATTGCTTATGCTGTAAAATTGCCGATTATACCCCTACATACATGGTTACCTGATACCCACGGAGAAGCACATTACAGTACATGTATGCTTTTAGCAGGAATCCTATTAAAAATGGGCGCATATGGATTGATTCGGATCAATATGGAATTATTACCCCACGCTCACTCTATATTTTCTCCCTGGTTGGTGATAATAGGAACAATGCAAATAATCTATGCAGCTTCAACTTCTCTTGGTCAACGTAATTTAAAAAAGAGAATAGCCTATTCCTCTGTATCTCACATGGGTTTCACAATTATAGGAATTGGTTCTATAACCGACATGGGACTCAATGGAGCTATTTTACAAATGCTCTCTCATGGATTTATTGGTGCTGCACTTTTTTTCTTGGCGGGAACGAGTTGTGATAGAACACGTCTTGTTTATCTCGAAGAAATGGGAGGGATATCTATCCCAATGCCAAAAATATTTACCATGTTCAGTAGCTTCTCGATGGCTTCTCTTGCATTGCCAGGAATGAGTGGTTTTGTTGCGGAATTTGTAGTATTCTTTGGACTAATTACTAGTACAAAATATCTTTTAATGCCAAAAATGCTAATTACTTTTGTAATGGCAATTGCAATGATATTAACTCCTATTTATTTATTATCTATGTTACGTCAGATGTTTTATGGATACAAGCTATTTAATATTCCAAACTCGAATGATTCTGGACCACGAGAACTATTTCTTTCAATCTGTATCTTTCTACCCATAATAGGTATTGGTATTTATCCCGATTTCGTTCTCTCGTTATCAGTTGACAAGGTACACGCTATCCTATCCAATTATTATATGTTTGAGCATGTCCTTTTTTTGAGTGTTTATTTATTTTCTATCGGTATCTATGGATTGATCACAAGTCGAAACATGGTTAGAGCGATTATGTGTCTTGAGCTTATACTAAATTCGGTTAATATCAATCTTGTAACATTTTCTGATATATTTGATAGTCGCCAATTAAAAGGAGACATTTTCTCAATCTTTGTTATAGCCATTGCAGCTGCTGAAGCAGCTATTGGACTTGCTATTGTTTCGTCGATCCATCGTAACAGAAAATCAACTCGTATTAATCAATCGAATTTGTTAATGGAACATACATATCAATATGCGTGGATAATACCTTTTCTTTCACTTCCAGTTACTATGTCAATAGGATTTGGACTTCTACTTATTCCGACAGCAACAAAAGATATTCGTCGCATGTGGGCTTTTCCTAGTGTTTTACTCTTAAGTATAGCTATGTTGTTTTCGGCCAATCTGTCTATTCAACAAATAAATGGAAATTTTATCTATCAATATCTATGGTCTTGGACCATCAATAATGATTTTTCTTTAGAGTTTGGATACTTGATCGATCCACTTACTTCTATTATGTCAATACTAATTACTACTGTTGGAATCTTGGTTCTTATTTATAGTGACAAGTATATGTATCACGATCAAGGATATTTGAGATTTTTTGCTTATATGAGTTTTTTTAATACTTCTATGCTGGGATTAGTTACTAGTTCCAATTTGATACAAATTTATATTTTTTGGGAACTAGTGGGAATGTGTTCTTATTTATTAATAGGGTTTTGGTTCACACGACCAATTGCAGCAAGTGCTTGTCAAAAAGCTTTTGTAACTAATCGTGTCGGGGATTTTGGTTTATTGTTAGGAATCCTAGGTTTTTATTGGATAACAGGTAGTTTAGAATTTAGGGATTTGCTCGAAATAACTAATAACTTAATCCAGAATAATGGGGTCAATTCTTTATTTGCTACTTTGTGTGCTTCTTTATTATTCGTCGGTGCAGTTGCTAAATCCGCACAATTCCCCCTTCACGTATGGTTACCTGATGCTATGGAAGGACCCACTCCTATTTCGGCTCTTATACACGCTGCTACTATGGTAGCAGCAGGAATTTTTCTTGTAGCTCGGCTTCTTCCTCTTTTCATAGTCATACCTTATATAATGAATTTCATTTCTTTAATAGGTGTAATAACACTATTATTAGGGGCTACTTTGGCCCTTGCTCAAAGAGACATTAAAAAAAGCTTAGCCTATTCTACAATGTCTCAATTGGGTTATATTATGTTAGCTCTAGGTATAGGTTCTTATCGAGCTGCGTTATTCCATTTGATCACTCATGCCTATTCAAAAGCTTTATTGTTTTTGGGATCCGGATCCATTATTCATTCAATGGAACCTATTGTTGGATATTCACCAGATAAAAGTCAGAATATGGTTCTTATGGGTGGTTTAACAAGATATGTTCCAATTACAAGAACCACTTTTTTATTAGGTACACTTTCTCTTTGTGGTATTCCACCTCTTGCTTGTTTTTGGTCCAAAGATGAAATTCTTAATGATAGTTGGTTGTATTTCGCAGTAATAGCTTCTTTCACAGCAGGATTTACCGCATTTTATATGTTTCGGGTATATTTACTTACCTTTGATGGGTATTTACGTGTTCATTTTCAAAATTACAGTAGCACTGGTTCGTTCTATTCCATATCTCTATGGGGAAAAGGAAGAGGAGTCAATCCTAATATGAATAAAAAGTCAAAAGATAGATCGAAAATTGATAGAAATAGGATACGATACTTTGGAAATAAATACACTTCCATATATCCTCACGAATCGGACAATACTATGCTATTTCCTCTTCTTGTATTAGTACTATTTACTTTGTTGGTTGGATCAATAGGAATTTCTTTTGGAGTAATAGATTTTGATATATTATCGAAATGGTTAACCCCATCAAATCTTTTACATTCAAGTTCTAATTATTCTGTAAATTCGGATGAATTTTTTACAAATGCCATTTTTTCAGTAAGTATAGCAATTTTCGGACTATTCATAGCATATATTTTATATGGATCCGCTTATTCATTTTTCCAGAATTTTGATTTAATCAATTCATTTGTAAAAGGGGGTCCTAAAAGAATTCTTGTGGACCGAATAAAAAATGTGATATACAATTGGTCATATAATCGTGGTTACATAGATATTTTTTATACTAGAGTTTTTACTGTGGGGATAAGAGGATTAACCGAACTAACTCAGTTTTTTGATAGACGTATAATTGATGGAATTACAAATGGTGTTGGTGTTGCAAGTCTTTTTATAGGGGAAGGGATTAAATATATGGGAGGTGGACGAATCTCATCTTATCTATTCTTCTATTTATCTTATGTATCAATATTTTTATTAATTATGGATTTACCTGGACCAATACATGATATTCTTGTTGTATTTCTGGGGTCAATTCTTGTATTAGGGGGTCTGGGGGTAGTATTATTTACCAATCCAATTTATTCTGCCTTTTCGTTGGGATTTGTTCTTGTTTGTATATCCTTATTCTATATTTCATCGAACTCCTATTTTGTAGCTGCCGCACAGCTCCTTATTTATGTGGGAGCCATAAATGTCTTGATCATATTTGCTGTAATGTTCATGAATGGTTCAGAATATTCCAATAATTCCTATTTTTGGACCATTGGAGATGGGGTCACTTCGATGGTTTGTACAACTATTCTTTTTTCACTAATTACTACTATCCCAGATACGTCATGGTACGGAATTATTTGGACTGCAAGATCAAACCAGATTATGGAACAGGACCTAATAAATAACGTTCAACAAATTGGGATTCATTTATCAACAGATTTTTATCTTCCGTTTGAACTCATTTCTATAATTCTTTTAGTTTCCTTGATAGGTGCAATTAGTATGGCTCGACAAATGACAGTACCGGTTACAAGAAAAGATCTCATGATAGTCAATATGGGGCCTCACCACCCATCAATGCATGGTGTTCTTCGACTAATCGTTACTCTCGATGGTGAAGATGTTATTGACTGTGAGCCCATATTGGGCTATTTACACAGAGGAATGGAAAAAATAGCGGAAAATCGAACAATTATACAATATCTACCTTATGTAACACGATGGGATTATTTAGCTACTATGTTCACAGAGGCAATAACCGTAAATGCACCAGAACAATTGGAAAATGTTCAAGTACCTCAAAGAGCTAGCTATATCAGAGTAATTATGCTGGAATTGAGCCGTATAGCTTCTCATTTGTTATGGCTTGGGCCTTTTATGGCGGATATCGGTGCACAGACTCCCTTTTTCTATATTTTCAGAGAAAGAGAATTGATATATGATCTATTCGAAGCCGCCACAGGTATGCGAATGATGCATAATTATTTCCGTATCGGAGGAGTAGCTGCTGATCTACCTTATGGATGGATAGATAAATGTTTGGATTTCTGCGATTATTCTTTAACAGGAGTTGTTGAATATCAAAAACTTATTACGTGGAATCCCATTTTTTTGGAACGAGTGGAAGGAGTGGGCATTATTGTTGGAGAAGAAGCTGTAAATTGGGGTTTATCAGGACCGATGTTACGAGCTTCTGGAATCCAATGGGATCTTCGTAAAGTTGATCATTATGAGTGTTACAATGAATTCGATTGGGAAGTCCAATGGCAAAAAGAGGGAGATTCATTAGCTCGTTATTTAGTACGAATCGGTGAAATGAAGGAATCCATAAAAATTATTCAACAGGCTCTAGAAGGAATTCCTGGAGGACCTTATGAAAATTTAGAAGTACGACGCTTTGATAGAGCAAAGAATTCCGAATGGAATGATTTTGAATATAGATTTATTAGTAAAAAACCTTCACCCAATTTTGAATTGTCGAAACAAGAACTTTATGTGAGAGTGGAAGCCCCAAAAGGAGAATTGGGAATTTATTTGATAGGAGATAATAGCGGTTTCCCCTGGAGATGGAAAATTCGTCCGCCCGGTTTTATCAATTTGCAAATTCTTCCTCAGCTAGTTAAAAGAATGAAATTGGCTGATATCATGACGATATTGGGTAGTATAGATATCATTATGGGAGAAGTTGATCGTATGTTCCCTATGGTAATTGGGTTCATGAATTATGGTCAACAAACAATACGAGCTGCAAGGTACATTGGTCAAAGTTTCATAATTACCTTATCCCACACAAATCGTTTACCTGTAACTATTCAATATCCTTATGAAAAATCGATCACACCAGAGCGTTTCCGGGGTCGAATCCACTTTGAATTTGATAAATGTATTGCTTGTGAAGTATGTGTTCGTGTATGCCCGATAGATCTACCCGTTGTTGATTGGAGATTTGAAAGAGATATTAAAAAGAAACAATTACTTAATTATAGTATAGATTTTGGGGTTTGTATATTTTGTGGTAACTGTGTCGAGTATTGTCCAACAAATTGTTTATCAATGACTGAAGAATATGAACTTTCTACTTATGATCGTCACGAATTGAATTATAATCAAATTGCTTTGGGTCGATTACCAATCTCAATAATTGGAGATTACACAATTCAAACAGTTATGAATTCGACTCAGAATCGCTTATCTGATTGGCTAGTCAAGCATGAGCTAGTTCATAGATCTTTGGGCTTCGATTACCGAGGAATAGAGACTTTACAAATACAAACCGAGGATTGGGACTCCATTGCTGTCATTTCATATGTATATGGTTACAATTATTTACGCTCTCAGTGTGCCTATGATGTAGCACCGGGCGGATTTTTAGCTAGTGTGTATCATCTTACAAGAATACAGTATGGTATAGATAAACCAGAAGAGGTATGTATAAAAGTATTTGCTCCAAGGAATAATCCTAGAATCCCGTCTGTTTTCTGGATTTGGAGAAGTGCTGATTTTCAAGAACGCGAATCTTATGATATGTTGGGAATCTCTTATGATAATCATCCACGTCTTAAACGTATCTTAATGCCTGAAAGTTGGATAGGCTGGCCCTTACGTAAGGACTATATTACCCCAAATTTCTATGAAATACAAGATGCTCATATGGCGAAAAGGAGCGTTGGAATGGTCTTAACTGAGTATTCAGACAATAAAAAAAAAAAGGAAGGAAAAGAGACAGTTATGAATTTGATTGAGTTTCCGTTACTTGACCAAACAACCCCCAATTCAGTTATTTCAACTACATCGAATGATCTTTCGAATTGGTCAAGACTCTCCAGTTTATGGCCGCTTCTATATGGTACCAGTTGTTGTTTCATTGAATTTGCTTCATTAATAGGCTCGCGATTCGACTTTGATCGTTATGGGTTGGTGCCAAGATCAAGTCCTAGGCAAGCGGACCTAATTTTAACAGCCGGCACGGTCACAATGAAAATGGCTCCTTCCTTAGTGAGATTATATGAGCAAATGCCTGAACCAAAATACGTCATTGCTATGGGGGCCTGTACTATTACAGGAGGGATGTTCAGTACTGATTCTTATAGTACTGTTCGGGGAGTCGATAAGCTAATTCCTGTGGATGTCTATTTGCCGGGCTGCCCACCTAAACCAGAGGCAGTTATAGATGCTATAACAAAACTTCGTAAGAAGATATCTCGAGAAATATTTGAAGATAGAACTGTATCTCAACAGGAAAATCGATGTTTTACTACCAATCACAAATTTTCTGTTCAACGCAGTACTCATACTATGCAAAATAGAAATACTTTTTCTTGGGTAAAGGAACAGATGACTCGATCCATTTCTATATATGTAATAACTCGAGCATCCATTTCAAATGCATATCCCATTTTTGCGCAGCAGGGTTATGAAAACCCACGAGAAGCAACTGGACGAATTGTATGTGCTAATTGCCATTTAGCTGATAAGCCCGTGGATATTGAAGTTCCGCAAGCTGTGCTTCCTGATACTGTATTTGAAGCAGTTGTTCGAATTCCTTATGATATGCAACTGAAACAAGTTCTTGCTAATGGTAAAAAAGGGGGTTTGAATGTGGGTGCTGTTCTTATTTTACCCGAGGGATTCGAATTAGCCCCCCCCGATCGTATTTCTCCTGAGTTGAAAGAAAAGATAGGAAATCTGTCTTTTCAGAGTTATCGTCCCAATAAAAAAAATATTCTTGTGATAGGTCCTGTTCCGGGTCAAAAATATAGTGAAATCGTCTTTCCCATTCTTTCCCCCGACCCTGCTACGAAGAAAGACGTTCACTTCTTAAAATATCCCATATATGTGGGTGGGAACAGAGGAAGGGGTCAGATTTATCCTGATGGTAGCAAGAGTAACAATACAGTCTATAATGCTACATCAGCAGGTATAGTAAGCAAAATAGTACGAAAAGAAAAGGGAGGATATGAAATAACCATAGTTGATGCATCGGGACGTCAAGTGGTTGATATTATACCTCCAGGGCCAGAACTTCTTGTTTCAGAGGGTGAATCCATCAAGCTTGATCAACCATTAACAAGCAATCCCAATGTAGGAGGGTTTGGTCAGGGAGATGCAGAAATAGTGCTTCAAGATCCATTACGCGTCCAAGGCCTTTTGTTCTTCTTCGCATCTGTTATTTTGGCACAAGTTTTTTTGGTTCTTAAAAAGAAACAGTTTGAAAAAGTTCAATTGTACGAAATCAATTTTATGAGTAAAGTATATGATTGGTTTGAGGAACGTCTTGAGATTCAGGCGATTGCAGATGATATAACTAGTAAATATGTTCCTCCTCATGTCAACATATTTTATTGTTTAGGGGGGATCACACTTACTTGTTTTCTAGTACAAGTAGCTACGGGTTTTGCTATGACTTTTTACTATCGTCCAACCGTTACAGAGGCTTTTTACTCTGTTCAATACATAATGACTGAGGCCAACTTTGGTTGGTTAATCCGATCAGTTCATCGGTGGTCAGCAAGTATGATGGTTCTCATGATGATCCTGCACGTATTTCGTGTGTATCTCACAGGTGGATTTAAAAAACCTCGCGAATTAACTTGGGTTACAGGTGTGGTTTTGGCTGTATTGACTGCATCTTTTGGTGTAACTGGTTATTCCTTACCTCGGGACCAAATTGGTTATTGGGCAGTAAAAATCGTGACAGGCGTACCCGAAGCTATTCCTGTAATAGGATCGCCTTTAGTAGAGTTATTACGTGGAAGTGCTAGTGTGGGCCAATCCACTTTGACTCGTTTTTATAGCTTACACACTTTTGTATTGCCTCTCCTTACTGCCGTATTTATGTTAATGCACTTTCCAATGATACGTAAGCAAGGTATTTCCGGTCCTTTAATGGGAGTAACAAAGAAACCTGACTTGAATGATCCTGTATTAAGAGCAAAATTGGCTAAAGGGATGGGACATAATTATTATGGAGAACCCGCGTGGCCCAATGATCTTTTATATATTTTTCCAGTAGTAATTTTAGGTACTATTGCATGTAATGTAGGTTTAGCGGTTCTAGAACCGTCAATGATTGGTGAACCGGCGGATCCATTTGCAACTCCTTTGGAAATATTACCCGAATGGTACTTCTTTCCCGTATTTCAAATACTCCGCACAGTACCCAATAAGTTATTGGGCGTTCTTTTAATGGTTTCAGTACCGATGGGATTATTCACAGTACCCTTTTTGGAGAATGTCAATAAATTCCAAAATCCATTTCGTCGACCAGTAGCTACAACAGTTTTTTTGATCGGTACCGCAGTAGCTCTTTGGTTAGGTATTGGAGCAACATTACCTATTGATAAATCCCTAACTTTAGGTCTTTTTATGATTGAAGTTTTTCTATTTGGAATCGTCTTAGGTCTAATTCCTATTACTTTGGCAGGATTATTTGTGACTGCATATTTACAATACAGACGTGGTGATCAGTTGGACCTTATGCTTACTATAACTAGTTATTTCGGTTTTATACTGGCTGCTTTAACTATAACCCCAGCTCTATTTATTGGTTTGAACAAGATACGACTTATTATGGATATAGTAAGTCTCGCTTGGGCTGCTTTAATGGTAGTCTTTACATTTTCCCTTTCACTCGTAGTATGGGGAAGGAGTGGACTCATGATTATTCGTTCGCCGGAACCAGAAGTGAAAATTGTTGTGGATAGGGATCCTATAAAAACGTCTTTCGAGGAATGGGCCAGACCCGGCCATTTCTCAAGAACAATAGCTAAGGGCCCTGATACTACCACTTGGATTTGGAATCTACATGCTGATGCTCACGATTTCGATAGTCATACCAGTGATTTGGAGGAGATCTCCCGAAAAGTATTTAGTGCTCATTTCGGTCAACTCTCCATTATCTTTCTTTGGCTGAGTGGCATGTACTTCCATGGTGCCCGTTTTTCCAATTATGAAGCATGGCTAAGTGATCCTACTCACATTGGACCCAGTGCCCAGGTAGTTTGGCCAATAGTAGGTCAAGAAATATTGAATGGTGATGTGGGCGGGGGTTTCCGAGGAATACAAATAACCTCCGGTTTTTTTCAGCTTTGGCGAGCATCTGGAATAACTAATGAATTACAACTCTATTGTACCGCAATTGGTGCATTGGTCTTTGCATCGTTAATGCTTTTTGCCGGTTGGTTCCATTATCACAAAGCCGCCCCAAAATTGGCTTGGTTCCAAGATGTAGAATCCATGTTGAATCACCACTTAGCGGGGTTACTGGGACTTGGGTCTCTTTCTTGGGCGGGACACCAAATCCATGTATCTTTACCGATTAACCAATTTCTCGACGCTGGAGTTGATCCTAAAGAGATACCACTTCCTCATGAATTTATCTTGAATCGGGACCTTTTGGCTCAACTTTATCCCAGTTTTGCCGAGGGAGCAACCCCCCTTTTCACCTTGAATTGGTCAAAATACGCGGAATTTCTAAGTTTTCGTGGAGGATTAGATCCAATAACAGGGGGTCTGTGGTTGAGCGATATTGCACACCATCATTTAGCTATTGCTATTCTTTTCCTGATCGCTGGTCATATGTATAGGACCAACTGGGGCATTGGTCATGGCCTTAAGGACATTTTAGAGGCTCATAAAGGTCCATTTACGGGCCAGGGCCATAAGGGCCTATATGAAATCCTAACAACGTCATGGCATGCTCAATTATCTCTTAACCTGGCTATGTTAGGCTCTTTAACCATTGTTGTAGCTCATCATATGTATTCCATGCCCCCCTATCCATACCTAGCTACTGACTATGGTACACAACTTTCGTTGTTCACACATCACATGTGGATTGGTGGATTTCTCATAGTTGGTGCTGCTGCACATGCAGCCATCTTTATGGTAAGAGACTACGATCCAACTACTCGATACAACGATCTATTAGATCGCGTCCTTAGGCACCGCGATGCAATCATATCACATCTTAACTGGGTATGTATATTTCTAGGTTTTCACAGTTTTGGCTTGTATATTCATAATGATACCATGAGTGCTTTAGGACGTCCCCAAGATATGTTTTCAGATACCGCTATACAATTACAACCCATCTTTGCTCAATGGATACAAAATACCCATGCTTTAGCACCTGGCGTAACAGCTCCTGGTGCAACAACGAGTACCAGCTTAACCTGGGGAGGTGGTGAGTTAATAGCAGTAGGCGGCAAGGTAGCTTTGTTACCTATTCCATTAGGAACCGCAGATTTTTTAGTCCATCACATTCATGCATTTACGATCCATGTGACTGTATTGATACTACTGAAAGGTGTTCTATTTGCTCGCAGTTCCCGTTTGATTCCTGATAAAGCAAATCTTGGTTTTCGTTTCCCTTGTGATGGACCAGGGCGAGGGGGGACATGTCAAGTATCCGCCTGGGATCATGTCTTCTTAGGTCTATTCTGGATGTACAATGCAATTTCGGTAGTCATTTTCCATTTCAGTTGGAAAATGCAGTCGGATGTTTGGGGTACTATAAGTGATCAAGGGGTGGTAACTCATATCACAGGAGGAAACTTTGCACAAAGTTCCATTACTATTAATGGGTGGCTCCGAGATTTCTTATGGGCACAGGCATCTCAGGTTATTCAGTCTTATGGTTCTTCATTATCTGCATATGGTCTTTTTTTCTTAGGTGCTCATTTTGTCTGGGCTTTCAGTTTAATGTTTCTATTCAGTGGCCGTGGTTATTGGCAAGAACTCATTGAATCCATCGTTTGGGCTCATAACAAATTAAAAGTTGCTCCTGCTACTCAGCCTAGAGCCTTGAGCATTGTACAAGGACGTGCTGTAGGAGTAACCCATTACCTTCTGGGCGGAATTGCCACTACATGGGCGTTCTTCTTAGCAAGAATTATTGCAGTAGGAATGGAATTAAGATTTCCGAGGTTTAGCCAAGGCTTAGCTCAGGACCCCACTACTCGTCGTATTTGGTTTGGTATTGCTACCGCACATGACTTCGAGAGTCATGATGATATTACTGAGGAACGTCTTTATCAGAACATTTTTGCTTCTCACTTTGGACAGTTAGCAATAATCTTTCTGTGGACGTCAGGAAATCTGTTTCATGTGGCTTGGCAAGGAAATTTTGAGTCATGGATACAGGACCCTTTACATGTAAGACCAATTGCTCATGCAATTTGGGATCCTCATTTTGGTCAACCAGCTGTAGAAGCCTTTACTCGAGGAGGTGCTACCGGCCCAGTGAATATCGCTTATTCCGGTGTTTATCAGTGGTGGTATACAATCGGATTACGCACCAATGAAGATCTTTATACAGGAGCTCTTTTTCTATTATTTATTTCTGCTATATCTTTAATAGCGGGTTGGTTACACCTACAACCCAAATGGAAACCAAGCGTTTCGTGGTTCAAAAATGCTGAATCTCGTCTCAATCATCATTTGTCAGGACTTTTCGGAGTAAGTTCCTTGGCTTGGACAGGACATTTAGTTCATGTCGCTATTCCCGGATCCAGGGGAGAGTACGTCAGATGGAATAATTTCTTAGACGTATTACCCTATCCCCAAGGGTTGGGACCCCTTCTTACGGGTCAGTGGAATCTTTATGCCCAAAACCCTGATTCGAGTAGTCATTTATTTGGGACCTCCCAAGGGGCGGGAACTGCCATTCTAACCCTTCTTGGGGGATTCCATCCACAAACGCAAAGTTTATGGCTGACCGATATTGCTCATCATCATTTAGCTATTGCATTTATTTTTCTCATTGCTGGTCATATGTATAGAACTAACTTCGGGATTGGGCACAGTATCAAAGATCTTTTAGAAACACATATTCCTCCGGGGGGTCGATTAGGACGTGGGCATAAGGGTCTTTATGACACAATCAATAATTCGATTCATTTTCAATTAGGTCTTGCTCTAGCCTCTTTAGGGGTTATTACTTCCTTAGTAGCTCAACATATGTACTCCTTACCTGCTTATGCATTCATAGCACAAGACTTTACTACTCAAGCTGCCTTATATACTCATCACCAATACATTGCAGGGTTCATCATGACAGGAGCCTTTGCTCATGGAGCTATATTTTTCATTAGAGATTACAATCCGGAGCAGAATGAGGATAACGTATTGGCAAGAATGTTAGACCATAAAGAAGCTATCATATCTCATTTAAGTTGGGCCAGCCTGTTTCTGGGGTTCCATACCTTGGGCCTTTATGTTCATAACGACGTCATGCTCGCTTTTGGTACTCCGGAAAAACAAATCTTGATCGAACCTATATTTGCCCAATGGATACAATCTGCTCATGGTAAGACTTCATATGGGTTCGATGTACTCTTATCTTCAACGAATGGCCCAGCCTTCAATGCAGGTCGAAGCATATGGTTACCGGGATGGTTGAATGCTGTTAATGAGAATAGTAATTCACTTTTCTTAACAATAGGCCCTGGCGATTTCTTGGTTCATCATGCTATTGCTCTAGGTTTGCATACAACTACATTGATTTTAGTAAAAGGTGCTTTAGATGCACGTGGTTCCAAATTAATGCCGGATAAAAAGGATTTCGGTTATAGTTTTCCTTGTGACGGCCCAGGACGCGGCGGTACTTGTGATATTTCTGCTTGGGACGCATTTTATTTGGCAGTTTTCTGGATGTTAAATACCATTGGATGGGTTACTTTTTATTGGCATTGGAAACACATCACATTATGGCAGGGTAATGTTTCACAATTTAATGAATCCTCCACTTATTTGATGGGATGGTTAAGAGATTATCTATGGTTAAACTCTTCACAACTTATCAATGGATATAATCCTTTTGGTATGAATAGTTTATCGGTATGGGCGTGGATGTTCTTATTTGGACATCTTGTTTGGGCTATTGGATTTATGTTCTTAATTTCATGGCGTGGATATTGGCAAGAATTGATTGAAACTTTAGCATGGGCTCATGAACGCACACCTTTGGCTAATTTGATTCGATGGAGAGATAAGCCGGTGGCTCTTTCCATTGTACAAGCAAGATTGGTTGGATTAGCCCACTTTTCCGTGGGTTATATATTCACTTATGCAGCTTTCTTGATTGCCTCCACATCAGGAAAATTTGGTATGTCACATTCAGTAAAAATTTATGATACATGTATAGGGTGTACTCAATGTGTACGAGCTTGCCCCACAGATGTATTGGAAATGATACCTTGGGACGGATGTAAAGCCAAGCAAATAGCTTCCGCGCCAAGAACCGAGGACTGTGTAGGTTGTAAGAGATGTGAATCCGCCTGCCCAACAGATTTTTTGAGTGTCCGTGTTTATTTAGGGCCTGAAACAACTCGCAGCATGGCTCTATCTTATATGACAGATCTCAACTTACCCTCTATTTTTGTGCCTTTAGTGGGCCTAGTATTTCCGGCAATTGCAATGGCTTCTTTATCTCTTCATGTCCAAAAAAATAAGATTGTCATGCGAGATCTAAAAACATATCTCTCCGTGGCACCTGTGTTAACTACTCTATGGTTTGGGTCTTTAGCAGGTCTATTGATAGAAATTAATCGTTTATTCCCAGATGCCCTGTCATTCCCCTTTTTTATGACTGCAATTTTAGAGAGACGCGAAAGTACAAGCCTATGGGGTCGCTTCTGCAACTGGATAACCAGCACTGAAAATCGTCTTTACATTGGATGGTTCGGTGTTTTGATGATCCCTACCTTATTGACCGCAACTTCTGTATTTATTATCGCCTTCATTGCTGCTCCTCCAGTAGATATTGATGGTATTCGCGAACCTGTTTCTGGTTCTTTACTTTATGGAAACAATATTATCTCTGGTGCCATTATTCCGACTTCTGCAGCTATAGGTTTGCATTTTTACCCAATCTGGGAAGCAGCATCTGTTGATGAGTGGTTATACAATGGCGGTCCTTATGAGCTAATTGTTCTACACTTCTTACTTGGTGTAGCTTGTTACATGGGTCGTGAGTGGGAACTTAGTTTCCGTCTGGGTATGCGTCCTTGGATTGCTGTTGCATATTCAGCTCCTGTTGCAGCTGCTACTGCTGTTTTCTTGATCTACCCTATTGGTCAAGGAAGTTTCTCTGATGGTATGCCTTTAGGAATCTCTGGTACTTTCAACTTTATGATTGTATTCCAGGCAGAGCACAACATCCTTATGCATCCATTTCACATGTTAGGTGTAGCTGGTGTATTCGGCGGCTCCCTATTCAGTGCTATGCATGGTTCCTTGGTAACCTCTAGTTTGATCAGGGAAACCACTGAAAACGAGTCTGCTAATGAAGGTTACAGATTCGGTCAAGAGGGAGAAACTTATAATATTGTAGCTGCTCATGGTTATTTTGGCCGATTAATCTTCCAATATGCTAGTTTCAACAATTCTCGTTCTTTACATTTCTTCTTGGCTGCTTGGCCTGTAGTAGGTATCTGGTTCACTTCTTTAGGTATTAGTACTATGGCTTTCAACCTAAATGGTTTCAATTTCAACCAATCAGTAGTTGACAGTCAGGGTCGTGTTATTAACACTTGGGCTGATATCATCAATCGTGCTAACCTTGGTATGGAAGTAATGCATGAACGTAATGCTCACAACTTCCCTCTAGACCTAGCTGCTGTTGAAGCTCCATCTACAAATGGAATGGGTTTGCCTTGGTATCGTGTTCATACTGTCGTATTGAATGATCCCGGTCGATTGCTTTCTGTTCATATAATGCATACAGCTCTAGTTTCTGGTTGGGCTGGTTCGATGGCTTTATACGAATTAGCGGTTTTTGATCCCTCTGATCCCGTTCTTGATCCAATGTGGAGACAAGGTATGTTCGTTATACCCTTCATGACTCGTTTAGGAATAACCAATTCGTGGGGTGGTTGGAGTATTTCAGGAGGAACTATAACAAATCCGGGTATTTGGAGTTATGAAGGTGTGGCAGGGGCACATATAGTGTTTTCCGGCTTGTGCTTCTTGGCAGCTATCTGGCATTGGGTATATTGGGACCTAGAAATATTCTGTGATGAACGTACGGGAAAACCTTCTTTGGATTTGCCCAAGATCTTTGGAATTCATTTATTTCTCTCAGGGGTAGCTTGCTTTGGCTTTGGCGCATTTCATGTAACAGGTTTGTATGGTCCTGGAATATGGGTGTCCGACCCTTATGGACTAACTGGAAAAGTACAATCTGTAAATCCAGCGTGGGGCGCGGAAGGTTTTGATCCTTTTGTTCCGGGAGGAATAGCCTCTCATCATATTGCAGCGGGTACATTGGGCATATTAGCAGGCCTATTCCATCTTAGTGTCCGTCCGCCTCAACGTCTATACAAAGGATTACGTATGGGCAATATTGAAACTGTACTTTCCAGTAGTATCGCTGCTGTTTTTTTTGCAGCTTTTGTTGTTGCTGGAACTATGTGGTATGGTTCAGCAACTACCCCAATCGAATTATTTGGTCCTACTCGTTATCAGTGGGATCAGGGATACTTTCAGCAAGAAATATATCGAAGAGTTAGTGCCGGGCTAGCCGAAAATCTTAGTTTATCGGAAGCTTGGTCTAAAATTCCCGAAAAATTAGCCTTTTATGATTATATTGGTAATAATCCGGCAAAAGGGGGATTATTCAGAGCAGGCTCAATGGACAATGGGGATGGAATTGCTGTTGGATGGTTAGGACACCCCGTCTTTAGAGATAAAGAAGGGCGCGAGCTTTTTGTACGTCGTATGCCTACTTTTTTTGAAACATTTCCGGTAGTTTTGGTAGATGAAGACGGAATTGTGAGAGCTGATGTTCCTTTTAGAAGGGCAGAATCAAAGTATAGTGTTGACCAAGTAGGTGTTACTGTTGAGTTCTATGGTGGCGAACTTAATGGAGTAAGTTATTCTGATCCTGCTACTGTGAAAAAATATGCTAGACGTGCCCAATTAGGTGAAATTTTTGAATTAGATCGGGCTACTTTGAAATCCGATGGTGTTTTTCGTAGCAGTCCAAGGGGTTGGTTCACTTTTGGGCATGCTACGTTTGCTTTGCTCTTCTTTTTCGGACACATTTGGCATGGCGCTAGAACCTTGTTCAGAGATGTTTTTGCTGGTATTGATCCAGATTTGGATGCTCAAGTGGAATTTGGAACATTCCAAAAAATTGGAGATCCAACTACAAGGAGACAAGTAGTCATGAAAACCTTATATTCCCTGAGGAGGTTCTACCACGTGGAAACGCTCTTTAATGGAACTTTAGCTTTAGCTGGTCGTGACCAAGAAACCACCGGTTTCGCTTGGTGGGCCGGTAATGCCAGACTTATCAATTTGTCCGGTAAACTACTTGGAGCTCACGTAGCCCATGCCGGATTAATCGTATTCTGGGCCGGAGCAATGAACCTTTTTGAAGTGGCTCATTTCGTACCAGAGCAACCCATGTATGAACAAGGGTTGATTTTACTTCCGCACCTAGCTACCCTAGGTTGGGGGGTAGGTCCGGGGGGGGAAGTTATAGACACCTTTCCATACTTTGTATCTGGAGTACTTCACTTAATTTCCTCTGCAGTCTTAGGCTTTGGCGGTATTTATCATGCGCTTCTCGGACCTGAGACTCTTGAAGAATCTTTTCCATTCTTCGGTTATGTATGGAAAGATAGAAATAAAATGACTACAATTTTGGGTATTCACTTAATTTTGTTAGGTATAGGTGCTTTTCTTCTAGTACTCAAGGCTCTTTATTTTGGGGGCGTATATGATACCTGGGCCCCAGGGGGGGGAGATGTAAGAAAAATTACCAACTTGACCCTTAGCCCCAGTGTTATATTTGGTTATTTACTAAAATCTCCTTTTGGGGGAGAAGGATGGATTGTTAGTGTGGACGCTTTAGAAGATATAATTGGGGGACATGTATGGATAGGTTCCATTTGTATACTTGGTGGAATTTGGCATATCTTAACCAAACCCTTCGCATGGGCTCGACGTGCATTTGTATGGTCTGGGGAGGCTTACTTGTCTTATAGTTTAGGTGCTTTATCTGTCTTTGGTTTCATCGCTTGTTGTTTCGTCTGGTTCAATAATACCGCCTATCCTAGTGAGTTTTACGGACCCACCGGGCCAGAAGCTTCTCAAGCTCAAGCATTTACTTTTCTAGTTAGAGACCAACGTCTTGGAGCTAATGTGGGATCCGCCCAAGGACCTACTGGTTTAGGTAAATATCTAATGCGTTCCCCGACTGGAGAGGTTATTTTTGGAGGAGAAACTATGCGTTTTTGGGATCTTCGTGCTCCCTGGTTAGAACCTCTAAGGGGTCCCAATGGTTTGGACCTGAGTAGGCTGAAAAAAGACATACAACCTTGGCAAGAACGACGTTCAGCAGAATATATGACTCATGCTCCTTTAGGTTCTTTAAATTCCGTGGGTGGCGTAGCTACCGAGATCAATGCAGTCAATTATGTCTCTCCTAGAAGTTGGTTAGCTACCTCTCATTTTGTTCTAGGATTCTTCTTTTTTGTGGGGCATTTGTGGCATGCGGGAAGGGCCCGCGCAGCTGCTGCAGGGTTTGAAAAAGGAATCGATCGTGATTTGGAACCTGTTCTTTCCATGACCCCTCTTAACATGACTATAGCCCTTGGTAGATTTACCAAAGAAGAAAATGATCTATTTGATATTATGGATGACTGGTTACGGAGGGACCGTTTCGTTTTTGTAGGCTGGTCCGGCCTATTGCTCTTTCCTTGTGCTTATTTCGCTTTAGGAGGTTGGTTTACAGGTACAACTTTTGTAACTTCATGGTATACCCATGGATTGGCCAGTTCCTATTTAGAAGGTTGCAATTTCTTAACCGCTGCAGTTTCCACTCCTGCAAATAGTTTAGCACATTCTTTGTTGCTACTATGGGGCCCTGAGGCACAAGGAGATTTTACTCGTTGGTGTCAATTAGGCGGTCTATGGACTTTTGTCGCTCTCCATGGTGCTTTCGGACTAATAGGTTTCATGTTACGTCAATTCGAACTTGCTCGATCTGTTCAATTGCGACCTTATAATGCAATCGCATTCTCTGCTCCAATCGCTGTTTTTGTTTCCGTATTCCTGATTTATCCACTGGGTCAATCTGGTTGGTTCTTTGCGCCCAGTTTTGGCGTAGCAGCTATATTTCGATTCATCCTCTTCTTCCAAGGATTTCATAATTGGACGTTGAACCCATTTCATATGATGGGAGTTGCCGGAGTATTAGGTGCAGCTCTGCTATGCGCTATTCATGGTGCTACCGTGGAAAACACTTTATTCGAAGATGGTGACGGTGCAAATACATTCCGTGCTTTTAACCCAACTCAAGCCGAAGAGACTTATTCAATGGTCACTGCTAACCGCTTTTGGTCCCAAATCTTTGGGGTTGCTTTTTCCAATAAACGTTGGTTACATTTCTTTATGTTATTTGTACCAGTAACCGGTTTATGGATGAGTGCTATTGGGGTAGTCGGTCTGGCTCTGAACCTACGTGCCTATGACTTCGTTTCCCAAGAAATCCGTGCAGCGGAAGATCCTGAATTTGAGACTTTCTACACCAAAAATATTCTTTTAAACGAAGGTATTCGTGCTTGGATGGCGGCTCAGGATCAGCCTCATGAAAACCTTATATTCCCTGAGGAGGTTCTACCACGTGGAAACGCTCTTATGTCTGGAAGCACGGGAGAACGTTCTTTTGCTGATATTATTACCAGTATTCGATACTGGGTTATTCATAGCATTACTATACCTTCCCTATTCATTGCGGGTTGGTTATTCGTCAGTACGGGTTTAGCTTACGACGTGTTTGGAAGTCCTCGGCCAAATGAGTATTTCACGGAAAGCCGACAGGGGATTCCATTGATAACCGGCCGTTTTGATTCTTTGGAACAACTCGATGAATTTAGTAGATCCTTTATGACCATAGATCGAACCTATCCAATTTTTACAGTGCGCTGGTTGGCTGTTCACGGACTAGCTGTACCTACCGTTTCTTTTTTGGGGTCAATATCAGCAATGCAGTTCATCCAACGAATGGCTACACAAACCGTTGAGGATAGTTCTAGATCTGGGCCAAGACGAACTACTGTAGGGGATTTATTGAAACCATTGAATTCGGAATATGGTAAAGTAGCTCCGGGATGGGGGACTACACCACTTATGGGGGTCGCAATGGCTCTATTTGCGATATTCCTATCTATTATTTTGGAAATTTATAATTCTTCCGTTTTACTGGATGGAATTTCAATGAGTATGCTTACTCTCAAACTCTTTGTTTACACAGTAGTGATATTCTTTGTTTCCCTTTTTATCTTTGGATTCTTATCTAATGATCCAGGACGCAATCCTGGACGTGAGGAAATGGCCGATACTACTGGAAGGATTCCTCTTTGGCTGATAGGTACTGTAACTGGTATTCTTGTGATCGGTTTAATAGGTGTTTTCTTTTACGGTTCATATTCTGGGTTGGGTTCATCTCTCATGCTTAATATCTTTAGTTTAATCGGTATCTGTCTTAATTCTGTCCTTTATTCGAGTAGTTTTTTCTTCGCCAAATTGCCCGAAGCTTATGCCATTTTCAATCCAATCGTAGATGTTATGCCTGTCATACCTGTACTCTTTTTTCTCTTAGCCTTTGTTTGGCAAGCCGCTGTAAGTTTTCGAATGACACAATCAAACCCGAATGAACAAAATGTTGAATTGAATCGTACCAGTCTATACTGGGGTTTATTACTCATTTTTGTACTCGCTGTTTTATTTTCCAATTATTTCTTCAATATGGAAGTCAATATTCTCGCATTTATTGCTACTGCACTGTTCATTCTAGTTCCTACTGCCTTTTTACTTATTATCTACGTAAAAACAGTCAGTCAAAATGATATGGAAACAGCAACCCTAGTCGCCATCTCCATATCTGGTTTACTTGTAAGCTTTACTGGGTACGCCTTATATACCGCTTTTGGGCAACCCTCTCAACAACTAAGAGATCCATTCGAAGAACACGGGGACATGGAAGCATTGGTTTATACATTCCTTTTAGTCTCGACTTTAGGGATAATTTTTTTCGCTATCTTTTTTCGAGAACCGCCTAAGGTTCCGACTAAAAAAATGACTATTGCTTTCCAATTAGCTGTTTTTGCATTAATTGCGACTTCATCAGTCTTACTGATTAGTGTACCCGTTGTATTTGCTTCTTCTGATGGTTGGTCAAGTAACAAGAATGTTGTATTTTCCGGTACATCATTATGGATTGGATTAGTCTTTTTGGTAGCTATTCTTAATTCTCTCATTTCTATGTCACCACAAACAGAGACTAAAGCAAGTGTTGGATTTAAAGCTGGTGTTAAAGATTACAAATTGACTTATTATACTCCTGAATACGAAACCAAAGATACTGATATCTTGGCAGCATTCCGAGTAACTCCTCAACCCGGAGTTCCGCCTGAAGAAGCAGGGGCTGCGGTAGCAGCCGAGTCTTCTACTGGTACATGGACAACTGTTTGGACTGATGGACTTACCAGTCTTGATCGTTACAAAGGAAGATGCTACCACATCGAGCCCGTTGTCGGGGAGGAAAATCAATATATTGCTTATGTAGCTTATCCTTTAGACCTTTTTGAAGAAGGTTCCGTTACTAACATGTTTACTTCCATTGTAGGTAATGTATTTGGTTTCAAAGCCCTACGAGCTCTACGTCTGGAGGATCTGCGAATTCCCACTTCTTATTCAAAAACTTTCCAAGGCCCGCCTCATGGCATCCAAGTTGAAAGAGATAAGTTGAACAAGTATGGTCGTCCTCTATTGGGATGTACTATTAAACCAAAATTGGGATTATCCGCAAAGAACTACGGTAGAGCGGTTTATGAATGTCTACGCGGTGGGCTTGATTTTACCAAAGATGATGAAAACGTGAACTCACAACCATTTATGCGTTGGAGAGACCGTTTCGTATTTTGTGCCGAAGCAATTTATAAAGCGCAGGCCGAAACGGGTGAAATCAAAGGACATTACTTAAATGCTACTGCGGGTACATGTGAAGAAATGATCAAAAGGGCCGTATTTGCCAGAGAATTGGGAGTTCCTATCGTAATGCATGATTACTTAACTGGGGGATTCACTGCAAATACTAGTTTGGCTCATTATTGCCGCGACAATGGCCTACTTCTTCACATCCATCGCGCAATGCATGCAGTTATTGATAGACAGAAAAATCATGGTATGCATTTTCGTGTACTAGCTAAAGCATTACGTATGTCTGGTGGAGATCATATTCACGCTGGTACAGTAGTAGGTAAACTGGAAGGGGAACGCGAGATGACTTTGGGTTTTGTTGATTTATTACGTGATGATTTTATTGAAAAAGACCGTAGTCGTGGTATCTTTTTCACTCAAGATTGGGTCTCTATGCCAGGTGTTATACCTGTGGCTTCAGGGGGTATTCATGTTTGGCATATGCCTGCTCTTACCGAAATCTTTGGAGATGATTCCGTACTACAGTTTGGTGGAGGAACTTTAGGGCACCCTTGGGGAAATGCACCTGGTGCAGTAGCTAATCGGGTGGCTTTAGAAGCGTGTGTACAAGCTCGTAATGAAGGACGTGATCTTGCTCGTGAAGGTGCTGAAATTATCCGTGAAGCTAGCAAATGGAGCCCTGAGCTAGCCGCTGCTTGTGAAGTATGGAAACAGATTAAATTCTTCGAACCGGTAGATAAGCTAGATAAAATGATTCAACCTCAGACCCTTTTGAATGTAGCGGATAACAGCGGAGCTCGAAAATTGATGTGTATTCGAATCATAGGAGCTGGTAATCACCGATATGCTCATATTGGTGATGTTATCGTTGCTGTAATCAAAGAAGCAGTTCCCAATATGCCTCTAGAAAGATCAGAAGTAATTAGAGCTGTAATTGTACGTACATGTAAAGAACTCAAACGTGAAAACGGTATGATAATACGATATGACGACAATGCTGCAGTTGTCATTGATCAAGAAGGAAATCCAAAAGGAACTCGAGTTTTTGGTGCGATCGCTCGAGAATTGAGACAGTTGAATTTTACTAAAATAGTTTCATTAGCTCCCGAAGTATTAATGAAAGGAATATCTTGTCGAGGCAATCATATTAGTTTCGGCAGATACGCTCTTCAGGCACTTGAACCTGCTTGGATTACAGCTAGACAAATAGAAGCAGGGCGAAGAGCAATGACACGATATGCGCGTCGTGGTGGAAAAATATGGGTACGTATATTTCCCGACAAACCTGTTACAGTAAGACCCGCGGAAACGCGTATGGGTTCGGGGAAGGGATCCCCTGAATATTGGGTATCCGTTGTTAAACGGGGTCGAATACTTTATGAAATGGGTGGAGTATCAGAAACTGTAGCTAGAGCAGCTATTGAGATAGCTGCGCGCAAAATGCCTATACGAACTCAATTTCTTACGGCGATACATTTATACAAAACTTCTACCCCGAGAACACGCAATGGAGCCGTAGACAGTCAAGTGAAATCCAATCCACGAAATAATTTGATCTATGGACGGCATCGTTGTGGTAAAGGTCGTAATGCCAGAGGAATCATTACCGCAAGGCATAGAGGGGGAGGTCATAAGCGTCTATACCGTAAAATCGATTTTCGACGGAATCAAAAAGACATATCTGGTAGAATCGTAACCATAGAATACGACCCTAATCGAAATGCATACATTTGTCTCATACACTATGGGGATGGTGAGAAGAGATATATTTTACATCCCAGAGGGGCTATAATTGGAGATACCATTGTTTCTGGTACAGAAGTTCCTATATCAATGGGAAATGCCCTACCTTTGACCGATATGCCCTTAGGCACGGCCATACATAACATAGAAATCACACGTGGAAAGGGTGGACAATTAGCTAGAGCAGCAGGTGCTGTAGCGAAACTGATTGCAAAAGAGGGTAAATCGGCCACATTAAGATTACCATCTGGGGAGGTCCGTTTGATATCCAAAAACTGCTTAGCAACAGTCGGACAAGTGGGTAATGTTGGGGTGAACCAAAAAAGTTTGGGTAGAGCCGGATCTAAGTGTTGGCTAGGTAAGCGTCCTGTAGTAAGAGGGGTAGTTATGAACCCTGTAGACCATCCCCATGGGGGCGGTGAAGGGAGAGCCCCAATTGGGAGAAAAAAACCCACAACCCCTTGGGGTTATCCTGCGCTTGGAAGAAGAAGTAGGAAAAGGAAAAAATATAGTGATAGTTTTATTCTTCGTCGCCGTAAAATGACCAGAGTTAAACGAGGATATACAGCTCGGAGACGTCGAACAAAAATTCGTTTATTTGCATCAACCTTTAGAGGGGCTCATTCAAGACTTACTCGAACGATTACTCAACAGAAAATGAGAGCTTTGGTTTCCTCTCATCGAGATAGAGGCAGACAAAAGAGGGATTTTCGTCGTTTGTGGATCACTCGGATAAATGCAGTAACTCGTGAGAATAAGGTATTCCATAGTTATAGTATATTAATACACAATCTGTACAAGAAGCAATTGCTTCTTAATCGTAAAATACTTGCGCAAATAGCTATATCAAATAAGAATTGTCTTTACATGATTTCCAATAAGATTATGTCTGTTTTAAAAGCACGAAGAGTAATTGATCAGATTCGCGGGCGTTCCTATGAGGAAACACTTATGATACTGGAACTCATGCCTTATCGAGCATCTTATCCCATTCTAAAATTGGTTTATTCCGCAGCAGCAAATGCTAATCATAATATGGGTAACGAAGCTGATTTATTCATTAGTAAAGCCGAAGCCAATAGGAGTACTATTGTGAAAAAGTTAAGACCCCGGGCTCGAGGACGTAGTTATCTGATAAAAAGACCGACATGTCATATAACAATTGTATTAAAAGATGCAGTATTTACAGAAAAAAGTATTCGGTTATTGGGGAACAATCAATATACTTCTAATGTCGAATCCGGATCAACTAGGACAGAAATAAAGCATTGGGTCGAACTCTTCTTTGGTGTCAAGGTAATAGCTATGAATAGTCATCGACTACCCGGAAAGGGTAGAAGAATGGGACCTATTATGGGACATACAATGCATTACAGACGTATGATCATTACGCTTCAACCGGGTTATTCTATTCCACCTCTTATGGCAGTTCCAAAAAAACGTACTTCTATGTCAAAAAAACGTATTCGTAGAAATATTTGGAAGAAAAAAGGATATTTAGCTGCAGTAAAAGCTTTTTCTTTAGCGAAAATGGCCAAGGGTAAAGATGTCAGAGTCAGAGTTATTTTGGAATGTACCAGTTGTGTCCGAAATAGTGTCAATAAGGAATCGCGGGGCATTTCTAGATATATTACTCAAAAGAATCGCCACAATACACCCAGTCGATTAGAATTGAGAAAATTTTGTCGCTATTGTCATAAGCATACAATTCATGGGGAAATCAAGATGAAAATAAGGGCTTCCGTTCGTAAAATTTGTGAAAAATGTCGACTGATTCGCAGGCGTGGGCGAATTATAGTGATTTGTTCCAATCCGAAACATAAACAGAGACAAGGGGTAGCGGGATACACTCGAACACTACAGTGGAAGTGTGTTGAATCAAGAGTAGACAGTAAGCGTCTTTATTATGGTCGTTTCATTCTGTCACCACTTATGAAAGGTCAAGCTGATACCATCGGTATTGCCATGCGAAGGGCTTTACTTGGAGAAATAGAAGGAACATGTATCACACGTGCAAAATCTGAGAAGGTGCCACATGAATATTCTACGATAGTAGGTATTGAGGAATCAGTACATGAAATCTTACTAAATTTGAAAGAAATTGTATTGAGAAGTAATCTCTATGGAGTTAGAGACGCGTTGATTTGCGTACCTAGATACGTAACCGCTCAAGATATCATCTCACCACCTTCCGTAGAAATAGTTGACACGACACAACATATAGCTAACCTGACGGAACCAATTGATTTGTGTATTGGATTACAAATCAAGAGAGATCGCGGATATCGTAGTTATCCTATAGATGCTGTATCCATGCCTGTTCGAAATGCGAATCATAGTATTTATGGGAATGGGAATCAAGAGATACTTTTTCTAGAAATATGGACAAATGGAAGTTTAACTCCTAAGGAAGCACTTTATGAGGCTTCTCGTAATTTGATTGATTTATTTATTCCTTTTCTACATGCGGAGGACATTAATTTCGAAGAAAATAAAAACAGGTTTACTCTACCCTTTTTAACCTTTCAAGATAGATTAACTATGCTCCGGAATGGAAATGAGGGAATGTCCACAATACCTGGATTTAGTCAGATCCAATTTGAGGGATTTTGTAGGTTCATTAATCAAGGCTTGACGGAAGAATTTCATAAGTTTCCAGATACAGATCAAGAAATTGAATTTAAATTATTTGCGGAAAGATATCAATTGGTAGAACCCTTGATAAAAGAAAGAGATGCTGTGTATGAATCACTCACATATTCTTCGGAATTATATGTACCCGCGGGATTAATTTGGAAAACCGGTAGAGATATGCAAGAGCAAACCGTTTTTATTGGAAACATTCCTCTAATGAATTCCCTAGGAACCTCTATAGTAAATGGAATATACCGAATTGTGATCAATCAAATATTGCAAAGTCCCGGTATTTATTACCGTTCGGAATTGGACCATAACGGAATTTCTGTCTATACCAGCACTATAATATCAGATTGGGGAGGAAGATCGGAATTCGAAATTGATAGAAAAGCAAGGATATGGGCCCGTGTGAGTAGGAAACAAAAAATATCTATTCTAGTTCTATCATCAGCTATGGGTTCGAATCTAAGAGAAATTCTAGATAATGTTTGTTACCCTGAGATTTTCTTGTCTTTCAATGATAAAGAGAAAAAAAAGATTGGGTCAAAAGAAAATGCTATTTTGGAGTTTTATCAACAATTTGCTTGTGATCCAGTATTTTCTGAGTCTTTATGTAAGGAAAAGAAATTTTTTCAACAAAGATGTGAATTAGGAAGGATTGGTCGACGAAATATGAACCGGAGACTGAATCTTGATATACCTCAGAACAATACATTTTTGTTACCACGAGATGTATTGGCTGCTGCGGATCATTTGATCGGAATGAAATTTGGAATGGGTACATTTGACGATATGAATCACTTGAAAAATAAACGTATTCGTTCTGTAGCAGATCTGTTACAGGATCAATTCGGATTGGCTCTTGTTCGTTTAGAAAATGCGGTTAGAGGAACTATATGTGGAGCAATCTTGATACCGACTCCTCAAAATTTGGTAACTTCAACTTTAACAACTACTTATGAATCGTTTTTTGGCCTACACCCTTTATCTCAAGTTTTGGATCGAACTAATCCATTGACACAAATCGTTCATGGACGAAAATTGAGTTATTTGGGTCCTGGAGGATTGACGGGACGAACTGCTAGTTTTCGGATACGAGATATCCATCCTAGCCACTATGGACGTATTTGTCCAATTGACACGTCCGAAGGAATCAATGTTGGACTTATTGGATCCTTAGCTATTCATGTGAGGATTGGTCATTGGGGATCTATAGAGAGTCCGTTTTATGAAATATCTAAAGAACCACAGATGGTTTATTTATCACCAAATAGAGATGAATATTATATGGTAGCAGCAGGAAATTCTTTGGCCTTGAATCGGGGTATTCAGGAAGAACAGGTTGTTCCAGCTCGATACCGTCAAGAATTCCTGACTATTGCATGGGAACAGATTCATCTTAGAAGCATTTTGCCTTTCCAATATTTTTCTATTGGAGCTTCCCTCATTCCTTTTATCGAGCATAATGATGCGAATCGGGCTTTAATGAGTTCTAATATGCAGCGCCAAGCAGTTCCGCTTTCTCGGTCCGAGAAGTGCATTGTTGGAACTGGGCTGGAACGCCAAACGGCTCTAGATTCGGGGGTTTTAGTTATAGCCGAACACGAAGGAAAGATCATTTATACTGATACTCACAAGATCATGTTATCAAGTAATGGGATTCCATTAGTTATGTATCAACGTTCCAACAAAAATACTTGTATGCATCAAAAACCTCGGGTTCGGCGGGGTAAATGCATTAAAAAAGGACAAATTTTAGCGGACGGTGCGGCTACAGTTGGTGGGGAACTCGCTTTAGGAAAAAACGTATTAGTAGCTTATATGCCATGGGAGGGTTACAATTCTGAAGATGCAGTACTAATTAGCGAACGTCTGGTATATGAAGATATTTATACTTCTTTTCACATCCGAAAATATGAAATTCAGACTCATGTGACAAGCCAACCTGAAAGAATTACTAAGGAAATACCGCATCTGGAGGCTCATTTACTCCGCAATTTGGACAGAAATGGAATTGTGATGCTGGGATCTTGGGTAGAAACAGGTGATATTTTAGTAGGTAAATTAACGCCTCAGACAGCGAACGAATCCTCGTATTCCCCGGAGGATAGATTATTACGAGCCATACTTGGTATTGTATCCACTGCAAAAGAAACTTCTCTAAAACTCCCTATAGGTGGAAGGGGTCGCGTTATTGATGTGAGATGGATCCAGAAAAAGGATGGTTCCAGTATGATTTGTGTATATATTTTACAGAAACGTGAAATCAAAGTAGGTGATAAAGTAGCTGGAAGACATGGGAATAAAGGTATCATTTCCAAAATTTTGCCTAGACAAGATATGCCCTATTTGCAAGATGGAACACCCGTTGATATGGTCTTCAACCCCTTAGGAGTACCCTCACGAATGAATGTGGGACAGATATTTGAATGCTCGCTCGGGTTAGCAGGGAATCTGCTAAAGAGACATTATAGAATAGCACCCTTTGATGAGAGATATGAGCAAGAGGCTTCGAGAAAACTAGTGTTTTCCGAATTATATGAAGCCAGTAAGCAAACAAGAAATCCATGGGTATTTGAACCTGAGTATCCTGGAAAAAGCAGAATATTTGATGGAAGAACAGGAGATCCTTTTGAACAACCTGTTCTAATGGGAAAGTCCTATATCCTAAAATTAATTCATCAAGTTGATGATAAAATCCATGGACGTTCTAGTGGACATTACGCACTTGTTACACAACAACCCCTTAGAGGAAGGGCCAAGCAGGGGGGACAACGAGTAGGAGAAATGGAAGTTTGGGCTCTAGAGGGATTTGGTGTTGCTCATATTTTACAAGAGATGCTTACTTATAAATCTGATCATATTAGAGCTCGTCAAGAAGTACTTGGTGCTACGATTATTGGAGGAAGAGTACCTAACCCCGAGGATGCTCCCGAATCTTTTCGATTGCTCGTTCGAGAACTACGATCTTTGGCTCTAGAACTGAATCATTTCCTTGTATCTGAGAAGAACTTCCAGATTAATAGGAAGGAAGCTATGATCGACCAGTATAAACATCAACAACTTCGAATTGGACCAGTTTCTCCTCAACAAATAAAGGCTTGGGCCAACAAAATCCTACCTAATGGAGAGGGAGAGGTGACAAAACCCTATACTTTTCATTATAAAACCAATAAACCAGAAAAAGATGGATTGTTTTGCGAAAGAATCTCTGGACCCATAAAAAGTGGAATTTGTGCTTGTGGACGAGTGATCAGAGCTGAAAAAGAAGACCCGAAATTTTGCGAACAATGCGGGGTAGAATTTGTTGACTCTCGGATACGAAGATATCAAATGGGATACATCAAACTCGCATGTCCAGTGACTCATGTGTGGTATTTGAAACGTCTTCCTAGTTATATCGCGAATCTTTTAGATAAACCCCTTAAGCAATTAGAAGGCCTAGTATACTGCTTCTCTTTTGCTAGGCCCATAGCTAAAAAACCTACTTTCTTACGATTACGAGGTTCATTCGAATATGAAATCCAATCCCGGAACTACAGTATCCCACTTTTTTTTACTACCTCAGGCTTCGAGACATTTCGAAATCGAGAAATCTCTACAGGAGCAGGTGCTATCAGAGAACAATTAGCTGATTCGGATTTGCGAATTATTATAGATAATTCATTGGCAGAATGGAAAGAATTAGGAGACGAAGGGTCTACTGGAAATGAATGGGAAGATAGAAAAATTAGAAGAAGAAAGGATTTTTTGGTTAGACGTATGGAATTAGCTAAACATCTTATTCGAACAAATGTAGAACCAGAATGGATGGTTTTGTGCTTATTACCAGTTCTTCCTCCCGAATTGAGACCAATCATTCAGATAGATGGAGGTAAACTAATGAGTTCGGATATTAATGAACTCTATAGAAGAGTTATCTATCGGAACAATACTCTTACTGATCTATTAGCAACAAGTAGATCTACGCCAGGGGAATTAGTAATGTGTCAGGAGAAATTAGTACAAGAAGCCGTGGATACACTTCTTGATAATGGGATCCGCGGGCAACCAATGAGGGATGGTCATAATAAAGTTTACAAGTCATTTTCGGATGTAATTGAAGGTAAAGAGGGAAGATTTCGTGAGACTCTGCTTGGTAAACGGGTCGATTATTCGGGGCGTTCCGTCATTGTTGTGGGTCCTTCGCTTTCATTACATCAATGCGGATTACCTGGAGAAATAGCAATAGAGCTTTTCCAAACATTTGTAATTCGTGGTCTAATCAGGCAACATGGTGTTTCTAACATAGGGATTGCTAAAAGTAAAATTCGGGAAAAAGAACCGATTGTATGGGAAATACTGCAAGAAGTTATGCAGGGGCATCCTGTATTGTTGAATAGAGCACCCACCCTGCATAGATTAGGCATACAGGCGTTCCAACCCATTTTAGTGGAGGGACGTGCTATTTGTTTACACCCATTAGTTTGTAAGGGCTTCAATGCAGACTTTGATGGGGATCAAATGGCTGTTCATGTACCTTTATCTTTGGAAGCTCAAGCGGAGGCCCGTTTACTTATGTTTTCTCATATGAATCTCCTGTCTCCAGCTATTGGAGATCCCATTTCCGTACCAACCCAAGATATACTTATCGGACTCTATGTATTAACGATCGGGAATCGTCGAGGTATTTGTGCAAATATGTATTATAATTGCAGAAACTATCAAAATTATAAGTATACGAAAGAGAAAGAACCGTATTTTTGTAGTTCCTATGATGCACTTGGAGCTTATCGGCGGAAACGAATCAGTTTAGATAGTCCTTTGTGGCTCCGATGGCGTGTCATTGGGTCAAGAGAAGTTCCCATCGAAGTTCAATATGAATCTTTGGGTACTTATCATGAGATTTATGGGCACTATCTAATAGTAGGAAGTGTAAAAAAAGAAATCCGTTGTATATACATTCGAACCACTCTTGGTCATATTTCTTTTTATCGAGAAATAGAAGAAGCCATACAAGGGTTTTGTCGGGCCTACTCATACACTGCAGAACGGGCCGATCTGGTCTTTCACAATAAAGTGATAAATGGAACTGCTATGAAACGACTTATTAGCAGATTAATAGATCATTTCGGAATGGGATATACATCACATATCCTGGATCAAGTAAAGACTTTGGGTTTCCATCAAGCCACTGCTACATCTATTTCATTAGGAATTGATGATCTTTTAACAATACCTTCTAAGGGATGGTTAGTCCAAGACGCTGAACAACAAAGTTTTATTTTGGAGAAACACCATCATTATGGGAATGTACACGCGGTAGAAAAATTACGTCAATCTATTGAGATATGGTATGCTACAAGTGAATATTTGAGACAAGAAATGAATCCTAATTTTCGGATGACTGATCCCTCTAATCCAGTCTATCTAATGTCTTTTTCAGGAGCAAGGGGAAATGCATCTCAGATACACCAATTAGTAGGTATGAGAGGATTAATGTCAGATCCCCAAGGACAAATGATTGATTTACCCATTCAAAGCAATTTACGCGAGGGACTTTCTTTGACAGAATATATAATTTCCTGCTACGGAGCCCGCAAAGGAGTTGTAGATACTGCTGTACGAACATCAGATGCTGGATATCTTACACGTAGACTTGTTGAAGTAGTTCAACACATTATTGTACGTAGAAGAGATTGTGGTACTATCCGAGGTATTTCCGTGAGTCCTCAAAATGGGATGACGGAAAAGATTTTTGTCCAAACACTAATTGGTCGTGTATTAGCAGACGATATATATATCGGTCTACGATGCATTGCCACTCGAAATCAAGATATTGGGATTGGACTTGTCAATCGATTCATAACCTTTCGAGCACAACCAATATATATTCGAACCCCCTTTACTTGCAGGAGTACATCTTGGATCTGTCAATTATGTTATGGTCGGAGTCCCACTCATGGCGATCTGGTCGAATTGGGAGAAGCCGTAGGTATTATTGCGGGTCAATCAATTGGGGAACCGGGGACTCAACTAACATTAAGAACTTTTCATACCGGCGGAGTATTCACAGGCGGTACTGCAGAACATGTACGAGCTCCTTCTAATGGAAAAATAAAATTCAATGAGGATTTGGTTCATCCCACACGTACCCGTCATGGGCATCCCGCTTTTCTATGTTCTATAGACTTGTATGTAACTATTGAGAGTCGGGATATTATACATAATGTGACTATTCCGCCAAAAAGTTTGATTTTAGTTCAAAATGATCAATATGTAGAATCAGAACAAGTGATTGCTGAGATTCGTGCTGGAACGTCTACTTTTCATTTTAAAGAGAGGGTACGAAAACATATTTATTCTGAATCAGAGGGAGAAATGCACTGGAGTACCGATGTCTACCATGCACCTGAATATACATATGGTAATGTTCATCTATTACCAAAAACAAGTCATTTATGGATATTAGCAGGAGGTCCGTGCAGATCCAGTATAGTGTCTTTTTCGCTCCACAAGGATCAAGATCAAATGAATGTTTATTCTCTTTCTGTTCCCTCAATGACTAATGATCAAGTAAGACATAAATTGTTGAAAGATAGGAAAATTCTTGACTATTCAAGACTTGATCGAATCATATCCAATGGTCATTGGAATTTCATATATCCTTCTATTCTCCAAGAGAATCCTGATTTCTTGGCGAAAAAGCGAAGAAATAGATTCATCATCCCATTACAATATGATCAAGAACGAGAGAAAGAACTAATACCCTGTTTTGGTATTTCGATTGAAATACCCATAAATGGTATTTTACGTAGAAATAGTATTCTTGCTTATTTTGATGATCCACGATACAGAAGAAGCAGTTCCGGAATTACTTATAATACAAGAAGCCGAGTACGCGGATTAGTCCGAGTGGAGAGATATATTGAACTTAAAATCTTTTCTGGAGATATTCATTTTCCTGGAGAGACAGATAAGATATCCAGGCACAGCGGCATTTTTATACCACCAGAAACGGAAAAAAAAAATTCTAAAGAATCAAAAAAATGGAAAAATTGGATCTATGTTCAACGGACACCTACCAAGAAAAAGTATTTTGTTTCGGTTCGACCCGTAGTCACATATGAAATAGGGATAAATTTAGCAACACTTTTCCCTCGGGATATCTTGCAGGAAAAGGATAATGTCCAACTTAGAGTTGTCAATTATATCCTTTATGGAAATGGCAAGTCAATTCGAGGAATTTATCACACAAGTATTCAATTAGTTCGGACTTGCTTAGTATTGAATTGGGACCAAGAACAAGAAGAGGTTCATGCTTCCTTTGTTGAGGTAAGGGCAAATGATCTAATTCGCGATTTCATAAGAATTGAGTTAGTCAAGTCCACTATTTCGTATGGAAAAAGGTATGATAGGGCAAGTTCCGGATTGATTCCCGATAATGGATTAGATCGCTATTCCAAGGCGAAGATTCTTAGCCAACATCAAATTGGTACGTTGTTGAATCGAAATAAGGAATGCCAATCTTTGATAATTTTGTCATCATCCAATTGTTCTCGAATTGGTAATAGTTCGAAATATAACAATTTGACAAAAGAATCGGATCCCCTAATTCCACTCTTAGGCGCTATTGTACCTAAAATAAATTTTTATTCATCTTACCATATAACTCATAATCAGATCGTGTTAAAGAAATATTTGAATTTGAAACAGATTTTCCAAGTACTTAAATACTGTTTAATAGATGAAAATAGGAGGATTTATAATCCCGATCCATGCAGTAACTTGAACCCATTCCATTTGAATTGGTGCTTTTTCCATCATGATTATTGTGAAGAGACATCGACCAAAATTAGCCTTGGACAATTTATTTGTGAAAATGTATGTCTATTTAAATACGAACCACACGTAAAAAAATCTGGTCAAATTTTAATTGTTAATGTCGACTCTTTAGTTATAAGATCAGCTAAGCCTTATTTGGCTACTCCTGGAGCAACTGTTCATGGTCATTATGGGAAAATCCTTTACGAAGGAGATACATTAGTTACATTTATATATGAAAAATCGAGATCTGGTGACATAACGCAAGGTCTTCCAAAAGTAGAACAAATCTTAGAAGTGCGTTCGATTGATTCACTATCGATGAACCTCGAAAGGAGAGTTGAAGGTTGGAACGAACGCATACCAAGAATTCTTGGGATCCCCTGGGGGTTTTTGATTGGAGCTGAGCTAACCATAGCCCAAAGTTGTATCTCTTTGGTTAATAAGATCCAAAAGGTTTATCGATCCCAGGGGGTACAGATCCATAATAGACATATAGAGATTATTGTACGTCAAGTAACATCAAAAGTGTTGGTTTCAGAAGATGGAATGTCTAATGTTTTTTCGCCTGGAGAATTAATCGGATTGTTGCGAGCGGAACGAGCAGGGCGTGCTTTGGACGAATCGATCTGTTATCGGGCAATCTTATTGGGAATAACAAGAGCGTCTCTGAATACTCAAAGTTTCATATCCGAAGCAAGTTTTCAAGAAACCGCTCGAGTTTTAGCAAAAGCTGCTCTACGAGGTCGTATTGATTGGTTGAAAGGCCTGAAAGAGAACGTTGTTCTGGGGGGGATTATACCTGTTGGTACCGGATTCCAAAAATTTGTGCACCGTTCAAGGCAAGACAAAAACATTTATTTGGAAAATGGGCGTATTGGTTCACGTAAGAATGGGCGTAGAATACCAAAAGGCGTTATTCATGTTCAAGCGAGTTTCAACAATACCATTATAACTGTTACAGATGTACGAGGTCGGGTAGTTTCTTGGGCCTCTGCTGGTACTTCTGGATTCAAAGGCACAAGAAGAGGAACACCTTATGCTGCTCAAGCCGCAGCGGTAAATGCTATTCATACAGCGGTTGATCAGGGTATGCAACGAGCAGAAGTTATGATAAAGGGTCCTGGTCTCGGAAGAGATGCAGCATTACGAGCCATTCGTAGAAGTGGTATATTATTAAGTTTCGTACGTGATATAACACCTATGCCACATAATGGATGTCGACCTCCTAAAAAAAGACGTGTGATGCCAACTATTAAACAACTTATTAGAAACACAAGACAGCCAATAAGAAATGTTACAAAATCTCCCGCTCTTAGAGGATGTCCTCAGCGTCGAGGAACATGTACTAGGGTGTAT---------------------------------------------------------------------------------------------------------------------------------------------------------------------------------------------------------------------------------------------------------------ATGGCAAGAAAAAGTTTGATTCAGAGGGAGAACAAGCGGAAAAATTTGGAACAGAAATATCATTTGATTCGCCGATCCTCAAAAGAAAGCAAAGTTTCATCGTTGGAAAAATGGGAAATTCATGGAAAATTGCAATCCCCACCACGTAATAGTGCACCTATACGTCTTCATCGACGTTGTTTTTTGACTGGAAGACCTAGAGCTAACTATCGAGACTTTGGCCTATCCGGACACATACTTCGAGAAATGGTTTATGCATGTTTGTTACCGGGCGCAACAAGATCAAGTTGGTCATTCATTTCCATTATTCCACAAGAAGAAAAAGAAGAAAACAAAGGTTCTGTTGAATTTCAAGTATTCAGCTTCACCAATAAGATACGGAGACTTACTTCACATTTGGAATTGCACAAAAAAGATTTTTTATCGCAAAGGGGTCTACGAAAAATTCTAGGAAAACGTCAACGGTTGCTGACTTATTTGTCAAAGAAAAATGGAGTACGTTATAAGAAATTAATTGGTCAGTTGGATATTAGGGAGGTAAAACTTCGTTTGAAACGATGTGGTAGAAAGCAACGAGCCATCTATCGAATCGTTGCAATTGATGTTCGATCCAGAAGAGAAGGAAGAGATCTTCGAAAAGTGGGTTTTTACGATCCGATAAAGAATCAAACTTATTTAAACGTTCCTGCTATTCTATATTTCTTTGAAAAAGGTGCTCAACCTACAGGAACTGTTTATGATATTTTAAGGAAGGCAGAATTCTTTAAACGTAAATACAAGCGATCTTTTCGTAGGCGTTTGCCCCCAATCGGATCGGGGGATCGAATCGATTATAGAAACATGAGTTTAATTAGTCGATTTATTAGTGAACAAGGAAAAATATTATCTAGACGAGTGAATAGATTGACCTTGAAACAACAACGATTAATTACTATTGCTATAAAACAAGCTCGTATTTTATCTTTGTTACCTTTTCTTAATAATGAGAAACAATTTGAGAGAGCTGAGTCGATCCCAAGAACTACTGGTCCTAGAACCAGAAATAAAATGAGGGAGGAGAAAGAAATAATAGTAACTTGGTCTCGGGCATCTACCATTATACCCACAATGATTGGCCATACAATCGCTATTCATAATGGAAAGGAACATTTACCTATTTATATAACAGATCGTATGGTAGGTCACAAATTGGGAGAATTCGCGCCTACTCTGACTTTCGCGAGACAT---GCAAGAAACGATAATAAATCTCGTCGTATGACAAGAAGATATTGGAACATCAATTTGGAAGAGATGATGGAAGCAGGAGTTCATTTTGGTCATGGTACTAAGAAATGGAATCCTAGAATGGCCCCTTACATCTCTGCAAAGCGTAAAGGTATTCATATTACAAATCTCGCTAGAACTGCTCGTTTTTTATCAGAAGCCTGTGATTTAGTTTTTGATGCATCAAGTAGGGGAAAAAGCTTCTTAATCGTCGGTACCAAAAATAAAGCATCGGATTCAGTAGCATCAGCTGCAATAAGGGCTCGGTCTCATTTTATTAATCAAAAATGGCTCGGTGGTACGTTAACGAATTGGTCCACTACGGAAACGAGACTTTATAAGTTCAGGGACTTAAGAGCAGAAGAAAAGATGGGGAAACTCAACCGTCTCCCCAAAAGAGATGCAGCAATGTTGAAGAGAAAATTATCTACCTTGCAAACATATCTCGGTGGGATCAAATATATGACGGGATTGCCTGATATTGTGATCATCGTTGATCAGCAAGAAGAATATACGGCTCTTCGAGAATGTGCCATTTTGGGGATTCCGACGATTTGTTTAATCGATACAAATTGTGACCCAGATCTTGCAGATATTTCGATTCCGGCCAACGATGACGCTATAGCTTCAATTCGATTGATTCTTAACAAATTAGTATCCGCAATTTGTGAGGGTCGTATGGGACAAAAAATGAATCCACTTGGTTTCAGACTTGGTACAACTCAAAGTCATCATTCCTTTTGGTTCACACAACCAAAAAATTATTCCGCGGGTCTACAGGAAGATGAAAAAATACGGAATTGTATCAAGAACTATGTACAATTCGAAGGAATTGCACGTATAACAATTCAAAAAAAACGAGGAATCGAAGAATTACAGATGAATGTACAAAAGGAGGTAAACCGGAGACTCAACATTGCTATCACAAGAGTTGAAAAACCTTATGGACAACCTAATATTCTTGCAGAATATATAGCTTTACAATTAAAAAATAGAGTTTCGTTTCGAAAAGCAATGAAAAAAGCTATTGAATTAACTGAAACGGATACAAAGGGAATTCAAGTGCAAATAGCAGGCCGTATCGACGGAAAAGAAATTGCACGTGTCGAATGGATCAGAGAGGGTAGAGTTCCCCTACAAACAATTCGCGCTAAAATTGATCATTCTTCCTATACCATTCGAACTATTTATGGAGTATTAGGTATAAAAATTTGGATATTTGTAGACATGTCTCGTTACCGAGGACCTCGTTTTAAAAAAATACGCCGTCTGGGAGCTTTACCAGGACTAACTAGTAAAAGACCTAGATCCGGAAGTGATCTTAAAAACCAATTGCGTTCTGGGAAAAAATCGCAATATCGTATTCGTCTAGAAGAAAAACAGAAATTGCGTTTTCATTATGGTCTGACAGAGCGACAATTACTTAGATATGTACATATCGCTGGAAAAGCCAAAGGGTCAACGGGTCAGGTTTTACTACAACTACTTGAAATGCGTTTGGATAACATCCTTTTTCGATTGGGTATGGCTTCGACCATCCCCGGAGCCAGGCAATTAGTTAACCATAGACATATTTTAGTTAATGGTCGTATAGTGGATATACCAAGTTATCGTTGCAAACCCCGAGATATTATTACTGCGAAGGATAACCAAGGATCAAAAGGTCTGATTCAAAATTCTATTGCTTCATCCGCCACTATTGACTCATTCCAATATAAAGGATTAGTAAATCAAATAATAGATAGTAAATGGATCGGTTTGAAAATAAATGAGTTGTTAGTCGTAGAATATTATTCTCGTCAGACTATGTCACGTCGAGGTACTGCAGAAGAAAAAACTCCAAAATCCGATCCAATTTATCGTAATCGATTAGTTAACATGTTGGTTAACCGTATTATGAAACACGGAAAAAAATCATTGGCTTATCAAATTATCTATCGAGCCGTGAAAAAGATTCAACAAAAGACAGAAACAAATCCACTATCTGTTTTACGTCAAGCAATACGTGGAGTAACTCCCGATATAGCAGTAAAAGCAAGACGTCATCAAGTTCCTATTGAAATAGGATCTACACAAGGAAAAGCACTTGCCATTCGTTGGTTATTAGGAGCATCCCGAAAGCGTCCGGGTCGAAATATGGCTTTCAAATTAAGTTCCGAATTAGTAGATGCTGCCAAAGGGAGTGGCGATGCCATACGCAAAAAGGAAGAGACTCATAGAATGGCAGAGGCAAATAGAGCTTTTGCACATTTTCGTATGGGCAGGGACACTATTGCCGATCTAATAACTTCTATAAGAAATGCTGACATGGATAAAAAAGGAAGGGTTCGAATAGCATCTACAAATATCACCGAAAACATTGTTAAAATACTTCTACGAGAAGGTTTTATTGAAAACGTTCGGAAACATCAGGAAAGTAACAAATATTTCTTGGTTTCAACTCTGCGAAAAACCAGAAAAGGAATATATAAAACTAGAATCAGCCGACCCGGCTTACGAATTTATTCCAACTATCAACGAATTCCTAAGATTTTAGGTGGAATGGGAATTGTAATTCTTTCTACTTCTCGAGGTATAATAACAGATCGAGAAGCTCGACTAGAAAGAATTGGAGGAGAAATTTTGTGTTATATATGGATGATTTTGAAATCTTTTCTACTAGGTAATCTATTATCCTTATGCATGAAGATAATAAATTCGGTCGTTGTGGTCGGACTCTATTATGGATTTCTGACCACATTCTCCATAGGGCCCTCTTATCTCTTCCTTCTCCGAGCTCGGGTTATGGAAGAAGGAACCGAGAAGGAGGTATCAGCAACAACTGGTTTTATTACGGGACAGCTCATGATGTTCATATCGATCTATTATGCGCCTCTGCATCTAGCATTGGGTAGACCTCATACAATAACTGTCCTAGTTCTACCGTATCTTTTGTTTCATTTCTTCTGGAACAATCACAAAAACTTTTTTGATTATGGATCTACTACCAGAAATTCAATGCGTAATCTCAGCATTCAATGTGTATTCCTGAATAATCTAATTTTTCAATTATTCAACCATTTCATTTTACCAAGTTCAACGTTAGCCAGATTAGTCAACATTTATATGTTTCGATGCAACAACAAGATGTTATTTGTAACAAGTAGTTTTGTTGGTTGGTTAATTGGTCACATTTTATTCATGAAATGGGTTGGATTGGTATTATTCTGGATACGGCAAAATCATTCTATTCGATCTAATAAGTACCTTGTGTCAGAATTGAGAAATTCTATGGCTCGAATCTTTAGTATTCTCTTATTTATCACCTGTGTCTACTATTTAGGCAGAATGCCGTCGCCTATTGTCACTAAGAAACTGAAAGAAACCTCAGAAACGGAAGAAAGGGGAGAAAGTGAGGAAGAAAGCGATGTAGAAACAACTTCCGAAACGAAGGAGACTAAACAGGAACAAGAGGGATCCGCCGAAGAAGACCCTTCCCTTTGTTCGGAAGAAAAGGAGGATCCGGACAAAATAGATGAAACGGAAGAGATCCGAGTGAATGGAAAGGAAAAAACAAAGGATGAATTCCACTTTCACTTTAAAGAGACATGCTATAAAGATAGCCCAGTTCACGAAGATTCTTATCTTGATACCTATCAAGGTAATTGGGAATTGGGAAGACTTAAAGAAGAGAAAAATGAAAAGACTTTTTTATGGCCTTTTCTTACTTTTCTTTTCGATTATAAACGATGGAATCGCCCATGTCGGTATATAAAAAATAATCGATTTGAAAATGCTCTACGAAATGAAACGGCACAATATTTTTTTTATACATGTCCAAGTGATGGAAAACAAATAATATCTTTTACATATCCGCCTAGTTTATCGACTTTTTCGGAAATGATAGAACGCAAAATGTCATTGTACACGACAGAAAAATTATCCCATGTGGATAATTATTATTGGGTTTATACCAATGAGCAAAAAAAGTACAACTTGAACAATGAATTAATAAGTCGAACAAAAGCTCTAGAAAAAGAAAAGGGGTTTCTTGCTCTAGATATGCTCGAAAAAAGGACCAGATTATGCAATGATGAAAATGAACAAAAATACTTGCCCAAAACGTATGACCCCTTTTTGAGGGGACCATATCGTGGAACAATAAAAAAAACAATCATGAATGATTTATCCATAGAAATCAATTGGATAAATAAGATTTATGGGCTACTTAATAATTCTAATTATAGAAAATTTGAACATCAAAAGAATCCGCTTGATAGGGAATCATTACTGAATTATATTGGTAATTCCGTAACCTCAATCAAAGAATTTCCTTTTGAGCCTGCACCCATTTTGCATTTTCAAAAATATTCTTTATTGAGAGAGCAAACAAGAATTGATGAAAGTCAAGCAAAAGCTTTAAAATGGGTATTCGATGTAATTACACCAAATGATCAAACAATAATTAGAATTGGAATAGAAGAAATCCGTAAAAGGGTTCCTCAATGGTCATACAAATTAGAAGAACAGGAGGAAGAAAATGAGGAAGAATCTACGGAAGATGAAATTCGTTCAAGAAAAGCCAAACGCGTAGTAATTTATACTGATAACGATCAGAATACCAATACTATTAATACTAATAATGCGGAAGAGGTGGCTTTGATACGTTACTCGCAACAATCGGATTTTCGTCGGGATATAATCAAAGGATCCATGCGTGCTCAAAGACGTAAAACAGTTATTTTGGAAATGTTTCAAGCAAATGTGCATTCCCCGCTTTTTTTGGATCGAATAGACAAAACATTTTTTTTTTCTTCTTTTTATATCTCTGAAATGATGAATCTCATTTTTAGGAATTCGGTGGGGAGAGAACCAGAATTGAAAATTTCGCATGAGACAAGGGAAAAAGAGAAAAAAAACGAAAAAAAAGAGGAAAATGAATGTATAGCAATATCAGAAACTTGGGATAGCATTATATTTGCTCAAGCAATAAGAGGTTTGATGTTAGTAACCCAATCTTTTCTTAGAAAATACATTGTATTGCCTTCATTGATAATTGCTAAAAATATTGGCCGTATGTTATTATTCCAATTCCCCGAATGGTATGAGGATTTGAAGGAATGGAATAGAGAAATGCATGTTAAATGCACCTATAATGGTGTTCAATTATCAGAAACAGAATTTCCCAAAGATTGGTTAGCAGACGGTATTCAGATAAAGATTCTATTTCCTTTCTGTTTGAAACCTTGGCGAAGATCTCATCCTAGAGATCAAATAAAAAAAAAAGGAAAAAAAGACAATTTTTGTTTTTTAACAGTTTGGGGAATGGAAGCGGAACTCCCTTTTGGGAGTCCCCGAAAACGACCTTCCTTTTTTGAACCCATTTATAAGGAACTCCAAAAAAAAGTTAGAAAAGTGAAAAAGAATTTCTTTCTACTTCTAAAAGTTTCAAAAGAAAAAACAAGATGGATCATTAAAATACTAGTTCTAAAACGAATAATGAAGGAAATTCTAAAAGTAAACCCAATATTCTTATTTGAATTCAGCAAGGCGAAAGTATATGAAACGGCTGAAAATGGAAAATCCGAAATAAATAATAAGATTATTCACAAATCAACCATTCAAATCCAATCCATGAATTGGACAAATTATTCACTCATAGAAAAAAAGATGAAAGATCTTTCTGATAGAACAATCACAATCAGGAATCAAATAGAACGAATCACAAAAGACAAGAAAAAAATAATTCTAACTTGTGATGATAAAAGATCGAAATCACGGAAACATATTTGGCAGATATTCCAAAGAATAAATATACGATTAATACGTAAATCACATTATTTTATGATTGAAAAAATATACATAGATATCTTGCTATGTATGATTAGGATCAATTTCCAATTTTTCTTTGAATCAACAAAAAAAATAATCAATAAATCCGTTTACAACGATCAAACAAATCAGGAAGGAATTGATGAAAGAGATCAAAATACAATGAACTCTTTTTCCACTATAAAAAGGTGGTTTTCGAATACTAATATTAGTAATAGTACAAAAATGTATCATGACTTATCCTCCTTGTCCCAAGCATATGTATTTTACAAATTATCACAAACCCAATTACTTAACAAGTATCACTTGAAATCTCTACTTCAATATCAGGGGACTTATCCTTTTATTAAGGATAAAATCAAGGATTATTGTATGACGCGAGGAATATTTGATTCCAATCCAAGACATAAGAAAATTCATAAGTCTGGAATGATTGAATGGAAAAACTGGTTAAAGGGGCATTATCAGTACAATTTATCTACCAAATGGTCGCGGTTAGTACCGCAAAAATGGCGAAATAGAATCAATCAACGTTATAGGATTCAAAATAAAGACTCAATTAAATCGGATTCATATAAAAAAGAAAAAGACCAATTAATTCATTACGTGAAACAAAATTACTATGCAGCGGATTCATTGAAAGAAAAATGGAAAAAACACTACAGATATGATCTTTTATCACATAAATATAACTATGGGGATTATGGGTCAAGATTACAAGTAAACAGGGTTCTCAAAATTCCATATAATTTCAATAAAAAATACGAATCATTTTTTGTATTGGTAAGTACAGATTATCTAGAAGAAGGATATATTGATACGCATAAAAATGATAGAAAATATTTTGATTGTAGAATTCTCCATTTTTGTCTTAGAAAAAATATTGATATTTGGACCAATACACATATCGGTACAAAAGATAAAAATACTAAGACTGAAAAAAGAAACAACAAATTGAAAAAAAAAGATATTTTTTCTCTTACGATTCATCAAGAAATCAACCCATCCAATCAAAAAAGTATTTTTTTTGATTGGATGGGAATGAATCAAGAAAGAGTTTATTCAAATCTAGAATCTTGGTTCTTCCCAGAATTTGTCTTACTTTTTGATGCATATAAGATTAAACCATGGATTATACCAATCCAATTACTTTATTTTGACAATACAAGTCAAAATAAAATCAATATAAATAGATATCTTAAATTAGAAAATTCCAACCAACAAAAACAACAGGACCAAGTAAATTTTGTATCAGATATACGAAAAGAAAACAAAAAAAAAGATATTGAAAATTACGCGAGATCAGACATTAAAAAAGGTAAAAAGAAAAAACAATCCAAGAAAAACAAGGAAGCAGAACTAGATTTCTTCCTTAAAAAATATTTCCTTTTTCAATTAAGATGGGACTCCTTGAACCAAAGAATGATCAATAATATCAAGGTATATTGTCTCTTACTTAGACTGATAAATCCAAAGGAAATATCCGCGATTCAAAGAGGAGAGATGCATCTGGATGTAATGCTAATTCAGAAAGATCTAGCTCTTACAGAATTGATAAAAAAAGGAATATTAATTATCGAACCAATTCGTCTATCTATAAAAGGAAAATTGATTATATATCAAACTATAAGTATTTCATTGGTCGAGAACAATAAACACCAAAATAGAAAATGCATAAAAAAAAGAAATATTGATAAGAGGAATTCGGATAAACCCATTGTACGATATAATATGCTTGTGAATGGGGACACAAATTATTATGATTTCCTTGTTCCTGAAAATATTATATCTCCTAGACGTCGTAGAGAATTGAGAATGTTAATTTGTTTCAATTCCCATAATTGGAATGTTACGGATAGAAATCCATTATTTTGCAATGAAAACAACATAGGAAACTCTGGAAAATTTTTGGATGAGGACAAGCATCTTAATACGGATACAAATAAATTCATTAAATACAAATTTGTTCTTTGGCCCAATTACCGATTAGAAGATTTAACTTGTATGAATCGCTATTGGTTTGATACCAATAATGGCAGTCGTTTCAGTATGTCAAGGATACATATGTATCCACGATTTAGAATTATTATGAAACGACATCAATTCAAATCCTGGATCTTCGAATTGAGAGAGATATTGAGAGAGATCAAGAATTCTCACTATTTCTTAGATTCATGGATCAAATTCGATTCAGTGGGATCTTTCACTCACATTTTTTTCCACCAAGAACGTTTTATGAAACTCTTTGACCCCCGAATTTGGAGTATCCTACTTTCACGTGATTCACAGGGTTCAACAAGCAATCGATATTTCAAAGGTGTAGTACTGCTTGTAGTAGCGGTCCTTATATCTCGTATTAACAATCGAAAGATGGTCGAAAGAAAGAATCTCTATTTGATGGGGCTTCTTCCTATACCTATGAATTCCATTGGACCCAGAAATGAGACATTGGAAGAATCTTTTTGGTCTTCCAATATCAATAGGTTGATTGTTTCGCTCCTGTATCTTCCAAAAGGGAAAAAGATTTCTGAGAGTTGTTTCATGGATCCGCAAGAGATTACTTGGGTTCTCCCAAAAAAGTGTATCATGCGGAGTTCGCGATGGTGGAGGAACCGGATCGGAAAAAAGAGGGATTTTAGTTGTAAGATATCTAATGAAACCGTAGCTGGAATTGAGATCTCATTCAAAGAGAAAGATAAATATCTGGAGTTTCTTTTTTTATATATGGATGATCCGATCCGCAAGGACCATGATTGGGAATTGTTTGATCGTCTTTCTCCGAGGAAGAAGCGAAACATAATCAACTTGAATTCGGGACAGCTATTCGAAATCTTAGGGAAAGACTTGATTTGTTATCTCATGTCTGCTTTTCGTGAAAAAAGACCAGAAGGGAAGGGTTTCTTCAAACAGCAAGGAGCTGAGGCAACTATTCAATCAAATGATATTGAGCATGTTTCCCATCTCTTCTCGAGAAACAAGTGGGGTATTTCTTTGCAAAATTGTGCTCAATTTCATATGTGGCAATTCCGCCAAGATCTCTTCGTTAGTTGGGGGAAGAATCAGCACGAATTGGATTTTTTGAGGAACGTATCGAGAGAGAATTTGATTTGGTTAGACAATGTGTGGTTGGGAAACAAGGATCGGTTTTTTAGCAAGGTACGGAATGTATTGTCAAATATTCAATATGATTCCACAAGATCTATTTTCGTTCAAGTAACGGATTCTAGCCAATTGAAAGGATCTTCTGATCAATCCATAGATCATTTCGATTCCATTAGAAATGAGGATTCAGAATATCACACATTGATCGATCAAACAGAGATTCAGCAACTAAAAGAAAGATCGATTCTTTGGGATCCTTCCTTTCTTCAAACGGAACGAACAGAGATAGAATCAGATCGACCGAAATGCCTTTTTGGATCTTCCTCAATGTCCCGGCTATTCACGGAACGTGAGAAGCAGATGAATAATCATCTGCTTCCGGAAGAAATCGAAGAATTTCTTGGGAATCCTACAAGATCAATTCGTTCTTTTTTCTCTGACAGATGGTCAGAACTTCATCTGGGTTCGAATCCTACTGAGAGGTCCACTAGAGATCAGAGATTTTGGAAGAAAAAACAAGATGTTTCTTTTGTCCCTTCCAGGCGATCGGAAAATAAAGAAATGGTTGATATATTCAAGATAATTACGTATTTACAAAAAACCGTCTCAATTCATCCTATTTCATCAGATCCGGGATGTGATATGGTTCCGAAGGATGAATCGGATATGGACAGTTCCAATAAGATTTCATTCTTGAACAAGAATCCATTTTTTGATTTATTTCATCTATTCCATGACCGGAACAAAGGGGGATACACGTTACACCACGATTTTGAATCAGAAGAGAGATTTCAAGAAATGGCAGATCTATTCACTCTATCAATAACCGAGCCGGATCTGGTGTATCATAGGGGATTTGCCTTTTCTATTGATTCCTACGGGTTGGATCAAAAAAAATTCTTGAATGAGGTATTCAACTCCAGAGATGAATCGAAAAAGAAATCTTTATTGGTTCTACCTCCTCTTTTTTATGAAGAGAATGAATCTTTTTATCGAAGGATCAGAAAAAAATCGGTCCGGATCCACTGCGGGAATGATTTGGAAGATCCAAAACTAAAAACAGCGGTATTTGCTAGCAACAACATAATGGAGGCAGTCAGATTGATCCGAAATCTGATTCAAATCCAATATAGCACCTACGGGTACATAAGAAATGTATCGAATCGATTCTTTTTAATGAATAGATCCGATCGCAACTTCGAATATGGAATTCAAAGGGATCAAATAGGAAATGATACTCTGAATCATATAACTGTAATGAAATATACGATCAACCAACATTTATCGAATTTGAAAAAGAGTCAGAAGAAATGGTTTGATCCTCTTATTTCTCGAACCGAGAGATCCATGAATCGGGATCCTGATGCATATAGATACAAATGGTCCAATGGGAGCAAGAATTTCCAGGAACATTTGGAAGATTTCGTTTCTGAACAGAAGAAGCGTTTTCAAGTAGTGTTCGATCGATTCCGTATTAATTATTCGATTGATTGGTCCGAGGCTATCGACAAACAAGATTTGTCTAAGTCACTTCGTTTCTTTTTGTCCAAGTCACCCCTTTTCTTTATCGGGAATATCCCCATTCATAGGTCCGAGATCCACATCTATGAATTGAAGGGTCCGAATGATCAACTCTGCAATCAGTTGTTAGAATCAATAGGTGTTCAAATCGTTCATTTGAATAAATTGAAACCCTTCTTATTGGATGATCATGATACTTCCCAAAGACCGAAATTCTTGATCAACGGAGGAACAATATTACCATTTTTGTTCAAAAGGATACCAAAGTGGATGATTGACTCATTCCATACTAGAAATAATCGCAGGAAATCCTTTGATAACACGGATTCCTATTTCTCAATGATATCCCATGATCGAGACAATTGGCTGAATCCCGTGAAACCATTTCATAGAAGTTCATTGATATCTTCTTTTTATAAAGCAAATCGACTTCGATTCTTGAATGATCCACATCACTTCTGGTTCTATTGTAACAAAAGATTCCCTTTTTATGTGGAAAAGACCCGTATCAATTATGATCTTACATATGGACAATTCCTCAATATCTTGTTCATTCGCAACAAAATATTTTCTTTGTGCGTCGGTAAAAAAAAACATATTTTTTTGGAGAGAGAGACTATTTCACCAATCGAGTCACAGGTATCTGACATATTCATACCTAACGATTTTCCACAAAGTGGTGACGAAACGTATAACTTGTACAAATCTTTCCATTTTCCAATTCGATCCGATCCATTCGTTCGTAGAGCTATTTACTCGATCGCAGACATTTCTGCAACACCTCTAACAGAGGAACAAATAGTCAATTTGGAAAGAACTTATTGTCAGCCTCTTTCAGATATGAATCTATCTGATTCAGAAGGGAAGAACTTGCATCAGTATCTCAGTTTCAATTCAAACATGGGTTTGATTCACACTCCATGTTCTGAGAAATATTTACCATCCGGAAAGAGGAGTCTTTGTCTAAAGAAATGCGTTGAGAAAGGGCAGATGTATAGAACCTTTCAACGAGATAGTGCTTTTTCAAATCTCTCAAAATGGAATCTGTTCCAAACATATATGCCATGGTTCCTTACTTCGACAGGGTGCAAATATCTAAATTTCACCCTTTTAGATACTTTTTCAGACCCATTGATACTAAGTAGCAGTCAATTTGTATCCATTTTTCATGATATTATGCATGGATCAGATATATCATGGCCAATTCCTCAGAAGATTCTTCCACAACGGACTGAGATTTCGAGTAAGTGTTTACTTCTTCTGTCCGAAGAAATGATTCATAGAAATAATGAGTCACCCCTTCCATTGATATGGACACATCTGAGATCAACAAATGCTCGGGAGTTCCTCTATTCAATCCTTTTCCTTCTTCTTGTTGCTGGATATCTCGTTCGTATACATCTTCTCTTCGTTTCCCGAGCCTCTAGTGAGTTACAGACAGAGTTAGAAAAGATCAAATCTTTGATGATTCCATCATACATGATTGAGTTGCGAAAACTTCTGGATAGGTATCCTACATCTGAACTGAATTCTTTCTGGTTAAAGAATCTCTTTCTAGTTGCTCTGGAACAATTAGGAGATTCTCTGAAAGAAATACGGGGTTCTGCTTCTGGTGGCAACATGCTATTGGGTGGTGGTCCCGCTTATGGGGTCAAATCAATACGTTCTAAGAAGAAATATTTGAATATCAATCTCATCGATCTCATAAGTATTATACCAAATCCCATCAATCGAATCACTTTTTCGAGAAATACGAGACATCTAAGTCGTACAAGTAAAGAGATCTATTCATTGATAAGAAAAAGAAAAAACGTGAACGGTTGGATTGATGATAAAATAGAATCCTGGGTCGCGAACAGTGATTCGATTGATGATGAAGAAAGAGAATTCTTGGTTCAGTTCTCCACCTTAACGACAGAAAAAAGGATTGATCAAATTCTATTGAGTCTGACTCATAATGATCATTTATCAAAGAATGACTCTGGTTATCAAATGATTGAACAACCGGGATCAATTTACTTACGATACTTAGTTGACATTCATAAAAAGTATCTAATGAATTATGAGTTCAATAGATCCTGTTTAGCAGAAAGACGGATATTCCTTGCTCATTATCAGACAATCACTTATTCACAAACCTCGTGTGGGGCTAATAGTTTTCATTTCCCATCTCATGGAAAACCCTTTTCGCTCCGCTTAGCCCTATCCCCTTCTAGGGGTATTTTAGTGATAGGTTCTATAGGAACTGGACGATCCTATTTGGTCAAATACCTAGCGACAAACTCCTATGTTCCTTTCATTACGGTATTTCCGAACAAGTTCCTGGATAAGCCTAAAGGTTATCTTATT------GATATCGATATTGATGATAGTGACGATATCGATATTGATGATAGTGACGACCTTGATACGGAGCTGCTAACTATGACGAATGTGCTAACTATGTATATGACGCCGAAAATAGATATCACCCTTCAATTCGAATTAGCAAAAGCAATGTCTTCTTGCATAATATGGATTCCAAACATTCATGATCTGTATGTGAATGAGTCGAATTACTTATCCCTCGGTCTATTAGAGAACTATCTCTCCAGGGATTGTGAAAGATGTTCCACTAGAAATATTCTTGTTATTGCTTCGACTCATATTCCCCAAAAAGTGGATCCCGCTCTAATAGCTCCGAATAAATTAAATACATGCATTAAGATACGAAGGCTTCTTATTCCACAACAACGAAAGCACTTTTTCATTCTTTCATATACTAGGGGATTTCACTTGGAAAAGAAAATGTTCCATACTAACGGATTCGGGTCCATAACCATGGGTTCCAATGCACGAGATCTTGTAGCACTTATCAATGAGGCCCTATCAATTAGTATTACACAGAAGAAATCAATTATAGAAACTAATACAATTAGATCAGCTCTTCATAGACAAACTTGGGATTTGCGATCCCAGGTAAGATCGGTTCAGGATCATGGGATCCTTTTCTATCAGATAGGAAGGGCTGTTGCACAAAATGTACTTCTAAGTAATTGCCCCATGGATCCTATATCTATCTATATGAAGAAGAAATCATGTAAGGAAGGGTATTCTTATTTGTACAAATGGTACTTCGAACTTGGAACGAGCATGAAGAAATTAACGATACTTCTTTATCTTTTGAGTTGTTCTGCCGGATCGGTCGCTCAAGATCTTTGGTCTTCACCCGGACCCGATGAAAAAAATTGGATCACTTCTTATGGATTCGTTGAGAATGATTCTGATCTAGTTCATGGCCTATTAGAAGTAGAAGGCGCTCCGGTGGGATCCTCACGGACAGAGAAAGATTGCAGTCAGTTTGATAATAATCGAGTGATATTACTTCTTCGGTCCGAACCAAGGAATCAGTTAGATATGATGCAAAATGGATCTTGTTCTATCGTTGATCAGAGATTTCTATATGAAAAATACGAATCGGAGTTTGAAGAAGGGGAAGGAGCCGTCGACCCGCAACAGATAGAGGAGGATTTATTCAATCACATAGTTTGGGCTCCTAGAATATGGCGCCTTTGTGGCAATCTATTTGATTGTATCGAAAGGCCCACTGAATTGGGATTTCCCTATTGGGCCGGGTCATTTCGGGGCAAGCGGATCATTTATCATAAAGAGCTTCAAGAGAATGATTCGGAGTTCTTGCAGAGTGGAACCATGCAGTACCAGACACGAGATAGATCTTCCAAAGAACAAGGCTTTTTTCGAATAAGCCAATTCATTTGGGACCCTGCGGATCCATTCTTTTTCCTATTCAAGGATCAGCCCTTTGTCTCTGTGTTTTCACGTCGAGAATTCTTTGCAGATGAAGAGATGTCAAAGGGGCTTATTACTTCCCAAACAAATCCTCCTACATCTATGTATAAACGCTGGTTCATCAAGAATACGCAAGAAAAGCACTTCGAATTGTTGATTCATCGCCAGAGATGGCTTAGAACCAATAGTTCATTATCTAATGGATCTTTCCGTTCTAATACTCTATCCGAGAGTTATCAGTATTTATCAAATCTGTTTCTATCTAAGGGAACGCTATTGGATCAAATGACAAAGACATTGTTGAGAAAGAGATGGCTTTTCCCGGATGAAATGAAACATTTGATTCATGTAACAGGAGAAAGATTTCCCATTCCTATGCCTAGATCTCGTATAAATGGAAATTTTATTGATAAGACCTCTTCAATTGTAGCCAATATCTTATTACGAATAATTCCGACAACTTCAGGAGAAAAAAAGGCATTTACCTATTACAGAGATGGTATGTTGGCTCAATCCGAAGGAAATTATGCGGAAGCTTTACAGAATTATTATGAAGCTACGCGACCAGAAATTGATCCCTATGATCGAAGTTATATACTCTATAACATAGGCCTTATACACACAAGCAATGGAGAGCATACAAAGGCTTTGGAATATTATTTCCGGGCACTAGAACGAAACCCATTCTTACCACAAGCTTTTAATAATATGGCCGTGATCTGTCATTACCGGGGAGAACAGGCCATTCTACAGGGTGATTCTGAAATTGCGGAAGCTTGGTCCGATCAAGCTGCTGAGTATTGGAAACAAGCTATAGCGCTTACTCCAGGTAATTATATTGAAGCACATAATTGGTTGAAAATCACGAAGCGCTTCGAAATGAATTGGCGATCAGAACATATATGGATAGAACTTATAAGGGGGTCTCGAAAAACAAGTAATTTTTGCTGGGCCTGTATCCTTTTTTTAGGTTCACTAGGATTCTTAGCGGTTGGAACTTCCAGTTATCTTGGTAGGAATCTGATATCCGTATTTCCATCTCAGCAAATTATTTTTTTTCCACAAGGAATCGTGATGTCTTTTTACGGGATCGCAGGTCTATTCGTTAGCTCCTATTTGTGGTGCACAATTTTGTGGAATGTAGGTAGTGGTTATGACCGATTCGATAGAAAAGAAGGAATTGTGTGCATTTTTCGTTGGGGATTTCCTGGAATAAATCGTCGCATCTTCCTTCGCTTCCTTATGAGAGATATCCAATCAATCAGAATTGAGGTTAAAGAGGGTCTTTATCCTCGTCGTGTCCTTTATATGGAAATCAGAGGTCAAGGGGCCATTCCCTTGACTCGTACTGATGAGAAT---TTTACTCCACGAGAAATTGAACAAAAAGCTGCCGAATTGGCCTATTTCTTGCGCGTACCAATTGAAGTATTT
>Anarthr__humilis_Anarthr__humili
AGTAGTGATACCCCAAACTATGGCCATTTATGGGTTCTTTGCGAATATTGTGATTCATTAAATTATAAAAAAGATTTTCAGTTAAGAATGAATATTTGTGAAGAATGTGAAGCTCATTTGAAGATGAGTAGTTCAGAACGAATAGAACTCTCGGTTGATGTGGGTACTTGGGATCCTATGGATGAGGATATGGTCTATAAGGACCGTCTCAATTCTTATCAAAGGGAGACAGGGTTAACTGAAGCTGTTCAAACGGGCATAGGTCGTTTAAACGGTATTTCTATAGCAATTGGGGTTATGGATTTTCAATTCATAGGGGGTAGTATGGGATCAGTAGTAGGTGAAAAAATAACCCGCTTGATTGAGTATGCTACTCATCGATCTTTACCCCTGATTATTGTGTGTGCTTCTGGGGGAGCGCGCATGCAAGAAGGAAGTTTGAGTCTAATGCAAATGGCTAAAATATCTAGCGTTTTATATAAAATTAAAAAGTCATTCTATGTATCAATCCTTACATCTCCTACAACTGGTGGAGTAACAGCCAGTTTTGGTATGCTGGGGGATAGCATTATTGCGGAACCTAATGCGTACATTGCATTTGCCGGTAAACGAGTAATTGAGGAAACTTTACATGTGGAAGTACCTGAAGGAGTACAAGAGACTGAGTATTTATTCCATAAGGGCTCATTCGACTCAATTGTACCGCGTAATCTTTTAAAGGATGTTCTGACCGACTTATTCCTTTTACACGGCTTCTTTCGAGCTGACGAGATTAGTAATATTATCCGCGAACGTATTGAACAATATAATAGAGAAGTCAAGATTGCAAATATCGGTACCGTACTTCAAGTGGGGGACGGTATTGCTCGTATTCATGGTCTTAATGAAGTAATGGCAGGTGAATTAGTCGAATTTGAAGAAGGTACTACGGGTATTGCTCTGAATTTGGAATCCAAAAACGTTGGCGTTGTATTAATGGGCGATGGTTTGATGATACAAGAGAGAAGTTCTGTAAAAGCAACAGGAAGAATTGCTCAGATACCTGTGAGTGGGGCTTATTTGGGTCGTGTTATAAATGCCCTGGCTAAACCTATTGATGGGAGAGGCGAAATCGCAGCTTCTGAATCTCGGTTAATTGAATCCCCTGCCCCAGGTATTATTGCCAGACGTTCCGTATATGAACCCCTTCAAACAGGACTTATTGCTATTGATTCGATGATCCCTATAGGACGTGGTCAGCGAGAATTAATTATTGGGGACAGACAGACCGGCAAAACAGCAGTAGCCACAGATACAATTATAAATCAAAGGGGGCAAAATGTAATATGTGTTTATGTAGCTATCGGCCAAAAAGCATCTTCTGTGGCTCAGGTAGTGACTACTTTCCAGGAGGGGGGGGCCATGGAATACACTATTGTTGTAGCTGAAATGGCGGATTCCCCTGCTACATTACAATACCTCGCTCCTTATACGGGGGCGGCTTTGGCTGAGTATTTTATGTACCGCGAACAACATACTTTAATAATTTATGATGATCTCTCCAAACAGGCACAAGCGTATCGCCAAATGTCTCTTTTATTAAGAAGACCCCCCGGCCGTGAAGCTTATCCAGGAGATATCTTTTATTTGCATTCGCGCCTTTTGGAAAGAGCCGCCAAATCAAGTTCTCTTTTAGGTGAAGGAAGTATGACCGCTTTACCAATAGTGGAGACTCAATCAGGAGACGTTTCCGCTTATATTCCTACTAATGTCATTTCCATTACGGATGGACAAATATTCTTATCCGCGGATCTATTCAATGCCGGAATCCGACCCGCTATTAATGTGGGTATTTCTGTTTCCAGAGTGGGATCCGCAGCTCAAATTAAAGCCATGAAACAAGTAGCTGGCAAATCAAAATTGGAACTAGCTCAATTCTCGGAGTTAAAGGCCTTTGCACAATTTGCTTCTGATCTCGATAAAACGAGTCAGAAGCAATTGGCAAGAGGGCAACGATTGCAGGAATTGCTTAAACAATCTCAATCGGAACCTCTCACGGTGGAAGATCAGATAGCCTTTATTTATACCGGAACGAGGGGATATCTTGATTCATTAAAAATTGGACAGGTAAAGAAATTTCTTCATCAGTTACGTGACTATTTAAAAAAGAATAAATCGCAATTCCAAGAAATCCTATCTTCGAGCAAGATATTCACCGAGGAAGTGGAAGCCATTTTAAAGGAAGCTATTCAGGAACAGATGGAACTCTTTCTACTTGGGCGTATCGCTCAAATTATAGGACCCGTGTTGGATGTAGTTTTCCCCCCCGGTAAACTGCCTAAAATTTATAACGCTTTGGTAGTTCAGGGTCGAGACCTTGTTGATCAGCAAATTAATGTGACTTGTGAAGTACAACAATTATTAGGAAATAATCGAGTTAGAGCTGTAGCTATGAGTGCTACAGATGGGCTGATGAGAGGAATGGAAGTGATTGACACGGGAGCTCCTCTAAATGTTCCAGTCGGCGGAGCTACTCTCGGACGAATTTTCAACGTTCTTGGAAAGCCTGTGGATGATTTGGGTCCTGTAGATACTAGTACAACATCCCCTATTCATAGATCCGCACCTGCCTTTATAGAGTTAGATACGAAACTATCAATCTTTGAAACAGGTATTAAAGTGGTGGATCTTTTAGCTCCTTATCGCCGTGGAGGAAAAATCGGACTATTTGGGGGGGCTGGAGTAGGTAAAACAGTACTCATCATGGAGTTGATCAACAACATTGCCAAAGCTCATGGGGGCGTATCTGTATTTGGTGGAGTGGGGGAACGTACTCGTGAAGGAAATGATCTTTACATAGAAATGAAAGAGTCCGGAGTGATTAATGAAAAAAATCTTGCGGAATCTAAAGTAGCTCTAGTCTATGGTCAAATGAATGAACCGCCGGGAGCTCGTATGAGAGTTGGTTTGACTGCCCTAACTATGGCAGAATATTTCCGGGATGTTAATAAACTAAATGTGCTTCTATTCATTGACAATATCTTTCGTTTTGTCCAAGCGGGATCAGAAGTATCCGCCTTATTAGGGAGAATGCCTTCCGCAGTGGGTTATCAACCTACCCTTAGTACAGAAATGGGTTCTTTGCAAGAAAGAATTACTTCTACCAAAGGGGGGTCTATAACCTCGATCCAAGCGGTTTATGTACCTGCAGATGATTTGACCGACCCGGCTCCTGCCACGACATTTGCACATTTAGATGCTACTACCGTACTATCCAGAGGGTTAGCTGCAAAAGGTATTTATCCAGCAGTAGACCCTTTAGATTCAACGTCAACTATGTTACAACCTCGGATCGTTGGTAACGAGCATTACGAAACTGCCCAAAGAGTTAAGCAAACTTTACAACGTTACAAGGAGCTTCAGGACATTATAGCTATTCTTGGGTTGGATGAATTATCAGAGGAGGATCGTTTAACTGTAGCAAGAGCACGAAAAATTGAGCGTTTCTTATCACAACCCTTCTTCGTGGCAGAAGTTTTTACTGGTTCCCCAGGAAAATATGTTGGTCTTGCAGAAACCATTAGGGGGTTTCAACTGATCCTTTCCGGAGAATTAGACGGCCTACCCGAACAGGCCTTTTATTTAGTGGGTAACATTGAGGAAGCTAGCGCGAAAGCTATGAACTTATTAAATCTTTGTGTACTAACTCCTAATCGAATTATTTGGGATTCCGAAGTACAAGAAATCATTTTTTCTACTAATAGTGGCCAAATTGGCGTATTACCAAACCACGCTCCTATTGTCACGGCTGTAGATATAGGTCTTTTGAGAATAAATGACCAATGGTTAAGGGTGGCTCTGATGGGCGGTTTTGCTCGAATAGGTAATAATGAGATCACCATTTTAGGAAATGCTGGGGAGCTGAGTACTGACATAGATCCACAAGAAGCTCAACAAACTCTTGAAATAGCTGAAGCTAACTTGAGTAGAGCTGAGGGTAAGAGACAAGTAATTGAAGCAAATCTAGCTCTCAGACGAGCTAGGACAAGAGTAGAGGCTGTCAATGCTATTTCCATGAAAAATGTAAGTCATTCTTTCGTTTTTTTGGGCCAGGGGTCTTCCACTGGGAGTTTCGGGTTTAATACCGATATTTTAGCAACAAATCTAATAAATCTAAGTGTAGTTATTGGGGTATTGATTTTTTTTGGAAAGGGAGTGTTAAAAGATTTATTAGATAATCGAAAACAGAGGATCTTGAGTACTATTCGAAATTCGGAAGAATTACGTAGAAAAACCGTTGAGCAGCTCGAAAAAGCCCGGGTTCGGTTACAGAAGGTGGAACTAGAAGCAGATGAGTATCGAATGAATGGGTACTCTGAGATAGAACGTCAAAAAGAAGGTTTGATTAATGCTTACAGTAAGAAATTGGAACAATACGAAAATTTGAAAAATGAAACCCTTCGTTTTGAACAAGAAAGAGCTATGAACCAGGTCCGACAACGAGTTTTCCAACAAGCCTTACAAGGTGCTCTAGGAACTCTGAATAGTTGTTTGAATACCAAATTACATTTCCGTATGATCCGTGCTAATCTTGATATTCTCGGGGCCATCATGAATCCACTGATTTCTGCCGCTTCTGTTATTGCTGCTGGATTGGCCGTAGGGCTTGCTTCTATCGGACCTGGAATTGGTCAAGGTACTGCTGCAGGACAAGCTGTAGAAGGTATTGCGAGACAACCAGAAGCAGAAGGTAAAATACGAGGTACCTTATTGCTTAGTCTAGCTTTTATGGAAGCTTTAACAATTTATGGGCTGGTTGTGGCATTAGCGCTTTTATTTGCGAATCCTTTTGTTATGAATCTTAGACCATGTTACATTAAAACACTCAAGGGCTTATACGATATATCGGGTGTAGAAGTAGGCCAGCATTTCTATTGGCAAATAGGGGGTTTACAAATCCACGCTCAAGTACTTATCACTTCTTGGGTCGTAATTGCTATCTTGTTAGGTTCAGTCATCATAGCTGTTCGGAATCCACAAACCATCCCGACTGACGGTCAGAATTTCTTTGAATATGTCCTTGAATTTCTTCGAGATTTGAGCAAAACCCAGATTGGAGAAGAATATGGTCCTTGGGTTCCCTTTATTGGAACTATGTTCCTATTTATTTTTGTTTCGAATTGGTCAGGCGCTCTTCTCCCTTGGAAAATCATACAGTTACCTCATGGGGAGTTAGCTGCGCCCACGAATGATATAAATACTACTGTTGCATTAGCTTTACTCACGTCAGTAGCATATTTTTATGCAGGTCTTAGCAAAAAGGGGTTGGGTTATTTCGAGAAATACATAAAACCAACTCCAATACTTTTACCAATTAACATCCTAGAAGATTTCACAAAACCTTTATCCCTTAGTTTTCGACTTTTCGGGAATATATTGGCTGATGAATTAGTAGTTGTTGTTCTTGTTTCTTTAGTCCCTTTAGTAGTCCCTATACCTGTCATGTTTCTTGGATTATTTACAAGTGGTATTCAAGCTCTTATTTTTGCAACGTTAGCCGCGGCCTATATAGGCGAATCCATGGAGGGTCATCATATGATATTTGCAACTTTAGAACATATATTAACGCATATATCTTTCTCGATCATTTCCGTTGTAATTATGATTCATTTGATGACTTTATTACTCCGTGAAATGGTGGGATTACACGCTTCGTCAGAAAGGGGGATGATAGCGACTTTTTTTTCTATAATAGGACTATTACTTTTGCGTTGGATTTCTTCGAGACATTTTCCATTAAGTAATTTATACGAGTCATTAATCTTCCTTTCATTTACTTTCTATATTATTTATATGATTCCTAAGATAAAAAAAGATTTAAGCATAATAACTGCGCCAAGTACTATTTTGACTCAAGGCTTTGCCACGTCAGGTCTTTTAACTGAAATGCATCCATCTGCAATACTAGTACCTGCTCTACAATCCCAGTGGTTAATGATGCACGTAAGTATGATGTTATTAAGTTATGGAGCTCTTTTATGTGGATCCTTATTATCAGTCGCTTTTATAGTCATTCGGAAAAACATCGATCCTTTTTGTAAAAACCAAAAAAAGTCATTTTTTCGTGAGATTTTGAATGCAAAAAGAAGTGTTTTAAAAAACACTTCTTTTCCTTCCTTTACAAATTATTACAAATATCAATTAACTGAGCGTTTGGATTATTGGAGTTATCGTGTCATTAGTCTAGGATTCACTTTTCTAACTATAGGTATTCTTTGTGGAGCAGTATGGGCTAATGAGGCATGGGGATCCTATTGGAATTGGGACCCCAAGGAAACTTGGGCATCTATTACTTGGACTATATTCGCCATTTATTTACATACTACAAATCCAAATTGGAAGGGTACAAATTCGGCACTTGTAGCTTCTATAGGATTTCTTATAATTTGGATATGTTATTTTGGTATCAATCTATTAGGAATAGGTTTACATAGTTATGGTTCATTCCCAATGAAAAAAAAGAAAGCATTGCCTTCTTTCCCATATCTTGCATCTATAGTCTTTTTACCCTGGTGGGTCTCTCTTTCTTTTAATAAATGTGTGAAACCTTGGATTATTAATTGGTGGAATACCAGGTCCTCCGAAAGCCGTTTGAATCTCATTCAAGAAAAAAGCGTTCTAGAAAGATTCATAGAATTACACGAACTCCTTCTGTTGGACGAAATGATAAAGGAGTCCCCAGAGAAACCTATACAAAAACCTTGTCTAGGAATACACAAGGAAACAATGGAATTGGTCAAAACGCAGAATGAATATCATCTCCATACCATTTTAGATTTCTCGACAAATCTAATCTGTTTCGCTATTCTAAGTGGTTATTTTATTCTGGGTAATGCAGAACTTGTTATTCTGAATTCTTGGGTTCAGAAATCCCTCTATAACTTAAGTGACACAATAAAAGCTTTTTCCATTCTTTTAGTTACTGATCTATGGATTGGATTTCACTCGACCCGTGGTTGGGAACTAATAATTAGTTCGGTCTACAACGATTTTGGATTGGTTCATAACGATCTAATTTTATCTGTTCTTGTTTCTATTTTTCCAGTTATTCTAAGTACAATTGTAAAATATTGGATCTTCCATTATTTAAATCGTCTATCCCCCTCGCTTCTAGTCATTTATGATTCAATGAATGAAATGCCAATCGGAGTACCAAAAGTCCCCTGTAGGATTCCTGGGAGAACCGTAAGGGGTTGGGTAAATTACACATTCTTATTTCGAAAAAGAGGGGTTTTTTTAAGTGAAGCGATTTCCTACCTGGTCGCAAATCAGCTTATAGCTCTCTTACTATATCTCTATTATGAGATATGGATGTTTATAAATTCAACTGGTGGATCTGTATTTGCTGGAATATCCATTTTTGATACCATGCAATGTTTAGAAGCCGAGGTGGATACAGCATGCCTGGGAATAGCCGCGTCAATGGGATCTTTCGTCGTGGTCGGAGGAGAAATTCCAAAGCGCGTAGCATACCCTCATGCCAGAGTTATTATTCACCAGCCTGAATCCGATTTTTTTTGGGGAAAAGAAGAGGTTGCACTTGAAGTAGAGGAAATGGCAAAACTTCGCGCCACCATCGCTAAAGTTTATGTGGAAAGAACAGGCCAACCATACAAGGTTGTATCCGCGGACATGGAAAGAGCGGTCCTTTTTTCAGCAACGGATGCCAAAGCTTATGGCATTATTGATCAGAAAGAGGATCAAAGGATTTATGAAGGTTTAGTCTTAGAATCATTTCCCAATGGCATGTTTAGAGTCCTCATAGAAAATGAGATAATTTTAGGATTTATTTCGGGGAAGATCCGATGCAAATCTATACGTATACTACTCGGAGATAACGTCAAAGTTGAGGTAAATCAGTACGATAGGACTAAAGGGCGTATAACTTCACGCATTGACAAGAAAGCTAAATCTAATTTTCTATATCCACTTCTTTTTCAGGAGTATATTTATGCATTTGCTCATGATCATGGTTTAAACGGTTCCATTTTTTATGAACCTGTGTATGACAAAAGATGGAGTTTAGTACTTATCAAACGTTTAATTATTCGAATGTATCAACATAATTTTTTGATTAATTTGCTTAACCAAAAGCAATTCATTGGGCACAACAATTATCTTTATTCTCATTTTTTTTCTGAGATGATATCAGAGAGTTTTGCCGGCATTGTGGAAATGCCATTCTCGCTGCGATTAATACCTTCCCTGAAAGAAAAAGAAATACAAAAATCTCAGAATATAAAATCTATTCATTCCATATTTCCCTTTTTAGAAGACAAATTCGTGCATTTAGAGTATATATCAGATATACTAATACCCTATCCTATCCATTTTGAAATCTTGGTTCAAATCCTTCAATGCCAGATCCAAGATGTTCCATCTTTGCATTTAGTGCGACTCTTTCTCCACGAATATTCGAATTGGGATAGTCTCATTACTTCGAAGAAAGAGAATAAAAGACTATTTCAATTACTATATAATTCTTATGTCTTGGAATGCGAATTTATATTCCTTTTTCTTCGTAAACAATCTTCTTGCTTACGACTAACTTCTGCTGGCACCTTTCTTGAACGAATCCATTTCTATAGGAAAATAGACAATTTTGGAGTAGTGTATCGAAATCCTTTTCCGTGGTTCTTCCCAGATCCTTTTTTGCATTATGTTCGATATCAAGGACAGGTAATTCTAGCTTCAAGAGACACTCTTCTTTTGATGAAGAAATGGAAATGTTATCTTGTCAATTTCTGGCAATATTATTTTCATTTTTGGTCCCAACCGCGAAGGATTCATATAAACCAATTAACGAATTATTCCTTCCTTTTTTGGGGGTATCTTTCAAGTGTACTTATAAATCCTTTGTTGGTAAAGAATCAAATGCTGGAGAATTCTTTTCTAATAAACTTTCTTATTAGAAAATTCGATACTATAGTCCCGGTGATTCCTCTCATTGAATCATTGTCTAAGGCTCCATTTTGTACCCTATCGGGACATCCTATTAGTAAACCAACCTGGACGGATTTATCTGATTATGATATCATTGATAGATTTGGCCGGATATGTAGAAATCTTTTTCATTATCATAGTGGATCCAGAAAACAGGGTTTGTATCGAATAAAGTATATACTTCGGCTTTCGTGTGCTAGAACTTTGGCTCGTAAACATAAGAGTACGGTACGCGCCTTTTTGCAAAGATTGGGTTCGGTATTATTAGAAGAATTTTGGATGGAGGAAGAACAAGTTCTTTATTGGATGTTCATTGATACGGCAGAAGTTCAAACTCTCAATTCTTTTTTTGCATCGGAATTTGACAAAGAAATCTATGGACTAATAAAGATTGTACCCATCTTGATCCTGATATTAACGATTACAATAGGAGTACTAGTAATTGTGTGGTTAGAAAGAGAAATATCTGCAGCAATACAACAGCGTATTGGTCCGGAATATGCTGGTCCATTAGGAATTCTGCAAGCTATAGCGGATGGAACTAAATTACTTTTTAAAGAGGATCTCCTCCCATCTCGAGGGGATATTCCCTTGTTTAGTGTCGGACCATCTATAGCAGTCATATCAATTCTATTAAGTTATTTAGTGATTCCTTTTGGATATCATCTTATTTTAGCCGATCTCCGTGTAGGTGTTTTTTTATGGATTGCCATTTCCAGTATTGCTCCTATGGGTCTTCTTATGTCAGGATATGGGTCAAATAATAAATATTCCTTTTCAGGCGGTCTACGAGCTGCGGCTCAATCTATTAGTTATGAAATACCATTAACCCTATCTGTCTTATCAATATCTCTATTATCTAACAGTTCGAGTACAGTTGATATAGTAGAAGCCCAATCAAAATATGGTTTTTGGGGATGGAATCTCTGGCGTCAACCTATAGGCTTTCTAGTTTTTCTAATTTCTTCTTTAGCCGAATGCGAAAGATTGCCCTTTGATTTACCAGAAGCAGAGGAGGAATTAGTAGCAGGCTATCAAACCGAATACTCGGGCATCAAATATGCTTTATTTTATCTTGTTTCTTACCTCAACTTATTAGTTTCTTCTTTATTTGTAACAGTCCTTTACTTGGGTGGATGGAATTTCTCTATTCCGTACATATTAAATCCTGGACTTTTCGAAATGACTAAAATGGCTGGAATTTTAGAAATGACTCTTGGTATTCTTATTACGTTAACTAAAGCTTATTTGTTTCTCTTCATTTCTATCACAACAAGATGGACTTTCCCTAGGATGAGGATTGACCAGTTATTAAATCTTGGATGGAAATTTCTTTTACCTATTTCCTTGGGTAACCTCTTATTAACAACTTCTTTCCAACTTGTTTCACTAATGAAAGCCTTTCATTTGCTTCTCTTCCATGGAAGTTTCATTTTCCCAGAATGTATCCTCATTTTTGGCCTAATTCTTCTTCTGATGATCGATTCAACCTCTGATCAAAAAGATAGACCTTGGTTCTATTTCATCTCTTCAACAAGTTTAGTAATAAGCATAACGGCCCTATTGTTCCGATGGAGAGAAGAACCTATAATTAGCTTTTCGGGAAATTTCCAAACGAACAATTTCAACGAAATCTTTCAATTTCTTATTTTACTATGTTCAACTCTATGTATTCCTCTATCCGTAGAGTACATTGAATGTACAGAAATGGCTATAACAGAGTTTCTGTTATTCGTATTAACTGCTACTCTAGGGGGAATGTTCTTATGTAGTGCTAACGATTTGATAACTATCTTTGTAGCTCCAGAATGTTTCAGTTTATGTTCCTACCTATTATCTGGATATACCAAGAGAGATGTACGGTCTAATGAGGCTACTATGAAATATTTACTCATGGGTGGGGCAAGCTCTTCTATTCTGGTTCATGCTTTCTCTTGGCTATATGGTTCATCTGGGGGGGAGATCGAGCTTCAAGAAATTGTGAATGGTCTTATCAATACACAAATGTATAACTCCCCAGGAATTGCAATTGCGCTTATATCCATCACTGTAGGAATTGGGTTCAAGCTTTCCCTAGCCCCTTTTCATCAATGGACTCCTGACGTATACGAAGGATCTCCCACTCCAGTCGTTGCTTTTCTTTCTGTTACTTCGAAAGTAGCTGCTTCAGCTTCAGCCACGCGAGTTTTCGATATTCCTTTTTATTTCTCATCAAACGAATGGCATCTTCTTCTGGAAATCCTAGCTATTCTTAGCATGATATTGGGCAATCTCATTGCTATGACTCAAACAAGCATGAAACGTATGCTTGCATATTCGTCCATAGGGCAAATCGGATATGTCATTATTGGCATAATTGTTGGAGACTCAAATGATGGATATGCAAGCATGATAACTTATATGCTGTTCTATATCTCCATGAATCTAGGAACTTTTGCTTGCATTGTATTATTTGGTCTACGTACCGGAACTGATAACATTCGAGATTATGCAGGATTATACACGAAAGATCCTTTTTTGGCTCTCTCTTTAGCCCTATGCCTCCTATCCCTAGGGGGTCTTCCTCCACTAGCAGGTTTTTTCGGAAAACTCTATCTATTCTGGTGTGGATGGCAGGCTGGCCTATCCTTCTTGGTTTCAATAGGACTCCTTACGAGCGTTCTTTCTATCTACTATTATCTAAAAATAATCAAGTTATTAATGACTGGGCGAAACCAAGAAATAACCCCTTACGTGCGAAATTATAGGAGATCCCCTTTAAGATCAAACAATTCCATCGAATTGAGTATGACCGTATGTGTGATAGCATCTACTATACCAGGAATAGCAATGAACCCAATTCTTGCAATTGCTCAGGATACCCTCTTTATGTTTCTGCTTCACGAATATGATATTTTCTGGTCATTGCTAATAATAGCAAGCCTTATTCCTATCTTGGCTTTTTTGATTTCAGGAGTTTTAGCCCCGGTTAACTCAAGACCGGAGAAGCTTTCTAGTTATGAATCGGGTATAGAACCCATGGGAGACGCTTGGTTACAATTCCGGATACGCTATTACATGTTTGCTCTAGTTTTTGTTGTTTTTGATGTGGAAACGGTCTTTCTTTATCCATGGGCAATGAGTTTCGATGTATTGGGTGTATCTGTTTTTATCGAAGCTTTCATTTTCGTGCTTATCCTAATTGTTGGTTCAGTTTATGCATGGCGAAAAGGAGCATTGGAATGGTCTATGAGTTATTTTCCTTGGTTAACAATACTTGTTGTTTTTCCGATATTCGCGGGTTCCCTCATTTTCTTTTTCCCCCATAGGGGTAATAAGATATATAGGTGGTATACCCTATATATATGCTTATTGGAACTCCTTCTAATGACTTATGTATTCTGCTATGATTTCCAATTGGACGATCCCTTAATCCAATTAAATGAGGATTTCAAATGGATAGACGTTTTTGATTTTCACTGGAGACTAGGAATCGATGGACTTTCTGTAGGACCCCTTTTACTGACAGGATTTATTACTACTTTAGCTACTTTAGCGGCTTGGCCAATTACTCGAAATTCACGATTATTCTATTTGCTAATGCTAGCAATGTATAGCGGTCAAATAGGATTATTTGTGTCTCGAGACCTTTTACTTTTTTTCATCATGTGGGAATTCGAATTAATTCCTGTTTACTTACTTCTATCCATGTGGGGAGGAAAGAAACGTCTCTACTCAGCTACAAAGTTTATTTTGTACACTGCAGGAGGTTCCATTTTTTTCTTAATCGGAGTTCTAGGTATGGGCTTATATGGTTCCAATGAACCAACATTCGACTTGGAAAGATTAATTAATCTTTCATATCCTCTGGCATTGGAAAGAATATTTTATTTTGGCTTCCTTATTGCTTATGCTGTCAAATTGCCGATCATACCCCTACATACATGGTTACCGGATACCCACGGGGAAGCACATTACAGTACATGTATGCTTTTAGCTGGAATTTTATTAAAAATGGGAGCATACGGATTGATTCGGATCAACATGGAATTATTACCCCACGCTCATTATATATTTTCCCCCTGGTTGGTAATAATAGGAACGATGCAAATAATCTATGCAGCTTCAACCTCTCTTGGTCAACGAAATTTCAAAAAAAGAATAGCCTATTCCTCTGTATCTCACATGGGGTTCATAATTATAGGAATTGGTTCTATAACTGATATGGGACTCAACGGGGCCATTTTACAAATGCTTTCCCATGGATTTATTGGTGCCATACTTTTTTTCTTGGCGGGAACCAGTTTTGATAGAATGCGTCTTATTTATCTCGAGGAAATGGGAGGGATATCTATCCCAATGCCTAAAATATTTACCATGTTCAGTAGCTTTTCAATCGCTTCTCTTGCATTGCCAGGAATGAGTGGTTTTGTTGCAGAATTAGTAGTCTATTTTGGACTAATTACTAGCCCAAAATATATTTTAATGCCAAAAATGCTAATTACTTTTGGAATGGGAATTGGAATGATATTAACTCCTATTTATTTATTATCCATGTTACGTCAGATGTTCTATGGATACAAGCTTTTTAATGTTCCAAACTTTCATGATTCTGGACCGCGAGAACTCTTTCTTTCAATCTCTATCTTTTTACCCGTAATAGGAATTGGTATTTATCCGGATTTCGTTCTCGCACTATCAGTTGACAGGGTACAAGCTATCTTATCCAACTATTATATGTTCGAGCATGTACTTTTTTTGAGTGTCTATTTATTTTCTATCGCTATCTATGGATTGATCACAAGCCGAAACATGGTTAGAGCGCTCATGTGTCTTGAGCTTATACTAAATTCGGTTAATCTCAATCTTATAACATTTTCTGATATATTTGATAGTCGCCAATTAAAAGGAGAGATTTTCTCCATCTTAGCTATGGCCATTGCAGCTGCCGAGGCAGCTATTGGACTAGCCATTCTTTCTTCCATTCATTGGAACAGAAAATTTAGTCGCATTAATCAATCCAATTTATTGATG---AACATATATCAATGCGCATGGATAATACCTTTTCTTCCACTTTCGGTTGCCATAGCAATAGGGTTGGGACTTTTACTTATTCCGACAGCTACAAGAAATCTTCGTCGCATGTGGGCTTTTCCTTGTATTTTACTCTTAACTATAGCTATGATATTCTCGGCCAATCTGTCTATTCAACAAATAAATGGAAATCCTCTCTATCAATATCTATGGTCTTGGATCATTAATAAAGATTTTTCCTTAGAGTTCGGATACTTGATAGATCCGCTTTCTTCTATTATGCCACTACTAATCACTACTGTTGCAATTATGGTTATTATTTATAGTGACAATTATATGTCTCACGATCAAGGATATTTGCGATTTTTGACTTATTTGAGTTTTTTTAATGCTTCTATGTTGGGATTAGTTACTAGTTCTAATTTAGTACAAATTTATTTTTTTTGGGAACTAGTGGGAATATGTTCTTATTTATTAATAGGATTTTGGTTCACACGGCCAATTGCAGCAAGTGCTTGTCAAAAAGCTTTTGTAACTAATCGTGTAGGGGATTTTGGTTTATTGTTAGGAATCTTAGGTTTTTATTGGATAAGTGGTAGTTTAGAATTTCGGGATTTATTCCAAATAGCTAATAACTTCATACCTAATAAAGGATTCTATTCTTTATTTTTGACTTTGTGTGCTTCTTTATTATTCGTCGGTACAATTGCTAAATCGGCACAATTCCCCCTTCACGTATGGTTACCTGATGCTATGGAAGGACCCACTCCTATTTCGGCTCTTATACACGCGGCTACTATGGTAGCTGCGGGAATTTTTCTTGTAGCTCGACTTCTTCCTCTTTTCATATACATACCTTATATAATGAATCTCATTTCTTTAATAGGTGTAATAACACTATTATTAGGAGCTACTTTAGCTCTCACTCAAAGAGACATTAAAAGAAGCTTAGCCTATTCTACCATGTCTCAATTAGGTTATATGATGTTAGCTCTAGGTATAGGCTCGTCCCAAGCTGCTCTATTCCATTTGATGACTCATGCTTATTCGAAAGCTTTATTGTTCTTAGGATCCGGATCCATTATTCATTCAATGGAACCCCTTGTAGGATATTCGCCAGAGAAAAACCAGAATATGGTTTTGATGGGCGGTTTAACAAAATATATTCCAATTACAAGAATGACTTTTTTCTTGGGTACACTTTCTCTTTGTGGTATTCCACCTCTTGCTTGCTTTTGGTCCAAGGATGAAATTCTTAGTGATAGTTGGTTCTATTTTGCAATAATAGCCTCTTTCGCTGCGGGATTAACCGCATTTTATATGTTTCGGGTATATTTACTTACCTTTGATGGGTATTTGCGTGTTCATTTTCAAAATTACAGTAGCACTAGTTCCTTCTATTCAATATCCTTATGGGGAAAAAGAAAAGGGGTCAATAGGAACATGAATAATGGGTCCAAAAATATATGCGGATTTCCAAGAAATAGGATACGATTTTTTAGAAATCAATACACTTCCATTTACCCTCTGGAATCGAGCAATACTATGCTATTCCCTCTTCTTATATTTTCACTTTTAACTTTCTTCATTGGATCAGTAGGAATTCATTTTGGAACAATAGAATTTTCTATTTTATCAAAATGGTTAACTCCATCAGACCTCTTTCGTCAAGGTTCGAATTCTTCTGTTGATTCGTATGAATTTTTTACAAATACAATATCTTCAATAAGTATAGCAATTGGGGGGCTATTTCTAGCATGTATTTTATATGGATCTGTTTATTCGTTTTTTCTGAATTTAGATTTAATCAATTCGCTTGGGAAAAGGGGTCTGAAAAGAGGTTTCTTGGACCAAATAAAAAAAGTTTTATACTATTGGTCATATAATCGTGGTTATATAGATATTCTTTATACTAGGACTTTGACCATGGGCATAAGAGGATTAACGGAATTAACAGTCTTTTTCGATAAACGTATAATTGATGGAATTACAAACAGAGTTGGTCTTTTAAGTTTTTTTATAGGTGAAGGAATTAAATATATGGGGGGCGGGCGAATATCGTCTTATCTATTCTTTTATTTATCTTATGTATCAATATTTTTATTAATTATGGATTTACCTGGACCGATACACGATATTCTTGTAGTATTCTTAGGATTTGTTCTTGTATTAGGTGGGCTAGGGGTAGTATTACTTACCAATCCAATTTATTCTGCCTTTTTGCTGGGATTGGTTCTTCTTTGTATATCCTTATTCTATATTTTATCCAACTCCTACTTTGTGGCTGCTGCGCAACTCCTTATTTATGTGGGAGCTATAAATGTATTGATAATATTTGTTCTAATGTTCATGAATAGCCCGGAATGGTCCAAAGATCAAGATCATTGGACCATTGGGGATGGGGTCACTTCACTGCTTTCTACAATTCTTCTTTTTTTACTAATGACTACTATTCTAGATACATCATGGTATGGAATTATTTGGACTACAAGATCAAACCAAATTTTAGAACAGGACCTTAACAATAAGGTTCAACAAATTGGGATTCATTTATCAACAGATTTTTATCTTCCTTTTGAACTCATTTCTATAATTCTTTTAGTTTCCTTGATAGGTGCAATTACTATGGCTCGGCAAATGATTCTAGCGGTTCCAAAAAAGGATTTCATGATAATAAATATGGGCCCTCACCACCCATCAATGCATGGTGTTCTTCGACTGGTCCTTACTCTCGATGGTGAAGATGTTATTGATTGTGAACCCATATTGGGCTATTTACACAGAGGAATGGAAAAAATAGCGGAAAACCGCACAATTATACAATATCTACCTTATGTAACACGATGGGATTATTTAGCTACTATGTTCACAGAGGCAATAACGGTAAATGCACCAGAACAATTGGAAAATATTCAAGTACCCCAAAGAGCCAGCTATATCAGAGTAATTATGCTAGAATTGAGCCGTATTGCTTCTCATTTGTTATGGCTTGGACCCTTTATGGCGGATATCGGTGCACAAACTCCTTTTTTCTATATTTTCAGAGAAAGAGAATTGATATACGATCTATTTGAAGCCGCTACAGGTATGCGAATGATGCATAATTATTTCCGCATCGGAGGAGTAACCGCTGATCTACCTTATGGGTGGATAGATAAATGTTTGGATTTCAGTGATTATTTTTTACGAGGAATTGTTGAGTATCAAAAACTTATTACACGTAATCCCATCTTTTTGGAACGAGTTGAAGGAGTGGGTATTATTGGTGCGGAAGAAGCAGTAAATTGGGGTTTATCAGGACCGATGTTACGAGCTTCTGGAATGCAATGGGATCTTCGTCAAATTGATTGTTATGAATGTTACAATCAATTCGATTGGAAAGTCCAATGGCAAAAAGAAGGAGATTCATTAGCTCGTTATTTAGTACGAATCGGTGAAATGAGAGAATCCATCAAAATTCTTCAACAGGCTTTAGAAAGAATTCCTGGCGGACCCTATGAAAATTTGGAAGTCCGACGTTTTGATAGAGCAAAAAATCCCGAATGGAATAATTTTGAATATAGATTTCTTAGTAAGAAACCTTCCCCGAATTTGGAATTATCAAAGCAAGAACTTTATGTGAGAGTGGAAGCCCCAAAGGGGGAATTAGGAATTTATTTGGTAGGAGATAATAGTATTTTCCCCTGGAGATGGAAAATTCGTCCACCCGCTTTTATCAATTTGCAAATTCTTCCTCAGCTAGTTAAAAGAATGAAATTGGCTGATATCATGACAATATTAGGTAGTATAGATATCATTATGGGAGAAGTTGATCGTATGTTACCTATGGTAACTGGGTTCATAAATTATGGTCAACAAACAATACGAGCTGCAAGGTACATTGGTCAAGGTTTCCTAATTACTTTATCCCACACAAATCGTTTACCTGTAACTATTCAATATCCTTATGAAAAATCAATCACATCAGAGCGTTTTCGAGGACGAATCCATTTTGAATTTGATAAATGTATTGCCTGTGAAGTATGTGTTCGTGTATGTCCGATAGATCTACCTGTTGTTGATTGGCAATTTGAAAAAGATATTAAGAAGAAACAATTGCTTAATTATAGTATTGATTTTGGGGTTTGTATATTTTGTGGTAACTGTGTTGAGTATTGTCCAACAAACTGTTTATCAATGACTGAAGAATATGAGCTTTCTACTTATAATCGTCATGAATTGAATTATAATCAAATTACTTTGGGTCGGTTACCAATCCCAATAATGGGAGATTATACAATTCATACAATTAGGAATTTGACTCAGGGTCCTTTATCGGATTGGCTAGTCAAGCATGAACTGGTTCATAGATCTTTGGGCTTCGATTACCGAGGAATAGAGACTTTACAAATAAAAGTTGAGGATTGGGATTCCATTGCTGTCATTTCATATGTATATGGTTACAATTATTTACGTTCTCAGTGTGCCTATGATGTAGTGCCAGGCGGGTTTTTAACTAGTGTATATCATCTTACGAGAATAGCATATGGTATAGATAACCCGGAAGAAGTATGTCTAAAAGTCTTTGTCCCAAGGGATAATCCTAGAATTCCGTCTATTTTCTGGATTTGGAGAAGTGCTGATTTTCAAGAACGCGAATCCTATGATATGCTGGGAATCTCTTATGATAATCATCCACGCCTTAAACGTATCTTAATGCCTGAAAGTTGGATAGGCTGGCCTTTACGTAAGGACTATATTACCCCCAATTTCTATGAAATAGAAGACGCTCATATGGCGAAAAGGAGCATTGGAATGGTCTTAACTGAATATTCAGACAATAAAAAAAGGGGGGAAGGAAAAGAGACAGTTATGAATTTGCTTGAATTTCCGTTACCTGACCAAACAACTCTCAATTCCGTTATTTCGACTACACCAAATGATCTTTCCAATTGGTCACGACTCTCCAGTTTATGGCCCCTTCTGTATGGTACCAGTTGTTGTTTCATTGAATTTGCCTCATTAATAGGCTCGCGATTCGACTTTGATCGTTATGGATTGGTACCAAGATCAAGTCCCAGGCAAGCAGACCTAATTTTAACAGCCGGTACGGTAACAATGAAAATGGCTCCTTCTTTAGTAAGATTATATGAGCAAATGCCTGAACCAAAATACGTCATTGCTATGGGAGCTTGTACTATTACAGGGGGAATGTTCAGCACAGATTCTTATAGTACTGTTCGGGGGGTCGATAAGTTAATTCCTGTGGACGTCTACTTGCCGGGCTGTCCACCTAAACCAGAAGCAGTTATAGATGCTATAACCAAACTTCGTAAGAAGATATCTCGAGAAATATTTGAGGATAGAATCCTATCTCAAGAGGAAAATCGATGTTTTACTACCAATCACAAGTTTGATGTTCAACGCAGTACTCATACAATGCAAAATAGAGATACTTTTTCTTGGGTAAGGGAAGAGATAACTCGATCCATTTCTGTATATGTAATAACTCGGGCATCTATTTCCAATGCCTATCCCATTTTTGCGCAACAGGGTTATGAAAACCCACGAGAAGCAACTGGGCGAATTGTATGTGCCAATTGCCATTTAGCCAATAAGCCCGTGGATATTGAAGTTCCACAAGCAGTGCTTCCTAATACTGTATTTGAAGCAGTTGTTCGAATTCCTTATGATATGCAACTGAAACAAGTTCTTGCTAATGGTAAAAGGGGGGGGTTAAATGTGGGTGCTGTTCTTATTTTGCCCGAGGAATTCCAATTAGCCCCTCCCGATCGTATTTCCCCGAAGTTAAAAGAAAAGATAGGAAATCTGTCTTTTCAGAGTTATCGTCCCAATAAACAAAATATTCTTGTGATAGGTCCTGTTCCCGGTCAGAAATATAGTGAGATCGTCTTTCCTATTCTTTCCCCCGACCCTGCTACGAAGAAAGACGTTCATTTCTTAAAATATCCCATATATGTAGGCGGGAACCGAGGAAGAGGTCAGATTTATCCCGATGGTAGCAAGAGTAACAATACAGTCTATAATGCTACATCCGCAGGTATAGTAAGCAAAATAGTACGTAAAGACAAGGGGGGATATGAAATAAGCATAGTTGATACGTTAGGACGTCAAGTGGTTGATATTATACCTCCTGGACCAGAGCTTCTTATTTCAGAGGGTGAATCCATCAAGCTTGATCAACCATTAACAAGCAATCCCAATGTGGGAGGGTTTGGTCAGGGGGATGCAGAAATAGTGCTTCAAGATCCATTGCGCGTCCAAGGCCTTTTGTTCTTCTTCGCATCGGTTATTTTGGCACAAGTTTTTTTGGTTCTCAAAAAGAAACAGTTTGAAAAGGTTCAATTGTACGAAATGAATTTA---AATAAAGTATATGATTGGTTTGAGGAACGTCTCGAGATTCAGGCGATTGCAGATGATATAACTAGTAAATATGTTCCTCCTCATGTCAACATATTTTATTGTTTAGGGGGGATCACACTTACTTGTTTTCTAGTACAAGTAGCTACCGGTTTTGCTATGACTTTTTACTATCGTCCAACCGTTACAGAGGCTTTTTCCTCTGTTCAATACATAATGACTGAGGCCAACTTTGGTTGGTTAATCCGATCAGTTCATCGATGGTCAGCGAGTATGATGGTTCTAATGATGATCCTGCACGTATTTCGGGTGTATCTCACAGGTGGTTTTAAAAAACCCCGCGAATTAACTTGGGTCACAGGTGTGGTTTTGGCTGTATTGACTGCATCCTTTGGTGTAACTGGTTATTCTTTACCTTGGGACCAAATTGGTTATTGGGCAGTCAAAATCGTAACAGGCGTACCTGAGGCTATTCCTGTAATAGGATCGCCTTTAGTAGAGTTATTGCGCGGAAGTGCTAGTGTGGGCCAATCCACTTTGACTCGTTTTTATAGTTTACATACTTTTGTATTGCCTCTTCTTACTGCCGTATTTATGTTAATGCACTTTCCAATGATACGTAAGCAAGGTATTTCGGGTCCTTTAATCCCAATAACAAAGAAACCTGACTTAAATGATCCTGTATTAAGAGCCAAATTGGCTAAAGGCATGGGACATAATTATTATGGGGAACCCGCCTGGCCTAATGATCTTTTATATATTTTTCCAGTAGTCATTCTAGGTACTATTGCATGTAATGTGGGTTTAGCCGTTCTAGAACCTTCAATGATTGGTGAACCCGCCGATCCGTTTGCAACTCCTTTGGAAATATTACCCGAATGGTACTTCTTTCCTGTATTTCAAATACTCCGTACGGTACCCAATAAGTTATTGGGTGTTCTTTTAATGGTTTCAGTACCAACGGGATTATTGACAGTACCCTTTTTGGAGAATGTCAATAAATTCCAAAATCCATATCGTCGCCCAGTAGCTACAACAGTCTTTTTAATCGGTACTGCAGCAGCTCTTTGGTTAGGTATTGGAGCAACATTACCCATTGAGAGATCCCTAACTTTAGGTCTTTTTATGATTGAAGTTTTTCTATTTGGAATCGTCTTGGGTCTAATTTCTATTACTTTAGCAGGATTGTTCGTGACTGCATATTTGCAATACAGACGTGGTGATCAGTTGGATCTTATGCTTACTTTAATTAGCTATTTCGGCTTTCTAATGGCTACTTTAACTATAACCCTAGCTCTATTTATTGGTTTGAACAAGATACGACTTATTATGGATATAGTAAGTCTTGCTTGGGCTGCTTTAATGGTAGTCTTTACATTTTCCCTTTCACTAGTAGTATGGGGAAGGAGTGGACTCATGATTATTCGTTCGCCGGAACTCAAAGTGAAAATTGTTGTGGATAGGGATCCTGTGAAAACGTCTTTCGAGGAATGGGCCAGACCCGGCCATTTCTCAAGAACAATAGCTAAGGGCCCGGATACTACCACTTGGATCTGGAACCTACATGCTGATGCTCACGATTTCGATAGTCATACCAGTGATTTGGAAGAGATCTCTCGAAAAGTATTTAGTGCTCATTTCGGTCAACTCTCCATTATCTTTCTTTGGCTGAGTGGCATGTACTTCCATGGTGCCCGTTTTTCCAATTATGAAGCATGGCTAAGTGATCCTACTCACATTGGACCCAGTGCTCAGGTAGTTTGGCCAATAGTAGGTCAAGAAATATTGAATGGCGATGTAGGCGGGGGTTTCCGAGGAATCCAAATAACCTCCGGGTTTTTTCAGATTTGGCGGGCATCTGGAATAACTAGTGAATTACAACTCTATTGTACCGCAATTGGTGCATTGATTTTTGCATCCTTAATGCTTTTTGCCGGTTGGTTCCATTATCACAAAGCCGCCCCAAAATTGGCTTGGTTCCAAGATGTGGAATCTATGTTGAATCACCACTTAGCGGGTTTACTAGGACTTGGGTCTCTTTCTTGGGCGGGACACCAAATCCATGTATCCTTACCGATTAACCAATTTCTCGATGCTGGAGTTGATCCTAAAGAGATACCACTTCCTCATGAATTTATCTTAAATCGGGACCTTTTAGCTCAACTTTATCCCAGTTTTGCCGAGGGAGCAACCCCCTTTTTCACCTTGAATTGGTCCAAATACGCGGAATTTCTGAGTTTTCGTGGAGGATTAGATCCAATAACAGGGGGTCTATGGTTGAGCGATATCGCACACCATCATTTAGCTATTGCTATTCTTTTCCTGATCGCAGGTCATATGTATAGGACCAACTGGGGCATTGGTCATGGTCTTAAAGACATTTTAGAAGCTCATAAGGGTCCGTTTACAGGACAGGGCCATAAGGGTCTCTATGAAATCCTAACAACGTCATGGCATGCTCAATTATCGCTTAACCTGGCTATGTTAGGCTCTTTAACCATTGTTGTCGCTCATCATATGTATTCCATGCCCCCCTATCCATACCTAGCTACTGACTATGGTACACAACTTTCGTTGTTCACACATCATATGTGGATTGGTGGATTTCTTTTAGTTGGTGCTGCTGCACATGCAGCCATTTTTATGGTAAGAGACTACGATCCAACTACTCGATACAACGATCTATTGGATCGCGTCCTTAGGCACCGCGATGCAATCATATCACATCTTAACTGGGTATGCATATTTCTAGGTTTTCACAGTTTTGGCTTGTATATTCATAACGATACCATGAGCGCTTTAGGGCGCCCCCAAGATATGTTTTCGGATACTGCTATACAATTACAGCCCATCTTTGCTCAATGGGTACAAAATACCCATGCTTTAGCACCTGGCGTAACAGCTCCTGGTGCAACAACAAGTACCAGCTTAACTTGGGGAGGTGGCGAGTTAGTAGCTGTAGGTGGCAAAGTCGCTTTGTTACCTATTCCATTAGGAACCGCAGATTTTTTAGTCCATCACATTCATGCATTTACGATCCATGTGACTGTATTGATACTATTGAAGGGTGTTTTATTTGCTCGCAGTTCCCGTTTGATACCTGATAAAGCAAATCTTGGTTTTCGTTTCCCTTGTGATGGACCTGGACGAGGGGGTACATGTCAAGTATCCGCCTGGGATCATGTCTTCTTAGGTCTATTCTGGATGTACAATGCTATTTCGGTAGTAATCTTCCATTTCAGTTGGAAAATGCAGTCGGATGTTTGGGGTACTATAAGTGATCAAGGGGCGCTAAGTCATATCACAGGGGGAAACTTTGCACAAAGTTCCCTTACCATAAATGGGTGGCTGCGCGATTTCTTATGGGCACAGGCATCTCAAGTAATTCAGTCTTATGGTTCTTCACTATCCGCATATGGTCTTCTTTTCTTAGGTGCTCATTTTGTTTGGGCTTTCAGTTTAATGTTTCTATTCAGTGGCCGTGGTTATTGGCAAGAACTCATTGAATCTATCGTTTGGGCTCATAACAAATTAAAGGTTGCTCCTGCTACTCAGCCTAGGGCCTTGAGCATTATACAAGGACGTGCTGTAGGAGTAACCCATTACCTTCTGGGTGGAATTGCCACAACATGGGCATTCTTCTTAGCAAGAATTATTGCAGTAGGAATGGAATTACGATTTCCGAGATTTAGCCAAGGCTTAGCTCAGGACCCCACTACTCGTCGTATTTGGTTTGGTATTGCTACCGCACATGATTTCGAAAGTCATGATGATATTACGGAGGAACGTCTTTATCAGAACATTTTTGCTTCTCACTTTGGGCAGTTAGCAATAATCTTTCTGTGGACGTCCGGAAATCTCTTTCATGTAGCTTGGCAAGGCAATTTTGAGTCATGGATACAGGACCCTCTCCATGTAAGACCGATTGCTCATGCAATTTGGGATCCTCATTTTGGTCAACCAGCTGTGGAAGCCTTTACTCGAGGAGGTGTCAGCAGCCCCGTAAATATTTCTTATTCCGGTGTTTATCAGTGGTGGTATACAATTGGATTACGCACTAATGAGGATCTTTATACTGGAGCTCTTTTTCTATTATTTCTTTCTGTTATATTCTTAATAGCGGGTTGGTTACACCTACAACCCAAATGGAAACCAAGCGTTTCGTGGTTCAAAAATGCGGAATCTCGTCTCAATCATCATTTGTCAGGACTTTTCGGAGTAAGTTCCTTGGCTTGGGCAGGACATTTAGTTCATGTCGCTATTCCCGGATCCAGGGGGGAGTCCGTCCGGTGGAATAATTTCTTAGACGTATTGCCCTATCCCCAAGGGTTGGAGCCCCTTTTGGAGGGTCAGTGGAATCTTTATGCCCAAAACCCGGATTCGAGTAATCATTTATTTGGTACCGCTCAAGGAGCGGGAACTGCCATTCTAACCCTTCTTGGGGGATTCCATCCACAAACGCAAAGTTTATGGCTGACCGATATTGCTCATCATCATTTAGCTATTGCATTTATTTTTCTTATTGCTGGTCATATGTATAGAACTAACTTCGGAATTGGGCACAGTATCAAAGATCTTTTAGAAACACATACTCCTCCAGGGGGGCGATTAGGGCGCGGGCATAAGGGTCTTTATGACACAATCAATAATTCGATTCATTTTCAATTAGGTCTTGCTCTAGCCTCTTTAGGGGTGATTACTTCCTTAGTAGCTCAACATATGTATTCCTTACCCGCTTATGCATTCATAGCACAAGACTTTACTACTCAAGCTGCCTTATATACTCATCACCAATACATCGCTGGGTTCATCATGACAGGAGCCTTTGCGCATGGAGCTATCTTTTTCATTAGAGATTACAATCCGGAGCAGAATGAGGATAATGTATTGGCAAGAATGGTAGACCATAAAGAAGCTATCATATCTCATTTAAGTTGGGCCAGTCTGTTTCTGGGGTTCCATACCTTGGGTCTTTATGTTCATAACGACGTCATGCTTGCTTTTGGTACTCCGGAAAAACAAATCTTGATCGAACCCATATTTGCCCAATGGATACAGTCTGCTCATGGTAAGACTACATATGGCTTCGATGTCTTCTTATCTTCAACGACAAGCCCCGCCTTCAATGCAGGTCAAAGCATATGGTTGCCTGGATGGTTGAATGCGATTAATGAGAATAATAATTCACTCTTCTTAACAATAGGCCCTGGGGACTTCTTGGTTCATCATGCTATTGCTCTAGGCTTGCATACAACTACATTGATTTTAGTAAAGGGTGCTTTAGATGCACGTGGTTCCAAATTAATGCCGGATAAAAAGGATTTCGGTTATAGTTTTCCTTGTGACGGCCCAGGGCGCGGCGGTACTTGTGATATTTCCGCTTGGGACGCTTTTTATTTGGCAGTTTTCTGGATGTTAAATACCATTGGATGGGTTACTTTTTATTGGCATTGGAAACACATTACATTATGGCAGGGTAACGTTTCACAATTTAATGAATCCTCCACTTATTTGATGGGATGGTTAAGAGATTATCTATGGTTAAACTCTTCACAACTTATCAATGGATATAATCCTTTTGGTATGAATAGTTTATCGGTATGGGCGTGGATGTTCTTATTTGGACATCTTGTTTGGGCGACTGGATTTATGTTCTTAATTTCCTGGCGTGGATATTGGCAGGAATTAATTGAAACTTTAGCATGGGCTCATGAACGTACACCTTTGGCTAATTTGATTCGTTGGAAAGATAAGCCAGCGGCTCTTTCCATTGTGCAAGCAAGATTAGTTGGATTAGCCCACTTTTCCGTGGGTTATATATTCACTTATGCAGCTTTCTTGATTGCCTCAACATCAGGGAAATTTGGTATGTCACATTCAGTAAAAATCTATGATACATGTATAGGATGTACTCAATGTGTACGAGCTTGTCCTACGGATGTATTAGAAATGATACCTTGGGATGGATGTAAAGCCAAACAAATAGCTTCCGCACCAAGAACCGAGGACTGTGTAGGTTGTAAGAGATGTGAATCGGCTTGTCCAACAGATTTTTTGAGTGTCCGTGTTTATTTAGGGCCTGAAACAACTCGTAGCATGGCTCTATCTTATATGACAGATCTCAACTTACCCTCTATTTTCGTGCCTTTAGTAGGCTTAGTATTTCCTGCAATTGCAATGGCTTCTTTATTTCTTTATGTACAAAAGAATAAGATTGTCATGCGAGATATAAAAACATATTTCTCTGCGGCACCCGTGCTAAGTATTTTATGGTTTGGAGCTTTAGCAGGTCTATTGATAGAAATCAATCGGCTATTCCCAGATGCCTTGTCATTCCCCTTTTTTATGACTGCTATTTTAGAGAGACGTGAAAGTACAAGCCTATGGGGTCGCTTCTGTAACTGGATAACCAGCACTGAAAATCGTCTTTATATCGGATGGTTCGGTGTTTTGATGATCCCTACTCTATTGACCGCTACTTCTGTATTTATTATAGCCTTCATTGCTGCTCCTCCAGTAGATATTGATGGTATTCGTGAACCAGTTTCTGGTTCTTTACTTTATGGAAACAATATTATCTCCGGTGCCATTATTCCTACTTCTGCAGCTATCGGTTTGCATTTTTATCCAATATGGGAAGCAGCTTCTGTTGATGAATGGTTATACAATGGCGGTCCTTATGAGCTAATTGTTCTACACTTCTTACTTGGTGTAGCTTGTTACATGGGTCGTGAGTGGGAACTTAGTTTCCGTCTGGGTATGCGTCCTTGGATTGCTGTTGCATATTCAGCTCCTGTTGCAGCTGCTACTGCTGTTTTCTTGATTTACCCTATTGGTCAAGGAAGTTTTTCAGATGGTATGCCTTTAGGAATATCTGGTACTTTCAACTTTATGATTGTATTCCAAGCAGAGCACAACATCCTTATGCATCCATTCCATATGTTGGGTGTAGCTGGTGTATTCGGCGGCTCCCTATTTAGTGCTATGCATGGTTCCTTGGTAACCTCTAGTTTGATCAGGGAAACCACGGAAAACGAATCTGCTAATGAGGGTTATAGATTTGGTCAAGAGGAAGAAACTTATAATATCGTAGCAGCTCATGGTTATTTTGGCCGATTAATCTTCCAATATGCTAGTTTCAACAATTCTCGTTCTTTACATTTCTTCTTGGCTGCTTGGCCTGTAGTAGGTATCTGGTTCACTGCTTTAGGTATCAGTACTATGGCTTTCAATCTAAATGGTTTCAATTTCAACCAATCTGTAGTTGATAGTCAAGGTCGTGTTATTAATACTTGGGCTGATATTATCAACCGTGCTAACCTTGGTATGGAAGTAATGCATGAACGTAATGCTCACAACTTCCCTCTGGACTTAGCTGCTGTTGAAGTTCTATCTATCAATGGAATGGGTTTGCCTTGGTATCGTGTTCATACTGTCGTATTGAATGATCCCGGTCGATTGCTTTCTGTGCATATAATGCATACAGCTCTAGTTTCTGGTTGGGCCGGTTCCATGGCTTTATACGAATTAGCCGTTTTTGATCCCTCTGACCCCGTTCTTGATCCAATGTGGAGACAAGGGATGTTTGTCATACCCTTCATGACTCGGTTAGGAATAACCAATTCGTGGGGTGGTTGGAGTATCTCAGGAGGAACTATAGCAAATCCGGGTATTTGGAGTTATGAAGGTGTGGCAGGGGCACATATTGTGTTTTCTGGTTTGTGCTTCTTGGCGGCTATCTGGCATTGGGTATATTGGGACCTAGAAATATTTTGTGATAAGCGTACGGGAAAACCCTCTTTGGATTTGCCCAAGATCTTTGGAATTCATTTATTTCTCGCGGGGGTGGCCTGCTTTGGCTTTGGTGCATTTCATGTAACAGGTTTGTATGGTCCTGGAATATGGGTATCTGATCCTTATGGACTAACTGGAAAAGTACAAGCTATAAATCCGGCGTGGGGCGTGGAAGGCTTTGATCCTTTTGTTCCGGGGGGCATAGCCTCTCATCATATTGCTGCAGGTACATTGGGCATATTAGCGGGTCTATTCCATCTTAGTGTCCGCCCGCCTCAACGTCTATATAAAGGATTACGTATGGGCAATATTGAAACTGTACTTTCCAGCAGTATCGCTGCTGTTTTTTTTGCAGCTTTCGTTGTTGCTGGAACTATGTGGTATGGTTCAGCAACTACCCCAATTGAATTATTTGGTCCTACTCGTTATCAGTGGGATCAGGGATACTTTCAGCAAGAAATATATCGAAGAGTTAGCGCTGGTCTAGCCGAAAATCTTAGTTTATCGGAAGCTTGGTCTAAAATTCCAGAAAAATTAGCTTTTTATGATTATATTGGTAATAATCCGGCAAAGGGGGGATTATTCAGAGCAGGCTCAATGGACAATGGGGATGGAATAGCTGTTGGATGGTTAGGACACCCCGTCTTTAGAGATAAAGAAGGGCGTGAGCTTTTTGTACGTCGTATGCCTACTTTTTTTGAAACATTTCCGGTAGTTTTGATAGATGAAGACGGAATTGTGAGAGCCGATGTTCCTTTTAGAAGAGCAGAGTCCAAATATAGTGTTGAACAAGTAGGTGTAACCGTCGAGTTCTATGGGGGCGAACTTAATGGAGTAAGTTATTCTGATCCCGCTACTGTGAAAAAATATGCTAGACGTGCCCAATTAGGTGAAATTTTTGAATTAGATCGGTCTACTTTGAAATCCGATGGTGTTTTTCGTAGCAGTCCAAGGGGTTGGTTCACTTTTGGGCATGCTACCTTTGCTTTGCTCTTCTTTTTCGGACACATTTGGCATGGGTCTAGAACCTTGTTCAGAGATGTTTTTGCTGGTATTGATCCAGATTTGGATGCTCAAGTGGAATTTGGAACATTCCAAAAAGTAGGAGATCCTACTACAAGGAGACAAGTAGTCATGAAAACCTTATATTCCCTGAGGAGGTTCTACCACGTGGAAACGCTCTTTAATGGAACTTTAGCTTTAGCCGGTCGTGACCAAGAAACCACCGGTTTCGCTTGGTGGGCGGGGAATGCCAGACTTATCAATTTGTCCGGTAAATTACTTGGAGCTCACGTAGCCCATGCTGGATTAATCGTTTTCTGGGCCGGAGCAATGAACCTATTTGAAGTGGCTCATTTCGTACCAGAGAAACCCATGTATGAACAAGGATTGATTTTACTTCCGCACCTAGCTACTCTGGGCTGGGGGGTAGGTCCGGGGGGAGAAGTGATAGACACCTTTCCATACTTTGTATCTGGAGTACTTCACTTAATTTCCTCTGCAGTCTTAGGCTTTGGCGGCATTTATCATGCACTTCTGGGACCTGAGACTCTTGAAGAATCTTTTCCTTTTTTTGGTTATGTATGGAAAGATCGAAATAAAATGACTACAATTTTGGGTATTCACCTAATCTTGTTAGGTATAGGTGCTTTTCTTCTAGTACTCAAGGCTCTTTATTTTGGGGGCGTATATGATACCTGGGCCCCGGGGGGGGGAGATGTCAGAAGGATTACCAATTTGACCCTTAGCCCCAGTGTTATCTTTGGTTATTTACTAAAATCCCCTTTTGGGGGAGAAGGATGGATTGTTAGTGTGGACGATTTAGAAGATATAATTGGGGGGCATGTATGGTTAGGTTCCATTTGTATACTTGGTGGAATTTGGCATATCTTAACCAAACCCTTCGCATGGGCTCGCCGCGCATTTGTATGGTCTGGAGAGGCTTACTTGTCTTATAGTTTAGCCGCTTTATCCGTCTTTGGTTTTATCGCCTGTTGTTTTGCCTGGTTCAATAATACCGCCTATCCTAGTGAGTTTTATGGGCCCACCGGGCCAGAAGCCTCTCAAGCTCAAGCATTTACTTTTCTAGTTAGAGACCAACGTCTTGGGGCTAATGTGGGATCGGCCCAAGGGCCTACTGGTTTAGGTAAATATCTAATGCGTTCCCCAACGGGGGAGGTTATTTTTGGAGGAGAAACTATGCGCTTTTGGGATCTTCGCGCTCCCTGGTTAGAACCTCTAAGGGGTCCCAATGGTTTGGACTTGAGTAGGCTGAAAAAAGACATACAACCTTGGCAAGAACGACGTTCGGCAGAATATATGACTCATGCTCCTTTAGGTTCTTTAAATTCTGTGGGTGGCGTAGCTACCGAGATCAATGCAGTCAATTATGTCTCTCCTAGAAGTTGGTTAGCAACCTCTCATTTTGTTCTAGGATTCTTCTTTTTTGTTGGCCATTTGTGGCATGCGGGAAGGGCCCGTGCAGCTGCAGCAGGGTTTGAAAAGGGGATCGATCGTGATTTTGAACCTGTTCTTTACATGACCCCTCTTAACATGACTATAGCCCTTGGTAGATTTACCAAAGAAGAAAATGATCTATTTGCTATTATGGATGACTGGTTACGGAGGGACCGTTTCGTTTTTGTAGGCTGGTCTGGCCTATTGCTCTTTCCTTGTGCTTATTTCGCTTTAGGGGGTTGGTTTACAGGTACAACTTTTGTAACTTCATGGTATACCCATGGATTGGCCAGTTCCTATTTGGAAGGTTGCAATTTCTTAACCGCCGCGGTTTCCACTCCTGCAAATAGTTTAGCACATTCTTTGTTGTTACTATGGGGCCCTGAAGCACAAGGGGATTTTACTCGTTGGTGTCAATTAGGTGGTCTGTGGACTTTTATCGCTCTCCATGGTGCTTTCGGACTAATAGGTTTCATGTTACGTCAATTTGAACTTGCTCGATCTGTTCAATTGCGACCTTATAATGCAATTGCATTCTCTGGTCCAATCGCTGTTTTTGTTTCCGTATTCCTGATTTATCCACTAGGCCAATCTGGTTGGTTCTTTGCACCTAGCTTTGGCGTAGCAGCTATATTTCGATTCATCCTATTCTTCCAAGGATTTCATAATTGGACGTTGAACCCATTTCATATGATGGGAGTTGCCGGAGTATTAGGTGCCGCTCTGCTATGCGCTATTCATGGTGCTACTGTAGAAAACACTTTATTCGAGGATGGTGACGGTGCAAATACATTCCGTGCTTTTAACCCTACTCAAGCGGAAGAAACTTATTCAATGGTCACCGCTAACCGCTTTTGGTCCCAAATCTTTGGGGTTGCTTTTTCCAATAAACGTTGGTTACATTTCTTTATGCTATTTGTACCAGTAACTGGTTTATGGATGAGTGCTATTGGGGTAGTCGGTCTGGCTCTGAACCTACGTGCCTATGACTTCGTTTCCCAAGAAATCCGTGCAGCAGAAGATCCTGAATTTGAGACTTTCTACACCAAAAATATTCTTTTAAACGAGGGTATTCGTGCTTGGATGGCGGCTCAGGATCAGCCTCATGAAAACCTTATATTCCCTGAGGAGGTTCTACCACGTGGAAACGCTCTTATGTCTGGAAGTACGGGAGAACGCTCTTTTGCTGATATTATTACCAGTATTCGATACTGGGTTATTCATAGCATTACTATACCTTCCCTATTCATTGCGGGTTGGTTATTCGTCAGTACGGGTTTAGCTTACGACGTGTTTGGAAGTCCTCGGCCAAACGAGTATTTTACGGAAAGCCGACAAGGAATTCCGTTAATAACTGGCCGCTTTGATTCTTTGGAACAACTCGATGAATTTAGTAGACCCTTTATGACCATAGATCGAACCTATCCCATTTTTACAGTGCGATGGTTGGCTGTTCACGGATTAGCTGTACCTACTGTTTCTTTTTTGGGGTCAATATCCGCAATGCAGTTCATCCAACGAATGGCTACACAAACCATTGAGGATAGTTCTAGATCCGGCCCAAGACGAACTGCTGTAGGTGATTTATTGAAACCTTTGAATTCGGAATACGGTAAAGTAGCCCCGGGTTGGGGGACTACACCACTTATGGGAGTCGCAATGGCTCTATTCGCGATATTCCTATCTATTATTTTGGAAATTTATAATTCTTCTGTTTTACTGGATGGAATTTCCACGAGTATGCTTACTCTCAAACTTTTTGTTTACACAGTAGTAATATTCTTTGTTTCCCTCTTTATCTTCGGATTCTTATCTAATGATCCAGGACGTAATCCTGGACGTGAGGAAATGGCCGATACTACTGGAAGGATTCCTCTTTGGCTGATAGGTACTGTAACTGGTATTCCTGTGATCGGTTTAATAGGTGTTTTCTTTTACGGTTCATATTCTGGGTTGGGTTCATCTCTAATGCTTAATATCTTTAGTTTAATCTCTATCTGTCTTAATTCTGTCCTTTATCCGAGTAGTTTTCTCTTCGTCAAATTGCCCGAAGCTTATGCCATTTTCAATCCAATCGTGGATGTTATGCCTGTCATACCTGTACTCTTTTTTCTATTAGCCTTTGTTTGGCAAGCTGCTGTAAGTTTTCGAATGACACAATCAAACCCGAATGAACAAAATGTTGAATTGAATCGTACTAGTTTATACTGGGGTTTATTACTCATTTTTGTACTTGCTGTTTTATTTTCCAACTATTTCTTTAATATGGAAGTCAATATTCTCGCATTTATTGCTACTGCGCTCTTCATTCTAGTTCCTACTGCTTTTTTACTTATTATTTATGTAAAAACAGTCAGCCAAAATGATATGGAAACAGCCACCCTAGTCGCCATCTTCATATCTGGTTTGCTTGTAAGCTTTACTGGGTACGCCTTATATACCGCTTTTGGGCAACCCTCTCAACAATTAAGAGATCCATTCGAAGAACACGGGGACATGGAAGCATTGATTTATACATTCCTTTTAGTGTCTACTTTAGGGATAATCTTTTTTGCTATTTTTTTTCGAGAACCACCTAAGGTTCCGACTAAAAAAATGACTATTGCTTTCCAATTAGCTGTTTTTGCATTAATTGCGACGTCATCGGCCTTACTGATTAGTGTACCCCTTGTATTTGCTTCTTCGGATGATTGGTCAAATAACAAAAATGTTGTATTTTCAGGTACATCATTATGGATTGGATTAGTCTTTGTGGTAGCTATTCTTAATTCTCTCATTTCTATGTCACCACAAACAGAAACTCAAGCAGGTGTTGGATTTAAAGCTGGTGTTAAAGATTACAAATTGACTTATTATACTCCTGACTACGAAACCAAGGATACTGATATTTTGGCAGCATTCCGAGTAACTCCTCAACCTGGAGTTCCCCCTGAAGAAGCAGGGGCTGCGGTAGCTGCCGAATCTTCTACTGGTACATGGACAACTGTTTGGACTGATGGACTTACCAGTCTTGATCGTTACAAGGGGCGGTGCTATCACATCGAGCCTGTTGTTGGGGAGGAAAATCAATATATTGCTTATGTAGCTTATCCTTTAGATCTTTTTGAAGAGGGTTCTGTTACTAACATGTTTACTTCCATTGTGGGTAATGTATTTGGTTTCAAAGCCCTACGAGCTCTACGTTTGGAGGATCTGCGAATTCCCCCTGCTTATTCAAAAACTTTCCAAGGACCGCCTCACGGCATCCAAGTTGAAAGAGATAAGCTGAACAAGTATGGGCGTCCTCTATTGGGATGTACTATTAAACCAAAGTTGGGATTATCCGCAAAGAATTATGGTAGAGCGGTTTATGAATGTCTACGTGGTGGACTTGATTTTACCAAAGATGATGAAAACGTGAACTCACAACCATTTATGCGTTGGAGAGACCGTTTCTTATTTTGTGCCGAAGCCATTTATAAAGCACAGGCTGAAACAGGAGAAATCAAAGGACATTACTTGAATGCTACTGCGGGTACATGTGAAGAAATGATAAAAAGGGCCGTATTTGCCAGAGAATTGGGAGTTCCCATCGTAATGCATGACTACTTAACGGGAGGATTCACTGCAAATACTAGTTTGGCTCATTATTGCCGCGACAATGGCCTACTTCTTCACATCCACCGGGCAATGCATGCAGTTATTGATAGACAGAAAAATCATGGTATGCATTTTCGTGTACTAGCTAAAGCATTACGTATGTCTGGCGGAGATCATATTCACGCCGGTACAGTAGTAGGTAAACTGGAAGGAGAACGTGAGATGACTTTGGGTTTTGTTGATCTATTACGTGATGATTATATTGAAAAAGATCGCAGTCGCGGTATCTTTTTCACTCAAGATTGGGTCTCTATGCCAGGCGTTATACCGGTGGCTTCGGGAGGTATTCATGTTTGGCATATGCCTGCTCTGACCGAAATCTTTGGAGATGATTCCGTACTACAGTTTGGTGGAGGAACTTTAGGACACCCTTGGGGAAATGCACCTGGTGCAGTAGCTAATCGGGCGGCTTTAGAAGCGTGTGTACAAGCTCGTAATGAAGGACGCGACCTTGCTCGCGAAGGTAATGAAATTATCCGTCAAGCGGGCAAATGGAGCCCGGAGCTAGCCGCAGCTTGTGAAGTATGGAAGGCAATCAAATTTTTCGAACCGGTAGATAAGCTAGATAAAATGATTCAACCTCAGACCCTTTTGAATGTGGCGGATAACAGTGGAGCTCGAAAATTGATGTGTATTCGAATACTAGGAGCTAGTAATCAACGATATGCTCATATTGGTGATGTTATTGTTGCTGTAATCAAAGAAGCACTTCCAAAAATGTCTCTCGAAAAATCAGAAGTAATTAGAGCTGTAATTGTACGTACGCGTAAAGAATTCAAACGCGATGAAGGTATGTCAATACGATATGATGACAATGCAGCGGTTGTCATTGATCAAAAAGGAAATCCAAGAGGAAGTCGCGTTTTTGGTGCGATCGTTGAGGAATTAAGAGAATTGAAATTCCCAAAAATCGTCTCATTAGCTCTCGAAGTATTAATGAAGGGAATATCCTCTCGAGGCAGTCATATCTGTTTTGGCAGATATGCTCTTCAAACACTTGAACCCGCTTGGATCACAGCTAGGCAAATAGAAGCAGGGCGAAGAGCAATAACACGATATGCGCGTCGTGGTGGAAAAATATGGGTACGTATATTTCCCGACAAACCCGTTACAGCAAGATCCGCAGAAACACGTATGGGTTCGGGAAAGGGAGACCCAAAATATTGGGTATCCGTTGTTAAACCGGGCCGAATACTCTATGAAATGAGCGGAGTATCCGAAACTGTAGCTAGAGCAGCTATGTCAATAGCTGCGCGGAAAATGCCTATACGAACTCAATTTCTT---ATGAGACATTTATACAAAACT---------TCTACACGGAATGGAACCGTAAACAGTCGG---AAATCCAAGCCACGT------TTGATCTATGGACGGCATCGTTGTGGTAAAGGTCGTAATGCCAGAGGAATCATTACCGCAAGGCATAGAGGAGGAGGTCATAAGCGCCTATACCGTAAAATCGATTTTCGACGGAATCAAAAAGGCATATCTGGTAGAATCGTAACCATAGAATACGACCCTAATCGAAATGCATACATTTGTCTCATACACTATGGGGATGGTGAGAAGAGATATATTTTACATCCCAGAGGGACTATAATTGGGGATACCATTGTTTCTGGTACAGCAGTTCCTATATCAATGGGAAATGCCCTACCTTTGACCCATATGCCCTTAGGCACGGCTATACATAACATAGAAATCACACGCGGAAGGGGTGGACAATTTGCTAGAGCAGCGGGTGCTGTAGCAAAACTGATTGCAAAAGAGGGTAAATCGGCCACATTAAGATTACCGTCTGGGGAGGTCCGTTTGATATCCCAAAACTGCTTAGCAACAGTCGGACAAGTGGGTAATGTGGGGGTGCACCTAAAAAGTTTGGGGAGAGCCGGATCTAAGTGTTGGCTAGGTAAGCGCCCTGTAGTCAGAGGAGTAGTTATGAACCCCGTGGACCATCCCCATGGGGGCGGTGAAGGGAGAGCCCCAATTGGTAGAAAAAAACCCACAACCCCTTGGGGGTATCCTGCGCTTGGAAGAAGAAGTAGGAAAAAGAAAAGATATAGTGATAGTTTGATTCTTCGTCGCCGTAAGATGACCAGA------GGAGGATCTAAAGCTCGGAGGCGCCGAAAAAAAATT---------CCATCAACTTTTAAAGGGGCTCGTTCAAGATGTATTCGAATAATGACTCAGCAGAAAACGAGAGCCTCGGCTTCCTCTCATCGAGATAGAGGCAGGCAAAAGAGGGATTTTCGCCGTTTGTGGATCACTCGGATAAATGCAGTAACTCGTGAAGATCTGGTATTCTATAGTTACAATCAATTAATACACAATCTGTACAAGAAGCAATTACTTCTTAATCGAAAAATGCTTGCGCAAATAATTATATCAACTAAGAAGTGTCTTTCCACGATTTCCAAAAAAATCATGTCCGTTTTCAAAGCACGAAGAGTCATTGATCAGATTCGCGGGCGTTCCTATGAGGAAACACTTATGATACTAGACCTCATGCCTTATCGAGCATCTTATCCCATCTTAAAATTGGTTTATTCAGCAGCAGCAAATGCTAATCATAATATGGGTAATAAAGCGGATTTATTCATTAGTAAAGCCGAAGTCAACGGGGGTGCTTTTGTGAAAAAATTGAGACCTCGGGCTCGAGGGCGTTCTTATCCGATTAAAAGACCTATGTGTCATATAAGAATTGTATTAAAGGAG---------------------------------------------------------------------------------------------------------------------------------TTGAATAGTCATCGACTACCCAGAAAGGGTAGAAGAATGGGACCTATTATGGGACATACAATGCATTACAGACGTATGATCATTACGCTGCAACCGGGTTATTCTATTCCACCTCTTATGGCAGTTCCTAAAAAGCGTACTTCTATGTCAAAAAAACGTATTCGTCGAAATCTTTGGAAAAAAAAAGGTTATTTAGCCGCAGTACAAGCTTTTTCTTTAGCGAAA------------------------------------TTGGAATGTACTAGTTGTGTCCAAAAGGCCATCAATAAGGAATCGACGGGTATTTCTAGATATTTTACTCAAAAGAATCGCCACAATACACCCAATCGATTAGAATTGAGAAAATTTTGTCGCTATTGTCACAAGCATACGATTCATGGAGAAATAAAGATGAAAATAGGGGCTTCTGTTCGTAAAATTTGTCAAAAATGTCGATTGGTTCGTAGGCGAGGACGAATTACAGTCATTTGTTCCAAGTCTAAACATAAACAGAGACAGGGG------------AAAAATGATTTCAAACCAAAGTGCTTTGAGGAAAGAGTGGATGGTGCTCGTCTGATTTATGGGCGACTCGTTCTGTCCCCGCTTATGGCGGGTCAAGGGGAGCCCATCGGTACTGCTATGCTAAGGGCTTTACTTGGAGAAATAGAAGGAACACGTATCACACGCGTCCAATTTAGGAATGTGCCAAAAGGATCTGCTACGATAGAAGGTGTGCAAGAATCGATATACGAAATCTTACAAAATTTGAAGGCTATTGTATTTCGAAATCATCTCGATGGAGTTCGAGAGGCATCGATTTGCCTCCCCAGATGCGTAACTGCTCAGGATATCATCTTACCTCCTTCCATGGCAGTCGTTGACACCACACAATACATAGCTAGCGTGATCAAACCCATCAATTTGGTTATGGAATTCAAAATCAAGAGAGATCGCGGATATAATGGCTACACACTATATCCTTATTTCAGCCCAATTGAGAATGCGACTTATTCGCTATTTGAAAATGGGGATACAGAGATACTCATTTTAGAGGTGTGGACGAATGGAAGTTTGACTCCAAAGGAAGCCATTTTTCAGGCTTCTCGTAGTTTGATTGCTCTTTTTCTTCCTCTTCCACAAGCGCAGGGCCCTAATCGCAAAAAAAATCCAAATAGGTTTTCTAGTCCCCTTTTACTATTTAAAGCCAAATTGGGTATGCCCCGAAAAGGAAATGAGGGAATGTCCACAATACCTGGATTTAATCAAATCCAATTTGAGGGATTTAGCAAGTTCATTGATCAAGGCTTGACGGAAGAATTTTATAAGTTTCCAGATACAGATCAAGAGATTGCATTTACATTATTTGCCGAAAAACATCAATTGTTAGAACCTTTAATAAAAGAAGGAGATGCCGTGTATGAATCACTCACATATTCTTCGGAATTATATGTACCCGCGGGTTTAATTTGGAAAACTAGTCCAAATTTACAAGAGCAAACCGTTTTTATTGGAAACATTCCTATAATGAATTCTCTAGGAACTTTTATAGTAAATGGAATATACAGAACTGTAATCAATCAAATCTTGCAAAGTCCTGGTATTTACTACCGTTCGGAATTGGACCATCGAGGCTTTTCTGTCTATACCAGCACAATAATATCAGATTGGGGAGGAAGATCCAAATTCGAAATTGATGAAGAAGCAAGGATATGGGCCCGTGTGAGTAGGAAACAAAAAATATCTATTCTAATTCTATCATCAGCTATGGGTTCGAATCTAAGAGAAATTCTATATAATGTTTGTTACCCTGAGATTTTCCTGTCTTTCAATGATAAGGACAAAGAAAAGATTGGTTCAAAAGAAAATGCTATTTTGGAGTTTTATCAACAATTTGTTTGTGAGTCT------TCTGAGTCCTTATGTAAGGAAAAGACATTTTTTCAACAAAGATGTGAATTAGGAAGGATTGGTCGACGAAATATGAACCGGAGACTGAATCTTGATATCCCTCAGAACAATACATTCTTGTTACCACGAGATGTATTGGCTGCTGCGGATCATTTGATTGGAATGCTATTTGGAATGGGTACACTTGATGATATGAATCACTTGAAAAATAAGCGTATTCGTTCTGTAGGGGATATCTTACAGGATCAATTTGGATTGGCTCTTGTTCGTTTAGTGGATGTGGTTGAAAAAACGATATGTGTAGCAATCTTGAGACCGACTCCTCAAAAATTGGTAACTTCAACTTTAACAACTACTTATGAGTCGTTTTTTGGTCTACACCCTTTATCTCGAGTTTTGGATGGAACTAATCCATTGTCACAAACCGTTCATGGTCGAAAATGGAGTTATTTGGGTCCTGGAGGATTGACGGGGCGAACTGCCAGTTTTAAGATACGAGATATTCATCCTAGTTACTATGGACGTATTTGTCCAATTGACACGTCCGAGGGAATCAATGTTGGGCTTATTGGGTCCTTAGCTATTCATGCGAGGATTGGTGATTGGGGATCTCTCGAGAGTCCCTTTTATGAGATATCGAAGGACACACAGATGGTTTATTTATCACCAAATAGAGATGACCGTTATATGATAACAGCAGGAAATTCCCTGGCCTTGAGTGGGGATATTCAGGAAGAAGAGGTTGTTCCAGCTCGATACCGTCAAGAATTGCTGACTATTGCATGGGAACAGATTCATCTTAGAAGCATTTTTCCCTTCCAATATTTTTCTATAGGAGCTTCTCTCATTCCCTTTATCGAGCATAATGATGGGAATCGGGCTCTAATGAGTTCTAATATGCAGCGCCAAGCGGTTCCGCTTTCTCGGTCCGAGAAGTGCATTGTTGGAACTGGGTTGGAAGGCCAAACTGCTCTAGATTCGGGAGTTTCCATTATAGCCGAACACAAAGGAAAGATCCTTTCTACGGATACTCACAAGATCATTTTCTCAAGTAATGGGATTCCATTAGTTATGTATCGACGTTCTAACAAAAATACTTATATGCATCAAAAACCTCAGGCTCGGCGGGGTAAATGCATTAAAAAAGGACAAATTTTAGCGGACGGGGCGGCTACGGTTGGTGGAGAGCTCGCTTTAGGAAAAAACGTATTAATAGCTTATATGCCATGGGAGGGTTACAATTTTGAAGACGCAGTACTCATTAGCGAACGTCTGGTATATGAAAATATTTATACTTCTTTTCACATCCGGAAATATGAAATTCAAATTCATGTGACAAGCCAACCTGAAAAAATGACTAGGAAAATACCCCATCTGAGGGCTCATTTACTCCGCAATTTGGGCAAAAATGGGATTGTAATGTTGGGATCTTGGGTAGAAGCAGGTGATGTTTTAGTAGGTAAATTAACGCCTCAGACAGAGGATGAATCGTCCTATACCCCAGAGGATAGATTATTACATGCTATACTTGGCATGGTATCTGCTTCAAAAGAAACTTCTCTAAAACTCCCTGTAGGTGGAAGGGGCCGCGTTATTGATGTGAAATGGATCCGTAAAAAGAAGGCGAATTCCAGGATTCGTGTATATATTTTGCAGAAACGTGAAATCCAAGTAGGTGATAAAGTAGCCGGAAGACATGGGAATAAGGGTATCATTTCCAGGATTTTGCCTAGACAAGATATGCCCTATTTACAAGATGGAACACCCATTGATATGGTCTTCAATCCCTTAGGAGTACCCTCACGAATGAATGTGGGACAAATATTTGAATGCTCCCTTGGATTAGCAGGGGATCTGCTAAAGAAACATTATAGAATAGCACCCTTTGATGAGAGATATGAGCAAGAGGCTTCGAAAAAACTAGTGTTTTCGGAATTATATAAAGCCAGTAAACAAACAAAAAATCCATGGGTGTTTGAACCCGAATACCCAGGAAAAAGCATAATATTTGATGGAAGAACGGGGGATTCCTTTGAACAACCTGTTCTAATAGGAAAGTCCTATATCCTAAAACTAATTCATCAAGTTGATGATAAAATCCATGGACGCTCAAGTGGGCCTTACACACTTGTTACACAACAAGCTGTTAGAGGAAGAGCCAAGCGGGGGGGGCAGCGAGTAGGAGAAATGGAGGTTTGGGCCCTAGAGGGATTTGGAGTTGCTCATATTTTACAAGAGATGCTTACTTATAAATCGGATCATATTCGAACTCGCCAAGAAGTCCTTGGTGCTACGCTGATTGGAGGAAGATTACCTAATCCCGAGGATGCTCCAGAATCTTATCGATTGCTCGTTCGAGAACTACGATCTTTGGCTCTAGAACTGAATCATTTCCTTGTATCTGAGAAGAACTTCCAGATTAATAGGAAGGAAGCTATGATCGATCAATATAAGCATCAACAACTTCAAATTGGGCTAGTTTCTCCTCAACAAATAAGGGCTTGGTCCAACAAAATCCTACCTACTGGGGAGGGAGAAGTCACAAAGCCCTATACTTTTTATTATAAGAGCACTAAACCAAAAAAGGATGGATTGTTTTGCGAAAGAATTTCTGGACCCATAAAAAGTGGATTTTGTGCTTGTGGACGAGCGATCGGAGCCGAAAAAGAAGGCCGACAATTTTGCAAAGACTGCGGGGTAGAATTTATTGATTCGCGGATACGAAGATATCAAATGGGATACATCAAACTCGGATGTCCAGTGACTCATGTATGGTATTTGAAACGTCTTCCTAGTTATATCGCGAATCTTTTAGATAAATCCCTTACGGAATTAGAGGGCCTAGTATACGACTTCTCTTTTGGTAGGCCCCTAGCTAAAAAACCGACTTTCTTACGATTACGAGGTTTATTCGAAGATGAAATTCCATCCTGGCAATATAGCATTCCACTTTTTTTTACTACCCGAAGGTTTAGGACATTTCGAAATCGGGAAATCGCGACAGGAGCAAGGGCTATCAGAGAACAATTAGCTGATTTGGATTTGCGAATTGTTCTAGAGAATTCATTGAAGGAATGGAAGGAATTAGGAGACGAGGGGTCTACTGGAGATATCTGGGAAGATAGAAGAATTCGAAACAGAAAAGCTTTTTTGGTTAGACGTATGGGATTAGCTAAACATCTTATTCGAACAAATGTAGAACCAGAACGGATGGTTTTGCGCTTATTACCAGTTCTTCCTCCCGAATTGAGACCCGTGATTCAGATAGATGGGGAGAAACTAATGAGTTCGGATATTAATGAACTTTATAAAAGAATTATCCGTCGGAACAATGTGCTTACCAATCTATTAGCAAAAAGTCGTTTTTCACCAGTGGATTTAGCAATGTCTCAGGAAAAATTGGTACAAGAAGCCGTGGATACACTTCTTGATAATGGGCTCCACGGGCAATCAATAAGGGACGGTCAAAATAATGTTTACAAGTCATTTTCAGATGTAATTGAGGGTAAAGAGGGAAGATTTCGCGAGACTCTGCTTGGTAAACGGGTCGATTATTCGGGGCGTTCTGTTATTGTCGTGGGTCCTTGGCTTTCATTACATGAATGTGGATTACCTCGAGAAATAGCAATAGAGCTTTTCCAAACATTTGTAATTCGGGGTTTAATCAGGAAAAATGATACTTCTAACATGGGGATTGCTAAAAGTCAAATTCGAGAAAGAGAACCTATTGTATGGGAAATACTTCAAGAAGTTATGCAGGGGCATCCTGTATTGTTGAATAGAGCACCCACCCTGCATAGATTAGGCATACAGGCCTTCCAACCCATTTTAGTGGGGGGACGCGCTATTTGTTTACACCCATTAGTTTGTAAGGGTTTCAATGCAGACTTTGATGGGGACCAAATGGCGGTTCATGTGCCTTTATCTTTGGAAGCTCAGGCGGAAGCCCGTTTACTTATGTTTTCTCATCTAAATCTCTTGTCCCCAACTATTGGGGATCCTATTACCGTACCAACGCAAGATATGCTTATTGGGCTTTATGTATTAACGATCGGTAATCGGCGAGGTATTTGTGCAAATAGATATTATAATTACCCAAACTATCAAAGATATCCATATACAAAGGATAAAGAACCCCCTTTTTCTAGCTCCTATGATGCACTTGGAACTTATCAGCGGAAACGAATCCGTGTAGACAGTCCTTTGTGGTTCCGATGGCGTGTCATTGGGGCAAGAGGGGTTCCGATCGAAGTTCAATATGAATCTTTGGGTACGTATCATGAGATTTATGAGCACTATCTAATCGTAGTAAATGGAAAAAAGGAAATCCGTTGTATATACATTCGAACCACCCTTGGTCATATTTCTTTTTATAGAGAAATAGAAGAAGCCATACAAGGGTTTAGTCAGGGGACTATC------ATAGAAGGGGTCAATCTGGTCTTTCATAATAAAGCGATAAACGGAACTGTTATAAAACGACTTATTACCAGATTAATAGACCATTTCGGAATGGGATATACATCTCATATCCTGGATCAAGTAAAGACTTTGGGTTTCCATCAAGCCACTTCGACATCTATTTCATTAGGAATTGATGATCTTTTAGCAATCCCTTCTAAGGGATGGTTAGCCCAAGACGTAGAACAACAGAGTTTTCTTTTGGAGAAGCACTATCATTATGGGAATGTACACGCAGTCGAAAAATTACGTCAATCGATTGAGATATGGTATACTACAAGCGAATATTTGAGACAAGAAATGAACCCTCATTTTCGGATGACTGATCCCTCTAATCCAGTCTATCTCATGTCTTTTTCGGGAGCTAGGGGAAATGCATCTCAGGTACACCAATTAATAGGTATGAGAGGACTAATGACGGATCCCCAAGGACAAATGATTGATTTCCCCATTCAAAGCAGTTTACGCGAGGGACTTTCTTTGACAGAATATATAATTTCCTGCTACGGAGCCCGCAAGGGGGTTATAGATACTGCTGTACGAACGGCGGATGCTGGATATCTTACACGTAGACTTGTTGAAGTAGTTCAACATATTATTGTACGTAGAAGAGATTGTGGTACTATCCGAAGTACTTCTGTGAGTCCTCAAAAAGGGATGACGGACAAATTTTGGGCCCAAACACTAATTGGTCGTGTATTAGCAGACGATATATATATCGGTTCACGATGCATTGCCGCTCGAAATCAGGATATTGGGATTGGACTGGTCAATCGACTCATAACCTTTCGAGCACAATCAATATATATTAGAACCCCCTTTACTTGCAGGAGTACATCTTGGATCTGCCAATTATGTTATGGTCGGAGTCCCACTCATGGCGATCTAGTCGAATTGGGAGAAGCCGTAGGCATTATTGCGGGTCAATCCATTGGGGAACCGGGTACTCAACTAACATTAAGAACTTTTCATACTGGTGGAGTATTCACAGGTGGTACTGCCGAACATATACGAGCCCCTGCTAATGGAAAAATCCAATTCAATGAGGATTTGCTTCATCCCACACGTACTCGTCATGGGTATCCTGCTTTTCTATGTTCTATAGACTTGGATGTAACTATAGAGAGTGGAGATATTCTACATAATGTGAATATTCCGTCAAAAAGTGTCATTTTAGTCCAAAATGATCAATATGTAGAATCCGAACAAACGATTGCTGAGATTCGTGCTGGAACTCCCATTTTTCATTTAAAGGAGAGGATACGAAAACATTTATATTCACAATCGGAGGGGGAAATGCACTGGAGTACTGATATCCCCCATGGGCCTGAATATGGATATGGAAATGTTCGTCAATTACCAAAAACAAGCCGTTTATGGATATTGGCAGGAAGTCCGTGCAGATCCAGTAGAGTGTCTTTTTCGATCCACAAGGATCAAGATCAAATCAATACTTATTCTTTTTCTCTTCTCTTAACGACTAATGATCAAATAAGAAATAAATTGTTGGGGGATAGGGAAATTCTTGACTATTTAAGACCTGATCGAATCATATCCAATGTTCATTGGAATTTCGTATATCCTTCTATTCTTCAAGAAAATTCAGATTTTTTGGCGAAAAAGCGAAGAGATAGGTTCATTATCCCATTACAATATCATCAA------------GAATTAATGCGCTCTTTTGGTATTTCAATTGAAATAGCCATAAAGGGCTTTTTACATAAAAATAGTATTCTTGCTTATTTTGATGATCCACGATACAGAAGCAAGAGCCCGGGAATTATTTATGAGAAAAGAAGCCAAGTAGGCGGATTAATCCGAGTGAGGAGATATATTGAACTGCGAATCTTTTCCGGGGATATTTATTTTCCTGAAGGGACTGATAAGATATTCAGTTACAGTGGCATTTGGCTA------GAAACGAAAAAAAAAGATTATAAAGAATCACAAAAATCGAAAAAAGGGATCTATGTTCAAGGAAGACCTACCAAGAAAAGGTATTTTGTTTCGGTTCGATCCGTAATCACATATGAAATAGGGATCCGTTTTGCAAGACTTTTCCTTGAGGATCTCTTGCAGGAAAAGGATAATCTCCAACTTCGAGTTGTCAATTCTTTTCGTTATGGAAATAACACGTTAATTCGAAGAATTTCTCACACAAGTATTCAATTAGTTCGGACATGCTTAGTATTGGATTGGGACCAAGAAAAAGAGGGGGCTCATGCTTCCCTTGTTGAGGTAAGGGCAAATGATCTGATTCGCCATTTCCTAAGAATTGAGTTAGTCAAGTCCACTATTTCGTATGGAAAAAGGTATGATAGGGCAAGTTCGGGATCGATTCTGGATAATCGATTAGATCGCTATTCCAAGGCGAAGATTCTTAGCCAACATCAATTTGGCACGTTGTTGAATCGAAATAAAGAATGCCAATCTTTGATGATTTTGTCGTCATCCAAATCTTCTCGAATTGGTAAGAGGTCGAAATATCAGAGTGTCACAAAAAAATCGAATCCTCTAATTCCACCTTTAGGCGCTATTGTACCTAAGATAAATCTTTCTTCATCTTACCATATAACGCATAATCAGATCTTGTTAAAGAAATATTTGAATTTGAAAGAAACTTTACAAGTACTTAAATACTCTTTAATAGATGAAAGTGGGAGAATTTATAATCCCCGTCCATGCAGTAACTTGCACCCATTCCATTGGAATTGGCACTTTCTTCATCACAATTATTGTGAAGAGAAGTCGACAATAATTTGTCTTGGACAATTTCTTTTCGAAAATGTATGTCTATTTAAATACGAACCACATATAAGAAAATCAGGTCAAATTTGCATTGTGAATGTTGATTCTTTAGTTATAAGATCAGCTAAACCTTATTTGACTAGTCCAGGAGCAACTGTTCGTGGTCATTACGGGCAAATCCTTTACGAAGGGGATACGCTAGCTACCTTTCTCTATGAAAAATCTAGATCTAGTGACATAACACAAGGTCTTCCAAAAGTAGAACGAATCTTCGAGGCGCGTTCGATTGATTCAATATCAAGGAACCTCGAAAGTAGAATTAAAGGTTGGAAGAAGCGTATACCAAGAATTCTTGGAATACCCTGGGGATTCTTGATTGGAGCCGAACTGACCATGGCCCAAAGCCGTATCTCTTTGGTTAATAAGATCCAAAAGGTTTATCGATCCCAGGGGGTACAGATCCATAATAGGCATATAGAGATTATTATACGCCAAGTAACATCAAGAGTGTCGGTTTCCGAAGATGGAATGTCTAAAGTTTTTTCACCTGGAGAATTAATCGGATTGTTGCGAGCAGAACGAGCGGGGCGTGCTTTGGACGAATATATCTGTTATCGTCCAATCTTATTGGGAATAACAAGAGCGTCTCTGAATACTCAAAGTTTCATATCCGAAGCAAGTTTTCAAGAAACCGCTCGCGTTTTAGCAAAAGCTGCTTTACGAGGTCGTATTGATTGGTTGAAAGGTCTGAAAGAGAACGTTGTTCTGGGGGGGATTCTGCCCCTTGGTACCGGATTCCATAAAATTGTGCATCCTTCAAGACAAGACAAGAACTTTTCTTTGGAACGTACTCGTTTTCGTTTCCGTAATAAGGGACGTAGATTAGAAGAAGGAGTTATTCATATTCAAGCAAGTTTAAATAATACCATTACCAGTGTTACGGATGTAGAAGGTCGGGTGATTTACTGGGCCTGCGCCGGCACTTCTGGATTCAAAGGCCCAAAAAAAGCAACACCCTATGCTGCAGAAAGGGCAACAGCGGAAGCTATTGGTGCAGTAGTTGATCTGGGTATGAGACGAGCAGCAATTATGATAAGGGGTGGTGGAAAAGGAAGGGATGGAGCATTACGAGCTATTCGTAAAAGTCGTATACGCTTAATTTTGCTACGTGATGTAACACGTATGTCACATAACGGATGTCGACCTCCTAAAAGAAGACGCGTGATGCCAACTACTAAACAACTTATTAAAAACGAAAGACAGCCAAAAGGAAATGTTAGAAAAACTCCCGCTCTTAAAGGATGTCCTCAGCGTCGAGGAACATGTATTAGGGTGTATACTATCAACCCCAAAAAACCAAACTCTGCCCAACGTAAAGTTGCCAGAGTACGATTAACCTCTAGATCGGAAATCACTGCTTATATACCTGGTATTGGCCATAGTTTACATGAACATTCTGTAGTATTAGTAAGAGGAGGAAGGGTTAAGGATTTACCCGGTGTGAGATATCACATTGTTCGAGGAACCCTAGATGCTGCCGGAGTAAAGGGTCGTCAACGAGGGCGTTCTAAATATGGGGTCAAAAAGCCAAAAATGGCAAGAAAAAGTTGGATTCAAAGGGAAAACAAGCGGCAGAAATTGGAACTGAAGTATCGTCTGATTCGTCGATCCTCAAAAAAGAGCAAAGTTTCATCCTTGGAAATAAAAGAAATTCGACGAAAATTGCAATCCCTACCACGTAATAGTTCACCTATACGGCTTCATCGACGTTGTTTTTTGACTGGAAGATCCAGAGCTAATTATCGAGACTTTGAACTATCCAGACACATCCTTCGAGAAATGGTTTTTGCATGTTTGTTACCAGGTGCAACAAGAGCAAGTTGGCCAAGAATTCCAATTCTTCCACAAAAAGAAAAAGAAGAAAACAAAGGTTCCGTTGAATTTCAAATATGCAGTTTCACCAATAGGATAGACAAACTTGACTCACATTTCAAATTACACAAAAAAGATCTTTTATCAGAAAGAGGCCTACAAAAAATTGTGGGAAAACGTCAACGGTTGCTGGCTTATTTGTTAAAGAAAGATCCAATACGTTATAAGGAATTAATCAATAAGTTAAATATTCGAGAA???????????????????????????????????????????????????????????????????????????????????????????????????????????????????????????????????????????????????????????????????????????????????????????????????????????????????????????????????????TCCAAATTCAAGCGATTTTTTCGTAGGCGTATGTCTCCTATTTTACCGGGGGATCGAATCCATTATAGTAACTTGATTTTAATTTGTCGATTTATTAGTGAACAAGGAAAAATATTAAAGAGACGAAAAAATAGATTGACCTTGAGACAACAACGAAAAATTACTATTGCCATAAAGCAAGCTCGTATTTTAGCTTTGATACCCTTTCTTAATGATCGGAAAGTATTTGCGCGGGCTTCA---------GAACCTCCTGATCCTAAAAAGAGAAAAAATATGAGGAAGGAGAAGGAAACAATAGTAACTTGGTCTCGGGCATCTACCATTACACTCTCAATGATTGGCCATACAATCGCTATTCATAATGGAAAGGAGCATTTACCTATTTATATAACCGATTATATGGTAGGTCATAAATTGGGGGAATTCGTGCCTACTCTGACTTTCACGGAATATGTAGAAAAAAAGGATAATCAATCTCGTCGTATGACAAGAAGATATTGGAATATCAATTTGGAAGAGATGCTAAAAGCAAGAGCTCATTTAGGTCATGATACTCAGAAATGGAATCCTAGAATGGCCCCTTACATCTCCGGAAAGAGTAAAGGTATTCATATTCCAAATCTCGTTAGAACTGTTCGTTTTTTATCAGAAGCTTGTAATTTAGTTTTCGATGCAGCAAGTCATGGAAAAAACATCTTAATCGTTGGTACCAATCCAGAAGTAGCCGATTCAGTAGCATCAGCTGCAAGAAAAGCCCGATGTCATTATGTTAATAACAAGTGGCTCAGGGGTATGTTCACAAATTGGGAAAGTACACAAGACAAAATAGCTATGTTCAACCAATTAAGAAAAGACGAAAGGACGGGAAAA------------GCCAAAAAGGCTAGAGCAATAAGAAGGAGAAAATTATCTACCTTGCAAAGATACCTCGATGGGGTTCAAAATATGATAGACTTGCCTCATATTGTGATCATCCTTAATCAGAAAGAAGAAAAAATGGCGGTTCAAGAATGTTTCGTTAAAGGGATTCCTACAATTTGTTTAGTCGATACAAATTGTGACCCAGATCTCGTAAATATTCCGATTCCAGCTAACGATGACGAGATAACTCCACTTCGATTAATTCTTGATAAATTAGTATATGCAATTAGTCTGGGTTACATGGGACAAAAAATAAATCCACTTGGTTTTAGACTTGGTACAACTCAAAATCATCATTCCTTTTGGTTCGCACAACCAAAAAATTATCCCGCGGGCCTACAGGAAGATGGGAGAATACGAAATTGTATCAAGAATTATATACAGTTCAAAGGAATTATATGTATCAAAATTCTAAAAGAAAAAGGAATGCAAAAATTAGGGATTAATGTACAAAAAGAAAGAAACCAGAGACTCTATATTGCTGTCGAAAAAGTGAAAGAACCTTATAAACAACCCAAAATTCTTGCAGAATATATAGCTCTCCAAATCAGAAATAGGGTTCCATTTCGAAAGGCAATGAAAAAGGCTATTGAATTAACCACACTAGGTATACAAGGAATTCGCGTGCAACTCGCAGGCCGTCTCGCCGGAAAAGAAATTGCGCGTGTCGAATCGGACGACCGGGGGAGACTTCCCCTACAAACAGTTAGTGCTAAAATTGATCATTGTTCTTACCCAGCTCGAACAATTCACGGGGTATTAGGTATCAAAATTTGGATATTTATAGAAATGTCTCGTTACCGAGGACCTCGTTTCAAAATAATACGTCGTCTGGGAACTTTACCAGGACTAACTAGGAGAGGGCCT---------------AAACATTGGCAATTTCCTTTTACGAAAAAATCGCAATACCGTATTCGTCTAGAAGAAAAACAGAAATTGTGTTTTCATTATGGTCTGACAGAACGACAATTACTTAGATATGTACAGATCGCAGGAAAAGGAAAAGGATCAAGAGGTCAAGTTTTACTACAACTACTTGAAATGCGTTTGGATAACACCCTTTTTCGATTGGGTATGGCTTCAACCATTCGTGGGGCCAGGCAATTAGTTAACCATAGACATATTTTAGTTAATGGTCGTACAGTCGATATACCAAGTTATCGTTGCAAACCCCGAGATATTATTACTGCGAAGGATAACCAAAGATCAAAACGTCTGATTCAAAATTCTCTATCCGACCGAAAGATTATGGATCGATTGCAATATAAAGGATTAGTAAATCAAATAATAGATAGGAAGTGGATCGGTTTAAGAATAAAAGAATTGTTAGTCGTAGAATATTATTCTCGTCAGACTATGGCACGTCGAGGTACTGCAGAAACAAGAACTGTCAAATCCGATCCAATTTATCGTAATCGATGTGTTAACATGTTGGTTAACCGTATTATGAAACACGGAAAGAAATCATTGGCTTATCAAATTCTCTATCGAGCCGTGCAAAAGATTCACCAAAAGACAAAAACAAACCCACTATTTGTTTTACGTCAAGCAATACGTAGAATAACTCCCAGAATAGGAGTAAAAGCAAGACGTCGTCAAATTCCTATTGAAATAAAACCTGAACAAGCAAGAGTACTTGCCATTCGTTGGTTATTAGAAGCATCCCGAAAGCGTTCGGGTCCAAATATGGCTATCAAATTAAGTGCCGAATTAGTAGATGCTGTCAAAGGGAAGGGGGGTGCCGTACGCAAAAAGCAAGAGACTCATAGAATGGCAAAGGCAAATAGGGTTTTTGCACACCTTCGTATGGGTAAAGACATTATTGCTGACCTAATAACTTCTATGAGAAACGCTGACATGAAGAAAAAAAGAACGGTTCGAATAGCATCTACAAAAATGACCGAAAACCTTGTTAAAATACTTCTCCGAGAAAATGTTATTGAAAATGTTCGTAAACATCAGGAAAGTAACAAAAATTTCTTGGTTTTAACTCTACAAAAGCCTAGAAAGGGGATATATGAAACTAGAATCAGCCGGCCCGGTTTACGAATTTATTCTAAGTATCAACGAATTCCTAAGATTTTAGGTGGAAGGGGAATTGTAATTCTTTCTACTTCTCGAGGTATAATGACAGATCGAGAAGCTCGACTAGCAAAAATGGGAGGAGAAATCTTATGTTATCTATGG---ATGAAACACTTTTTTTTACGAGGCCATTTTCTAGCCTTATGCACGCGGATAAGTAATTCGGTCGTTCTAGTCGGATTCTATTATGGATTTCTTACAACATTCTCTATAAGATCCTCTTATCTCTTGTCTCTCCGAGATCGGGTTATGGAAGAAGGAACCGAGAAGGAGGTATCAGCAATAACTGGTTTTCTTATGGGACAGCTCATGATGTTCGTATCGATCTATTATGCGCCTCTGCATTTAGCATTGAATCGACCTCATACAATAACTGTCCTAGTTCTACCCTATCTTTTGTTTCATTTGTTCTCGAACAAAGGCGAAGACCTTTTATATTATGGATCTACTCCCAGAAATGCCATGCGGAATCTCAGCGTTCAATGTGTATTCCTGAATAATTTCGTCTTTCCATTATTCAACCATTTCATTTTGCCAAGTGCAACCTTAGCCAGATTAGTCAACATTTATATGTTTCGATGCAAAAACAAGATGTTATTTGTAACAAGTAGTTTTGTTGGTTGGTTAATAGGTTATATTTTATTCATGAAATGGGCTAGATTGGTATTATTCTGGATACAAGAACGGCTAAATCCTCGAAAAAAAAGGTACTTTTTGTTCAAATGGAGAGAGTATATGACTATAATGTTTACTAGTCTCTTCTTTATCCCCTGTGCCTACCATTTAGGCAGAATGCCGTCGCCTATTTTCACTCCGAAATGGCGCACCACAATCTCTGAAATCGAATGCGAAGAAGATGAGGAAGAAGGC------------------------------------------------------------------CCTTCCCCTTGTTCGGAAGAGGAGGAGGATACGGACACAATAGATAAAAGGGAAGAAATCCGAGTGAATGGAGAGGAAAAAACAAAGGATGAATTTCAC------------------------AAGGAAAGCCCAGTTTACGAAGTT---------TCTACCTATCAAGAGAATGGGGAATTT------GGGAATGAAGAGCAAAATGAAAAGACGGATTTCTGTCCTGTCGTTACCTTTCTATTCGATTATAAACTATGGAGTCATCCATGCCGATATATGCCTCGCTCCGAATATGGTGTAGCTATACGAAATGCAATGTCACAATATTTCTTTTATACATGTCCAAGTGATGGAAAACAAAGAATATCTTTTACATATCCACCTAGTTTATCAACTTTTTCGGAAATGATAGAACAAAAAATGTCTTTGTGCGGGACAAATAAATTATCCCATGAGGACTATGAGGATTGGGTTTATCAAAATGAACAAAAAAAAAACAACTTAAGCAATGAATTGATAAGTCGAACAAAAGCTCTCGAGAAAGGA------TTTCTTCTTCCAGATATACTCGAAAAAAGGATCCGATTTTGTGATGATGAAAATGAAAAAGACTATTTTATCAAAAGAATAGACCCTCTATTAAGCGGGCCAGCTCGAGGACGAATAAGAAAGCGTATGAGAAATTCGCTCGGGATAAACACATCTTGGGTAAATAGTATTTATTCACTGCTTATTAATTCTAATTATCGAGAATTGGAACATCAAAAGAATCGACTTGATAGGGAATCATTGATGAATTCGATT---ACTCAAATCGCAAACCTAAACCCTTTCTATATTGCGAGTATGCGCACTATGCACCATTATCGAAAAATAATGATAAATCTTGAAAAGATTATCCAACAAGAGAGAAGTACTCCTGAACAAGAGAATCTAGAGACAATCCTTAGAGACAAAATCCTTAATAAAATAAATGAAAGAGAAGAAATCCGTAAAGAGATTTCTCGATGGTTATACGAATGGCGACTATTCCTGCCACGAAATCAGGAAGAAGCTGATAAAGATGAGATTCGTTCAAGAAGAGGCATAGGAGTAGTACTTCATGACGATGACGATGAGGATGGTCATGACGATACTACAAAGAAGGAAAGGCGTGTGGAGTATATCCAGTACTACCGAAAACCTGATTTTTGTCGGGCGAACATCAAAGGATCCATGCGCGCTCAAAGACGTAAAGCAGTTGCTTGGAAAATATTTCAAGCACGTGCGCGTTCTCCTCTTTTTGTGGATCGAGTACACAAAAATGTTTTGTTTTCTCTTTTTGATATGAGCAATCTTTTTCTTAGTTTTTTTAGGAATTTGGTAAGGAGAAAAGAAAAATGGCAAATTTCAGATAAGGAAGAAGAGAAAATAAAGGAGCAAGAAAAGGAGCAAGAAGAGAAAACAATCTCAATAGAGGAGATGCCTTTAAATTTATTAATGGCTCAAAGATCAAGAAGTGTGCTGTTAGTCATTTTTGCTTTTCTTAGAAAACAGATTGTATTACCTTCATTGATAATAGCTAAAAATATTGGCCGTATGCTATTTTTCCAAAAGCCCGAATGGGATGAGGATTGGAGGGATTGGAAGAGAGAAATACATATTAGATGTACCCTTCTTGGTATTCAAGTACCAGAAGAAGATTGGCCCGCAGATTGGTTAGACGAGGGTATTCAGATAAAGATTCGATTTCCTTTCCACCTGAAACCTTGGCGAGAA---------------------GATCTTGATTCGGTGAAAGACGATCCTTGTTTTTTAACACTCTTTGGAACGCAATCAAAACGTCCTTTTGGGCCTATCATAAAACGACCTTCCTTTTTTAAACCTATTTATGAAGAACTGAAAAAAAAAATGAGAAAAGCGGCGGAAAAG---TTTCCACTTATAAAGGGTTTCCAAGAAAAAATAAAAAGAATG------------------------------AAAGAAGGTGAAAAGCAAGAT------TTCTTATTTAAATTGAGAAAGGGAAAAGTAGATGAACCGACGGAAAATGGAAAATTCCAAAAAAATAATAAGATTTTGCACGAATCGACCACGGAAATCGGATGCATGAATTGGAAAAATAATTCACTCATCGAAAAACAAATGAAAGATTTTTCTGATAGAACAATCACAATCAAGAAAAAAATAGAACAAATCACAAAAGACAAGAAAGAAATAGTTCTAACTTGTGATGGTCAAAGATCGGAATCAAAGAAAGATATTTGGAAGATATTCCAAAGAAAAATTATACGATTAATACGTAAATCGCCTAATTTTATGATTGAAAAGATATACATCAAGATTTTGCTATGGATAATGATCATCAATTCACTATTTTTTCTTGAATCAAAAAAGAAAATGATCAATACATCAATTTACAAGGATGAAGTAAATCAAGAGGGAATTGATGAAAGAGATAAAAATACAATGAACTTTTTTGACACTAAAAGAAAGTGGTTTTCGAATCCCAATATTCGAAAGAATTCCAAAATCTTTTATGACTCATCTTCCTTGTCCCAAGCATATGTATTTTACAAATTATCACAAAGCCCATTACTTAATAAGTATCACTTGAGATCTCTACTTCAATATGAGGGGGCCTATCCATTTATTAAGGAGAAAATCAAGGATTATTGTATGACACGAGGGATATTTGATTGGAAATCAAGGCATAAGAAAATCCCTAAGTCTAGAATAATTGAATGGAAAAACTGGTTAAAGGGTCATTATCAATACAATTTATCTACCAAATGGTCCCAATTAATAGCGAAAAAATGGCGAAAGAAAATCAATCAACGTTGTAGAATGCAAAAGAAAGACTCAATTACATCGGATTCATATAAAAAGGAAAAAGACCCATTAATTCATTACTTGAATGAAGAAGGGGATTCATTGATA------GCAACAAAATTGCAAAAAAACTACAAATATGATCTTTTATCACATGAATATAATTATGATGATTATGGGTCAAGATTACAAGTAAACGTGGGTCGCAAAATTCCGTCTAATTTCAATACAAAATCAGAATCATTTTATGGATTGGTAAGTATAGATTATCTAGAAGAA------GGGGATATGCGTCAAAATGATAGAAAATATTTTGATTGTCGAATTCTCCATTTTTCTCAAGATATCAATATTGATCGCTGGACCAATACGCATATCGGC------CCTAAAAATAGGAAGGCTGCAAAAAAGGAAAAAAAATGGAAACAAGAAGCTAGTTTTTATATTCCAATTCAAAAAAGAAGAAAGCCAAAAAAAGGAAAAGAACACCTTTTTAATTGGATGGGAATGAATCAAGAAGGGGTTTATTCCAATATCGAATCTTGGTTCTTCCCAGAATTTGTGCTACTTTTTGATGCATATAAGATTAAGCCATGGATTGTACCAATCAGAAAACTTATTACTGATTATAGAAGATTTACAAAAAGGATAGAAGATCTAACAAGTGGGACCTTGCAAAGAGACCTAACCAAATATTCAATGTATCGAAGACTGAAAAGGGACCTACAAAAACAGTATTACCCGGAATTAATGAGAGGTGAAACGGAAAAAGAATTAAAAAAAAAAAGAACGAGAAAGCAAGACGTAAAGGAAAAGGAAGCAGCATGCGATTTGTTCCTGAGAAAAAGGCTTCTTTATCAGTGGAAAAACAGTAGTTGTGTATCAAGGAATACGAATAAAAAATTACTATCCGCTCTCTTACTTAAACGGGACGATCCAATAGAAATGTCCTTCATTAAAACGGGAAAGATAAGTCTACGTCTAATGAAGATGGCTAAAAATATACTATTGCCAGAATTGATAAGAGACGGACAATTGGATATCGAACCATTTGCTCTATCTCAAAAGGGAAGAGCTATTATATATCAAATTATAAGTATCTCATTGGCCGAGAAAAATAAGCACCAA------------------------------------------------------ACTAAGCGATATAATATGGTTGTGACTGGAGACAGAAATTCTTATGATTTTCTTATTCCTGAAAATATTCTATCTCCTAGACCTCGTAGAGAATTGAGAATTTTAATGTGTTTCAATTCTCGTAATAGGAATATTACAGATAGAAATACCTTATTTTGTAATGAAAACAAAATAAGAAACTCTGGACAATTTGTAAATCAAGACAAGCATCTTAATACAGATGCCAAGAAATTCAGTAAATACAAATTCTTTCTTTGGCCCAATTACCGATTAGAAGATTTAGCTTGTATGAATCGCTATTGGTTTGATACCAATAATGGCAGTCGTTTCAGTATGTCAAGGATACATATGTATCCACAATTT---------ATGAGAAGACCCAAATACAAATTCTGGATCTTCGAATTAAGAGAGGTATTGAGAGAGATCAAGAATTCTCACTATTTATTAGATTCATGGAAAAAATGCAATTCAGTGGGATCTTTCACTCATATTTTTTTCCACCAAGAACGTCTGTTAAAGTTTTTTGATCCCAGAATTTTCGAGATGCTATTTTCACGCGACTCACAGGGTTCAACAAGCAATCGCACTACCTATGGTGCCGTCCTGCTTGTAGTAGCGGTCCTTCTATCTCGTATGAACAATCGAAAGATGGTCGAAAGAAAAAATCTCTATTTGAGGGGGCTTCTCCCTATACCTATGAATTCGATTGGACCCAGAAATGAGACATTGGAAGAATCTTTTTGGTCTTCCAATATCAATAGGTTGATTGTTTCGCTACTGTATCTTCCAAAAGGGAAAAGGATTTCGGAGAGTTGCTTCATGGATCCGCAAGAGATTACTTGGGTTCTCCCAAAAAAGTGTATCATGCCGAGTTCGCGGTGGTGGAGGAACCGGATCGGAAAAAAGAGGGATTTGAGTTCTAAGATATCTAATGAAACCATAACTGGAATTGAGATCTCATTCAAAGAGAAAGATAAATATTCGGACTTTCTGTTTTTATATATGAATGATCCGACACGCAAGGACCATGATTGGGAATTGTTTGATCGTCTTTCTCCGAGGAAGAAGCGAACCATAATCAACTTGAATTCGGGACAGCTATTCGAAATCTTAGGGAAAGACTTGATTTGTTATGTCATGCCTGCTTTTTGCGAAAAAAGACCAGAGGGGAGGGGCTTCTTCAAACAACAAGGAGCTGAGGCAACTATTCAATCAAAC------------------TATCTCTTCTCGAGAAATAAGTGGGGTATTTCTTTGCAAAATTGTGCTCAATTTCAAATATGGCAATTTCGACAAGATCTCTTCGTTAGTTGGGGGAAG---------AAATCGGATTTTTTGAGAAAGGTATCGAGAGAGAATTGGATTTGGTTAGATAATGTGTGGTTGGGAAACAGGGATCGGTTTTTTAGCAGGGTACGGAATGTGTTGTCAAATATTCAATATGATTCCACAAGATCTATTTCCGTTCAAGTAAGGGATTCTAGCCAATGGAAAGGATCTTCTGATCAATCCATAGATCATTTCGATTCCATTCGAAAGGAGGATTCCGAATATCACACATGGATCGATCAAACAGAGATTAAGCAACTAAAAGGAGGATCGATTCTTGGGGATCCTTCTTTTCTT------------------------------------------------------------------------CAAACGGAAGGTGAGAAGCGGATGAATAATCATCCGCTTCCGGAAGAAATCGAAGAATTTCTTGGAAATCCTACAAGATCAATTCATTCTTTTTTCTCTGACAGATGGTCCGAACTTTATCTGGGTTCGAATCCTACTGAGAGGTCCACTAGAGATCAGAAATTTTGTAAGAAAAAACAAGATGTTTCTTTTGTCCCTTACAGACGATTGGAAAATAAGGAAATGGTTGATATATTCAAGATAATTTGGTATTTACAAAAAACCGTCTCAATTCATCCTATTTCATCAGATCCGGGATGTGATAGGGTTCCGAAGGATAAATCGGATATGGACAGTTCCAATAAGATTGCATTCTGGAACAAAAATCGATTT------------------------------------------------------------TTGGAATCAGAAGAGAGATTTCAAGAAAAGGCAGATCTATTCACTCTATCAATAACCGAGCCGGATCTGGTGTATGTAGCGCTCGATGGATTACGTCTTGATGGATTAGGTCTAGTGCCCGATCGATTA------------------------------------------------------------------------------------------------------------------------------------------------------------------------------------------------------CGTGTAGTGCCCGATCGATTACGTGTAGCGCTCGATGGATTAGGTCTAGTGCCCGAT------------------------------------------------------------------------------------------------------------------------------------------------------------------------CGATTACGTGTAGCGCTCGATGGATTAGGTCTAGTGCCCGATCGATTACGTGTAGCGCTCGATGGGTTAGGGTTAGGTCTAGTGCTCGATCGATTACGTGTAGTGCTCGATCGA---------TTACGTGTAGTGCTCGATCGATTACGTGTAGTGGTAGCGCTCGATGAATTACGTGTAGCGGAACGACAAGTCTTGAAAGGCTTACTTCGTCCCCTTTTGTCCGAGTCA------------ATGGGGAATATCCCCATGCATAGGTCCGAGATCCACATCTCTGAATTGAAAGGCCCGAATGATCAACTCTGCAATCCTTTGTTAGAATCAATAGGTCTTCAAATCCTTCATTTGCCAAAATTGAAACCCTTCTTATTGGACGATCATGATACTTCCCCAAGACCGGAATTCTTGATCAATGGAGTAAGAATATTACCATTTTTGTTCAAAAGGATACCAAAGTGGATGATTGACTCATTCCATACTAGAAAGAATCGCAGGAAATCCTTTGATAACACGGATTCCTATTTCTCAATGATATCCCATGATCGAGACAACTGGCTGAATCCCGTGAAACCATTTCATAGGAGTTCATTGATATCTTCTTTTTATAAAGCAAATCGACTTCGATTCTGGAATGATCCACATCACCTCTGGTTCTATTGTAACAAGGGATTCCCCTTTTATGTGGAAAAGACCCCTCTCAATTATGATCTTACGTATGGACAATTCCTTAATAGCTTCTTCATTCGCAACAAAATAGTTTCTTTTTGGGTCGGTAAAAAAAAGCCTATTTTGGGAGGGGGAGAGACTATTTCACCAATCGAGTCACAGGTATCTGACATATTCAAACCTAACGATTTTCCACAAAGTGGTGAGGAGGCGTATAACTTGTACAAATCTTTCCATTTGCCAATTCGATCCGATCCATTCGTTCGTAGAGCTATTTACTCGATCGCAGACATTTCTGCAACACCTCTAACAGAGGAAGAAATAGTCAATTTGGAAAGAACTTATTGGCAGCCTCTTTCCGATATGAATCTATCTGATTCAGAAGGGAAGAACTTGCATCAGCATCTCCGTTTCAATTCAAAC------TTTATTCACACTCCATGTTCTGAGAAATATTTACCATTCGGAAAGAGGGGTCTTTGTCGAAAGAGAGAGAAATACAAGGGGCAGATGGATAGAACCTTTCCATTTCAACGAGCTTTTTCAAATCTCTCAAAAAGGAATCTGTTCCAAACATATATGCCATGGTTCTTTACTTCGACAGGGTGCAAATATCTCAAATTCACCCTTTTCGAAACTTTTTCAAAG------ATACGAAGGAGCAGTCAATTGGTATCCATTTTGCAGGATATTATGAATGGATTAGATATATCATGGCCAATTCCTCAGAATCAGAAGATACAACGGACTGAGATTTCGAGGAAGTGTTTACTTCTTCTGTCCGAAGAAAGGATTCATCGAAAAAATGAGTCACCCGTTGTATTGATATGGGCA---------TCAACAAATGTTTGGGAGTTCCTCTATTCAATCCTTTTCCTTCTTCTTGTTGCTGGATATTTTGTTCATAGCCATCTTTTCTTCGTTTCTCGAGCCTCTAGGGAGTTGCAGACAGACTTAGGAAAGATCAAGTCTTTGATGATTCCATCATACATGATTGAGTTGCGAAAACTTCTGGATAGGTATCCTACATCTGAACGGAATTCCTTCTGGTTAAAGAATCTCTTTCTAGTTGCTCTGGGACAATTAGGAGATTCTCTGGAAGAAATATGGGGT------------------------------------TCCGCTTTTGGGTTCAAATCAATACGTTCTAAGAAGAAATCTTGGAATAGCAATCTCACCGATCTCATAAGTATCATACCAAATCCCATCAATCGAATCACTTTTTCGATAAATACGAGACATCTAAGTCGTACAAGTAAAGAGATCTATTCATTCATAAGAAAAAGAAAAAGGGTGAGCGGTTGGATTGATGATCAAATCGAATCCTGGGCCGCGAACAGTTATTTGATTGATGATGAAGACAGAGAATTCTTGGTTCAGTTCTCCACCTTAAGGAGAGAAAAAAGGATTGATCAAATCCTATTGCGTCTGACTCATAGTGATCCTTTATCAAAGAATGAGTCTGGTTATCAAATGATTGAACAACCAGGATCAATTTACTTACGATACTTAATTGACATTCACAATAAGGATCTAATAAATTATGAGTTTAATAGATCCTGTTTAGCGGAAAGACGGGTATTCCTTGCTCATTATCAGACAATCACTTATTCC------TCGTGTGGGGCTAATCGTTTTCATTCCCCATCTCATGAAAAACCCTTTTCGCTCCGCTTAGTCCTATCCCCTTCTAGGGGTATTTTAGTGATAGGTTCTATAGGAACTGGACGATCCTATTTGGTCAAATACCTAGCGAGAAATTCCTATCTTCCTTTCATTACGGTAGCTGCGAACAAGTTCCTGAATTTTGATTTGGATTTTGATGAGGATGATCATCTTGATATGGAC---------AATCTCCTTATTGATGATAAGGGCGATTGGGATTGGGAGCTGCCGCTAACTATGGATACGCCG---------ATGCTGCCAGAAATAGAGCTCACCCTTCAATTCAGCCTTGCAAAATCAATGTCTCCTTGCATAATATGGATTCCAAACATTCATGATCTGTATGCGCATGAGTCGAATTACTTATCTCTCGGTCTATTAGAGAACTCTCTCTCCAGGGATTGTGAAAGATGTTCTACTAGCAATAATCTTGTTATTGCTTCGACTCATATCCCACAAAAAGTGGATCCTTCTCTAATAGCTCCGAATAAATTAAATACATGCATTAAGATACGAAGGCTTCTTATTCCACAACAACGAAAGCACTTTTTCATTCTTTCATATACTAGGGGATTTCACTTGGAAAAGAAGATGTTCCATACTAAGGGACTCGGGTCCATAACCTTGGGTTCCAATGCACGAGATCTTGCAGCACTTATCAATGAGGTCCTATCCATTAGTATTACACAGAAGAAAGCAATTATAGAAACAAATACAATTAGATCAGCTCTTCATAGACAAACTTGGGATTTGCGAGCCCATGTAAGATCGGTTCCGGATCATGGGATCCTTTTCTATCAGATAGGAAGGGCTGTTGCACAAAATGTACTTCTAAGTAATTGCCCCATAGATCCTATATCTGTCTATATGAAGCAGAAATTGTGTATGGAAGGGGATTCTTATTTGTACAAATGGTACCTCAAACTTGGAACGAGCATGAAGAAATTAACGATACTTCTTTATCTTTTGAGTTGTTCTGCCGGATGGGTCGCTCAAGATCTTTGGTCTTCCTCCGGATCCGATGAAAAAAATGGGATCACTTCTTATGGATTTGCTGAGAATGATTCTGATCTAGTCCATGGCCTATTAGAAGTAGAAGGTGCTCTGGTGGGATCCTCACGGACAGAAAAAGATTGGAGTCAGTTTGATAATAATCGAGTGCCATTATTTCTTCGGTCCGGACCAAGGAATCCGTTAGATATGATGCAAAAGGGATTTCTAGCAAATTTAGATGAAAATGACGAATCGGAGGAAGAAGAGGAAGAAGAGGAAGAAGAGGAAGAAGACGTCGACCCGCAAGAGATAGTGGACGATCTATTCAATCACATAGTTTGGGCTCCTAGAATATGGCGCCCTTGGGAGAATCTATTGGATTGGATCGAAGGGCCCGAGGAATTGGGATTTCCCTATTGGGCCGGGTCATTTCGGGGC---------ATTTATCATAAGGAGCTTCCAGAGAAAGAAGAGGACTTCTTGCAGAGGGGAACAATGCTGTACCTGACACGAGAGAGCTTTTCCAAGGAGCAAGTCTTTTTCCGACTAAGCCAATTCCTTTGGGACCCTGGGGATCCATTCTTTTTCCTATTCAAGGACCAGCAC------CCTGTGTTTTCATGTCGCGAATTCTTTGCAGATGAAGAGGTGGCAAAGGGGTTTATTACTTACAAAGAGCCTTGTCCTCCATCT---------AGGGTGTTCATCAAGAATGCGCAAAAAAAGCACTTCGAATTGTTGATTCATCGCCAGAGATGTCTTAGAACCAATGGTTCCTTATCTAATGGATCTTTCCGTTCTAATACTCTATCCGAGAGTTATCAGTATTTAGCAAATCTCTTCCTATCTAACGGAAGGCTCTTGGATCAAATGACAAAGACATTGTTGAGAAAGAGATGGATTTTCCCGGATGAAGTGAAACATTTGATTCGA---------GAAGGATTTCCCATTCCTATGCCTAAATCTCGTATAAATGGAAATTTTATTGATAAGACCTCTTCCATTGTAGCCAATATTTTATTGCAAATAATTCCGACAACCTCAGGTGAAAAAAGGGCGTTTACCTATTACAGAGATGGTATGTTGGCTCAATCCGAAGGAAATTATGCGGAAGCTTTACAGAATTATTATGAAGCTACGCGACCTGAAATGGATCCCTATGATCGAAGTTATATACTCTATAACATAGGCCTTATACACACGAGCAACGGGGAGCATACAAAGGCTTTGGAATATTATTTCCGGGCACTAGAACGAAACCCTTTCTTACCACAAGCTTTTAATAATATGGCCGTGATCTGTCATTACCGAGGAGAACAGGCCATTCTAGAGGGTGATTCAGAAATTGCGGAGGCTTGGTCCGATCAAGCTGCTGACTATTGGAAACAAGCTATAGCGCTTACTCCAGGTAATTATATTGAAGCACTTAATTGGTTGAAGATCTCGAAGCGCTTCGAAATGAGTTGGCGATCAGAACATATATGGATAGAACTTCCAAGGGGTTCTCGAAAAACAAGTAATTTTTGTTGGGCCTGTATTCTTTTTCTAGGTTCACTAGGATTCTTAGTGGTTGGAACTTCCAGTTATCTTGATAAGAATCTGATATCCCTATTTCCATCTCAACAAATTCTTTTTTTTCCCCAAGGGATCGTGATGTCTTTCTACGGAATCGCAGGTCTATTCATTAGCTCCTATTTGTGGTGCACAATCTTGTGGAATGTAGGGAGTGGTTATGACCTATTCGATAGAAAAGAAGGAATAGTGCGCATTTTTCGTTGGGGATTCCCTGGAAGAAATCGTCGCATCTTCCTTCGACTCCTTATGAGGGATATTCAATCAATCCGAATTCAGGTTAAAGAGGGTCTTTATCCTCGTCCTGTCCTTTATATGGAAATTCGAGGCCAAGGGGCCATTCCCTTGACTCGTACTGATGATAATTTTTTGACTCCAGGAGAAATTGAACAAAAAGCTGCTAAATTGGCCTTTTTCTTGCATGTACCAATTGAAGTATTT
>Anigozanthos_flavidus_NC_040160
TTTGATATAAATAAAAAATACAGACACTTATGGGTTCAATGCGAAAATTGTTATGGATTAAATTATAAAAAATTTTTTAGGTCAAAAATGCATATTTGTGAACAGTGTGGGTATCATTTGAAAATGAATAGTTCAAATAGAATCGAACTTTCGATTGATCCGGGAACTTGGGATCCTATGGATGAAGATATGGTCTATAAAGATCGTATTGATTCTTATCAACGAAAGACAGGTTTAACTGAGGCTGTTCAAACAGGCATAGGTCAACTAAACGGTATTCCCATAGCAATTGGGGTTATGGATTTTCAGTTTATGGGAGGTAGTATGGGATCCGTAGTAGGTGAGAAAATTACCCGTTTGATCGAGTATGCTACTAATCGATATCTACCTGTGATTATTGTATGTGCTTCTGGAGGAGCACGCATGCAAGAAGGAAGTTTGAGCTTGATGCAAATGGCTAAAATATCTTCTGCTTTACATAATGATAAAAAGTTATTCTATGTATCAATTCTTACCTCTCCTACAACCGGTGGAGTAACAGCGAGTTTTGGTATGTTAGGAGATATCATTATTGCTGAACCAAATGCCTACATTGCATTTGCGGGTAAAAGAGTAATTGAACAAACATTGAATAAGACAGTACCCGATGGTTCACAAGCAGCTGAGTATTTATTCCATAAAGGCTTATTTGACCTAATTGTACCACGTAATCTTTTAAAAGGTGTTCTGGGTGAGTTATTTCAGCTCCACGGTTTCTTTCGAGCCGACGAAATTAGTAATATTATCCGTGAACGTATTGAACAATACAATAGAGAAGTAAAAATTGTGAATACCGGTACCGTACTTCAAGTGGGCGACGGCATTGCTCGTATTCACGGGCTTGATGAAGTAATGGCAGGTGAATTAGTAGAGTTTGAAGAGGGTACAATAGGTATTGCTCTGAATTTGGAATCAAATAATGTTGGTGTTGTATTAATGGGTGATGGTTTGATGATACAAGAGGGAAGTTCTGTAAAAGCAACAGGAAGAATTGCTCAGATACCTGTGAGTGAGGGTTATTTGGGTCGTGTTATAAATGCTCTGGCTAAACCTATTGATGGTAGAGGCGAAATTTCAGCCTCTGAATCTCGGTTAATTGAATCCCCTGCCCCAGGTATCATTTCCAGACGTTCTGTATATGAGCCTCTTCAAACGGGGCTTATTGCTATTGATTCAATGATCCCTATAGGACGTGGCCAGCGAGAATTAATTATTGGGGATAGACAGACTGGCAAAACAGCAGTAGCCACGGATACCATTCTCAATCAAAAAGGGCAAAATGTAATATGTGTTTATGTAGCTATTGGTCAAAAAGCATCTTCTGTGGCTCAAGTAGTGACCACTTTCCAGGAACGCGGAGCAATGGAATACACTATTGTGGTAGCCGAAACGGCGGATTCACCTGCTACATTACAATACCTCGCTCCTTATACGGGAGCGGCTCTAGCTGAATATTTTATGTATCGTGGACGACATACTTTAATAATTTATGATGATCTCTCCAAGCAGGCACAAGCTTATCGCCAAATGTCTCTTTTATTAAGAAGACCTCCCGGTCGTGAAGCTTATCCAGGAGATGTTTTTTATTTGCATTCACGACTTTTGGAAAGAGCCGCTAAATCAAGTTCTAGTCTAGGTGAAGGAAGTATGACCGCTTTACCAATAGTTGAGACTCAATCTGGAGACGTTTCAGCCTATATTCCTACTAATGTAATTTCCATTACAGATGGACAAATATTCTTATCTGCCGATCTATTCAATGCTGGAATCCGACCTGCAATTAATGTGGGTATTTCTGTTTCTAGAGTGGGATCGGCAGCTCAAATTAAAGCCATGAAACAAGTAGCCGGCAAATCAAAATTGGAACTAGCACAATTCGCAGAATTAGAAGCCTTTGCACAATTCGCTTCTGATCTCGATAAAGCTACTCAGAATCAATTGGCAAGAGGTCAACGATTACGCGAGTTGCTTAAACAATCCCAATCAGACCCTCTCACAGTGGAAGAACAGATAGCTACTATTTATACCGGGGCGAATGGATATCTTGATCCACTAGAAACTGGACAAGTGAAAAAATTTCTCGTTCAGTTGCGTACTTACTTAAAAAAGAATAAACCTCAGTTCCAAGAAATTATATCTTCTACCAAGACATTCACCGAGGAAGCGGAAGTCCTTTTGAAGGAAGCTATTCAGGAACAGATTGAACTGTTTCTACTTGGGCGTATCGCTCAAATTATTGGCCCAGTACTGGATGTCGTTTTTCCTCCAGGCAAGATGCCTAATATTTATAACGCTTTGGTAGTTAAGGGTCGAGATACTATCGGTCAGCAAATTAATGTGACTTGTGAGGTACAACAATTATTAGGAAATAATCGGGTTAGAGCTGTAGCTATGAGTGCTACAGATGGACTGATGAGAGGAATGGAAGTTATTGATACGGGAGCTCCTCTAAGTGTTCCCGTCGGAGGAGCCACTCTCGGACGAATTTTTAACGTTCTTGGAGAGCCCGTTGATGATTTAGGTCCTGTAGATACTCGCACAACATCTCCTATTCATAGATCTGCACCTGCCTTTATACAATTAGATACAAAATTATCAATCTTTGAAACAGGGATTAAAGTGGTGGATCTTTTAGCCCCTTATCGCCGTGGAGGAAAAATAGGACTATTCGGGGGAGCTGGAGTAGGTAAAACAGTACTCATCATGGAATTGATCAACAACATTGCGAAAGCTCACGGAGGCGTATCCGTATTTGGCGGAGTAGGCGAACGTACTCGTGAAGGAAATGATCTTTACATGGAAATGAAAGAATCCGGAGTAATTAATGAAAAAAATATTGCAGAATCAAAAGTAGCTCTAGTCTATGGTCAAATGAATGAACCGCCGGGAGCTCGTATGCGAGTTGGTTTGACTGCCCTAACCATGGCGGAATATTTCCGAGATGTTAATGAACAAGACGTGCTTCTATTCATCGACAATATCTTTCGTTTCGTCCAAGCAGGATCAGAAGTATCCGCCTTATTGGGCAGAATGCCTTCCGCAGTGGGTTATCAACCTACCCTTAGTACGGAAATGGGTTGCTTGCAAGAAAGAATTACTTCTACCAAAGAGGGATCCATAACTTCGATCCAAGCAGTTTATGTACCTGCAGATGATTTGACCGACCCTGCTCCTGCCACGACATTTGCACATTTAGATGCTACTACCGTACTATCAAGAGGATTAGCTGCCAAAGGCATTTATCCAGCAGTGGATCCTTTAGATTCAACGTCAACTATGTTACAACCTCGTATCGTTGGCGAGGAACATTATGAAACTGCGCAAAAAGTTAAGCAAACTTCACAACGTTACAAAGAACTTCAGGACATTATAGCTATCCTTGGGTTGGATGAATTATCCGAAGAGGATCGTTTAACTGTAGCAAGAGCACGAAAAATTGAACGGTTCTTATCACAACCCTTCTTTGTGGCAGAAGTATTTACTGGTTCTCCGGGAAAATACGTTGGTCTTGCAGAAACAATTAGGGGGTTTCAACTAATCCTTTCCGGAGAATTAGACAGTCTTCCCGAACAGGCCTTTTATTTGGTAGGTAACATCGATGAAGCTACCGCGAAAGCTATGAACTTATTAAATCTTTGTGTACTGACTCCTAATCGAATTATTTGGGATTCCGAAGTGAAAGAAATCATTTTATCCACTAATAGTGGCCAGATTGGTGTATTACCAAACCACGCCCCTATTGCCACAGCTGTAGATATAGGGCTATTGAGAATAAACGACCAATGGTTAACAGTGGCTCTGATGGGTGGTTTCGCTAGAATAGGTAATAATGAGATTACCGTTTTAGGAAATGATGCGGAAATGAGTACTGACATTGATCCGCAAGAAGCTCAACAAGCTCTTGAAATAGCTGAAGCTAACTTGAGTAGAGCTGAAGGTAAGAGACAAGCAATTGAAGCAAATCTAGCTCTTAGACGAGCTAGGACACGAGTAGAAGCTGTCAATGCTATTTCGATGAAAAATGTAACCGATTCTTTCGTTTCTTTGAGCCACTGGACGTCCGCCGGGAGTTTCGGGTTTAATACCGATATTTTAGCAACAAATCCAATAAATCTAAGTATAGTGCTTGGTGTATTGATTTATTTTGGAAAGGGAGTGTTAAATGATTTATTAGATAATCGAAAACAGAGGATTTTGAGTACTATTCGAAATTCGGAAGAATTACGTAAAGGGGCCATTGATCAACTCGAAAGGGCTCGGGTTCGCTTACGTAAAGTGGAAGTGGAAGCAGAGGAGTATCGAATGAATGGATACTCTGAAATAGAACGAGAAAAAGTAAATTTGATTAATGCTACTAGTGATAGTTTGGAACGATTAGAAAATTACAAAAATGAAACCCTTCGTTTTGAACAACAAAGAGCGATTAATCAGGTCCGACAAAGAGTTTTTCAACAAGCCTTACAAGGAGCTCTAGGGACTCTGAATAGTTGCTTGAATAGTGAGTTACATTTCCGTACGATTCGTGCTAATATTGGCATTCTCGGGGCCATGATGAATCCACTGATTTCTGCCGCTTCTGTTATTGCTGCTGGATTGGCCGTAGGGCTTGCTTCTATTGGACCTGGGGTTGGTCAAGGTACTGCTGCAGGCCAAGCTGTAGAAGGTATTGCAAGACAACCAGAAGCAGAAGGTAAAATACGAGGTACTTTATTGCTTAGTCTAGCTTTCATGGAAGCTTTAACAATTTATGGATTGGTTGTGGCATTAGCACTTTTATTTGCAAATCCTTTTGTTATGAATGTTATACCATGTTCTATTAAAATACTGAAGGGTTTATACGATATATCGGGTGTGGAAGTAGGTCAGCATCTCTATTGGCAAATAGGAGGTTTACAAATCCACGCACAAGTACTTATTACTTCTTGGGTCGTAATTGCTATCTTACTAGGTTCAGTAATCATATCTGTTCGAAATCCACAAACTGTTCCGACCGACGGTCAGAATTTCTTCGAATATGTCCTTGAATTTATTCGAGACTTGAGCAAAACTCAGATTGGAGAAGAATATGGTCCTTGGGTTCCCTTTATTGGAACTATGTTCCTATTTATTTTTGTTTCTAACTGGTCAGGCGCTCTTTTACCTTGGAAAATCATACAATTACCTCATGGGGAATTAGCTGCGCCCACGAACGATATCAATACTACTGTTGCTTTAGCTTTACTTACCTCAGTCGCATATTTTTATGCGGGTATTAGCAAAAAAGGATTGGGTTATTTCGGGAAATACATTCAACCAACTCCAATCCTTTTACCAATTAACATCCTAGAAGATTTTACAAAACCTTTATCTCTTAGTTTTCGACTTTTTGGGAATATATTGGCTGACGAATTAGTAGTTGTTGTTCTTGTTTCTTTAGTCCCTTTAGTAGTTCCTATACCTGTAATGTTTCTTGGATTATTTACAAGTGGTATTCAAGCTCTTATTTTTGCAACATTAGCCGCGGCTTATATAGGCGAATCCATGGAGGGTCATCATATGATATTTTCAACTTTAGAACATATATTAACTCATATTTCTTTTTCCATAATTTCAATTGTGATTACGATTCATGTGATAACCTTATTAGTTCAAGAAATAGTAGGATTACATGATTCATCGGAAAAAGGAATGATAGCTACTTTTTTCTGTATAACAGGATTGTTAGTTTCTCGTTGGATTTCTTCGGGACATTTTCCGTTAAGCAATTTATATGAGTCGTTAATCTTTCTTTCATGTGGTTTCTCTATTATTCATATGATTCCCTATCTTAAAAATGATTTAAGCACAATAACTGTACCAAGTACCATTTTTACTCAAGGCTTTGCCACATCAGGTCTTTCAACTGAAATGCATCAATCTGAAATATTAGTACCCGCTCTCCAATCTCAATGGTTAATGATGCATGTAAGTATGATGTTATTGAGCTATGCAGCTCTTTTATGTGGATCCTTATTATCAGTCGCTCTTTTAGTCATTCGAAAAAATATCGATACTGTTTTTAAGAACAAAAATAAGTCATTTTTTGATGAAATTTTGAATGAAAAAGGAAATCCTTTTAAAGAGGATTCTTTCCTTACATTTCGAAATTATTACAAATATCAATTGACCCAGCGTTTAGATTATTGGAGTTATCGTGTCATTAGTTTAGGGTTTACCTTTTTAACCATAGGCATTCTTTGTGGAGCAGTATGGGCTAATGAAGCGTGGGGATCTTATTGGAATTGGGATCCTAAAGAAACTTGGGCATTTATTACTTGGATCATATTCGCGATTTATTTACATATTACAAATCAAAATTTTCAAGGTACGAATTCGGCACTTGTAGCTTCTATAGGATTTCTTATAATTTGGGTATGCTATTTTGGAATCAATCTATTGGGAATAGGTTTACATAGTTATGGTTCATTCACAATGAAAAAACAGAAAGCATTGGCCCCCCTCCTATATCTTGTATCTATAGTATTTTTGCCCTGGTGGGTCTCTCTCTCATTTAATAAATGTCTGGAACCTTGGGTTACTAATTGGTGGAATACTAGGCAATCCGAAATTTTCTTGAATCATATTCAAGAGAAAAACGTTCTAGAAAAATTCATAGAATTAGAAGAACTATTCCTATTGGACGAAATGATAAAGGAATACCCAGAGACGGATATGCAAAAACTTCATATAGGAATACACAAGGAAACCCTACAATTGGTTAAAACACAGAATGAATATGATCTTCATATCATTTTGCATTTCTCGACAAATATAATTTGTTTCGCTATTCTAAGTGGTTATTTTATTCTGAGTAATGAAGAACTTGTCATTCTTAATTCTTGCGTTCAAGAATTACTTTATAACTTAAGTGATACAATAAAAGCTTTTTTGATTCTTTTAGTTACTGATTTATGGATTGGATTTCACTCAACCCATGGTTGGGAACTAATGATTGGTTCGGTCTACAATGATTTTGGATTAGATCATAACGACCAGATTATATCTGGTCTTGTTTCCACTTTTCCGGTTATTCTAGATACAATTGTGAAGTATTGGATCTTTCATTATTTAAATCGTGTATCTCCTTCGCTTGTAGTGATTTATCATTCAATGAATGAAATGCCTATTGGTGTTCCAAAAGTACCTTTTCGGAGTCCTGGAGAGGAAGATGCGGTTTGGGTTGAC---AACCGACTTTATCGAGAAAGATTACTTTTTTTAGGACAAGAGGTTGATAGCGAAATCTCGAATCAACTTGTTGGCCTCATGGTATATCTCACTAAGGATCTTTATTTGTTTATAAACTCTCCGGGTGGATGGGTAATCCCAGGAATAGCCATTTATGATACTATGCAATTTGTGCCACCGGATGTGCATACAATATGCATGGGATTAGCCGCTTCAATGGGATCTTTCATTCTGGTCGGAGGAGAAATTACCAAACGTCTAGCATTCCCTCACGCTAGGGTTATGATTCACCAACCCGCCAGCTCTTTTTATGAGGCACAAGCGGAATTTATCCTGGAAGCGGAAGAACTGCTGAAACTTCGCGAAACCCTCACAAAGGTTTATGTACAAAGAACGGGTAATCCATTATGGGTTGTATCCGAAGACATGGAAAGGGATGTTTTTATGTCAGCAACAGAAGCCCAAGCTCATGGCATTGTTGATATGAAAGAACAAAAATTGATTCATGAAGGTTTAATTACCGAATCACTTCCCAACGGTATGTTCCGGGTCCGCTTAGATAATGATCTAATTCTAGGTTATGTTTCAGGGAGGATCCGGCGCAGTTTTATACGTATACTACCAGGGGATAGAGTCAAAATTGAAGTAAGTCGTTACGATTCAACCAGAGGACGTATTATTTATAGACTTCGCAACAAAGATGGGTCTTGGTTTCTATATCCGCTTCTCTTTCAGGAGTATATTTATGTATTTGCTCATGATCATGGTTTAAATGGTTCAATCTTTTACCAACCCGTATATGACAATAAATATAGTTCAATACTTGTGAAACGTTTAATTATTCGAATGTATCAACAAAATAATTTGATTAATTCGTTTAATCAGAAGCGATTCGTTGGGCACAATTCTTTTTTTTATTCCCATTTTTTTTCTCAAATGATATCAGAGGGTTTCGCAGTCATTCTAGAAATTCCATTTTCGTTTAAATTAGTATCCTCCCTAGAACAAAAAGAGATATCAAAATCTCATAATTTACGATCTATTCATTCAATATTTCCCTTTTTAGAGGATAAATTATCGCGTTTAAATTATCTGTCAGATATACTAATACCTCATCCCATCCATAAGGAAGTCTTGGTTCAAATACTTCAATTCCGGATCCGGGATGTTCCCTCTTTGCATTTATTGCGGTTCTTTCTTCACGAATATTATAATTGGAATAGTCTTACCACTCCGAAGAAAGAAAATAAAAGACTATTTTGGTTCCTATATAATTCTTATGTATATGAATGCGAATTTATATTAGTGTTTCTTCGTAAACAATCTTCTTATTTACGATTAATATCCTTTGGATCCTTTCTTGAGAGAATATATTTCTATGGAAAGATAGAATATCTT---GTGGTGTGTCGAAATTTTTTTCAATGGGTCTTTAAAGATCCTTTTATGCATTATGTTCGATATCAAGTAAAAGCAGTTCTAGGTTCAAAGGGGACTCTTTTTTTGATGAAGAAATGGAAATCCTACCTTGTCAATTTCTGGCAAGATTATTTTCACTTTTGGTCTCAACCGTGCAAGATTCATATAAATGAATTATCCAACTATTCTTTGTATTATTTGGGTTATCTTTCAGCTGTACTAATAAATCCTTTGATAGTAAGGAATCAAATGCTCGAGAATTCCTATCTAATGGATATTCTTACTAAGAAATTCGATACGATAGTCCCGGTTATTCCTCTTATTAGTTCGTTGTCTAAAGCTAAATTTTGTACCGTATCTGGTCATCCTATTAGTAAGCCGATTTGGACCGATTTATCAGATTGTGATATTATCAATCGATTTGGTCGGATATGTAGAAATGTTTCTCATTATTACAGCGGATCCAAAAAACAGAGTTTGTATCGAATAAAGTATATACTTCGACTTTCGTGTGCTAGAACTTTGGCTCGTAAACATAAAAGTACGGTGCGCACTTTTATGCAAAGATTAAGTTCGGGATTATTAGAAGAAATTTTTACGGAAGAAGAACAAGTTTTTTCTTTGATGATAATTGATACGACAGAAGTACAAACTATCAATTCTTTTTCTACATCGGAATCCTTAAAAGAGGTCTATGGACTCATATGGATTGTACCTATTTTAACCCTTATATTAGGAATTATAATAGGGGTACTAGTAATTGTGTGGTTAGAAAGAGAAATATCCGCCGCAATACAACAACGCATTGGACCTGAATATGCCGGTCCTTTGGGAATTCTTCAAGCTCTAGCAGATGGCACTAAACTACTTTTAAAAGAGGATCTTCTCCCGTCTAGAGGGGATATTCGTTTGTTTAGTATCGGACCATCTATAGCAGTCATATCGATTCTAATAAGTTTTTTAGTAATTCCTTTTGGGTATCGTCTCGTTTTAGCCGATCTCGGTCTAGGTGTTTTTTTATGGATCGCCACTTCCAGTATTGCTCCCATTGGTCTTCTTATGTCAGGATATGGATCAAATAATAAATATTCCTTTTTAGGTGGTCTACGAGCTGCTGCTCAATCTATTAGTTATGAAATACCATTAACTCTATGTGTGTTATCAATATCTCTA---------CGTGCGATTCGTATTGATATAGTTGAAGCACAGTCAAAATATGGTTTTTGGGGGTGGAATCTGTGGCGCCAGCCTATAGGATTTATAGTTTTCCTAATTTCCTCTCTAGCTGAATGTGAGAGATTGCCCTTTGATTTACCAGAGGCGGAAGAGGAATTAGTAGCAGGTTATCAAACTGAATATTCAGGTATTAAGTATGCTTTATTTTATCTTGCTTCTTACTTAAATCTATTAGTTTCTTCATTATTTGTAACGGTTCTTTATTTTGGGGGATGGAATTTTGCTTTTCCGTACATATCCATTCCTGCACTTTTCGGAATAAGTAAAACAGCTGGAGTCTTTGGAATGACAATTGATATCTTTATTACATTAGCTAAAGCTTATTTGTTTTTGTTTATTTCTATCACAACAAGATGGACTTTACCTAGGATGAGAATGGACCAACTATTAAATCTTGGATGGAAATTTCTTTTACCTATATCTCTGGGTAATCTATTATTGACAACTTCTTTCCAACTTTTTTCACTAATGAAAGCGTTTCATTTGCTTCTCTTCCATGGAAGTTTCATTTTCCCAGAATGTATCCTAATTTTTGGCCTAATTCTTCTTCTGATGATCGATTCAACCTCTGATCAAAAAGATAGACCTTGGTTCTATTTCATCTCTTCAACAAGTTTAATAATAAGCATAACGGCCCTATTGTTCCGATGGAGAGAAGAACCTCTAATTAGCTTTTCGGGAAATTTCCAAACGAACAATTTCAACGAAATCTTTCAATTTCTTATTTTACTATGTTCAACCCTATGTATTCCTCTATCCGTAGAGTACATTGAATGTACAGAAATGGCTATAACTGAGTTTCTGTTATTCGTATTAACAGCTACTCTAGGAGGAATGTTTTTATGTGGTGCTAACGATTTAATAACTATCTTTGTAGCTCCAGAGTGTTTCAGTTTATGTTCCTACCTATTATCTGGATATACCAAGAGAGATGTACGGTCTAATGAGGCTACTACGAAATATTTACTCATGGGTGGGGCAAGCTCTTCTATTCTGGTTTATGGTTTCTCTTGGCTATATGGTTCATCTGGGGGGGAGATCGAGCTTCAAGAAATAGTGAATGGTCTTATCAATACACAAATGTATAACTCCCCAGGAATTTCGATTGCGCTTATATCCATCACTGTAGGAATTGGGTTCAAGCTTTCCCCAGCCCCTTTTCATCAATGGACTCCTGACGTATACGAAGGATCTCCCACTCCAGTCGTTGCTTTTCTTTCTGTTACTTCGAAAGTAGCTGCTTTAGCTTCAGCCGCGCGAATTTTCGATATTCCTTTTTATTTCTCATCAAACGAATGGCGTCTTCTTCTGGAAATCCTAGCTATTCTTAGCATGATATTGGGGAATCTCATTGCTATTACTCAAACAAGCATGAAACGTATGCTTGCATATTCGTCCATCGGTCAAATCGGATATGTAATTATTGGAATAATTGTTGGAGACTCAAATGATGGATATGCAAGCATGATAACTTATATGCTGTTCTATATCTCCATGAATCTAGGAACTTTTGCTTGCATTGTATTATTTGGTCTACGTACCGGAACTGATAACATTCGAGATTATGCAGGATTATACACGAAAGATCCTTTTTTGGCCCTCTCTTTAGCCCTATGTCTCTTATCCCTAGGAGGTCTTCCTCCACTAGCAGGTTTTTTCGGAAAACTCTATCTATTCTGGTGTGGATGGCAGGCAGGCCTATATTTCTTGGTTTCAGTAGGACTCCTTACGAGCGTTGTTTCTATCTACTATTATCTAAAAATAATCAAGTTATTAATGACTGGACGAAACCAAGAAATAACCCCTTACGTGCGAAATTATAGAAGATCTCCTTTCAGATCAAACAATTCCATCGAATTGAGTATGACTGTATGTGTGATAGCATCTACTATACCAGGAATATCAATGAACCCAATTCTTGCAATTGCTCAGGATACCCTCTTTATGTTTCTGCTTCACGAATATGATATCTTTTGGGCATTTCTGATAATCTCAAGCATTATTCCTATCTTGGCATTTGTAATTTCTGGACTTTTAGCTCCGGTTAGTGAAGGTCCAGAGAAGCTCTCTAGTTATGAATCGGGTATAGAACCCATGGGGGATGCTTGGTTACAATTCCGAATACGCTATTACATGTTTGCTCTAGTTTTTGTTGTTTTTGATGTTGAAACGGTCTTTCTTTATCCATGGGCAATGAGTTTCGATGTATTGGGTGTATCCGTATTTATTGAAGCTTTAATTTTCGTGCTTATTCCAATTGTTGGTTCAGTTTATGCATGGCGAAAAGGAGCATTGGAATGGTCTATGAGTTATTTTCCTTGGTTAACAATACTTGTTGTTTTACCGATATTCGTGGGTTCTTCAATTTTCTTTCTTCCTCATAGAGGAAATAAGATGTATAGGTGGTATACTATAAGTATTTGTTTATTAGAACTCCTTCTGACGACTTATTTATTCTGTTATCATTTCCAATTGGACGATTCATTAATCCAATTGGAAGAAGATTATAAATGGATAGATATTTTGGATTTTCACTGGAGATTAGGAATTGATGGACTTTCCATAGGACCCATTTTACTGACAGGATTTATCACTACTTTGGCTACTTTAGCCGCTTGGCCAGTTACTCAAAATTCACGATTATTTTATTTCCTGATGTTAGCAATGTACAGCGGCCAAATAGGATCATTTTCTTCTCGAGACCTTTTACTTTTTTTCATCATGTGGGAATTAGAATTAATTCCTGTTTATTTACTTTTATCCATGTGGGGAGGTAAGAAACGTCTCTACTCGGCTACAAAATTCATTTTGTATACAGCTGGGGGTTCCGTTTTTCTCTTAATGGGAGTTTTAGGTATGGGTTTATATGGCTTTAATGAACCGACATTAAATTTTGAAAAATTAGCTAATCAATCATATCCTGCGGCATTGGAAATAATATTTTATTTTGGCTTCCTTATAGCTTATGCTGTCAAATTGCCGATTATACCGCTACATACGTGGTTACCAGATACCCATGGAGAAGCGCATTATAGTACATGTATGCTTTTAGCTGGAATCTTATTAAAAATGGGAGCGTATGGACTCATTCGAATCAATATGGAATTATTACCCCATGCGCATTCTCTATTTTCCCCTTGGTTGGTAATAGTGGGAACGATACAAATAATCTACGCAGCTTCAACCTCTCTTGGCCAACGGAATTTAAAAAAGAGAATAGCCTATTCCTCCGTATCTCACATGGGTTTCATAATTATAGGAATTGGGTCTATAACGGACATGGGACTCAATGGTGCCATTTTACAAATACTCTCTCATGGATTTATTGGTGCTGCACTTTTTTTCTTGGCGGGAACGAGCTGTGATAGAATACGTCTTGTTTATCTCGACGAAATGGGGGGGGTATCAATCCCAATGCCAAAACTATTTACTATGTTCAGTAGTTTTTCGATGGCTTCTCTTGCGCTTCCGGGAATGAGTGGTTTTGTTGCAGAATTAGTAGTATTTTTTGGAATAATTACTAGTCCAAAATTTATTTTAATGCCAAAAATGCTAATTACTTTTGTAATGGCAATTGGGATGATATTGACTCCTATTTATTTATTATCCATGTTACGTCAGATGTTCTACGGATACAAACTATTCAATATCCCAAACTTGAACGATTCTGGACCACGAGAACTATTTGTTTCAATCTGTATCTTTTTACCCATAATAGGAATTGGTATCTATCCTGATTTCGTTTTCTCGCTGTCAATTGACAGGGTACAAGCTATCCTATCTAACTATTTTATGTTCGAGTATGTACTTTTTTTGAGTGTCTATTTATTTTCTATCGGTATATATGGATTAATTACAAGTCGAAACATGGTTAGAGCACTTATGTGTCTTGAGCTTATACTAAATTCGGTTAATATCAATCTCGTAACATTTTCTGATATATTTGATAATCGACAATTAAAAGGAGAAATTTTCTCAATATTTATTATTGCCGTTGCGGCTGCTGAAGCAGCTATTGGACTAGCTATTGTTTCATCGATCTATCGAAACAGAAAATCAACTCGTATCAATCAATCGAATTTGTTGATGGAACATACATATCAATATGCATGGATAATATCTTTTCTTCCACTTCCAGTTACTATGTCAATAGGATTTGGACTTCTACTTATTCCGACAGCAACAAAGAATATTCGTCGTATATGGGCTTTTTCTAGTGTTTTATTGTTAAGTATAGCTATTGTGTTTTCGGCTAATCTGTCTATTCAACAACTAAATGGAAGTTTTATTTATCAATATCTATGGTCTTGGACCATCAATAATGATTTTTCCTTAGAGTTTGGATACTTGATCGATCCACTTACTTCTATTATGTCAATACTAATTACTACTGTTGGAACTATGGTTCTTATTTATAGTGACAATTATATGTCTCATGATCAAGGATACTTGAGATTTTTTGCTTATATGAGTTTTTTCAATGCTTCGATGTTAGGATTGGTTACCAGTTCTAATTTGATACAAATTCATATTTTTTGGGAACTTGTGGGAGTGTGCTCCTATTTGTTAATAGGGTTTTGGTTTACACGACCAATTGCAGCAAGTGCTTGTCAAAAGGCTTTTGTAACTAATCGTGTAGGGGATTTTGGTTTATTATTAGGAATCCTAGGATTTTATTGGATAACAGGTAGTTTCGAATTTCGGGATTTGTTCGAAATAACTAATAATTTATTCTATAATAACGGAATCCGTTCCTTATTTGCTACTTTCTGTGCCTCTTTATTATTCGCCGGTGCAGTTGCTAAATCCGCGCAATTCCCCCTTCATGTATGGTTACCTGATGCTATGGAGGGACCCACTCCAATCTCGGCTCTTATACACGCTGCTACTATGGTAGCAGCGGGAATTTTTCTTGTAGCCCGGCTTCTTCCTCTTTTTATAGGTATACCTTACATAATGAATTTCATTTCTTTAATAGGTATAATAACAGTACTATTAGGGGCTACTTTGGCTCTTGCTCAAAGAGATATAAAAAGAAGTTTAGCCTACTCTACAATGTCTCAATTGGGTTATATTATGTTAGCTCTAGGTATAGGTTCTTATAGAGCTGCTTTATTCCATTTGATTACTCATGCCTATTCTAAAGCTTTATTGTTTTTAGGGTCCGGATCCATTATTCATTCAATGGAACCCATTGTTGGATATTCACCAGATAAGAGTCAAAATATGGTTCTTATGGGCGGTTTAAAAAGATATGTTCCAATTACAAAAACAACTTTTTTAGTAGGTACACTTTCCATTTGTGGTATTCCGCCTCTTGCTTGTTTTTGGTCTAAAGATGAAATTCTTAATGATAGTTGGTTGTATTTTTCAATAATAGCTTGTTTCACAACAGGGTTAACCGCATTTTATATGTTTCGGGTATATTTACTTACTTTTGATGGGTATTTGCGCGTTCATTTTCAAAATTACAGTAGCAATAGCTCGTTCTATTCAATATCTCTATGGGGAAAAGAAGAAGTGGTCAATAATAATATAAGTAATAAGTCAAAAGATGGATATAAAATCGATACAAAAAACGCACGATATCCCGCAAATAAGTATACTTTAATATATCCTCACGAATCAGACAATACTATGCTATTTCCTCTGCTTGTATTGGTACTATTTACTTTGTTTGTTGGATCAATAGGAATTCGTTTTGGGACTATAGGTTTTGATATATTATCAAAATGGTTAAATCCATCGAATCTTTTACATCCAGATTTGGATTCTTCTGTGAATTGGTATGAATTTTTTACAAATGCGATTTTATCAGTAAGTATAGCCCTTTTGGGGTTATTCATAGCATATATTTTATACGGATCTGTTTATTCATTTTTCAAAAATTTTGACTTAATCAATTCATTTGTAAAAGGCGGCCCTAAAAGAATTATTTTAGACCAAATAAAAAATATGATATACAATTGGTCGTATAATCGCGGTTACATAGATATTTTTTATACTAGGTTTTTTACCATAGGTATAAGGAAATTAACTGAACTAACTCAGTTTCTTGATAGATATATAATTGATGGGATTACAAATGGAGTTGGTGTTACAAGTTTCTTTATAGGGGAAGGAATAAAATCGATGGGGGGTGGACGAATCTCTTCTTATTTATTTTTTTATCTATTTTTTGTATCAATATTTTTATTTATTATGGATTTACCTGGGCCAATGCATGATATTCTTGTAGTATTTCTTGGATCAATTCTTGTATTAGGAAGTTTGGGGGTAGTATTATTTACCAATCCCATTTTTTCTGCATTTTCTTTGGGATTGGTTCTTGTTTGTATATCCTTATTTTATATTCCATTGAATTCCTTTTTTGTAGCTGCCGCACAACTCCTTATTTATGTAGGAGCCGTAAATGTCTTAATCATATTTGCAGTAATGTTCATGAATGGTTTAGAATATTCCACTAATTCATATTTTTGGACCATTGGAGATGGAATAACTTCACTGGTTTGTACAAGTATTGTTTTTTCATTAATTACTACTATACCAGATATATCGTGGTACGGAATTATTTGGACTACAAAATCAAACCAAATTATAGAACATGATCTAATAAGTAACGTTCAACAAATCGGGATTCATTTGTCAACAGATTTTTATCTTCCTTTTGAACTCATTTCTATAATTCTTTTAGTTTCCTTGATAGGTGCAATTACTATGGCTCGTCAAATGACTGTACCGGCTACAAGAAAAGACCTCATGATAGTTAATATGGGTCCTCATCACCCATCAATGCATGGTGTTCTTCGGCTGATCGTTACTCTTGATGGTGAGGATGTTATTGATTGTGAACCCATATTGGGCTATTTACACAGAGGAATGGAAAAAATAGCGGAAAACCGAACAATTATACAATATCTACCTTATGTAACACGTTGGGATTATTTAGCCACTATGTTCACAGAGGCAATAACCGTAAATGCACCAGAACAACTAGAAAATGTTCAAATACCTAAAAGAGCGAGCTATCTCAGAGTAATTATGTTGGAATTGAGTCGTATAGCTTCTCATTTGTTATGGCTTGGACCTTTTATGGCAGATATAGGTGCACAAACTCCCTTTTTTTATATTTTCAGAGAGAGAGAATTGATATATGATCTATTCGAAGCCGCCACGGGTATGCGAATGATGCATAACTATTTTCGCATTGGAGGAGTAGCTGCGGATTTACCTTATGGTTGGATAGATAAATGTTTGGATTTTTGCGATTATTTTTTAACAGGAATTGTTGAATATCAAAAACTTATTACTAGAAATCCCATTTTTTTGGAACGAGTTGAGGGAGTGGGCATTATTGGTGGAGAGGAAGCAATAAATTGGGGTTTATCAGGACCAATGTTACGAGCTTCTGGAATCAAATGGGATCTTCGTCAAATTGATAACTATGAATGTTACAATGAATTCGATTGGGAAGTGCAATGGCAAAAGGAAGGAGATTCATTAGCTCGTTATTTAGTACGAATCGGTGAAATGAAAGAGTCCATAAAAATTATTCAACAGGCTCTAGAAGGAATTCCTGGGGGACCCTATGAAAATTTAGAAGTCCGACGCTTTGATGGAGGAAAAAATTCCGAATGGAACGATTTTGAGTATAAATTTATTAGTAAAAAACCTTCCCCAAATTTTGAATTGTCGAAACAAGAACTTTATGTGAGAGTGGAGGCCCCAAAAGGGGAATTAGGAATTTATTTGATAGGTGATAATAGCGTTTTCCCTTGGAGATGGAAAATTCGTCCACCAGGTTTTATCAATTTGCAAATTCTTCCTCAACTAGTTAAAAGAATGAAATTGGCAGACATTATGACAATATTAGGTAGTATAGATATTATTATGGGAGAAGTTGATCGTATGTTTCCCATGATGACTGGATTCATGAATTATGGTCAACAAACAATACGAGCTGCAAGATATATTGGTCAAAGTTTCATAATTACTTTATCCCACACAAACCGTTTACCTGTAACTATTCAATATCCTTATGAAAAATCAATAACATCAGAACGTTTCCGTGGTCGAATTCACTTTGAATTTGATAAATGTATTGCTTGTGAAGTATGTATTCGTGTATGTCCAATAGATCTACCCGTTGTTGATTGGAGATTTGAAAAAGATATGAAAAAAAAACAATTGCTTAATTATAGTATTGATTTCGGGGTCTGTATATTTTGTGGTAATTGTGTTGAATATTGTCCAACAAACTGTTTATCAATGACGGAAGAATATGAACTTTCCACTTTTGATCGTCACGAATTGAATTATAATCAAATTGCTTTGGGTCGGTTACCAATGTCAGTAATTGGAGATTACACAATTCAAACAATTATAAATTCTACTCAGGATCGTTTATCTGATTGGTTAGTCAAGCATGAGCTAGTTCATAGATCTTTGGGTTTCGATTGCCGAGGAATAGAAACTTTACAAATTAAAACCGAGGATTGGGATTCCATTGCTGTCATTTTATATGTATATGGTTACAATTATTTACGCTCCCAATGTGCCTATGATGTAGCACCTGGCGGATTTTTAGCCAGTGTGTATCATCTTACAAGAATACGGTATGGTATAGATAAACCAGAAGAGGTATGCATAAAAGTATTTGCCCAAAGGAATAATCCCAAAATTCCTTCCGTTTTCTGGATTTGGAGAAGTGCCGATTTTCAAGAACGCGAATCTTATGATATGTTAGGAATCTCTTATGATAATCATCCCCGCCTTAAACGCATCTTGATGCCTGAAAGTTGGATAGGATGGCCCCTGCGTAAAGATTATATTACCCCCAATTTTTATGAAATACAAGACGCTCAT---------------------ATGGTCTTAACAGAATATTCAAATAATAAAAAGAAAAAAGAAGAAAAAGAAACAGTTATCAATTTAACGGAACTTCCTTTACTTGACAAAACAACCACCAATTCAGTTATTTCAACTACATTGAATGATCTTTCGAATTGGTCAAGACTTTCCAGTTTATGGCCACTTCTATATGGTACTAGTTGTTGTTTTATTGAATTTGCTTCATTAATAGGTTCGCGATTCGACTTTGATCGGTATGGGTTGGTACCAAGGTCAAGTCCTAGACAAGCGGATCTAATTTTAACAGCCGGCACAGTAACAATGAAAATGGCTCCTTCTTTAGTGAGATTATATGAGCAAATGCCTGAACCAAAATATGTCATTGCTATGGGAGCCTGTACTATTACAGGAGGTATGTTCAGTACTGATTCGTATAGTACTGTTCGTGGAGTCGATAAACTAATTCCTGTCGATGTCTATTTGCCAGGCTGCCCACCTAAGCCAGAGGCAATTATAGATGCTATAACGAAACTTCGTAAGAAGATATCGCGAGAAATCTTTGAAGATAGAACTGTGTCTCAACAGGAAAATCGATGTTTTACTACCAATCACAAGTTTTATGTTCGACGCAGTGTTCATACTATGCAAAAAAAAAATACTTTTTCTTGGGTAAGGGAAAAGATGTCTCGACCCATTTCTATATATGTAATAACTTGGGCATCCATTTCAAATGCATATCCCATTTTTGCGCAGCAGGGTTATGAAAACCCACGAGAAGCAACTGGACGAATTGTATGTGCCAATTGCCATTTAGCTAATAAGCCCGTGGATATTGAAGTTCCGCAAGCGGTGCTTCCTGATACTGTATTTGAAGCAGTTGTTCGAATCCCTTATGATATGCAACTGAAACAAGTTCTTGCCAATGGTAAAAGGGGGGCTTTGAATGTGGGGGCTGTTCTTATTTTACCTGAAGGATTCGAATTAGCTCCCTCCGATCGTATTTCTCCTGAGGTGAAAGAAAAGATAGGAAATCTTTCTTTTCAGAGTTATCGTCCAAATAAAAATAATATTATTGTGATAGGTCCTGTTCCCGGTAAGAAATATAGTGAAATCGTCTTTCCCATTCTTTCCCCCGATCCTGCTACAAGGAAAGATGTTCACTTCTTAAAATATCCCATATATGTAGGTGGGAATAGAGGAAGGGGTCAAATTTATCCTGATGGGAGCAAGAGTAACAATACAGTCTATAATGCTACATCCGCGGGTATAGTAAGTAAAATAGTACGTAAAGAAAAAGGAGGATATGAAATAACCATAGTTGATGCATCGGGACATCAAGTGGTTGATATTATACCTCCAGGACCAGAACTTCTTGTTTCAGAAGGTGAATCCATCAAACTTGATCAACCATTAACAAGTAATCCCAATGTAGGAGGGTTTGGTCAGGGAGATGCAGAAATAGTGCTTCAAGACCCATTACGCGTTCAAGGCCTTTTGTTCTTTTTGGCATCCGTTATTTTGGCACAAGTTTTTTTGGTTCTTAAAAAGAAACAGTTTGAAAAGGTTCAATTGTACGAAATGAATTTCCTCAATAAAGTATATGATTGGTTTGAAGAGCGTCTCGAGATTCAGGCGATTGCAGATGATATAACTAGTAAATATGTTCCCCCTCATGTCAACATATTTTATTGTTTAGGGGGGATCACACTTACTTGTTTTTTAGTACAGGTAGCTACAGGTTTTGCTATGACTTTTTATTATCGTCCAACCGTTACAGAGGCTTTTTCTTCTGTTCAATACATAATGACTGAGGCTAACTTTGGTTGGTTAATTCGATCAGTGCATCGATGGTCAGCAAGTATGATGGTTTTAATGATGATCCTGCACGTATTTCGTGTGTACCTCACAGGTGGATTTAAAAAACCCCGCGAATTAACTTGGGTTACAGGTGTAGTTTTGGCTGTATTGACTGCATCTTTTGGTGTAACTGGTTATTCCTTACCTCGGGACCAAATTGGTTATTGGGCAGTTAAAATTGTAACAGGTGTACCTGAAGCTATTCCTGTAATAGGATCGCCTTTGGTGGAGTTATTACGTGGAAGTGCTAGTGTGGGTCAATCCACTTTGACCCGTTTTTATAGTTTACACACTTTTGTATTGCCCCTTCTTACTGCCGTATTTATGTTAATGCATTTTCCAATGATACGTAAACAAGGTATTTCAGGTCCTTTAATCCCAATAACAAAGAAACCTGACTTGAATGATCCTGTATTAAGAGCTAAATTAGCTAAAGGAATGGGGCATAATTATTATGGGGAACCCGCATGGCCCAACGATCTTTTATATATTTTTCCAGTAGTTATTTTAGGTACTATTGCATGTAATGTAGGTTTAGCGGTTCTAGAACCGTCAATGATTGGTGAACCGGCAGACCCATTTGCAACTCCTTTGGAAATATTACCGGAATGGTACTTCTTTCCCGTATTTCAAATACTACGTACAGTACCTAATAAGTTATTGGGTGTTCTTTTAATGGTTTCAGTACCAACAGGATTATTGACAGTACCCTTCTTGGAAAATGTCAATAAATTCCAAAATCCATTTCGTCGTCCAGTAGCTACAACAGTCTTTTTGATCGGTACCGCAGTAGCTCTTTGGTTAGGTATTGGAGCAACATTACCTATTGATAAATCCCTAACTTTAGGTCTTTTTATGATTGAAGTTTTTCTATTTGGAATCGTTTTAGGCCTAATTCCTATTACCTTGGCAGGATTATTTGTAACGGCATATTTACAATACAGACGTGGTGATCAGTTGGACCTTATGTCCACTATAACTAGTTATTTCGGTTTTCTACTGGCTGCTTTAACTATAACCCCAGCTCTATTTATTGGTTTGAACAAGATACGACTTATTATGGATATAGTAAGTCTCGCTTGGGCTGCTTTAATGGTAGTCTTTACATTTTCCCTCTCGCTCGTAGTATGGGGAAGGAGTGGACTTATGATTATTCGTTCGCCGGAACCAGAAGTGAAAATTGTTGTAGATAGGGATCCCATAAAAACGTCTTTCGAGGAATGGGCTAGACCTGGCCATTTTTCAAGAACAATAGCTAAGGGCCCCGATACTACCACTTGGATCTGGAACCTACATGCTGATGCTCACGATTTCGATAGTCATACCAGTGATTTGGAGGAGATCTCTCGAAAAGTATTTAGTGCTCATTTCGGTCAACTTTCCATTATCTTTCTTTGGCTGAGTGGTATGTACTTCCATGGCGCTCGTTTTTCCAATTATGAAGCATGGCTAAGTGATCCTACTCACATTGGGCCTAGTGCTCAGGTAGTTTGGCCTATAGTGGGTCAAGAAATATTGAATGGCGATGTGGGCGGGGGTTTTCGAGGAATACAAATAACCTCCGGGTTTTTTCAGATTTGGCGAGCATCCGGAATAACTAGTGAATTACAACTCTATTGTACCGCCATTGGCGCGTTAGTCTTTGCATCATTAATGCTTTTTGCTGGCTGGTTCCATTATCACAAGGCCGCCCCAAAATTAGCTTGGTTCCAAGATGTAGAATCCATGTTGAATCACCACCTAGCGGGATTACTAGGACTTGGGTCTCTTTCTTGGGCAGGACATCAAATCCATGTATCTTTACCGATTAACCAATTTCTCGACGCCGGAGTTGATCCTAAAGAGATACCACTTCCTCACGAATTTATCTTGAATCGGGATCTTTTGGCTCAACTTTATCCTAGTTTTGCTGAGGGAGCAACTCCTTTTTTCACTTTGAATTGGTCAAAATACGCGGAATTTCTAACTTTTCGTGGAGGATTAGATCCAATAACAGGGGGTCTATGGCTGAGTGATATTGCACACCACCATTTAGCTATTGCTATTCTTTTCCTGATCGCCGGTCATATGTATAGGACTAATTGGGGTATTGGTCATGGTCTTAAAGACATTTTAGAGGCTCATAAAGGTCCATTTACAGGCCAGGGCCATAAAGGCCTTTATGAAATCTTAACAACGTCGTGGCATGCTCAATTATCTCTTAACCTGGCTATGTTAGGCTCTTTAACCATTGTTGTAGCTCACCATATGTATTCTATGCCTCCCTATCCATACCTAGCTACTGATTATGGTACACAACTTTCGTTGTTTACACATCACATGTGGATCGGTGGGTTTCTTATAGTTGGTGCTGCTGCACATGCAGCCATTTTTATGGTAAGAGACTACGATCCAACTACTCGATACAACGACCTATTAGATCGTGTTCTTAGGCACCGTGATGCAATCATATCACATCTTAACTGGGCATGTATATTTCTAGGTTTTCACAGTTTTGGCTTGTACATTCATAATGATACCATGAGTGCTTTAGGACGCCCACAAGATATGTTTTCAGATACTGCTATACAATTACAACCTATTTTTGCGCAATGGATACAAAACACTCATGCTTTAGCACCTGGCCTAACAGCTCCTGGTGCAACAACAAGTACCAGCTTAACTTGGGGGGGTGGTGAGTTAGTAGCAGTGGGCGGCAAAGTCGCTTTGTTACCTATTCCATTAGGAACCGCAGATTTTTTAGTCCATCACATTCATGCATTTACGATCCATGTGACTGTATTAATACTACTGAAAGGTGTTCTATTTGCTCGCAGTTCACGTTTGATACCTGATAAAGCAAATCTCGGTTTTCGTTTCCCTTGTGATGGGCCTGGAAGAGGAGGAACATGTCAAGTATCCGCCTGGGATCATGTCTTCTTAGGTTTATTTTGGATGTACAATGCAATTTCGGTAGTTATTTTCCATTTCAGTTGGAAAATGCAGTCGGATGTTTGGGGTACTATAAGTGATCAAGGTGTAGTAACTCATATCACAGGAGGAAACTTTGCACAGAGTTCCATTACTATTAATGGATGGCTTCGAGATTTCTTATGGGCACAAGCATCTCAGGTAATTCAGTCTTACGGTTCTTCATTATCTGCATATGGTCTTTTTTTCTTAGGTGCTCATTTTGTCTGGGCTTTCAGTTTAATGTTTCTATTCAGTGGCCGTGGTTATTGGCAAGAACTTATTGAATCTATCGTTTGGGCTCATAACAAATTAAAAGTTGCTCCTGCTACTCAGCCTAGAGCCTTGAGCATTGTACAAGGACGTGCTGTAGGAGTAACCCATTACCTTCTGGGTGGAATTGCCACAACATGGGCATTCTTCTTAGCAAGAATTATTGCAGTAGGAATGGCATTAAGATTTCCGGGGTTTAGCCAAGGCTTAGCTCAGGACCCCACTACTCGTCGTATTTGGTTTGGTATTGCTACCGCACATGACTTCGAGAGTCATGATGATATTACTGAGGAACGTCTCTATCAGAACATTTTTGCTTCTCACTTTGGTCAGTTAGCAATAATCTTTCTGTGGACGTCCGGAAATCTCTTTCATGTAGCTTGGCAAGGAAATTTTGAGTCATGGATACAAGACCCTTTACATGTAAGACCTATTGCTCATGCAATTTGGGATCCTCATTTTGGTCAACCAGCTGTAGAAGCCTTTACTCGAGGGGGCGCTACTGGCCCAGTGAATATCGCTTATTCCGGTGTTTATCAGTGGTGGTACACAATCGGATTACGCACTAATGAGGATCTTTATACTGGAGCTCTTTTTCTATTATTTCTTTCTGCTATATCCTTACTAGGTGGTTGGTTACACCTACAACCCAAATGGAAACCAAGTGTTTCGTGGTTCAAAAATGCCGAATCTCGCCTCAATCATCATTTGTCAGGACTTTTCGGAGTAAGTTCCTTGGCTTGGACAGGACATTTAGTTCATGTAGCTATTCCCGGATCCAGGGGAGAGTACGTTAGATGGAATAATTTTTTAGACGTATTACCCTATCCTCAAGGGTTGGGACCCCTTTTTACGGGCCAGTGGAATCTTTATGCTCAAAACCCTGATTCGAGTAGCCATTTATTTGGTACTTCCCAAGGAGCGGGAACTGCCATTCTAACTCTTCTCGGGGGATTCCATCCACAAACGCAAAGTTTATGGCTGACCGATATGGCTCATCATCATTTAGCTATTGCATTTATTTTTCTCATTGCTGGTCATATGTATAGAACGAATTTCGGGATTGGTCATAGTATCAAAGATCTTTTAGAAGCACATATTCCTCCAGGGGGTCGATTAGGACGTGGACATAAGGGTCTTTATGACACAATCAATAATTCGATTCATTTTCAATTAGGTCTTGCTCTAGCCTCTTTAGGCGTTATTACTTCCTTGGTAGCTCAACATATGTACTCTTTACCCGCTTACGCATTCATAGCACAAGACTTTACTACACAAGCTGCATTATATACTCATCACCAATACATCGCAGGGTTTATCATGACAGGAGCCTTTGCTCATGGAGCTATATTCTTCATTAGGGATTACAATCCGGAACAGAATGAAGATAATGTATTGGCAAGAATGCTAGACCATAAAGAAGCTATCATATCTCATTTAAGTTGGGCCAGCCTATTTTTGGGGTTCCATACCTTGGGACTTTATGTTCATAACGACGTCATGCTCGCTTTTGGTACTCCGGAAAAACAAATCTTGATCGAACCGATATTTGCCCAATGGATACAATCTGCTCATGGTAAGACTTCATATGGATTCGATGTACTCTTATCTTCAACGAATGGCCCAGCATTCAATGCTGGTCGAAGCATATGGTTACCGGGCTGGTTGAGTGCTATTAATGAGAATAGTAATTCACTCTTCTTGACAATAGGTCCTGGGGATTTCTTGGTTCATCATGCTATTGCTTTAGGTTTGCATACAACTACATTGATTTTAGTAAAAGGTGCTTTAGATGCGCGTGGTTCCAAGTTAATGCCAGATAAAAAGGATTTCGGTTATAGTTTTCCTTGCGACGGCCCAGGACGCGGGGGTACTTGTGATATTTCCGCTTGGGACGCATTTTATTTGGCAGTTTTCTGGATGTTAAATACCATTGGATGGGTTACTTTTTATTGGCATTGGAAACACATCACATTATGGCAGGGTAACGTTTCACAATTTAACGAATCCTCCACTTATTTGATGGGATGGTTAAGAGATTATCTATGGTTAAACTCTTCACAACTTATTAATGGATATAACCCTTTTGGTATGAATAGTTTATCCGTATGGGCATGGATGTTCTTATTTGGACATCTTGTTTGGGCTACTGGGTTTATGTTCTTAATTTCCTGGCGTGGATATTGGCAGGAATTGATTGAAACTTTAGCATGGGCTCATGAACGCACACCTTTAGCTAATTTGATTCGATGGAGAGATAAGCCAGTGGCTCTTTCCATTGTGCAAGCAAGATTGGTTGGATTAGCCCACTTTTCCGTAGGTTATATATTCACTTATGCAGCTTTCTTGATTGCCTCCACATCCGGAAAATTTGGTATGTCACATTCAGTAAAAATTTATGATACATGTATAGGTTGTACTCAATGTGTACGAGCCTGCCCAACAGATGTATTGGAAATGATACCTTGGGACGGATGTAAAGCTAAGCAAATAGCTTCCGCACCAAGAACCGAGGATTGCGTAGGTTGTAAGAGATGTGAATCCGCTTGTCCAACAGATTTTTTGAGTGTCCGCGTTTATTTAGGGCCTGAAACAACTCGCAGCATGGCTCTATCTTATATGACAGATCTCAACTTACCTTCTATTTTTGTACCTTTAGTAGGCTTAGTATTTCCGGCAATTGCAATGGCTTCTTTATTTCTTCATGTCCAAAAAAATAAGATTGTCATGCGAGATATAAAAACATATCTCTCCGTGGCACCTGTGCTAAGTACTCTATGGTTTGGGTCTTTAGCGGGTCTATTGATAGAAATTAATCGTTTATTCCCAGATGCCTTATCATTTCCCTTTTTTATGACTGCAATTTTAGAGAGACGCGAAAGTACAAGCCTATGGGGCCGCTTTTGCAACTGGATAACCAGCACTGAAAACCGTCTTTATATTGGATGGTTCGGTGTTTTGATGATCCCTACTTTATTGACCGCAACTTCCGTATTTATTATCGCCTTCATCGCTGCTCCTCCAGTAGATATTGATGGTATTCGTGAACCTGTTTCTGGTTCTCTACTATATGGAAATAATATCATTTCCGGTGCCATTGTTCCTACTTCTGCAGCTATTGGTTTGCATTTTTACCCAATTTGGGAAGCAGCATCCGTTGATGAGTGGTTATACAACGGCGGTCCTTATGAGCTAATTGTTCTACACTTCTTACTTGGTGTAGCTTGTTACATGGGTCGTGAGTGGGAACTTAGTTTCCGTCTGGGTATGCGTCCTTGGATTGCTGTTGCATATTCAGCTCCTGTTGCAGCTGCTACTGCCGTTTTCTTGATCTATCCTATCGGTCAAGGAAGTTTTTCTGATGGTATGCCTTTAGGAATTTCTGGTACTTTCAACTTTATGATTGTATTCCAGGCGGAACACAACATCCTTATGCATCCATTTCACATGTTAGGTGTAGCTGGTGTATTCGGCGGCTCCCTATTCAGTGCTATGCATGGTTCCTTGGTAACCTCTAGTTTGATCAGGGAAACTACTGAAAACGAGTCTGCTAATGCAGGTTACAGATTCGGGCAAGAGGAAGAGACTTATAATATCGTAGCTGCTCATGGTTATTTTGGCCGATTGATCTTCCAATATGCTAGTTTCAACAATTCTCGTTCTTTACATTTCTTCTTGGCTGCTTGGCCTGTAGTAGGTATCTGGTTCACTGCTTTAGGTATTAGTACTATGGCTTTTAATCTAAATGGTTTCAATTTCAACCAATCTGTAGTTGACAGTCAGGGTCGTGTCATTAACACCTGGGCTGATATCATAAATCGCGCTAACCTTGGTATGGAAGTAATGCATGAACGTAATGCTCACAACTTCCCTCTAGATCTAGCTGCTGTTGAAGTTTCATCTACAAACGGAATGGGTTTGCCTTGGTATCGTGTTCATACTGTCGTATTGAATGATCCCGGTCGATTGCTTTCTGTCCATATAATGCATACAGCTCTAGTTTCTGGTTGGGCCGGCTCAATGGCTCTATACGAATTAGCGGTTTTTGATCCTTCTGACCCCGCTCTGGATCCAATGTGGAGACAAGGTATGTTCGTTATACCTTTCATGACTCGGTTAGGAATAACCAATTCATGGGGTGGTTGGAGTATTTCGGGGGGAACTATAACGAATCCGGGTATTTGGAGTTATGAAGGTGTGGCGGGTGCACATATTGTGTTTTCTGGTTTGTGCTTCTTGGCAGCTATCTGGCATTGGGTATATTGGGACCTAGAAATATTCTGTGATGAACGTACGGGCAAACCCTCTTTGGATTTGCCTAAAATCTTTGGCATTCATTTATTTCTCTCAGGGGTAGCTTGTTTTGGCTTTGGCGCATTTCATGTAACAGGTTTGTATGGTCCTGGAATATGGGTGTCCGATCCTTATGGACTAACAGGAAAAGTACAACCTGTAAATCCTGCATGGGGCGCAGAAGGTTTTGATCCTTTTGTTCCCGGAGGAATAGCTTCCCATCATATCGCAGCGGGTACATTGGGCATATTAGCAGGTTTATTCCATCTGAGTGTCCGCCCGCCCCAACGTCTATACAAAGGATTACGTATGGGGAATATTGAAACTGTTCTTTCTAGTAGTATCGCCGCTGTTTTTTTTGCAGCTTTCGTTGTTGCCGGAACTATGTGGTATGGTTCAGCAACTACCCCAATCGAATTATTTGGTCCTACTCGTTATCAGTGGGATCAAGGATACTTTCAGCAAGAAATATATCGAAGAGTTAACGCCGGACTAGCCGAAAATTTGAGTTTATCCGAAGCTTGGTCTAAAATTCCAGAAAAATTAGCTTTTTATGATTACATTGGTAATAATCCGGCAAAAGGGGGATTATTCAGAGCGGGCTCAATGGACAATGGGGATGGAATAGCTGTTGGGTGGTTAGGTCACCCCGTCTTTAGAGATAAAGAGGGGCGTGAACTTTTTGTACGTCGTATGCCCACTTTTTTTGAAACATTTCCGGTGGTTTTGGTAGATGGAGATGGGATTGTGAGAGCCGATGTTCCTTTTAGAAGGGCAGAATCAAAGTATAGTGTTGAACAAGTGGGTGTAACTGTCGAGTTCTATGGTGGCGAACTCAATGGAGTCAGTTATAGTGATCCTGCTACTGTGAAAAAATATGCTAGACGTGCTCAATTAGGTGAAATTTTTGAATTAGATCGGGCTACTTTAAAATCGGATGGTGTTTTTCGTAGCAGCCCAAGGGGTTGGTTCACTTTTGGACATGCCAACTTTGCCTTGCTCTTCTTTTTCGGACATATTTGGCATGGTGCTAGAACCTTGTTCAGAGATGTTTTTGCTGGTATTGATCCAGATTTGGATGTTCAAGTGGAATTTGGAGCATTCCAAAAAGTTGGAGATCCAACTACAAGAAGACAAGTAGTCATGAAAACCTTATATTCCCTGAGGAGGTTCTACCACGTGGAAACGCTCTTTAATGGAACTTTAGCTTTAGCTGGTCGTGACCAAGAAACCACCGGTTTCGCTTGGTGGGCCGGAAATGCCAGACTTATCAATTTGTCCGGTAAACTACTTGGAGCTCACGTAGCTCATGCTGGATTAATCGTATTCTGGGCCGGAGCAATGAATCTATTTGAAGTAGCTCATTTCGTACCAGAAAAACCCATGTATGAACAAGGATTGATTTTACTTCCGCACCTAGCTACTCTAGGTTGGGGAGTAGGTCCGGGGGGAGAGGTTATAGACACCTTTCCATACTTTGTATCTGGAGTACTTCACTTAATTTCCTCTGCAGTCTTAGGCTTTGGCGGTATTTATCATGCGCTTCTTGGGCCTGAGACTCTTGAAGAATCTTTTCCATTCTTCGGTTATGTATGGAAAGATAGAAATAAAATGACTACCATTTTGGGTATTCACTTAATTTTGTTAGGTATAGGTGCTTTTCTTCTAGTATTCAAGGCTCTTTATTTTGGAGGTATATATGATACTTGGGCCCCGGGGGGAGGAGATGTAAGAAAAATTACCAATTTGACCCTTAGCCCAAGTGTTATATTTGGCTATTTACTAAAATCTCCTTTTGGAGGAGAGGGGTGGATTGTTAGTGTGGACGATTTAGAAGATATAATTGGAGGACATGTATGGTTAGGTTCCATTTGTATACTTGGTGGAATTTGGCATATCTTAACCAAACCTTTTGCATGGGCTCGCCGTGCATTTGTATGGTCTGGAGAAGCTTATTTGTCTTATAGTTTAGGTGCTTTATCTGTCTTTGGTTTCATCGCTTGTTGTTTCGTCTGGTTTAATAATACCGCTTATCCTAGTGAGTTTTACGGACCTACTGGGCCAGAAGCTTCTCAAGCTCAAGCATTTACCTTTCTAGTTAGAGACCAACGTCTTGGAGCTAATGTGGGATCCGCCCAAGGACCTACTGGTTTAGGTAAATATCTAATGCGTTCCCCGACCGGAGAGGTTATTTTTGGAGGAGAAACTATGCGCTTTTGGGACCTTCGTGCTCCTTGGTTAGAACCTTTAAGGGGTCCCAATGGTTTGGACTTGAGTAGGCTGAAAAAAGATATACAGCCTTGGCAAGAACGACGTTCGGCAGAATATATGACTCATGCTCCTTTAGGTTCTTTAAATTCCGTGGGTGGCGTAGCTACCGAGATCAATGCAGTCAATTATGTCTCTCCTAGAAGTTGGTTATCGACCTCCCATTTTGTTCTAGGATTCTTCTTCTTTGTAGGACATTTGTGGCATGCGGGAAGGGCCCGTGCAGCTGCTGCAGGCTTTGAAAAAGGGATCGATCGTGATTTGGAACCTGTTCTTTCCATGACCCCTCTTAACATGACTATAGCCCTTGGTAGATTTACCAAAGAAGAAAATGATCTATTTGATATCATGGATGACTGGTTACGTAGAGACCGTTTCGTTTTTGTAGGTTGGTCTGGTCTATTACTCTTTCCTTGTGCGTATTTCGCTGTAGGAGGTTGGTTTACGGGTACAACTTTTGTAACTTCATGGTATACCCATGGGTTGGCCAGTTCCTATTTGGAAGGTTGCAATTTCTTAACCGCTGCAGTTTCCACTCCTGCGAATAGTTTAGCACATTCTTTGTTGCTACTATGGGGTCCTGAAGCACAAGGAGATTTTACTCGTTGGTGTCAATTAGGCGGTCTGTGGACTTTTGTTGCTCTCCATGGTGCTTTCGCACTAATAGGTTTCATGTTACGTCAATTTGAACTTGCTCGATCTGTTCAATTGCGACCTTATAATGCAATTGCATTCTCCGCTCCAATTGCAGTTTTTGTTTCCGTATTCTTGATTTATCCACTGGGTCAATCTGGTTGGTTCTTTGCGCCGAGTTTTGGCGTAGCAGCTATATTTCGATTCATCCTCTTTTTCCAAGGATTTCATAATTGGACGTTAAACCCATTTCATATGATGGGGGTTGCCGGAGTATTAGGCGCTGCTCTACTATGCGCTATTCATGGTGCTACCGTGGAAAATACTTTATTCGAAGATGGTGACGGTGCAAATACATTCCGTGCTTTTAACCCAACCCAAGCTGAAGAGACTTATTCAATGGTCACTGCTAACCGCTTTTGGTCCCAAATCTTCGGGGTTGCTTTTTCCAATAAACGTTGGTTACATTTCTTTATGCTATTTGTACCAGTAACTGGTTTATGGATGAGTGCTATTGGGGTAGTCGGTCTGGCTCTGAACCTACGTGCCTATGACTTCGTTTCCCAAGAAATCCGTGCAGCAGAAGATCCTGAATTTGAGACTTTCTACACCAAAAATATTCTCTTAAACGAAGGTATTCGTGCTTGGATGGCGGCTCAGGATCAGCCTCATGAAAACCTTATATTCCCTGAGGAGGTTCTACCACGTGGAAACGCTCTTATGTCTGGAAGCACGGGAGAACGTTCTTTTGCCGATATTATTACCAGTATTCGATACTGGGTCATTCATAGCATTACTATACCTTCCCTATTCATTGCGGGTTGGTTATTCGTCAGTACAGGTTTAGCTTATGACGTGTTTGGAAGTCCTCGGCCAAACGAGTATTTCACAGAGAGCCGACAAGGGATTCCATTGATAACCGGCCGTTTTGATTCTTTGGAACAACTCGATGAATTTAATAAATCCTTTATGACCATAGATCGAACCTATCCAATTTTTACAGTGCGATGGTTGGCTGTTCACGGACTAGCTGTACCTACCGTTTCTTTTTTGGGGTCAATATCAGCAATGCAGTTCATCCAACGAATGGCTACACAAAGCGTTGAGGGTAGTTCTAGGTCTGGTCCAAGACGGACTACTGTAGGGGAATTATTGAAACCATTGAATTCGGAATATGGTAAAGTAGCTCCGGGCTGGGGAACTACACCACTAATGGGGGTCGCAATGGCTCTATTTGCAGTATTCTTATCTATAATTTTGGAAATTTATAATTCTTCTGTTTTACTGGATGGAATTTCAATGAGTATGCTTACTCTCAAACTCTTTGTTTACACAGTAGTGATATTCTTTGTTTCTCTCTTCATCTTCGGATTCTTATCTAATGATCCAGGACGTAATCCTGGGCGTGAGGAAATGGCCGATACCACTGGAAGGATTCCTCTTTGGCTGATAGGTACTGTAACTGGTATTCTTGTGATCGGTTTAATAGGTATTTTCTTTTACGGCTCATATTCTGGGTTGGGTTCATCTCTCATGCTTAATATCTTTAGTTTAATCTGTATCTGTCTTAATTCTGTCCTTTATTCGAATAATTTTTTCTTTGCTAAATTGCCTGAAGCTTATGCAATTTTCAATCCAATCGTAGATTTTATGCCTGTCATACCTGTACTCTTTTTTCTCTTAGCCTTTGTTTGGCAAGCTGCTGTAAGTTTTCGAATGACACAATCAAACCCGAATGAACAAAATGTTGAATTGAATCGTACCAGTCTATACTGGGGTTTATTACTCATTTTTGTACTTGCTGTTTTATTTTCAAATTATTTCTTCAATATGGAAGTAAATATTCTTGCATTTATTGCTACTGCACTGTTCATTCTAGTTCCTACTGCCTTTTTACTTATTATCTACGTAAAAACAGTCAGTCAAAATGATATGGAAACAGCAACCCTAGTCGCCATCTCCATATCTGGTTTACTTGTAAGCTTTACTGGGTATGCCCTATATACTGCTTTTGGGCAACCCTCTCAACAACTAAGAGATCCATTCGAAGAACACGGGGACATGGAAGCATTGGTTTATACATTCCTTTTAGTTTCGACTTTAGGAATCATTTTTTTCGCTATCTTTTTTCGAGAACCACCAAAGGTTCCAACTAAAAAAATGACTATTGTTTTCCAATTAGCTGTTTTTGCATTAATTGCGACTTCATCAATCTTACTGATTAGTGTACCCGTTGTATTTGCTTCTTCTGATGGTTGGTCAAGTAACAAAAATGTTGTATTTTCCGGTACATCATTGTGGATTGGATTAGTTTTTCTGGTAGCGATTCTTAATTCTCTCATCTCTATGTCACCACAAACAGAGACTAAAGCAAGTGCTGGATTTAAAGCTGGTGTTAAAGATTACAAATTGACTTATTATACTCCTGAGTATGAAACCAAGGATACTGATATCTTGGCAGCATTCCGAGTAACTCCTCAACCTGGAGTTCCGCCTGAAGAAGCAGGGGCAGCCGTAGCTGCTGAATCTTCTACTGGTACATGGACAACTGTGTGGACTGATGGTCTTACAAGTCTTGATCGTTACAAAGGACGATGCTATCACATCGAGCCCGTTCTTGGGGAGGAAAATCAATATATTGCTTATGTTGCTTATCCTTTAGACCTTTTTGAAGAGGGTTCTGTTACTAACATGTTTACTTCCATTGTGGGTAATGTATTTGGTTTCAAAGCCCTGCGAGCTCTACGTTTGGAGGATTTACGAATTCCCACTTCTTATTCAAAAACTTTCCAAGGTCCGCCACACGGCATCCAAGTTGAAAGAGATAAGTTGAACAAGTACGGTCGTCCCCTATTGGGATGTACTATTAAACCAAAATTGGGATTATCCGCAAAGAATTACGGTAGGGCGGTTTATGAATGTCTACGTGGTGGACTTGATTTTACCAAAGATGATGAAAACGTAAACTCACAACCATTTATGCGCTGGAGAGACCGTTTCTTATTTTGTGCCGAAGCGCTTTATAAAGCGCAAGCCGAAACGGGTGAAATCAAAGGACATTACTTGAATGCCACTGCGGGTACATGTGAAGAAATGATGAAAAGGGCTGTATTTGCCAGAGAATTAGGAGTCCCTATCGTAATGCATGACTACTTAACTGGGGGATTCACTGCAAATACTAGCTTGGCTCATTATTGCCGTGACAACGGCCTACTTCTTCATATCCATCGCGCAATGCATGCAGTTATTGATAGACAGAAAAATCATGGTATGCATTTTCGTGTACTAGCTAAAGCATTACGTATGTCTGGTGGAGATCATATTCACGCTGGTACAGTAGTAGGTAAACTGGAAGGGGAGCGCGAGATGACTTTAGGTTTTGTTGATTTATTACGTGATGATTATATTGAAAAAGATCGAAGTCGCGGTATTTTTTTCACCCAAGATTGGGTCTCTATGCCAGGTGTTCTGCCTGTGGCTTCGGGGGGTATTCATGTTTGGCATATGCCTGCTCTGACCGAAATCTTTGGAGATGATTCCGTATTACAGTTTGGCGGAGGAACTTTAGGACACCCTTGGGGAAATGCACCGGGTGCAGTAGCTAATCGAGTGGCTTTAGAAGCGTGTGTACAAGCTCGTAATGAGGGACGTGATCTTGCTCGTGAAGGTGTTGAAATTATCCGTGAAGCTGCCAAATGGAGTCCTGAACTAGCGGCTGCTTGTGAAGTATGGAAAGAGATCAAATTTTTCGACCCAGTGGATAAGCTAGATGTCATGATTCAACCTCAGACTCTTTTGAATGTAGCGGATAACAGCGGAGCTCGAGAATTGATGTGTATTCGAATCATAGGAGCTGGCAATAAACGATATGCTCATATTGGTGACGTTATTGTTGCTGTAATCAAAGAAGCAGTGCCTAATATGCCGCTACAAAGATCAGAAGTTATTAGAGCTGTAATTGTACGTACTTGTAAAGAACTTAAACGCGACAACGGTATCATAATACGATATGATGACAATGCGGCGGTTGTCATTGATCAAGAAGGAAATCCAAAAGGAACTCGAGTTTTTGGTGCAATAACTCGGGAATTGAGACAGTTTAATTTTACTAAAATAGTTTCCTTGGCTCCCGAAGTATTAATGAAGGGAATATCTTGTCGAGGCAATCATATTTGTTTAGGCAAATATGCTCTTCAGGCACTTGAACCCGCTTGGATCACAGCTAGACAAATCGAAGCAGGGCGAAGAGCAATGACACGATATGTGCGTCGTGGTGGAAAAATATGGGTACGCATATTTCCCGACAAACCTGTTACAGTAAGGCCCGCGGAAACACGTATGGGTTCGGGGAAGGGATCCCCCGAATATTGGGTATCCGTTGTTAAACCAGGCCGAATACTTTATGAAATGGGCGGAGTATCAGAAACTGTAGCCAGAGCCGCTATTTCAATAGCTGCGTCCAAAATGCCTATACGAACTCAATTTGTTACGGCGATACATTTATACAAAACTTCTACCCCGAGCACACGCAATGGAGCCGTAGACAGTCAAGTGAAATCCAATCCACGAAATAATTTGATCCATGGACAGCATCGTTGTGGTAAAGGTCGTAATGCCAGAGGCATCATTACTGCAGGGCATAGAGGGGGAGGTCATAAGCGTCTATACCGTAAAATCGATTTTCGACGGAATGAAAAAGACATATCTGGTAGAATCCTAACCATAGAATACGACCCTAATCGAAATGCATACATTTGTCTCATACACTATGGGGATGGTGAGAAGAGATATATTTTACATCCCAGAGGGGCTATAATTGGAGATACCATTGTTTCTGGTACAGAAGTTCCTATATCAATGGGAAATGCCCTACCTTTGACCGATATGCCCTTAGGCACGGCCATACATAACATAGAAATCACACTTGGAAAGGGTGGACAATTAGCTAGAGCAGCGGGTGCTGTAGCGAAACTGATTGCAAAAGAGGGTAAATCGGCCACATTAAGATTACCATCTGGGGAGGTCCGTTTGATATCCAAAAACCGCTTAGCAACAGTCGGACAAGTGGGTAATGTTGGGGTGAACCAAAAAAGTTTGGGTAGAGCCGGATCTAAGTGTTGGCTAGGTAAGCGTCCTGTAGTAAGAGGAGTAGTTATGAACCCTGTGGACCATCCCCATGGGGGCGGTGAAGGGAGAGCCCCAATTGGTAGAAAAAAACCCACAACCCCTTGGGGTTATCCTGCACTTGGAAGAAGAACTAGGAAAAGGAAAAAATATAGTGATAGTTTGATTCTTCGTCGCCGCAAAATGACCAGAGTTAGACGAGGATATACAGCTCGGAGACGTCGAACAAAAATTTGTTTATTTGCATCAACCTTTAGAGGGGCTCATTCAAGACTTACACGAACGATTGCTCAACAGAAAATAAGAGCTTTAGTTTCCTCTCATCGAGATAGAAACAGACAAAAAAGGGATTTTCGTCGTTTGTGGATCGCTCGGATAAATGCAGTAACTCGTGAAAATAGGGTATTGTATAGTTATAGTAGGTTAATACACAATCTGTACAAGAAACAATTGCTTCTTAATCGTAAAATACCTGCACAAATAGCTATATCAAATAAGAATTGTCTTTACATGATTTCCAATAAAATCATGTCTGTTTTCAAAGCTCGGAGAGTAATTGATCAAATTCGTGATCGTTCCTATAAAGAAACGGTTATAATACTGGAACTCATGCATTATCGAGCATCTTATCCCATTTTAAAATTGATTTATTCTGCAGCAGCAAATGCTAGTCATAATATGGATAACGAAGCTGATTCATTCATTAGTGAAGCTAAAGTCAATGAGGGTGCTATTAGGAAAAAAGTCAGACCTCGGGCTCGAGGACGTAGCTATCTGATAAAAGGACCTACTTGTTATATAACAATTGTATTACAAGATGCAGTATTTACAGAAAAAAGTATTCGGTTATTGGGGAACAATCAATATACTTCTAATGTCGAATCAGGATCAACTAGGACAGAAATCAAACATTGGGTCGAACTCTTCTTTGGTGTCAAGGTAAAAGCTATGAATAGTCATCGACTCCCGGGAAAGGGTAGAAGAATGGGACCTATTATGGGACATACAATGCATTACAGACGTATGATCATTACGCTTCAACCGGGTTATTCTATTCCACCTCTTATGGCAGTCCCTAAAAAACGTACTTCTATATCAAAAAAACGTATTCGTAAAAATATTTGGAAGAAAAAAGGATATTTAGCTGCAGTAAAAGCTTTTTCTTTAGCAAAAATGGCCAAAGGTAAAGAAATTAGAGTTATAGTTTTTTTGGAATGTACCGGTTGTGCCCAAAATGATGTCAATAAAAAATCTCCGGGTATTTCTAGATATATTACTCAAAAAAATCGACACAATACCTCCAGTCGATTAGAATTGAGAAAGTTTTGTCGCTATTGTCACAAGCATACGATTCATGGGGAAATAAAGATGAAAATAAGGGCTTCTGTTCGTAAAATATGTGAAAAATGTCGACTGATCCGTAGGCGCGGACGAATTATAGTGATTTGTTCCAATCCAAGACATAAACAGAGACAAGGGGTTGCAGGATCTACTCGAACACTGCAGTGGAAATGTGTTGAATCAAGAATAGACAGTAAACGTCTTTATTATGGTCGTTTCATTTTGTCCCCGCTTATGAAAGGTCAAGCCGATACCATAGGTATTGCCATGCGAAGGGCTTTATTTGGAGAAATAGAAGGAACATGTATTACACGTGCAAAATCTAAGAGAGTACCACATGAATATTCTACAATAATAGGTATTGAGGAATCCATACATGAAATTTTACTAAATTTGAAAGAAATTGTATTGAGAAGTAATATATATGGAGTTAGAGACGCATACATTTGCGTCCCTAGATACGTAACCGCTCAAGATATCATCTCACCACCCTCCGCGGAAATAGTTGACACGACACAACATATAGCTAACTTGACGGAACCGATAGATTTGTGTATTGAATTAGAAATCAAGAGAGATCGCGGATACCGTAGTTACCCTATAGATGCTGTATCCATGCCTGTTCGAAATGCGAATCATAGTATTTATGGGAATGGGAATCAAGAAATACTATTTCTAGAAATATGGACAAATGGAAGTTTAACTCCTAAGGAAGCACTTCATGAAGCTTCTCGTAATTTGATTGATTTATTTATTCCTTTTCTACATGCGGAGGACATGAATTTCGAACAAAATAAAAACGGATTTACTTTACCCCTTTTTACCTTTCAAGATGGATTAACTATGCTACAGAATGGAAATGGGGGAATGTCCACAATACCCGGATTTAGTCAGATTCAATTTGAGGGATTTTGTAGGTTCATTAATGAGGGTTTGACGGAAGAATTTAATAAGTTTCCAGATACAGATCAAGAAATGGAATTTCAATTATTTGTGGAAAGATATAAATTGGTGGAACCTTTGAAAAACGAAAGAGATGCTGTGTATGAATCACTTACATATTCTTCTGAATTATATGTACCCGCGGGATTAATTTGGAAAACCGGTAGGGATATGCAAGAGCAAACCATTTTTATTGGAAACATTCCTTTAATGAATTCCTGGGGAACCTTTATAGTAAATGGAATATACAGAATTGTAATCAATCAAATATTGCAAAGTCCCGGTATTTACTACCGTTCAGAATTGGACCATAACGGAATTTCTGTCTATACCAGTACCATAATATCAGATTGGGGAGGGAGATTAGAATTAGAAATTGATAGAAAAGCAAGGATATGGGCCCGCGTTAGTAGGAAACAAAAAATATCTATTCTAGTTCTATCATCAGCTATGGGTTCAAATCTAAGAGAAATTCTAGATAATGTTTGTTACCCTGATATTTTCTTGTCTTTCAATGATAAGGAGAAAAAAAAGATTGGGTCAAAAGAAAGTGCTATTTTGGAGTTTTATCAACAATTTGCTTGTGATCCTGTATTTTCTGAGTCTTTATGTAAGGAAAAGAAATTTTTTCAACAAAGATGCGAATTAGGAAGGATTGGTCGACGAAATATTAATCAAAGGCTAAATCTTGATATACCTCAGAACAATACATTTTTGTTACCACGAGATGTATTGGCTGCTGCGGATCATTTGATCGGAATGAAATTTGGAATGGGTATACTTGACGATATGAATCACTTGAAAAATAAGCGTATTCGTTCTATAGCAGACTTGTTACAGGATCAATTCGGACTGGCTCTTGTTCGTTTAGAAAATGCGGTTCGAGGAACTATATGTGGAGCAATCTTGATACCGACTCCCCAAAATTTGGTAACTTCGACTTTAACAACCACTTATGAATCATTTTTTGGCCTACACCCTTTATCTCAAGTGTTGGATCGAACTAATCCATTGACACAAATGGTTCATGGGCGAAAATTGAGTTATTTGGGTCCCGGGGGGTTGACTGGACGAACTGCTAGTTTTCGGATACGAGATATCCATCCTAGCCACTATGGACGTATTTGCCCAATTGACACGTCTGAAGGAATCAATGTTGGACTTATTGGATCCTTAGCCATTCATGTGAGGATTGGTTATTCGGGATCTATAGAAACTCCGTTTTATGAAATATCT---GAGGCACAGATAGTTTATTTATTACCAAATAGAGATGAATACTATATGGTGGCAGCAGGAAATTCTTTAGCCTTAAATCAGGGTATTCAGGAAGAACAGGTTGTTCCGGCTCGATACCGTCAAGAATTCCTTACTATTGCATGGGAGCAGATTCATCTTAGAAGCATTTTTACCTTCCAATATTTTTCTATTGGAGCTTCCCTCATTCCTTTTATCGAACATAATGATGCGAATCGAGCTTTAATGAGTTCTAATATGCAGCGCCAAGCAGTTCCGCTTTCTCGGTCCGAGAGGTGTATTGTTGGGACTGGGTTGGAACGCCAAACGGCTCTGGATTCAAAGGTTTCTGCTATAGCAGAACACGAGGGAAAAATTATTTATACTGATACTCACAAGATCATTTTATCAAGTAATGCGATTCCATTAGTTATCTATCAACGTTCCAACAAGAATACTTGTATGCATCAAAAACCCCGGGTTTTGCGAGGTAAATGCATTAAAAAGGGACAAATTTTAGCAGACGGTGCGGCTACAATTGGTGGAGAACTTGCTTTAGGAAAAAACGTATTAGTAGCTTATATGCCATGGGAAGGTTACAATTTTGAAGACGCAGTACTAATTAGCGAGCGCCTGGTATATGAAGATATTTTTACTTCTTTTCACATCCGGAAATACGAAATTCAGACTCGCGTGACAAACCAACCTGAAAGAATCACTAAGGAAATACCCCATTTGGAAGCTCATTTACTCCGAAATTTAGACAGAAATGGGGTTGTAATGCTGGGATCTTGGGTGGAAGCAGGTGATATTTTAGTAGGTAAATTAACGCCTCAGACAGCAAACGAATCATCGTATGCCCCAGAGGATAGATTATTACGAGCCATACTTGGAATTGTATCTACTGCAAAAGAAACTTCTCTAAAACTACCTGTAGGTGGGAGGGGTCGTGTTATTGATGTGAGATGGATTCAGAAAAAGGGGGGTTCCAGTATAATTCGTGTATATATTTTACAGAAACGTGAAATCAAAGTAGGTGATAAAGTAGCTGGAAGACATGGGAATAAAGGTATCATTTCCAAAATTTTGCCTAGACAAGATATGCCCTATTTGCAAGATGGAACACCCGTTGATATGGTCTTCAACCCATTAGGAGTACCATCACGAATGAATGTAGGACAGATATTTGAATGCTCACTCGGGTTCGCTGGGGATCTGCTAAAGAGACATTATAGAATAGCACCTTTTGATGAGAGATATGAGCAAGAGTCTTCGAGAAAACTAGTGTTTCCTGAATTATATGAAGCCAGTAAGCAAACAAAAAATCCATGGGTATTTGAACCCGAGTATCCGGGAAAAAGTAGAATATTTGATGGAAGAACCGGAAATCCTTTTGAACAACCTGTTCTAATAGGAAAGTCCTATATCCTAAAATTAATTCATCAAGTTGATGATAAAATCCATGGACGTTCCAGTGGACATTATGCACTTGTTACACAACAACCTCTTAGAGGAAGAGCGAAACAAGGCGGACAGCGGGTAGGAGAAATGGAAGTTTGGGCTCTAGAGGGATTTGGTGTTGCTCATATTTTACAAGAGATGCTCACTTATAAATCTGATCATATTAGAGCTCGTCAAGAAGTACTTGGCGCTACGATCATTGGGGGAAGAGTACCTAACCCAGAGGATGCTCCAGAATCTTTTCGATTGCTCGTTCGAGAACTACGATCCTTAGCTCTAGAACTGAATCATTTCCTTGTATCTGAGAAGAATTTTCAGATTATTAGGAAGGAAGCTATGATTGACCGGTATAAACATCAACAACTTCGAATTGGACTAGTTTCCCCTCAACAAATAAAGGATTGGGCCAACAAAATCTTACCTAATGGAGAGGGAGAGGTGACAAAACCTTATACTTTTCATTATAAAACTAGTAAACCGGAAAAGGATGGATTGTTTTGTGAAAGAATCTCTGGACCCATAAAAAGTGGAATTTGTGCTTGTGGACGAGTGATCGGAGCTGAAAAAGAAGACCAAAAATTTTGTGAACAATGCGGGGTAGAATTTGTTGATTCTCGGATACGAAGATATCAAATGGGATACATCAAACTCGCATGTCCAGTCACTCATGTGTGGTATTTGAAACGTCTTCCTAGTTATATCGCGAATTTTTTAGATAAAGCCCTTAAGGAATTAGAAGGACTAGTATACTGCTTTTCTTTTGCTAGGCCCATATCTAAAAAACCGACTTTCTTACGATTACGAGGATCATTCGAATACGAAATTCAATCCCGGAAATACAGCATTCCACTTTTCTTTACTACTCAGGGCTTCGAGACATTTCGAAATCGAGAAATCTCTACAGGAGCAGGTGCTATCAGAGAACAATTAGCCGATTCAGATTTTATAATTACTATAGGGAATTCCATGTTAGAATGGAAGGAATTAGGGGACGAGGGGTTTACTGGAAATGAATGGGAAGATAGAAAAATTAGAAGAAGAAAGGATTTTTTGGTTAGACGCATGGAATTAGCTAAACATTTTATTCGAACAAATGTAGAACCAGAATGGATGGTTTTGTGCTTATTACCGGTTCTTCCTCCCGAATTGAGACCCATCATTCAGATAGATGGGGGTAAACTCATGAGTTCGGATATTAATGAACTCTATAGAAGAGTTATCTATCGGAACAATACTCTTACCGATCTATTAGCAACAAGTAGATCCACGCCGGGGGAATTAGTAATGTGTCAGGAGAAATTGGTACAAGAAGCCGTGGATACACTTCTTGATAATGGGATCCGTGGGCAGCCGATGAGAGATGGTCATAATAAAGTTTACAAGTCATTTTCGGATGTAATTGAAGGCAAAGAAGGAAGATTTCGCGAAACTCTGCTTGGTAAACGTGTTGATTATTCGGGACGTTCCGTCATTGTCGTGGGTCCTTCGCTTTCATTACATCAATGCGGATTACCTCGAGAAATAGCAATAGAGCTTTTTCAAACATTTGTAATTCGTGGTCTAATCAGACAACATGTTGCTTCTAACATAGGGATTGCGAAAAGTAAAATTCGGGAAAAAGAATCGGTTGTATGGGAAATACTTCGGGAAGTTATGCAAGGGCATCCTGTATTGTTGAATAGAGCACCCACCTTGCATAGATTAGGTATACAGGCATTCCAACCCATTTTAGTGGAGGGGCGCGCTATTTGTTTACATCCATTGGTTTGTAAGGGCTTCAATGCAGATTTTGATGGGGATCAAATGGCTGTTCATGTACCCTTATCTTTGGAAGCTCAAGCGGAGGCTCGTTTACTTATGTTTTCTCATATAAATCTCTTGTCTCCTGCTATTGGGGACCCAATTTCTGTACCAACTCAAGATATGCTTATCGGACTTTATGTATTAACGATCGGGAATCGTCGAGGTATTTGTACAAATAGGTATTATAGTTGTGGAAACTATCAAAATTATAAGTATACGAAAGAGAAAGAACCCTATTTTTGTAATTCGTATGATGCACTTGGGGCTTATCGGCAGAAACGAATCAGTTTAGATAGCCCTTTGTGGCTTCGATGGCGTGTCATTGTCTCAAGAGAAGTTCCCATCGAAGTTCGATATGAATCTTTGGGTACTTATCATGAAATTTATGGGCACTATCTAATATTGGGAAGTGTAAAAAAAGAAATACGTTGTATATACATTCGAACCACTCTTGGTCATATTTCTTTTTATCGAGAAATAGAGGAAGCCATACAGGGGTTTTGTCGGGCCTACTCATACGCTGCAGAACGGGCCGATCTGGTCTTTCACAATAAAGTGATAAATGGAACTGCTATGAAACGACTTATTAGCGGATTAATAGATCATTTCGGAATGGCATATACATCACATATCCTGGATCAAGTAAAGACTTTGGGTTTCCAGCAAGCCACTGCTACATCTATTTCATTAGGGATTGATGATCTTTTAACAATCCCTTCTAAGGGATGGTTAGTCCAAGATGCTGAGCAACAAAATTTTATTTTGGAGAAACACTATCATTATGGGAATGTACACGCAGTAGAAAAATTACGTCAATCGATTGAGATATGGTATGCTACAAGTGAATATTTTAGACAAGAAATGAATCCTAATTTTCGGATGACCGATCCTTCTAATCCAGTATATCTAATGTCCTTTTCGGGAGCCCGAGGAAATGCATCTCAAATACACCAATTAGTAGGTATGAGAGGATTAATGTCGGATCCCCAGGGACAAATGATTGATTTACCCATTCAAAGCAATTTACGTGAAGGACTTTCTTTGACAGAATATATAATTTCCTGTTACGGAGCCCGCAAAGGGGTTGTCGATACTGCTGTACGAACATCAGATGCCGGATACCTCACACGTAGACTTGTTGAAGTAGTTCAACACATTATTGTACGTAGAACAGATTGTGGCACTATCCGAAGTATTTCTGTAAGTCCTCGAAACGGTATGACGGAAAAAATTTTTGTTCAAACATTAATTGGTCGTGTATTAGCAGACGATATATATATGGGTCCACGATGTCTTGCCACCCGAAATAAAGATATTGGAATTGGACTTGTTAATCGATTCATAACCTTTCGAGCACAATCAATATATATTCGAACGCCCTTTACTTGTAGGAGTACATCTTGGATCTGTCAATTATGTTATGGTCGGAGTCCCACTCATGGCGACTTGGTTGAATTGGGGGAAGCCGTAGGTATTATTGCGGGTCAATCAATTGGAGAACCGGGAACTCAACTAACATTAAGAACTTTTCATACCGGTGGAGTATTCACAGGTGGCACTGCCGAACATGTACGAGCTCCTTCTAATGGAAAAATCAAATTCGATGAGGATTTGGTTCATCCCACACGTACTCGTCATGGGCATCCCGCTTTTCTATGTTCTATAGATTTGTATGTAACTATAGAAAGTCGGGATATTCTACATAATGTGAATATTCCAACAAAAAGTTGGATTTTAGTTCAAAATGGTCAATATGTAAAATCAGAACAGGTAATTGCGGAGATTCGTGCCGGAACGTCCACTTTTCATTTTAAAGAAAAAGTCCGAAAACATATTTATTCTGAATCTGAGGGGGAAATGCACTGGAGTACCGACGTCCACCATACACCTGAATATACATATAGTAATGTTCATCTATTACCAAAAACAAGTCATTTATGGATATTAGCGGGAAGTCCGTGCAGATCTAGTATAGTGTCTTTTTCGCTCCGCAAGGATCAAGATCAAATGAATGTTCATTCTTTTTCTGTCTTCTCAATGACTAATGATCGAGTAAGACATAAATTGTTGAAAGATGGAGAAATTCTTGGCTTTTTAAGACTTGATCCGATGATATTTAATGGTCATTGGAATTTCATATATCCTTCCATTATTCAAGAGGATTCTTATTTCTTGGCGAAAAAACGAAGAAATAGATTTCTCATTCCATTACAATATGATCACGAACGAGAGAAAGAATTAATACCCTGTTTTGGTATTTCCATTGAAATACCAAAACAAGGTATTTTACGTAGAAATAGTATTCTTGCTTTTTTTGATGATCCACGATACAGAAGAAGTAATTCCGGAATTACTTATAATATAAGAAGCCGAGTAGGCGGATTAGTCCGAGTGGAGAGATATATTGAATTGAGAATCTTTTCCGGAGATATTTATTTTCCTGGAGAGACAGATAAGATATCCCGGCACAGCGGAATTTTGATACCACCGGAAACAGAAAACAAAAATGATAAGGAATCAAAAAAATTGAAAAGTTGGATCTATGTTCAACGGACACCTACCAAGAAAAAGTATTTTGTTTTGGTTCGACCCGTAGTCACATATGAAATAGGGATAAATTTCGCAATACTTTTCCCTCAGGATCTCCTTCGGGAAAAGGATAATGTCCAACTTAGAGTTGTCAATTATATCCTTTATGGAAACGGGAAGTCAATTCGAGGAATTTCTCACACAAGTATTCAACTAGTTCGAGCTTGTTTAGTATTGAATTGGAATCCAGAGAAAGAAGAGGTTCATGCTTCCTTTGTTGGGGTAAGGGCAAATAATCTGATTCGCGACTTCATAAAAATGGAATTAGTCAAATCCACTATTTCGTTTGGAAAAAGGTATAATAGGGCAAGTTCGGGATTAATTTTCGATCGTGGATTAAATCGTTATCCTAAGGTGAAGATTCTTACCCAACATCGAATTGGTACATTGTTGAATCGAAATAAGGAATACCAATCTTTGATAATTTTGTCATCATCCGATTGTTTTAGAATTGGTAATGCTTCGAAATACAATAATATGACAAAAAAATCAGATTCCATAATCCCCCCTCTAGGGGTTATTGTACCTAAAATAAATGTTTATTCATCTTACCATATAACTTATAATCAGATCTTGTTAAAGAAATATTTGAATTTGAAACAAACTTTCCAAGTACTTAAATACTGTTTAATAAGTGAAAATAGGCGGATTTATAATCCCGATCCATGCAGTAACTTTAATCCACTCCATTTAAATTGGTGCTTTTTACATCATGATTATTGGAAAGAAACATCGACAATAATTAGCCTTGGACAATTTTTTTGCGAAAATGTATGTTTATTCAAAGACGAACCATATGTAAAAAATTCTGGTCAAATTCTAATTGTTCGTCTGGATTCCTTAGTTATAAGATCCGCTAAACCCTATTTGGCCACTCCAGGGGCAACTGTTCATGGCCATTATGGAAAAATCCTTTACGAAGGAGATACATTAGTCACATTTATATATGAAAAATCAAGATCGGGTGACATAACGCAAGGTCTCCCCAAAGTGGAACAAATCTTAGAAGTGCGTTCGATTGATTCAATATCAATGAACCTCGAAAGGAGAGTGGAAGGTTGGAATGAACGTATTCCAAGAATTCTTGGAATACCTTGGGGATTCTTGATTCGAGCTAAGCTAATCATCGCTCAAAGTCGTATTTCTCTGGTTAATAAAATCCAAAAGGTTTATCGATCCCAGGGAGTACATATACATAATAGACATATAGAAATTATTGTACGTCAAGTAACATCAAAAGTGTTGGTTTCGGAAGATGGAATGTCTAATGTTTTTTTACCTGGCGAATTAGTCGGATTGTTGCGAGCGGAACGAGCAGGACGCGCTTTGGACGAAGCGATCTCTTATCGGGTAATCCTATTGGGAATAACGAGGGCATCTCTAAATACTCAAAGTTTTATATCTGAAGCAAGTTTTCAAGAAACTGCTAGAGTTTTAGCAAAAGCTGCTTTACGAGGTCGTATTGATTGGTTGAAAGGCCTGAAAGAGAACGTTGTTCTGGGGGGGATTATTCCGGTTGGTACCGGATTCCAAAAATTAATGTACCGTTCAAGGCAAGACAAGAACGTTTATTTCGAGAATGGACGTATTAGTTCACGTAAGAATGGGCGTAGAATACCAAAAGGTATTATTCATGTTCAAGCAAGTTTCAACAATACCATTGTAACTGTTACAGATGTACGAGGTCGGGTGGTTTCTTGGGCCTCCGCTGGTACTTCTGGATTCAAAGGCACAAGAAGAGGAACACCCTATGCCGCTCAAGCAGCGGCCTTAAATGCTATTCATACAGTAATTGATCAGGGTATGCAACGAGCAGAAGTTATGATAAAGGGTCCTGGTCTCGGAAGAGATGCAGCATTACGAGCCATTCGTAGAAGTGGTATACTATTAAGTTTCGTACGTGATGTAACACCTATGCCGCATAATGGATGTCGACCCCCTAAAAAAAGACGTGTGATGCCAACTATTAAGCAACTTATTAGAAACACAAGACAGCCAATAAAAAATGTCACGAAATCCCCCGCTCTTAGAGGATGTCCTCAGCGGCGAGGAACATGTATTAGGGTGTATACTATCACCCCCAAAAAACCAAACTCTGCCTTACGTAAAGTTGCCAGAGTACGATTAACCTCTGGATTTGAAATCACTGCTTATATACCTGGTATTGGCCATAATTTACAAGAACATTCTGTAGTATTAGTAAGAGGAGGAAGGGTTAAGGATTTACCCGGTGTGAGATATCACATTGTTCGAGGAACCCTAGATGCTGTCGGAGTAAAGGATCGTCAACAAGGGCGTTCTAGT---------------------ATGGCAAGAAAAAGTTTGATTCAGAGGGAGAAAAGGCGACAGAAATTGGAACAGAAATATCATTTGATTCGCCGATCCTTAAAAGAAAGCAAAGTTCCGTCGTTGGAAAAATGGGAAATTCATGGAAAATTGCAATCCCCACCACGTAATAGTGCACCTATACGTCTTCATCGACGTTGTTTTTTGACTGGAAGACCTAGAGCTAACTATCGAGACTTTGGGTTATCCGGACACATACTTCGAGAAATGGTTCATGCATGTTTGTTACCGGGCGCAATAAGATCGAGTTGGTCATTTATTTCGCTTATTTCACAAGAAGAAAAAGAAGAAAACAAAGGTTCTGTTGAATTTCAAGTAATCAATTTTACGAATAAGATACGGAGACTTACTTCACATTTAGAATTGCATAAAAAGGATTTTATATCACAAAGAGGTTTACGAAAAATTCTGGGAAAACGTCAGCGTCTGCTAGTTTATTTGTCAAAAAAAAATAAAGTGCGTTATAAGAAATTAATCGATCAATTGGATATTCGGGAAGTAAAACTTCGTTTGAAACGATGTGGTAGAAAGCAACGTGCGGTCTATCGAATCGTTGCAATTGATGTTCGATCTCGAAGAGAAGGAAGAGATCTTCGAAAAGTGGGTTTTTATGATCCGATAAAGAATCAAACTTATTTAAATGTTCCTCTTATTCTCTATTTACTTGAAAAGGGCGCTCAGCCTACAGGAACTGTTTATGATATTTTAAGGAAGGCAGAAATTTTTAAACGTAAATACAAGCGATCTTTTCGTAGGCGTTTACCCCCAATTGGATCTGGGGATCGAATCGATTATAGAAACATGAGTTTAATTAGTCGATTTATTAGTGAACAGGGAAAAATATTATCTAGACGGGTGAATAGATTGACTTTGAAACAACAACGATTAATTACTATTGCTATAAAACAAGCTCGTATTTTATCTTTGTTGCCTTTTCTTAATAATGAGAAACAATTTGAAAGAGCTGAGTCAATCCCAAGAATTATTAGTCCTAAAACCAGAAATAACATGAGGGAGGAGAAAGAAATTATTGTAACTTGGTCTCGGACATCTACCATTATACCCACAATGATTGGCCATACAATCGCTATTCATAATGGAAAGGAACATTTACCTATTTTTATAACGGATCGTATGGTGGGTCACAAATTGGGAGAATTTGCACCTACTCTTACTTTCGCTAGACAT---GCAAGAAATGATAATAAATCCCGTCCTATGACAAGAAGATATTGGAACATAAATTTGGAAGAGATGATGGAGGCGGGAGTTCATTTTGGTCATGGTACTAAGAAATGGAATCCTAAAATGGCCCCTTACATCTCTGCAAAGCGTAAAGGTATTCATATTACGAATCTTACTAGAACTGCTCGTTTTTTATCAGAAGCCTGTGATTTGGTTTTTGATGCAGCAAGTAGAGGAAAAAACTTATTAATCGTTGGTACTAAAAATAAAGCAGCGGGTTTAGTAGCATCAGCTGCAATAAGGGCCCGGTGTCACTATGTTAATAAAAAATGGCTGGGAGGTATGTTAACGAATTGGTCTACCACGGAAACGAGACTTCAAAAATTGAGGGACTTAAGAGCAGAACAAAAGAAGGGGAAACTTAATCGTCTTCCCAAAAGAGATGCAGCAATGTTGAAGAGAAAATTATCTACCTTGCAGACATATCTCGGCGGGATCAAATATATGACAGGATTGCCTGATATTGTGATCATCGTTGATCAGCAAGAAGAATATACGGCCCTTCGAGAATGTGCAATTTTGGGAATTCCGACAATTTGTTTAATCGATACAAATTGTGACCCAGATCTCGCGGATATTTCGATTCCAGCCAACGATGATGCTATAGCTTCAATCCGATTAGTTCTTAACAAATTAGTATCCGCAATTTGTGAGGGGCGTATGGGACAAAAAATAAATCCACTTGGTTTCAGACTTGGTACAACTCAACGTCATCATTCCTTTTGGTTCGCACAACCAAAAAATTATTCTGTGGGTCTACAGGAAGATGAAAAAATACGGAATTGTATCAAGAACTACGTACAATTCGAGGGAATCGCACGTATAGAAATTGAAAAAAGACGAGGAATCGAAGAATTACAGACGAATGTACAAAAAGAAGTGAACCGGAGACTTAATATTGCTATTACAAGAATTGAAAAACCTTATGGACAACCTAATATTCTTGCAGAATATATAGCTTTACAATTGAAAAATAGAGTTTCATTTCGAAAGGCAATGAAAAAAGCTATTGAATTAACTGAAACAGATACAAAAGGAATTCAAGTGCAAATCGCGGGTCGTATCGACGGAAAAGAAATTGCACGTGTTGAATGGATCAGAGAGGGTAGAGTTCCCCTACAAACAATTCGCGCTCAAATTGATTATTGTTGCTATACAACTCAAACCATTTATGGAGTATTGGGAATAAAAATTTGGATTTTTGTAGACATGTCTCGTTACCGAGGACCTCGTTTCAAAAAGATACGCCGCTTAGGGACTTTACCAGGACTAACTAGTAAAAGACCTAGATCCGGAAATGATCTTAAAAACCAATTGCGATCTGGGAAAAGATCGCAATATCGTATTCGTCTAGAAGAAAAACAGAAATTACGTTTTCATTATGGTCTGACAGAGCGACAATTACTTAAATATGTCCATATCGCTGGAAAAGCCAAAGGTTCAACGGGTCAAATTTTATTACAATTACTTGAGATGCGTTTAGATAACATCCTCTTCCGATTCGGTATGGCTTCGACCATTCCTGCAGCCAGACAATTAGTTAACCATAGACATATTTTAGTTAATGGTCGTATGGTGGATATACCAAGTTATCGTTGCAAACCCCGAGATATTATTACGACTAAGGATAAACAAGGATCAAAAGCTCTGATTCAAAAAAATATTTCTTTATCCCCCACTTTTGACTCATTCCAATACAAAGGATTAGTAAATCAAATAATAGATAGTAAATGGATCGGTTTGAAAATAAATGAGTTGTTAGTCGTAGAATATTATTCCCGTCAGACTATGTCACGTCGAGGTACTGCAGAAGAAAAAACTGCAAAATCCGATCCAATTTATCGTAATCGATTAGTTAACATGTTGGTTAATCGTATTCTGAAACACGGAAAAAAATCTTTGGCTTATCAAATTATCTATCGAGCCATGAAAAAGATTCAACAAAAGACGGAAACAAATCCACTATCTGTTTTACGTCAAGCAATACGTGGAGTAACTCCCGATATAGCAGTAAAAGCAAGACGTCATCAAGTTCCTATTGAAATAGGATCTACACAAGGAAAAGCACTTGCCATCCGTTGGTTATTAGGGGCATCCCGAAAACGTCCGGGTCGAAATATGGCTTTCAAATTAAGTTCCGAATTAGTGGATGCCGCCAAAGGGAGCGGCGATGCCATACGCAAAAAGGAAGAGACTCATAGAATGGCAGAGGCAAATAGAGCTTTTGCACATTTTCGTATGGGTAGGGACACCATTGCTGATATAATAACTTCTATAAGAAACGCTGACATGGATAAAAAAGGAACGGTTCGAATAAGATTTACTAATATTGCCGAAAACATTGTGAAAATACTTCTACGAGAAGGTTTTATTGAAAACGTTCGGAAACATCAGGAAAATAACAAATATTTCTTGGTTTCAACCCTACGAAAGGCTAGGAAAGGGATA------GATAGAATAAGCCGACCCGGTTTACGAATTTATTCCAACTATCAAGGAATTCCTAAGATTTTAGGTGGAATAGGAGTTGTAATTCTTTCTACTTCTAGAGGTATAATGACAGATCGAGAAGCTCGACAAGAAAAAATTGGAGGAGAAATCTTGTTATCTATATGG------------------------------------------------------------------------------------------------------------------------------------------------------------------------------------------------------------------------------------------------------------------------------------------------------------------------------------------------------------------------------------------------------------------------------------------------------------------------------------------------------------------------------------------------------------------------------------------------------------------------------------------------------------------------------------------------------------------------------------------------------------------------------------------------------------------------------------------------------------------------------------------------------------------------------------------------------------------------------------------------------------------------------------------------------------------------------------------------------------------------------------------------------------------------------------------------ATGTCACAATATTTTTTTTATACATGCCAAAGCGATGGAAAAGAAATAATATCTTTTACCTATCCACCAAGTTTATCGACTTTTTCAGAAATGATAGAACGAAAAATGGCTTTGTACACTAAAGAACAACTTGACCATGAGGATTATAATTTTTTTTTTTCATTAGTAGAAAAAAAAAAATACAACTTGAACAATGAATTAATAAGCCGAATAAAGATTTTAGAAAAAGAAAAAAGATATCCTTCTGTAAATATACTTGAAAAAAGGATCAGATTATGCAATGATGAAAAAGGACAAGAATACCCCCCCAAAATTTATGATCCCCTCTGGAATGGACCATATCGTGGAATAATTAAAAAAACAATCATGAATGATTTATCTATAGAAATATTTTGGATAAATAAAATTTATGAGCTCCTTATTTCTAAAAAT---CAAGAATTGGAACACCAAATAAACCCATTTGAGAAAAAATCATCATTGAATAATATTATAAATTCCTTAACGTCAATTGATGAATTTTCTTTTGAATCCATACCCGATTTTGATTCAAAAAAACACTCTTTATTAACAGAAGAAAGGAAAATGGATGAAAATAAAGCAAAATCTTTAAAATTAGTATTCGATATAATTAAACCAAACGATCGAATAACAACTAGAATTGGAATAGAAGAAATGAGTAAAAAGGTTTCTCGCTGGTCATACAAATTAGAAGAACAAGAAGAAGAAAATGAGGAAGAACCAACAGAAGATGAAATTCGTTCAAGAAAAGCAAAACGAGTTGTAATTTATACTGATAATGATAAAAATATAAATTCTTCTAATACAAGTAATGCGGAAGAAGTCGCTTTGATACGTTACTCACAACAATCTGATTTTCGTCGGAATATAATCAAAGGATCCATGCGTGCTCAAAGACGTAAAACAGTTACTTTGGAAATATTTCAAGTAAATGTACATTCCCCGCTTTTTTTGGATCGAATAAACAAAACATTTTTTTTTTCTTCTTTTGATATCTATGAAACAATGAATATAATTTTTCAAAATTTTGTGAAGAGAAAAACAGAATTGAAAACTTCTGATATCATAAAAGAAAAAGAA------------AAAAAAGAAGAAAATGAACGAATAGCAATATCAGAAACTTGGGATAGTATTATATTTGCTCAAGCAATAAGAGGTTTGATGTTAGTAACCCAATCCTTTCTTAGAAAATATATTGTATTGCCTTCATTAATAATAGCTAAAAATATTGGACGTATGTTATTATTACAATTCCCTGAATGGTATGAGGATTTAAAAGAATGGAATAGAGAAATGCACGTTAAATGCACCTATAATGGTGTTCAATTATCCGAAACAGAATTTCCCAAAAATTGGTTAACAGATGGTATTCAAATAAAGATTCTATTTCCTTTCTGTTTAAAACCGTGGCGAAGATCTCATCATATAGATCCAATGAAAAAAAAAGGAAAAAAAGAAAATTTTTGTTTTTTAACAGTTTGGGGAATGGAAACGGAACTCCCTTTTGGTTCTCCCCGAAAACGACCCTCTTTTTTTGAACCCATATATAAGGAACTCGAAAAACAAATTAGAAAAATGAAAAAAATATTCTTTCGAGTTCTAAAAGTTTTAAAAGAAAAAACCAAATGGTTCATTAAAAAACTAATTATAAAACTAATAATAAAGAAACTTGAAAAGATAAATCCAATTTTCTTATTTGAATTGAAAAAAGTACAAGTATATAAAACCAATGAAAATGAAAAATCCAAAGAAAATAATAAGATTATTAATGAATCAACCATTCAATTTCAATCCACGAATTGGACAAATTTTTTACTTATAGAAAAAAAGATGAATGATCTTGCTGATAAAACAATTACAATCAGAAATAAAATAGAAAGAATCACAAAAGAGAAGAAAAAAATAGTAATAACCTATGATAATAAAATATCAGAATCGGGGAAAGATATTTGGCAAATATTAAAAGGAAAAAATACCCGATTAATACGCAAATCAAATTATTTCCTGACTGAAAAAATATACATGGATATCTTACTACCCATTATTAGAATCAATGCAAAACTTTTA---------ACAAAAAAAACGATCAATAAACCCATTTGTATCAATGAAGGAAATCAAGAAGGAATTGATGAAAGAGATCAAAGTACAATGAACCTTATTTCCACTATAAAAAATGACCTTTCCAATCCGAATATTAATAACAATTCAAATATTTATTACGACTTATCTTCTGTGTCCCAAGCATATGTATTTTACAAATTATCACAAACCCAATTACTTAATAAGTATAACTTAAAACCTATACTTAAATATCAAAAGACCTATCCTTTTATTAAGCAAAAAATAAAATTTTATTGTATGACACAAGGAATATTTGATTCCCAATCAAGATATAAGAAAATTCATAAGTCTGGAATAAATGAATGGAAAAATTGGTTAAAGGGTCATAATCAATACAATTTATCTACTAAATGGTCTCAATTAGTACCGAAAAAATGTCGAAATAGAATCAATCAATATTGTACCTTTCAAAATAAAGACTCAAAAAATTTGTATTCATATAAAAAAGAAAAAGATCGATTCATTCATTCTATGAATGAAAATGACTATGCAATAGATTCATTGAAACCAAAATTAAAAAAACATTACAGGTATGATCTTTTATCAAAAAAATATAATTATGGAAATTATAAATCAATATTACAAGCAAACAAGGACCAAGAAATTCGATATAATTTATATACAAAACCCGAATTTTTTTCTATCTTAGAAAGTATAGATTTTCTAGAAGAAAAATCCTTTGATACACACAAAAATGATAGAAGATTTTTTGATTGTAGAATTCTATATTTTTGTCTTAAAAAGAATATCAATATTTGGACGAATATGCATATTGGCACTAAAGATAAAAATACTAATACTGAAAAAGAAATAAAAAAGTTGAAAAAAAAGATCCTTTTTTTTATTACAATTCCTCAAGAAATTAATCGACCCAATAAAAAAAAAAACTTTTTTGATTGGATGGGAATGAATCAAGAAAAAACTTACTCAAATCTAGAACCTTGGTTCTTCTCCGAATTTGTACTACCCTTTGATGCATATCAAACTAAACCATGGGTCATACCGATCAAATTGCTTCTCTTAAATTTGATTAGTCAAAATCAAATCAACGTAAATAAATATAGTAAATTCAAAAATTTAAACCAAGAAAAACAAGAGAATCAAGGAAACCTTGAATTAGATTTAAGAAAACAAAACAAAAAAAAGAATATTGAAGATTACACGAGATCAGATATTAAAAAAGAAAAAAAAAAAAAACAAACCAAGAATAACAAAGAAGCCGAACTCAATTTCTTCCTGAAAAAGTATTTCCTTTTTCAATTAAGATGGGATCCCTTGAATCAAAGAATGATCAATAATATAAAAGTATATTGTCTCCTACTTAGACTGATAAACCCAAAGGAAATATCCTCGATTCAAAGAGGGGAAATGCATCTGGATGTAATGCTAATTCAAAAGGATTTAGCTCTTACACAATTGATAAAAAGGGGAATATTGATTATAGAACCACTTCGCTTATCTATAAGAGGAAAATTTATTATATATCAAACCATAGGTATTTCGTTGGTTGATAAAAGAAAACGCGAAGATAAAAAATGCATAAAAAAGGGATATTATGATAAGAAGAATTCTAAAAAATTCATTGGACAAGAAAATATGCTTTTGAATGAAGATCCAGATCGTTATGATTTTCTTGTTCCTGAACATATTCTATCTCCTATACGCCGTAGAGAATTGAGAACTCTAATTTGTTTTCATTGCCAAAATTGCAAT---------------------GTTGGCAATGAAAATAACATAAGAAACTCCACAGAAATTTTGAATGAGGACAAATGCTTTAATACAGATTTAGTAAAATTC------AGCAAATTCTTTCTTTGGCCCAATTACCGATTAGAAGATTTAGCTTGTATCAATCGATATTGGTTTGATAGCAATAATGGTAGTCGTTTTAGTATGTCAAGAATACATATGTATCCACAATTCAGAATTAGTATGAAACGGCATCAATTCAAATCTTGGATCGTCGAATTGAGAGAGATATTGAGAGAGATTAAGAATTCTCACTATTTCTTAGATTCATGGATCAAATTCGATTCAGTGGGATCTTTCACTCACATTTTTTTCCAACAAGAACGTTTTATGAAACTCTTTGACCCCCGAATTTGGAGTATCCTACTTTCACGCGATTCGCAGGGTTCAACAAGCAATCGATATTTCAAAGGCGTAGTACTGCTTGTAGTAGCGGTCCTTATATCTCGTATTAACAATCGAAAGATGGTCGAAAGAAAAAATTTGGATTTGATGGGTCTTCTTCCTATACCTATGAATTCCATTGGACCCGGAAATGAAACATTGGAAGAATCTTTTTGGTCTTCCAATATCAATAGGTTGATTGTTTCGCTCCTGTATCTTCCAAAAGGGAAAAATATTTCTGAGAGTTGTTTCATGGATCCGCAAGAGAGTACTTGGGTTCTCCCAAAAAAGTGTATCATGCGGAGTTCGCGGTGGTGGAGGAACCGGATCGGAAAAAAGAGGGATTCTAGTTGTAAGATATCTAATGAAACCGTAGCTGGAATTGAGATCTCATTCAAAGAGAGAGATAAATATCCGGAGTTTCTTTTTTTATATACAGATGATCCGATCCGGAAGGACCATGATTGGGAATTGTTTGATCGTCTTTCTCCGAGGAAGAAGCGAAACATAATCAACTTGAATTCGGGACAGCTATTCGAAATCTTAGGGAAAGGCTTGATTTGTTATCTCATGTCTGCTTTTCGTGAAAAAAGACCAGAAGGGGAGGGTTTCTTCAAACAACAAGGAGCTGAGGCAACTATTCCATCAAATGATATTGAGCATGTTTCCCATCTCCTCTCGAGAAACAAGTGGGATATTTCTTTGCAAAATTGTGCTCAATTTCATATGTGGCAATTCCGCCAAGATCTCTTCGTTAGTTGGGGGAAGAATCAGCACGAATCGTATTTTTTGAGGAACGTATCGAGAGAGAATTTGATTTGGTTAGACAATGTGTGGTTGGTAAACAAGGATCGGTTTTTTAGCAAGGTACGGAATGTATTGTCAAATATTCAATATGATTCCACAAGATCTATTTTCGTTCAAGTAAGGGATTCTAGCCAATTGAGAGGATCTTCTGATCAATCCATAGATCATTTCGATTCCATTAGAAATGAGGATTCCGAATATCACACATTGATCGATCAAACAGAGATTCAGCAACTAAAAGAAAGATCGATTCTTTTGGATCCTTCCTTTCTTCAAACGGAACGAAGAGAGATAGAATCAGATCGACCGAAATGCCTTTTTGGAACTTCCTCAATGTCCCGGCTATTCACGGAACGTGAGAAGCAGATAATTATTCATCTGCTTCCGGAAGAAATCGAAGAATTTCTTGGGAATCCTACAAGATCAATTCGTTCTTTTTTCTCTGACAGATGGTCAGAACTTCATCTGGGTTCGAATCCTATTGAGAGGTCCACTAGAGATCAGAAATTTTTGAAGAAAAAACAAGATGTTTCTTTTGTCCCTTCCAGGCGATCGGAAAATAAAGAAATGGTTGATATATTCAAGATAATTACGTATTTACAAAATACCGTCTCAGTTCATCCTATTTCATCAGATCCGGGATGTGATATGGTTCCGAAGGATGAACCGGATATGGACAGTTCCAATAAGATTTCATTCTTGAACAAAAATCCATTTTTTGATTTATTTCATCTATTCCATGACCGGAACAAAAGGGGATACACGTTACACCACGATTTTGAATCAGAAGAGAGATTTCAAGAAATGGCGGATCTATTCACTCTATCAATAACCGAGCCGGATCTGGTGTATCATAGGGGATTTGCCTTTTCTATTGATTCCTACGGGTTGGATCAAAAAGAATTCTTGAATGAGGTATTCAACTCCAGAGAGAAATCGAAAAGGAAATCCTTATTGATTCTACCTCCTCTTTTTTATGAAGAGAATGAATCCTTTTATCGAAGGATCAGAAAAAAATCGGTCCGGATCTACTGCGGGAATGATTTGGAAGATCCAAAACGAAAAACGGCAGTATTTGCTAGCAACAACATAATGGAGGCAGTCAGATTGATCCGAAATCTGATTCAAATCCAATATAGCACCTATGGGTACATAAGAAATGTATCGAATCGATTCTTTTTAATGAATAGATCCGATCGCAACTTCGAATATGGAATTCAAGGGGATCAAATAGGAAATGATACTCTGAATCATATAACTATAATGAAATATACGATCAACCAACATTTATCGAATTTGAAAAAGAGTCAGAAGAAATGGTTTGATCCTCTTATTTCTCGAACCGAGAGATCCATGAATCGGGATCCTGATGTATATAGATACAAATGGTCCAATGGGAGCAAGAATTTCCAGGAACATTTGGAACATTTCGTTTCTGAACAGAAGAACCGTTTTCAAGTAGTGTTCGATCGATTACGTATTAATTATTCGATTGATTGGTCCGAGGCTATCGACAAACAAGATTTGTCTAAGTCATTTCGTTTCTTTTTGTCCAAGTCACCCCTTTTCTTTATCGGGAATATCCCCATTCATAGGTCCGAGATCCACATCTATGAATTGAAAGGTCCGAATGATCAACTCTGCAATCAGTTGTTAGAATCAATAGGTGTTCAAATCGTTCATTTGAATAAATTGAAACCCTTCTTATTGGATGATCATGATACTTCC---------------------CATGGAGGAACAATATTACCATTTTTGTTCAAAAGGATACCAAAGTGGATGATTGACTCATTCCATACTAGAAATAATCGCAGGAAATCCTTTGATAACACGGATTCCTATTTCTCAATGATATTCCATGGTCGAGACAATTGGCTGAATCCCGTGAAACCATTTCATAGAAGTTCATTGATATCTTCTTTTTATAAAACAAATCGACTTCGATTCTTGAATGATCCAAATCACTTCTGGTTCTATTGTAACAAAAGATTGCCTTTTTATGTGGAAAAGACCCGTATCAATGATGATCTTACATATGGACAATTCCTCACTATCTTGTTCATTCGCAACAAAATATTTTCTTTGTGCGTCGGTAAAAAAAAACATATTTTTTTGGAGAGAGAGACTATTTCACGAATCGATTCACAGATATTTGACATATTCATACCTAACGATTTTCCACAAAGTGGTGACGAAACGTATAATTTGTACAAATCTTTCCATTTTCCAATTCGATCCGATCCGTTCGTTCGTAGAGCTATTTACTCGATTGCAGACATTTCTGCAACACCTCTAACAGAGGAACAAATAGTCAATTTTGAAAGAACTTATTGTCAGCCTCTTTCAGATATGAATCTATCTGATTCAGAAGGGAAGAACCTGCATCAGTATTTCAGTTTCAATTCAAACATGGGTTTGATTCACACTCCATGTTCTGAGAAATATTTACCATACGGAAAGAGGAGTCTTTGTCTAAAGAAATGCGTTGAGAAACGGCAGATGTATAGAACCTTTCAACGAGATAGTGCTTTTTCAAATCTCTCAAAATGGAATCTGTTCCAAACATATATGCCGTGGTTCCTTACTTCGACGGGGTGCAAATATCTAAATTTAACCCTTTTAGATACTTTTTCAGACCCATTGATACTAAGTAGCAGTCACTTTGTATCTATTTTTCATGATATTATGCATGGATCAGATATATCATGGCCAATTCCTCAGAAGATTCTTCCACAATGGACTGAGATTTCGAGTAAGTGTTTACTTCTTCTGTCCGAAGAAATGATTCATCGAAATAATGAGTCACCCGTTCCATCGATATGGGCACATCTGAGATCAACAAATGCTCGGGCGTTCCTCTATTCAATCCTTTTCCTTCTTCTTGTTGCTGGATATTTCGTTCGTATACATCTTCTCTTTGGTTCCCGAGTCTCTAGTGAGTTACAGACAGGGTTAGAAAAGATCAAATCTTTGATGATTCCATCATACATGATTGAATTGCGAAAACTTCTGGACGGGTATCCTACATCTGAACTGAATTCTTTCTGGTTAAAGAATCTCTTTCTAGTTGCTCTGGAACAATTAAGAAATTCTCTGGAAGAAATACGGGGTTCCGCTTCTGGTGGCAACATGCTATTGGGTGTGGGTCCCGCTTATGCGGTCGAATTGATACGTTCTAAGAAGAAATATTTGAATATCAAT---------CTCATAAGTATCATACCAAATCCCATCAATCGAATCACTTTTTCGAGAAATACGAGACATCTAAGTCGTACAAGTAAAGAGATCTATTCATTGATAAGAAAAAGAAAAAAGGTGAACAGTTGGATTGATGATAAAATAGAATCCTGGGTCGCGAACAGTGATTCGATTGATGATGAAGAAAGAGAATTCTTGGTTCAGTTCTGCGCCTTAACGACAGAAAAAAGGATGGATCAAATTCTATTGAGTCTGACTCATAGTGATCATTTATCAAAGAATGACTCTGGTTATCAAATGATTGAACAACCGGGATCAATTTACTTACGATACTTAGTTGACATTCATAAAAAGCATCTAATGAATTATGAGTTCAATAGATTCTGTTTAGCAGAAAGACGGATATTCCTTGCTCATTATCAGACAATCACTTATTCACAAACCTCGTGTGGGGCTAATAGTTTTCATTTCCCATCTTATGGAAAACCCTTTTCGATCCGCTTAGCCCTATCCCCTTCTAGGGGTATTTTAGTGATAGGTTCCATAGGAACTGGACGATCTTATTTGGTCAAATACCTAGCGACAAATTCCTATGTTCCTTTCATTACGGTATTTCCGAACAAGTTCCTGGATAAGCCTAAAGGTTATCTTATTGATGATGATATCGATATTGATGATAGTGACGATATCGATATTGATGATAGTGACGACCTTGATACGGAGCTGCTAACTATGACGAATGTGCTAACTATGTATATGACGCCGAAAATAGATATCACCCTTCAATTCGAATTAGCAAAAGCAATGTCTCCTTGCATAATATGGATTCCAAACATTCATGATCTGTATGTGACTGAGTCGAATTACTTATCCCTCGGTCTATTAGAGAACTATCTCTCCAGAGATTGTGAAAGATATTCCACTAGAAATATTCTTGTTATTGCTTCGACTCATATTCCCAAAAAAGTGGATCCCGCTCTAATAGCTCCGAATAAATTAAATACATGCATTAAGATACGAAGGCTTCTTATTCCACAACAACGAAAGCACTTTTTCATTCTTTCATATACTAGGGGATTTCACTTGGAAAAGAAAATGTTCCATACTAACAGATTCGGGTCCATAACCATGGGTTCCAATGCACGAGATCTTGTAACACTTATCAATGAGGCCCTATCAATTAGTATTACACAGAAGAAATCAATTATAGAAACTAATACAATTAGATCAGCTCTTCATAGACAAACTTGGGATTTGCGATCCCAGGTAAGATCGGTTCAGGATCATGGGATCCTTTTTTATCAGATAGGAAGGGCTGTTGCACAAAATATACTTCTAAGTAATTGCCCCATAGATCCTATATCTATCTATATGAAGAAGAAATCATGTAAGGAAGGGGATTCCCATTTGTACAAATGGTACTTCGAGCTTGGAACAAGCATGAAGAAATTAACGATACTTCTTTATCTTTTGAGTTGTTCTTCCGGATCGGTCGCTCAAGATCTTTGGTCTTTACCCAGAGCTGATGAAAAAAATGGGATCACTTCTTATGGATTCGTTGAGAATGATTCTGATCTAGTTCATGGCCTATTAGAAGTAGAAGGCGCTCTGGTGGGATCCTCACGGACAGAAAAAGATTGCAGTCAGTTTGATAATAATCGAGTGACATTACTTCTTCGGTCCGAACCAAGGAATCCGTTAGATATGATGCAAAATGGATCTTGTTCTATCGTTGATCAGAGATTTCTATATGAAAAATACGAATCGGGGTTTGAAGAAGGGGAAGGGGCCGTCGACCCGCAACAGATAGCGGAGGATTTATTCAATCACATAGTTTGGGCTCCTAGAATATGGCGCCCTTGTGGCAATCTATTTGATTATATCGAAAGGCCCACTGAATTGGGATTTCCCTATTGGGCCGGGTCATTTCGGGGCAAGCGGATCATTTATCATAAAGAGCTTCAAGAGAATGATTCGGAGTTCTTGCAGAGTGGAACCATGCAGTACCAGACACGAGATAGATCTTCCAAAGAGCAAGGCTTTTTTCGAATAAACCAATTCATTTGGGACCCTGCGGATCCATTATTTTTCCTATTCAAAGATCCGCCCTTTGTCTCTGTGTTTTCACGTCGAGAATTCTTTGCAGATGAAGAGATGCCAAAGGGGCTTATTACTTCCCAAACAAATCCTCCTACATCTATATATAAACGCTGGTTTATCAAGAATATGCAAGAAAAGCACTTCGAATTGTTGATTCATCGCCAGAGATGGCTTAGAAGCAATAGTTCATTATCTAATGGATCTTTCCGTTCTAATACTCTATCCGAGAGTTATCAGTATTTATCAAATCTGTTCCTATCTAACGGAACGCTATTGGATCAAATGACAAGGACAGTGTTGAGAAAGGGATGGCTTTTCCCGGATGAAATGAAACATTTGATTTATGTAACAGGAGAAGGATTTCCCCCTCCTATGCCTAGATCTCGGATAAATGCAAATTTTATTGATAAGACCTCTTCAATTGTAGCCAATATTTTATTACGAATAATTCCGACAACTTCAGGAGAAAAAAAGGCATTTACCTATTACAGAGATGGTATGTTGGCTCAATCCGAAGGAAATTATGCGGAAGCTTTACAAAATTATTATGAAGCTATGCGACCAGAAATGGATCCCTATGATCGAAGTTATATACTCTATAATATAGGCCTTATACACACAAGCAATGGAGAACATACAAAAGCTTTGGAATATTATTTCCGGGCATTAGAACGAAACCCATTCTTACCACAAGCCTTTAATAATATGGCCGTGATCTGTCATTACCGGGGAGAACAGGCCATTCTACAGGGTGATTCTGAAATTGCGGAGGCTTGGTCCGATCAAGCTGCTGAGTATTGGAAACAAGCTATAGCGCTTAGTCCAGGTAATTATATTGAAGCACATAATTGGTTGAAGATAACAAGACGTTTCGAAATGAACTGGCGATCAGAACATATATGGATAGAATTTATAACAGGGTCTCGAAAAACAAGTAATTTTTGCTGGGCCTGTATCCTTTTTTTAGGTTCACTAGGATTCTTAATGGTTGGAACTTCTAGCTATCTTGGTAGGAATTTGATATCCGGATTTCCTTCTCCGGAAATCCTTTTTTTTCCACAAGGAATCGTGATGTCTTTCTATGGGATTGCAGGCTTTTTCATTAGCTCCTATTTGTGGTGCACAATTTTGTGGAATATAGGTAGTGGTTATGACCGATTTGATAGAAAAGAAGGAATAGTGTGTATTTTTCGTTGGGGATTTCCTGGAATAAATCGTCGCATCTTCCTTCGATTCCTTATAAAGGATATCCAATCAATCAGAATGGAGGTTAAAGAGGGTCTTTATTCTCGCCGTGTCCTTTATATGGAAATCAGAGGTCAAGGAGCCATTCCCTTGACTCGTACTGATGAGAAT---TTAACTCCACGAGAAATTGAACAAAAAGCCGCTGAATTAGCCTATTTCTTGCGCGTACCAATTGAAGTATTT
>Anomochloa_marantoidea_NC_014062
???????????????????????????????????????????????????????????????????????????????????????????????????????????????????????????????????????????????????????????????????????????????????????????????????????????????????????????????????????????????????????????????????????????????????????????????????????????????????????????????????????????????????????????????????????????????????????????????????????????????????????????????????????????????????????????????????????????????????????????????????????????????????????????????????????????????????????????????????????????????????????????????????????????????????????????????????????????????????????????????????????????????????????????????????????????????????????????????????????????????????????????????????????????????????????CGAGTCGACGAAATTCATAAAATTCTCCGCGAACGTATTGAACAATATAATAGAAAAGTCGGGATTGAGAATATAGGTCGCGTAGTTCAAGTGGGTGACGGGATTGCTCGTATTATAGGTCTTGGTGAAATAATGTCAGGTGAATTAGTCGAATTTGCAGAAGGGACTAGAGGTATTGCTCTGAATTTGGAATCCAAAAATGTTGGGATTGTATTAATGGGCGATGGGTTGATGATACAAGAAGGAAGTTTTGTAAAAGCAACAGGAAGGATTGCTCAGATACCCGTGAGTGAGGCTTATTTGGGTCGTGTTATAAATGCTCTGGCTAAACCTATTGATGGGAAAGGCGAAATTGGAGCTTCGGAATCTCGCTTAATTGAAGCCCCTGCTCCGGGTATAATTTCCAGGCGTTCCGTATATGAACCCCTTCAAACAGGGCTTATTGCTATTGATTCGATGATCCCCATAGGGCGCGGTCAGCGAGAGTTAATTATTGGGGACAGACAGACTGGCAAAACAGCAGTAGCCACAGATACAATTCTCAATCAAAAAGGGCAAAATGTAATATGTGTTTATGTAGCTATCGGGCAAAGAGCATCTTCTGTGGCTCAGGTAGTAACTACTTTCCAGGAGGAGGGGGCCATGGAATACACTATTGTAGTAGCTGAAATGGCGGATTCACTTGCTACATTACAATACCTCGCTCCTTATACCGGAGCGGCCCTGGCTGAGTATTTTATGTACCGCGAACGACATACTTTAATAATTTATGATGATCTCTCCAAACAGGCACAAGCTTATCGCCAAATGTCCCTTCTATTAAGAAGACCCCCCGGCCGCGAAGCTTATCCAGGGGATGTTTTTTATTTGCATTCACGCCTTTTAGAAAGAGCCGCTAAATTAAATTCTCTTTTAGGCGAAGGGAGTATGACCGCTTTACCAATAGTTGAGACTCAATCTGGAGACGTTTCTGCCTATATTCCTACTAATGTAATTTCCATTACAGATGGACAAATATTCTTATCCGCAGATCTATTCAATGCCGGAATTCGACCTGCTATTAATGTGGGTATTTCTGTTTCCAGAGTAGGATCCGCAGCTCAAATTAAAGCCATGAAACAAGTAGCTGGCAAATTAAAATTGGAACTAGCTCAATTCGCAGAGTTACAAGCCTTTGCACAATTCGCCTCTGCTCTCGATAAAACGAGTCAGAATCAATTGGCAAGAGGTCGACGATTACGGGAATTGCTTAAACAATCCCAATCAAACCCTCTCCCAGTGGAAGAGCAGATAGCTACTATTTATACCGGAACGAGAGGATATCTTGATTCGTTAGAAATTGAACAGGTAAAGAAATTTCTGGATGAGTTACGTAAACACTTAAAAGATACTAAACCTCAGTTCCAAGAAATTATATCTTCTAGCAAGACATTCACCGAGCAAGCGGAAATCCTTTTGAAGGAAGCTATTCAGGAACAGCTCGAACAGTTTTCACTTGGGCGTATCGATCAAATTATTGGACCGGTGCTGGATGTCACTTTTCCCCCGGGCAAGTTGCCTTATATTTATAACGCTTTGGTAGTCAAGAGTCGAGACACTGCCAGTAAGCAAATTACTGTGACTTGTGAGGTACAACAATTATTAGGAAATAATCGAGTTAGAGCTGTAGCTATGAGTGCTACAGACGGGCTGATGAGAGGAATGGAAGTGATTGACACGGGAGCTCCTCTCAGTGTTCCCGTCGGCGGAGCTACTCTCGGACGAATTTTCAACGTTCTTGGAGAGCCTGTTGACAATTTGGGTCCTGTAGATACTAGCGCAACATTCCCTATTCATAGATCTGCACCTGCCTTTATCGAGTTAGATACGAAATTATCTATCTTTGAAACAGGGATTAAGGTGGTCGATCTTTTAGCTCCTTATCGGCGTGGAGGAAAAATCGGACTATTTGGGGGGGCTGGAGTAGGTAAAACAGTACTCATCATGGAATTAATCAACAACATTGCTAAAGCTCATGGAGGCGTATCCGTATTTGGCGGAGTAGGGGAACGGACTCGTGAAGGAAATGATCTTTATATGGAAATGAAAGAATCCGGAGTAATTAATGAAAAAAATTTTGAAGAATCAAAGGTAGCTCTAGTCTATGGTCAAATGAATGAACCGCCGGGAGCTCGTATGAGAGTTGGTTTGACTGCCCTAACTATGGCGGAATATTTCCGAGATGTTAATAAGCAAGACGTGCTTCTATTCATCGATAATATCTTTCGTTTTGTTCAAGCAGGATCGGAGGTATCCGCCTTATTAGGGAGAATGCCCTCCGCAGTAGGTTATCAACCTACTCTTAGTACAGAAATGGGTTCTTTACAAGAAAGAATTACTTCTACCAAAAAGGGCTCCATAACTTCGATCCAAGCGGTTTATGTACCTGCGGACGATTTAACCGACCCTGCTCCTGCCACGACATTTGCACATTTAGATGCTACTACCGTACTTTCCAGAGGATTAGCCTCCAAAGGTATTTATCCAGCAGTCGATCCTTTAGATTCAACCTCCACTATGTTACAGCCTCGGATCGTTGGCAACGAGCATTATGAAACTGCGCAAAGAGTTAAGGAAACTTTACAACGTTACAAGGAATTGCAGGACATTATCGCAATTCTTGGGTTGGATGAATTATCAGAAGAGGATCGTTTAACTGTAGCAAGAGCACGCAAAATTGAGCGTTTCTTATCACAACCCTTCTTTGTGGCAGAAGTTTTTACCGGTTCCCCAGGAAAGTACGTTGGTCTTGCAGAAACCATTAGGGGTTTTCAACTGATCCTTTCCGGAGAATTAGACGCTCTACCCGAACAGGCCTTTTATTTGGTGGGCAATATCGACGAAGCTAGCACGAAAGCTATAAACTTATTAAATCTTTATGTACTGACTCCTAAGCGAATTATTTGGGATTGTGAAGTGAAAGAAATCATTTTATCTACTAATAGTGGCCAAATTGGCGTATTACCAAACCACGCCCCCATTAACACCGCTGTAGATATGGGTCCTTTGAGAATAAACGACCAATGGTTAACGGCGGTTCTGTGGAGCGGTTTTGCGAGAATAGTTAATAATGAGATCATCATTTTAGGAAATGATGCGGAGCTCGGTAGTGACATTGATCCGGAAGAAGCTCAACAGGCGCTTGAAATAGCCGAAGCTAACTTGAGTAGAGCTGAGGGTACGAAAGAATTGGTTGAAGCGAAGCTAGCTCTCAGACGAGCTAGGATACGAGTCGAGGCTGTCAATTGGATTCCTATGCAAAATGTAACCCATTCTTTTATTTTTTTGGGTCAATGGCCATCCGCTGGGAGTTTCGGGCTTAATACCGATATTTTAGCAACAAATCTAATAAATCTAACTGTAGTGATTGGTGTATTGATTTTTTTTGGAAAGGGAGTGTTAAAGGATTTATTAGATAATCGAAAACAGAGGATCTTGAGTACTATTCGAAATTCGGAAGAATTACGTAGAGGGACCGTTGAGCAGCTTGAAAAAGCTCGGATTCGATTGCAGAAAGTGGAACTAGAAGCAGATGCGTATCGAATGAATGGGTACTCTGAGATAGAACGAGAAAAAGCAAATTTGATTCATGCTACTTCTATTAGTTTGGAACAATTAGAAAAGTCTAAAAACGAAACCCTTTATTTTGAAAAACAAAGAGCGATGAATCAAGTCCGACAACGGGTTTTCCAACAAGCCGTACAAGGGGCTCTAGGAACTCTGAATAGTTGTTTGAATACCGAGTTACATTTCCGTACGATTCGTGCTAATATTGGCATTCTCGGGTCCATGATGAATCCACTAATTGCTGCCGCTTCCGTTATTGCTGCTGGATTAGCCGTAGGGCTTGCTTCGATTGGGCCTGGAGTTGGTCAAGGTACTGCTGCAGGACAAGCTGTAGAGGGTATTGCGAGACAGCCAGAAGCAGAAGGTAAAATACGAGGTACTTTATTGCTTAGTCTAGCTTTTATGGAAGCTTTAACAATTTATGGACTGGTTGTGGCGCTAGCACTTTTATTTGCGAATCCTTTTGTTATGAAAGTTATACCATGTTCCATTAAAACACTCAAGGGGTTATACGACATATCGGGTGTAGAAGTAGGCCAACATTTCTATTGGCAAATAGGAGGTTTACAAATTCATGCCCAAGTACTCATCACTTCCTGGGTCGTAATTACTATTTTGCTAGGTTCAGTCATCATAGCTGTTCGGAATCCACAAACCATTCCGACCGATGGTCAAAATTTCTTCGAATATGTCCTTGAGTTTATTCGAGACTTGAGCAAAACTCAGATTGGAGAAGAATATGGTCCTTGGGTTCCCTTTATTGGAACTATGTTCCTTTTTATTTTTGTTTCGAATTGGTCGGGTGCTCTTTTCCCTTGGAAAATTATAAAGTTACCTCATGGGGAATTAGCTGCGCCTACGAATGATATAAATACTACTGTTGCTTTAGCTTTACTCACGTCAGCGGCATATTTTTATGCAGGTCTTAGCAAAAAAGGATTGAGTTATTTCGAGAAATATATTAAACCAACTCCAATCCTTTTACCAATTAACATTCTAGAAGATTTCACAAAACCATTATCTCTTAGCTTTCGACTTTTCGGGAATATATTGGCGGATGAATTAGTAGTTGTTGTTCTTGTTTCTTTAGTCCCCTTAGTAGTCCCTATACCGGTCATGTTTCTTGGATTATTTACTAGTGGTATTCAAGCTCTTATTTTTGCAACGTTAGCCGCAGCCTATATAGGCGAATCCATGGAGGGTCATCATATGCTATTTGCAACTTTAGAACATATATTAACTCATATTTCTTTCTCAACTATTTCCATTGTGATTACGATTCATTTGATAACCTTATTAATTCGTGAACTTTTGGAATTACGTGATTCGTCAGAAAAGGGGATGATAGCTACTTTTTTCTCTATAACGGGATTCCTAGTTTCTCGTTGGGCTTCCTCGGGACATTTTCCATTAAGTAATTTATACGAGTCATTAATCTTCCTTTCATGGGCTCTCTATATTATTCATATGATTCCTAAGATAAAAAATGATTTAAGCATAATAACAGCACCAAGTACGATTTTAACTCAAGGCTTTGCCACGTCAGGTCTTTTAACGGAAATGCATCAATCCACAATACTAGTACCTGCTTTACAATCTCAGTGGTTAATGATGCATGTAAGTATGATGTTATTAAGCTATGCAACTCTTTTGTGTGGGTCCTTATTTTCAGCCGCTCTTCTAATCATTCGAAAACATTTCGATATCTTTTGT---------------------------GAGATTTTTAATGTAGAAAGAAGTGCTTTAAAAAACACCTCTTTTCCTTCATTTCCAAATTATTACAAATACCAATTAACTGAGCGTTTGGATTATTGGAGTTATCGTGCCATTAGTCTAGGGTTTACCCTTTTAACCATAGGTATTCTTTGTGGAGCAGTATGGGCTAATGAGGCATGGGGATCCTATTGGAACTGGGATCCCAAGGAAACTTGGGCATTTATTACTTGGACCATATTCGCGATTTATTTACATAGTACAAATCCAAATTGGAAGGGTACGAATTCGGCACTTGTAGCTTCTATAGGATTTCTTATAATTTGGATCTGCTATTTTGGTATCAATCTTTTAGGAATAGGTTTACATAGTTATGGTTCATTTACAATGAAAAAAAAGAAAGCATTGCCTTCTTTCCTATATCTTCTATCTATCGTACTTTTACCCTGGTGGGTCTCTTTCTTTTTTAACAAATGTCTGGAACTTTGGATTAAGAATTGGTGGCATACCAGGCAATCCGAAACTCTCTTAACTGATATTCAAGAGAAAAAGGTTCTAGAAAGATTCGTAGAATTAGAAGAACTTTTTCTCTTGGACGAAATGATAAAGGAGTCCCCGAAGACACATATACAAAAACCTCTTATCGGAATACACAGGGAAACAATACAATTGGCCAAAACAGATAATGAGGATTATCTCCATATCATTTTGCATTTCGCGACAAATATAATCTGTTTGGCTATTTTAAGTGGTTCTTTTTTTCTGGGTAATGAGGAACTTGTCATTCTTAATTCTTGGGTTCAGGAATTCGTCTATAATTTAAGTGACACAATAAAAGCTTTTTTCATTATTTTAGTTACTGATTTTTGGGTTGGATTTCACTCGACCCGCGCTTGGGAACTAATAATTAGTTGGGTCTACAATGATTTTGGATTGCCTCATAACGATCAAATTATCTCTGGTCTCATTTCTACTTTTCCAGTGATTCTAGATACAATTGTGAAATATGGGATCTTCTATTATTTAAACCGTCTATCTCCTTCGCTTGTAGTCATTTATCATTCAATGAATGAAATGCCTATTGGTGTTCCAAAAGTACCATACCGGATTCCCGGGGATGAAGACGCGACTTGGGTTGACTACAATGTTATGTATCGAGAAAGGACACTTTTTTTAGGACAAGAGATTCGTGCCGAGATCACGGGTCATATTACAGGTCTCATGGTATATCTCAATAGCGATATTTATTTGTTTATAAACTCTCCCGGCGGTTGGCTAATCTCAGGAATGGCTATTTTTGATACGATGCAAACGGTGACACCAGATATATATACAATATGCATCGGAATAGCCGCGTCCATGGCGTCTTTCATTCTGCTTGGAGGAGAACCCGCCTGTCGTATAGCATTCCCCCACGCTAGGAATATGCTTCACCAACCTGCTAGTGCTTATTATCGGGCAAGAACGGAATTTTTTGCAGAAGTGGAAGAGTTACACAAAGTAAAAGACATGATCACAAGGGTTTATGCACTAAGAACAGGGAAGCCTTTTTGGGTTGTATCCGAAGACATGGAAAGAGATGTTTTTATGTCAGCAGACGAAGCCAAAGCGTATGGGCTTGTCGATCCGAGAGAAGCAAAAATCACTTTCGAAGGTTTAGTTACGGAAGCCCTACCCAACGGAATGTTCCGCGTTCGTCTAGAGAATACTATCGTCCTCGGCTATATTTCAGGAAAGATCCGGTGTAGTTCTATACGAATACTGATGGGGGATAGGGTAAAAATTGAAGTAAGTCGTTATGATTCAAGCAAGGGACGTATAATTTACAGACTTCCTCCAAAATCT---------------------------------------------TGCATTGCTCATGATCATGGTTTAAATGGTTCC---------GAACCCGTGAATAACAATAAATTTAGTTCAGTACTTGTGAAACGTTTAATTATTCGAATGTATCAGCAGAATTTTGGGATTAATTCGGTTAACCAAAATCGATTGTTGGATCACAACAATTATTTTTATTCTCAGTTTTATTCTCATATTCTATCTGAGGGGTTTGCGATTGTTGTAGAAATTCCATTCTCGTTAGGGGTGGTTTTTTGCCCGGAAGAAAAAGAAATACCAAAGTTTCAGAATTTACGGTCAATTCATTCACTATTTCCCTTTTTAGAAGACCAATTTTTGCATTTACATTATATATCACATATAGAAATCCCCTATCCTATCCATTTGGAAATCGTGGTTCAACTCCTTCAATGCCGGATCCAAGATGTTGCATCTTTGCATTTATTGCGATTCTTTCTCAACTACTATTCTAATTGGAATAGTCTCATTATTTCAATGAAAGAAAATAAAAGACTATTTAGATTCCTATATAATTCTTATGTATCAGAATGTGAATTTTTCTTCTTTTTTCTTCGTAAACAATCTTCTTGCTTACGATTAACATCTTATGGAACCTTTCTTGAACGAATCCACTTCTATAGAAAGAAGGAACATTTTTGGGTAATGTACCCTGGTTTTTTTCGGTGGGTTTTTATGGATCCTCTTATGCATTATGTTCGATATCAAGGAAAGGCAATTCTTGCATCAAAAGGAACTCCTCTTTTGATGAAGAAATGGAAATGTTACCTTGCCAATTTTTGGCAATATTATTTCCATTTTTGGATTCAACCGCGAAGGATCCAGCAAAAACCATTAGCAAACTCTTGCTTCGACTTTCTGGGTTATCTTTCCAGTGTAACAAGAAATCCCTTGGTAGTAAGGAATCAAATGCTGGAAAATGCATTTCTAATAGATACTCGAATTAAGAAATTGGATACCATAGTCCCCGCGATTTCTCTCATTGGATCTTTATCAAAAGCCCAATTTTGTACCGGATCGGGGCACCCTATTAGTAAACCCATTTGGACAGATTTATCAGATTGGTATATTCTTGATCGATTTGGTCGGATATGTAGAAATATTTTTCATTATTATAGTGGATCCAAAAAACAGACTTTGTATCGAATAAAGTATATACTTCGACTTTCATGTGCGAGAACTTTAGCTCGTAAACATAAAAGCACGGTACGCACTTTTATGCAACGATTAGGTTCGGTATTTTTAGAAGAATTTTTTACGGAAGAAGAGCAAGTTCTTTCTTTGATGATAATAGATAGAGTAGAGGTAGAAACTATCCATTCTTTTTCGAAATCGGAATTTTTAAAAGAAGTCTATGGACTGATATGGATTCTACCCATTTTGACCCTCTTAGTGGGAATCACAATAGAAGTACTCGTAATTGTGTGGTTAGAAAGAGAAATATCTGCATCGATACAACAACGTATTGGCCCTGAATATGCTGGGCCTTTGGGACTTCTTCAAGCTATAGCAGATGGGGCTAAGCTACTTTTTAAAGAAGATCTTCTACCATCCCGGGGAGATATTCCTTTATTTAGCATCGGACCCTCTATAGCAGTTATCTCCATTCTACTAAGTTTTTTAGTTATTCCGTGGGGATATCATCTTGTTTTAGCCGATCTTAGTATTGGTGTTTTTTTATGGATTGCTATTTCAAGTATTGCTCCTATAGGTCTTCTTATGGCAGGATATAGCTCAAATAATAAATATTCTTTTTCAGGTGGTCTACGAGCCGCGGCTCAATCTATTAGTTATGAAATACCATTAACTTTTTGTGTGCTAGCGATATCTCTATTATCTAACAGTTTAAGTACAGTTGATATAGTGGAAGCGCAGTCAAAATATGGTTTTTGGGGGTGGAATATTTGGCGTCAGCCTATAGGCTTTTTAGTTTTTCTAATTTCTTCTTTGGCCGAATGTGAAAGATTACCCTTTGATTTACCAGAAGCAGAGGAAGAATTGGTAGCAGGTTATCAAACCGAATATTCCGGTATCAAATATGGTTTATTTTTTCTTGTTTCTTACCTAAATTTATTAGTTTCCTCTTTATTTGTCACAGTTCTTTACTTAGGCGGGTGGAATTTATCTATCCCCTACATCCCCATTTTGGGGTTTTTCCAAATGAATAAAATAGTTCGAATTTTTGAAATGACAATGGGTATCCTTATTACATTCACTAAAGCTTATTTATTTCTCTTCGTTTCTATCACAATAAGATGGACTTTACCCAGGATGAGAATGGATCAATTATTAAATCTTGGATGGAAATTTCTTTTACCTATTTCCCTGGGTAATCTCTTATTAACAACTTCTTCCCAACTTGTTTCACTCATGAAAGCGTCTCATTTGCTTCTCTTCCATGGAAGTTTCATTTTCCCAGAATGTATCCTAATTTTTGGCCTAATTCTTCTTCTGATGATCGATTTAACCTCTGATCAAAAAGATAGACCTTGGTTCTATTTCATCTCTTCAACAAGTTTAGTAATAAGCATAACGGCCCTATTGTTCCGATGGAGAGAAGAACCTATAATTAGCTTTTCGGGAAATTTCCAAACGAACAATTTCAACGAAATCTTTCAATTTCTTATTTTATTATGTTCAACTCTATGTATTCCTCTATCCGTAGAGTACATTGAATGTACAGAAATGGCTATACCAGAGTTTCTGTTATTCGTATTAACAGCTACTCTAGGGGGAATGTTTTTATGTGGTGCTAACGATTTAATAACTATCTTTGTAGCTCCAGAATGTTTCAGTTTATGTTCCTACCTATTGTCTGGATATACCAAGAGAGATCTACGGTCTAATGAGGCTACTATGAAATATTTACTCATGGGTGGGGCAAGCTCTTCTATTCTGGTTCATGGTTTCTCTTGGCTATATGGTTCATCTGGGGGGGAGATCGAGCTTCAAGAAATTGTGAATGGTCTTATCAATACACAAATGTATAACTCCCCAGGAATTTCAATTGCGCTTATATCCATCACTGTAGGACTTGGGTTCAAGCTTTCCCCCGCCCCTTTTCATCAATGGACTCCTGACGTCTACGAAGGATCCCCCACTCCAGTCGTTGCTTTTCTTTCTGTTACTTCGAAAGTAGCTGCTTCAGCTTCAGCCACGCGAATTTTCGATATTCCTTTTTATTTCTCATCAAACGAATGGCATCTTCTTCTGGAAATCCTAGCTATTCTTAGCATGATATTGGGGAATCTCCTTGCTATTACTCAAACAAGCATGAAACGTATGCTTGCATATTCGTCCATAGGGCAAATCGGATATGTAATTATTGGAATAATTGTTGGAGACTCAAATGATGGATATGCAAGCATGATAACTTATATGCTGTTCTATATCTCCATGAATCTAGGAACTTTTGCTTGCATTGTATTATTTGGTCTACGTACCGGAACTGATAACATTCGAGATTATGCAGGATTATACACGAAAGATCCTTTTTTGGCTCTCTCTTTAGCCCTATGTCTCTTATCCCTAGGAGGCCTTCCTCCACTAGCAGGCTTCTTCGGAAAACTCTATCTATTCTGGTGTGGATGGCAAGCAGGCCTATATTTCTTGGTTTCAATAGGACTCCTTACGAGCGTTCTTTCTATCTACTATTATCTCAAAATAATAAAGTTATTAATGACTGGACGAAACCAAGAAATAACCCTTTATGTGCGAAATTATAGAAGATCCCCTTTAAGATCAAACAATTCCATCGAATTGAGTATGACTGTCTGTGTGATAGCATCTACTATACCAGGAATAGCAATGAACCCAATTCTTGCAATTGCTCAGGATACCCTCTTTATGTTTCTGCTTCACGAATATGATATTTTCTGGACATTTCTAATAATAGCAAGCCTTATTCCTATTTTGGCATTTTGGATTTCAGGACTTTTAGCCCCGGTTAGTGAAGGACCAGAGAAGCTTTCTAGTTATGAATCGGGTATAGAACCCATGGGAGAAGCTTGGTTACAATTCCGAATACGCTATTACATGTTTGCTCTAGTTTTTGTTGTTTTTGATGTTGAAACGGTCTTTCTTTACCCGTGGGCAATGAGTTTTGATGTATTGGGTGTATCCGTTTTTATCGAAGCTTTCATTTTCGTGCTTATCCTAATTGTTGGTTTAGTTTATGCATGGCGCAAAGGAGCATTGGAATGGTCTATGAGTTATTTTCCTTGGTTAACAATACTTGTGGTTTTTCCAATATTTGCAGGTTCATTAATTTTATTTTTACCTCATAGGGGAAACAAAATAGTGAAGTGGTATACTATATCTATTTGTTTATTAGAATTCCTTCTAATGACTTATGCATTCTGTTATCATTTCCAATGGGAGGATTCCTTAGTCCAATTAAAGGAGGATTTCAAATGGATAGATGTCTTTGATTTCCACTGGAGATTAGGAATCGATGGGCTTTCATTAGGATCCATTTTATTGACAGGATTTATCACTACTTTAGCTACTTTAGCGGCTTGGCCGGTTACCCGGAATTCGCGATTATTCTATTTCCTGATGCTAGCAATGTATAGTGGCCAAATAGGATTATTTTCCTCTCGAGACCTTTTACTTTTTTTTATCATGTGGGAATTTGAATTAATTCCTGTTTACTTACTTTTATCCATGTGGGGGGGGAAGAGGCGCCTGTATTCAGCTACAAAATTTATTTTGTACACTGCAGGTGGTTCCATTTTTTTCTTAATCGGAGTTCTAGGTATGGGCTTATATGGTTCTAACGAACCAAGATTAGATTTTGAAAAATTAATTAACCAATCATACCCGGATACATTGGAAATACTATTATATTTAGGCTTCCTAATTGCTTATGCTGTTAAATTGCCAATTATACCCCTACATACATGGTTACCAGATACCCATGGAGAAGCGCATTACAGTACATGTATGCTTTTAGCGGGAATCCTATTAAAGATGGGAGCATACGGATTGATTCGAATCAACATGGAATTGTTACCTCATGCTCATTATAGATTTGCCCCTTGGTTGGTAATAATAGGAGCGATGCAAATAATCTATGCAGCTTCAACGTCTCTGGGTCAACGAAATTTAAAAAAAAGAATAGCCTACTCCTCCGTATCTCACATGGGTTTCATAATTATAGGAATTGGTTCTATAACCAACATTGGGCTCAATGGAGCTATTTTACAAATACTATCCCATGGATTTATTGGTGCTACACTTTTTTTCTTGGCGGGAACGACTTGTGATAGAATGCGCCTTGTTTATCTCGAAGAACTGGGGGGGATCTCCATCCCAATGCCAAAAATTTTTACCATGTTTAGTATCTTTTCCATGGCTTCTCTTGCCTTGCCAGGAATGAGTGGTTTTGTTGCAGAATTACTAGTATTTTTTGGACTAATTACTAGTCCTAAATTTCTTTTAATACCAAAAATGGTAATTACTTTTGTAATGGCAATTGGAATGATCTTAACTCCTATTTATTTATTATCTATGTTACGTCAGATGTTCTATGGATACAAGCTCTTTAATGTTCCAAACTTGAATGATTCTGGACCACGAGAACTCTTTCTTTTAATCTGTATCTTTTTACCAGTCATAGGAATTGGTATTTATCCAGATTTTGTTCTCTCACTATCCGTTGAGAGGGTAGAGGCTATCTTATCTAATTTTTATATGTTTGAGCATGTACTTTTTTTGAGTGTCTATTTATTTTCGATTGGTATCTATGGATTGATTACAAGCCGAAACATGGTTAGAGCTCTGATATGTCTTGAACTTATACTGAATTCAATTAATCTAAATCTTGTAACATTTTCTGATCTATTTGATAGTCGCCAATTAAAAGGCGACATTTTTGCAATC---TTGTATAGCCCTGCGGCTGCTGAAGCAGCTATTGAATTATCCATTCTTTCTTCAATCCATCGTAACAGAAAAATCCACTCGTATCAATCAATCGAATTTTTTATGGAACATACATATCAATATGCATGGGTAATACCCTTTCTTCCACTTCCGGTTATTATGTCAATAGGGTTTGGACTTCTTCTTATTCCGACAGCAACAAAAAGTCTTCGTCGTATATGGGCTTTTCCTAGTGTTTTACTCTTAAGTCTAGCTATGGTATTCTCAGTTCACCTGTCTATTCAACAAATAAATGGCAGTTTTATCTATCAATATCTATGGTCTTGGACTATCAATAATGATTTTTCCCTAGAGTTTGGATACTTGATCGACCCGCTTACTTCTATTATGTTAATACTAATTACTACTGTAGGAATTTTGGTTCTTATCTATAGTGACGATTATATGTCTCATGATGAAGGATATTTGAGATTTTTTGTTTATATAAGTTTTTTCAATACTTCCATGTTGGGATTGGTTACTAGTTCCAATTTGATACAAATTTATTTTTTTTGGGAACTTGTAGGAATGTGTTCTTATTTATTAATAGGCTTTTGGTTCACACGGCCAATTGCAGCGAGTGCTTGTCAAAAAGCTTTTGTAACTAATCGTGTAGGGGATTTTGGTTTGTTATTAGGAATTTTAGGTTTTTTTTGGATAACAGGTAGTTTAGAGTTTCGGGATTTGTTCCAAATAGCTAATAACTGGATTCAGAATAATGAAATTAATTCCTTACTTACTACTTTGTATGCTTTTTTTTTATTCCTTGGTGCAGTTGCAAAATCTGCACAGTTCCCTCTTCACGTATGGTTACCCGATGCTATGGAGGGCCCCACTCCCATTTCAGCCCTTATACACGCAGCAACCATG---GCTCATTGGATTTTTCTTATAGCTCGACTTCTTCCTCTTTTCATATCCCTACCTTTGCTAATGAATTTTATTTCTTTAGTAGGTACAATAACACTCTTTTTAGGGGCTACTTTAGCTCTTGCTCAGAGAGATATTAAAAGAAGCTTAGCCTATTCTACAATGTCTCAATTGGGTTATATGATGTTAGCTCTAGGTATAGGTTCTTATCAAGCTGCTTTATTCCATTTGATCACTCATGCTTATTCGAAAGCTTTATTATTCTTAGGATCCGGATCTATTATTCATTCAATGGAACCTCTTGTTGGATATTCACCAGATAAAAGTCAGAATATGGCTCTTATGGGTGGTTTGAGAAAATATGTTCCAATTACAAGAACTACTTTTTTATGCGGTACACTTTCTCTTTGTGGTATTCCACCTCTTGCTTGCTTTTGGTCCAAAGATGAAATTCTTAGTAATAGTTGGTTGTATTTTGGAATAATAGCCTCTTTCACTGCAGGATTAACTGCGTTTTATATGTTTCGGGTATATTTACTTACCTTTGACGGGTATTTGCGTGTTCATTGTCAAAATTACAGTAGCACTAGTTCGTTCTATTCAATATCTTTATGGGGAAAAAGAAAAGGAGTCCATAGAGGTACGAATAGTGAATCGAAAAATGGATCCAGAAAGGATATAAATAGGATAGGATCCTTTGGCGTTAAAAACAGTTCTGTCTATCCTCATGAAACGGGAAATACAATGCTATTCCCTCTTCTCATATTACTCTTTTTTACTTTATTCATTGGATTCATAGGAATCCATTTTGGAATAATGGAGTTAACCCTATTATCAAAATGGTTAACTCCAGCAAACTTTTTCCAGGAAAGTTTGAATTCTTCCATAAATTCGTATGAATTTTTAACCAATGCGATTTATTCCATAAGTATAGCTATTTTGGGTCTATTCATAGCATATATTTTCTATGGATCTGCTTATTCATTTTGGCAGAATTTGGATTTACTAAATTCCCTTGTAAAAAAGAATCCCCAAAAAATTTTTTCAGATCAAGTAAAAAAAAGGATATACAGTTGGTCATATAATCGTGGTTATCTGGATATTTTTTATACTAGGGTCTTTACTTTGGGTATAAGAGGATTAACCGAACTAGCGCAGTTTTTTGATAAGGGTGTCATTGATGGAATTATCAATGGAGTGGGTATTGCTGGGTTTTGTATAGGAGAAGAAATTAAATATGTAGGAGGAGGGCGAATATCGTCTTATCTATTCTTTTTTTTATGGTATGTATCCTTATTCTTATTTCTTATGGATTTACCTGGACCCATACATGAGATTCTTTTGCTATTTTTGGGATTTGTTCTTCTATTAGGGGGTTTAGGGGTAGTATTACTTACCAACCCCATTTATTCTGCTTTTTCGCTGGGATTGGTTCTTGTTTGTATATCCTTATTCTATCTTTTATGGAATTCCTATTTGGTAGCTGTCGCACAATTCCTAATTTATGTGGGAGCTATAAATGTCCTGATCCTATTGGCCGTAATGTTTGTGAACAGTTCAGAATGGTTTAAAGATCAGAATTATTGGACTATTGGAGATGGGTTCACTTCACTCGTTTGTACAACTATTCCTTTTTCACTAATGGCTACTATCCCGGATACGTCATGGTATGGAATTCTTTGGACTACAAGATCAAACCAAATTGTGGAACAGGGTCTCAACAATAATCTTCAACAAATTGGGATTCATTTAGCAACCGATTTTTATCTTCCGTTTGAACTCATTTCTCTAATTCTTTTAGTTTCTTTGATAGGTGCAATTACTATGGCTCGGCAAATGAGTCTACCGCTTACAAGAAAGGATCTCATGATAGTCAATATGGGCCCTCACCACCCATCAATGCATGGTGTTCTTCGACTGATCGTTACTCTCGATGGTGAAGATGTTATTGATTGTGAACCCATATTGGGCTATTTACACAGAGGAATGGAAAAAATCGCGGAAAACCGAACTATTATACAGTACTTGCCTTATGTAACACGGTGGGATTATTTAGCTACTATGTTTACAGAAGCAATAACCGTAAATGCGCCAGAATTCTTAGAAAATATTCAAGTACCCCAAAGAGCCAGTTATATTAGGGTAATTATGCTCGAATTGAGCCGCATAGCTTCGCACTTGTTATGGCTTGGACCCTTTATGGCGGATCTCGGTGCACAAACTCCTTTTTTCTATATTTTCAGAGAAAGAGAATTGATATATGATCTATTTGAAGCTGCTACAGGTATGCGAATGATGCATAATTATTTTCGCATCGGAGGAGTAGCTGCCGATCTACCCTATGGATGGATAGATAAATGTTTAGATTTCTGTGATTATTTTTTACGAGGCATTGTTGAATATCAAAAACTTATTACACATAATCCTGTTTTTTTGGAACGAGTTGAAGGAATCGGTTTTATTAGCGGAGAAGAAGCAACAAATTGGGGTTTATCGGGACCCATGTTACGAGCTTCTGGAATAAAATGGGATCTTCGTAAAGTGGATCTTTATGAATCTTATAATCAATTTGATTGGGAAGTCCAATGGCAAAAAGAAGGAGATTCGTTAGCTCGTTATTTAGTACGAATCGGTGAAATGAGGGAATCCATAAAAATTATTCAACAGGCTGTAGAGAAAATTCCTGGAGGACCTTATGAGAATTTAGAAGTCCGACGCTTTAATAGAGCAAAGAATTCTGAATGGAATGATTTTGAATATCGATTTCTTGGTAAAAAACCTTCGCCCAATTTTGAATTGTCAAAACAAGAACTTTATGTAAGAGTGGAAGCCCCAAAAGGGGAATTAGGAATTTATTTAGTAGGAGATAATAGCCTTTTTCCCTGGAGATGGAAAATTCGTCCACCGGGATTTATTAATTTGCAAATTCTTCCCCAGCTAGTTAAAAAAATGAAATTGGCTGATATTATGACGATATTAGGTAGTATAGATATCATTATGGGGGAAGTTGATCGTATGTTCCCCATGTTAACTGGATTCATCAGTTATGGTCAACAAACAATACGCGCTGCAAGATACATTGGTCAAAGTTTCATAATTACCCTATCCCACACAAATCGTTTACCTATAACTATTCACTATCCTTATGAAAAATCAATTGCATCAGAGCGTTTCCGAGGGCGAATCCACTTTGAATTTGATAAATGTATTGCTTGTGAAGTATGTGTTCGCGTATGCCCAATAGATTTACCCCTTGTAGATTGGAGATTTGAAAAAGATATAAAAAAGAAACAATTGCTAAATTATAGCATTGATTTCGGAGTTTGTATATTTTGCGGTAACTGTGTTGAGTACTGTCCAACAAACTGTTTATCGATGACTGAAGAATATGAGCTTTCTACTTATGATCGTCATGAATTGAATTATAATCAAATTTCTTTGGGTCGGTTACCAATCTCCATAATTGGAGATTCCACAATTCAAACAATTAGGAATTCGACTCAGGGTTGGTTATCTAATTGGCTAGTCAAACATGAGGTGGTTCATAGATCTTTGGGCTTCGATCACCGAGGAATAGAGACTTTACAAATAAAAGCGGGAGATTGGGATTCCATTGCTGTCATTTTATATGTATATGGTTACAATTATTTACGTTCTCAGTGTGCTTATGACGTAGTACCTGGTGGATCTTTAGCTAGCGTATATCATCTTACGAGAATACAGTATGGTATAGATAACCCAGAAGAAGTATGCATAAAAGTCTTTGCCCCAAAGGATAATCCTAGAATCCCGTCCGTTTTCTGGATTTGGAGAAGTGCCGATTTTCAAGAACGCGAATCTTATGATATGGTGGGAATCTCTTATGATAATCATCCACGCCTTAAACGCATCTTAATGCCTGAAAGTTGGATAGGCTGGCCCTTACGTAAGGACTATATAACCCCCAATTTCTATGAAATACAAGATGCTCATATGGCGCAAAGGAGCATTGGAATGGTCTTAACTGAATATTCAGAC---AAAAAAAAAAAAGAAGGAAAAGAGACAGTTATGAGTTTGATTGAGTTTCCCCTACTTGACCAAACAACTTCCAATTCTGTTATTTCAACTACACCAAATGATCTTTCGAATTGGTCAAGACTCTCCAGTTTATGGCCCCTTCTATATGGTACCAGTTGTTGTTTTATTGAATTTGCTTCATTAATAGGCTCGCGATTCGACTTTGATCGTTATGGATTGGTACCAAGATCAAGTCCTAGGCAAGCGGACCTAATTTTAACAGCTGGTACGGTAACAATGAAAATGGCTCCTTCCTTAGTGAGATTATATGAGCAAATGCCTGAACCAAAATACGTCATTGCTATGGGAGCCTGTACTATTACCGGCGGGATGTTTAGTACGGATTCTTATAGTACGGTTCGAGGAGTCGATAAGTTAATTCCTGTGGATGTCTATTTGCCGGGCTGTCCACCTAAACCGGAGGCGGTTATAGATGCCTTAACAAAACTTCGTAAGAAGATATCGCGAGAAATAGTGGAAGATCGAACTCTATCTCAAAAGGAAAATCGGTGTTTTACTACCAATCACAAACTTTATGTTCGGCGCAGTACTCATACTATGGAAAATAGAAATACTTTTTCTTGGGTAAAGGAACAGATGACTCGATTGATTTCTATATACGTAATAACTCGGACATCTATTTCAAATGCATATCCCATTTTTGCCCAGCAGGGTTATGAAAACCCACGAGAAGCAACTGGACGAATTGTATGTGCCAATTGCCATTTAGCTAATAAGCCAGTGGATATTGAAGTTCCACAAGCTGTGCTTCCTGATACTGTATTTGAAGCAGTTCTTCGAATTCCTTATGATATGCAACTGAAACAAGTTCTTGCTAATGGAAAAAAGGGAGGGTTGAATGTGGGTGCTGTTCTTATTTTGCCCGAGGGATTCGAATTAGCGCCCCCTGACCGTATTTCTCCTGAGTTGAAAGAAAAGATAGGAAATCTCTCTTTTCAGAGTTATCGTCCCAATATAAAAAATATTCTTGTGATAGGCCCTGTTCCGGGTAAGAAATATAGTGAAATCGTCTTTCCCATTCTTTCCCCTGACCCTGCTACGAAGAAAGATGTTCATTTCTTAAAATATCCCATATATGTAGGGGGGAATCGAGGAAGGGGGCAGATCTATCCTGATGGTAGCAAGAGTAACAATACGGTCTATAATGCTACGTCAACAGGTATAGTAAGAAAAATACTACGTAAAGAAAAGGGGGGATATGAAATAACCATAGTCGATGCATCGGGACGCCAAGTGGTTGATATTATACCTCCTGGGCCAGAACTTCTTGTTTCAGAGGGGGAATCCATCAAGCTTGATCAACCATTAACAAGTAATCCTAATGTGGGAGGGTTTGGTCAGGGGGATGCAGAAATAGTGCTTCAAGATCCATTACGCGTCCCAGGCCTTTTGTTCTTCTTCCCCTCTGTTATTTTGGCACAAGTTTTTTTGGGTCTTAAAAAGAAACCATTTGAAAAGGTTCAATTGTACGAAATGAATTTCATGAGTAAAGTATACAATTGGTTTGAGGAACGTCTTGAGATTCAGGCAATTGCAGATGATATAACTAGTAAATATGTTCCTCCTCATGTCAACATATTTTATTGTTTAGGGGGAATTACACTTACTTGTTTTCTAGTACAAGTCGCTACGGGTTTTGCTATGACTTTTTACTATCGTCCAACCGTTACAGAGGCTTTTTCTTCGGTACAATACATAATGACTGAAGCCAACTTTGGTTGGTTAATCCGATCAGTTCATCGATGGTCAGCAAGTATGATGGTTCTAATGATGATCCTGCACGTATTTCGTGTGTATCTCACAGGTGGATTTAAAAAACCCCGCGAATTAACTTGGGTCACAGGTGTCGTTTTGGCTGTATTGACTGCATCCTTTGGTGTAACTGGTTATTCTTTACCTTGGGACCAAATTGGTTATTGGGCAGTCAAAATTGTGACAGGTGTACCTGAAGCGATTCCTGTAATAGGATCACCTTTAGTGGAGTTATTACGTGGAAGTGCTAGTGTGGGCCAATCCACTTTGACTCGTTTTTATAGTTTACATACTTTTGTACTGCCTCTGCTTACTGCTGTATTTATGTTAATGCACTTTCCAATGATACGTAAGCAAGGTATTTCGGGTCCTTTAATGGGAGTAACAAAGAAACCAGACTTAAATGATCCTGTATTAAGAGCCAAATTGGCTAAAGGGATGGGACATAATTATTACGGGGAACCCGCTTGGCCTAATGATCTTTTATATATTTTTCCAGTAGTAATTCTAGGTACGATTGCATGTAATGTCGGTTTAGCGGTCCTAGAGCCGTCGATGATTGGTGAACCGGCGGATCCGTTTGCAACTCCTCTGGAAATATTACCCGAATGGTACTTCTTTCCCGTATTTCAAATACTCCGTACGGTACCCAATAAGTTATTGGGCGTTCTCTTAATGGTTTCTGTACCAACGGGGTTATTGACAGTACCCTTTTTAGAGAATGTCAATAAATTCCAAAACCCATTTCGACGCCCCGTAGCTACGACAGTTTTTTTAATCGGTACTGTAGTAGCTCTTTGGTTAGGTATTGGAGCAACATTACCCATTGCAAAATCCTTAACTTTAGGTCTTTTTATGATTGAAGTTTTTCTATTTGGAATCGTCTTATTCCTAATTCCTATTACTTTAGCTGGATTATTCGTGACTCCGTATTTGCAATACAGGCGGGGTGATCAGTTGGATCTTATGCTTACAATAACTAGTTATTTCGGTTTTCTACTAGCTGCTTTAACTATAACCCTAGCTCTATTTATTGGTTTGAGCAAGATACGTCTTATTATGGATATAGTAAGTCTCGCTTGGGCTGCTTTAATGGTAGTCTTTACATTTTCTCTTTCACTAGTAGTTTGGGGGAGGAGTGGACTCATGATTATTCGTTCGCCGGAACCAGAAGTGAAAATTGTTGTGGATAGGGATCCTGTAAAAACATCTTTTGAGGAATGGGCCAGACCCGGCCATTTCTCAAGAACAATAGCTAAAGGCCCTGATACTACCACTTGGATCTGGAACCTACATGCTGATGCTCACGATTTCGATAGTCATACCGGTGATTTGGAGGAGATCTCTCGAAAAGTCTTTAGTGCTCATTTCGGTCAACTCTCCATTATCTTTCTTTGGTTGAGTGGCATGTACTTCCATGGTGCCCGTTTTTCCAATTATGAAGCATGGCTAAGTGATCCTACTCACATTGGACCTAGTGCTCAGGTAGTTTGGCCAATAGTAGGGCAAGAAATATTGAATGGTGATGTAGGTGGTGGTTTCCGAGGAATCCAAATAACCTCCGGGTTTTTTCAGATTTGGCGAGCATCTGGAATAACTAATGAATTACAACTCTATTGTACCGCAATTGGTGCATTGATTTTTGCGTCGTTAATGCTTTTTGCTGGTTGGTTTCATTATCACAAAGCCGCCCCAAAATTGGCCTGGTTCCAAGATGTAGAATCCATGTTGAATCACCACTTAGCGGGGTTACTAGGACTTGGGTCTCTTTCTTGGGCAGGACACCAAATCCATGTATCTTTACCGATTAACCAATTTCTCGACGCTGGGGTTGATCCTAAAGAGATACCACTTCCTCATGAATTTATCTTGAATCGCGACCTTTTGGCTCAACTTTATCCTAGTTTTACCGAGGGAGCAACTCCCTTTTTCACCTTGAATTGGTCCAAATACTCCGAATTTCTGAGTTTTCGCGGAGGACTAGATCCAATAACAGGTGGTCTATGGTTGAGCGATATCGCGCACCATCATTTAGCTATTGCTATTCTTTTCCTGATCGCGGGTCATATGTATAGGAACAACTGGGGTATTGGTCATGGCCTTAAAGATATTTTAGAGGCTCATAAAGGACCATTTACAGGACAAGGCCATAAGGGTCTCTATGAAATCCTAACAACGTCATGGCATGCTCAATTATCTCTTAACCTAGCTATGCTAGGCTCTCTAACCATTGTTGTAGCTCATCATATGTACTCTATGCCCCCCTATCCATACCTAGCTACTGACTATGGTACACAACTTTCCTTGTTCACACATCACATGTGGATTGGCGGATTTCTAATAGTCGGTGCTGCTGCACATGCAGCCATTTTTATGGTAAGAGACTATGATCCAACTACTCGATACAACGATCTATTAGATCGGGTCCTTAGGCACCGCGATGCAATCATATCCCACCTTAATTGGGTATGTATATTTCTAGGTTTTCACAGTTTTGGCTTGTACATTCATAATGATACCATGAGTGCTTTAGGCCGTCCCCAAGATATGTTTTCAGATACCGCCATACAATTACAACCCATCTTTGCTCAATGGGTACAAAATCTCCATGCTTTAGCACCTGGCGTAACAGCACCTGGTGCAACAACAAGTACCAGCTTAACGTGGGGAGGCGGTGAGTTAGTAGCAGTAGGCGGGAAAGTAGCTTTGTTACCTATTCCATTAGGTACCGCAGATTTTTTAGTCCATCACATTCACGCATTTACCATCCATGTGACTGTATTAATACTTTTGAAAGGTGTTTTATTTGCTCGCAGTTCCCGTTTGATACCCGATAAAGCAAATCTTGGGTTTCGTTTCCCTTGTGATGGGCCTGGACGAGGGGGGACATGTCAAGTATCTGCCTGGGATCATGTTTTCTTAGGTCTATTCTGGATGTACAATTCAATTTCGGTAGTCATTTTCCATTTCAGTTGGAAAATGCAGTCGGATGTGTGGGGTACTGTAAGTGATCAAGGGATGGTAAATCATATCACAGGGGGAAACTTTGCACAAAGTTCCATTACGATTAATGGATGGCTCCGGGATTTCTTGTGGGCACAGGCATCCCAAGTAATTCAGTCTTACGGTTCTTCATTATCTGCATATGGTCTTTTTTTCTTAGGTGCTCATTTTGTCTGGGCCTTCAGTTTAATGTTCTTATTCAGCGGGCGTGGTTATTGGCAAGAACTCATTGAATCTATCGTTTGGGCTCATAACAAATTAAAAGTTGCTCCTGCTACTCAGCCTAGAGCCTTGAGCATTATACAAGGACGTGCTGTAGGAGTAACCCATTACCTTCTGGGTGGAATTGCCACAACATGGGCATTCTTCTTAGCGAGAATTATTGCAGTAGGAATGGAATTAAGATTTCCCAGGTTTAGCCAAGGCTTAGCTCAGGACCCCACTACTCGTCGTATTTGGTTTGGTATTGCTACCGCACATGATTTCGAAAGTCATGATGATATTACTGAGGAACGTCTTTATCAGAACATTTTTGCTTCTCACTTTGGGCAGTTAGCAATAATCTTTCTGTGGACGTCCGGAAATCTGTTTCACGTAGCTTGGCAAGGAAATTTTGAATCATGGATCCAGGATCCTTTACATGTAAGACCTATTGCTCATGCGATTTGGGATCCTCATTTTGGTCAACCCGCTGTGGAAGCCTTTACTCGAGGAGGTGCCACCGGTCCAGTAAATATCGCCTATTCTGGGGTTTATCAGTGGTGGTATACAATTGGATTACGCACCAACGAGGATCTTTATACTGGAGCTCTTTTTCTATTATTTCTTTCTACTCTATCCTTAATAGCGGGTTGGTTACACCTACAACCCAAATGGAAACCAAGTCTTTCGTGGTTTAAAAACGCGGAATCTCGTCTCAATCATCATTTGTCAGGACTTTTCGGGGTAAGTTCTTTGGCTTGGACAGGACATTTAGTCCATGTTGCTATTCCCGGATCCAGGGGGGAGTACGTTCGATGGAATAATTTCTTAGATGTATTACCCTATCCCCAAGGGTTAGAACCCCTTCTCACGGGTCAGTGGAATCTTTATGCCCAAAACCCTGATTCGAGTAATCATTTATTTGGTACCGCTCAAGGGGCAGGAACTGCCATTTTAACCCTTCTTGGGGGATTCCATCCACAAACGCAAAGTTTGTGGCTGACCGATATTGCTCATCATCATTTAGCTATTGCATTTATTTTTCTCATTGCCGGTCATATGTATCGAACTAACTTCGGAATTGGGCACAGTATCAAAGATCTTTTAGAAGCACATACTCCTCCGGGAGGTCGATTAGGGCGGGGGCATAAGGGCCTTTATGACACAATCAATAATTCGATTCATTTTCAATTAGGTCTTGCTCTAGCTTCTTTAGGGGTTATTACTTCCTTAGTAGCTCAACATATGTACTCTTTACCTGCTTATGCATTCATAGCACAAGACTTTACTACTCAAGCTGCTTTATATACTCATCACCAATACATCGCGGGTTTCATCATGACAGGGGCTTTTGCTCATGGAGCTATTTTTTTCATTAGGGATTACAATCCGGAACAGAATGAGGATAATGTATTGGCAAGAATGTTAGACCATAAAGAAGCTATCATATCTCATTTAAGTTGGGCCAGCCTGTTTCTGGGATTCCATACCTTGGGCCTTTACGTTCATAACGACGTCATGCTTGCTTTTGGTACTCCAGAAAAGCAAATCTTGATCGAACCTATATTTGCCCAATGGATACAATCCGCTCATGGTAAGACGACATATGGGTTCGATATACTCTTATCTTCAACGAGTGGCCCCGCCTTCAATGCAGGTCGAAGCATATGGTTGCCCGGATGGTTGAATGCTGTTAATGAGAATAGTAATTCACTTTTCTTAACAATAGGACCGGGGGATTTCTTGGTTCATCATGCTATTGCTCTAGGTTTGCATACAACTACATTGATTTTAGTAAAGGGTGCTTTAGATGCACGCGGTTCCAAATTAATGCCGGATAAAAAGGATTTCGGTTATAGTTTTCCTTGTGACGGCCCGGGGCGCGGCGGTACTTGTGACATTTCTGCTTGGGACGCATTTTATTTGGCAGTTTTCTGGATGTTAAATACCATTGGATGGGTTACTTTTTATTGGCATTGGAAACACATCACATTATGGCAGGGTAACGTTTCACAGTTTAATGAATCCTCCACTTATTTGATGGGATGGTTAAGAGATTATCTATGGTTAAACTCTTCACAACTTATCAATGGATACAATCCTTTTGGTATGAATAGTTTATCGGTATGGGCGTGGATGTTCTTATTTGGACATCTTGTTTGGGCTACTGGATTTATGTTCTTAATTTCCTGGCGTGGATATTGGCAGGAATTAATTGAGACTTTAGCATGGGCTCATGAACGCACACCTTTGGCTAATTTAATTCGCTGGAGAGATAAGCCAGTGGCTCTTTCCATTGTGCAAGCAAGATTGGTTGGATTAGCCCACTTTTCCGTGGGTTATATATTCACTTATGCAGCTTTCTTGATTGCCTCAACATCGGGCAAGTTTGGTATGTCACATTCAGTAAAAATTTATGATACATGTATAGGATGTACTCAATGTGTACGAGCTTGTCCAACAGATGTATTGGAAATGATACCCTGGGATGGATGTAAAGCCAAGCAAATTGCTTCCGCTCCGAGAACCGAAGATTGTGTGGGTTGTAAGAGATGTGAATCCGCCTGCCCAACAGATTTTTTAAGTGTCCGAGTCTATTTAGGGCCTGAAACAACCCGCAGTATGGCTCTATCTTATATGACAGATTTGAACTTACCCTCTATTTTCGTACCTTTAGTAGGCTTAGTATTTCCGGCAATTGCAATGGCTTCTTTATTTCTTTATGTCCAAAAAAATAAGATTATCATGCGGGATCTAAAAACATATCTCTCTGTAGCACCCGTGCTAAGTACTCTATGGTTTGGGGCTTTAGCAGGTTTATTGATAGAAATAAATCGTTTATTTCCAGATGCTTTGTCATTCCCTTTTTTTATGACTGCAATTTTAGAGAGACGCGAAAGTACAAGCCTATGGGGTCGCTTCTGCAACTGGATTACTAGCACAGAAAATCGTCTTTACATTGGATGGTTCGGTGTTTTGATGATCCCTACCTTATTGACCTCAACTTCTGTATTTATTATCGCCTTCATTGCTGCTCCTCCAGTAGATATTGATGGTATTCGTGAACCTGTTTCTGGTTCTTTACTTTACGGAAACAATATTATTTCTGGTGCCATTATTCCTACTTCTGCGGCAATCGGTTTGCACTTTTACCCAATCTGGGAAGCTGCATCTGTTGATGAGTGGTTATACAATGGCGGTCCTTATGAGCTAATTGTTCTACACTTCTTACTTGGTGTAGCTTGTTACATGGGTCGTGAATGGGAACTTAGTTTCCGTCTGGGTATGCGCCCTTGGATTGCTGTTGCATATTCAGCTCCTGTTGCAGCTGCTACTGCTGTTTTCTTGATTTACCCTATTGGTCAAGGAAGTTTTTCTGATGGTATGCCTTTAGGAATCTCTGGTACTTTCAACTTTATGATTGTATTCCAGGCAGAGCACAACATCCTTATGCACCCATTCCACATGTTAGGTGTAGCTGGTGTATTCGGCGGTTCCCTATTCAGTGCTATGCATGGTTCCTTGGTAACCTCTAGTTTGATCAGGGAAACCACTGAAAATGAATCTGCTAATGCGGGTTACAAATTTGGTCAAGAGGAAGAGACTTATAATATTGTAGCTGCTCATGGTTATTTTGGTCGATTAATCTTCCAATATGCGAGTTTCAACAACTCTCGTTCTTTACACTTCTTCTTGGCTGCTTGGCCTGTAGTAGGTATCTGGTTCACTGCTTTAGGTATTAGTACTATGGCTTTCAATCTAAATGGTTTCAATTTCAACCAATCTGTAGTTGATAGCCAAGGTCGTGTTATTAATACTTGGGCTGATATCATCAATCGTGCTAATCTTGGTATGGAAGTAATGCACGAACGTAATGCTCACAACTTCCCTCTAGACTTAGCTGCTCTTGAAGTTCCATCTCTTAATGGAATGGGTTTGCCTTGGTATCGTGTTCATACTGTCGTATTGAATGATCCGGGTCGATTACTTTCGGTGCATATAATGCATACAGCTCTCGTTTCTGGTTGGGCCGGCTCGATGGCTTTATACGAATTAGCGGTTTTTGATCCCTCTGACCCTGTTCTGGATCCAATGTGGAGACAAGGTATGTTCGTCATTCCCTTCATGACTCGTTTAGGAATAACCAATTCGTGGGGGGGTTGGAGTATTTCAGGAGGAACTGTAACAAATCCGGGTATTTGGAGTTATGAAGGTGTGGCGGGTGCACATATTGTGTTTTCTGGCTGTGTTTTCTTGGCAGCTATTTGGCATTGGGTATATTGGGACCTAGAAATATTTTGCGATGAGCGGACGGGAAAACCCTCTTTGGATTTGCCTAAGATCTTTGGCATTCATTTATTTCTCGCAGGGGTGGCTTGCTTTGGCTTCGGCGCATTTCATGTAACGGGTTTGTATGGTCCTGGGATATGGGTGTCCGATCCTTATGGACTAACTGGAAAAGTACAAGCTGTAAATCCAGCGTGGGGTGCTGAAGGTTTTGACCCTTTTGTTCCGGGGGGAATAGCCTCTCATCATATTGCAGCGGGTACATTGGGTATATTAGCGGGCCTATTCCATCTTAGTGTCCGTCCGCCTCAACGTCTATACAAAGGATTACGTATGGGCAATATTGAAACTGTACTTTCCAGCAGTATCGCTGCTGTTTTTTTTGCAGCTTTCGTAGTTGCCGGAACTATGTGGTATGGGTCAGCAACTACCCCAATCGAATTATTCGGTCCTACTCGTTATCAATGGGATCAGGGATACTTTCAGCAAGAAATATATCGAAGAGTTAGCAATGGGCTAGCCGAAAATCTTAGTTTATCGGAAGCTTGGTCTAAAATTCCCGAAAAATTAGCCTTTTATGATTATATTGGTAACAATCCGGCAAAGGGGGGATTATTCAGAGCAGGCTCAATGGACAATGGAGATGGAATAGCTGTTGGATGGTTAGGACATCCCGTCTTTAGAGATAAAGAAGGACGCGAGCTTTTTGTACGTCGTATGCCTACTTTTTTTGAAACATTTCCGGTAGTTTTGGTAGATGAGGAGGGAATTGTGAGAGCTGATGTTCCTTTTAGAAGAGCGGAATCCAAATATAGTGTTGAACAAGTAGGCGTAACTGTGGAGTTCTATGGTGGCGAACTTAATGGAGTAAGTTATTCTGATCCTGCTACTGTAAAAAAATATGCGAGACGTGCCCAATTAGGTGAAATTTTTGAATTAGATCGGGCTACTTTGAAATCGGATGGTGTTTTTCGTAGCAGTCCAAGGGGTTGGTTCACTTTTGGGCATGCTACCTTTGCTTTGCTCTTCTTTTTCGGACACATTTGGCATGGCGCTAGAACCTTGTTCCGAGATGTTTTTGCTGGTATTGATCCAGACTTGGATGCTCAAGTGGAATTTGGAACATTCCAAAAAGTTGGAGATCCAACTACAAGGAGACAAGTAGTCATGAAAACCTTATATTCCCTGAGGAGGTTCTACCACGTGGAAACGCTCTTTAATGGAACTTTCGTTTTAGCTGGTCGTGACCAAGAAACCACCGGCTTCGCTTGGTGGGCTGGGAATGCCAGACTTATCAATTTGTCCGGTAAACTACTTGGAGCTCACGTAGCCCATGCCGGATTAATCGTATTCTGGGCCGGAGCAATGAACCTATTTGAAGTGGCCCATTTTGTACCAGAAAAGCCCATGTATGAACAAGGATTGATTTTACTTCCGCACTTAGCTACTCTAGGTTGGGGGGTAGGGCCAGGAGGGGAAGTTCTAGATACTTTTCCGTACTTTGTATCTGGAGTACTCCACTTAATTTCCTCCGCAGTCTTAGGCTTCGGCGGCATTTATCACGCGCTTCTGGGACCCGAGACTCTTGAAGAATCTTTTCCATTCTTTGGTTATGTATGGAAAGATAGAAATAAAATGACTACAATTTTGGGTATTCACTTAATTTTGTTAGGTATAGGTGCTTTTCTTCTAGTACTCAAGGCTCTTTATTTTGGCGGTGTATATGATACCTGGGCCCCAGGGGGGGGAGATGTAAGAAAAATTACCAATTTGACCCTTAGCCCTAGTGTTATATTTGGATATTTACTGAAATCTCCTTTTGGGGGAGAAGGGTGGATTGTTAGTGTGGATGACTTAGAAGATATAATTGGGGGACATGTATGGTTGGGTTCCATTTGTGTACTTGGCGGAATTTGGCATATCTTAACCAAACCCTTCGCATGGGCTCGCCGTGCATTTGTATGGTCGGGAGAAGCTTACTTGTCTTATAGTTTAGGCGCTTTATCTGTCTTTGGTTTTATCGCTTGTTGTTTTGTCTGGTTCAATAATACGGCTTATCCAAGTGAGTTTTACGGACCTACTGGGCCAGAAGCTTCTCAAGCTCAAGCATTTACTTTTCTAGTTAGAGACCAGCGTCTTGGAGCTAATGTAGGATCCGCCCAAGGACCCACTGGTTTAGGTAAATATCTAATGCGTTCCCCAACTGGGGAGGTTATTTTTGGAGGGGAAACTATGCGTTTTTGGGACCTTCGTGCTCCATGGTTAGAACCTCTAAGGGGCCCCAACGGTTTGGACTTGAGTAGGTTGAAAAAAGATATACAACCTTGGCAAGAACGACGTTCGGCAGAATATATGACCCATGCTCCTTTAGGCTCTTTAAATTCTGTGGGTGGCGTAGCTACCGAGATCAATGCAGTCAATTATGTCTCTCCTAGAAGTTGGTTAGCGACCTCTCATTTTGTTCTAGGATTCTTCTTTTTTGTGGGCCATTTGTGGCATGCAGGAAGAGCCCGGGCTGCTGCAGCAGGTTTTGAAAAGGGAATCGATCGTGATTTGGAACCTGTTCTTTACATGAATCCTCTTAACATGACTATAGCCCTTGGTAGATTTACTAAAGAAGAAAATGATCTATTTGATATTATGGATGACTGGTTACGAAGGGACCGTTTCGTTTTTGTAAGATGGTCTGGCCTGTTGCTCTTTCCTTGTGCTTATTTCGCGTTAGGAGGTTGGTTTACAGGGACAACTTTTGTAACTTCTTGGTATACCCATGGATTGGCTAGTTCCTATTTGGAAGGTTGCAATTTCTTAACTGCAGCTGTTTCCACTCCTGCCAATAGTTTAGCACATTCTTTGTTACTACTATGGGGCCCGGAAGCACAAGGGGATTTTACTCGTTGGTGTCAATTAGGCGGTCTGTGGACTTTTGTCGCTCTCCATGGTGCTTTTGGACTAATAGGTTTCATGTTACGTCAATTTGAACTTGCTCGGTCTGTTCAATTGCGGCCTTATAATGCAATTTCATTCTCTGCTCCAATCGCTGTTTTTGTTTCCGTATTCCTTATTTATCCACTGGGGCAATCTGGTTGGTTCTTTGCGCCGAGTTTTGGCGTAGCAGCCATATTTAGATTCATCCTCTTCTTCCAAGGATTTCATAATTGGACGTTGAACCCATTTCATATGATGGGAGTTGCTGGAGTATTAGGCGCGGCTCTACTATGCGCTATTCATGGTGCTACCGTAGAAAACACTTTATTCGAAGACGGTGACGGTGCAAATACATTCCGTGCTTTTAACCCAACTCAAGCAGAAGAAACTTATTCAATGGTCACTGCTAACCGGTTTTGGTCCCAAATCTTTGGTGTTGCTTTTTCCAATAAACGTTGGTTACATTTCTTTATGCTATTTGTACCAGTCACCGGTTTATGGATGAGTGCTATTGGCGTAGTCGGTCTGGCTCTGAACCTACGTGCCTATGACTTCGTTTCCCAGGAAATCCGTGCAGCGGAAGATCCTGAATTTGAGACTTTCTACACCAAAAATATTCTTTTAAACGAGGGTATTCGTGCGTGGATGGCAGCTCAGGATCAGCCTCATGAAAACCTTATATTCCCTGAGGAGGTTCTACCACGTGGAAACGCTCTTATGTCTGGAAGCACGGGAGAACGTTCTTTTGCTGATATTATTACCAGTATTCGATACTGGGTTATTCATAGCATTACTATACCTTCCCTATTCATTGCGGGTTGGTTATTTGTCAGTACAGGTTTAGCTTATGACGTGTTTGGAAGTCCTCGGCCAAACGAGTATTTCACAGAAAGCCGACAAGGAATTCCGTTAATAACCGGCCGTTTTGATTCTTTAGAACAACTCGATGAATTTAGTAGATCCTTTATGACCATAGATCGAACCTATCCTATTTTTACAGTGCGATGGCTAGCTGTTCACGGACTAGCTGTACCTACTGTTTTTTTCTTGGGATCAATATCAGCAATGCAGTTCATCCAACGAATGGCTACACAAACCATTGAGGATAGTTCTAGATCTGGGCCAAGACGAACTACTGTAGGTGATTTATTGAAACCCTTGAATTCGGAATATGGTAAAGTCGCTCCGGGTTGGGGGACTACTCCTTTTATGGGGGTCGCAATGGCTTTATTCGCGATATTCCTATCTATCATTTTAGAAATTTATAATTCTTCTGTTTTACTGGACGGAATTTTAATGAGTATGCTTACTCTCAAACTTTTTGTTTACACAGTAGTGATATTCTTTGTTTCCCTTTTTATCTTTGGATTCTTATCTAATGACCCAGGACGTAATCCTGGGCGTGAGGAGATGGCCGATACTACTGGAAGGATTCCTCTTTGGCTGATAGGTACTGTAACTGGTATTCCTGTGATTGGTTTAATAGGTGTTTTCTTTTACGGTTCATATTCTGGATTAGGTTCATCTCTAATGCCTAATATACTTAGTTTAACCTGTATCTGTTTTAATTCTGTTCTTTATCCGACTATTTTTTTCTTTGCCAAATTGCCCGAAGCTTATGCCATTTTCAACCCAATCGTAGATGTTATGCCTGTCATACCTGTACTTTTTTTTCTATTAGCCTTTGTTTGGCAAGCTGCTGTAAGTTTTCGAATGACACAATCAAACCCGAATGAACAAAATGTTGAAATGAATCGTACCAGTCTATACTGGGGTTTATTACTCATTTTTGTACTTGCTGTTTTATTTTCTAATTATTTCTTCAATATGGAAGTCAATATTCTCGCATTTATTGCTACCGCACTGTTCATTCTAGTTCCTACTGCCTTTTTACTTATTATTTATGTAAAAACAGTCAGCCAAAATGATATGGAAACCGCAACTTTAGTCGCCATCTCCATATCCGGTTTACTTGTAAGCTTTACTGGGTATGCCTTATATACCGCGTTTGGGCAACCCTCTCAACAATTAAGAGATCCATTCGAAGAACACGGGGACATGGAAGCATTGGTTTATACATTCCTTTTAGTTTCGACTTTAGGGATAATTTTTTTCGCTATCTTTTTCCGAGAACCACCTAAGGTTCCGACTAAAAAAATGACTATTGCTTTCCAATTAGCTGTTTTTGCATTAATTGCGACTTCTTCAGTCTTAGTGATTAGTGTACCCCTTGTATTTGCTTCTCCTGATGGTTGGTCAAATAACAAAAACGTTGTATTTTCTGGTACATCATTATGGATTGGATTAGTCTTTCTGGTAGCTATTCTGAATTCTCTCATTTCTATGTCACCACAAACAGAAACTAAAGCAAGTGTTGGATTTAAAGCTGGTGTTAAGGATTATAAATTGACTTACTACACCCCGGAATACGAAACCAAAGATACTGATATCTTGGCAGCATTCCGAGTAACTCCTCAGCCGGGGGTTCCGCCTGAAGAAGCAGGGGCTGCGGTAGCTGCCGAATCTTCTACTGGTACATGGACAACTGTTTGGACTGATGGACTTACCAGTCTTGATCGTTACAAAGGACGATGCTATCACATCGAACCTGTTGCTGGGGAGGAAAATCAATATATCTGTTATGTAGCTTATCCGTTAGACCTATTTGAAGAGGGTTCTGTTACTAACATGTTTACTTCCATTGTGGGTAACGTATTTGGTTTCAAAGCCTTACGTGCTCTACGTCTGGAGGATTTGCGAATTCCCCCTACTTATACAAAAACTTTCCAAGGCCCGCCTCATGGTATCCAATCTGAAAGGGATAAGTTGAACAAGTATGGTCGTCCTTTATTGGGATGTACTATTAAACCAAAATTGGGATTATCTGCAAAAAATTATGGTAGAGCGTGTTATGAATGTCTACGCGGTGGACTTGATTTTACCAAAGATGATGAAAACGTGAACTCACAACCATTTATGCGCTGGAGGGACCGTTTCTGCTTTTGTGCCGAAGCCATTTATAAATCACAGGCCGAAACGGGTGAAATCAAAGGGCATTATTTGAATGCGACTGCAGGTACATGCGAAGAAATGATTAAGAGAGCTGTATTTGCGAGGGAATTAGGGGCTCCTATCGTAATGCATGACTACTTAACTGGAGGATTCACGGCAAATACTAGTTTGGCTCATTATTGCCGCGACAATGGCCTGCTTCTTCACATCCACCGGGCAATGCATGCAGTTATTGATAGACAGAAAAATCATGGTATGCACTTCCGTGTACTAGCTAAAGCATTGCGTATGTCTGGTGGAGATCATATCCACGCCGGTACAGTAGTAGGTAAGCTAGAAGGGGAACGCGAAATGACTTTAGGTTTTGTTGATTTATTGCGTGATGATTATATTGAAAAAGATCGTAGTCGCGGTGTCTTTTTCACTCAGGATTGGGTATCAATGCCGGGTGTTATACCGGTGGCTTCAGGGGGTATCCATGTTTGGCATATGCCTGCTCTGACCGAAATCTTTGGAGATGATTCCGTATTTACATTTGGTGGAGGAACTTTAGGACATCCTTGGGGTAATGCACCCGGTGCTGTAGCTAATCGTGTGGCTTTAGAAGCTTGTGTACAAGCTCGTAATGAAGGACGCGATCTTGCTCGTGAAGGTAATGAAATTATCCGGGCAGCTTCCAAATGGAGTCCTGAGCTAGCCGCAGCTTGTGAAATATGGAAGGCGATCAAATTCTTCGAGCCGGTAGATAAACTAGATAAGATGATTCAACCTCAGACCCTTTTAAATGTAGCAGACAATAGTGGAGCTCGAAAATTGATGTGTATTCGAGTCATAGGAGCTGGTAATCAGCGATATGCTCGTATTGGTGATGTTATTGTTGCTGTAATCAAAGACGCACTGCCCAAAATGCCTCTAGAAAAATCCGAAATAGTGCGAGCTGTAATTGTACGTACATGTAAAGAATTCAAATGCGAAGACGGTATAATAATACGCTATGATGACAATGCAGCGGTTATCATTGATCAAAAAGGAAATCCAAAAGGAACTCGAGTTTTTGGTGCGATCGCCGAGGAATTGAGAGAATTGCACTTTAATAAAATAGTTTCATTAGCTCCTGAAGTATTAATGAAGGGAAAATCCTGCCGGGGCAATCGTATTTGTTTTGGCAGATACGCTCTTCAAGCGCTTGAACCCACTTGGATCACAGCGAGACAGATAGAAGCAGGGCGAAGAGCAATGATACGATATGCACGTCGTGGTGGAAAACTATGGGTACGTATATTTCCCGACAAACCTGTTACAATAAGACCTACGGAAACACGTATGGGCTCGGGAAAGGGGATCCCCGAATTTTGGGTAGCCGTTGTTAAACCGGGGCGAATACTTTATGAAATGGGCGGAGTATCTGAAACTGTAGCTAGAACAGCTATCTCTATAGCTGCCAGTAAAATGCCCATACGATGTAAGTTTCTTACGGCGAAACGTTTATACAAAACTTCTACCCCGAGCACACGCAAGGGAACCGTAGACAGGCAAGTGAAATCCAATCCACGAAATAATTTGATCTATGGACAGCACGTTGTGGTAAAGGTCGTAATGCCAGAGGAATCATTACCGCAAGGCATAGAGGGGGAGGCCCATAAGCGCCTATACCGTAAAATCGATTTTCGACGGAATCAAAAAGACATATCTGGTAGAATCGTAACCATAGAATACGACCCTAATCGAAATGCATACATTTGTCTCATACACTATGGGGATGGTGAGAAGAGATATATTTTACATCCCAGAGGGGCTATAATTGGAGATACTATTGTTTCTGGTACAAAAGTTCCTATATCAATGGGAAATGCCCTACCTTTGACCGATATGCCCTTAGGCACAGCCATACATAACATAGAAATCACACGTGGAAGGGGTGGGCAATTAGCTAGAGCAGCAGGTGCTGTAGCGAAACTGATTGCAAAAGAAGGTAAATCGGCCACATTAAGATTACCATCTGGGGAGGTCCGTTTGATATCCCAAAAATGCTTAGCAACAGTCGGACAAGTGGGTAATGTTGGGGTGAACCGTAAAAGTTTGGGTAGAGCCGGATCTAAGTGTTGGCTAGGTAAACGCCCCGTAGTAAGAGGGGTAGTTATGAACCCTGTGGACCACCCCCATGGGGGCGGTGAAGGGAAAGCCCCCATTGGTAGAAAAAAACCCACAACGCCTTGGGGTTATCCTGCGCTTGGAAGAAGAACTAGGAAAAGGAAAAAATATAGTGATAGTTTTATTCTTCGTCGCCGTAAGATGACCAGAGTTCCGCGAGGATATATAGCTCGGAGACGACGAACGAAAATGCGTTCATTTGCCTCAAACTTTAGAGGGGCTCATTTAAGACTTAATCGAATGATTACTCAACAGATAAGGAGAGCTTTCGTTTCCTCTCATCGAGATAGAGGCAGGCAAAAGAGGGATTTTCGTCGTTTGTGGATCACTCGGATAAATGCAGCAACGCGAATATATAAAGTATTCGATAGTTATAGTAAATTAATACACAATCTGTACAAAAACGAATTGATTCTTAATCGTAAAATGCTTGCACAAGTAGCTGTATCAAATCAAAATAATCTTTACACGATTTCCAATAAAATAATGTCTGTTTTCAAAGCACAAAGAGTTCTTGATGAGATTCGCTGGCGTTATTACGAGGAAACAATTATGATATTGAACCTCATGCCTTATCGAGCATCTTATCCCATCTTAAAGTTGGTTTATTCGGCAGCAGCAAATGCTACTCATTATAGGGATGACAAAGCGAATTTATTCATCACTAAAGCCGAAGTCAGTAGGAGTACTATTGTTAAAAAATTCAGACCTCGGGCTCGAGGAGGTAGTTTTTCCATAAAAAAAACTATGTGTCATATAACAATTGTTCTAAATATAGCAGTATTTACAGAAAAAAGTCTTCGTTTATTGGTAAAGAATCAATATACTTTTAATGTCGAATCAGGATTCACTAAGACAGAAATCAAGCATTGGGTCGAACTCTACTTTGGTGTTAAGGTAGTAGCTGTGAATAGTCATCGACTACCCGGAAAGGGTAGAAGAATGGGGACTATTCTGGGACATACAATGCATTACAGACGTATGATCATTACTCTTCAACCGGGGTATTCTATTCCACTTCTTATGGCAGTTCCAAAAAAGCGTACTTCGATGTCAAAAAAGCGTATTCGTAAAAATCTTTGGAAGAAAAAGACTTATTTTTCCATAGTGCAATCCTATTTTCTAGCAAAAATGGCCAAGGGTAAAGATGCTAGAATCAGAGTTATTTTGGAATGTATCAGTTGTGTTCGAAAGGGTGTCAATAAGGAATCTCCGGGGATTTCTCGATATAGTACTCAAAAGAATCGCCACAATACACCGGGTCAATTAGAATTGAGAAAATTTTGTCGCTATTGTCGCAAGCATACGACTCATGAAGAAATAAAGATGAAAATAAGAGCTTCCGTTCGTAAAATTTGTACAAAATGTCGACTGATTCGTAGGCGCGGACGAATTAGAGTCATTTGTTCCAATCCGAAGCATAAACAAAGACAGGGGGTAGCAGGATCCGTGCGAAGACTACAGTGGAAGTGTGTTGAATCAAGAGTAGACAGTAAGCGTCTTTATTATGGTCGTTTCATTCTGTCCCCGCTTATCAAGGGTCAAGCGGATACTGTCGGTATTGCCCTGCGAAGAGCTTTACTTGGAGAAATAGAAGGAACATGTATCACACGTGCAAAATCTGAGAACGTGCCACACGAATATTCTACAATAGTAGGTATTGAAGAATCCGTACAAGAAATCTTACTCAATTTGAAAGAAATTGTATTGAGAAGTAATCTATATGGAGTTAGAGACGCATCAATTTGCGTTCCTAGATACATAACTGCTCAAGATATCATCTCACCACCTTCCGTAGAAATCGTTGATACGGCACAACATATAGCTACCCTGACAGAGCCCATTGATTTCTGTATTGAATTACAGATCAAGAGAGATCGCGGATATTACAGTTATCCTATAGATGCTGTATCCATGCCGGTTCAAAATGTGAATTATAGTATTTGTGGGAATGGAAATCAGGAGATACTTTTTCTAGAAATATGGACAAATGGAAGTTTAACTCCTAAGGAAGCACTTTATGAGGCTTCTCGGAATTTGATTGATTTATTTATTCCTTTTCTACACGCAGAGAGCACTAATTTCGAAGAAAATAAAAACAGGTTTACTCAACCCCCTTTAACCCTTCAAAAAAAATTAACTATGCTCCGGAATGGAAATGAGGGAATGTCCACAATACCTGGGTTTAGTCAGATCCAATTTGAGGGATTTTGTAGGTTCATTAATCAAGGCTTGGCAGAAGAACTTGATAAGTTTCCAGATACAGATCACGAAATTGCATTTCAATTAGTTGCGAAAGGATATCAATTGTTAGAACCCTCGATAAAAGAAAGAGATGCTGTGTATGAATCACTCACCTATTCTTCTGAATTATATGTATCCGCGAGATTAATTTTC------GGTTTCGATGTGCAAAAGCAAACCATTTCTATTGGAAACATTCCTCTAATGAATTCCCTAGGAACTTTTATAATAAAAGGAATATATCGAATTGTGATCAATCAAATATTGCAAAGTCCTGGTATTTACTACCGCTCGGAATTAGACCATAAGGGAATTTCTATCTACACTGGGACTCTAATATCAGATTGGGGGGGAAGATCGGAATTAGCTCTTGATAAAAAAGAGAGGGTATGGGCGCGCGTGAGTAGAAAACAAAAGATATCTATTCTAGTTCTATCATCAGCTATGGGTTCGAATCTAAGAGAAATTCTAGATAATGTTTCTTACCCTGAAATTTTCTTGTCTTTTAATGATAAGGAGAAGAAAAGGATTAAGTCAAAAGAAAAAGCTATTTTGGAGTTTTATCAACAATTTGCTTGTGACCTGGTATTTTCGGAATCTTTATGTGAGGAAAAGAAATTTTTTTCACAAAAATGTGAATTAGGAAGAATTGGTCGACGAAATATAAACCGGAGACTGAATCTTGATATACCTCAGAACAATACATTCTTGTTACCACGGGATGTATTGGCTGCTACGGATCATTTGATTGGAATGCAATTTGGAATGGGTATACGTGACGATATGAATCACTTGAAAAATAAACGTATTCGTTCGGTTGCGGACCTGTTACAAGATCAATTTGGACTGGCTCTTGGTCGTTTACAACATGCGGTTCAAAAAACTATCTGTAGAGTATTTTCGAAACCGACTCCGCAAATTTTGGTAACTCCAACTTTAATAACTACTTATGAAACCTTTTTTGGCACATACCCTTTATCTCAAGTTTTTGATCAAACCAATCCATTGACACAAACTGTTCATGGGCGAAAAGTGAGTTGTTTGGGTCCTGGAGGATTGACGGGGAGAACTGCAAGTTTTCGGAGTCGAGATATTCATCCTAGTCACTATGGACGTATTTGTCCAATTGACACGTCCGAAGGAATCAATGTTGGACTTACTGGATCCTTAGCTATTCATGCGAGAATTGATCCTTGGGGATCCATAGAGAGCCCGTTTTATGAAATATCTAAAGAGAGACAGGTGCTTTATTTATCCCCAAATAGAGATGAATATTATATGATAGCAGCAGGAAATTCTTTGTCCTTGAATCAGGGTATTCAGGAAGAACAGGTTGTTCCAGCTAGATATCGTCAAGAATTCCTGACTATTGCATGGGAACAGATTCATGTTAGAAGTATTTTTCCTTTCCAATATTTTTCTATTGGGGGTTCTCTCATTCCTTTTATTGAGCATAATGATGCGAATCGGGCTTTAATGAGTTCTAATATGCAGCGCCAAGCAGTTCCGCTTTTTCGGTCCGAGAAGTGCATTGTTGGAACTGGATTGGAACGCCAAACAGCTCTAGATTCTAGGGTTTCCGTTATAGCTGAACGCGAGGGAAAGATTATTTCTGCTGATAGTCACAAGATCATTTTATCAAGTAATGGGATTCCTTTAGTTGTGCATTGGCGCTCTAACAAAAATACTTGTATGCATCAAAAACCTCGGGTTCGGCAGGGTAAATGCATTAAAAAAGGGCAAATTTTAGCAGAGGGGGCTGCTACAGTTGGTGGGGAACTCGCTTTAGGAAAAAACGTATTAGTAGCTTATATGCCGTGGGAAGGTTACAATTTTGAAGATGCAGTACTAATTAGCGAACGTTTGGTATATGAAGATATTTATACTTCTTTTCACATCCGAAAGTATGAAATTGAGACTGCTACGACAAGCGAAGCTGAAAAAATCACTAAAGAAATACCCCATCTAGGAGAACATTTACTTCGCAATTTGGGCATAAATGGAGTTGTGATGTTGGGATCCTGGGTAGAAACTGGCGATATTTTAGTAGGTAAATTAACGGCTCAGATAGCGAACGAACCCTCGTATCTCGCGGAGACTGGATTATTACGAGCCATACTTGGCCTTGTATCCACTGCAAAAGAAACTTCTCTCAAACTACCTATAGGTGGAAGAGGGCGCGTTATCGATGTGAAATGGATCCAGAGGAACCCCCTCGACATAATGGTTCGTGTATATATTTTACAGAAACGTGAAATCAAAGTAGGGGATAAAGTAGCCGGAAGACACGGAAATAAGGGTATCATTTCCAAAATTTTGCCTAGGCAAGATATGCCCTATTTGCAAGATGGAACACCCGTTGATATGGTCTTCAATCCCTTAGGAGTACCTTCACGAATGAATGTGGGACAAATATTTGAATGTTCGCTCGGATTAGCAGGGGATCTGCTAAAGAAACATTATAGAATAGCACCCTTTGATGAAAGATATGAGCAAGAGGCTTCAAGAAAACTTGTGTTTTCGGAATTATATGAAGCCAGTAAACAAACAAAAAACCCATGGGTATTTGAACCCGAGTACCCGGGAAAAAGCAGAATATTTGATGGAAGAACAGGAGACCCCTTCGAACAACCTGTTCTAATAGGGAAGTCCTATATCCTAAAATTAATTCATCAAGTTGATGAGAAAATCCATGGACGTTCTACCGGGCCTTACTCACTTGTTACACAACAACCCGTTAAAGGGAGAGCCAAGCAGGGGGGACAAAGGGTAGGAGAAATGGAAGTTTGGGCTTTAGAAGGGTTTGGTGTTGCTCATATTTTACAAGAGATACTTACTTATAAATCAGATCATCTTATAGCTCGCCAAGAACTACTTAATGCTACAATCCGTGGAAGAGGAGTACCTAATCACGAGGATCCTCCAGAATCTTTTCGAGTGCTCGTTCGAGAACTACGATCTTTGGCTCTAGAACTGAATCATTCCCTTGTATCTGAGAAGAACTTCCAGGTTAATAAGGAGGAAGTTATGATCGACCAGTATAAACATCAACAACTTCAAATTGGACTCGTTTCCCCTCAACAAATAAAGGCTTGGGCCAACAAAATCCTACCTAATGGGAAGGGCGAAGTCAAAAGGCACTCTACTTTTCATTATAAAAGCGATAAACCAGAAAAAAATGGATTGTTTTGCGAAAGAATCTTTGGACCCATACAAAGCGGAATTTGTGCTTGTGGACGAGCGAGCGGAGCAGAAAAAGAAGACGAAAGATTTTGCAAAAAATGCGGGGTAGAATTTGTGGATTTTCGGATACGAAGATATCAAATGGGATACATCAAACTCGTATGTCCAGTGACTCATGTGTGGTATTTGAAAGGTCTTCCTAGTTATATCGCGAATCTTTTAGATAAACCCCTTAAGAAATTAGAGGGCCTAGTATACGGCTTCTCTTTTGCTAGGCCCAGCGCTAAAAAACCTACTTTCTTACGGTTACGAGGTTTATTCGAAGATGAAATTGCATCCTGTAACCACAGCATTTCACCTTTTTTC------CCAGGCTTCGCAACATTTCGAAATCGGGAAATTGCGACAGGAGCGGGTGCTATTAGAGAACAATTAGCGGATTTGGATTTGCGAATTATTATAGAGAATTCCTTGATAGAATGGAAGGAATTAGAAGACGAGGGGTATAGTGGAGATGCATGGGAAGATAGAAAAAGACGAATAAGAAAAGTTTTTTTGATTAGACGCATGCAATTGGCGAAACATTTTATTCAAACAAATGTAGAACCAGAATGGATGGTTTTGTGCTTATTACCGGTTCTTCCTCCTGAATTGAGACCCCTTTATTATAAGTCTGGGGAGAACATGGTGACTTCGGATATTAATGAACTTTATAAGACAGTTATCCGTCGGAACAACAACCTTGCCCATCTATTAAAAAAAAGCAAATTAGCGCCAGCAGATTTAGTAATGTGTCAGGAAAAATTGGTACAAGAAGCTGTGGATACACTTCTTGATAACGGGTCCCGTGGGCAACCAACGAGGGATCGTCATAATAAAGCTTACAAGTCACTTTCAGATGTTATTGAAGGTAAAGAGGGAAGGTTTCGTGAGACTCTGCTTGGGAAACGGGTCGATTACTCGGGGCGTTCTGTCATTGTTGTGGGTCCTTCGCTTTCATTACATCAATGTGGATTACCTCTAGAGATAGCTATAAAGCTTTTCCAACTATTTTTAATTCGCGATTTAATCAGGAAACGTGTTACTTCTAACGTCGGGATTGCTAAAAGGATAATTGGGGAAAAGAAACCCATTGTATGGGAAATACTTCAAGAAGTTATGCGGGGACATCCTGTATTGTTGAATAGAGCACCCACTCTGCATAGATTAGGCATACAGGCCTTCCAACCCACTTTAGTAGAGGGACGTACTATTTGTTTACACCCATTAGTGTGTAAGGGCTTCAATGCAGACTTTGATGGGGATCAAATGGCTGTTCATCTACCTTTATCCTTGGAAGCTCAGGCGGAAGCCCGTTTACTTCTGTTTTCTCATATGAATCTCCTGTCTCCCGCTATTGGAGATCCTATTTGCGTACCAACTCAAGACATGCTTATCGGACTTTATGTATTAACGATTGGAAATCGTCGAGGTATTTGTGCAAATAGATAT---AGTTGCGGAAACGATCCAAATGATAAGTACACGAAAGATAAAGAACCCCATTTTTTTAGTTCCTATGATGCACTGGGAGCTTATAGACAGAAACGAATCGGTTTAGACAGTCCTTTGTGGCTCCGATGGCGCGTCATTGGGTCAAGAGAAGTTCCAATCGAAGTTCAATATGAATCTTTGGGGACTTATCATGAGATTTATGCCCACTATCTAATAGTGGGAAATAGAAAAAAGGAAATCTGCTCTATATATATTCGAACCACTCTTGGTTATATTTCTTTTTATAGAGAAATAGAGGAAGCCGTACAAGGATTTAGCCAAGCCTATTTATACACTGCAGAACGGACCGATCTGGCCTTTCATAATAAAGAGATAGACGGAACTGCTATGAAACAACTTATTAGCAGATTAATCGATCATTTCGGAATGGGATATACATCCCATATATTGGATCAAATAAAGACTTTGGGTTTCCATCAAGCCACTACTACATCGATTTCATTAGGAATTGATGATCTTTTAACAATACCTTCTAAGGGATGGTTAGTCCAAGACGCTGAACAACAGAGTTTTTTTTTGGAGAAACACTATTATTATGGGGCTGTACACGCGGTAGAAAAATTACGGCAATCCGTTGAGATATGGTATGCTACAAGTGAATATTTGAAACAAGAAATGAATTCGAATTTTCGGATAACGGATCCTTCTAATCCAGTCTACCTAATGTCTTTTTCAGGAGCCAGAGGAAATGCATCGCAGGTACACCAATTAGTAGGTATGAGAGGATTGATGGCGGATCCCCAAGGACAAATGATTGATTTACCTATTCAAAGCAATTTACGTGAGGGACTCTCTTTGACAGAATATATAATTTCCTGTTACGGAGCCCGTAAGGGGGTTGTAGATACTGCTGTACGAACAGCAGATGCTGGATATCTTACACGTAGACTTGTTGAAGTAGTTCAACATATTATTGTGCGTAGAAGAGATTGTGGTACTATCCGAGGTTTTTCTGTGAATCCTCAAAATGGGATAACGGAAAAACTTTTTATCCAAACACTAATTGGTCGTGTATTAGCAGACGATATATATATTGGTTCACGATGCATTGCCGCTCGAAATCAAGATATTGGAATTGGATTAGTCAATCGATTCATAACTTTTCGAGCACAACCAATATATATTAGAACCCCCTTTACTTGCCGGAGCACGTCTTGGATCTGTCAATTATGTTATGGTCGAAGTCCCACTCATGGTGATCTGGTTGAATTGGGGGAAGCCGTAGGTATTATTGCGGGTCAATCCATTGGGGAGCCGGGGACTCAACTAACATTAAGAACTTTTCATACTGGTGGAGTATTCGCAGGGGGTACTGCCGACCTTGTACGATCCCCTTCTAATGGAAAAATCCAATTCAATGAGGATTTGGTTCACCCCACACGTACCCGTCATGGGCAACCTGCTTTTCTATGTTATATAGACTTGCATATAAATGTTCAGAGTCAGGATATTCTACATAATGTGAATATTCCGCCCAAAAGCTTGATTTTAGTGCAAAATGACCAATATGTAGAATCCGAACAAATAATTGCGGAGATTTGTGCCGGAACGTCTACTTTTCATTTTAAAGAGAGGGTACAAAAACATATTTATTCCGAATCAGATGGGGAAATGCACTGGAGTACTGATGTTTACCATGCGCCTGAATATCCATATGGTAATGTTCGTCGATTACCAAAAACAAGCCATTTATGGATATTGGCAGTAAGTATGTGCAGATCCCGTGTAGCGTCTTTTTCGATCCACAAGGATCAAGACCAAATGAATACTTATTCTTTTTCTGTTCTCTCAAGGGCTAATGATCAAGTAAGACATAAACTATTAAAAGATAAGGAAATTCTTGATTATTCAAGGCCGGATCGAATCATATCCAATGGTCATTGGAATTTTTTCTATCCTTCCTTTCTTCAAGAGAATTCAGATTTGTTAGCGAAAAGGCGAAGAAATAGGTTCGTCATTCCATTACAATATCATCAAGAACAAGATAAAGAACTCATATCCTGTTTTGGGATTTCGATGGAAATCCCTTTTATGGGGATTTTATGTAGAAAGAATATTTTTGCTTATTTTGACGATCCACAATATAGAAAAGAAGGTTCAGGAATTCTGTTTAATACAAGAAGTCGACTAGGTGGATTAGTCCAAGTGAAAAGGTATACGGAAGTCAAAATCTTTTCCGGAGATATTCATTTTCCTGAAGAGGCAGATAAAATATTA------GGTGACATTTTGCCACCACCAGAAAGAGAAAAAAAAGATTCTAAGGGATCAAAAAAAAGGAAAAATTGGACCTATATTCAACGGAAGGACGACGAGGAAGAGTATTTTGTTTCGGTTCGACCCGCAGTCGCATATGAAAAGGAGCCAAATTTAGCAACACTTTTCCCGCGGGATCTCTTGCAGGAAAGGGATAATCTCCAACTTCGAGTTGTCAATTTTATTTCTCATGAAAATAGTAAGCTCACTCAAAGAATTTCTCACACGAATAGTCAATTCGTTCGAACTTGCTTAGTAGTGAATTGGAAACAAGAAGAGGAAGAGGTTCATGCTTCCCTTGTTGAGATAAGAGCAAATGATCTGATTCGCGATTTCATAAGAATTGAGTTAGTCAAGTCCACTATTTCGTATGCAAGAAGGTATGATAGGACAAGTTCACGACCGATTCCCAATAATAGGTTAGATCGCTATTCCAAGGCGAAGATTCTTAGCCAAGATCAAATGGGCACCTTGTTGAATCGAAATAAAGAATGCCAGTCTTTGATGATTTTGCCGGCATCCAATTGTTCTCGAATTGGTAATAATTCGGAATATCCCCATGTGAAAAAAGAATCGAATCCTAGAATTCCTCCCTTGGGCTCTATTGTACCTAATTTAAATTTTTCTTCATCTTACTATCTAACGCATAATAAGATCCTGTTAAAGAAATATTTGAATTTGAAACAAGCTTTCCAAGGACTTAAATACTCTTTAATAGATGAAAATGGAAGGATTTATAATTCCGAT------AGTAACTTGAATCCATTCCATTTGAATTGGTACTTTCTCCATCAGGATTATTGTGAGGAGACATCGGCAATAATTCGTCTTGGACAATTTATTTGCGAAAATGTATGTCTATTGAAT------TCGCACATAAAAAAATCTGGTCAAATTTGCATTATTAATATGGATTCCTTTGTTATAAGATCAGCTAAGCCTTATTTGGCCACTACAGGAGCAACTGTCCATGGTCATTATGGAGAAATTCTTTACAAAGGAGATAGGTTAGTTACGTTTATATATGAAAAATCGAGATCTAGTGACATAACGCAGGGTCTTCCAAAAGTGGAACAAATCTTCGAAGCGCGTTCAATTGATTCACTATCGCCGAATCTTGAAAGGAGAATTGAGGGATGGAACGAGCGTATACCAAGAATTCTTGGGATCCCCTGGGGATTCTTGATTGGAGCGGAGCTAACCATATCCCAAAGTCGCATCTCTTTGGTTAATAAGATCCAAAAGGTTTATCGATCCCAAGGGGTAGAGATCCATAATAGACATATAGAGATTATTATACGCCAAGTAACATCAAAAGTGCGGGTTTCCGAAGATGGAATGTCTAATGTTTTTTTACCTGGGGAATTAATCGGACTATTGCGAGCGGAACGAGCAGGGCGGGCTTTGGATGAATCTATCTATTATCGGGCAATCTTATTGGGAATAACAAGGGCTTCCCTGAATACCCAAAGTTTCATATTTGAAGCAAGTTTTCAAGAAACCACTCGAGTTTTAGCAAAAGCTGCCCTACGAGGTCGTATTGATTGGTTGAAAGGCCTGAAAGAAAACGTAGTTCTGGGAGGGATTATACCTGCTGGTACCGGATTCCAAAAATTGGTGCACCGTTCACGACAAGACAAGAACCTTTATCTCGAAAATGCGCGTTTTAGTTTACGTAAGAGTGCACGTAGAATAATAAAAGGAGTTATTCATGTTCAAGCTAGTTTCAACAATACCATTATAACAGTTACAGATCTACAAGGTCGGGTGGTTTTCTGGTCCTCCGCGGGTACTTGTGGATTCAAAAGCTCAAGAAAAGCATCCCCCTATGCTGGTCAAAGAACAGCGGTAGATGCTATTCGTACAGTG---------GGTATGCAACGAGCAGAAGTTATGGTAAAGGGTGCTGGTAGCGGAAGAGATGCTGCATTAAGAGCCATTGGTAAAAGTGGTGTACGATTAAGTTGTATACGCGATGTAACACCTATGCCGCATAATGGATGTCGACCTCCTAAAAAAAGACGTCTAATGCCAACTGTTAAACAACTTATTAGAAAGGCAAGACAGCCAATACGAAATGCTAGAAAATCGGCCGCTCTTAAGGGATGTCCTCAGCGTCGAGGAACATGCGTTAGGGTGTAT---------------------------------------------------------------------------------------------------------------------------------------------------------------------------------------------------------------------------------------------------------------ATGGCAAGAAAAAGTTGGATTCAGAGGGAGAAGAAGCGGCAGAAATTAGAACAGAAATATCATTTGATTCGTGGTTCCTCAAAAAAAAGCAAAGTTTCATTCTTGGAAGAAAAGAAAATCCAGCAAAAATTGCAATCCCTACCACGTAATAGTGCACCTACACGCCTTCATCGACGTTGTTTTTTGACCGGAAGGCCTAGAGCTAACTATCGAGACTTTGGGCTATCCGGACACATACTTCGAGAAATGGTTCAATCATGTTTGTTACCGGGTGCAACAAGATCCAGTTGGAAAATTTTAGGATTTATGGTTAAAGAAGAAAAAGAAGAAAACAGGGGTTCTGTTGAATTTCAAGTATTCCGTTTCACCAATAAGATACGGAGACTTGCTTCACATTTGGAATTACACAAAAAAGATTTTTTATCAGAAAGAGGTCTACGAAGACTTTTGGGAAAACGTCAACGTTTGCTGGCTTATTTGGCAAAGAAAAATAGAGTACGTTATAAGAAATTAATCAGTCAGTTGGATATTCGGGAGGTAAAACTTCGTTTAAAACGATGTGGTAGAAAGCAACAAGCTGTCTACCGAATCGTTGCAATTGATGTTCGATCTCGAAGAGAAGGAAGAGATCTTCGAAAAGTAGGTTTTTATGATCCGATAAAGAATCAAACTTGTTTAAATGTTCCAGCGATTCTCTATTTCCTTGAAAAAGGTGCTCAACCTACAAGAACAGTTTTTGATATTTTAAGGAAGGCAGATTTCTTTAAACGTAAATCCAAACAAACTTTTCGTAGGCGT---CCTCGAATTGGACCGGGGGATCGAATTGATTATAGAAACATGAGTTTAATTAATCAATTTATTAGTGAACAAGGAAAAATATTATCGAGACGAATAAATAGATTAACCTTGAAACAACAACGATTAATTACTATTGCTATAAAACAAGCTCGTATTTTATCTTTCTTACCATTTCGTAACAACGAGAAGCAATTGCAA---GCCCAGTTAATTTCAAAAATGACAGGTTCTAGACCCAGGAAAAATATGAAGGAGGAGAAAGAAACTATAGTAACGTGGTCTCGGGCATCTAGCATTCTACCCACAATGGTTGGCCAGACAATCGCCATTCATAATGGAAAGGAACATATACCTATTTATATAACAAATCCCATGGTAGGTCACAAATTGGGGGAATTCGTGCCGACTCGGAATTTCACGAGTTATGAAGGAAGAAAGGATAATAAATCTCGTCGTATGACAAGAAGATATTGGAACATCAATTTGAAAGAGATGATAGAAACAGGAGTTCATTTTGGTCATGGCATTAAGAAATGGAATCCTAAAATGGCCCCCTACATCTTGGCAAAGCGTAAAGGTATTCATATTACAAATCTCGCTAGAACGGCTCGCTTTTTATCAGAAGCGTGTGATTTAGTTTTTGATGCAGCAAGTCAGGGAAAAAGTTTCTTAATTGTTGGTACCAAAAAAAGAGTAGCGCATTCAGTAGCATCAGCTGCAATAAGGGCTCGGTGTCATTATGTTAATAAAAAATGGTTCCGTGGTATGTTAACGAATTGGTCGATTACGAAAACTAGACTTTCTCAATTTAGAGACTTAAGAGCGGAAGAAAAGATAGGAAAATTCAACCATCTCCCAAAAAGAGATGCGGCAATATTGAGGCAAAAATTATCTACCTTGCAAAGATATCTCGGCGGGATCAAATATATGACGAGGTTGCCTGACATTGTGATCGTCCTTGATCAGCAAAAAGAGTATATAGCTCTTCGGGAATGTGCCATTTTGGGGATTCCTACTATTTCTTTAATCGATACAAATTGTGACCCAGATCTCGCGAATATATCGATTCCAGCGAACGATGACACTATGACTTCGATTCGATGGATTCTTAACAAATTAGTATTTGCAATTTATGAGGGCCGTATGGCACAAAAAATAAATCCACTTGGTTTCAGACTTGGTACAACCCAAAATCACCATTCTTTTTGGTTCGCACAACCCAAAAATTATTCTGAAGGTTTACAGGAAGATCAAAAAATACGGAATTGTATCGAGAACTATATACAATCCGAAGTAATTACACATATAGAAATTCAAAAAGAAGGAGCAATCGAAGAATTAGAGAAAAATCTACAAAAGGAAGTAAACCAGAGACTTCATATTGCTATCGAAAAAGTGAAAAACCCTTATAGACAACCTAATATTCTTGCAGAATATATAGCTTTCCAATTAAAAAATAGAGTTGCATTTCGAAAGGCAATGAAAAAAGCCGTTGAACTAACTAAAGCGGATACAAAGGGAGTCAAAGTAAAAATTGCAGGTCGTCTCGGAGGGCAAGAAATTGCACGTGCCGAATGCACCCAAAAGGGTCCACTTCCCCTACAAACAATTCGTGCTAAAATTGATTATTGCTGCTATCCAATTCGAACTATCTATGGAGTATTAGGTCTAAAAATTTGGCTATTCGTAGACATGTCCCGCTATCGAGGACCTCGTTTCAAAAAAATTCGCCGTCTGGGAGCTTTACCAGGACTCACTAGAAAAACACCTAAATCTAGAAGTAATCTTCAAAATCAACTCCAGTCTGGGAAAAAAGAGCAATATCGTATTCGTCTTCAAGAAAAACAGAAATTGCGTTTTCATTATGGTCTGACAGAACGACAATTACTTAGATATGTCCATATCGCTGGAAAAGCAAAAAGGTCAACAGGTCAGGTTTTACTACAACTACTTGAAATGCGTTTGGATAATATACTTTTTCGATTGGGTATGGCTTCAACCATTCCTGGGGCCCGGCAATTAGTTAACCATAGACATATTTTAGTTAATGGTCGTATAGTCGATATACCAAGTTTTCGTTGCAAACCCCAAGATATTATTACTACGAAGGATAACCAAAGATCAAAACGTCTGATTCAAAATTCTATTGCTTCATCTGACACTATTGACACATTGCAATATAAAGGACTAGTCAAAAAAATAATAGCTAGGAAATGGATCGGTCTGAAAATAAATGAGTTGTTAGTTGTGGAATATTACTCTCGTCAGACTATGTCACGTCGAGGTACTGCAGAAAAAAGAACTGCAAAATCCGATCCCATTTTTCGTAATCGATTAGTTAACATGGTGGTTAACCGTATTATGAAAGACGGAAAAAAATCATTGGCTCATCAAATTCTCTATCGAGCCGTGAAAAAGATTCAACAAAAGACAGAAACAAATCCACTATTGGTTTTACGTCAAGCAATACGTAGAGTAACTCCCAATATAGGAGTAAAAACAAGACGTCGGAAAGTTCCTATTGAAATAGGATCTAAACAAGGAAGAGCACTTGCCATTCGTTGGTTATTAGGAGCATCCCAAAAGCGTCCGGGTCGAAATATGGCTTTCAAATTAAGTTCCGAATTAGTAGATGCTGCCAAAGGGAGTGGGGGTGCCATACGCAAAAAGGAAGCGACTCAGAGAATGGCAGAGGCAAATAGAGCTCTTGCACATTTTCGTATGGGCAAGGACACTATTGCTGATTTACTAACCTCTATAAGAAACGCGGACATGAATAAAAAAGGAACGGTTCGAGTCGCATCTACAAATATTACCGAAAACATTGTTAAAATACTTCTACGAGAGGGTTTTATTGAAAGTGTTCGGAAACATCAGGAAAGTAACAAATATTTCTTGGTTTTAACTCTGCGAAAGACTAGAAAAGGAATCTATAGAACTAGAATCAGTCGACCCGGCTTACGAATTTATACCAACTATCAAAGAATTCCTAAGGTTTTGGGCGGAATGGGAATTGCTATTCTTTCTACTTCGCGGGGTATAATGACAGATCGAGAAGCTCGACTAAACAAAATTGGAGGAGAAATCTTATGTTATATATGG????????????????????????????????????????????????????????????????????????????????????????????????????????????????????????????????????????????????????????????????????????????????????????????????????????????????????????????????????????????????????????????????????????????????????????????????????????????????????????????????????????????????????????????????????????????????????????????????????????????????????????????????????????????????????????????????????????????????????????????????????????????????????????????????????????????????????????????????????????????????????????????????????????????????????????????????????????????????????????????????????????????????????????????????????????????????????????????????????????????????????????????????????????????????????????????????????????????????????????????????????????????????????????????????????????????????????????????????????????????????????????????????????????????????????????????????????????????????????????????????????????????????????????????????????????????????????????????????????????????????????????????????????????????????????????????????????????????????????????????????????????????????????????????????????????????????????????????????????????????????????????????????????????????????????????????????????????????????????????????????????????????????????????????????????????????????????????????????????????????????????????????????????????????????????????????????????????????????????????????????????????????????????????????????????????????????????????????????????????????????????????????????????????????????????????????????????????????????????????????????????????????????????????????????????????????????????????????????????????????????????????????????????????????????????????????????????????????????????????????????????????????????????????????????????????????????????????????????????????????????????????????????????????????????????????????????????????????????????????????????????????????????????????????????????????????????????????????????????????????????????????????????????????????????????????????????????????????????????????????????????????????????????????????????????????????????????????????????????????????????????????????????????????????????????????????????????????????????????????????????????????????????????????????????????????????????????????????????????????????????????????????????????????????????????????????????????????????????????????????????????????????????????????????????????????????????????????????????????????????????????????????????????????????????????????????????????????????????????????????????????????????????????????????????????????????????????????????????????????????????????????????????????????????????????????????????????????????????????????????????????????????????????????????????????????????????????????????????????????????????????????????????????????????????????????????????????????????????????????????????????????????????????????????????????????????????????????????????????????????????????????????????????????????????????????????????????????????????????????????????????????????????????????????????????????????????????????????????????????????????????????????????????????????????????????????????????????????????????????????????????????????????????????????????????????????????????????????????????????????????????????????????????????????????????????????????????????????????????????????????????????????????????????????????????????????????????????????????????????????????????????????????????????????????????????????????????????????????????????????????????????????????????????????????????????????????????????????????????????????????????????????????????????????????????????????????????????????????????????????????????????????????????????????????????????????????????????????????????????????????????????????????????????????????????????????????????????????????????????????????????????????????????????????????????????????????????????????????????????????????????????????????????????????????????????????????????????????????????????????????????????????????????????????????????????????????????????????????????????????????????????????????????????????????????????????????????????????????????????????????????????????????????????????????????????????????????????????????????????????????????????????????????????????????????????????????????????????????????????????????????????????????????????????????????????????????????????????????????????????????????????????????????????????????????????????????????????????????????????????????????????????????????????????????????????????????????????????????????????????????????????????????????????????????????????????????????????????????????????????????????????????????????????????????????????????????????????????????????????????????????????????????????????????????????????????????????????????????????????????????????????????????????????????????????????????????????????????????????????????????????????????????????????????????????????????????????????????????????????????????????????????????????????????????????????????????????????????????????????????????????????????????????????????????????????????????????????????????????????????????????????????????????????????????????????????????????????????????????????????????????????????????????????????????????????????????????????????????????????????????????????????????????????????????????????????????????????????????????????????????????????????????????????????????????????????????????????????????????????????????????????????????????????????????????????????????????????????????????????????????????????????????????????????????????????????????????????????????????????????????????????????????????????????????????????????????????????????????????????????????????????????????????????????????????????????????????????????????????????????????????????????????????????????????????????????????????????????????????????????????????????????????????????????????????????????????????????????????????????????????????????????????????????????????????????????????????????????????????????????????????????????????????????????????????????????????????????????????????????????????????????????????????????????????????????????????????????????????????????????????????????????????????????????????????????????????????????????????????????????????????????????????????????????????????????????????????????????????????????????????????????????????????????????????????????????????????????????????????????????????????????????????????????????????????????????????????????????????????????????????????????????????????????????????????????????????????????????????????????????????????????????????????????????????????????????????????????????????????????????????????????????????????????????????????????????????????????????????????????????????????????????????????????????????????????????????????????????????????????????????????????????????????????????????????????????????????????????????????????????????????????????????????????????????????????????????????????????????????????????????????????????????????????????????????????????????????????????????????????????????????????????????????????????????????????????????????????????????????????????????????????????????????????????????????????????????????????????????????????????????????????????????????????????????????????????????????????????????????????????????????????????????????????????????????????????????????????????????????????????????????????????????????????????????????????????????????????????????????????????????????????????????????????????????????????????????????????????????????????????????????????????????????????????????????????????????????????????????????????????????????????????????????????????????????????????????????????????????????????????????????????????????????????????????????????????????????????????????????????????????????????????????????????????????????????????????????????????????????????????????????????????????????????????????????????????????????????????????????????????????????????????????????????????????????????????????????????????????????????????????????????????????????????????????????????????????????????????????????????????????????????????????????????????????????????????????????????????????????????????????????????????????????????????????????????????????????????????????????????????????????????????????????????????????????????????????????????????????????????????????????????????????????????????????????????????????????????????????????????????????????????????????????????????????????????????????????????????????????????????????????????????????????????????????????????????????????????????????????????????????????????????????????????????????????????????????????????????????????????????????????????????????????????????????????????????????????????????????????????????????????????????????????????????????????????????????????????????????????????????????????????????????????????????????????????????????????????????????????????????????????????????????????????????????????????????????????????????????????????????????????????????????????????????????????????????????????????????????????????????????????????????????????????????????????????????????????????????????????????????????????????????????????????????????????????????????????????????????????????????????????????????????????????????????????????????????????????????????????????????????????????????????????????????????????????????????????????????????????????????????????????????????????????????????????????????????????????????????????????????????????????????????????????????????????????????????????????????????????????????????????????????????????????????????????????????????????????????????????????????????????????????????????????????????????????????????????????????????????????????????????????????????????????????????????????????????????????????????????????????????????????????????????????????????????????????????????????????????????????????????????????????????????????????????????????????????????????????????????????????????????????????????????????????????????????????????????????????????????????????????????????????????????????????????????????????????????????????????????????????????????????????????????????????????????????????????????????????????????????????????????????????????????????????????????????????????????????????????????????????????????????????????????????????????????????????????????????????????????????????????????????????????????????????????????????????????????????????????????????????????????????????????????????????????????????????????????????????????????????????????????????????????????????????????????????????????????????????????????????????????????????????????????????????????????????????????????????????????????????????????????????????????????????????????????????????????????????????????????????????????????????????????????????????????????????????????????????????????????????????????????????????????????????????????????????????????????????????????????????????????????????????????????????????????????????????????????????????????????????????????????????????????????????????????????????????????????????????????????????????????????????????????????????????????????????????????????????????????????????????????????????????????????????????????????????????????????????????????????????????????????????????????????????????????????????????????????????????????????????????????????????????????????????????????????????????????????????????????????????????????????????????????????????????????????????????????????????????????????????????????????????????????????????????????????????????????????????????????????????????????????????????????????????????????????????????????????????????????????????????????????????????????????????????????????????????????????????????????????????????????????????????????????????????????????????????????????????????????????????????????????????????????????????????????????????????????????????????????????????????????????????????????????????????????????????????????????????????????????????????????????????????????????????????????????????????ATGCCTAGATCCCGTATAAATGGAAATTTTATTGATAAGACCTCTTCAATTGTAGCCAATATTTTATTGCGAATAATTCCGACAACCTCAGGAGAAAAAAGGGCATTTACTTATTATAGAGATGGTATGTTAGCTCAATCCGAAGGAAATTATGCGGAAGCTTTGCAGAATTATTATGAAGCTACGCGACTAGAAATTGATCCCTATGATCGAAGTTATATACTCTATAACATAGGCCTTATACACACAAGTAATGGAGAGCATACAAAGGCTTTGGAATATTATTTCCGGGCACTAGAACGAAACCCCTTCTTACCACAAGCTTTTAATAATATGGCCGTGATCTGTCATTACCGAGGAGAACAGGCCATTCTACAGGGCGATTCGGAAATTGCAGAAGCTTGGTTTGATCAAGCTGCTGAGTATTGGAAACAAGCTATAGCGCTTACTCCGGGTAATTATATTGAAGCGCATAATTGGTTGAAGATCACGAAGCGCCTTGAAATGAATTGGCGATCAGAACATATATGGATAGAACTTCTAAAAGGTTCTCGAAAAAGAGGTAATTTTTTCTGGGCCTGTATTCTTTTTCTAGGTTCACTAGGATTCTTAGGGGTTGGAGCTTCCAGTTATCTTGGTAAGAATATGCTATTTTTATTTCCATCTCAACAAATTATTTTTTTTCCACAGGGGGTCGTGATGTCTTTCTACGGAATCGCGGGCCTATTCATTAGCGCTTACTTATGGTGCACTATTTTGTGGAATGTAGGCAGTGGTTATGACCTTTTCGATAAAAAAGAGGGAATAGTGTGCATTTTTCGTTGGGGATTCCCCGGAATAAAACGTCGCGTCTTCCTTCGATTCCTTATGCGGGATATCCAATCAATTAGAATTCAGGTTAAAGAGGGTCTTTATTCTCGTCGTATCCTTTATATGGAAATCCGGGGCCAGGGGGTCATTCCCTTGACTCGTACTGATGAGAAGTTTTTGACTCCACGAGAAATTGAACAAAAAGCTGCCGAATTGGCCTATTTCTTGCGTGTACCCATTGAAGTATTT
>Bolbosc_culmis2_Bolbosc_culmis2
GAGGATGTATTTGCGCCATACGCTCATTTATGGACTTTTTGTGAAAATTGTGAGACATCCATTTACAAACAATATGCACAAAAAAACAAATATATTTGTCAACATTGTGCATTTCATTTACCAATGGAGAGTTTAGATCGAATCGAATCTTTGATTGATTCCGGTACTTGGGATCCTACGGATGAGAATATGGTTTACATGGATAAGGTCGATTCTTATCAAAGAGAAACAGGTTTGACTGACGCTGTTCAAACAGGAATAGGTGAACTCGACGGTATTCCTGTAGCACTTGCGGTTATGGATTTTCAGTTTATCGGAGGAAGTATGGGGTCCGTAGTGGGCGAAAAAATAACCCGTCTAATTGAAAATGCTAGGATTTTACGCTTACCTATCATCATTTCTTGTGCTTCTGGAGGAGCTCGTATGCAAGAAGGAAGTTTCAGCTTAATGCAGATGGCTAAAATATCTTCAATTTTATTGAACGCTAATGACATATTTTTAGTGTCACTTTTAACATCGCCTACAACAGGTGGTGTCACAGCTAGTTTTGGAATGCTTGGTGATATAATTATTGGCGAACCAGATGCATACATTGCATTTGCGGGTAAAAGAGTAATTGAAGAAGTAATGAAGATTGAAGTACCCGAGGGTGTACAGGAAGCTGAATACTTATTTGAAAAAGGCTCATTGGATTCAATTGTACCGCGTAATCTTTTAAAAGGTGTTCTTAGTGAATTATTTAAGTTCCACCCAAGTTTACGAGCTGACGAAATTAGTAATATTATCCGTGAACGTATTGAACAATATAATAGAGAAGTCAAAATTGTGAATACCGGTATTGTACTTCAAGTAGGTGATGGTATTGCTCGTATTTATGGTCTTAATGAAGTCATGGCAGGTGAATTAGTAGAATTTGAAGAGGGTACAAAAGGTATTGCTCTGAATTTGGAATCCAAAAATGTTGGCGTTGTATTAATGGGTGATGGTTTGATGATAAAAGAGAGAAGCTCTGTAAAAGCAACAGGAAGAATTGCTCAGATACCTGTTAGTGAAGCTTTTTTAGGTCGTGTTATAAATGCCTTGGCTCAACCTATTGATGGAAGAGGCCCAATTGCATCTTCTGAATTTCGATTAATTGAATCCCCTGCGCCTGGTATTATTTCGAGACGTTCTGTATATGAGCCCCTTCAAACAGGGCTTATTGCTATTGATGCAATGATCCCTATAGGACGGGGTCAGCGAGAATTAATTATTGGGGACAGACAGACTGGTAAAACAGCAGTAGCCACAGATACGATTCTCAATCAAAAAGGGCAAAATGTAATATGTATTTATGTAGCTATTGGTCAAAAAGCATCTTCTGTGGCTCAGGTAGTGACTACTTTCCAGGATAAAGAGGCCATGGAATACACTATTGTCGTAGCTGAAATGGCGGATTCAGCTGCTGCATTACAATACCTCGCACCTTATACAGGAGCAGCTCTGGCTGAATATTTTATGTATCGTGAACATCATACTTTAATAATTTATGATGATCTTTCTAAACAAGCACAAGCTTATCGCCAAATGTCTCTTCTATTAAGAAGGCCCCCTGGTCGTGAAGCGTATCCAGGAGATGTTTTTTACTTGCACTCACGCCTTTTGGAAAGAGCTGCTAAATTAAGTTCTCATTTAGGTGAAGGAAGTATGACTGCTTTACCAATAGTTGAGACTCAATCTGGAGATGTTTCAGCCTATATTCCTACTAATGTAATTTCTATTACAGATGGACAAATATTTTTATCTGCTGATTTATTCAATGCTGGAATTCGACCTGCTATTAATGTGGGTCTTTCTGTTTCTAGAGTAGGATCTGCAGCTCAAATTAAGGCTATGAAACAAGTAGCTGGAAAATTAAAATTGGAACTAGCCCAATTCTCAGAGTTAGAGGCCTTTTCACAATTCGCTTCTGCCCTTGAAAAAACTACTCAGAATCAATTGGCAAGAGGCCGACGATTACGCGAGTTGCTTAAACAATCCCAATCAGAGCCTTTAACAGTGGAAGATCAGGTAGCTACTATTTATACAGGAACGAATGGATATCTTGATGCCTTAGAGATTGGACAGGTAAGGTTTTTTCTTAACAAACTGCGTACCCACTTAAAAAATAAAAAACCTGGATTTCAAGAGATTATATCTTCTACGAAGACATTTACCGAGGAGGCAGAAGCTTTTTTGAAGGAAGCTATTCAAGAAGAAATGAAAGTCTTTGTGGTTGGGCATATTGCTCAAATTATTGGCCCAGTACTCGATATTGTCTTTCCTCCGGGGAAAATGCCTAATATTTATAATGCTTTGGTAGTTAAGGGTCGAGATACGGTTGGTCAGCAGATTAATGTTACTTGTGAGGTGCAACAATTATTAGGAAATAATCGAGTTAGAGCTGTAGCTATGAGTGCTACAGAGGGTTTAACGAGAGGAATGGAAGTGATTGACACAGGGGCTGCTCTAAGTGTTCCAGTTGGTGGAGCGACTCTCGGACGAATTTTCAACGTTCTTGGAGAACCTATTGATAATTTAGGTCCTGTGGATATTAGTACAACATCTCCTATTCATAGATCTGCACCCGCTTTTATAGAATTAGATACAAGATTATCAATCTTTGAAACAGGTATTAAAGTAGTAGATCTTTTAGCTCCTTACCGCCGTGGAGGAAAAATCGGACTATTCGGAGGAGCTGGAGTAGGTAAAACAGTACTCATCATGGAATTGATCAACAACATTGCTAAAGCTCACGGAGGTGTATCCGTATTTGGTGGAGTAGGGGAACGTACTCGTGAAGGAAATGATCTTTATATTGAAATGAAAGAATCCGGAGTTATTAATGAAAAAAATCTTTCGGAATCAAAAGTAGCTCTAGTCTATGGTCAAATGAATGAACCCCCAGGAGCTCGTATGAGAGTTGGTTTAACTGCCCTAACTATGGCAGAATATTTCCGAGATGTTAATAAACAAGATGTGCTTCTATTCATTGACAATATCTTTCGCTTTGTCCAAGCAGGATCAGAGGTATCCGCTTTATTAGGTAGAATGCCTTCCGCAGTAGGTTATCAACCCACCCTTAGTACAGAAATGGGTTCTTTGCAAGAAAGAATTACTTCTACCAAAAAGGGAGCTATAACTTCAATCCAAGCAGTTTACGTACCTGCGGATGATTTGACTGACCCTGCTCCTGCTACAACATTTGCACATTTAGATGCTACTACTGTACTATCAAGACCATTAGCTGCCAAAGGTATTTATCCAGCAGTGAGTCCCCTAGATTCAACGTCAACTATGTTACAACCAAACATTGTTGGCAATGAACATTATGAAACTGCGCAAAGAGTTAAGCAAACTTCACAACGTTACAAAGAACTTCAGGACATTATAGCGATTCTCGGATTGGATGAATTATCCGAGGAGGATCGTTTAACTGTAGCAAGAGCACGAAAAATTGAGCGTTTCTTATCACAACCCTTCTTCGTGGCAGAAGTCTTTACTGGTTCTCCAGGAAAATATGTTGGTCTTGCAGAAACTATTAGGGGATTTCAACTGATCCTTTCCGGAGAATTAGACGCTTTGCCCGAGCAAGCTTTTTATTTGGTGGGTAACATCGATGAAGCTACCGCGAAAGCTATAAATTTATTAAAACTTTGTGTACTGACTCCTAATCGAATTATTTTGGATTCAGAAGTAAAAGAAATCATTTTATCTACAAATAGTGGTCAAATTGGTGTATTACCAAATCACGCTCCTATTGCCACAGCTGTCGATATAGGTCTTTTGAGAATAAACGACCAATGGTTAAGGGTGGCTCTAATGGGTGGTTTTGCCAGAATTGGAAATAATGAAATCATCATTTTAGGAAATGATGCAGAGAAAAGTACTGACATTGATCCGCAAGAAGCTCAAGAAACTCTTGAAATAGCTGAAGCGAACTTGAGGAAAGCTAAGGGTAAAAGACAAGTGATTGAAGCGAATCTAGCTCTTAGACGAGCTAGGACACGAGTAGAGGCTGTCAAAGTTATTTCCATGAAAAATGTAACCGATTCTTTCGTTTTCTTGGGTCACTGGCCATTCGCCGGGAGTTTCGGGTTTAATACCGATATTTTAGCAACAAATCTAATAAATCTAATTGTAGTGATTGGTGTATTGGTTTTTTCTGGAAAGGGAGTGTTAAATGATTTATTAGATAATCGAAAACAGAGGATTTTGAACACTCTTCGTAATTCAGAAGAATTACGTAAAGCAGCCATTGAGCAGCTCGAAAAAGCTCGAGTTCGTTTCCGTAAAGTGGAACTGGAAGCGAATGAGTATCGGATAAATGAATACTCTGATTTGGAACGAGAAAAACAAAATATCATTAAAATTGGTGATGAGAAGTTGAAACGATTCAAAAAAAATAAGAAAGAAAGCCTTTGTTTTGAACAAGAAAGAGCAATAAACCAAGTCCGACAACGAATTCTGCAACAAGTCTTACAAAGAGCACTGGGAACTATAAAAAGTTCTTTAAATAGTGAGTTACATTCTCGTACGATCCGTACTAATATTGCCATTCTCGGTGCCATAATGAATCCACTGATTTCTGCTGCTTCCGTTATTGCTGCTGGATTGGCTGTGGGGCTTGCTTCTATTGGGCCTGGGATTGGTCAAGGCACTGCTGCAGGTCAAGCTTTAGAAGGTATTGCGAGACAACCAGAAGCAGAGGGTAAAATACGAGGCACTTTATTGCTTAGTCTAGCTTTTATGGAAGCTTTAACAATTTATGGACTAGTTGTGGCATTAGCGCTTTTATTTGCAAATCCTTTTGTTATGAATCTTATGTCATCTTCCATTAGAGCATATAATGTGTTATCTGAGATATCTGCTGTAGAAGTAGGCCAACATCTCTATTGGCAAATAGGAGGTTTACAAATCCATGCCCAAGTACTTATCACTTCTTGGATCGTAATTGGAATCTTGTTAGTGTCAGTCATCATAGCTGTTCGGAATCCACAAACAATTCCGGCTGATGGTCAGAATTTCTTTGAATATATTCTTGAATTTATTCGAGACTTAAGCAAAACTCAGATTGGAGACGAATACGGTCCTTGGGTTCCCTTTATAGGAACAATGTTCCTATTTATTTTTGTTTCTAATTGGTCAGGTGCTCTTTTCCCTTGGAAAATTATAGAGTTACCTCATGGGGAGTTAGCCGCCCCCACGAATGATATAAATACTACGGTTGCTTTAGCTTTACTCACGTCAGTGGCATATTTTTATGCGGGTCTTAGCAAAAAAGGATTGAGTTATTTTGAGAAATATATTAAGCCAACTCCAATCCTTTTACCAATTAATATTCTAGAAGATTTCACAAAACCTTTATCTCTGAGTTTTCGACTTTTTGGAAATATATTAGCTGATGAATTGGTAGTTGTTGTTCTTGTCTCTTTAGTGCCTTTAATAATTCCTATACCTGTCATGTTGCTTGGATTATTTACAAGTGGTATTCAAGCTCTTATTTTTGCAACTTTAGCAGCAGCTTATATAGGAGAATCCATGGAGGGTCATCATATGATATTTCTAACTGTAGAATATATATTAAATCATATTTCTTTTTCAATTATTTCAATTGTCATTATAATTAACTTGATTACCTTATTATCTGGTGAGATTCTTGAATTACGTAATTCCTTAGAGAAAGGGATAATTATTACTTTTTTCTCTACAACTGGATTTTTAATTTTTCGTTGGATTTATTCAGGGCACTTTCCATTAAGTAATTTATATGAGTCTTTAATCTTTCTTTCATGTAGTCTCTGTGTTATTCATATGGTTCCGAAGACTAATTATGAGTTAAACACAATAATTACACCAAGTACTATTTTTACTCAAGCTTTTGCGACATCAGGTCTCTCAGCAGAAATGCATAAATCCACAATATTAGCACCTGCATTGCAATCTCAGTGGTTAATAATGCATGTAAGTATGATGTTGTTGAGTTATGCAGCTCTTTTATGCGGGTCTTTATTATCAGTTGCTCTTTTAATTCTTCAAAAAAAGATTGATTCTTTTGTAGTTGAAAAATTACATTCCGTTAATGGTCGAATTTGGAAAGAAAAGATAAGTTTTTTGAAAAAAAACTCCTTCCCTTTATTTGCAAATTATTACAAATATGAATTATTTGAGCGTTTGGATTATTGGAGTTATCGTGTTATTACTTTCGGATTTATCATTTTAACCTTAGGTATTCTTTGTGGAGCAGTATGGGCTAATGAAGCTTGGGGATCCTATTGGAATTGGGATCCCAAAGAAACTTGGGCATTTATAACTTGGACAATATTTGCAATCTATTTGCATATTATGCACCAAAATTGGAAAGGTAAAAATTCTGCATTTATAGCTTCTATCGGATTTCTTATTATTTGGATATGTTACTTTGGTATCAATCTTTTAGGAATAGGATTACATAGCTACGGTTCATTCAGAATGAAAAAAAATAAAACATTGTATTCTTTCCCATATTTTGCATCTATAGCATTTTTGCCCTGGTCAGTCTTTCTTTCATTTCAAAAATGTTTGGAACTTTGGATTAATAATTGGTGGAATACGAGTCAATCCGAAACTCTCTTGAATTATATTCAAGAGAAACATGTTTTAGAAAGATTCATAGAATTAGAAGAGCTTTTTTTGTTAGAGGAAATTCTAAAAGAATACTCGAAAACATATATACAAAAACCCAGTATAGGAATACACAAGGAAACGATAGAATTAGTTAATACATACAATGAATATAATTTTCATCTCCTTTTGGATTTGTCAACAAATCTAATATGTTTCAGTATTTTAAGTGGTTATTTTATTCTGGGTAATGAGGAACTTATCATTCTTAATTCATGGGGTCAGGAATTCTTATATAACTTAAGTGATACAATAAAAGCTTTCTCAATTATTTTAGTTACTGATTTGGGAATTGGATTTCATTCAACTCATGGTTGGGAACTCCTAATTGGTTCGGTCTACAAGGATTTTGGGTTGATACATAAGGATCAGATTATATCTGGTCTTGTTTCTACTTTTCCAGTTATTCTAGATACAATTGTGAAATGTTGGATCTTCCATTATTTAAATCGTGTATCTCCTTCGCTTGTAGTAATTTATCATTCAATGAATGAA---------------------------------------------------------------------GAAAGACTTCAGGAAGATAGAATCATTTTTATATGCAAAAATTTAGAATTCCCTTTGGTGAATCGGGTTATTGGTCTCATACTATATATGGATACTGATATTTCTTTATATATAAATTCCCATGGTGGGGGGGCACTATCAGCAATGGCCCTTTATGATACTATGGAATTTATATCAGTTGATATATGTACAGTAGATATAGGATTAGCTGCATCAGCGGCATCTGTGATTCTGGTCGCAGGAACAAATCCTAAACGGCTAGCATTCCCTCACGCA---------------------------------------------------------------------------------------------------------------------------------------------------------------------------------------------------------------AATCAAAAAGAGCAATTTATTTATGAGGGAACAATTGTGGAACCGATCAAAGATATTATGTTCCACGTACGTTTACACCATCAAATCGTTCTGGGTTATCTATCTGGCAATATGCGCCGTAATCGTATACGTGTGTTACTAGGGGATAGAGTCAAGATACAAATAAGTGAATTTGATTCAAAAAGAGGGAGAATTTTTTATCGATTTCCCCCTCTATCAAAATTTCGTTGCTTATATCCGCTCCTTTTTCAGGAGTATATTTATGCATTTGCTTATGATTATGGTTTAAATGCTTCTATT------GAACCTGTGTATGATATTAAATCTAGTTTAATACTTGTAAAACGCTTAATTATTCGAATGTATCAACCGAATTCTTTGATGAATTTGGTTAACCAAAATCAAATTAATGAGCACAACCGCTTTTTTTACGCTCATTTTTTTTCTCAGATGATATCTGAGGGTTTTAGTTTTGTTGTAGAAATTCCATTCTCTCTTCAATTTATATTTTTCTCCTCTAAAAAAAAAATATCAAAATTGCAAAATTTACGATCTATTCATTCAATATTTTCTTTTTTAGAGGACAAATTTTCCTATTTAAATAATGTGTTAGACATACTAATACCTTATCCTGTCCATTTTGAAATCTTAGTCCAAATCCTTCAGTGTTGGATCCAAGATATTCCTTCTTTGCATTTATTGCGATTCTTTCTCTTCGATTATTCTAATTGGAATAGTCTCATTATTTCAAAGAAAGAAAATATAAGACTCTCTCGTTTCTTATATAATTCTTATGTATCTGAATATGAGTTTTTATTCTTGTTTATTCGTAAAAAATCTTCTTGTTTACGATTAACATCTTTTGGAACCTTTCTTGAGCGAATCTACTTCTATGGAAAAATAGAACATTTTAGAATAGTGCATCATATTTTTTTGAAGTGGTTCTTCACAGATTCTCTTATGTACTATGTTCGATATCAAAGCAAAGCTATTCTAGCATCAAAAGGGACCGATTTTTTTATGAAGAAATTGAAAAATTATAATGTCTGTTTTTGGCAATATTATTTTCATTTTTGGTCTGAGTCTAATAGGTTTCATAGAAACCTATTCTCTTATTATTCATTCTACTTTATCGGTTATTTTTCAAGTGTAAAAATAAATCCTTTGGTGGTAAGGAGTCAATTATTAGAGGATTCTGTATTAATAGATACTCTTTTTAAGAGATTTGATACTCTAGTTCCAGTCGTTCCTCTCATTAGATCATTGTCTAAAGCTTCACTTTGTACTGTATTAGGACATCCTACTAGTAAGCCAATATGGACAGATTTATCAGATTGTGATATTATTAGTCGATTTGGTCAAATATATAAAAATATTTTTCATTTTTATAGTGGATCTAAAAAGAGAATTTTGTATCGAATGAAGTATATACTTCGACTTTCGTGTGCTAAAACTTTGGCTCGTAAACATAAAAGTACAGTACGTACTTTTTTGCAAAGGTTAGGTTCAATATTTCTAGAAGAGTTTTTTACAGAAGAAGGAGAAGTTCTTTCTTTAATGATAATTGATACGACAGAAGTACAAACTATCAATTCTTTCTCTACATCGGGATTTTTCAAAGAAGTCTATGGACTGATATGGATTGTACCTATTTTGACCCTGATATTGGGAATCACAATAGGGGTACTAGTAATTGTTTGGTTAGAAAGAGAAATATCTGCAGCGATCCAACAGCGTATTGGGCCTGAATATGCTGGTCCGTTGGGAATTCTTCAAGCTATAGCAGATGGGACTAAATTACTTTTGAAAGAGGACCTCCTCCCATCTCGAGGAGATATTCGTCTGTTTAGTGTCGGACCGTCTATAGCAGTCATATCAGTTCTACTAAGCTATTTAGTAATTCCTTTTGAGTATCGTCTTGTTTTAGCTGATCTCGGTATAGGTGTTTTTTTATGGATCGCCATTTCAAGTATTGCTCCTATTGGTCTTCTTATGTCAGGATATGGATCGAATAATAAATATTCCTTTTCAGGTGGTCTACGAGCTGCTGCTCAATCTATTAGTTATGAAATACCATTAACTCTATGTGTATTATCAATATCTCTATTATCTAACAGTTCAAGTACAGTTGATATAGTTGAAGCACAGTCCAAATATGGTTTTTGGGGGTGGAATCTGTGGCGTCAGCCTATAGGCTTTCTAGTTTTTCTAATTTCTTCTCTAGCCGAATGTGAGAGATTGCCCTTTGATTTACCAGAAGCAGAGGAGGAATTAGTAGCAGGTTATCAAACCGAATATTCGGGTATCAAATATGCTCTCTTTTATCTTGCTTCTTACCTAAATCTATTAGTTTCTTCATTATTTGTCACAATTCTTTACTTAGGTGGGTGGAATTTCTCTATTCCGTACATATCCATTCCTGAACTTTTCAAAATAAAGAAAATGGCTGGAATTTTTGGAATGACAATTGGTATCTTTATTACATTAGCTAAGGCTTATTTGTTTCTCTTCATTTCTATCACAACAAGATGGACTTTACCTAGGATGAGAATAGACCAGTTATTAAATCTTGGATGGAAATTTCTTTTACCTATTTCTCTAGGTAATCTGTTATTAACAACTTCTTCTCAACTTGTCTCACTAATGAAAGCCTTTCATTTACTTCTCTTCCATGGAAGCTTCATTTTCCCAGAATGTATCCTTCTTTTTGGCCTAATTCTTCTTCTGATGATCGATTCAACCTCTGATCATAAAGATAGACCTTGGTTCTATTCCATCTCTGGAACAAGTTTAGTAATAAGCATAACGGCCCTATTGTTCCGATGGAGAGAAGAACCTAGAATTAGTTTTTCGGGAAATTTCCAAACGAACAATTTCAACGAGATCTTTCAATTTCTTATTTTACTATGTTCCACTCTATGTATTCCTCTATCCGTAGAGTATATTGAATGTACAGAAATGGCTATAACAGAGTTTCTTTTATTCGTATTAACAGCTACTCTAGGAGGAATCTTTTTATGTGGTGCTAACGATTTAATAACTATCTTTGTAGCTCCAGAATGTTTCAGTTTATGTTCCTACCTATTATCTGGATATACGAAGAGAGATGTACGGTCTAATGAGGCTACTATGAAATATTTACTCATGGGTGGGGCAAGCTCTTCTATTCTGGTTCATGGTTTCTCTTGGCTATACGGTTCATCTGGAGGGGAGATCGAGCTTCAAGAGATAGTGAATGGTCTTATCAATACACAAATGTATAACTCCCCAGGAATCTCAATTGCGCTTATATTCATCACTGTAGGAATTGGCTTCAAGCTTTCCCCAGCCCCTTTTCATCAATGGACTCCTGACGTATATGAAGGATCTCCTACTCCAGTCGTTGCTTTTCTTTCTGTTACTTCGAAAGTAGCTGCTTCAGCTTCAGCCACACGAATTTTCGATATTCCTTTTTATTTCTTATCAAACGAATGGCATCTTCTTCTGGAAATCCTAGCTATTCTTAGCATGATATTGGGGAATCTCATTGCTATTACTCAAACAAGCATGAAACGTATGCTTGCATATTCGTCCATCGGTCAAATCGGATATGTAATTATTGGAATAATTGCTGGAGACTCCAATGATGGATATGCAAGCATGATAACTTATATGCTGTTCTATATCGCCATGAATCTAGGAACTTTTGCTTGCATTGTATTATTTGGTCTACGTACCGGAACTGATAACATTCGAGATTATGCAGGATTATATACGAAAGATCCTTTTTTGGCTCTCTCTTCAGCCCTATGTCTCTTATCCCTAGGAGGTCTCCCTCCACTAGCAGGTTTTTTCGGAAAACTCTATCTATTTTGGTGTGGATGGCAGGCAGGCCTATATCTCTTGGTTTCAATAGGACTCCTTACGAGCCTTTTTTCTATCTACTATTATCTCAAAATAATCAAGTTATTAATGACTGGACGAAACCAAGAAATAACTCCTTACGTGCGAAATTATAGAAGATCTCCTTTCAGATCAAACAATTCCATCGAATTGAGTATGACTGTATGTGTGATAGCATCTACTATATCAGGAATAGCAATGAACCCAATTCTTGCAATTGCTCAGGATACCCTCTTTATGTTTCTGCTTCATGAATATGATATTTTATGGGCATTTCTGATAATATCAAGCCTTTTTCCTATCTTAGCATTTTTGATTTCAGGACTTTTAGTCCGGGTTCGCGAAGGACCAGAAAAGCTTTCTAGTTATGAATCAGGTATAGAACCTATGGGAGATGCTTGGTTACAATTTCGAATTCGCTATTATATGTTTGCTCTTGTTTTTGTTGTTTTTGATGTTGAAACAGTCTTTCTTTATCCATGGGCAATGAGCTTCGATATATTAGGTGTATCTTTATTTATTGAAGCTTTTATTTTCGTGCTTATCCTAATTGGTGGTTTAGTTTATGCATGGCGAAAAGGAGCATTAGAATGGTCTATGAATTATTTTCCTTGGTTAACAATACTTGTTGTTTTTCCCATATCCGCAGGCTCTTTTATTTTCTTTTTTCCTCATAAAGGAAACAAGATATATCGATGGTATACTCTATATATATGTTTGTTAGAACTTATTCTAACAGCTTATGTACTTTGTTATTATTTCCAATTTGATGTTAAATTAATCCAACTTAAAGAAAATTTGAAATGGATAGATGTTTTTGATTTCCACTGGAGATTGGGAGTTGATGGGCTTTCCATAGAACCTATTTTATTGACAGGCTTTATTACTACTTTAGCCAGTTTAGCAGCTTGGCCAATTACTCGAAATTGTCAATTGTTTTATTTTCTTTTGTTAGCAATGTACAGCGGTCAAATGGGATTATTTTTTTCTCAAAACCTTTTACTTTTCTTTATCATGTGGGAACTTGAATTAATTCCCGTTTACTTACTTTTATCCTTGTGGGGGGGTAAGAAACGTCTTTATTCAGCTACTAAATTCATTTTATACACAGCAGGAGGATCTATCTTTTTATTAACTGGAGTTCTCGGTATGGGTCTGTATGCTTCTAATAAACCAGTACTAGATTTTGAAAGATTGATTAATCAATCATATCCTATTGTATTAGAAATAACATTTTATATTGGGTTTCTTATTGCATATGCTATAAAATTGCCAATTATACCCCTGCATACATGGTTACCAGATACCCACGGAGAAGCACATTATAGTACATGTATGCTCTTAGCTGGAATTTTATTAAAAATGGGAGCATATGGATTAATTCGAATTAATATGGAATTATTACCCCACGCTCATTCTATATTTTCTCCTTGGTTGATAATAATAGGAACCATACAAATTATTTATGGAGCTTCAACTTCTTTTGGTCAACGCAATTTAAAAAAGCGAATAGCATATTCTTCTATATCTCATATGGGTTTCATAGCTATAGGAATTGGTTCTATAACCGACATGGGATTAAATGGAGCTATTTTACAAATTCTTTCTCATGGATTTATTGGTGCTGCCTTTTTTTTCTTGGTAGGCACGAGTTGTGATAGAATTCGTCTTGTTTATCTTGAAGAAATGGGAGGGATATCTATCTTAATGCCAAAAATATTTGCTTTGTTCAGTAGTTTCTCTATAGCTTCTCTTGCATTACCAGGACTTAGCGGTTTTATTGCAGAATTTGTAGTATTTCTGGGATTTATTACTAGTCAAAAATATCTTTTAATACCAAAAATCATAATTAGTTTCGTAATGACTGTTGGAATAGTATTAACTCCTATTTATTTGTTATCTATATTACGTCAGATGTTCTATGGCTACAAGTTATTTCATGTTTCAAGCTCGAATGATTCTGGATCACGAGAACTCTTCCTTTCAATCTGTCTTTTTTTACCAATAATAGGAATTGGTATTTATCCTGATTTTGTTTTTTCATTATCAATTGAGAGAGTACAAACTATCTTATCTAATTATTATATGTTTGAACACACGCTTTTTTTTAGTGTTTATTTATTCTCTATTGGTCTCTACGGATTAATTACAAGTCGAAACATGGTTAGGGCACTTATGTGCATTGAACTTATACTTAATTCTGTTAATATAAATCTTGTAATTTTTTCTAACATGGTTGATAATCGACAATTAAAAGGGGACATTTTATCCATTTTTGTTATAGCTATTGCAGCTGCCGAAGCGGCTATCGGATTAGCAATTGTTTCATCCATTCATCGTAACAGAAAATCAACCAGTATCAATCAATCAAATTTCTTAATGGAACTTATATATCAATATGCATGGATAATACCCTTTCTTTCACTTCCAGTTCCTATAATAATAGGGCTTGGACTTCTACTTATTTCGACAGCAACAAAAAGTATTCGTCGCATATGGGCTTTTCCAAGTATTTTTTTTTTAATCATAACTATGATATTTTCCTTAAATCTTTCTATTCAACAAATAAATGGGAGTTTTATTTATCAATACCTATGGTCTTGGACCATTAATAAGGATTTTTCTTTAGAATTCGGATATTTGATTGATCCACTTACCTCAATTATGCTAGTACTCATTAGTACTGTTGGAATCACAGTTCTTATTTACAGTGACAATTATATGTCTCATGATCAAGGATATTTGAGATTTTTTGCTTATTTGAATCTTTTTAATGCTTCTATGTTGGGACTAATTACAAGTTCAAATTTGATACAAATTTATGTTTTTTGGGAAATAGTGGGAATATTTTCCTATTTGCTAATAGGATTTTGGTTTACACGACCGCTCGCTGCAAATGCCTGCCAAAAAGCTTTTGTAACTAATCGTATAGGTGATTTTGGTTTATTATTAGGAATTTTAGGTTTTTATTGGATAATTGGTAGTTTCGAATTTCGAGATTTATTTGAAATAACCAATAATTTCATACAAAAAAATGGAGTGAATTCTTTATTTACTACTTTATGTACCTTTTTATTATTTGTTGGTGCGATTGCTAAATCCGCACAATTCCCTCTTCATATATGGTTACCTGATGCTATGGAAGGACCTACTCCTATTTCTGCTCTTATACACGCCGCTACCATGGTAGCAGCGGGAGTTTTTCTTGTAGCTCGGCTGTTTCCTCTTTTCTTAATAACACCTTATATAATGCATATTATCTCTTCAATAGGTTTAATAACTTTATTTTTAGGAGCTACTTTGGCTCTTGCTCAAAAAGACATTAAAAGAAGCTTAGCTTATTCTACAATGTCTCAATTAGGTTATATTATACTAGCTTTAGGTATAGGTTCGTTTCGAGCTGCTTTATTTCATTTGATCACCCACGCTTACTCTAAGGCTTTATTGTTTTTAGGATCTGGATCTATTATTCATTCAATGGAACCTGTTGTTGGATATTCACCGGAGAAAAATCAAAATATGGTTCTTATGGGTGGTTTAACTAACTATATTCCAATTACGAGAACTGCCTTTTTATTAGGCACACTTTCTCTTTGTGGTATTCCACCCCTTGCCTGTTTCTGGTCTAAAGATGAGATTCTTAGTAATAGTTGGCTACATTTTGGAATAATAGCTTACTTCACTACAGGATTAACAGCATTTTATATGTTTCGAGTATATTTACTTACTTTTGATGGATATTTGCGTATTCATTTTCAAGCTTATAGTGGTACTAATTTGTTTTATTCAATATCTCTATGGGGTAAAAGCTCAAATACTAATAGAAATATAAACAAAAAATCAAAAGAAAAAAAT---------AGAAATAGTATATACTTTTTTGCAAATAAATATACTTCTCTATTTCCTCATGAATCAGACAATACTATGCTAATTCCTCTTCTCCTATTAATACTTTTTACTGTGTTCATTGGTTCAATAGGAATTCACTTTAGAGGACTAGATTTTGATTTATTATCAAGATGGTTAACTTTATCAAATTCTTTCATCAAAAGTTCAAATCAATGTGTAATTTTTTATGAATTTTTTCAAAATGTAATCTTTTCAGTAAGTATAGCAACTTTTGGATTATGCATAGCATTCATTTTTTATGGATCTATAAATTCCTTTTTTCCGAATTTATTTCTTATTAATTTATTTTTAAAAAAAGGTGTTAAAAGAAATTTATTAGACCAAATACAAAATGCAATATACAATTGGTCATATAATCGCGGTTACATAGATATTCTTTATACTATTGTTTTTACATCGGGTATAAGAAGATTAAGTAAATTCACTGAATTTTTTGATAGACATATAATTGATGGGATTCCAAATGGAATAGGTGTCACAAGTTTTTTTATAGGAGAAGGAGTTAAATTTATAGGAAATGGCAGAGTCTCATTTTATTTATTCTTTTATTTATCTTCTGTATCATTGTTTTTATTAATCATGGGTTTACCTCGACCAATACATGATATTCTTGTGGTATTTCTGGGATCAGTTCTTGTATTAGGGAGTCTAGGGGTAGTATTACTTACCAATCCAATTTATTCTGCCTTTTCGTTGGGATTTGTTCTTATTTCTATATCTTTATTCTATATTTCATTGAACTCCTATTTTGTAGCTGCCGCACAGCTCCTTATTTATGTCGGAGCCATAAATGTATTGATCTTATTTGCTGTAATGTTCATGAATGCTTCAGAATATTCCAAAGATTCCTATCTTTGGACCATTGGAGATGGGGTTACTTCAATGGTTTGTACAACTATTCTTTTTTCACTAATGACTACTATCCCAGATACATCATGGTACGGGATTCTTTGGACTACAAGATCAAACCAAATTATAGAACAGGACCTCATAAATAACGTTCAACAAATTGGGATTCATTTAGCAACAGATTTTTTTCTTCCCTTTGAACTCATTTCTATAATTCTTTTAGTTTCCTTGATAGGAGCAATTACTATGGCTCGACAAATGACTGTACCGGTTACAAGAAAAGATCTCATGATAGTCAATATGGGTCCTCACCACCCATCAATGCATGGTGTTCTTCGACTGATCCTTACTCTCGATGGTGAAGATGTTATTGATTGTGAACCCATATTGGGCTATTTACACAGAGGAATGGAAAAAATAGCGGAAAACCGAACAATTATACAATATCTACCTTATGTAACACGGTGGGATTATTTAGCTACTATGTTCACAGAGGCAATAACGGTAAATGCACCAGAAAAATTGGAAAATGTTCAAGTACCTCAAAGAGCTAGCTATATCCGAGTTATTATGCTGGAATTGAGCCGTATAGCTTCTCATTTGTTATGGCTTGGACCTTTTATGGCAGATATCGGTGCACAGACTCCTTTCTTCTATATTTTCAGAGAGAGAGAATTGATATACAATCTATTCGAAGCCGCCACAGGTATGCGAATGATGCATAATTATTTCCGCATCGGGGGGGTAGCTGCTGATCTACCTTATGGATGGATAGAGAAATGTTTCGATTTCTGCGATTATTTCTTAACAGGAGTTGTTGAATATCAAAAACTGATTACACGGAATCCCATTTTTTTGGAACGAGTGGAAGGAGTGGGCATTATTGGTGGAGAAGAAGCAGTAAATTGGGGTTTATCCGGGCCAATGTTACGAGCTTCTGGAATCCAATGGGATCTTCGTAAAGTTGATAATTATGAGTGTTACAATGAATTCGATTGGGAAATCCAATGGCAAAAAGAAGGAGATTCATTAGCTCGTTATTTAGTACGAATCGGTGAAATGAGGGAATCCATAAAAATGATTCAACAGGCTCTAGAGGGAATTCCTGGAGGACCCTATGAGAGTTTAGAAGTCCGACGCTTTGATAGAGCAAAGAATTCCGAATGGAATGATTTTGCATATAGATTTATAAGTAAAAAACCTTCACCCAATTTTGAATTGTCGAAACAAGAACTTTATGTGAGAGTGGAAGCCCCAAAAGGGGAATTAGGAATTTATTTGATAGGAGATAATAGTGTTTTCCCCTGGAGATGGAAAATTCGTCCACCCGCTTTTATCAATTTGCAAATTCTTCCTCAGCTAGTTAAAAGAATGAAATTGGCTGATATCATGACGATATTAGGTAGTATAGATATCATTATGGGAGAAGTTGATCGTATGTTCCCTATGGTAACTGGGTTCATGAATTATGGTCAACAAACAATACGAGCTGCAAGGTACATTGGTCAAAGTTTCATAATTACCTTATCCCACACAAATCGTTTACCTGTCACTATTCAATATCCTTATGAAAAATCGATCATGTCAGAGCGTTTCCGGGGTCGAATCCACTTTGAATTTGATAAATGTATTGCTTGTGAAGTATGTGTTCGTGTATGCCCGATAGATCTACCCCTTGTTGATTGGAGATTGGAAAGAGATATTAAAAAGAAACAATTGCTTAATTATAGTATTGATTTCGGGGTTTGTATATTTTGTGGTAATTGTGTCGAGTATTGTCCAACAAACTGTTTATCAATGACTGAAGAATATGAACTTTCTACTTATGATCGTCATGAATTGAATTATAATCAAATTGCTTTGGGTCGGTTACCAATCTCAATAATTGGAGATTACACAATTCAAACTCTTATGAATTCGACTCAAAATTATTTATCTGATTGGCTAGTCAATCATGAACTGGTTCATAGATCTTTAGGCTTTGATTCTCGAGGAATAGAAACCTTACAAATAAAGGCCGAGGATTGGGACTCCATTGCTGTCATTTTATATGTATATGGTTACAATTATTTACGCTCTCAGTGTGTTTATGATGTAGCACCTGGGGGATTTTTAGGTAGCGTATATCATCTTACAAGAATACAATATGATATATATCACCCAGAAGAGATATGTATAAAAGTATTTGTGTCAAGAAATAATCCTAGAATTCCGTCTGTTTTATGGATTTGGAGAAGTGCTGATTTTCAAGAACGTGAATCTTATGATATGTTGGGAATCTCTTATGATAATCATCCACGTCTTAAACGTATTTTAATGCCTGAAAGTTGGATAGGCTGGCCCTTGCGTAAGGACTATATTACTCCAAATTTCTATGAAATGCAAGATGCCCTTATGGCGAAAAGGAGCATTAGAATGGTCTTAACTAAATATTCAGGAAAACGAAAAAAAAAACAAGAACAAAAGACGGTTATGAATTTGATTGAGTTGTCATTACTTGATCAAACAACCCCCAATTCAGTTATTTCAACTACATCAAATGATCTTTCAAATTGGTCAAGACTTTCCAGTTTATGGCCTCTTTTATATGGTACTAGTTGTTGTTTCATTGAATTTGCTTCATTAATAGGTTCGCGATTTGATTTTGATCGTTATGGATTGGTACCAAGATCAAGTCCTAGGCAAGCGGACCTAATTTTAACAGCTGGTACTGTAACAATGAAAATGGCTCCTTCTTTAGTGCGATTATATGAACAAATGCCTGAACCAAAATACGTCATTGCTATGGGAGCTTGTACTATTACAGGAGGAATGTTCAGTACTGATTCTTATAGTACTGTTCGGGGAGTTGATAAGCTAATTCCTGTGGATGTTTATTTACCGGGATGCCCGCCTAAACCAGAGGCAGTTATAGATGCTATAACAAAACTTCGTAAAAAGATATCTCGAGAAATAGTTAAAGATAGAACTAGATCTCAAGAAGAAAATCGATGTTTTACTACTAATCATCAATTTCATGTTCAAGACAGTACTCATACTATGAAAAATAGAAATCCTTTTTATTGGGTAAAAAAACAAATGACTCGATCCATTTATATACATGTACTAAGTCGAGTATCTATTTCAAATGCATATCCCATTTTTGCGCAACAGGCTTATGAAAATCCACGAGAAACAACTGGACGCATTGTATGTGCCAATTGTCATTTAGCTAATAAGCCCGTGGAAATTGAAGTTCCGCAAGCTGTGTTTCCTGATACTGTATTTGAAGCCATTGTTCGAATTCCTTATGATATGCAATTGAAACAAGTTCTTGCTAATGGTAAAAAAGGGGGTTTGAATGTGGGTGCTGTTCTTATTTTGCCCGAGGGATTTGAGCTAGCTCCAACCGATCGTATTTCTCCTAAGTTGAAAGAAAAGATAGGAAATTTGTCTTTTCAGAGTTATCGTCCCAATAAAAAAAATATTCTTGTTATAGGTCCTGTTCCTGGTCAGAAATATAGTGAAATTGTCTTTCCCATTCTTTCTCCTGACCCTTCGACGAAGAAAGACATTCACTTCTTAAAATATCCTATATATGTAGGTGGGAACAGAGGAAGGGGTCAGATTTATCCTGATGGTAACAAGAGTAACAATACAGTCTATAATGCTACATCAGCGGGTATAGTAAGCAAAATAGTACGTAAAGAGAAAGGTGGATATGAAATAACCATAGTTGATGCGTTAGGACATCAATTGGTTGATGTTATACCTCCGGGGCCAGAACTTCTTGTTTCAGAAGGTGAATCTATCAAGCTTGATCAACCATTAACAAGTAATCCAAATGTAGGAGGTTTTGGTCAGGGAGATGCGGAAATAGTTCTTCAAGATCCATTACGCGTTCAAGGCCTTTTGTTCTTCTTCACTTCTGTTATTTTGGCACAAGTGTTTTTAGTTCTGAAAAAGAAACAGTTTGAAAAAGTTCAATTGTATGAAATGAATTTCATGAGTAAAGTATATGATTGGTTTGAGGAACGTCTCGAGATTCAGGCGATTGCAGATGATATAACCAGTAAATATGTTCCTCCTCATGTCAATATATTTTATTGTTTAGGGGGGATCACACTTACATGTTTTCTAGTACAAGTAGCTACAGGTTTTGCTATGACTTTTTACTACCGTCCTACTGTTACAGAAGCTTTCTCTTCTGTTCAATATATAATGACTGAGGCCAACTTTGGTTGGTTAATCCGATCGGTTCATCGATGGTCAGCAAGTATGATGGTTCTAATGATGATTCTACACGTATTTCGTGTGTATCTCACTGGTGGGTTTAAAAAACCCCGCGAATTAACTTGGGTTACAGGTGTGGTTTTGGCTGTATTAACGGCATCTTTTGGTGTAACTGGTTATTCCTTACCTTGGGACCAAATTGGTTATTGGGCAGTCAAAATCGTTACTGGTGTACCTGAAGCCATTCCACTAATAGGATCGCCTTTAGTGGAGTTATTACGTGGAAGTGCTAGTGTGGGCCAATCCACTTTGACTCGCTTTTACAGTTTACATACTTTTGTATTGCCTCTTCTTACTGCTGTATTTATGTTGATGCACTTTCTAATGATACGTAAGCAAGGTATTTCGGGTCCTTTAATGGGAGTAACAAAAAAACCTGACTTAAGTGACCCTGTGTTAAGAGCAAAATTAGCTAAAGGGATGGGACATAATTATTATGGGGAACCCGCGTGGCCCAACGATCTTTTATATATTTTTCCAGTAGTAATTCTAGGTACTATTGCATGTAATGTAGGTTTAGCGGTTTTAGAACCATCAATAATTGGTGAACCGGCGGACCCTTTTGCAACTCCTTTGGAAATATTACCTGAATGGTACTTTTTTCCCGTGTTTCAAATACTTCGTACAGTACCCAATAAGTTATTGGGCGTTCTTTTAATGGTTTCAGTACCATTGGGATTACTGATAGTACCTTTTTTGGAAAATGTCAATAAATTCCAAAATCCATTTCGTCGTCCAGTAGCTACAACGGTTTTTTTAATCGGTACCATAGTAGCTCTTTGGTTAGGTATTGGAGCTACACTGCCTATTGATAAGTCCTTAACTTTAGGTCTTTTTATGATTGAAGTTTTTCTATTTGGAATTGTCTTAGGCCTAATTCCTATCACTTTGGCAGGATTATTCGTGACTGCATATTTACAATACAGACGTGGTGATCAGTTGGACCTTATGCTTACTATAACTAGTTATTTCAGTTTTTTACTGGCTGCTTTAACTATAACCTTAGTTCTATTTATTGGTTTAAGAAAGATACAACTTATTATGGATTTAGTAAGTTTTGCTTGGGCTGCTTTAATGGTAGTCTTTACATTTTCACTTTCCCTTGTAGTATGGGGAAGGAGTGGACTTATGATTATTCGTTCGCCGGAATCAGAAGTGAAAATTCTTGTGGATAGAGATCCTATAAAAACATCTTTTGAGCTATGGGCCAAACCTGGTCATTTTTCAAGAACAATAGCTAAGGGTCCTGATACTACCACTTGGATCTGGAATCTACATGCTGATGCTCACGATTTCGATAGTCATACCAGCGATTTGGAGGAGATCTCCCGAAAAGTTTTTAGTGCTCATTTCGGTCAACTCTCCATTATTTTTCTTTGGTTGAGTGGTATGTACTTCCATGGTGCCCGTTTTTCCAATTATGAAGCATGGCTAGGTGATCCTACTCATATTGGACCTAGTGCCCAGGTAGTCTGGCCCATAGTAGGTCAAGAAATATTGAATGGTGATGTCGGAGGGGGTTTCCGAGGAATACAAATAACCTCTGGCTTTTTTCAAATTTGGCGAGCATCCGGAATAATTAGTGAATTAGAACTCTATTGTACCGCAATTGGTGCATTGATTTTTGCCTCAATAATGCTTTTTGCTGGTTGGTTCCATTATCATAAAGCTGCCCCAAAATTGGCTTGGTTCCAAGATGTAGAATCTATGCTGAATCATCACTTAGCAGGATTACTAGGACTTGGGTCTCTTTCTTGGGCGGGACACCAAATTCATGTATCTTTACCGATTAATAAATTTCTCGATGCTGGGGTTGATGCTAAAGAAATACCACTTCCTCATGAATTTCTCTTGAATCGAGATCTTTTGGCTCAACTGTATCCAAGCTTTCACGAGGGCGCAACCCCCTTTTTCACCTTGAATTGGTCAAAATATGCGGACTTTCTTACCTTTCGTGGAGGGTTAGATCCAATAACAGGGGGTCTATGGTTGAGCGATACTGCACACCATCATTTAGCTATTGCCATCCTTTTTCTGATTGCTGGTCATATGTACAAGACTAACTGGGGCATTGGTCATAGCCTTAAAGACATTCTAGAAGCTCATAAAGGTCCATTTACAGGACAAGGGCATAAGGGTCTTTATGAAATTTTAACAACTTCATGGCATGCTCAATTATCTCTTAACCTAGCTATGTTGGGTTCCTTAACCATTATTGTAGCTCATCATATGTATTCAATGCCTCCTTATCCATATCTAGCTACTGACTACGGTACACAACTTTCATTGTTCACACATCACATGTGGATTGGTGGATTTCTGATAGTTGGTGCTGCTGCACATGCAGCCATTTTTCTAATAAGAGACTATGATCCAACTACTCGATACAATGATCTATTAGATCGTATCCTTAGGCACCGCGATGCAATCATATCACATCTTAATTGGGTATGTATATTTTTAGGTTTTCACAGTTTTGGCTTGTATATCCATAATGATACTATGAGTGCTTTAGGACGTCCTCAAGACATGTTTTCAGATACCGCTATCCAATTACAACCTATTTTTGCTCAATGGATACAAAATACTCATGCTTTAGCACCTAGCCTAACAGCTCCTGGTACAACAACGACTACCAGCTTAACTTGGGGAGGTAGTGAGTTAGTAGCAGTAGGTAGCAAAATAGCTTTATTACCTATTCCATTAGGAACCGCGGATTTTCTAGTCCATCATATTCATGCATTTACGATTCATGTGACTGTATTGATACTACTGAAGGGTGTTTTATTTGCTCGCAGTTCCCGTTTGATACCTGATAAAGCAAATCTTGGTTTTCGTTTTCCTTGTGATGGACCTGGACGAGGGGGAACATGTCAAGTATCTGCTTGGGATCATGTTTTCTTAGGTCTATTTTGGATGTACAATGCAATTTCGGTAGTAATCTTCCATTTCAGTTGGAAAATGCAGTCGGATGTTTGGGGTACTATAAGTGACCAAGGGATAATTACTCATATCACAGGAGGGAATTTTGCACAAAGTTCCATTACGATTAATGGGTGGCTAAGAGATTTCCTATGGGCACAGGCTTCTCAAGTAATTCAATCTTATGGTTCTTCATTATCTGCATATGGTCTTTTTTTCTTAGGTGCTCATTTTGTCTGGGCTTTCAGTTTAATGTTTCTATTTAGTGGCCGTGGTTATTGGCAAGAACTTATTGAATCCATTGTTTGGGCTCATAACAAATTAAAAGTTGCTCCTGCTACTCAGCCTAGAGCTTTGAGTATTATACAAGGACGTGCTGTAGGAGTAACCCATTACCTTCTGGGTGGAATTGCCACAACATGGGCATTCTTCTTAGCAAGAATTATTGCAGTAGGAATGGCATTAAGATTTCCGAGGTTTAGCCAAGGTTTAGCTCAGGACCCCACTACTCGTCGTATTTGGTTTGGTATTGCTACCGCACATGACTTCGAGATTCATGATGATATTACTGAAGAACGTCTTTATCAGAACATTTTTGCTTCTCACTTTGGTCAGTTAGCAATAATATTTCTGTGGACGTCTGGAAATCTGTTTCATGTAGCTTGGCAAGGAAATTTTGAGTTATGGATACAGGATCCTTTGCATATAAGACCTATTGCTCATGCAATTTGGGATCCGCATTTTGGCCAACCAGCTGTAGAAGCCTTTACTCGAGGAGGTGCTACTGGTCCAGTCAATATTGCTTATTCTGGTCTTTATCAGTGGTGGTATACAATCGGATTACGTAGCAATGAAGATCTTTATACTGGAGCTCTTTTCCTATTACTTCTTTCTACAATATCCTTAGTTGCAGCTTGGTTACATCTACAACCCAAATGGAAACCAAGCCTTTCGTGGTTCAAGAATGCCGAATCTCGTCTCAATCATCATTTGTCAGGACTTTTCGGAGTAAGTTCTTTGGCTTGGACAGGGCATTTAGTCCATGTCGCTATTCCTGGATCTAGAGGAGAATACGTCAGATGGAATAATTTCTTAGATGTATCACCGCACCCCCAAGGGTTGGGACCCCTTCTTACGGGTCAATGGAATCTTTATGCCCAAAACCCTGATTCGAATAATCATTTATTTAGTACTTCCCAAGGAGCGGGAACTGCCATTCTAACCCTTCTTGGGGGATTCCATCCACAAACACAAAGTTTATGGTTGACCGATATCGCTCATCATCATTTAGCTATTGCCTTTATTTTTCTAATTGCTGGTCATATGTATAGAACTAACTTCGGAATTGGGCACAGTATCAAAGATCTTTTAGAAGCACATATTCCTCCAGGGGGTCGATTAGGACGTGGACATAAAGGTCTTTATGACACAATCAATAACTCGATTCATTTTCAATTAGGTCTTGCTCTAGCTTCTTTAGGGGTTATTACTTCCTTAGTAGCTCAACATATGTACTCTTTACCTGCTTATGCATTCATCGCACAAGACTTTACCACTCAAGCTGCTTTATATACTCATCACCAATATATTGCAGGGTTCATCATGACAGGAGCCTTTGCTCATGGAGCTATATTTTTTATTAGAGATTACAATCCAGCCCAGAATGAGAATAATGTATTGGCAAGAATGTTGGACCATAAAGAAGCGATCATATCACATTTAAGCTGGGCAAGCCTTTTTCTGGGGTTCCATACCTTAGGTCTTTATGTTCATAATGATGTCATGCTTGCTTTTGGTACTCCGGAAAAACAAATCTTAATCGAACCGATATTTGCTCAATGGATACAATCTGCTCATGGTAAGACTTCTTACGGATTTGATGTACTCTTATCTTCAACGAGCGGCCCAGCCTTTAATGCAGGCCGAAACATATGGTTACCCGGATGGTTGAATGCTGTTAATGAAAATAGAAATTCTCTTTTCTTAATAATAGGCCCTGGAGATTTCTTGGTTCATCATGCTATTGCTCTAGGTTTGCATACAACTACATTGATTTTAGTAAAGGGTGCTTTAGATGCACGTGGTTCTAAATTAATGCCGGATAAAAAGGATTTTGGTTATAGTTTTCCTTGCGACGGACCAGGACGTGGCGGTACTTGTGATATTTCTGCTTGGGACGCTTTTTATTTGGCAATTTTTTGGATGTTAAATACCATTGGATGGGTTACTTTTTATTGGCATTGGAAACATATCACTTTATGGCAGGGTAATGTTTCACAATTTAATGAGTCCTCCACTTATTTGATGGGATGGTTAAGAGATTATCTATGGTTAAACTCTTCACAACTTATCAATGGATATAATCCTTTTGGTATGAATAGTTTATCGGTATGGGCATGGATGTTCTTATTTGGACATCTTGTTTGGGCTACAGGGTTTATGTTCTTAATTTCTTGGCGTGGATATTGGCAGGAATTGATTGAAACTTTAGCATGGGCTCATGAACGGACACCTTTGGCTAATTTGATTCGCTGGAGAGATAAACCGGTTGCTCTTTCCATCGTGCAAGCAAGATTGGTCGGATTAGCCCACTTTTCCGTAGGTTATATATTTACTTACGCAGCTTTCTTGATAGCCTCAACATCAGGAAAATTTGGTATGTCACATTCAGTAAAAATTTATGATACCTGTATAGGGTGTACTCAATGTGTGCGAGCTTGTCCTACAGATGTATTGGAAATGATATCTTGGAATGGATGTAAGGCCAAGCAAATTGCTTCCGCACCAAGAACCGAAGATTGTGTAGGTTGTAAAAGATGTGAATCTGCCTGTCCTACAGATTTTTTAAGTGTCCGTGTTTATCTAGGGCCTGAAACAACTCGTAGCATGGCTCTAGCTTATATGACAGATCTTAATTTACCTTCTATTTTTGTACCTTTAATAGGCCTCATATTTCCGGCATTTTCAATTATTTTTTTATTTTTTTATGTGCAAAAAAATAATATTTTGATGCAAAATATAAAAACATATCTCTCTGTGGCACCTGTGATAAGTACTCTATGGTTTGGTTCTTTAGCAGGTCTATTAATAGAAATAAATCGTTTATTCCCAGATGCTTTATTATTTCCTTTTTTTATGACTGCAATTTTAGAGAAACGCGAAAGCACTAGTTTATGGGGTCGCTTCTGTAACTGGATTACCAGCACTGAAAATCGTCTTTATATTGGATGGTTCGGTGTTTTAATGATTCCTACCTTATTGACCGCAACTTCTGTATTTATTATTGCCTTTATTGCTGCTCCTCCAGTAGATATTGATGGTATTCGTGAACCTGTTTCTGGTTCTTTACTTTATGGGAACAATATTATTTCTGGTGCTATTATTCCTACTTCTGCAGCTATTGGTTTGCATTTTTATCCGATATGGGAAGCAGCATCTGTTGATGAATGGTTATACAATGGCGGTCCTTATGAGCTAATTGTTCTACACTTCTTACTTGGAGTAGCTTGCTATATGGGTCGTGAGTGGGAACTTAGTTTCCGTCTAGGTATGCGTCCTTGGATTGCTGTTGCATATTCAGCTCCTGTTGCAGCTGCTACTGCTGTTTTCTTGATCTACCCTATTGGTCAAGGAAGTTTTTCTGATGGTATGCCTTTAGGAATTTCTGGTACTTTTAACTTTATGATTGTATTCCAGGCAGAGCACAACATCCTTATGCATCCATTTCATATGTTAGGTGTAGCTGGTGTATTTGGCGGTTCCCTATTTAGTGCTATGCATGGTTCTTTGGTAACCTCTAGTTTGATCAGGGAAACCACTGAAAATGAATCTGCTAATGAGGGTTATAGATTCGGTCAAGAGGAAGAAACTTATAATATCGTAGCTGCTCATGGTTATTTTGGCCGATTAATCTTCCAATATGCTAGTTTCAACAATTCTCGTTCTTTACATTTTTTCTTGGCTGCTTGGCCTGTAGTAGGTATCTGGTTCACTGCTTTGGGTATTAGTACTATGGCTTTCAACCTTAACGGTTTCAATTTTAACCAATCTGTAGTTGACAGTCAGGGTCGTGTTATTAATACTTGGGCTGATATCATCAACCGTGCTAACCTTGGTATGGAAGTGATGCATGAACGTAATGCTCACAACTTTCCTCTAGACCTAGCTGCTGTTGAAGTTCCTTCTATTGAAGGAATGGGTTTACCTTGGTATCGTGTTCATACTGTCGTATTGAATGATCCCGGTCGATTGCTTTCTGTTCATATAATGCACACAGCTCTAGTTGCTGGTTGGGCCGGTTCAATGGCTTTATACGAATTAGCGGTTTTTGATCCTTCTGATCCTGTTCTTGATCCAATGTGGAGACAGGGTATGTTCGTTATACCTTTCATGACTCGTTTAGGAATAACCAATTCGTGGGGCGGTTGGAATATTTCAGGAGGAACTGTAACGAATCCAGGTATTTGGAGTTATGAAGGTGTTGCAGCGGCACATATAGTGTTTTCTGGTTTGTGCTTCTTGGCAGCTATCTGGCATTGGGTATATTGGGACTTAGAAGTATTTTGTGATGAACGTACAGGAAAGCCTTCCTTGGATTTGCCCAAGATTTTTGGAATTCATTTATTTCTCTCAGGTATAGTTTGTTTTGGCTTTGGCGCATTCCATGTAACAGGTTTGTATGGTCCTGGAATATGGGTGTCCGATCCTTATGGACTAACTGGAAAAGTACAAGCTGTCAATCCAGCTTGGGGTGTGGATGGTTTTGATCCTTTTGTTCCAGGAGGAATAGCCTCTCATCATATTGCTGCGGGCACATTAGGTATATTAGCAGGCTTATTCCATCTGAGTGTTCGTCCGCCTCAACGTCTATACAAAGGATTACGTATGGGCAATATTGAAACTGTACTTTCCAGTAGTATTGCTGCTGTCTTTTTTGCAGCTTTTGTTGTTGCAGGAACCATGTGGTATGGTTCAGCAACTACCCCAATCGAATTATTTGGTCCTACTCGTTATCAATGGGATCAGGGATACTTTCAACAAGAAATATCTCGAAGAGTTAGCGCCGGGCTAACCGAAAATCTAAGTTTATCGGAAGCTTGGTCTAAAATTCCTGAGAAATTAGCTTTTTATGATTACATTGGTAATAATCCGGCAAAAGGGGGATTATTTAGAGCAGGTTCAATGGATAACGGAGATGGAATAGCGGTTGGATGGTTAGGACACCCCGTTTTTAGAGATAAAGAAGGTCGAGAACTTTTTGTACGTCGTATGCCTACCTTTTTTGAAACATTTCCGGTAGTTTTGGTAGATGAAGACGGGATTGTTAGAGCCGATGTTCCTTTTAGAAGGGCAGAATCTAAATATAGTGTTGAACAAGTAGGTGTAACTGTTGAGTTCTATGGTGGTGAACTTAATGGAGTAAGTTATTCAGATCCTGCTACTGTTAAAAAATATGCTAGACGTGCCCAATTAGGTGAGATTTTTGAATTAGATCGAGCTACTTTGAAATCTGACGGTGTTTTTCGTAGTAGTCCAAGGGGCTGGTTTACTTTTGGACATGCTACATTCGCCTTGCTCTTCTTTTTCGGACACATTTGGCATGGCGCTAGAACCTTGTTCAGAGATGTTTTTGCTGGTATTGATCCAGATTTGGATGCTCAAGTGGAATTTGGAACATTCCAAAAAGTTGGAGATCCAACTACAAAGAGACAAACTGTCATGAAAACCTTATATTCCCTGAGGAGGTTTTACCACGTGGAAACGCTCTTTAATGGAACTTTAGCTTTAGCTGGCCGTGACCAAGAAAGCACCGGTTTTGCTTGGTGGGCCGGGAATGCTAGGCTTATTAATTTGTCCGGTAAACTACTTGGAGCTCACGTAGCTCATGCCGGATTAATCGTATTCTGGGCCGGAGCAATGAATTTATTTGAAGTGGCTCATTTCGTACCAGAGAAACCTATGTATGAACAAGGATTAATTTTACTTCCGCACCTAGCTACTTTAGGTTGGGGGGTTGGTCCTGGAGGAGAAGTAATAGACACCTTTCCATACTTTGTATCTGGGGTACTTCACTTAATTTCCTCTGCAGTCTTAGGTTTTGGCGGTATTTATCATGCTCTTCTTGGACCTGAAACTCTTGAAGAATCTTTTCCATTCTTCGGTTATATATGGAAAGATCGAAATAAAATGACTACAATTTTGGGCATTCACCTAATTTTGTTAGGTCTAGGTGCTTTTCTTCTGGTATTTAAAGCTGTTTATTTTGGAGGCGTATATGATACCTGGGCTCCAGGTGGGGGAGATGTAAGAAAAATTACCAACTTAACTCTTAGCCCCAGCATCATTTTTGGTTATTTACTAAAATCTCCTTTTGGAGGAGAAGGATGGATTGTTAGTGTGGACGGTTTAGAAGATATAATTGGCGGACATATATGGTTAGGTTCCATTTGTATACTTGGTGGAATTTGGCATATCTTAACCAAACCCTTCGCATGGGCTCGCCGTGCATTTGTATGGTCCGGAGAGGCTTATTTGTCCTATAGTTTAGGTGCTTTATCTGTCTTTGGTTTCATTGCTTGTTGTTTTGTCTGGTTCAATAATACCGCTTATCCTAGTGAGTTTTATGGACCCACTGGTCCAGAAGCTTCTCAAGCTCAAGCATTTACTTTTCTAGTTAGAGATCAACGTCTTGGAGCTAATGTGGGGTCTGCACAAGGACCCACTGGTTTAGGTAAATATCTAATGCGTTCCCCGACTGGAGAGGTTATTTTTGGAGGAGAAACCATGCGTTTTTGGGATCTTCGTGCTCCTTGGTTAGAACCTCTAAGGGGTCCAAATGGTTTGGACTTGAGCAGACTGAAAAAAGACATACAACCTTGGCAAGAACGACGTTCGGCGGAATATATGACTCATGCTCCTTTAGGTTCTTTAAATTCTGTGGGTGGTGTAGCTACGGAGATCAATGCAGTCAATTATGTCTCTCCTAGAAGTTGGTTAGCGACCTCTCATTTTGTTCTAGGATTCTTCTTTTTTGTAGGACATTTGTGGCATGCGGGAAGGGCCCGTGCAGCTGCAGCGGGGTTTGAAAAAGGAATCGATCGTGATTTGGAACCCGTTCTTTTCATGACTCCTCTTAACATGACTATAGCTCTTGGTAGATTTACCAAAGATCAAAAAGATTTATTTGATATTATGGATGATTGGTTACGAAGGGACCGTTTCGTTTTTGTAGGATGGTCCGGCCTATTGCTCTTTCCTTGTGCTTATTTTGCTTTAGGGGGTTGGTTTACAGGTACAACTTTTGTAACTTCATGGTATACTCATGGATTAGCAAGTTCCTATTTGGAAGGTTGCAATTTTTTAACTGCTGCAGTTTCTACTCCTGCAAATAGTCTATCACATTCTTTGTTGCTATTATGGGGCCCTGAAGCACAAGGAGATTTTACCCGCTGGTGTCAATTAGGAGGTCTGTGGACTTTTGTTGCTCTCCATGGTGCTTTCGCACTAATAGGTTTCATGTTACGTCAATTCGAAATTGCTCGATCTGTTCAATTGCGACCTTATAATGCAATCGCATTCTCTGGTCCAATCGCTGTTTTTGTTTCCGTATTCCTAATTTATCCACTTGGTCAATCTGGTTGGTTTTTTGCACCGAGTTTTGGCGTAGCAGCTATATTTCGATTTATCCTCTTCTTCCAAGGATTTCATAATTGGACATTGAACCCATTTCATATGATGGGAGTTGCCGGAGTATTAGGTGCGGCTCTGCTATGCGCTATTCACGGTGCTACTGTAGAAAATACTCTATTCGAAGATGGTGATGGTGCAAATACATTCCGTGCTTTTAACCCAACTCAAGCAGAAGAGACTTATTCGATGGTCACTGCTAACCGATTTTGGTCCCAAATCTTTGGGGTTGCTTTTTCCAATAAACGTTGGTTACATTTCTTTATGCTATTTGTACCAGTAACTGGTTTATGGATGAGTGCTATTGGGGTAGTGGGTCTTGCTCTGAACCTACGTGCCTATGACTTTGTTTCCCAAGAAATCCGTGCAGCGGAAGATCCTGAATTTGAGACTTTCTACACAAAAAATATTCTTTTAAACGAGGGTATTCGCGCTTGGATGGCGGCTCAGGATCAGCCTCATGAAAACCTTATATTCCCTGAGGAGGTTTTACCACGTGGAAACGCTCTTATGTCTGGAAGCACGGGAGAACGTTCTTTTGCTGATATTGTTACCAGTATTCGATACTGGGTTATTCATAGCATTACTATACCTTCCTTATTCATTGCGGGTTGGTTATTCGTCAGTACGGGTTTAGCTTACGACGTTTTTGGAAGTCCTCGGCCAAACGAATATTTCACGGAAAGTCGACAAGGAATTCCATTGATAACCGGACGTTTTGATTCTTTGGAACAACTTGATGAATTTAGTAGATCATTTATGACCATAGATCGAACCTATCCAATTTTTACAGTACGATGGTTGGCTGTTCACGGATTAGCTGTACCTACCGTTTCTTTTTTAGGGTCAATATCAGCAATGCAGTTCATCCAACGAATGGCTACGCAAACTTTTGAAGATAGTTCTAGATCTGGACCAAAACGAACTCCTGTAGGGAATTTATTGAAACCTTTGAATTCAGAATATGGTAAAGTAGCTCCAGGCTGGGGTACTACACCACTTATGGGAGTTGCAATGGCTCTATTTGCTGTATTCTTATGTATTCTTTTGGAAATTTATAACTCTTCTGTTTTATTGGATGGGATTCTTAGGAATATGCTTACTCTCAAACTTTTTGTTTACACAGTAGTTATATTCTTTGTTTCCCTTTTTATCTTCGGATTTTTATCTAATGATCCAGGGCGTAATCCTGGGCGTGAGGAAATGGCCGATACTACTGGAAGGATTCCTCTTTGGCTAATAGGTACTTTAACTGGTATTCTTGTTATAGGTGTAATAGGTCTTTTCTTTTACGGTTCATATTCTGGATTAGGTTCATCTCTAATGCTTAATATCTTTAGTTTAATCTGTATCTGTCTTAATTCTGTCCTTTATCCGAGTAGTTCTTTCTTCGCCAAATTGCCTGAAGCTTATGCGATTTTCAATCCAATTGTAGATATTATGCCTGTTATACCTGTACTCTTTTTTCTCTTGGCTTTTGTTTGGCAAGCTGCTGTAAGTTTTCGAATGACACAATCAAACCCGAATGAACAAAATGTTGAATTGAATCGTACCAGTCTATACTGGGGTTTATTACTCATTTTTGTACTTGCTGTTTTATTTTCCAATTATTTCTTTAATATGGAAGTCAATATTCTCGCATTTATTGCTACTGCACTGTTCATTCTAGTTCCTACTGCTTTTTTACTTATTATCTACGTAAAAACAGTCAGTCAAAATGATATGGAAACAGGAACTCTAGTCGCGATCTTTATATCTGGTTTACTTGTAAGCTTTACTGGGTACGCCTTATATACCGCTTTTGGGCAACCCTCTCAACAACTAAGAGATCCATTCGAAGAACATGGGGATATGGAAGCATTGGTTTATACATTCCTTTTAGTCTCGACTTTAGGGATAATCTTTTTCGCTATCTTTTTTCGAGAACCACCTAAGGTTCCAACTAAAATAATGACTATTGCTTTCCAATTAGCTGTTTTTGCACTAATTGCGACTTCATCAGTCTTACTGATTAGTGTACCTCTTGTATTTGCTTCTTCTGATGGTTGGTCAAGTAACAAAAATGTTCTATTTTCCGGTACATCATTATGGATTGGATTAGTCTTCTTAGTAGCAATTCTTAATTCTCTCATTTCTATGTCACCACAAACAGAGACTAAAGCAAGTGTTGGGTTTAAAGCAGGGGTTAAAGATTACAAACTTACTTATTATACTCCTGAATACGAAACCAAAGATACTGATATCTTGGCAGCGTTCCGAGTAACTCCTCAACCCGGAGTCCCCCCTGAAGAAGCAGGAGCTGCAGTAGCGGCGGAATCTTCTACTGGTACATGGACAACTGTTTGGACTGATGGACTTACCAGTCTTGATCGTTATAAAGGGCGATGCTATCATATCGAGCCTGTTGTTGGAGAAGAAAATCAATATATTGCCTATGTTGCTTATCCTTTAGACCTTTTCGAAGAAGGTTCTGTTACTAACATGTTTACTTCTATTGTAGGTAATGTATTTGGTTTCAAAGCCTTACGAGCTCTACGCTTGGAAGACTTACGAATTCCCCCTGCTTATTCAAAAACTTTCCAAGGCCCACCTCATGGTATCCAATCTGAAAGAGATAAGTTGAACAAGTATGGTCGTCCTCTATTGGGATGTACTATTAAACCAAAATTGGGATTATCCGCAAAGAACTACGGTAGAGCATGTTATGAGTGTCTACGCGGTGGACTTGATTTTACCAAAGATGATGAAAACGTAAACTCACAACCATTTATGCGTTGGAGAGATCGTTTCTTGTTCTGTGCCGAAGCAATTTATAAATCACAGGCCGAAACAGGTGAAATCAAAGGGCATTACTTGAATGCTACTGCAGCTACATCTGAAGAAATGCTCAAAAGAGCAACATTTGCTAGAGAATTGGGAGTTCCTATCATAATGCATGACTATTTAACTGGGGGATTCACTGCAAATACTAGTTTGGCTTTTTATTGCCGTGATAATGGTCTACTTCTGCACATCCACCGCGCAATGCATGCAGTTATTGATAGACAGAAAAACCATGGTATGCATTTCCGTGTACTAGCTAAAGCATTACGTATGTCTGGTGGAGATCATATTCACGCTGGTACAGTAGTAGGTAAACTGGAAGGGGAACGTGAGATGACTTTAGGTTTTGTTGATTTATTACGTGATGATTATATTGAAAAAGATCGTAGTCGTGGTATCTTTTTCACTCAAGATTGGGTCTCTATGCCTGGTGTTATACCTGTGGCTTCAGGGGGTATCCATGTTTGGCATATGCCTGCTTTGACCGAAATCTTTGGAGATGATTCTGTACTTCAATTTGGTGGAGGAACCTTAGGACACCCTTGGGGAAATGCACCTGGTGCAGTAGCTAACAGGGTGGCTTTAGAAGCGTGCGTACAAGCTCGTAATGAAGGACGTGATCTTGCTCGTGAAGGTAATGATATTATTCGAACAGCAGCTAAATGGAGTCCTGAACTAGCCGCTGCTTGTGAAGTATGGAAAGCAATCAAATTTTTCGATCCGGTAGATAAACTAGATAAAATGATTCAACCTCAAACTATGTTGAATGTAGCAGATAATAGCGGTGCTCGTAAATTGATGTGTATTCGAATCATAGGAGCTAGTAATCAACGATATGCTCAAATTGGTAATGTTATTGTTGCTGTAATCAAAGAAGCAGTTCCCAATATGTCTCTAGAAAAATCAGAAGTAATTCGAGCTGTAATTGTACGTACATGTAAGGAACTCAAACGTGAAGATGGTATGATAATAAAATACGATGACAATGCAGCAGTTATCATTGATCAAAAAGGAAATCCAAAAGGATCTAGAATTTTTGGTGCAATCACTGAAGAATTGAGAGGATTTCGTTTTACTAAGATCCTTTCATTAGCTCCTGATGTATTAATGAAGGGAGTATCTCGTCGAGGCAATTCAATTTCTTTTGGCAGATATGCTCTCCAAGCACTTGAACCTGCCTGGATTACAGCTAGACAAATAGAAGCAGGGCGAAGGGCAATAACAAGATATGTGCGTCGTGGTGCAAAAATATGGGTACGTATATTTCCTGATAAACCTGTTACAATGAGGACTACGGAAACACGTATGGGTTCAGGTAAAGGAGATCCAAAATATTGGGTATGCGTTATTAAACCAGGTCGAATACTTTATGAAATGAGTGGAGTATCAGAAACTATAGCTAGAAGAGCTATTTCAATAGCTGCTTACAAAATGCCTATACAAACTCAATTTATTACGGCGATACATTTATACAAAACTTCTAGTCGGAGCACACGCAATGGAGCCGTAGAAAGTCAAATGAAATCCAATCCACGAAATAATTTGATCTATGGACGACATCGTTGTAGTAAAGGTCGTAATGCCAGAGGAATCATTACCGTAAAGCATAGAGGGGGGGGTCATAAGCGTCTATACCGTAAAATCGATTTTCGACGGAATCAAAAAGACATATCTGGTAGAATCGTAACCATAGAATACGACCCTAATCGAAATACATACATTTGTCTTATACACTACGGGGATGGTGAGAAGAGATATATTTTACATCCCAGAGGAGCTATAATTGGAGATACCATTTTTTCTGGTAAAGGAGTTCCTATATCAATGGGAAATGCCCTACCTTTGACCGATATGCCTTTAGGCACGTCCATACATAACATAGAATTCACACATGGAAAAGGCGGACAATTAGCTAGAGCAGCAGGTGCTGTAGCGAAACTGATTGCAAAAGAGGGTAAATCGGCCACATTAAGATTACCATCTGGGGAGGTTCGTTTGATATCCCAAAACTGCTTAGCAACAGTCGGACAAGTGGGTAATCTTGGGGTGAACCGAAAAAGTTTGGGTAGAGCTGGATCGAAGTGTTGGCTAGGTAAGCGTCCTGTAGTAAGAGGAGTAGTTATGAACCCTGTGGACCATCCACACGGGGGCGGTGAAGGAAGAGCCCCAATTGGTAGAAAAAAACCCGCAACTCCTTGGGGTTATCCTGCGCTTGGAAGAAGAACTAGGAAAAGGAGAAAATATAGTGATAGTTTGATTCTTCGTCGCCGTAAAATGAGCAGAGTGAGACGAGGATATATAGCTCGAAGACGTCGAAAAAAAAATCGTTCCCTTGTATCAGGTTTTAGAGGAGCTCATTCAAGACATACTCGAATGATTATTCAACAGAAAATGAGAGGTTTATATTACTCTCATCGAGACAGAGGCAGGAAAAAGAGGTATTTTCGTCGTTTATGGATCACTAGAATAAATGCAGTAACTCGTGAAAACCAAATATTTGATAGTTATTGTAAGTTTATCTACAATCTGTATAAGAAACAATCTTTTATAAATCGTAAGATACTTTCACAAATAGCTATATCAAATAAGATTGGTCTTTATAAGATCTCTGATAGAATCATTTCTGTTTCCAAAGCGCGAAGAGTAATTGATCAGATTCGCGGACGTTCTTATGAAGAAACAATTATGATACTAAATTTAATGCCTTATCAAGCATGTTATCCCATTTTCAAATTAGTTTATTCTGCAGCAAAAAATGCTAATCATAATATGGGTAACGAAGCTGATTTATTCATTAGTAAAGCCGAAGTCAATAGAAGTACTATTAGAAAAAAGACAAGACTCCGTGCTCAAGGACATAGTTATCCAATAAAAAGAAGCACATGTCTTATAAAAGTCGTACTCAAGGAA??????????????????????????????????????????????????????????????????????????????????????????????????????????????????????????????????????????????????????????????????????????????????????????????????????????????????????????????????????????????????????ATGGCTGTTCCAAAAAAACGTACTTCTATATCAAAAAAACGTATTCGTAGAAATATCTGGAGAAAAAAAGGATATTTAACTGCAGTAAAAGCCTCTTCTTTAACAAAAATGGCTAAAGGCAAAGATGTAAGAGTCAGAGTTTTTTTGGAATGTACTAGTTGTGTTCGAAGAAGTGTCAATAAAAAATCAATGGGTATTTCTAGATATATTACTCAAAAGAATCGTTCCAATACACCCAATTTATTAGAATTGAGAAAATTTTGTCGCTATTGTAACAAACATACGACTCATAGAGAAAAAAAGATGAAAATTGGAGCATCAGTTCGTAAAATTTGTCAAAGATGTCGATTAGTTCGTAGGCGTAGACAACTTACAGTGATTTGTCCTAATCTGAAACATAAAAAAAGGCAAGGTAAAAAGAAAAACGCTTTCAAAATGAAGTGGAAATGTATTGAGTCGAGAATCGAAAATCCATGTTTACATTATGGTCGTTTCATTCTATCCCCCTTTCAAAAAGGTCAGGCTGATACTTTAGGTACTGCCTTGCGAAGAACGTTGCTTAGTGAAATCCAAGGAACTGCTATTACATATATTAGATATGAGAAAGTATCTCATGAGTATAGTCATATAGAAGATGTCGAAGAATCAATACATGAAATAATCTTAAATTTAAAACAAATTGTATTAAAGAGTTGTATCAATGAATCTATTTTTGCATCTATTTGTGTCCCTATGCGTGTAACTGCAGGACATATTAAGCTACCGTCCTCTGTGCAAATAATTAATAAAACCCAATATATTGCAACTATAACAAAACCAATAGATTTCTCAATTGATTTAGTAATCGAGAGAGATCGAGGTTTTCGTAGTTATAGTATAGATGCTTTATTTATGCCTGTTAAAAATGTCAATTATAACATTTATAAAGATGGAGAAAAAGAGATACTTTTTTTAGAAATATGGACGAATGGGAGTTTGACTCCTAGAGAAGCACTTCGTCAAGCTTCTCTAAAATTGATTGATTTTCTTCATTCTTTTCTATATCTAGAAAACGATATTTTTTCAGAAGAAGAGAAC------------------GTAAACCTAGACAACGAGGGAGGAATGATTTGGAATGGAAATGGGGGAATGTCCACAATACCTGGGTTTAATCAGATACAATTTGAGGGCTTTTGCAGATTTATTACTAAAGGCTTGAGGGAAGAATTTGATAAGTTTCCAGATATAGATCAAAATATAGAATTTCTATTATTTGTGGAAAGATATGAACTGGTAGAGCCTTTGATAAAAGAAAGAGATGCTTTTTATGAATCACTTACATATTCTGCAAGATTATATGTACCCGCGGGATTAATTCGAAAAACCAGTATAAAAATGCAAAAACAAACCGTTTTTATAGGAAACATTCCCTTAATGACTTCCCAAGGAACTTTTATAATAAATGGAATATATAGGACTGTAATTAATCAAATATTGCAAAACCCTGGTATTTACTATCGTTCAAGATTGGACCGTGAAGGAATTTCTGTCTATACCGCCACTATAATATCAGATTGTGGAGGAAGGTTAAAGTTAGAAATGGATACAAAAGCAAGGATATGGGTGCGTGTGAGTAGGAAACAAAAGATATCGATTCTAGTTCTATTATTAGCTATGGGTTCGAATCTGAAAGAAATTCTAGATAATGTTCGTTACCCTGAGATTTTATTGTCTTTCAATGATAAGAAGCTAAAAAAGATTAGTTCAAAAGAAAATGCTCTTTTGGAGTTTCACAAAAAGTTTTCTTCTGATATTGTATCTTCAGAGTCCTTATGTGAGTACGAAAAATTTTATAAAAAGAAATGCGAATTAGGAAGGATTGGTCGACGAAATATGAATCGGAGACTAAATCTTGATATATCTCAGGATAATATATTTTTGTTACCAAAAGATATATTGGCTGCTGCCGACCATTTGATTGAAATGAAATGGGAAATGGGTACACTTGATGATATGAATCACTTGAAGAATAAACGTATTCGTTCTGTAGGAGATCTCTTACAGGATCAATTTAGATTGGCTCTCTCTCTTTTAGAAAAGGCGGTTCGGAATACTATATCTGTAGCAATCTGGATACGAAGTCCTCAAATTTTGGTAACTTCAACTTTAAAAACTACTTATGAATCGTTTTTTGGCCTCCACCCCTTATCGCAACTTTCAGATCAAACTAATCCATTAGCACAAGTAGCTCATGGTCGAAAATGGAGTTTTTTGGGTCCTAGAGGACTGACAAGTCGGACTGCTAGTATTCAGATACGAGATATCCATCCTAGCTACTATGGACGTATTTGTCCAATTGATACATCCGAAGGTACTAATGTTGGACTTATTGGATCCTTAGCTATTTATGCACGGATTGGTCATTGGGAATCTATAGAAAGTCCGTTTTATAAAATATCTAAAGAAGGACAAATGGTTTATTTATCACCAACAAAAGATGAATATTATATGATAGCAGCAGGAAATTCTTTGGCCTTGAACCAAGGTATTCAAGAAGAAGAGGTTGTTCCCGCTCGATACCGTCAAGAATTCCTAACTATTGCGTGGGAACAGATTCATCTTAGAAGCATTTCTCCCTTCCACTATTTTTCTATTGGAGCTTCTCTTATTCCTTTTATTGAGCATAATGACGCGAATCGAGCTTTAATGAGTTCTAATATGCAACGCCAAGCAGTTCCGCTTTCTCAGTCGGAAAAGTGTATTGTTGGAACTGGGCTAGAAGGCCAAACGGTTGTAGATTCGGGGTTTTCAGTTATAGCTGAGCATCAGGGAAAGGTCCTTTATACTGATAGTCAAAAGATCCTTTTTTCAAGGAATGGGATTCCTTTAGTTAAGTATCAAGGTTCCAACAAAAAAACTTTGATCCATCAAAAACCCCGGGTTCAGGGAGGTAAATGCGTTAAAAAAGGTCAAATTTTAGCGGACGGTGCTGCTACCATTGGTGGGGAACTCGCCTTAGGAAAAAACATATTAGTAGCTTATATGCCATGGGAGGGTTATAATTCTGAAGATGCAGTACTAATTAGCGAACGTCTGATATATGAAGATATTTTTACTTCTTTTTCTATTCGGAGATATGAAATTAAGACTTATATGACAAATCAACCTGAAAGAATCACTAAGGGGATACCCCATCTCGAGACTCATTTTCTCCGCAATTTGGATAGAAATGGGATTGTGATGCTGGGATCTTGGGTAGAAACAGGTGATATTCTTGTAGGTAAATTAACGCCAAGA---------GAGGATGAACCGTTCCCAGAGGACAGATTATTAGAGGCTGTGCTTGGCATATTATCCAGTACAAAAGAAACTTCTCTAAGATTACCTATAGGTGGAACAGGTCTCGTTATTGATGTGAAATGGATTGAGATGAACGATTCCAGTGATATGGTTTCTGTATATATTTTACAGAAACGTCAAATCAAAGTAGGTGATAAAGTAGCTGGAAGACATGGGAATAAAGGTATCATTTCCAAGATTTTGTCTAGACAAGATATGCCCTATTTGCAAGATGGAACACCTGTTGATATGGTCTTCAATCCCTTGGGAGTACCTTCACGAATGAATGTGGGACAGATATTTGAATGCTCACTTGGATTAGCAGGGGATCTGCTAAAGAGACATTATCGAATAGCACCCTTTGATGAAAGATATGAGCAAGAGGCTTCGAGAAAACTAGTGTTTTCTGAATTATATGAAGCCAGTAAACAAACAAAAAATCCATGGGTATTTGAGCCCGAATACCCTGGAAAAAGCAGAATATTTGATGGAAGAACAGGAGATCCTTTTGAACAACCTATTCTAGTAGGAAAGTCCTATATCCTAAAATTAATTCATCAAGTGGATGATAAAATCCATGGACGTTCTACTGGGCCTTACACACTGGTTACACAACAACCCCTTAGAGGAAGGGCCAACCAAGGGGGACAGCGGGTGGGAGAAATGGAAATTTGGGCTCTCGAAGGATTTGGTGTTGCTCATATTTTACAAGAAATCCTTACTTATAAATCTGATCATATTAGAGCTCGTAAAGAAATATTAAATACTATGCTTATTGGAGGAAGAGCACCTAACCCTGAGGATTTTCCAGAAACTTTTCGAGTACTTGTTCGAGAACTACGATCTTTGGCTCTAGAACTGAATTATTTCCTTGTATCTGAAAGGAACTTCCAGATTCATAGGAAGGAAGTGATGATTGACCAGTATAAACATCAAAAACTTCAAATTGGACCAGTTTCTCCTCAACAAATAAAGGCTTGGGCGACCAAAATCCTACCTAATGGGGAAGGAGAGGTAACAAAAAATGAGACTTTTCATTATAAAAGCAATAAACCAGAAAGAAATGGATTGTTCTGCGAAAGAATCTTTGGACCCATAAAAAGTGGATTTTGTGCCTGTGGACAAGAGATTGGGGCTGAAAAAGAAAACCCAAAATTTTGTCAACAATGCGGAGTAGAATTTGGTAATTCTCGGATACGAAGATATCAAATGGGGTACATCAAACTCGCATGTGCAGTGACTCATGTGTGGTATTTAAAAGGTCGTCCTAGTTATATCGCAAATCTTTTAGATAAATCCCTTAAGGAATTAAAAAGTCTAGTATATTGCTGTTCTTTTGCTAGGCCCACAGCTAAAAAACCAACTTTCTTACGATTACGAGGTTCATTCGAAGATGAAATCCAATCCCGGAAATACAGCATTCCGCTTTTTTTTAATACTCGAGGCTTCGAGAAATTTCGAAATCGAGAAATTGTGACAGGAGCTGATGCTATTAGAGAGCAATTAGCTGATTTAGATTTGCGAATTCTTATCGAGAATTCATTAGTAGAATGGAAAGGATTAGCAGTCCTGAAACCTACTGGAGATAAATGGGAAGATAGAAAAATTCAAATAAGAAAGAATTTTTTGGTTAGACGTATGGAATTAGCTAAACGTTTTCTTCAAACAAATATAGAACCTGAATGGATGGTTTTGTACTTATTACCAGTTCTTCCTCCCGAATTGAGACCCATTATTCAAATAGAAGGGGGTAAGCTAATAAGTTCGGATATTAATGAGCTCTATAAAAGAGTTATTGAGAAGAATATTGTTCTTAGCAATTTATTAAGTATATCTTCATCTTCGGACAGAGATGTTGTCAATTCTCAGGCAAAATTATTACAAGAAGCTGTGGATATACTTCTTCATATTGGGGTCCGCGGACAACTGAGGTCAGATGGTAAAGATAAAGATTACAAATCTTTTTCAGATATACTTGGAGGGAAAGAAGGAAGATTTCGTGAGACTTTGCTTGGTAGACGGGTTGATTATTCAGGACGTTCTGTCATTGTTGTGGGTCCTTCTCTTTCATTATATCAATGTGGATTACCTCGAGAAATGGCAATAGAGCTTTTCCAAGCATTTCTAATCCGTCATCTAATTAGGAAACATTTCGCTTCTAACATAGCGACTGCTAAAAGGCTGATTCGGGAAAAAGAACCTATTGTATGGGAAACACTTAAAGAAGTTATGGAGGGGCATCCTATATTATTGAATAGAGCACCCACTCTGCATAGATTAGGTATATTGGCTTTCCAACCCATTTTAGTAGAGGAGCGTGCTATTTATTTACACCCATTAGTTTGTAAGGGTTTTAATGCAGACTTTGATGGAGATCAAATGGCTGTTCATTTACCTTTATCTTTGGAGGCTCAAGCGGAAGCTCGTTTACTTATGTTTTCTCATATAAATCTGTTATCTCCAGCTATTGGAGATCCTATTTGTGTACCAACTCAAGATATGCTTATCGGACTCTATGTATTAACCATGGGGAATCGTGGAGGGATTTGTGCAAATAGGTATCCTAATTGCAGAAACTATCAAAATTATAAGTATAATAAAGAAAAAGAACCTTATTTTTCTAGCTCATATGAAGCACTTGGAGCTTATCGGCAAAAAAGAATCAGTTTAAATAGTCCTTTGTGGCTCCGATGGGGTGTTGTTGGGTCAAGCGAAATCCCCATTGAAGTTCAATATGAATCTTTGGGTACTTCTCATGAGATTTATGGGCATTATCTAATAATAAGAAGTACAAAAGATGAAATCCGTTGTATATACATTCGAACCACTCTTGGTCATATTTCTTTTTATCGAGAAATAGAAGAAGCCATACAAGGGTTTAGTGAAATCGTT---------AAAGAACAAGCC---------TTTTACAATAGAGTCTTAAATGGAACTGCTATGAAACGACTTATTAGCAGATTAATAGTTCATTTTGGAATGGCATATACATCCCATATCCTAGATCAACTAAAGACTTTAGGTTTCCATCAAGCCACTACTACATCTATCTCATTAGGAATTGATGATCTTTTAACAATATCATCGAAACCTTGGTTAGTTCAAGATGCTGAACAACAGAATTCTATTTTGGAGAAACACCATCATTATGGAAATGTACACGCAATAGAAAAATTACGTCAATCTATTGAAATATGGTATGCTACAAGTGAATATTTGAGACAAGAAATGAATCCAAACTTTCGGATGACTGATGCTTCTAATCCAGTCTATTTAATGTCTTTTTCGGGAGCTAGGGGAAATGCATCTCAGATACACCAATTAGTGGGTATGAGAGGATTAATGTCAGATCCCCAAGGACAAATGATTGATTTACCCATTCAAAGCAATTTACACGAGGGACTCTCTTTGACCGAATATATAATTTCTTGTTATGGAGCTCGCAAAGGAGTTGTAGATACTGCTATACGAACAGCAGATGCTGGATATCTTACTCGTAGACTTGTTGAAGTAGTTCAACACATTATTGTACGTAGAAGAGACTGTGGTACTATTCAAGGTATTTCCGTGAGTCCTCAAAATGGGATGACAGAAACCTTTTTGGTACAAACACTAATCGGTCGTGTATTAGCAGATGATATCTATATTGGTCTACGATGCATTGCCACTCGAAATCAAGATATTGGGATTGGACTGGTCAATCGATTTATAACCTTTCAAACACAATCAATATATATTAGAAATCCTTTCACTTGCAGGAGTACATCTTGGATCTGTCAATTATGTTATGGTCGGAGTCCCACTCATGGTGATTTGGTTGATTTGGGAGAAGCTGTAGGTATTATTGCGGGTCAATCGATTGGGGAACCAGGAATTCAGCTCACATTAAGAACTTTTCATACTGGTGGAGTATTCACAGGAGGTACTGCCCAACATGTACGAACTCCTTTTCAGGGGAAAATCAAATTCAACGAGGATTTGCTTCATCCCACACGTACCCGTCATGGGCATCCTGCCTTTCTGTGTTCTACAGACTTTTATGTAACTATAGAGAGTCGAGATATTATACATAATGTGAGTATCCCTTCGAAAAGTTTGATTTTAGTTCAAAATGATCAATATGTAGAATCAGAACAAGTTATTGCTGAGATTCGTACTGGAATGTCTACTTTTCCTTTGAAAGAGACAGTACAAAAACATATTTTTTCGGAATCAGGGGGAGAACTGCACTGGAGTACCGATGTCTACCATAAACCTAAAGATACATATAGTAATGTGCATCTATTACCAAAAACAAGTCATTTATGGGTATTAGCAGGAAGTCCTTGCAAATCCGATAGAGTGTCTTTTTCGGTCCACAAGGATCAAGATCAAATGAATGTTGATTCTTTTTCTGTTCTCTCAAAAACTAATAATCAAATAAGATATAAATTGTTG------GGGGAAATTGTTGAACATTCATGGACTGATCAAATCATATCAAACAATCATTCGAATTTCATATATCCTTCTATTTTGCAAGAGAATTCTTTTTTCTTGGCGAAAAAACGAAGAAACCGATTTATTATCCCATTAAAATATGATAAAGAACAAGAAAAAGAACTAATATCTTCTTTTTCGATTTCGATGGAAATACCCATAAATGGCATTTTCCAAAATAATAGTATTCTTGCTTTTTTTGATGATCCACGATACAGAAGAAGTAATTCAGGAATTATTTATAATAAAAGAAGCCAAGTAGGTGGATTAGTCCAAGTGAAGAAATATATTGAACTGAAAATCTTTTCCGGATATATTCATTTTCCAAGGGAAACAGATAAGATATCCAGACACAGCGAGATTTTGATACCACGAAAAACAGGAAAAAAAAATTCTAAGAAGTTGCAAAAATGGAAAGATTGGATCTATGTTCAAGGGACACCTATCAAGAAAAAGTTTTTTGTTTCAGTTAGACCTGTAATTACATATGAAATAGAGATTGATTTAGCAACACTTTTTACTCAGAATCTCTTGCAAGAAAAAGACAATCTCCAACTTAGAGTTGTGAATTATTTCCTTTATGGAGATAGCAAGTCAATTCGAATAATTTGTCTAAAAAGTATTCAATTAGTTCGAACTTGTTTAGTATTGAATTGGGACCAAGAACAAGAAGAGGTTCATGCTTCATTTGTTGAGATAAAGACAAATTATTTAATTCGTAATTTCATCAAAATTGAGTTAATTAAACCT------TCATATGGAAAAAGATATGAAAGAGCAAGTTCAGGATTCATTCCTAATAATAGATTAAATTGTTATTCCAAGATGAAGATTTTTAGTCAACATCAAATGGGTACTTTGTTAAATCGAAACAAGGATTACCAATCTTTTATAATTTTGTCATCGTCCAATTGTTCTCAAATGCATCAA---------AATAATACTGTGAGAAAAAAAAGGAATCCCTTACCCCCACCGCTAGGTGCTATTGTATCTAAAATAAATTTTTATATATTTTGTAATATAACTTATAATGAGATCTTATTAAATAAATATTTTAATTTGAAAGAGGTTTTCGAAGTAGCTGAATATTGTTTAATAGATGAGAATAGGAGAATTTACAATCCGGATCTACCGATAGGCTTGAACCCATTCAATTGGAATTGGTATTTCTTTCACGATGATAGTTGGGAAGAGACATCGGCGAAAATAAGTCTTGGACAATTTATTTGCGAAAATTTGTGTCTATTTCAAGACGAACCATATGTTGAAAAATCTGGTCAAATTGTAATTATTAATCTTGATTCCTTAGTTATAAGATCAGCTAAGCCCTATTTGCTCACTTCAGGTGCAACCATTCATGGTCATTATGGGGAAATATTTTATAAAGGAGATGTATTGGTTACATTTCTATATGAAAAATCGAGATCTAGCGATATAACGCAAGGTCTTCCAAAAGTAGAAAAATTTTTCGAAGTGCGTTCGATTGATTTAATATTGATAAACCTAAAAAGGAGGGTTGAAGGTTGGAACCAACGTATACCAAGAATTCTTGGAGTACCTTGGGTTTTCTTCATTGGAGCTGAGCTAACCATAGCCCAAAGTCGTATTTCTTTGGTTAATGAGATCCAAAAGGTTTATCGATCTCAGGGGGTACATATCCATAATAGACATATCGAAATGATTGTACGTCAAGTAACATCAAAAGTGTTGGTTTCAGAAAATGGAATGTCTAATGTCTTTTTACCTAGAGAGTTAATTGGATTATTACAAGCAGAACGAGCAGGACGTGCTTTGGATGAAGCAATCTTTTATCGGGCAATCTTATTGGGAATAACAAGAGCCTCTCTAAATACTCAAAGTTTCATATCTGAAGCAAGTTTTCAAGAAACCGCTCGAGTTTTAGCAAAAGCTGCTCTGCGAGGTCGTATTGATTGGTTGAAAGGTCTGAAAGAAAACGTTGTTCTGGCAAGAATTCTACCTATTGGTACCGGATTGAAAAAAAGTGTGTATCCTTCAAGACAAGATAAGAACTTTGCTTTAGAATCTAAACGTTTTCGTTTAAGACCTATACGACGTAAAATACAAAAAGGACTTATTCATATTCAAGCAAGTTCTAACAATACCATGATAACTGTTACAGATTTGGGGGGTCAAGTAGTTTCTTGGGATTCCGCTGGTACTTCTCGATTCAAAGGTCCAAAAAAAGGAACACCCTATGCTGCCCAAACCGCAACAAGAAATGCTATTTATATGTTAGCAAAGGAGGGTATGGAACGAGCAGCAATTATGATAAACGGTGCTGGTCCCGGAAGAGCTGCAGCATTAAGAACCGTTCTTCAGAGTGGTATAAAATTAAAATTCATACGTGATGTAACACCTATGCCACATAATGGATGCCGACCCCCTAAAAGAAGACGTGTTATGCCAACTATTAAACAACTTCTTAGAAACAGAAGACAGCAAAAAAAAAATGTTAAGAAATCTCCCGCTCTTAAAGGATGTCCTCAGCGTCGAGGAACATGTACTAGGGTGTATACTATCAACCCCAAAAAACCAAACTCTGCCTTACGTAAAGTTGCCAGAGTACGATTAACCTCTGGATTTGAAATCACTGCTTATATACCGGGTATTGGCCATAATTTACAAGAACATTCTGTAGTATTAGTAAGAGGAGGAAGGGTGAAGGATTTACCCGGTGTGAAATATCACATTGTTCGAGGAACCCTAGATGCTGCCGGAGTAAAGGGTCGTCAACAAGGGCGTTCTAAATATGGGGTCAAAAAGCAAAAAATGGCAAAAAAAAGTTTAATTCAGAGGGAACACAAGCGAAAGAAATTGGAAGAAAAATATCGTTTGATTCGTCAATCCCTAAAAAAGAGCAAAGCCTCCTCCCTTCAAAAAATAGAAATTCAGAGAAAATTACAATCTCTACCACGTAACAGTGCACCTATACGTCTTCATAGACGTTGTCTTTTTACTGGAAGACCTAGAGCTCACTATCGAGATTTTGGACTATCCGGGCACATACTTCGAGAAATGGTTCATGCATGTTTGTTACCGGGTGCAACAAAATCAAGTTGGTCATTCACTCCTATTATTCCACAA---------GAAGAAAACAAGGGTTCTGTTGAATTTCAAGTATTCAGTTTCACCAATAAGATACAGAGGCTTACTTCCCATTTAGAATTGCACAAAAAAGATTTTTTATCGGAAAGGGGTCTACGAAAAATTCTGGGAAAACGTCAACGGTTGCTGACTTATTTGTCAAAGAAAAATCGAGTACGTTATAATAAATTAATTGATCAGTTGAATATTCGAGAGATAAAACTTCGTTTGAGACGATGTGGGAAAAAGCAACGAGCCATCTATCGAATCGTTGCAATTGATGCTCGGTCCCGAAGAGAAGGAAGAGATCTTGGAAAAGTAGGTTTTTATGATCCAATAAATAAAAAAACTTATTTAAATTTTTCTGCTATTCTTTTTTTTCTTGAAAAAGGTGCTCAACCTACAAAGACTGTTTATGATATATTAAGAAGGACAGAATTCTTTAAACGTCTTCGTAAACAATTTTTCCGTAGTAAACGTTTTTTGATTCCATCAAGGAATCAAATTCATTATAAGAATATAAGTTTAATTAGTCGATTTATTGGTTTCCAAGGGAAAATAATACCTAGACGAGTTACTAAAATAACCTTGAGACAACAACGATTAATGACTACTGCTATAAAAAAAGCTCGTATTTTATGTTTACTACCTTTTCTTGAAAATGAGAGACATTTTAGGCGCTGGCGCCAGATCTTACGTCGTCGTGAAAATGAGAATAAAAAAAAAATGGGGCAGGAGAAAGAAATCATAATAACTTGGTCTCGGGCATCTACTATTATACCCTCCATGGTTGGCTGTACAATCGCTATTCATAATGGAAAGGAACATATACCTGTTTATATAAAAGAACCTATGATAGGTTGCAAATTGGGAGAATTCGCGCCTACCCGTTTTTTGGGGATAGATGCAAATGATAACGATAATAAATCTGTAATGATGACAAGAAGATATTGGAATATCAATTTGGAAGAGATGATTGAAGCAAGAGTTCATTTAGGTAATAATAAAAAGAGATGGAATCCTAGAATAACTCCTTATATCCTTGCAAAGCGTAAAGCTATACATATTACAAATCTCGCTAAAACTGCTCGTTTTTTATCAGAAGCTTGTGATTTACTTTTTGATGCAGCAAGTAAAAAAAAAAACATTTTAATCGTTGGTACTAAACAAAAAGTCGCGGATTCAGTAGCGTTGGCTGCAAAAAGGGCTCGGTGTCATTATGTTAATGAAAAATGGTTTCGTGGTATGTTAACAAATTGGGTCATTACGCGAAGGAAACTTCATAAGTTAAGGGACTTAAAAGCATTAGAAAAGATGGGCAAATTCAACTCTCTTCGCAAAAGAGATGCAGCAATCTTGAAGAGAAAATTATCTAGTTTGCAAAGATATCTCGGCGGAATCAAATATATGCAGAAATTACCTGATATTGTGATCATCATTGATCAGCAAAGAGAATATATAGCTCTTCGAGAATGTCTTATTTTAGGTATTCCGACAATTTGCTTAATCGATACAGATTGTGATCCAGATCTGGTGGATATTCCAATTCCAGCCAACGATAATGATACAGTTTCAATTCGATGGATTCTTAACAAATTAGTGTCCGCAATTTGTGAGGGTCATATGGGACAAAAAACAAATCCACTTTGTTTCAGACTTGGTACAACCCATAGTCATCATTCTGTTTGGTTTGAAGAACCAAAAAATTATTCTACGAGTATACAAGAAGATCAAAAAATACGAGATTTTTTCAAGAATTATGTACAATTTGAAGGAATTATACGTATAGAAATTGAAAAACAA------TTGGCAAAATTCAAGAAAAATGTAAAAAAACAATACCCCAGATTAATTCGTATTCAACTCAAAAGAGCTGAACAATTATATAGCCAACCTAATCTTCTTGCAGAATTTATAACCTTACAATTAAAAAATAGAGTCCCCTTTAGAAAGACAATGAAACAAGCTATTGATTTAGCTAAAACAGATACAAAAGGAATAAAACTAAAACTCGCAGGCCGTATCGACGGAAAAGATATCGCACGTAAAGAAGGTAAAAGAAAGGGTAAACTTCCCCTACAAATAATTTGTGCCAAAATAGATTATTGTTCTCATACAATTCAAACTATCAATGGAGTTTTAGGCTTAAAAATTTGGATATTTAGAAAGATGTCTCGTTATCGAGGACCTCGTTTCAAAAAAATACGCCGTCTACGAGCTTTACCAGGACTAATTCAAAGAAAGAAAAAATTGAAATTTAGAGTTGATGCTAAAATTCCTTTTAGGAAAAAGAAGCCATATCGTATTCGTTTAGAAGAAAAACAGAAAATACGTTTTCATTATGGTTTGACAGAACGACAATTAGTTAGATATATACATATCGCTGGAAAAAGCAAAGGATCCACAGGTCAAGTTTTGTTACAACTACTTGAAATGCGTTTGGATAACATCGTTTTTCGTTTGGGTATGGCTTCGACCATTCCTGGAGCCAGACAATTGGTGAATCATAGACATATTTTAGTTAATGGTCATATAGTTGATATACCAAGTTATCGTTGTAAACCCAGAGATATTATTACTATAAAAGATAACCAAAGATCTTTTGATCTGATTCAAAAATCTATTGCTTCATCTACCACTATTTCA---AAAAACTATAAAGGACGAGTAAAAAAAATAATAGATAGACCAGAAGTCGGTTTGCAAATAGATGAGTTCTTAGTTGTAGAATATTATTCTCGTCAGATTATGTCACGTCGAGGTACTGCAAAAAAAAAAACTGAAAAATTCGATCCAATTTGTTGTAGTCGAGTCGTTAACATGTTGGTTAACCGTATGATGAAAGACGGAAAAAAATCATTGGCTTATAAAATTTTCTATCGAGCCGGGATAGGTATTAGAAAAGAGACAAAAAAAAATCCAGTATATGTTTTACGTCAAGCAATAGGTAGAGTAATTCCCAGCGTAGGAGTCAAAATAAGAAAATATAAAATCCCTGTTGCAATAACAATTCCACAAGGAATATTACTTGCCATTCGTTGGTTAATAGAAGCATCCCGAAAGCGTTCGGGTACAAGTATGGTTTCACAATTACGTTCCGAATTAATAGATGCTGCTAAAAAGCGTGGCAATGCCATACGCAAAAAGGAGCAGACTCATAAAATGGCAGAGGCAAGTAGAACTTTTGCACATTTTCGTATGAGTAAGGACACTATTTCCGATCTTATAACTTTGATAAGAAATGCTGACATGGCTAAAAAAGAAACTGTTCAAATACCATCTACAAACATTACTGAAAGCATTGTTAAAATACTTTTAAGAGAAGGTTTTATTGAAAATGTTCGGAAACATAAAAAAAATAACAAAAATTTCTTGATTTTAACTCTGCGAAAGACTCGAAAAGCAATATATAGAACTAGAATAAGCCGACCCAGTTTACGAATTTATTCGAAATATCAACGAATTCCTAAGATTCTAGGTGGAATAGGAATTGTAATTTTGTCTACTTCTCAGGGTATAATGACAGATCGAGAAGCTCGACTTCAAAGAATTGGAGGAGAGATTTTGTGTTATATATGG????????????????????????????????????????????????????????????????????????????????????????????????????????????????????????????????????????????????????????????????????????????????????????????????????????????????????????????????????????????????????????????????????????????????????????????????????????????????????????????????????????????????????????????????????????????????????????????????????????????????????????????????????????????????????????????????????????????????????????????????????????????????????????????????????????????????????????????????????????????????????????????????????????????????????????????????????????????????????????????????????????????????????????????????????????????????????????????????????????????????????????????????????????????????????????????????????????????????????????????????????????????????????????????????????????????????????????????????????????????????????????????????????????????????????????????????????????????????????????????????????????????????????????????????????????????????????????????????????????????????????????????????????????????????????????????????????????????????????????????????????????????????????????????????????????????????????????????????????????????????????????????????????????????????????????????????????????????????????????????????????????????????????????????????????????????????????????????????????????????????????????????????????????????????????????????????????????????????????????????????????????????????????????????????????????????????????????????????????????????????????????????????????????????????????????????????????????????????????????????????????????????????????????????????????????????????????????????????????????????????????????????????????????????????????????????????????????????????????????????????????????????????????????????????????????????????????????????????????????????????????????????????????????????????????????????????????????????????????????????????????????????????????????????????????????????????????????????????????????????????????????????????????????????????????????????????????????????????????????????????????????????????????????????????????????????????????????????????????????????????????????????????????????????????????????????????????????????????????????????????????????????????????????????????????????????????????????????????????????????????????????????????????????????????????????????????????????????????????????????????????????????????????????????????????????????????????????????????????????????????????????????????????????????????????????????????????????????????????????????????????????????????????????????????????????????????????????????????????????????????????????????????????????????????????????????????????????????????????????????????????????????????????????????????????????????????????????????????????????????????????????????????????????????????????????????????????????????????????????????????????????????????????????????????????????????????????????????????????????????????????????????????????????????????????????????????????????????????????????????????????????????????????????????????????????????????????????????????????????????????????????????????????????????????????????????????????????????????????????????????????????????????????????????????????????????????????????????????????????????????????????????????????????????????????????????????????????????????????????????????????????????????????????????????????????????????????????????????????????????????????????????????????????????????????????????????????????????????????????????????????????????????????????????????????????????????????????????????????????????????????????????????????????????????????????????????????????????????????????????????????????????????????????????????????????????????????????????????????????????????????????????????????????????????????????????????????????????????????????????????????????????????????????????????????????????????????????????????????????????????????????????????????????????????????????????????????????????????????????????????????????????????????????????????????????????????????????????????????????????????????????????????????????????????????????????????????????????????????????????????????????????????????????????????????????????????????????????????????????????????????????????????????????????????????????????????????????????????????????????????????????????????????????????????????????????????????????????????????????????????????????????????????????????????????????????????????????????????????????????????????????????????????????????????????????????????????????????????????????????????????????????????????????????????????????????????????????????????????????????????????????????????????????????????????????????????????????????????????????????????????????????????????????????????????????????????????????????????????????????????????????????????????????????????????????????????????????????????????????????????????????????????????????????????????????????????????????????????????????????????????????????????????????????????????????????????????????????????????????????????????????????????????????????????????????????????????????????????????????????????????????????????????????????????????????????????????????????????????????????????????????????????????????????????????????????????????????????????????????????????????????????????????????????????????????????????????????????????????????????????????????????????????????????????????????????????????????????????????????????????????????????????????????????????????????????????????????????????????????????????????????????????????????????????????????????????????????????????????????????????????????????????????????????????????????????????????????????????????????????????????????????????????????????????????????????????????????????????????????????????????????????????????????????????????????????????????????????????????????????????????????????????????????????????????????????????????????????????????????????????????????????????????????????????????????????????????????????????????????????????????????????????????????????????????????????????????????????????????????????????????????????????????????????????????????????????????????????????????????????????????????????????????????????????????????????????????????????????????????????????????????????????????????????????????????????????????????????????????????????????????????????????????????????????????????????????????????????????????????????????????????????????????????????????????????????????????????????????????????????????????????????????????????????????????????????????????????????????????????????????????????????????????????????????????????????????????????????????????????????????????????????????????????????????????????????????????????????????????????????????????????????????????????????????????????????????????????????????????????????????????????????????????????????????????????????????????????????????????????????????????????????????????????????????????????????????????????????????????????????????????????????????????????????????????????????????????????????????????????????????????????????????????????????????????????????????????????????????????????????????????????????????????????????????????????????????????????????????????????????????????????????????????????????????????????????????????????????????????????????????????????????????????????????????????????????????????????????????????????????????????????????????????????????????????????????????????????????????????????????????????????????????????????????????????????????????????????????????????????????????????????????????????????????????????????????????????????????????????????????????????????????????????????????????????????????????????????????????????????????????????????????????????????????????????????????????????????????????????????????????????????????????????????????????????????????????????????????????????????????????????????????????????????????????????????????????????????????????????????????????????????????????????????????????????????????????????????????????????????????????????????????????????????????????????????????????????????????????????????????????????????????????????????????????????????????????????????????????????????????????????????????????????????????????????????????????????????????????????????????????????????????????????????????????????????????????????????????????????????????????????????????????????????????????????????????????????????????????????????????????????????????????????????????????????????????????????????????????????????????????????????????????????????????????????????????????????????????????????????????????????????????????????????????????????????????????????????????????????????????????????????????????????????????????????????????????????????????????????????????????????????????????????????????????????????????????????????????????????????????????????????????????????????????????????????????????????????????????????????????????????????????????????????????????????????????????????????????????????????????????????????????????????????????????????????????????????????????????????????????????????????????????????????????????????????????????????????????????????????????????????????????????????????????????????????????????????????????????????????????????????????????????????????????????????????????????????????????????????????????????????????????????????????????????????????????????????????????????????????????????????????????????????????????????????????????????????????????????????????????????????????????????????????????????????????????????????????????????????????????????????????????????????????????????????????????????????????????????????????????????????????????????????????????????????????????????????????????????????????????????????????????????????????????????????????????????????????????????????????????????????????????????????????????????????????????????????????????????????????????????????????????????????????????????????????????????????????????????????????????????????????????????????????????????????????????????????????????????????????????????????????????????????????????????????????????????????????????????????????????????????????????????????????????????????????????????????????????????????????????????????????????????????????????????????????????????????????????????????????????????????????????????????????????????????????????????????????????????????????????????????????????????????????????????????????????????????????????????????????????????????????????????????????????????????????????????????????????????????????????????????????????????????????????????????????????????????????????????????????????????????????????????????????????????????????????????????????????????????????????????????????????????????????????????????????????????????????????????????????????????????????????????????????????????????????????????????????????????????????????????????????????????????????????????????????????????????????????????????????????????????????????????????????????????????????????????????????????????????????????????????????????????????????????????????????????????????????????????????????????????????????????????????????????????????????????????????????????????????????????????????????????????????????????????????????????????????????????????????????????????????????????????????????????????????????????????????????????????????????????????????????????????????????????????????????????????????????????????????????????????????????????????????????????????????????????????????????????????????????????????????????????????????????????????????????????????????????????????????????????????????????????????????????????????????????????????????????????????????????????????????????????????????????????????????????????????????????????????????????????????????????????????????????????????????????????????????????????????????????????????????????????????????????????????????????????????????????????????????????????????????????????????????????????????????????????????????????????????????????????????????????????????????????????????????????????ATGCCTAGATCGCGTATAAATGGAAATTTTATAGATAAGACCTTTTCAATTGTAGCCAATATACTGTTGGGAATAATTCCAACAACTTCAGGAGAAAAAAAGGCATTTACCTATTACAGAGATGGTATGTTGGCTCAATCCGAAGGAAATTATGCAGAAGCTTTACAGAATTATTATGAAGCTACGCGACCAGAAATGGATCCTTATGACCGAAGTTATATACTCTATAACATAGGCCTTATACACACAAGCAATGGAGAACATACAAAAGCTTTGGAATATTATTTTCGAGCACTAGAACGAAATCCTTTTTTACCGCAAGCTTTTAATAATATGGCTGTGATTTGTCATTACCGGGGAGAACAGGCCATTCTAGAGGGCGATTCTGAAATTGCAGAGGTTTGGTCCAATCAAGCTGCTGAGTATTGGAAACAAGCTATAGCGCTCACTCCAAGTAATTATATTGAAGCACGTAATTGGTTGAAGATCACGAAGCGTTTTGAAATGAATTGGCGATCAAAAGATATGTGGATAGAATTTCTAAGGGGGTCTCGAAAAACAAGTAATTTTTTCTGGTCTTTTATCCTTTTTCTAGGTTCACTAGGATTCTTAGTGGTTGGAACTTCCAGTTATCTTAGTAGAAATATCATATCCATATTTCCATCTCAAAAAATACTTTTTTTTCCACAAGGAATCATAATGTCCTTCTACGGGATTGCAGGTCTATTCATGAGTTCCTATTTGTGGTGCACAATTTTTTGGAACGTAGGGAGTGGTTATGACCAATTTGATAGAAAAAAAGGAATTGTATGTATTTTTCGTTGGGGATTTCCTGGACTAAATCGTCGCATCTTTCTTCGCTTCCTTATGAAAGATATCCAATCAATCCGAATTGAGGATAAAGAGGGCTTTTATTCTCGTCGTGTACTTTATATGGAAATAAGGGGTCAAGGGTCCATTCCCTTGACTCGTACGGATGATCTTTTTTTGACGCCACGTGAGATTGAACAAAAAGCTGTCGAATTGGCCTATTTCTTGTGTGTACCAATTGAAGTATTT
>Carex_gibba_Carex_gibba_
[truncated: 6,482,767 more chars]
