# Supplementary material for: Organelle Phylogenomics and Extensive Conflicting Phylogenetic Signals in the Monocot Order Poales
Source: Front Plant Sci. 2022 Jan 31;12:824672. doi: 10.3389/fpls.2021.824672 (PMC8841755; doi:10.3389/fpls.2021.824672)
Supplement: Supplementary file 8 [file Data_Sheet_3.XLSX]

## Sheet: Sheet2
The GenBank number of mitochondrial data for all taxa sampled in this study.
Species	GenBank number
Anarthria humilis Nees	OL839992
Bolboschoenus planiculmis (F.Schmidt) T.V.Egorova	OL839993
Carex sp.	OL839994
Carex gibba Wahlenb.	OL839995
Centrolepis aristata (R.Br.) Roem. & Schult.	OL839996
Cryptanthus acaulis (Lindl.) Beer	OL839997
Cyperus difformis L.	OL839998
Cyperus glomeratus L.	OL839999
Cyperus michelianus (L.) Delile	OL840000
Cyperus sp.	OL840001
Dapsilanthus disjunctus (Mast.) B.G.Briggs & L.A.S.Johnson 1	OL840002
Dapsilanthus disjunctus (Mast.) B.G.Briggs & L.A.S.Johnson 2	OL840003
Ecdeiocolea monostachya F.Muell.	OL840004
Eriocaulon sp.	OL840011
Eriocaulon alpestre Hook.f. & Thomson ex Körn.	OL840005
Eriocaulon australe R.Br.	OL840006
Eriocaulon brownianum Mart.	OL840007
Eriocaulon cinereum R.Br.	OL840008
Eriocaulon henryanum Ruhland	OL840009
Eriocaulon schochianum Hand.-Mazz.	OL840010
Flagellaria indica L.	OL840012
Gahnia tristis Nees	OL840013
Georgeantha hexandra B.G.Briggs & L.A.S.Johnson	OL840014
Guaduella macrostachys (K.Schum.) Pilg.	OL840015
Guaduella oblonga Hutch. ex Clayton	OL840016
Guzmania conifera (André) André ex Mez	OL840017
Isolepis setacea (L.) R.Br.	OL840018
Joinvillea plicata (Hook.f.) Newell & B.C.Stone	OL840020
Joinvillea ascendens Gaudich. ex Brongn. & Gris 2	OL840019
Joinvillea sp.	OL840021
Juncus alatus Franch. & Sav.	OL840022
Juncus compressus Jacq.	OL840023
Juncus grisebachii Buchenau	OL840024
Juncus himalensis Klotzsch	OL840025
Kyllinga nemoralis (J.R.Forst. & G.Forst.) Dandy ex Hutch. & Dalziel	OL840026
Mayaca fluviatilis Aubl. 1	OL840027
Mayaca fluviatilis Aubl. 2	OL840028
Neoregelia sp.	OL840029
Paepalanthus alpinus Körn.	OL840030
Prionium serratum (L.f.) Drège	OL840031
Puelia olyriformis (Franch.) Clayton	OL840032
Pycreus flavidus (Retz.) T.Koyama	OL840033
Sparganium confertum Y.D.Chen	OL840034
Thurnia sphaerocephala (Rudge) Hook.f.	OL840035
Typha lugdunensis P.Chabert	OL840036
Typha minima Funck	OL840037
Typha sp.	OL840038
Vriesea x poelmanii	OL840039
Xyris indica L.	OL840040
Xyris pauciflora Willd.	OL840041
The GenBank number of plastid data for all taxa sampled in this study.
Species	GenBank number
Anarthria humilis Nees	OK539701
Lyginia imberbis R.Br.	OL689160
Cryptanthus acaulis (Lindl.) Beer	OK539706
Guzmania conifera (André) André ex Mez	OK539726
Neoregelia sp.	OK539737
Vriesea x poelmanii	OK539749
Bolboschoenus planiculmis (F.Schmidt) T.V.Egorova	OK539702
Carex sp.	OK539704
Carex gibba Wahlenb.	OK539703
Cyperus simaoensis Y.Y.Qian	OK539710
Cyperus difformis L.	OK539707
Cyperus glomeratus L.	OK539708
Cyperus michelianus (L.) Delile	OK539709
Cyperus sp.	OK539711
Gahnia tristis Nees	OK539723
Isolepis setacea (L.) R.Br.	OK539727
Pycreus flavidus (Retz.) T.Koyama	OK539740
Scleria parvula Steud.	OK539742
Centrolepis aristata (R.Br.) Roem. & Schult.	OK539705
Centrolepis cambodiana Hance	OL689164
Ecdeiocolea monostachya F.Muell.	OL689163
Georgeantha hexandra B.G.Briggs & L.A.S.Johnson	OL689162
Paepalanthus alpinus Körn.	OK539738
Eriocaulon alpestre Hook.f. & Thomson ex Körn.	OK539714
Eriocaulon australe R.Br.	OK539715
Eriocaulon brownianum Mart.	OK539716
Eriocaulon sp.	OK539720
Eriocaulon cinereum R.Br.	OK539717
Eriocaulon henryanum Ruhland	OK539718
Eriocaulon schochianum Hand.-Mazz.	OK539719
Flagellaria indica L. 1	OK539721
Flagellaria indica L. 2	OK539722
Joinvillea sp.	OK539728
Joinvillea plicata (Hook.f.) Newell & B.C.Stone	OL689161
Juncus alatus Franch. & Sav.	OK539729
Juncus bufonius L.	OK539730
Juncus compressus Jacq.	OK539731
Juncus gracilicaulis A.Camus	OK539732
Juncus grisebachii Buchenau	OK539733
Juncus himalensis Klotzsch	OK539734
Juncus tenuis Willd.	OK539735
Mayaca fluviatilis Aubl. 1	OL689156
Mayaca fluviatilis Aubl. 2	OL689157
Mayaca fluviatilis Aubl. 3	OL689158
Guaduella oblonga Hutch. ex Clayton	OK539725
Guaduella macrostachys (K.Schum.) Pilg.	OK539724
Leptaspis urceolata (Roxb.) R.Br.	OK539736
Puelia olyriformis (Franch.) Clayton 2	OK539739
Dapsilanthus disjunctus (Mast.) B.G.Briggs & L.A.S.Johnson 1	OK539712
Dapsilanthus disjunctus (Mast.) B.G.Briggs & L.A.S.Johnson 2	OK539713
Maschalocephalus dinklagei Gilg & K.Schum.	OL689159
Rapatea paludosa Aubl.	OK539741
Sparganium confertum Y.D.Chen	OK539743
Sparganium subglobosum Morong	OK539744
Typha sp.	OK539748
Typha lugdunensis P.Chabert	OK539745
Typha minima Funck	OK539746
Typha przewalskii Skvortsov	OK539747
Prionium serratum (L.f.) Drège	OL689155
Thurnia sphaerocephala (Rudge) Hook.f.	OL689154
Xyris indica L. 1	OK539754
Xyris indica L. 2	OK539750
Xyris indica L. 3	OK539751
Xyris capensis Thunb. 1	OK539752
Xyris capensis Thunb. 2	OK539753
Xyris pauciflora Willd.	OK539755
