# Supplementary material for: Organelle Phylogenomics and Extensive Conflicting Phylogenetic Signals in the Monocot Order Poales
Source: Front Plant Sci. 2022 Jan 31;12:824672. doi: 10.3389/fpls.2021.824672 (PMC8841755; doi:10.3389/fpls.2021.824672)
Supplement: Supplementary file 9 [file Data_Sheet_4.zip]

Archive with 28 entries (27 files):
- Supplementary Figures/
- Supplementary Figures/Supplementary Figure 1.jpg
- Supplementary Figures/Supplementary Figure 10.jpg
- Supplementary Figures/Supplementary Figure 11.jpg
- Supplementary Figures/Supplementary Figure 12.jpg
- Supplementary Figures/Supplementary Figure 13.jpg
- Supplementary Figures/Supplementary Figure 14.jpg
- Supplementary Figures/Supplementary Figure 15.jpg
- Supplementary Figures/Supplementary Figure 16.jpg
- Supplementary Figures/Supplementary Figure 17.jpg
- Supplementary Figures/Supplementary Figure 18.jpg
- Supplementary Figures/Supplementary Figure 19.jpg
- Supplementary Figures/Supplementary Figure 2.jpg
- Supplementary Figures/Supplementary Figure 20.jpg
- Supplementary Figures/Supplementary Figure 21.jpg
- Supplementary Figures/Supplementary Figure 22.jpg
- Supplementary Figures/Supplementary Figure 23.jpg
- Supplementary Figures/Supplementary Figure 24.jpg
- Supplementary Figures/Supplementary Figure 25.pdf
- Supplementary Figures/Supplementary Figure 26.pdf
- Supplementary Figures/Supplementary Figure 27.jpg
- Supplementary Figures/Supplementary Figure 3.jpg
- Supplementary Figures/Supplementary Figure 4.jpg
- Supplementary Figures/Supplementary Figure 5.jpg
- Supplementary Figures/Supplementary Figure 6.jpg
- Supplementary Figures/Supplementary Figure 7.jpg
- Supplementary Figures/Supplementary Figure 8.jpg
- Supplementary Figures/Supplementary Figure 9.jpg
